# Supplementary material for: A stereodivergent multicomponent approach for the synthesis of C–N atropisomeric peptide analogues
Source: Chem Sci. 2024 Sep 16;15(40):16743–51. doi: 10.1039/d4sc04700a (PMC11418089; doi:10.1039/d4sc04700a)
Supplement: SC-015-D4SC04700A-s001 [file SC-015-D4SC04700A-s001.zip › CompData/_1_2a/ImineZ6freq.out]

                                 *****************
                                 * O   R   C   A *
                                 *****************

                                            #,                                       
                                            ###                                      
                                            ####                                     
                                            #####                                    
                                            ######                                   
                                           ########,                                 
                                     ,,################,,,,,                         
                               ,,#################################,,                 
                          ,,##########################################,,             
                       ,#########################################, ''#####,          
                    ,#############################################,,   '####,        
                  ,##################################################,,,,####,       
                ,###########''''           ''''###############################       
              ,#####''   ,,,,##########,,,,          '''####'''          '####       
            ,##' ,,,,###########################,,,                        '##       
           ' ,,###''''                  '''############,,,                           
         ,,##''                                '''############,,,,        ,,,,,,###''
      ,#''                                            '''#######################'''  
     '                                                          ''''####''''         
             ,#######,   #######,   ,#######,      ##                                
            ,#'     '#,  ##    ##  ,#'     '#,    #''#        ######   ,####,        
            ##       ##  ##   ,#'  ##            #'  '#       #        #'  '#        
            ##       ##  #######   ##           ,######,      #####,   #    #        
            '#,     ,#'  ##    ##  '#,     ,#' ,#      #,         ##   #,  ,#        
             '#######'   ##     ##  '#######'  #'      '#     #####' # '####'        


                  #######################################################
                  #                        -***-                        #
                  #          Department of theory and spectroscopy      #
                  #    Directorship and core code : Frank Neese         #
                  #        Max Planck Institute fuer Kohlenforschung    #
                  #                Kaiser Wilhelm Platz 1               #
                  #                 D-45470 Muelheim/Ruhr               #
                  #                      Germany                        #
                  #                                                     #
                  #                  All rights reserved                #
                  #                        -***-                        #
                  #######################################################


                         Program Version 5.0.2 -  RELEASE  -


 With contributions from (in alphabetic order):
   Daniel Aravena         : Magnetic Suceptibility
   Michael Atanasov       : Ab Initio Ligand Field Theory (pilot matlab implementation)
   Alexander A. Auer      : GIAO ZORA, VPT2 properties, NMR spectrum
   Ute Becker             : Parallelization
   Giovanni Bistoni       : ED, misc. LED, open-shell LED, HFLD
   Martin Brehm           : Molecular dynamics
   Dmytro Bykov           : SCF Hessian
   Vijay G. Chilkuri      : MRCI spin determinant printing, contributions to CSF-ICE
   Dipayan Datta          : RHF DLPNO-CCSD density
   Achintya Kumar Dutta   : EOM-CC, STEOM-CC
   Dmitry Ganyushin       : Spin-Orbit,Spin-Spin,Magnetic field MRCI
   Miquel Garcia          : C-PCM and meta-GGA Hessian, CC/C-PCM, Gaussian charge scheme
   Yang Guo               : DLPNO-NEVPT2, F12-NEVPT2, CIM, IAO-localization
   Andreas Hansen         : Spin unrestricted coupled pair/coupled cluster methods
   Benjamin Helmich-Paris : MC-RPA, TRAH-SCF, COSX integrals
   Lee Huntington         : MR-EOM, pCC
   Robert Izsak           : Overlap fitted RIJCOSX, COSX-SCS-MP3, EOM
   Marcus Kettner         : VPT2
   Christian Kollmar      : KDIIS, OOCD, Brueckner-CCSD(T), CCSD density, CASPT2, CASPT2-K
   Simone Kossmann        : Meta GGA functionals, TD-DFT gradient, OOMP2, MP2 Hessian
   Martin Krupicka        : Initial AUTO-CI
   Lucas Lang             : DCDCAS
   Marvin Lechner         : AUTO-CI (C++ implementation), FIC-MRCC
   Dagmar Lenk            : GEPOL surface, SMD
   Dimitrios Liakos       : Extrapolation schemes; Compound Job, initial MDCI parallelization
   Dimitrios Manganas     : Further ROCIS development; embedding schemes
   Dimitrios Pantazis     : SARC Basis sets
   Anastasios Papadopoulos: AUTO-CI, single reference methods and gradients
   Taras Petrenko         : DFT Hessian,TD-DFT gradient, ASA, ECA, R-Raman, ABS, FL, XAS/XES, NRVS
   Peter Pinski           : DLPNO-MP2, DLPNO-MP2 Gradient
   Christoph Reimann      : Effective Core Potentials
   Marius Retegan         : Local ZFS, SOC
   Christoph Riplinger    : Optimizer, TS searches, QM/MM, DLPNO-CCSD(T), (RO)-DLPNO pert. Triples
   Tobias Risthaus        : Range-separated hybrids, TD-DFT gradient, RPA, STAB
   Michael Roemelt        : Original ROCIS implementation
   Masaaki Saitow         : Open-shell DLPNO-CCSD energy and density
   Barbara Sandhoefer     : DKH picture change effects
   Avijit Sen             : IP-ROCIS
   Kantharuban Sivalingam : CASSCF convergence, NEVPT2, FIC-MRCI
   Bernardo de Souza      : ESD, SOC TD-DFT
   Georgi Stoychev        : AutoAux, RI-MP2 NMR, DLPNO-MP2 response
   Willem Van den Heuvel  : Paramagnetic NMR
   Boris Wezisla          : Elementary symmetry handling
   Frank Wennmohs         : Technical directorship


 We gratefully acknowledge several colleagues who have allowed us to
 interface, adapt or use parts of their codes:
   Stefan Grimme, W. Hujo, H. Kruse, P. Pracht,  : VdW corrections, initial TS optimization,
                  C. Bannwarth, S. Ehlert          DFT functionals, gCP, sTDA/sTD-DF
   Ed Valeev, F. Pavosevic, A. Kumar             : LibInt (2-el integral package), F12 methods
   Garnet Chan, S. Sharma, J. Yang, R. Olivares  : DMRG
   Ulf Ekstrom                                   : XCFun DFT Library
   Mihaly Kallay                                 : mrcc  (arbitrary order and MRCC methods)
   Jiri Pittner, Ondrej Demel                    : Mk-CCSD
   Frank Weinhold                                : gennbo (NPA and NBO analysis)
   Christopher J. Cramer and Donald G. Truhlar   : smd solvation model
   Lars Goerigk                                  : TD-DFT with DH, B97 family of functionals
   V. Asgeirsson, H. Jonsson                     : NEB implementation
   FAccTs GmbH                                   : IRC, NEB, NEB-TS, DLPNO-Multilevel, CI-OPT
                                                   MM, QMMM, 2- and 3-layer-ONIOM, Crystal-QMMM,
                                                   LR-CPCM, SF, NACMEs, symmetry and pop. for TD-DFT,
                                                   nearIR, NL-DFT gradient (VV10), updates on ESD,
                                                   ML-optimized integration grids
   S Lehtola, MJT Oliveira, MAL Marques          : LibXC Library
   Liviu Ungur et al                             : ANISO software


 Your calculation uses the libint2 library for the computation of 2-el integrals
 For citations please refer to: http://libint.valeyev.net

 Your ORCA version has been built with support for libXC version: 5.1.0
 For citations please refer to: https://tddft.org/programs/libxc/

 This ORCA versions uses:
   CBLAS   interface :  Fast vector & matrix operations
   LAPACKE interface :  Fast linear algebra routines
   SCALAPACK package :  Parallel linear algebra routines
   Shared memory     :  Shared parallel matrices
   BLAS/LAPACK       :  OpenBLAS 0.3.15  USE64BITINT DYNAMIC_ARCH NO_AFFINITY Zen SINGLE_THREADED
        Core in use  :  Zen
   Copyright (c) 2011-2014, The OpenBLAS Project


Your calculation utilizes the atom-pairwise dispersion correction
with the Becke-Johnson damping scheme (D3BJ)
Cite in your paper:
S.Grimme, S.Ehrlich, L.Goerigk, J Comput Chem, (2011), 32, 1456–1465 
S.Grimme, J.Antony, S.Ehrlich and H.Krieg, J.Chem.Phys., 132, (2010), 154104 
   

Your calculation utilizes the SMD solvation module
Please cite in your paper:
A.V. Marenich, C.J. Cramer, D.G. Truhlar J. Phys. Chem. B, 113, (2009), 6378 

================================================================================

----- Orbital basis set information -----
Your calculation utilizes the basis: def2-TZVP
   F. Weigend and R. Ahlrichs, Phys. Chem. Chem. Phys. 7, 3297 (2005).

----- AuxJ basis set information -----
Your calculation utilizes the auxiliary basis: def2/J
   F. Weigend, Phys. Chem. Chem. Phys. 8, 1057 (2006).

================================================================================
                                        WARNINGS
                       Please study these warnings very carefully!
================================================================================

WARNING: Gradients needed for Numerical Frequencies
  ===> : Setting RunTyp to EnGrad

WARNING: The environment variable RSH_COMMAND is not set!
  ===> : All Displacements for the Numerical Hessian or Gradient calculation
         will be started on localhost

INFO   : the flag for use of the SHARK integral package has been found!

================================================================================
                                       INPUT FILE
================================================================================
NAME = ImineZ6freq.inp
|  1> ! PBE0 D3 def2-tzvp NumFreq
|  2> %maxcore 2660
|  3> %pal nprocs 20
|  4> end
|  5> %CPCM SMD TRUE
|  6>    SMDSOLVENT "2,2,2-TRIFLUOROETHANOL"
|  7> end
|  8> 
|  9> *xyz 0 1
| 10> O  4.449581  6.246378  3.597365
| 11> O  3.395004  7.296865  1.930439
| 12> N  5.739274  4.692588  2.444152
| 13> N  6.186161  8.219161  3.156231
| 14> C  5.512268  5.867835  2.786538
| 15> C  6.522371  6.991602  2.492555
| 16> H  7.472380  6.598887  2.873598
| 17> C  6.706617  7.194089  1.005394
| 18> C  7.704026  6.478393  0.350640
| 19> H  8.338988  5.806582  0.917858
| 20> C  7.894633  6.617225  -1.016283
| 21> H  8.676832  6.050825  -1.509646
| 22> C  7.093857  7.484128  -1.746070
| 23> H  7.242446  7.596963  -2.814237
| 24> C  6.104759  8.209829  -1.097566
| 25> H  5.474898  8.892333  -1.657472
| 26> C  5.908848  8.064002  0.268328
| 27> H  5.118539  8.627459  0.749857
| 28> C  4.866766  3.547580  2.734121
| 29> C  3.456316  3.756167  2.188088
| 30> H  2.900931  4.509116  2.747087
| 31> H  2.902302  2.816654  2.253888
| 32> H  3.489749  4.056197  1.137790
| 33> C  4.837108  3.288310  4.238174
| 34> H  5.851037  3.157006  4.624794
| 35> H  4.276612  2.372656  4.442380
| 36> H  4.362856  4.106849  4.781321
| 37> C  5.494985  2.349472  2.032472
| 38> H  6.515100  2.186485  2.388950
| 39> H  5.533444  2.511555  0.952048
| 40> H  4.913618  1.444459  2.223482
| 41> C  6.443889  8.434575  4.495607
| 42> C  6.310598  9.721513  5.083119
| 43> C  6.516757  9.811122  6.456545
| 44> H  6.417819  10.774092  6.938234
| 45> C  6.846557  8.723416  7.255719
| 46> H  6.990044  8.856985  8.321805
| 47> C  6.992418  7.482454  6.665501
| 48> H  7.254952  6.611460  7.256232
| 49> C  6.795469  7.344838  5.302780
| 50> H  6.900759  6.359599  4.867261
| 51> C  5.963054  10.980108  4.277970
| 52> C  4.595519  10.847514  3.594319
| 53> H  3.813580  10.688395  4.340675
| 54> H  4.534015  10.032564  2.874008
| 55> H  4.366760  11.774248  3.060672
| 56> C  5.866148  12.215856  5.173137
| 57> H  5.081333  12.117078  5.927264
| 58> H  5.619235  13.079150  4.550435
| 59> H  6.808916  12.434643  5.680500
| 60> C  7.063390  11.289162  3.252361
| 61> H  8.017084  11.456166  3.759962
| 62> H  6.809566  12.201435  2.705219
| 63> H  7.228254  10.508842  2.507458
| 64> C  3.561046  7.137824  3.116531
| 65> C  2.801176  7.817827  4.177250
| 66> C  3.177700  7.731723  5.515723
| 67> H  4.024267  7.121512  5.802244
| 68> C  2.477974  8.448229  6.472573
| 69> H  2.776959  8.390737  7.512779
| 70> C  1.401205  9.241186  6.098723
| 71> H  0.857336  9.802837  6.850104
| 72> C  1.017841  9.318365  4.764830
| 73> H  0.175878  9.936503  4.475433
| 74> C  1.718746  8.612089  3.804280
| 75> H  1.440650  8.674862  2.758924
| 76> H  6.181201  9.025941  2.561348
| 77> *
| 78> 
| 79>                          ****END OF INPUT****
================================================================================

                     *******************************
                     * Energy+Gradient Calculation *
                     *******************************

---------------------------------
CARTESIAN COORDINATES (ANGSTROEM)
---------------------------------
  O      4.449581    6.246378    3.597365
  O      3.395004    7.296865    1.930439
  N      5.739274    4.692588    2.444152
  N      6.186161    8.219161    3.156231
  C      5.512268    5.867835    2.786538
  C      6.522371    6.991602    2.492555
  H      7.472380    6.598887    2.873598
  C      6.706617    7.194089    1.005394
  C      7.704026    6.478393    0.350640
  H      8.338988    5.806582    0.917858
  C      7.894633    6.617225   -1.016283
  H      8.676832    6.050825   -1.509646
  C      7.093857    7.484128   -1.746070
  H      7.242446    7.596963   -2.814237
  C      6.104759    8.209829   -1.097566
  H      5.474898    8.892333   -1.657472
  C      5.908848    8.064002    0.268328
  H      5.118539    8.627459    0.749857
  C      4.866766    3.547580    2.734121
  C      3.456316    3.756167    2.188088
  H      2.900931    4.509116    2.747087
  H      2.902302    2.816654    2.253888
  H      3.489749    4.056197    1.137790
  C      4.837108    3.288310    4.238174
  H      5.851037    3.157006    4.624794
  H      4.276612    2.372656    4.442380
  H      4.362856    4.106849    4.781321
  C      5.494985    2.349472    2.032472
  H      6.515100    2.186485    2.388950
  H      5.533444    2.511555    0.952048
  H      4.913618    1.444459    2.223482
  C      6.443889    8.434575    4.495607
  C      6.310598    9.721513    5.083119
  C      6.516757    9.811122    6.456545
  H      6.417819   10.774092    6.938234
  C      6.846557    8.723416    7.255719
  H      6.990044    8.856985    8.321805
  C      6.992418    7.482454    6.665501
  H      7.254952    6.611460    7.256232
  C      6.795469    7.344838    5.302780
  H      6.900759    6.359599    4.867261
  C      5.963054   10.980108    4.277970
  C      4.595519   10.847514    3.594319
  H      3.813580   10.688395    4.340675
  H      4.534015   10.032564    2.874008
  H      4.366760   11.774248    3.060672
  C      5.866148   12.215856    5.173137
  H      5.081333   12.117078    5.927264
  H      5.619235   13.079150    4.550435
  H      6.808916   12.434643    5.680500
  C      7.063390   11.289162    3.252361
  H      8.017084   11.456166    3.759962
  H      6.809566   12.201435    2.705219
  H      7.228254   10.508842    2.507458
  C      3.561046    7.137824    3.116531
  C      2.801176    7.817827    4.177250
  C      3.177700    7.731723    5.515723
  H      4.024267    7.121512    5.802244
  C      2.477974    8.448229    6.472573
  H      2.776959    8.390737    7.512779
  C      1.401205    9.241186    6.098723
  H      0.857336    9.802837    6.850104
  C      1.017841    9.318365    4.764830
  H      0.175878    9.936503    4.475433
  C      1.718746    8.612089    3.804280
  H      1.440650    8.674862    2.758924
  H      6.181201    9.025941    2.561348

----------------------------
CARTESIAN COORDINATES (A.U.)
----------------------------
  NO LB      ZA    FRAG     MASS         X           Y           Z
   0 O     8.0000    0    15.999    8.408490   11.803944    6.798035
   1 O     8.0000    0    15.999    6.415628   13.789076    3.648001
   2 N     7.0000    0    14.007   10.845656    8.867706    4.618778
   3 N     7.0000    0    14.007   11.690150   15.531963    5.964412
   4 C     6.0000    0    12.011   10.416677   11.088601    5.265794
   5 C     6.0000    0    12.011   12.325495   13.212213    4.710246
   6 H     1.0000    0     1.008   14.120752   12.470089    5.430313
   7 C     6.0000    0    12.011   12.673669   13.594858    1.899919
   8 C     6.0000    0    12.011   14.558499   12.242389    0.662614
   9 H     1.0000    0     1.008   15.758404   10.972850    1.734500
  10 C     6.0000    0    12.011   14.918694   12.504743   -1.920497
  11 H     1.0000    0     1.008   16.396836   11.434402   -2.852817
  12 C     6.0000    0    12.011   13.405447   14.142952   -3.299594
  13 H     1.0000    0     1.008   13.686239   14.356180   -5.318137
  14 C     6.0000    0    12.011   11.536323   15.514328   -2.074099
  15 H     1.0000    0     1.008   10.346058   16.804074   -3.132168
  16 C     6.0000    0    12.011   11.166104   15.238755    0.507066
  17 H     1.0000    0     1.008    9.672637   16.303535    1.417024
  18 C     6.0000    0    12.011    9.196855    6.703955    5.166740
  19 C     6.0000    0    12.011    6.531491    7.098127    4.134887
  20 H     1.0000    0     1.008    5.481965    8.520994    5.191242
  21 H     1.0000    0     1.008    5.484556    5.322705    4.259231
  22 H     1.0000    0     1.008    6.594670    7.665101    2.150111
  23 C     6.0000    0    12.011    9.140809    6.214005    8.008988
  24 H     1.0000    0     1.008   11.056858    5.965877    8.739594
  25 H     1.0000    0     1.008    8.081625    4.483670    8.394882
  26 H     1.0000    0     1.008    8.244603    7.760820    9.035387
  27 C     6.0000    0    12.011   10.384017    4.439859    3.840815
  28 H     1.0000    0     1.008   12.311755    4.131858    4.514461
  29 H     1.0000    0     1.008   10.456694    4.746151    1.799110
  30 H     1.0000    0     1.008    9.285392    2.729632    4.201772
  31 C     6.0000    0    12.011   12.177185   15.939037    8.495466
  32 C     6.0000    0    12.011   11.925302   18.370997    9.605703
  33 C     6.0000    0    12.011   12.314886   18.540334   12.201102
  34 H     1.0000    0     1.008   12.127920   20.360083   13.111362
  35 C     6.0000    0    12.011   12.938118   16.484867   13.711322
  36 H     1.0000    0     1.008   13.209269   16.737276   15.725932
  37 C     6.0000    0    12.011   13.213755   14.139789   12.595971
  38 H     1.0000    0     1.008   13.709872   12.493849   13.712291
  39 C     6.0000    0    12.011   12.841575   13.879732   10.020802
  40 H     1.0000    0     1.008   13.040545   12.017900    9.197790
  41 C     6.0000    0    12.011   11.268539   20.749397    8.084192
  42 C     6.0000    0    12.011    8.684272   20.498831    6.792279
  43 H     1.0000    0     1.008    7.206622   20.198139    8.202687
  44 H     1.0000    0     1.008    8.568047   18.958798    5.431088
  45 H     1.0000    0     1.008    8.251980   22.250104    5.783832
  46 C     6.0000    0    12.011   11.085413   23.084622    9.775812
  47 H     1.0000    0     1.008    9.602328   22.897959   11.200906
  48 H     1.0000    0     1.008   10.618815   24.716012    8.599076
  49 H     1.0000    0     1.008   12.866987   23.498070   10.734589
  50 C     6.0000    0    12.011   13.347873   21.333424    6.146072
  51 H     1.0000    0     1.008   15.150093   21.649016    7.105298
  52 H     1.0000    0     1.008   12.868215   23.057371    5.112123
  53 H     1.0000    0     1.008   13.659420   19.858833    4.738409
  54 C     6.0000    0    12.011    6.729402   13.488533    5.889390
  55 C     6.0000    0    12.011    5.293455   14.773552    7.893858
  56 C     6.0000    0    12.011    6.004983   14.610839   10.423206
  57 H     1.0000    0     1.008    7.604763   13.457707   10.964652
  58 C     6.0000    0    12.011    4.682692   15.964839   12.231390
  59 H     1.0000    0     1.008    5.247692   15.856195   14.197095
  60 C     6.0000    0    12.011    2.647894   17.463311   11.524916
  61 H     1.0000    0     1.008    1.620130   18.524677   12.944821
  62 C     6.0000    0    12.011    1.923441   17.609158    9.004224
  63 H     1.0000    0     1.008    0.332361   18.777269    8.457343
  64 C     6.0000    0    12.011    3.247959   16.274490    7.189047
  65 H     1.0000    0     1.008    2.722434   16.393113    5.213611
  66 H     1.0000    0     1.008   11.680777   17.056557    4.840246

--------------------------------
INTERNAL COORDINATES (ANGSTROEM)
--------------------------------
 O      0   0   0     0.000000000000     0.00000000     0.00000000
 O      1   0   0     2.234792579989     0.00000000     0.00000000
 N      1   2   0     2.325397089040   101.88195269     0.00000000
 N      1   2   3     2.664991945099    80.56448234    91.03188146
 C      3   1   2     1.244976067256    29.74169602    72.51368106
 C      4   1   2     1.435410775896    66.17746269   263.54616800
 H      6   4   1     1.096328390198   110.40205307   243.48608979
 C      6   4   1     1.512149269618   111.63801855   125.20751578
 C      8   6   4     1.391311711376   118.76975090   142.67675480
 H      9   8   6     1.084547380564   119.48698645   358.88422724
 C      9   8   6     1.387113492329   120.71551971   178.98418326
 H     11   9   8     1.084458982797   119.68004738   180.03017399
 C     11   9   8     1.387570567198   120.10056193     0.48694997
 H     13  11   9     1.084339046625   120.26711003   179.81728122
 C     13  11   9     1.387628996894   119.49179055     0.07676237
 H     15  13  11     1.084449776695   120.12229136   179.82932206
 C     15  13  11     1.387556504466   120.37970820   359.50158078
 H     17  15  13     1.083486171657   119.06619310   181.11306846
 C      3   1   2     1.468467075249    95.36764771   257.30150057
 C     19   3   1     1.526771029381   111.82342392    60.07673514
 H     20  19   3     1.089892002369   112.43945339   288.80034738
 H     20  19   3     1.092678282645   109.23170318   169.24415337
 H     20  19   3     1.092822792219   110.66897776    50.43517837
 C     19   3   1     1.526524142185   109.78749891   296.47042347
 H     24  19   3     1.093054336187   110.54114438   305.08188691
 H     24  19   3     1.092830318104   109.65653581   186.11805942
 H     24  19   3     1.090838997118   111.81355876    66.07680334
 C     19   3   1     1.523953152438   106.09107701   178.64958403
 H     28  19   3     1.092829327882   110.60164866    58.38577770
 H     28  19   3     1.093190748838   110.66938292   298.53958112
 H     28  19   3     1.092483839221   110.57340032   178.50932114
 C      4   1   2     1.380852991001    94.39005224   139.75809530
 C     32   4   1     1.420966662758   121.65604466   233.84666699
 C     33  32   4     1.391700500696   116.90096013   176.23424927
 H     34  33  32     1.081260487332   118.90953170   180.35338719
 C     34  33  32     1.389442861262   123.53039429     0.36804592
 H     36  34  33     1.083959665452   120.04290084   180.28194200
 C     36  34  33     1.381889794553   118.84173731     0.60182470
 H     38  36  34     1.084674035622   120.93372383   179.64152678
 C     38  36  34     1.383739713927   119.66369829   359.34632180
 H     40  38  36     1.082339443327   118.22651765   180.92835579
 C     33  32   4     1.533986022805   123.18355405   355.97893095
 C     42  33  32     1.534637362657   111.39677019    60.93734149
 H     43  42  33     1.092609140827   110.24363814    59.59506208
 H     43  42  33     1.089391656493   114.17331421   298.34809951
 H     43  42  33     1.093593026425   109.30336084   178.01466732
 C     42  33  32     1.528982619335   111.72693734   179.17446996
 H     47  42  33     1.092885725791   112.11429266   298.67776993
 H     47  42  33     1.092703226319   108.61540976   179.90932515
 H     47  42  33     1.092747210915   112.26991463    61.12131917
 C     42  33  32     1.535619584628   110.69154074   296.91990513
 H     51  42  33     1.093197766579   110.22663970   299.94578171
 H     51  42  33     1.093632944671   109.61611400   181.32296204
 H     51  42  33     1.091311101522   114.84859305    61.03444242
 C      2   1   3     1.208171435645    30.79586953   175.61122062
 C     55   2   1     1.471370549478   125.16397345   183.10572420
 C     56  55   2     1.393088006237   121.63427104   189.51925995
 H     57  56  55     1.082186413448   120.04409474   357.50696576
 C     57  56  55     1.385120661030   119.68378673   176.40348301
 H     59  57  56     1.083847721188   119.74869202   180.68473115
 C     59  57  56     1.388515792388   120.07751147     0.41779549
 H     61  59  57     1.084351761249   119.87979764   180.16343419
 C     61  59  57     1.390034204610   120.26181126     0.13926674
 H     63  61  59     1.083857418677   120.14109523   179.88607330
 C     63  61  59     1.383022020685   119.89115747   359.42343892
 H     65  63  61     1.083534494827   120.69055684   180.94773485
 H      4   1   2     1.002399298528   133.69400497     5.41609906

---------------------------
INTERNAL COORDINATES (A.U.)
---------------------------
 O      0   0   0     0.000000000000     0.00000000     0.00000000
 O      1   0   0     4.223145942299     0.00000000     0.00000000
 N      1   2   0     4.394363650904   101.88195269     0.00000000
 N      1   2   3     5.036104925344    80.56448234    91.03188146
 C      3   1   2     2.352663810401    29.74169602    72.51368106
 C      4   1   2     2.712533256122    66.17746269   263.54616800
 H      6   4   1     2.071760410318   110.40205307   243.48608979
 C      6   4   1     2.857547993187   111.63801855   125.20751578
 C      8   6   4     2.629198101419   118.76975090   142.67675480
 H      9   8   6     2.049497528528   119.48698645   358.88422724
 C      9   8   6     2.621264617169   120.71551971   178.98418326
 H     11   9   8     2.049330480958   119.68004738   180.03017399
 C     11   9   8     2.622128363494   120.10056193     0.48694997
 H     13  11   9     2.049103834438   120.26711003   179.81728122
 C     13  11   9     2.622238779617   119.49179055     0.07676237
 H     15  13  11     2.049313083945   120.12229136   179.82932206
 C     15  13  11     2.622101788782   120.37970820   359.50158078
 H     17  15  13     2.047492134322   119.06619310   181.11306846
 C      3   1   2     2.775000608900    95.36764771   257.30150057
 C     19   3   1     2.885179114736   111.82342392    60.07673514
 H     20  19   3     2.059597400028   112.43945339   288.80034738
 H     20  19   3     2.064862706683   109.23170318   169.24415337
 H     20  19   3     2.065135790201   110.66897776    50.43517837
 C     19   3   1     2.884712565548   109.78749891   296.47042347
 H     24  19   3     2.065573344888   110.54114438   305.08188691
 H     24  19   3     2.065150012063   109.65653581   186.11805942
 H     24  19   3     2.061386960755   111.81355876    66.07680334
 C     19   3   1     2.879854099034   106.09107701   178.64958403
 H     28  19   3     2.065148140813   110.60164866    58.38577770
 H     28  19   3     2.065831127441   110.66938292   298.53958112
 H     28  19   3     2.064495261862   110.57340032   178.50932114
 C      4   1   2     2.609433984198    94.39005224   139.75809530
 C     32   4   1     2.685237838044   121.65604466   233.84666699
 C     33  32   4     2.629932806757   116.90096013   176.23424927
 H     34  33  32     2.043286200487   118.90953170   180.35338719
 C     34  33  32     2.625666486517   123.53039429     0.36804592
 H     36  34  33     2.048386907920   120.04290084   180.28194200
 C     36  34  33     2.611393258965   118.84173731     0.60182470
 H     38  36  34     2.049736871901   120.93372383   179.64152678
 C     38  36  34     2.614889099952   119.66369829   359.34632180
 H     40  38  36     2.045325131829   118.22651765   180.92835579
 C     33  32   4     2.898813476365   123.18355405   355.97893095
 C     42  33  32     2.900044330304   111.39677019    60.93734149
 H     43  42  33     2.064732047581   110.24363814    59.59506208
 H     43  42  33     2.058651883351   114.17331421   298.34809951
 H     43  42  33     2.066591321910   109.30336084   178.01466732
 C     42  33  32     2.889358414069   111.72693734   179.17446996
 H     47  42  33     2.065254717417   112.11429266   298.67776993
 H     47  42  33     2.064909843396   108.61540976   179.90932515
 H     47  42  33     2.064992962235   112.26991463    61.12131917
 C     42  33  32     2.901900460833   110.69154074   296.91990513
 H     51  42  33     2.065844389048   110.22663970   299.94578171
 H     51  42  33     2.066666756461   109.61611400   181.32296204
 H     51  42  33     2.062279108784   114.84859305    61.03444242
 C      2   1   3     2.283113136196    30.79586953   175.61122062
 C     55   2   1     2.780487380030   125.16397345   183.10572420
 C     56  55   2     2.632554812238   121.63427104   189.51925995
 H     57  56  55     2.045035947267   120.04409474   357.50696576
 C     57  56  55     2.617498711783   119.68378673   176.40348301
 H     59  57  56     2.048175363920   119.74869202   180.68473115
 C     59  57  56     2.623914580237   120.07751147     0.41779549
 H     61  59  57     2.049127861595   119.87979764   180.16343419
 C     61  59  57     2.626783963496   120.26181126     0.13926674
 H     63  61  59     2.048193689519   120.14109523   179.88607330
 C     63  61  59     2.613532856278   119.89115747   359.42343892
 H     65  63  61     2.047583451881   120.69055684   180.94773485
 H      4   1   2     1.894260151052   133.69400497     5.41609906

---------------------
BASIS SET INFORMATION
---------------------
There are 4 groups of distinct atoms

 Group   1 Type O   : 11s6p2d1f contracted to 5s3p2d1f pattern {62111/411/11/1}
 Group   2 Type N   : 11s6p2d1f contracted to 5s3p2d1f pattern {62111/411/11/1}
 Group   3 Type C   : 11s6p2d1f contracted to 5s3p2d1f pattern {62111/411/11/1}
 Group   4 Type H   : 5s1p contracted to 3s1p pattern {311/1}

Atom   0O    basis set group =>   1
Atom   1O    basis set group =>   1
Atom   2N    basis set group =>   2
Atom   3N    basis set group =>   2
Atom   4C    basis set group =>   3
Atom   5C    basis set group =>   3
Atom   6H    basis set group =>   4
Atom   7C    basis set group =>   3
Atom   8C    basis set group =>   3
Atom   9H    basis set group =>   4
Atom  10C    basis set group =>   3
Atom  11H    basis set group =>   4
Atom  12C    basis set group =>   3
Atom  13H    basis set group =>   4
Atom  14C    basis set group =>   3
Atom  15H    basis set group =>   4
Atom  16C    basis set group =>   3
Atom  17H    basis set group =>   4
Atom  18C    basis set group =>   3
Atom  19C    basis set group =>   3
Atom  20H    basis set group =>   4
Atom  21H    basis set group =>   4
Atom  22H    basis set group =>   4
Atom  23C    basis set group =>   3
Atom  24H    basis set group =>   4
Atom  25H    basis set group =>   4
Atom  26H    basis set group =>   4
Atom  27C    basis set group =>   3
Atom  28H    basis set group =>   4
Atom  29H    basis set group =>   4
Atom  30H    basis set group =>   4
Atom  31C    basis set group =>   3
Atom  32C    basis set group =>   3
Atom  33C    basis set group =>   3
Atom  34H    basis set group =>   4
Atom  35C    basis set group =>   3
Atom  36H    basis set group =>   4
Atom  37C    basis set group =>   3
Atom  38H    basis set group =>   4
Atom  39C    basis set group =>   3
Atom  40H    basis set group =>   4
Atom  41C    basis set group =>   3
Atom  42C    basis set group =>   3
Atom  43H    basis set group =>   4
Atom  44H    basis set group =>   4
Atom  45H    basis set group =>   4
Atom  46C    basis set group =>   3
Atom  47H    basis set group =>   4
Atom  48H    basis set group =>   4
Atom  49H    basis set group =>   4
Atom  50C    basis set group =>   3
Atom  51H    basis set group =>   4
Atom  52H    basis set group =>   4
Atom  53H    basis set group =>   4
Atom  54C    basis set group =>   3
Atom  55C    basis set group =>   3
Atom  56C    basis set group =>   3
Atom  57H    basis set group =>   4
Atom  58C    basis set group =>   3
Atom  59H    basis set group =>   4
Atom  60C    basis set group =>   3
Atom  61H    basis set group =>   4
Atom  62C    basis set group =>   3
Atom  63H    basis set group =>   4
Atom  64C    basis set group =>   3
Atom  65H    basis set group =>   4
Atom  66H    basis set group =>   4
---------------------------------
AUXILIARY/J BASIS SET INFORMATION
---------------------------------
There are 4 groups of distinct atoms

 Group   1 Type O   : 12s5p4d2f1g contracted to 6s4p3d1f1g pattern {711111/2111/211/2/1}
 Group   2 Type N   : 12s5p4d2f1g contracted to 6s4p3d1f1g pattern {711111/2111/211/2/1}
 Group   3 Type C   : 12s5p4d2f1g contracted to 6s4p3d1f1g pattern {711111/2111/211/2/1}
 Group   4 Type H   : 5s2p1d contracted to 3s1p1d pattern {311/2/1}

Atom   0O    basis set group =>   1
Atom   1O    basis set group =>   1
Atom   2N    basis set group =>   2
Atom   3N    basis set group =>   2
Atom   4C    basis set group =>   3
Atom   5C    basis set group =>   3
Atom   6H    basis set group =>   4
Atom   7C    basis set group =>   3
Atom   8C    basis set group =>   3
Atom   9H    basis set group =>   4
Atom  10C    basis set group =>   3
Atom  11H    basis set group =>   4
Atom  12C    basis set group =>   3
Atom  13H    basis set group =>   4
Atom  14C    basis set group =>   3
Atom  15H    basis set group =>   4
Atom  16C    basis set group =>   3
Atom  17H    basis set group =>   4
Atom  18C    basis set group =>   3
Atom  19C    basis set group =>   3
Atom  20H    basis set group =>   4
Atom  21H    basis set group =>   4
Atom  22H    basis set group =>   4
Atom  23C    basis set group =>   3
Atom  24H    basis set group =>   4
Atom  25H    basis set group =>   4
Atom  26H    basis set group =>   4
Atom  27C    basis set group =>   3
Atom  28H    basis set group =>   4
Atom  29H    basis set group =>   4
Atom  30H    basis set group =>   4
Atom  31C    basis set group =>   3
Atom  32C    basis set group =>   3
Atom  33C    basis set group =>   3
Atom  34H    basis set group =>   4
Atom  35C    basis set group =>   3
Atom  36H    basis set group =>   4
Atom  37C    basis set group =>   3
Atom  38H    basis set group =>   4
Atom  39C    basis set group =>   3
Atom  40H    basis set group =>   4
Atom  41C    basis set group =>   3
Atom  42C    basis set group =>   3
Atom  43H    basis set group =>   4
Atom  44H    basis set group =>   4
Atom  45H    basis set group =>   4
Atom  46C    basis set group =>   3
Atom  47H    basis set group =>   4
Atom  48H    basis set group =>   4
Atom  49H    basis set group =>   4
Atom  50C    basis set group =>   3
Atom  51H    basis set group =>   4
Atom  52H    basis set group =>   4
Atom  53H    basis set group =>   4
Atom  54C    basis set group =>   3
Atom  55C    basis set group =>   3
Atom  56C    basis set group =>   3
Atom  57H    basis set group =>   4
Atom  58C    basis set group =>   3
Atom  59H    basis set group =>   4
Atom  60C    basis set group =>   3
Atom  61H    basis set group =>   4
Atom  62C    basis set group =>   3
Atom  63H    basis set group =>   4
Atom  64C    basis set group =>   3
Atom  65H    basis set group =>   4
Atom  66H    basis set group =>   4


           ************************************************************
           *        Program running with 20 parallel MPI-processes    *
           *              working on a common directory               *
           ************************************************************
------------------------------------------------------------------------------
                           ORCA GTO INTEGRAL CALCULATION
                           -- RI-GTO INTEGRALS CHOSEN --
------------------------------------------------------------------------------
------------------------------------------------------------------------------
                   ___                                                        
                  /   \      - P O W E R E D   B Y -                         
                 /     \                                                     
                 |  |  |   _    _      __       _____    __    __             
                 |  |  |  | |  | |    /  \     |  _  \  |  |  /  |          
                  \  \/   | |  | |   /    \    | | | |  |  | /  /          
                 / \  \   | |__| |  /  /\  \   | |_| |  |  |/  /          
                |  |  |   |  __  | /  /__\  \  |    /   |      \           
                |  |  |   | |  | | |   __   |  |    \   |  |\   \          
                \     /   | |  | | |  |  |  |  | |\  \  |  | \   \       
                 \___/    |_|  |_| |__|  |__|  |_| \__\ |__|  \__/        
                                                                              
                      - O R C A' S   B I G   F R I E N D -                    
                                      &                                       
                       - I N T E G R A L  F E E D E R -                       
                                                                              
 v1 FN, 2020, v2 2021                                                         
------------------------------------------------------------------------------


Reading SHARK input file ImineZ6freq.SHARKINP.tmp ... ok
----------------------
SHARK INTEGRAL PACKAGE
----------------------

Number of atoms                             ...     67
Number of basis functions                   ...   1227
Number of shells                            ...    499
Maximum angular momentum                    ...      3
Integral batch strategy                     ... SHARK/LIBINT Hybrid
RI-J (if used) integral strategy            ... SPLIT-RIJ (Revised 2003 algorithm where possible)
Printlevel                                  ...      1
Contraction scheme used                     ... SEGMENTED contraction
Coulomb Range Separation                    ... NOT USED
Exchange Range Separation                   ... NOT USED
Finite Nucleus Model                        ... NOT USED
Auxiliary Coulomb fitting basis             ... AVAILABLE
   # of basis functions in Aux-J            ...   1991
   # of shells in Aux-J                     ...    665
   Maximum angular momentum in Aux-J        ...      4
Auxiliary J/K fitting basis                 ... NOT available
Auxiliary Correlation fitting basis         ... NOT available
Auxiliary 'external' fitting basis          ... NOT available
Integral threshold                          ...     2.500000e-11
Primitive cut-off                           ...     2.500000e-12
Primitive pair pre-selection threshold      ...     2.500000e-12

Calculating pre-screening integrals         ... done (  0.1 sec) Dimension = 499
Organizing shell pair data                  ... done (  0.9 sec)
Shell pair information
Total number of shell pairs                 ...    124750
Shell pairs after pre-screening             ...     82521
Total number of primitive shell pairs       ...    374508
Primitive shell pairs kept                  ...    158222
          la=0 lb=0:  23046 shell pairs
          la=1 lb=0:  24477 shell pairs
          la=1 lb=1:   6567 shell pairs
          la=2 lb=0:  11286 shell pairs
          la=2 lb=1:   6084 shell pairs
          la=2 lb=2:   1463 shell pairs
          la=3 lb=0:   5157 shell pairs
          la=3 lb=1:   2838 shell pairs
          la=3 lb=2:   1300 shell pairs
          la=3 lb=3:    303 shell pairs

Calculating one electron integrals          ... done (  0.2 sec)
Calculating RI/J V-Matrix + Cholesky decomp.... done (  0.7 sec)
Calculating Nuclear repulsion               ... done (  0.0 sec) ENN=   3602.221063721938 Eh

SHARK setup successfully completed in   3.5 seconds

Maximum memory used throughout the entire GTOINT-calculation: 118.8 MB
[1710266236.398266] [node095:924630:0]          mpool.c:43   UCX  WARN  object 0xaf79e00 was not returned to mpool ucp_requests
[1710266236.398291] [node095:924630:0]          mpool.c:43   UCX  WARN  object 0xaf79fc0 was not returned to mpool ucp_requests
[1710266236.398294] [node095:924630:0]          mpool.c:43   UCX  WARN  object 0xaf7a180 was not returned to mpool ucp_requests
[1710266236.398298] [node095:924630:0]          mpool.c:43   UCX  WARN  object 0xaf7a340 was not returned to mpool ucp_requests
[1710266236.398301] [node095:924630:0]          mpool.c:43   UCX  WARN  object 0xaf7a500 was not returned to mpool ucp_requests
[1710266236.398303] [node095:924630:0]          mpool.c:43   UCX  WARN  object 0xaf7a6c0 was not returned to mpool ucp_requests
[1710266236.398305] [node095:924630:0]          mpool.c:43   UCX  WARN  object 0xaf7a880 was not returned to mpool ucp_requests
[1710266236.398307] [node095:924630:0]          mpool.c:43   UCX  WARN  object 0xaf7aa40 was not returned to mpool ucp_requests
[1710266236.398310] [node095:924630:0]          mpool.c:43   UCX  WARN  object 0xaf7ac00 was not returned to mpool ucp_requests
[1710266236.398314] [node095:924630:0]          mpool.c:43   UCX  WARN  object 0xaf7adc0 was not returned to mpool ucp_requests
[1710266236.398316] [node095:924630:0]          mpool.c:43   UCX  WARN  object 0xaf7af80 was not returned to mpool ucp_requests
[1710266236.398320] [node095:924630:0]          mpool.c:43   UCX  WARN  object 0xaf7b140 was not returned to mpool ucp_requests
[1710266236.399581] [node095:924621:0]          mpool.c:43   UCX  WARN  object 0xb81fc80 was not returned to mpool ucp_requests
[1710266236.399607] [node095:924621:0]          mpool.c:43   UCX  WARN  object 0xb81fe40 was not returned to mpool ucp_requests
[1710266236.399614] [node095:924621:0]          mpool.c:43   UCX  WARN  object 0xb820000 was not returned to mpool ucp_requests
[1710266236.399616] [node095:924621:0]          mpool.c:43   UCX  WARN  object 0xb8201c0 was not returned to mpool ucp_requests
[1710266236.399619] [node095:924621:0]          mpool.c:43   UCX  WARN  object 0xb820380 was not returned to mpool ucp_requests
[1710266236.399622] [node095:924621:0]          mpool.c:43   UCX  WARN  object 0xb820540 was not returned to mpool ucp_requests
[1710266236.399625] [node095:924621:0]          mpool.c:43   UCX  WARN  object 0xb820700 was not returned to mpool ucp_requests
[1710266236.399628] [node095:924621:0]          mpool.c:43   UCX  WARN  object 0xb8208c0 was not returned to mpool ucp_requests
[1710266236.399630] [node095:924621:0]          mpool.c:43   UCX  WARN  object 0xb820a80 was not returned to mpool ucp_requests
[1710266236.399633] [node095:924621:0]          mpool.c:43   UCX  WARN  object 0xb820c40 was not returned to mpool ucp_requests
[1710266236.399635] [node095:924621:0]          mpool.c:43   UCX  WARN  object 0xb820e00 was not returned to mpool ucp_requests
[1710266236.399638] [node095:924621:0]          mpool.c:43   UCX  WARN  object 0xb820fc0 was not returned to mpool ucp_requests
[1710266236.399641] [node095:924621:0]          mpool.c:43   UCX  WARN  object 0xb821180 was not returned to mpool ucp_requests
[1710266236.403066] [node095:924631:0]          mpool.c:43   UCX  WARN  object 0xc646dc0 was not returned to mpool ucp_requests
[1710266236.403088] [node095:924631:0]          mpool.c:43   UCX  WARN  object 0xc646f80 was not returned to mpool ucp_requests
[1710266236.403093] [node095:924631:0]          mpool.c:43   UCX  WARN  object 0xc647140 was not returned to mpool ucp_requests
[1710266236.403096] [node095:924631:0]          mpool.c:43   UCX  WARN  object 0xc647300 was not returned to mpool ucp_requests
[1710266236.403099] [node095:924631:0]          mpool.c:43   UCX  WARN  object 0xc6474c0 was not returned to mpool ucp_requests
[1710266236.403102] [node095:924631:0]          mpool.c:43   UCX  WARN  object 0xc647680 was not returned to mpool ucp_requests
[1710266236.403106] [node095:924631:0]          mpool.c:43   UCX  WARN  object 0xc647840 was not returned to mpool ucp_requests
[1710266236.403108] [node095:924631:0]          mpool.c:43   UCX  WARN  object 0xc647a00 was not returned to mpool ucp_requests
[1710266236.403111] [node095:924631:0]          mpool.c:43   UCX  WARN  object 0xc647bc0 was not returned to mpool ucp_requests
[1710266236.403115] [node095:924631:0]          mpool.c:43   UCX  WARN  object 0xc647d80 was not returned to mpool ucp_requests
[1710266236.403118] [node095:924631:0]          mpool.c:43   UCX  WARN  object 0xc647f40 was not returned to mpool ucp_requests
[1710266236.403121] [node095:924631:0]          mpool.c:43   UCX  WARN  object 0xc648100 was not returned to mpool ucp_requests
[1710266236.405211] [node095:924617:0]          mpool.c:43   UCX  WARN  object 0xc0799c0 was not returned to mpool ucp_requests
[1710266236.405225] [node095:924617:0]          mpool.c:43   UCX  WARN  object 0xc079b80 was not returned to mpool ucp_requests
[1710266236.405228] [node095:924617:0]          mpool.c:43   UCX  WARN  object 0xc079d40 was not returned to mpool ucp_requests
[1710266236.405230] [node095:924617:0]          mpool.c:43   UCX  WARN  object 0xc079f00 was not returned to mpool ucp_requests
[1710266236.405232] [node095:924617:0]          mpool.c:43   UCX  WARN  object 0xc07a0c0 was not returned to mpool ucp_requests
[1710266236.405235] [node095:924617:0]          mpool.c:43   UCX  WARN  object 0xc07a280 was not returned to mpool ucp_requests
[1710266236.405237] [node095:924617:0]          mpool.c:43   UCX  WARN  object 0xc07a440 was not returned to mpool ucp_requests
[1710266236.405239] [node095:924617:0]          mpool.c:43   UCX  WARN  object 0xc07a600 was not returned to mpool ucp_requests
[1710266236.405241] [node095:924617:0]          mpool.c:43   UCX  WARN  object 0xc07a7c0 was not returned to mpool ucp_requests
[1710266236.405243] [node095:924617:0]          mpool.c:43   UCX  WARN  object 0xc07a980 was not returned to mpool ucp_requests
[1710266236.405246] [node095:924617:0]          mpool.c:43   UCX  WARN  object 0xc07ab40 was not returned to mpool ucp_requests
[1710266236.405248] [node095:924617:0]          mpool.c:43   UCX  WARN  object 0xc07ad00 was not returned to mpool ucp_requests
[1710266236.405250] [node095:924617:0]          mpool.c:43   UCX  WARN  object 0xc07aec0 was not returned to mpool ucp_requests
[1710266236.406948] [node095:924615:0]          mpool.c:43   UCX  WARN  object 0xc193b40 was not returned to mpool ucp_requests
[1710266236.406964] [node095:924615:0]          mpool.c:43   UCX  WARN  object 0xc193d00 was not returned to mpool ucp_requests
[1710266236.406969] [node095:924615:0]          mpool.c:43   UCX  WARN  object 0xc193ec0 was not returned to mpool ucp_requests
[1710266236.406972] [node095:924615:0]          mpool.c:43   UCX  WARN  object 0xc194080 was not returned to mpool ucp_requests
[1710266236.406975] [node095:924615:0]          mpool.c:43   UCX  WARN  object 0xc194240 was not returned to mpool ucp_requests
[1710266236.406978] [node095:924615:0]          mpool.c:43   UCX  WARN  object 0xc194400 was not returned to mpool ucp_requests
[1710266236.406981] [node095:924615:0]          mpool.c:43   UCX  WARN  object 0xc1945c0 was not returned to mpool ucp_requests
[1710266236.406983] [node095:924615:0]          mpool.c:43   UCX  WARN  object 0xc194780 was not returned to mpool ucp_requests
[1710266236.406986] [node095:924615:0]          mpool.c:43   UCX  WARN  object 0xc194940 was not returned to mpool ucp_requests
[1710266236.406989] [node095:924615:0]          mpool.c:43   UCX  WARN  object 0xc194b00 was not returned to mpool ucp_requests
[1710266236.406991] [node095:924615:0]          mpool.c:43   UCX  WARN  object 0xc194cc0 was not returned to mpool ucp_requests
[1710266236.406996] [node095:924615:0]          mpool.c:43   UCX  WARN  object 0xc194e80 was not returned to mpool ucp_requests
[1710266236.409977] [node095:924618:0]          mpool.c:43   UCX  WARN  object 0xae86a80 was not returned to mpool ucp_requests
[1710266236.409991] [node095:924618:0]          mpool.c:43   UCX  WARN  object 0xae86c40 was not returned to mpool ucp_requests
[1710266236.409995] [node095:924618:0]          mpool.c:43   UCX  WARN  object 0xae86e00 was not returned to mpool ucp_requests
[1710266236.409998] [node095:924618:0]          mpool.c:43   UCX  WARN  object 0xae86fc0 was not returned to mpool ucp_requests
[1710266236.410002] [node095:924618:0]          mpool.c:43   UCX  WARN  object 0xae87180 was not returned to mpool ucp_requests
[1710266236.410005] [node095:924618:0]          mpool.c:43   UCX  WARN  object 0xae87340 was not returned to mpool ucp_requests
[1710266236.410007] [node095:924618:0]          mpool.c:43   UCX  WARN  object 0xae87500 was not returned to mpool ucp_requests
[1710266236.410010] [node095:924618:0]          mpool.c:43   UCX  WARN  object 0xae876c0 was not returned to mpool ucp_requests
[1710266236.410012] [node095:924618:0]          mpool.c:43   UCX  WARN  object 0xae87880 was not returned to mpool ucp_requests
[1710266236.410016] [node095:924618:0]          mpool.c:43   UCX  WARN  object 0xae87a40 was not returned to mpool ucp_requests
[1710266236.410019] [node095:924618:0]          mpool.c:43   UCX  WARN  object 0xae87c00 was not returned to mpool ucp_requests
[1710266236.410022] [node095:924618:0]          mpool.c:43   UCX  WARN  object 0xae87dc0 was not returned to mpool ucp_requests
[1710266236.410025] [node095:924618:0]          mpool.c:43   UCX  WARN  object 0xae87f80 was not returned to mpool ucp_requests
[1710266236.410663] [node095:924616:0]          mpool.c:43   UCX  WARN  object 0xbfa4ec0 was not returned to mpool ucp_requests
[1710266236.410686] [node095:924616:0]          mpool.c:43   UCX  WARN  object 0xbfa5080 was not returned to mpool ucp_requests
[1710266236.410692] [node095:924616:0]          mpool.c:43   UCX  WARN  object 0xbfa5240 was not returned to mpool ucp_requests
[1710266236.410696] [node095:924616:0]          mpool.c:43   UCX  WARN  object 0xbfa5400 was not returned to mpool ucp_requests
[1710266236.410700] [node095:924616:0]          mpool.c:43   UCX  WARN  object 0xbfa55c0 was not returned to mpool ucp_requests
[1710266236.410703] [node095:924616:0]          mpool.c:43   UCX  WARN  object 0xbfa5780 was not returned to mpool ucp_requests
[1710266236.410707] [node095:924616:0]          mpool.c:43   UCX  WARN  object 0xbfa5940 was not returned to mpool ucp_requests
[1710266236.410710] [node095:924616:0]          mpool.c:43   UCX  WARN  object 0xbfa5b00 was not returned to mpool ucp_requests
[1710266236.410713] [node095:924616:0]          mpool.c:43   UCX  WARN  object 0xbfa5cc0 was not returned to mpool ucp_requests
[1710266236.410717] [node095:924616:0]          mpool.c:43   UCX  WARN  object 0xbfa5e80 was not returned to mpool ucp_requests
[1710266236.410719] [node095:924616:0]          mpool.c:43   UCX  WARN  object 0xbfa6040 was not returned to mpool ucp_requests
[1710266236.411082] [node095:924620:0]          mpool.c:43   UCX  WARN  object 0xc51a980 was not returned to mpool ucp_requests
[1710266236.411105] [node095:924620:0]          mpool.c:43   UCX  WARN  object 0xc51ab40 was not returned to mpool ucp_requests
[1710266236.411108] [node095:924620:0]          mpool.c:43   UCX  WARN  object 0xc51ad00 was not returned to mpool ucp_requests
[1710266236.411110] [node095:924620:0]          mpool.c:43   UCX  WARN  object 0xc51aec0 was not returned to mpool ucp_requests
[1710266236.411112] [node095:924620:0]          mpool.c:43   UCX  WARN  object 0xc51b080 was not returned to mpool ucp_requests
[1710266236.411115] [node095:924620:0]          mpool.c:43   UCX  WARN  object 0xc51b240 was not returned to mpool ucp_requests
[1710266236.411117] [node095:924620:0]          mpool.c:43   UCX  WARN  object 0xc51b400 was not returned to mpool ucp_requests
[1710266236.411119] [node095:924620:0]          mpool.c:43   UCX  WARN  object 0xc51b5c0 was not returned to mpool ucp_requests
[1710266236.411121] [node095:924620:0]          mpool.c:43   UCX  WARN  object 0xc51b780 was not returned to mpool ucp_requests
[1710266236.411123] [node095:924620:0]          mpool.c:43   UCX  WARN  object 0xc51b940 was not returned to mpool ucp_requests
[1710266236.411126] [node095:924620:0]          mpool.c:43   UCX  WARN  object 0xc51bb00 was not returned to mpool ucp_requests
[1710266236.411128] [node095:924620:0]          mpool.c:43   UCX  WARN  object 0xc51bcc0 was not returned to mpool ucp_requests
[1710266236.411130] [node095:924620:0]          mpool.c:43   UCX  WARN  object 0xc51be80 was not returned to mpool ucp_requests
[1710266236.412558] [node095:924625:0]          mpool.c:43   UCX  WARN  object 0xaa4bbc0 was not returned to mpool ucp_requests
[1710266236.412574] [node095:924625:0]          mpool.c:43   UCX  WARN  object 0xaa4bd80 was not returned to mpool ucp_requests
[1710266236.412579] [node095:924625:0]          mpool.c:43   UCX  WARN  object 0xaa4bf40 was not returned to mpool ucp_requests
[1710266236.412583] [node095:924625:0]          mpool.c:43   UCX  WARN  object 0xaa4c100 was not returned to mpool ucp_requests
[1710266236.412585] [node095:924625:0]          mpool.c:43   UCX  WARN  object 0xaa4c2c0 was not returned to mpool ucp_requests
[1710266236.412590] [node095:924625:0]          mpool.c:43   UCX  WARN  object 0xaa4c480 was not returned to mpool ucp_requests
[1710266236.412592] [node095:924625:0]          mpool.c:43   UCX  WARN  object 0xaa4c640 was not returned to mpool ucp_requests
[1710266236.412596] [node095:924625:0]          mpool.c:43   UCX  WARN  object 0xaa4c800 was not returned to mpool ucp_requests
[1710266236.412599] [node095:924625:0]          mpool.c:43   UCX  WARN  object 0xaa4c9c0 was not returned to mpool ucp_requests
[1710266236.412603] [node095:924625:0]          mpool.c:43   UCX  WARN  object 0xaa4cb80 was not returned to mpool ucp_requests
[1710266236.412605] [node095:924625:0]          mpool.c:43   UCX  WARN  object 0xaa4cd40 was not returned to mpool ucp_requests
[1710266236.412609] [node095:924625:0]          mpool.c:43   UCX  WARN  object 0xaa4cf00 was not returned to mpool ucp_requests
[1710266236.414354] [node095:924627:0]          mpool.c:43   UCX  WARN  object 0xb240bc0 was not returned to mpool ucp_requests
[1710266236.414368] [node095:924627:0]          mpool.c:43   UCX  WARN  object 0xb240d80 was not returned to mpool ucp_requests
[1710266236.414372] [node095:924627:0]          mpool.c:43   UCX  WARN  object 0xb240f40 was not returned to mpool ucp_requests
[1710266236.414375] [node095:924627:0]          mpool.c:43   UCX  WARN  object 0xb241100 was not returned to mpool ucp_requests
[1710266236.414377] [node095:924627:0]          mpool.c:43   UCX  WARN  object 0xb2412c0 was not returned to mpool ucp_requests
[1710266236.414380] [node095:924627:0]          mpool.c:43   UCX  WARN  object 0xb241480 was not returned to mpool ucp_requests
[1710266236.414383] [node095:924627:0]          mpool.c:43   UCX  WARN  object 0xb241640 was not returned to mpool ucp_requests
[1710266236.414385] [node095:924627:0]          mpool.c:43   UCX  WARN  object 0xb241800 was not returned to mpool ucp_requests
[1710266236.414388] [node095:924627:0]          mpool.c:43   UCX  WARN  object 0xb2419c0 was not returned to mpool ucp_requests
[1710266236.414391] [node095:924627:0]          mpool.c:43   UCX  WARN  object 0xb241b80 was not returned to mpool ucp_requests
[1710266236.414394] [node095:924627:0]          mpool.c:43   UCX  WARN  object 0xb241d40 was not returned to mpool ucp_requests
[1710266236.414397] [node095:924627:0]          mpool.c:43   UCX  WARN  object 0xb241f00 was not returned to mpool ucp_requests
[1710266236.415361] [node095:924633:0]          mpool.c:43   UCX  WARN  object 0xa807b40 was not returned to mpool ucp_requests
[1710266236.415375] [node095:924633:0]          mpool.c:43   UCX  WARN  object 0xa807d00 was not returned to mpool ucp_requests
[1710266236.415379] [node095:924633:0]          mpool.c:43   UCX  WARN  object 0xa807ec0 was not returned to mpool ucp_requests
[1710266236.415383] [node095:924633:0]          mpool.c:43   UCX  WARN  object 0xa808080 was not returned to mpool ucp_requests
[1710266236.415385] [node095:924633:0]          mpool.c:43   UCX  WARN  object 0xa808240 was not returned to mpool ucp_requests
[1710266236.415390] [node095:924633:0]          mpool.c:43   UCX  WARN  object 0xa808400 was not returned to mpool ucp_requests
[1710266236.415392] [node095:924633:0]          mpool.c:43   UCX  WARN  object 0xa8085c0 was not returned to mpool ucp_requests
[1710266236.415396] [node095:924633:0]          mpool.c:43   UCX  WARN  object 0xa808780 was not returned to mpool ucp_requests
[1710266236.415398] [node095:924633:0]          mpool.c:43   UCX  WARN  object 0xa808940 was not returned to mpool ucp_requests
[1710266236.415402] [node095:924633:0]          mpool.c:43   UCX  WARN  object 0xa808b00 was not returned to mpool ucp_requests
[1710266236.415406] [node095:924633:0]          mpool.c:43   UCX  WARN  object 0xa808cc0 was not returned to mpool ucp_requests
[1710266236.415410] [node095:924633:0]          mpool.c:43   UCX  WARN  object 0xa808e80 was not returned to mpool ucp_requests
[1710266236.415772] [node095:924619:0]          mpool.c:43   UCX  WARN  object 0xbf73b00 was not returned to mpool ucp_requests
[1710266236.415785] [node095:924619:0]          mpool.c:43   UCX  WARN  object 0xbf73cc0 was not returned to mpool ucp_requests
[1710266236.415789] [node095:924619:0]          mpool.c:43   UCX  WARN  object 0xbf73e80 was not returned to mpool ucp_requests
[1710266236.415792] [node095:924619:0]          mpool.c:43   UCX  WARN  object 0xbf74040 was not returned to mpool ucp_requests
[1710266236.415796] [node095:924619:0]          mpool.c:43   UCX  WARN  object 0xbf74200 was not returned to mpool ucp_requests
[1710266236.415799] [node095:924619:0]          mpool.c:43   UCX  WARN  object 0xbf743c0 was not returned to mpool ucp_requests
[1710266236.415802] [node095:924619:0]          mpool.c:43   UCX  WARN  object 0xbf74580 was not returned to mpool ucp_requests
[1710266236.415806] [node095:924619:0]          mpool.c:43   UCX  WARN  object 0xbf74740 was not returned to mpool ucp_requests
[1710266236.415810] [node095:924619:0]          mpool.c:43   UCX  WARN  object 0xbf74900 was not returned to mpool ucp_requests
[1710266236.415814] [node095:924619:0]          mpool.c:43   UCX  WARN  object 0xbf74ac0 was not returned to mpool ucp_requests
[1710266236.415817] [node095:924619:0]          mpool.c:43   UCX  WARN  object 0xbf74c80 was not returned to mpool ucp_requests
[1710266236.415820] [node095:924619:0]          mpool.c:43   UCX  WARN  object 0xbf74e40 was not returned to mpool ucp_requests
[1710266236.415824] [node095:924619:0]          mpool.c:43   UCX  WARN  object 0xbf75000 was not returned to mpool ucp_requests
[1710266236.416522] [node095:924623:0]          mpool.c:43   UCX  WARN  object 0xb94aa80 was not returned to mpool ucp_requests
[1710266236.416536] [node095:924623:0]          mpool.c:43   UCX  WARN  object 0xb94ac40 was not returned to mpool ucp_requests
[1710266236.416541] [node095:924623:0]          mpool.c:43   UCX  WARN  object 0xb94ae00 was not returned to mpool ucp_requests
[1710266236.416543] [node095:924623:0]          mpool.c:43   UCX  WARN  object 0xb94afc0 was not returned to mpool ucp_requests
[1710266236.416547] [node095:924623:0]          mpool.c:43   UCX  WARN  object 0xb94b180 was not returned to mpool ucp_requests
[1710266236.416551] [node095:924623:0]          mpool.c:43   UCX  WARN  object 0xb94b340 was not returned to mpool ucp_requests
[1710266236.416555] [node095:924623:0]          mpool.c:43   UCX  WARN  object 0xb94b500 was not returned to mpool ucp_requests
[1710266236.416559] [node095:924623:0]          mpool.c:43   UCX  WARN  object 0xb94b6c0 was not returned to mpool ucp_requests
[1710266236.416563] [node095:924623:0]          mpool.c:43   UCX  WARN  object 0xb94b880 was not returned to mpool ucp_requests
[1710266236.416566] [node095:924623:0]          mpool.c:43   UCX  WARN  object 0xb94ba40 was not returned to mpool ucp_requests
[1710266236.416568] [node095:924623:0]          mpool.c:43   UCX  WARN  object 0xb94bc00 was not returned to mpool ucp_requests
[1710266236.416571] [node095:924623:0]          mpool.c:43   UCX  WARN  object 0xb94bdc0 was not returned to mpool ucp_requests
[1710266236.416574] [node095:924623:0]          mpool.c:43   UCX  WARN  object 0xb94bf80 was not returned to mpool ucp_requests
[1710266236.418553] [node095:924614:0]          mpool.c:43   UCX  WARN  object 0xba0dbc0 was not returned to mpool ucp_requests
[1710266236.418567] [node095:924614:0]          mpool.c:43   UCX  WARN  object 0xba0dd80 was not returned to mpool ucp_requests
[1710266236.418570] [node095:924614:0]          mpool.c:43   UCX  WARN  object 0xba0df40 was not returned to mpool ucp_requests
[1710266236.418572] [node095:924614:0]          mpool.c:43   UCX  WARN  object 0xba0e100 was not returned to mpool ucp_requests
[1710266236.418574] [node095:924614:0]          mpool.c:43   UCX  WARN  object 0xba0e2c0 was not returned to mpool ucp_requests
[1710266236.418578] [node095:924614:0]          mpool.c:43   UCX  WARN  object 0xba0e480 was not returned to mpool ucp_requests
[1710266236.418580] [node095:924614:0]          mpool.c:43   UCX  WARN  object 0xba0e640 was not returned to mpool ucp_requests
[1710266236.418582] [node095:924614:0]          mpool.c:43   UCX  WARN  object 0xba0e800 was not returned to mpool ucp_requests
[1710266236.418585] [node095:924614:0]          mpool.c:43   UCX  WARN  object 0xba0e9c0 was not returned to mpool ucp_requests
[1710266236.418588] [node095:924614:0]          mpool.c:43   UCX  WARN  object 0xba0eb80 was not returned to mpool ucp_requests
[1710266236.418592] [node095:924614:0]          mpool.c:43   UCX  WARN  object 0xba0ed40 was not returned to mpool ucp_requests
[1710266236.418595] [node095:924614:0]          mpool.c:43   UCX  WARN  object 0xba0ef00 was not returned to mpool ucp_requests
[1710266236.419728] [node095:924628:0]          mpool.c:43   UCX  WARN  object 0xaf98cc0 was not returned to mpool ucp_requests
[1710266236.419740] [node095:924628:0]          mpool.c:43   UCX  WARN  object 0xaf98e80 was not returned to mpool ucp_requests
[1710266236.419743] [node095:924628:0]          mpool.c:43   UCX  WARN  object 0xaf99040 was not returned to mpool ucp_requests
[1710266236.419745] [node095:924628:0]          mpool.c:43   UCX  WARN  object 0xaf99200 was not returned to mpool ucp_requests
[1710266236.419747] [node095:924628:0]          mpool.c:43   UCX  WARN  object 0xaf993c0 was not returned to mpool ucp_requests
[1710266236.419749] [node095:924628:0]          mpool.c:43   UCX  WARN  object 0xaf99580 was not returned to mpool ucp_requests
[1710266236.419751] [node095:924628:0]          mpool.c:43   UCX  WARN  object 0xaf99740 was not returned to mpool ucp_requests
[1710266236.419753] [node095:924628:0]          mpool.c:43   UCX  WARN  object 0xaf99900 was not returned to mpool ucp_requests
[1710266236.419755] [node095:924628:0]          mpool.c:43   UCX  WARN  object 0xaf99ac0 was not returned to mpool ucp_requests
[1710266236.419758] [node095:924628:0]          mpool.c:43   UCX  WARN  object 0xaf99c80 was not returned to mpool ucp_requests
[1710266236.419760] [node095:924628:0]          mpool.c:43   UCX  WARN  object 0xaf99e40 was not returned to mpool ucp_requests
[1710266236.419762] [node095:924628:0]          mpool.c:43   UCX  WARN  object 0xaf9a000 was not returned to mpool ucp_requests
[1710266236.419807] [node095:924629:0]          mpool.c:43   UCX  WARN  object 0xbecbb80 was not returned to mpool ucp_requests
[1710266236.419820] [node095:924629:0]          mpool.c:43   UCX  WARN  object 0xbecbd40 was not returned to mpool ucp_requests
[1710266236.419824] [node095:924629:0]          mpool.c:43   UCX  WARN  object 0xbecbf00 was not returned to mpool ucp_requests
[1710266236.419827] [node095:924629:0]          mpool.c:43   UCX  WARN  object 0xbecc0c0 was not returned to mpool ucp_requests
[1710266236.419830] [node095:924629:0]          mpool.c:43   UCX  WARN  object 0xbecc280 was not returned to mpool ucp_requests
[1710266236.419832] [node095:924629:0]          mpool.c:43   UCX  WARN  object 0xbecc440 was not returned to mpool ucp_requests
[1710266236.419848] [node095:924629:0]          mpool.c:43   UCX  WARN  object 0xbecc600 was not returned to mpool ucp_requests
[1710266236.419851] [node095:924629:0]          mpool.c:43   UCX  WARN  object 0xbecc7c0 was not returned to mpool ucp_requests
[1710266236.419856] [node095:924629:0]          mpool.c:43   UCX  WARN  object 0xbecc980 was not returned to mpool ucp_requests
[1710266236.419859] [node095:924629:0]          mpool.c:43   UCX  WARN  object 0xbeccb40 was not returned to mpool ucp_requests
[1710266236.419863] [node095:924629:0]          mpool.c:43   UCX  WARN  object 0xbeccd00 was not returned to mpool ucp_requests
[1710266236.419867] [node095:924629:0]          mpool.c:43   UCX  WARN  object 0xbeccec0 was not returned to mpool ucp_requests
[1710266236.424320] [node095:924622:0]          mpool.c:43   UCX  WARN  object 0xbbb4a40 was not returned to mpool ucp_requests
[1710266236.424332] [node095:924622:0]          mpool.c:43   UCX  WARN  object 0xbbb4c00 was not returned to mpool ucp_requests
[1710266236.424336] [node095:924622:0]          mpool.c:43   UCX  WARN  object 0xbbb4dc0 was not returned to mpool ucp_requests
[1710266236.424338] [node095:924622:0]          mpool.c:43   UCX  WARN  object 0xbbb4f80 was not returned to mpool ucp_requests
[1710266236.424342] [node095:924622:0]          mpool.c:43   UCX  WARN  object 0xbbb5140 was not returned to mpool ucp_requests
[1710266236.424345] [node095:924622:0]          mpool.c:43   UCX  WARN  object 0xbbb5300 was not returned to mpool ucp_requests
[1710266236.424348] [node095:924622:0]          mpool.c:43   UCX  WARN  object 0xbbb54c0 was not returned to mpool ucp_requests
[1710266236.424351] [node095:924622:0]          mpool.c:43   UCX  WARN  object 0xbbb5680 was not returned to mpool ucp_requests
[1710266236.424354] [node095:924622:0]          mpool.c:43   UCX  WARN  object 0xbbb5840 was not returned to mpool ucp_requests
[1710266236.424357] [node095:924622:0]          mpool.c:43   UCX  WARN  object 0xbbb5a00 was not returned to mpool ucp_requests
[1710266236.424360] [node095:924622:0]          mpool.c:43   UCX  WARN  object 0xbbb5bc0 was not returned to mpool ucp_requests
[1710266236.424363] [node095:924622:0]          mpool.c:43   UCX  WARN  object 0xbbb5d80 was not returned to mpool ucp_requests
[1710266236.424367] [node095:924622:0]          mpool.c:43   UCX  WARN  object 0xbbb5f40 was not returned to mpool ucp_requests
[1710266236.424383] [node095:924624:0]          mpool.c:43   UCX  WARN  object 0xb2aca40 was not returned to mpool ucp_requests
[1710266236.424394] [node095:924624:0]          mpool.c:43   UCX  WARN  object 0xb2acc00 was not returned to mpool ucp_requests
[1710266236.424398] [node095:924624:0]          mpool.c:43   UCX  WARN  object 0xb2acdc0 was not returned to mpool ucp_requests
[1710266236.424401] [node095:924624:0]          mpool.c:43   UCX  WARN  object 0xb2acf80 was not returned to mpool ucp_requests
[1710266236.424404] [node095:924624:0]          mpool.c:43   UCX  WARN  object 0xb2ad140 was not returned to mpool ucp_requests
[1710266236.424407] [node095:924624:0]          mpool.c:43   UCX  WARN  object 0xb2ad300 was not returned to mpool ucp_requests
[1710266236.424411] [node095:924624:0]          mpool.c:43   UCX  WARN  object 0xb2ad4c0 was not returned to mpool ucp_requests
[1710266236.424414] [node095:924624:0]          mpool.c:43   UCX  WARN  object 0xb2ad680 was not returned to mpool ucp_requests
[1710266236.424417] [node095:924624:0]          mpool.c:43   UCX  WARN  object 0xb2ad840 was not returned to mpool ucp_requests
[1710266236.424419] [node095:924624:0]          mpool.c:43   UCX  WARN  object 0xb2ada00 was not returned to mpool ucp_requests
[1710266236.424422] [node095:924624:0]          mpool.c:43   UCX  WARN  object 0xb2adbc0 was not returned to mpool ucp_requests
[1710266236.424424] [node095:924624:0]          mpool.c:43   UCX  WARN  object 0xb2add80 was not returned to mpool ucp_requests
[1710266236.424427] [node095:924624:0]          mpool.c:43   UCX  WARN  object 0xb2adf40 was not returned to mpool ucp_requests
[1710266236.448867] [node095:924626:0]          mpool.c:43   UCX  WARN  object 0xa863bc0 was not returned to mpool ucp_requests
[1710266236.448882] [node095:924626:0]          mpool.c:43   UCX  WARN  object 0xa863d80 was not returned to mpool ucp_requests
[1710266236.448886] [node095:924626:0]          mpool.c:43   UCX  WARN  object 0xa863f40 was not returned to mpool ucp_requests
[1710266236.448888] [node095:924626:0]          mpool.c:43   UCX  WARN  object 0xa864100 was not returned to mpool ucp_requests
[1710266236.448891] [node095:924626:0]          mpool.c:43   UCX  WARN  object 0xa8642c0 was not returned to mpool ucp_requests
[1710266236.448894] [node095:924626:0]          mpool.c:43   UCX  WARN  object 0xa864480 was not returned to mpool ucp_requests
[1710266236.448896] [node095:924626:0]          mpool.c:43   UCX  WARN  object 0xa864640 was not returned to mpool ucp_requests
[1710266236.448899] [node095:924626:0]          mpool.c:43   UCX  WARN  object 0xa864800 was not returned to mpool ucp_requests
[1710266236.448901] [node095:924626:0]          mpool.c:43   UCX  WARN  object 0xa8649c0 was not returned to mpool ucp_requests
[1710266236.448904] [node095:924626:0]          mpool.c:43   UCX  WARN  object 0xa864b80 was not returned to mpool ucp_requests
[1710266236.448906] [node095:924626:0]          mpool.c:43   UCX  WARN  object 0xa864d40 was not returned to mpool ucp_requests
[1710266236.448909] [node095:924626:0]          mpool.c:43   UCX  WARN  object 0xa864f00 was not returned to mpool ucp_requests


           ************************************************************
           *        Program running with 20 parallel MPI-processes    *
           *              working on a common directory               *
           ************************************************************
-------------------------------------------------------------------------------
                                 ORCA SCF
-------------------------------------------------------------------------------

------------
SCF SETTINGS
------------
Hamiltonian:
 Density Functional     Method          .... DFT(GTOs)
 Exchange Functional    Exchange        .... PBE
   PBE kappa parameter   XKappa         ....  0.804000
   PBE mue parameter    XMuePBE         ....  0.219520
 Correlation Functional Correlation     .... PBE
   PBE beta parameter  CBetaPBE         ....  0.066725
 LDA part of GGA corr.  LDAOpt          .... PW91-LDA
 Gradients option       PostSCFGGA      .... off
 Hybrid DFT is turned on
   Fraction HF Exchange ScalHFX         ....  0.250000
   Scaling of DF-GGA-X  ScalDFX         ....  0.750000
   Scaling of DF-GGA-C  ScalDFC         ....  1.000000
   Scaling of DF-LDA-C  ScalLDAC        ....  1.000000
   Perturbative correction              ....  0.000000
   Density functional embedding theory  .... OFF
   NL short-range parameter             ....  6.900000
 RI-approximation to the Coulomb term is turned on
   Number of AuxJ basis functions       .... 1991
   RIJ-COSX (HFX calculated with COS-X)).... on


General Settings:
 Integral files         IntName         .... ImineZ6freq
 Hartree-Fock type      HFTyp           .... RHF
 Total Charge           Charge          ....    0
 Multiplicity           Mult            ....    1
 Number of Electrons    NEL             ....  238
 Basis Dimension        Dim             .... 1227
 Nuclear Repulsion      ENuc            ....   3602.2210637219 Eh

Convergence Acceleration:
 DIIS                   CNVDIIS         .... on
   Start iteration      DIISMaxIt       ....    12
   Startup error        DIISStart       ....  0.200000
   # of expansion vecs  DIISMaxEq       ....     5
   Bias factor          DIISBfac        ....   1.050
   Max. coefficient     DIISMaxC        ....  10.000
 Trust-Rad. Augm. Hess. CNVTRAH         .... auto
   Auto Start mean grad. ratio tolernc. ....  1.125000
   Auto Start start iteration           ....    20
   Auto Start num. interpolation iter.  ....    10
   Max. Number of Micro iterations      ....    16
   Max. Number of Macro iterations      .... Maxiter - #DIIS iter
   Number of Davidson start vectors     ....     2
   Converg. threshold I  (grad. norm)   ....   1.000e-05
   Converg. threshold II (energy diff.) ....   1.000e-08
   Grad. Scal. Fac. for Micro threshold ....   0.100
   Minimum threshold for Micro iter.    ....   0.010
   NR start threshold (gradient norm)   ....   0.001
   Initial trust radius                 ....   0.400
   Minimum AH scaling param. (alpha)    ....   1.000
   Maximum AH scaling param. (alpha)    .... 1000.000
   Orbital update algorithm             .... Taylor
   White noise on init. David. guess    .... on
   Maximum white noise                  ....   0.010
   Quad. conv. algorithm                .... NR
 SOSCF                  CNVSOSCF        .... on
   Start iteration      SOSCFMaxIt      ....   150
   Startup grad/error   SOSCFStart      ....  0.003300
 Level Shifting         CNVShift        .... on
   Level shift para.    LevelShift      ....    0.2500
   Turn off err/grad.   ShiftErr        ....    0.0010
 Zerner damping         CNVZerner       .... off
 Static damping         CNVDamp         .... on
   Fraction old density DampFac         ....    0.7000
   Max. Damping (<1)    DampMax         ....    0.9800
   Min. Damping (>=0)   DampMin         ....    0.0000
   Turn off err/grad.   DampErr         ....    0.1000
 Fernandez-Rico         CNVRico         .... off

SCF Procedure:
 Maximum # iterations   MaxIter         ....   125
 SCF integral mode      SCFMode         .... Direct
   Integral package                     .... SHARK and LIBINT hybrid scheme
 Reset frequency        DirectResetFreq ....    20
 Integral Threshold     Thresh          ....  2.500e-11 Eh
 Primitive CutOff       TCut            ....  2.500e-12 Eh

Convergence Tolerance:
 Convergence Check Mode ConvCheckMode   .... Total+1el-Energy
 Convergence forced     ConvForced      .... 0
 Energy Change          TolE            ....  1.000e-08 Eh
 1-El. energy change                    ....  1.000e-05 Eh
 Orbital Gradient       TolG            ....  1.000e-05
 Orbital Rotation angle TolX            ....  1.000e-05
 DIIS Error             TolErr          ....  5.000e-07


Diagonalization of the overlap matrix:
Smallest eigenvalue                        ... 3.748e-06
Time for diagonalization                   ...    0.984 sec
Threshold for overlap eigenvalues          ... 1.000e-08
Number of eigenvalues below threshold      ... 0
Time for construction of square roots      ...    0.885 sec
Total time needed                          ...    2.119 sec

Time for model grid setup =    0.888 sec

------------------------------
INITIAL GUESS: MODEL POTENTIAL
------------------------------
Loading Hartree-Fock densities                     ... done
Calculating cut-offs                               ... done
Initializing the effective Hamiltonian             ... done
Setting up the integral package (SHARK)            ... done
Starting the Coulomb interaction                   ... done (   1.2 sec)
Reading the grid                                   ... done
Mapping shells                                     ... done
Starting the XC term evaluation                    ... done (   0.8 sec)
  promolecular density results
     # of electrons  =    237.979380504
     EX              =   -187.878273183
     EC              =     -7.978460774
     EX+EC           =   -195.856733957
Transforming the Hamiltonian                       ... done (   0.4 sec)
Diagonalizing the Hamiltonian                      ... done (   0.6 sec)
Back transforming the eigenvectors                 ... done (   0.1 sec)
Now organizing SCF variables                       ... done
                      ------------------
                      INITIAL GUESS DONE (   4.0 sec)
                      ------------------
-------------------
DFT GRID GENERATION
-------------------

General Integration Accuracy     IntAcc      ... 4.388
Radial Grid Type                 RadialGrid  ... OptM3 with GC (2021)
Angular Grid (max. ang.)         AngularGrid ... 4 (Lebedev-302)
Angular grid pruning method      GridPruning ... 4 (adaptive)
Weight generation scheme         WeightScheme... Becke
Basis function cutoff            BFCut       ... 1.0000e-11
Integration weight cutoff        WCut        ... 1.0000e-14
Angular grids for H and He will be reduced by one unit
Partially contracted basis set               ... off
Rotationally invariant grid construction     ... off

Total number of grid points                  ...   302364
Total number of batches                      ...     4756
Average number of points per batch           ...       63
Average number of grid points per atom       ...     4513
Time for grid setup =    2.266 sec

--------------------
COSX GRID GENERATION
--------------------

GRIDX 1
-------
General Integration Accuracy     IntAcc      ... 3.816
Radial Grid Type                 RadialGrid  ... OptM3 with GC (2021)
Angular Grid (max. ang.)         AngularGrid ... 1 (Lebedev-50)
Angular grid pruning method      GridPruning ... 4 (adaptive)
Weight generation scheme         WeightScheme... Becke
Basis function cutoff            BFCut       ... 1.0000e-11
Integration weight cutoff        WCut        ... 1.0000e-14
Angular grids for H and He will be reduced by one unit
Partially contracted basis set               ... on
Rotationally invariant grid construction     ... off

Total number of grid points                  ...    38371
Total number of batches                      ...      633
Average number of points per batch           ...       60
Average number of grid points per atom       ...      573
UseSFitting                                  ... on

GRIDX 2
-------
General Integration Accuracy     IntAcc      ... 4.020
Radial Grid Type                 RadialGrid  ... OptM3 with GC (2021)
Angular Grid (max. ang.)         AngularGrid ... 2 (Lebedev-110)
Angular grid pruning method      GridPruning ... 4 (adaptive)
Weight generation scheme         WeightScheme... Becke
Basis function cutoff            BFCut       ... 1.0000e-11
Integration weight cutoff        WCut        ... 1.0000e-14
Angular grids for H and He will be reduced by one unit
Partially contracted basis set               ... on
Rotationally invariant grid construction     ... off

Total number of grid points                  ...    81059
Total number of batches                      ...     1297
Average number of points per batch           ...       62
Average number of grid points per atom       ...     1210
UseSFitting                                  ... on

GRIDX 3
-------
General Integration Accuracy     IntAcc      ... 4.338
Radial Grid Type                 RadialGrid  ... OptM3 with GC (2021)
Angular Grid (max. ang.)         AngularGrid ... 3 (Lebedev-194)
Angular grid pruning method      GridPruning ... 4 (adaptive)
Weight generation scheme         WeightScheme... Becke
Basis function cutoff            BFCut       ... 1.0000e-11
Integration weight cutoff        WCut        ... 1.0000e-14
Angular grids for H and He will be reduced by one unit
Partially contracted basis set               ... on
Rotationally invariant grid construction     ... off

Total number of grid points                  ...   175887
Total number of batches                      ...     2785
Average number of points per batch           ...       63
Average number of grid points per atom       ...     2625
UseSFitting                                  ... on

Time for X-Grid setup             =    6.565 sec


--------------------
CPCM SOLVATION MODEL
--------------------
CPCM parameters:
  Epsilon                                         ...      26.7260
  Refrac                                          ...       1.2907
  Rsolv                                           ...       1.3000
  Surface type                                    ... GAUSSIAN VDW
  Epsilon function type                           ...         CPCM
Solvent:                                     ... 2,2,2-TRIFLUOROETHANOL
SMD-CDS solvent descriptors:
  Soln                                       ...    1.2907
  Soln25                                     ... Unavailable
  Sola                                       ...    0.5700
  Solb                                       ...    0.2500
  Solg                                       ...   42.0200
  Solc                                       ...    0.0000
  Solh                                       ...    0.5000
Radii:
 Radius for O  used is    2.8724 Bohr (=   1.5200 Ang.)
 Radius for N  used is    3.5716 Bohr (=   1.8900 Ang.)
 Radius for C  used is    3.4960 Bohr (=   1.8500 Ang.)
 Radius for H  used is    2.2677 Bohr (=   1.2000 Ang.)
Calculating surface                               ...        done! (  0.0s)
GEPOL surface points                              ...         3806
GEPOL Volume                                      ...    3169.8480
GEPOL Surface-area                                ...    1730.9857
Calculating surface distance matrix               ...        done! (  0.1s)
Performing Cholesky decomposition & store         ...        done! (  1.0s)
Overall time for CPCM initialization              ...                 1.1s
--------------
SCF ITERATIONS
--------------
ITER       Energy         Delta-E        Max-DP      RMS-DP      [F,P]     Damp
               ***  Starting incremental Fock matrix formation  ***
  0  -1383.5289354942   0.000000000000 0.06738243  0.00056111  0.2589674 0.7000
  1  -1383.9241274064  -0.395191912247 0.07477196  0.00045332  0.1072517 0.7000
                               ***Turning on DIIS***
  2  -1384.0921802903  -0.168052883856 0.10400215  0.00088497  0.0392972 0.0000
  3  -1384.3433930841  -0.251212793808 0.07811847  0.00031370  0.0506941 0.0000
  4  -1384.4018862397  -0.058493155590 0.01492450  0.00012591  0.0174434 0.0000
  5  -1384.4048593943  -0.002973154641 0.01167520  0.00005696  0.0100145 0.0000
                      *** Initiating the SOSCF procedure ***
                           *** Shutting down DIIS ***
                      *** Re-Reading the Fockian *** 
                      *** Removing any level shift *** 
ITER      Energy       Delta-E        Grad      Rot      Max-DP    RMS-DP
  6  -1384.40517987  -0.0003204713  0.000279  0.000279  0.004090  0.000023
               *** Restarting incremental Fock matrix formation ***
  7  -1384.40516575   0.0000141196  0.000138  0.000478  0.002542  0.000035
  8  -1384.40516362   0.0000021233  0.000200  0.000243  0.000724  0.000006
  9  -1384.40517010  -0.0000064819  0.000021  0.000052  0.000355  0.000005
 10  -1384.40517004   0.0000000628  0.000030  0.000032  0.000098  0.000001
 11  -1384.40517022  -0.0000001740  0.000007  0.000021  0.000175  0.000001
 12  -1384.40517023  -0.0000000124  0.000010  0.000013  0.000172  0.000001
                  ***Gradient check signals convergence***
              ***Rediagonalizing the Fockian in SOSCF/NRSCF***

               *****************************************************
               *                     SUCCESS                       *
               *           SCF CONVERGED AFTER  13 CYCLES          *
               *****************************************************

Old exchange energy                            =    -48.099682124 Eh
New exchange energy                            =    -48.099676698 Eh
Exchange energy change after final integration =      0.000005426 Eh
Total energy after final integration           =  -1384.405164769 Eh
Final COS-X integration done in                =    33.325 sec

SMD CDS free energy correction energy :                -0.35276     Kcal/mol
Total Energy after SMD CDS correction =             -1384.405726931 Eh

----------------
TOTAL SCF ENERGY
----------------

Total Energy       :        -1384.40572693 Eh          -37671.59502 eV

Components:
Nuclear Repulsion  :         3602.22106372 Eh           98021.41846 eV
Electronic Energy  :        -4986.62679065 Eh         -135693.01347 eV
One Electron Energy:        -9047.47448377 Eh         -246194.29698 eV
Two Electron Energy:         4060.84769312 Eh          110501.28351 eV
Max COSX asymmetry :            0.00000269 Eh               0.00007 eV
CPCM Dielectric    :           -0.03257279 Eh              -0.88635 eV
SMD CDS (Gcds)     :           -0.00056216 Eh              -0.01530 eV

Virial components:
Potential Energy   :        -2762.24208932 Eh          -75164.42854 eV
Kinetic Energy     :         1377.83636239 Eh           37492.83352 eV
Virial Ratio       :            2.00476788


DFT components:
N(Alpha)           :      119.000069334272 electrons
N(Beta)            :      119.000069334272 electrons
N(Total)           :      238.000138668545 electrons
E(X)               :     -143.804393336014 Eh       
E(C)               :       -7.959939265892 Eh       
E(XC)              :     -151.764332601906 Eh       
DFET-embed. en.    :        0.000000000000 Eh       
CPCM Solvation Model Properties:
Surface-charge          :           -0.08020977
Charge-correction       :           -0.00022688 Eh              -0.00617 eV
Free-energy (cav+disp)  :           -0.00056216 Eh              -0.01530 eV

---------------
SCF CONVERGENCE
---------------

  Last Energy change         ...    3.3741e-08  Tolerance :   1.0000e-08
  Last MAX-Density change    ...    3.3307e-15  Tolerance :   1.0000e-07
  Last RMS-Density change    ...    1.1427e-17  Tolerance :   5.0000e-09
  Last Orbital Gradient      ...    1.5500e-06  Tolerance :   1.0000e-05
  Last Orbital Rotation      ...    3.3506e-06  Tolerance :   1.0000e-05

             **** THE GBW FILE WAS UPDATED (ImineZ6freq.gbw) ****
             **** DENSITY ImineZ6freq.scfp WAS UPDATED ****
             **** ENERGY FILE WAS UPDATED (ImineZ6freq.en.tmp) ****
             **** THE GBW FILE WAS UPDATED (ImineZ6freq.gbw) ****
             **** DENSITY ImineZ6freq.scfp WAS UPDATED ****
----------------
ORBITAL ENERGIES
----------------

  NO   OCC          E(Eh)            E(eV) 
   0   2.0000     -19.269341      -524.3454 
   1   2.0000     -19.206945      -522.6475 
   2   2.0000     -14.396903      -391.7596 
   3   2.0000     -14.377030      -391.2189 
   4   2.0000     -10.369264      -282.1620 
   5   2.0000     -10.327568      -281.0274 
   6   2.0000     -10.279281      -279.7135 
   7   2.0000     -10.266802      -279.3739 
   8   2.0000     -10.262179      -279.2481 
   9   2.0000     -10.246903      -278.8324 
  10   2.0000     -10.242815      -278.7212 
  11   2.0000     -10.238887      -278.6143 
  12   2.0000     -10.237454      -278.5753 
  13   2.0000     -10.237140      -278.5667 
  14   2.0000     -10.236069      -278.5376 
  15   2.0000     -10.231602      -278.4160 
  16   2.0000     -10.231420      -278.4111 
  17   2.0000     -10.228907      -278.3427 
  18   2.0000     -10.226463      -278.2762 
  19   2.0000     -10.226053      -278.2651 
  20   2.0000     -10.225626      -278.2534 
  21   2.0000     -10.225277      -278.2439 
  22   2.0000     -10.224464      -278.2218 
  23   2.0000     -10.218349      -278.0554 
  24   2.0000     -10.215926      -277.9895 
  25   2.0000     -10.214683      -277.9557 
  26   2.0000     -10.209704      -277.8202 
  27   2.0000     -10.202628      -277.6276 
  28   2.0000     -10.201070      -277.5852 
  29   2.0000     -10.200593      -277.5722 
  30   2.0000     -10.198644      -277.5192 
  31   2.0000     -10.198567      -277.5171 
  32   2.0000     -10.197009      -277.4747 
  33   2.0000      -1.165571       -31.7168 
  34   2.0000      -1.071990       -29.1703 
  35   2.0000      -0.980763       -26.6879 
  36   2.0000      -0.958754       -26.0890 
  37   2.0000      -0.898672       -24.4541 
  38   2.0000      -0.892944       -24.2982 
  39   2.0000      -0.875247       -23.8167 
  40   2.0000      -0.839467       -22.8431 
  41   2.0000      -0.832152       -22.6440 
  42   2.0000      -0.800826       -21.7916 
  43   2.0000      -0.798096       -21.7173 
  44   2.0000      -0.780816       -21.2471 
  45   2.0000      -0.772658       -21.0251 
  46   2.0000      -0.758324       -20.6350 
  47   2.0000      -0.751658       -20.4537 
  48   2.0000      -0.725468       -19.7410 
  49   2.0000      -0.706330       -19.2202 
  50   2.0000      -0.704603       -19.1732 
  51   2.0000      -0.702720       -19.1220 
  52   2.0000      -0.699373       -19.0309 
  53   2.0000      -0.694611       -18.9013 
  54   2.0000      -0.644931       -17.5495 
  55   2.0000      -0.639067       -17.3899 
  56   2.0000      -0.630203       -17.1487 
  57   2.0000      -0.629185       -17.1210 
  58   2.0000      -0.615188       -16.7401 
  59   2.0000      -0.613115       -16.6837 
  60   2.0000      -0.595445       -16.2029 
  61   2.0000      -0.574655       -15.6372 
  62   2.0000      -0.565269       -15.3817 
  63   2.0000      -0.552975       -15.0472 
  64   2.0000      -0.535683       -14.5767 
  65   2.0000      -0.533503       -14.5174 
  66   2.0000      -0.519952       -14.1486 
  67   2.0000      -0.509746       -13.8709 
  68   2.0000      -0.503435       -13.6992 
  69   2.0000      -0.495676       -13.4880 
  70   2.0000      -0.487537       -13.2665 
  71   2.0000      -0.477593       -12.9960 
  72   2.0000      -0.473321       -12.8797 
  73   2.0000      -0.467981       -12.7344 
  74   2.0000      -0.465898       -12.6777 
  75   2.0000      -0.458975       -12.4893 
  76   2.0000      -0.455801       -12.4030 
  77   2.0000      -0.452569       -12.3150 
  78   2.0000      -0.449631       -12.2351 
  79   2.0000      -0.449304       -12.2262 
  80   2.0000      -0.444038       -12.0829 
  81   2.0000      -0.443490       -12.0680 
  82   2.0000      -0.440107       -11.9759 
  83   2.0000      -0.435008       -11.8372 
  84   2.0000      -0.430799       -11.7226 
  85   2.0000      -0.429490       -11.6870 
  86   2.0000      -0.419562       -11.4169 
  87   2.0000      -0.407771       -11.0960 
  88   2.0000      -0.401695       -10.9307 
  89   2.0000      -0.399906       -10.8820 
  90   2.0000      -0.393940       -10.7197 
  91   2.0000      -0.390197       -10.6178 
  92   2.0000      -0.386036       -10.5046 
  93   2.0000      -0.382060       -10.3964 
  94   2.0000      -0.378784       -10.3072 
  95   2.0000      -0.373845       -10.1728 
  96   2.0000      -0.372839       -10.1455 
  97   2.0000      -0.368200       -10.0192 
  98   2.0000      -0.367909       -10.0113 
  99   2.0000      -0.366518        -9.9735 
 100   2.0000      -0.360972        -9.8226 
 101   2.0000      -0.359920        -9.7939 
 102   2.0000      -0.353458        -9.6181 
 103   2.0000      -0.351109        -9.5542 
 104   2.0000      -0.348102        -9.4723 
 105   2.0000      -0.339365        -9.2346 
 106   2.0000      -0.338593        -9.2136 
 107   2.0000      -0.328016        -8.9258 
 108   2.0000      -0.324264        -8.8237 
 109   2.0000      -0.319914        -8.7053 
 110   2.0000      -0.314824        -8.5668 
 111   2.0000      -0.298427        -8.1206 
 112   2.0000      -0.281261        -7.6535 
 113   2.0000      -0.278165        -7.5692 
 114   2.0000      -0.276753        -7.5308 
 115   2.0000      -0.269668        -7.3380 
 116   2.0000      -0.265541        -7.2257 
 117   2.0000      -0.259517        -7.0618 
 118   2.0000      -0.214536        -5.8378 
 119   0.0000      -0.059406        -1.6165 
 120   0.0000      -0.019498        -0.5306 
 121   0.0000      -0.014930        -0.4063 
 122   0.0000      -0.011180        -0.3042 
 123   0.0000      -0.001705        -0.0464 
 124   0.0000       0.005719         0.1556 
 125   0.0000       0.010630         0.2893 
 126   0.0000       0.043972         1.1965 
 127   0.0000       0.048994         1.3332 
 128   0.0000       0.052911         1.4398 
 129   0.0000       0.067183         1.8281 
 130   0.0000       0.071338         1.9412 
 131   0.0000       0.074769         2.0346 
 132   0.0000       0.084005         2.2859 
 133   0.0000       0.086582         2.3560 
 134   0.0000       0.091282         2.4839 
 135   0.0000       0.091555         2.4913 
 136   0.0000       0.096655         2.6301 
 137   0.0000       0.100084         2.7234 
 138   0.0000       0.103313         2.8113 
 139   0.0000       0.105596         2.8734 
 140   0.0000       0.107424         2.9232 
 141   0.0000       0.110167         2.9978 
 142   0.0000       0.112888         3.0718 
 143   0.0000       0.113848         3.0980 
 144   0.0000       0.118459         3.2234 
 145   0.0000       0.120510         3.2792 
 146   0.0000       0.123799         3.3688 
 147   0.0000       0.128151         3.4872 
 148   0.0000       0.132141         3.5957 
 149   0.0000       0.133618         3.6359 
 150   0.0000       0.136491         3.7141 
 151   0.0000       0.141016         3.8372 
 152   0.0000       0.144298         3.9265 
 153   0.0000       0.147286         4.0078 
 154   0.0000       0.148378         4.0376 
 155   0.0000       0.153481         4.1764 
 156   0.0000       0.155275         4.2252 
 157   0.0000       0.159340         4.3359 
 158   0.0000       0.162472         4.4211 
 159   0.0000       0.166597         4.5333 
 160   0.0000       0.166793         4.5387 
 161   0.0000       0.168220         4.5775 
 162   0.0000       0.173561         4.7228 
 163   0.0000       0.176048         4.7905 
 164   0.0000       0.178406         4.8547 
 165   0.0000       0.180110         4.9010 
 166   0.0000       0.180725         4.9178 
 167   0.0000       0.182556         4.9676 
 168   0.0000       0.188143         5.1196 
 169   0.0000       0.189446         5.1551 
 170   0.0000       0.194963         5.3052 
 171   0.0000       0.196763         5.3542 
 172   0.0000       0.201073         5.4715 
 173   0.0000       0.203987         5.5508 
 174   0.0000       0.205307         5.5867 
 175   0.0000       0.207725         5.6525 
 176   0.0000       0.209726         5.7069 
 177   0.0000       0.212218         5.7747 
 178   0.0000       0.216952         5.9036 
 179   0.0000       0.221601         6.0301 
 180   0.0000       0.225401         6.1335 
 181   0.0000       0.227224         6.1831 
 182   0.0000       0.231289         6.2937 
 183   0.0000       0.233301         6.3484 
 184   0.0000       0.238768         6.4972 
 185   0.0000       0.240845         6.5537 
 186   0.0000       0.244717         6.6591 
 187   0.0000       0.247046         6.7225 
 188   0.0000       0.250363         6.8127 
 189   0.0000       0.252974         6.8838 
 190   0.0000       0.254360         6.9215 
 191   0.0000       0.255585         6.9548 
 192   0.0000       0.258248         7.0273 
 193   0.0000       0.260566         7.0904 
 194   0.0000       0.266077         7.2403 
 195   0.0000       0.267229         7.2717 
 196   0.0000       0.274678         7.4744 
 197   0.0000       0.276182         7.5153 
 198   0.0000       0.280640         7.6366 
 199   0.0000       0.281676         7.6648 
 200   0.0000       0.282694         7.6925 
 201   0.0000       0.287303         7.8179 
 202   0.0000       0.291732         7.9384 
 203   0.0000       0.296466         8.0673 
 204   0.0000       0.297943         8.1074 
 205   0.0000       0.305032         8.3003 
 206   0.0000       0.305451         8.3117 
 207   0.0000       0.311358         8.4725 
 208   0.0000       0.313518         8.5313 
 209   0.0000       0.316350         8.6083 
 210   0.0000       0.320174         8.7124 
 211   0.0000       0.324733         8.8364 
 212   0.0000       0.327207         8.9037 
 213   0.0000       0.328756         8.9459 
 214   0.0000       0.332858         9.0575 
 215   0.0000       0.334887         9.1127 
 216   0.0000       0.336472         9.1559 
 217   0.0000       0.342177         9.3111 
 218   0.0000       0.345400         9.3988 
 219   0.0000       0.346950         9.4410 
 220   0.0000       0.348200         9.4750 
 221   0.0000       0.353200         9.6111 
 222   0.0000       0.355487         9.6733 
 223   0.0000       0.358293         9.7496 
 224   0.0000       0.361905         9.8479 
 225   0.0000       0.363374         9.8879 
 226   0.0000       0.366650         9.9770 
 227   0.0000       0.369375        10.0512 
 228   0.0000       0.374634        10.1943 
 229   0.0000       0.378597        10.3021 
 230   0.0000       0.380234        10.3467 
 231   0.0000       0.381457        10.3800 
 232   0.0000       0.388535        10.5726 
 233   0.0000       0.393017        10.6945 
 234   0.0000       0.394937        10.7468 
 235   0.0000       0.397260        10.8100 
 236   0.0000       0.400040        10.8857 
 237   0.0000       0.401489        10.9251 
 238   0.0000       0.403462        10.9788 
 239   0.0000       0.406282        11.0555 
 240   0.0000       0.408921        11.1273 
 241   0.0000       0.412094        11.2137 
 242   0.0000       0.413020        11.2388 
 243   0.0000       0.417837        11.3699 
 244   0.0000       0.423166        11.5149 
 245   0.0000       0.423643        11.5279 
 246   0.0000       0.427646        11.6369 
 247   0.0000       0.429191        11.6789 
 248   0.0000       0.435198        11.8423 
 249   0.0000       0.436886        11.8883 
 250   0.0000       0.437489        11.9047 
 251   0.0000       0.439439        11.9578 
 252   0.0000       0.443009        12.0549 
 253   0.0000       0.447336        12.1726 
 254   0.0000       0.447713        12.1829 
 255   0.0000       0.450558        12.2603 
 256   0.0000       0.452034        12.3005 
 257   0.0000       0.457005        12.4357 
 258   0.0000       0.458540        12.4775 
 259   0.0000       0.461061        12.5461 
 260   0.0000       0.463556        12.6140 
 261   0.0000       0.464367        12.6361 
 262   0.0000       0.466273        12.6879 
 263   0.0000       0.469854        12.7854 
 264   0.0000       0.472944        12.8695 
 265   0.0000       0.473543        12.8858 
 266   0.0000       0.475796        12.9471 
 267   0.0000       0.477939        13.0054 
 268   0.0000       0.480690        13.0802 
 269   0.0000       0.481166        13.0932 
 270   0.0000       0.485207        13.2031 
 271   0.0000       0.487237        13.2584 
 272   0.0000       0.487655        13.2698 
 273   0.0000       0.490519        13.3477 
 274   0.0000       0.493050        13.4166 
 275   0.0000       0.495723        13.4893 
 276   0.0000       0.498420        13.5627 
 277   0.0000       0.500727        13.6255 
 278   0.0000       0.502787        13.6815 
 279   0.0000       0.505685        13.7604 
 280   0.0000       0.509049        13.8519 
 281   0.0000       0.509977        13.8772 
 282   0.0000       0.513965        13.9857 
 283   0.0000       0.514901        14.0112 
 284   0.0000       0.520626        14.1670 
 285   0.0000       0.521678        14.1956 
 286   0.0000       0.526161        14.3176 
 287   0.0000       0.527430        14.3521 
 288   0.0000       0.529183        14.3998 
 289   0.0000       0.534176        14.5357 
 290   0.0000       0.537605        14.6290 
 291   0.0000       0.539604        14.6834 
 292   0.0000       0.545098        14.8329 
 293   0.0000       0.547337        14.8938 
 294   0.0000       0.551239        15.0000 
 295   0.0000       0.551936        15.0189 
 296   0.0000       0.561184        15.2706 
 297   0.0000       0.563944        15.3457 
 298   0.0000       0.565434        15.3863 
 299   0.0000       0.567554        15.4439 
 300   0.0000       0.575844        15.6695 
 301   0.0000       0.575894        15.6709 
 302   0.0000       0.585096        15.9213 
 303   0.0000       0.585383        15.9291 
 304   0.0000       0.592634        16.1264 
 305   0.0000       0.597205        16.2508 
 306   0.0000       0.604964        16.4619 
 307   0.0000       0.612459        16.6659 
 308   0.0000       0.613641        16.6980 
 309   0.0000       0.616723        16.7819 
 310   0.0000       0.621531        16.9127 
 311   0.0000       0.624033        16.9808 
 312   0.0000       0.631192        17.1756 
 313   0.0000       0.634286        17.2598 
 314   0.0000       0.635254        17.2861 
 315   0.0000       0.641499        17.4561 
 316   0.0000       0.652614        17.7585 
 317   0.0000       0.656963        17.8769 
 318   0.0000       0.659348        17.9418 
 319   0.0000       0.663799        18.0629 
 320   0.0000       0.664347        18.0778 
 321   0.0000       0.678166        18.4538 
 322   0.0000       0.680855        18.5270 
 323   0.0000       0.682303        18.5664 
 324   0.0000       0.687676        18.7126 
 325   0.0000       0.691555        18.8182 
 326   0.0000       0.695743        18.9321 
 327   0.0000       0.698147        18.9975 
 328   0.0000       0.702587        19.1184 
 329   0.0000       0.704446        19.1690 
 330   0.0000       0.707528        19.2528 
 331   0.0000       0.712443        19.3866 
 332   0.0000       0.715391        19.4668 
 333   0.0000       0.717352        19.5201 
 334   0.0000       0.723702        19.6929 
 335   0.0000       0.723795        19.6955 
 336   0.0000       0.726655        19.7733 
 337   0.0000       0.729371        19.8472 
 338   0.0000       0.732961        19.9449 
 339   0.0000       0.735930        20.0257 
 340   0.0000       0.742926        20.2160 
 341   0.0000       0.744678        20.2637 
 342   0.0000       0.748150        20.3582 
 343   0.0000       0.753996        20.5173 
 344   0.0000       0.757363        20.6089 
 345   0.0000       0.758527        20.6406 
 346   0.0000       0.766552        20.8589 
 347   0.0000       0.772350        21.0167 
 348   0.0000       0.775195        21.0941 
 349   0.0000       0.778193        21.1757 
 350   0.0000       0.780568        21.2403 
 351   0.0000       0.789069        21.4717 
 352   0.0000       0.792334        21.5605 
 353   0.0000       0.792410        21.5626 
 354   0.0000       0.795915        21.6579 
 355   0.0000       0.803355        21.8604 
 356   0.0000       0.808304        21.9951 
 357   0.0000       0.811052        22.0698 
 358   0.0000       0.814981        22.1768 
 359   0.0000       0.821478        22.3536 
 360   0.0000       0.824085        22.4245 
 361   0.0000       0.827091        22.5063 
 362   0.0000       0.830326        22.5943 
 363   0.0000       0.835011        22.7218 
 364   0.0000       0.841294        22.8928 
 365   0.0000       0.846729        23.0407 
 366   0.0000       0.850506        23.1435 
 367   0.0000       0.855380        23.2761 
 368   0.0000       0.856715        23.3124 
 369   0.0000       0.863030        23.4842 
 370   0.0000       0.867049        23.5936 
 371   0.0000       0.867846        23.6153 
 372   0.0000       0.869674        23.6650 
 373   0.0000       0.872675        23.7467 
 374   0.0000       0.876652        23.8549 
 375   0.0000       0.882602        24.0168 
 376   0.0000       0.889328        24.1999 
 377   0.0000       0.894731        24.3469 
 378   0.0000       0.900042        24.4914 
 379   0.0000       0.901928        24.5427 
 380   0.0000       0.904422        24.6106 
 381   0.0000       0.909004        24.7353 
 382   0.0000       0.917624        24.9698 
 383   0.0000       0.919255        25.0142 
 384   0.0000       0.922973        25.1154 
 385   0.0000       0.928581        25.2680 
 386   0.0000       0.930484        25.3198 
 387   0.0000       0.935404        25.4536 
 388   0.0000       0.938825        25.5467 
 389   0.0000       0.940262        25.5858 
 390   0.0000       0.945153        25.7189 
 391   0.0000       0.952804        25.9271 
 392   0.0000       0.955239        25.9934 
 393   0.0000       0.958490        26.0818 
 394   0.0000       0.971406        26.4333 
 395   0.0000       0.978202        26.6182 
 396   0.0000       0.981468        26.7071 
 397   0.0000       0.985890        26.8274 
 398   0.0000       0.989858        26.9354 
 399   0.0000       0.998694        27.1758 
 400   0.0000       1.005243        27.3541 
 401   0.0000       1.007867        27.4254 
 402   0.0000       1.012556        27.5530 
 403   0.0000       1.020855        27.7789 
 404   0.0000       1.024677        27.8829 
 405   0.0000       1.026866        27.9425 
 406   0.0000       1.027690        27.9649 
 407   0.0000       1.036509        28.2049 
 408   0.0000       1.039589        28.2887 
 409   0.0000       1.045445        28.4480 
 410   0.0000       1.053392        28.6643 
 411   0.0000       1.054281        28.6885 
 412   0.0000       1.062433        28.9103 
 413   0.0000       1.065680        28.9986 
 414   0.0000       1.072082        29.1728 
 415   0.0000       1.074690        29.2438 
 416   0.0000       1.080153        29.3925 
 417   0.0000       1.085815        29.5465 
 418   0.0000       1.093015        29.7424 
 419   0.0000       1.100718        29.9521 
 420   0.0000       1.106974        30.1223 
 421   0.0000       1.111691        30.2506 
 422   0.0000       1.118383        30.4327 
 423   0.0000       1.119687        30.4682 
 424   0.0000       1.124537        30.6002 
 425   0.0000       1.125425        30.6244 
 426   0.0000       1.135360        30.8947 
 427   0.0000       1.142514        31.0894 
 428   0.0000       1.144392        31.1405 
 429   0.0000       1.149104        31.2687 
 430   0.0000       1.154903        31.4265 
 431   0.0000       1.156099        31.4591 
 432   0.0000       1.157779        31.5048 
 433   0.0000       1.158769        31.5317 
 434   0.0000       1.166885        31.7526 
 435   0.0000       1.173590        31.9350 
 436   0.0000       1.179957        32.1083 
 437   0.0000       1.181719        32.1562 
 438   0.0000       1.187452        32.3122 
 439   0.0000       1.193626        32.4802 
 440   0.0000       1.194556        32.5055 
 441   0.0000       1.199523        32.6407 
 442   0.0000       1.204392        32.7732 
 443   0.0000       1.211213        32.9588 
 444   0.0000       1.218363        33.1533 
 445   0.0000       1.223443        33.2916 
 446   0.0000       1.227147        33.3924 
 447   0.0000       1.234155        33.5831 
 448   0.0000       1.236172        33.6380 
 449   0.0000       1.240648        33.7598 
 450   0.0000       1.241976        33.7959 
 451   0.0000       1.250467        34.0269 
 452   0.0000       1.255070        34.1522 
 453   0.0000       1.260591        34.3024 
 454   0.0000       1.264096        34.3978 
 455   0.0000       1.268702        34.5231 
 456   0.0000       1.272603        34.6293 
 457   0.0000       1.275197        34.6999 
 458   0.0000       1.280969        34.8569 
 459   0.0000       1.287084        35.0233 
 460   0.0000       1.287529        35.0355 
 461   0.0000       1.291513        35.1439 
 462   0.0000       1.292389        35.1677 
 463   0.0000       1.300151        35.3789 
 464   0.0000       1.307051        35.5667 
 465   0.0000       1.311017        35.6746 
 466   0.0000       1.320425        35.9306 
 467   0.0000       1.322520        35.9876 
 468   0.0000       1.330501        36.2048 
 469   0.0000       1.334224        36.3061 
 470   0.0000       1.335138        36.3309 
 471   0.0000       1.343691        36.5637 
 472   0.0000       1.350294        36.7434 
 473   0.0000       1.355764        36.8922 
 474   0.0000       1.361744        37.0549 
 475   0.0000       1.363999        37.1163 
 476   0.0000       1.370940        37.3052 
 477   0.0000       1.378534        37.5118 
 478   0.0000       1.386468        37.7277 
 479   0.0000       1.389396        37.8074 
 480   0.0000       1.396329        37.9960 
 481   0.0000       1.400710        38.1152 
 482   0.0000       1.403701        38.1966 
 483   0.0000       1.413076        38.4518 
 484   0.0000       1.422529        38.7090 
 485   0.0000       1.427339        38.8399 
 486   0.0000       1.431689        38.9582 
 487   0.0000       1.440745        39.2047 
 488   0.0000       1.450893        39.4808 
 489   0.0000       1.455489        39.6059 
 490   0.0000       1.461210        39.7615 
 491   0.0000       1.463603        39.8267 
 492   0.0000       1.469354        39.9831 
 493   0.0000       1.471908        40.0526 
 494   0.0000       1.477706        40.2104 
 495   0.0000       1.480917        40.2978 
 496   0.0000       1.486782        40.4574 
 497   0.0000       1.491838        40.5950 
 498   0.0000       1.495661        40.6990 
 499   0.0000       1.501727        40.8641 
 500   0.0000       1.506632        40.9975 
 501   0.0000       1.512690        41.1624 
 502   0.0000       1.518623        41.3238 
 503   0.0000       1.522831        41.4383 
 504   0.0000       1.526076        41.5266 
 505   0.0000       1.533837        41.7378 
 506   0.0000       1.536094        41.7992 
 507   0.0000       1.545096        42.0442 
 508   0.0000       1.551022        42.2055 
 509   0.0000       1.551867        42.2284 
 510   0.0000       1.553389        42.2699 
 511   0.0000       1.563002        42.5315 
 512   0.0000       1.567297        42.6483 
 513   0.0000       1.571183        42.7541 
 514   0.0000       1.577486        42.9256 
 515   0.0000       1.583141        43.0795 
 516   0.0000       1.583999        43.1028 
 517   0.0000       1.591313        43.3018 
 518   0.0000       1.593030        43.3486 
 519   0.0000       1.598288        43.4916 
 520   0.0000       1.602571        43.6082 
 521   0.0000       1.603827        43.6423 
 522   0.0000       1.609233        43.7895 
 523   0.0000       1.614793        43.9408 
 524   0.0000       1.617993        44.0278 
 525   0.0000       1.623068        44.1659 
 526   0.0000       1.624740        44.2114 
 527   0.0000       1.626511        44.2596 
 528   0.0000       1.632273        44.4164 
 529   0.0000       1.634568        44.4789 
 530   0.0000       1.635561        44.5059 
 531   0.0000       1.636872        44.5415 
 532   0.0000       1.639032        44.6003 
 533   0.0000       1.641906        44.6785 
 534   0.0000       1.647752        44.8376 
 535   0.0000       1.652646        44.9708 
 536   0.0000       1.654412        45.0188 
 537   0.0000       1.660587        45.1869 
 538   0.0000       1.662574        45.2409 
 539   0.0000       1.663320        45.2612 
 540   0.0000       1.671361        45.4800 
 541   0.0000       1.672835        45.5202 
 542   0.0000       1.677315        45.6421 
 543   0.0000       1.681767        45.7632 
 544   0.0000       1.684718        45.8435 
 545   0.0000       1.686479        45.8914 
 546   0.0000       1.692328        46.0506 
 547   0.0000       1.697289        46.1856 
 548   0.0000       1.702562        46.3291 
 549   0.0000       1.703907        46.3657 
 550   0.0000       1.708453        46.4894 
 551   0.0000       1.716526        46.7091 
 552   0.0000       1.720422        46.8151 
 553   0.0000       1.722339        46.8672 
 554   0.0000       1.724864        46.9359 
 555   0.0000       1.728733        47.0412 
 556   0.0000       1.731078        47.1050 
 557   0.0000       1.734342        47.1938 
 558   0.0000       1.736388        47.2495 
 559   0.0000       1.741895        47.3994 
 560   0.0000       1.742463        47.4148 
 561   0.0000       1.750852        47.6431 
 562   0.0000       1.754384        47.7392 
 563   0.0000       1.762379        47.9568 
 564   0.0000       1.765206        48.0337 
 565   0.0000       1.769988        48.1638 
 566   0.0000       1.775348        48.3097 
 567   0.0000       1.782309        48.4991 
 568   0.0000       1.786812        48.6216 
 569   0.0000       1.789577        48.6969 
 570   0.0000       1.795451        48.8567 
 571   0.0000       1.801094        49.0103 
 572   0.0000       1.812659        49.3250 
 573   0.0000       1.818002        49.4703 
 574   0.0000       1.828934        49.7678 
 575   0.0000       1.831619        49.8409 
 576   0.0000       1.838206        50.0201 
 577   0.0000       1.843332        50.1596 
 578   0.0000       1.849054        50.3153 
 579   0.0000       1.858376        50.5690 
 580   0.0000       1.867876        50.8275 
 581   0.0000       1.871799        50.9342 
 582   0.0000       1.875252        51.0282 
 583   0.0000       1.876262        51.0557 
 584   0.0000       1.880848        51.1805 
 585   0.0000       1.889903        51.4269 
 586   0.0000       1.892691        51.5027 
 587   0.0000       1.904875        51.8343 
 588   0.0000       1.907040        51.8932 
 589   0.0000       1.923858        52.3508 
 590   0.0000       1.928271        52.4709 
 591   0.0000       1.929497        52.5043 
 592   0.0000       1.940609        52.8066 
 593   0.0000       1.945688        52.9449 
 594   0.0000       1.949610        53.0516 
 595   0.0000       1.955352        53.2078 
 596   0.0000       1.956914        53.2503 
 597   0.0000       1.965350        53.4799 
 598   0.0000       1.970854        53.6297 
 599   0.0000       1.981892        53.9300 
 600   0.0000       1.984158        53.9917 
 601   0.0000       1.987797        54.0907 
 602   0.0000       1.995295        54.2947 
 603   0.0000       2.005346        54.5683 
 604   0.0000       2.011034        54.7230 
 605   0.0000       2.019601        54.9561 
 606   0.0000       2.025614        55.1198 
 607   0.0000       2.027239        55.1640 
 608   0.0000       2.037858        55.4529 
 609   0.0000       2.041127        55.5419 
 610   0.0000       2.048266        55.7362 
 611   0.0000       2.051720        55.8301 
 612   0.0000       2.062091        56.1124 
 613   0.0000       2.066628        56.2358 
 614   0.0000       2.070361        56.3374 
 615   0.0000       2.073621        56.4261 
 616   0.0000       2.079466        56.5852 
 617   0.0000       2.081205        56.6325 
 618   0.0000       2.091008        56.8992 
 619   0.0000       2.100144        57.1478 
 620   0.0000       2.104146        57.2567 
 621   0.0000       2.108425        57.3732 
 622   0.0000       2.110111        57.4190 
 623   0.0000       2.114180        57.5298 
 624   0.0000       2.121145        57.7193 
 625   0.0000       2.129928        57.9583 
 626   0.0000       2.137824        58.1732 
 627   0.0000       2.142301        58.2950 
 628   0.0000       2.151176        58.5365 
 629   0.0000       2.156537        58.6824 
 630   0.0000       2.164188        58.8906 
 631   0.0000       2.165423        58.9242 
 632   0.0000       2.168435        59.0061 
 633   0.0000       2.177390        59.2498 
 634   0.0000       2.181539        59.3627 
 635   0.0000       2.186223        59.4901 
 636   0.0000       2.189074        59.5677 
 637   0.0000       2.196858        59.7796 
 638   0.0000       2.203236        59.9531 
 639   0.0000       2.205234        60.0075 
 640   0.0000       2.209498        60.1235 
 641   0.0000       2.212040        60.1927 
 642   0.0000       2.220048        60.4106 
 643   0.0000       2.221106        60.4394 
 644   0.0000       2.225976        60.5719 
 645   0.0000       2.232277        60.7434 
 646   0.0000       2.244311        61.0708 
 647   0.0000       2.246598        61.1330 
 648   0.0000       2.254035        61.3354 
 649   0.0000       2.258071        61.4452 
 650   0.0000       2.263947        61.6051 
 651   0.0000       2.269660        61.7606 
 652   0.0000       2.279086        62.0171 
 653   0.0000       2.283593        62.1397 
 654   0.0000       2.292494        62.3819 
 655   0.0000       2.294719        62.4425 
 656   0.0000       2.305674        62.7406 
 657   0.0000       2.307884        62.8007 
 658   0.0000       2.314065        62.9689 
 659   0.0000       2.321814        63.1798 
 660   0.0000       2.324141        63.2431 
 661   0.0000       2.325299        63.2746 
 662   0.0000       2.330112        63.4056 
 663   0.0000       2.342655        63.7469 
 664   0.0000       2.349124        63.9229 
 665   0.0000       2.353645        64.0459 
 666   0.0000       2.357397        64.1480 
 667   0.0000       2.365409        64.3661 
 668   0.0000       2.370828        64.5135 
 669   0.0000       2.374883        64.6238 
 670   0.0000       2.377645        64.6990 
 671   0.0000       2.380894        64.7874 
 672   0.0000       2.385856        64.9224 
 673   0.0000       2.392940        65.1152 
 674   0.0000       2.400109        65.3103 
 675   0.0000       2.408329        65.5340 
 676   0.0000       2.413946        65.6868 
 677   0.0000       2.416879        65.7666 
 678   0.0000       2.419781        65.8456 
 679   0.0000       2.423672        65.9515 
 680   0.0000       2.425863        66.0111 
 681   0.0000       2.432542        66.1928 
 682   0.0000       2.438187        66.3464 
 683   0.0000       2.442567        66.4656 
 684   0.0000       2.448420        66.6249 
 685   0.0000       2.451573        66.7107 
 686   0.0000       2.459277        66.9203 
 687   0.0000       2.466362        67.1131 
 688   0.0000       2.470682        67.2307 
 689   0.0000       2.478004        67.4299 
 690   0.0000       2.482706        67.5579 
 691   0.0000       2.493931        67.8633 
 692   0.0000       2.496957        67.9457 
 693   0.0000       2.499026        68.0019 
 694   0.0000       2.504650        68.1550 
 695   0.0000       2.513604        68.3986 
 696   0.0000       2.520211        68.5784 
 697   0.0000       2.525873        68.7325 
 698   0.0000       2.530969        68.8712 
 699   0.0000       2.531972        68.8985 
 700   0.0000       2.536485        69.0213 
 701   0.0000       2.539419        69.1011 
 702   0.0000       2.544715        69.2452 
 703   0.0000       2.558094        69.6093 
 704   0.0000       2.560472        69.6740 
 705   0.0000       2.562206        69.7212 
 706   0.0000       2.566605        69.8409 
 707   0.0000       2.568528        69.8932 
 708   0.0000       2.574718        70.0616 
 709   0.0000       2.576937        70.1220 
 710   0.0000       2.581476        70.2455 
 711   0.0000       2.586964        70.3949 
 712   0.0000       2.590085        70.4798 
 713   0.0000       2.596198        70.6461 
 714   0.0000       2.604015        70.8589 
 715   0.0000       2.610382        71.0321 
 716   0.0000       2.615298        71.1659 
 717   0.0000       2.617392        71.2229 
 718   0.0000       2.618763        71.2602 
 719   0.0000       2.625641        71.4473 
 720   0.0000       2.626688        71.4758 
 721   0.0000       2.632602        71.6367 
 722   0.0000       2.645985        72.0009 
 723   0.0000       2.648591        72.0718 
 724   0.0000       2.651052        72.1388 
 725   0.0000       2.653445        72.2039 
 726   0.0000       2.654879        72.2429 
 727   0.0000       2.659699        72.3741 
 728   0.0000       2.667763        72.5935 
 729   0.0000       2.670020        72.6549 
 730   0.0000       2.674031        72.7641 
 731   0.0000       2.674712        72.7826 
 732   0.0000       2.684566        73.0507 
 733   0.0000       2.686924        73.1149 
 734   0.0000       2.687530        73.1314 
 735   0.0000       2.691066        73.2276 
 736   0.0000       2.691805        73.2477 
 737   0.0000       2.694787        73.3289 
 738   0.0000       2.698869        73.4399 
 739   0.0000       2.699999        73.4707 
 740   0.0000       2.703564        73.5677 
 741   0.0000       2.710393        73.7535 
 742   0.0000       2.713391        73.8351 
 743   0.0000       2.715020        73.8794 
 744   0.0000       2.716364        73.9160 
 745   0.0000       2.719647        74.0053 
 746   0.0000       2.723094        74.0992 
 747   0.0000       2.726115        74.1813 
 748   0.0000       2.733283        74.3764 
 749   0.0000       2.735854        74.4464 
 750   0.0000       2.738982        74.5315 
 751   0.0000       2.741412        74.5976 
 752   0.0000       2.748272        74.7843 
 753   0.0000       2.753566        74.9283 
 754   0.0000       2.755820        74.9897 
 755   0.0000       2.760152        75.1075 
 756   0.0000       2.763872        75.2088 
 757   0.0000       2.769457        75.3607 
 758   0.0000       2.772466        75.4426 
 759   0.0000       2.774234        75.4907 
 760   0.0000       2.776595        75.5550 
 761   0.0000       2.781338        75.6841 
 762   0.0000       2.786432        75.8227 
 763   0.0000       2.792558        75.9894 
 764   0.0000       2.795507        76.0696 
 765   0.0000       2.798623        76.1544 
 766   0.0000       2.803686        76.2922 
 767   0.0000       2.806479        76.3682 
 768   0.0000       2.816094        76.6298 
 769   0.0000       2.822945        76.8162 
 770   0.0000       2.825857        76.8955 
 771   0.0000       2.834352        77.1266 
 772   0.0000       2.835868        77.1679 
 773   0.0000       2.837849        77.2218 
 774   0.0000       2.839829        77.2757 
 775   0.0000       2.845055        77.4179 
 776   0.0000       2.850921        77.5775 
 777   0.0000       2.857905        77.7676 
 778   0.0000       2.861356        77.8615 
 779   0.0000       2.863324        77.9150 
 780   0.0000       2.868247        78.0490 
 781   0.0000       2.868904        78.0668 
 782   0.0000       2.874811        78.2276 
 783   0.0000       2.878859        78.3377 
 784   0.0000       2.881375        78.4062 
 785   0.0000       2.886167        78.5366 
 786   0.0000       2.886276        78.5396 
 787   0.0000       2.893155        78.7267 
 788   0.0000       2.896597        78.8204 
 789   0.0000       2.908525        79.1450 
 790   0.0000       2.910967        79.2114 
 791   0.0000       2.913313        79.2753 
 792   0.0000       2.917209        79.3813 
 793   0.0000       2.918931        79.4281 
 794   0.0000       2.925488        79.6066 
 795   0.0000       2.929440        79.7141 
 796   0.0000       2.934910        79.8630 
 797   0.0000       2.940039        80.0025 
 798   0.0000       2.947409        80.2031 
 799   0.0000       2.952690        80.3468 
 800   0.0000       2.959395        80.5292 
 801   0.0000       2.963783        80.6486 
 802   0.0000       2.969522        80.8048 
 803   0.0000       2.971795        80.8666 
 804   0.0000       2.977520        81.0224 
 805   0.0000       2.986230        81.2594 
 806   0.0000       2.994440        81.4829 
 807   0.0000       2.998540        81.5944 
 808   0.0000       2.999329        81.6159 
 809   0.0000       3.011619        81.9503 
 810   0.0000       3.019131        82.1547 
 811   0.0000       3.026538        82.3563 
 812   0.0000       3.032885        82.5290 
 813   0.0000       3.039052        82.6968 
 814   0.0000       3.043373        82.8144 
 815   0.0000       3.053906        83.1010 
 816   0.0000       3.063079        83.3506 
 817   0.0000       3.065752        83.4234 
 818   0.0000       3.070017        83.5394 
 819   0.0000       3.072591        83.6095 
 820   0.0000       3.076636        83.7195 
 821   0.0000       3.082707        83.8847 
 822   0.0000       3.088178        84.0336 
 823   0.0000       3.094445        84.2041 
 824   0.0000       3.107232        84.5521 
 825   0.0000       3.109391        84.6108 
 826   0.0000       3.114860        84.7597 
 827   0.0000       3.116299        84.7988 
 828   0.0000       3.120890        84.9237 
 829   0.0000       3.130092        85.1741 
 830   0.0000       3.133091        85.2557 
 831   0.0000       3.141006        85.4711 
 832   0.0000       3.145859        85.6032 
 833   0.0000       3.146465        85.6197 
 834   0.0000       3.148359        85.6712 
 835   0.0000       3.153468        85.8102 
 836   0.0000       3.157042        85.9075 
 837   0.0000       3.163206        86.0752 
 838   0.0000       3.165343        86.1334 
 839   0.0000       3.167715        86.1979 
 840   0.0000       3.175550        86.4111 
 841   0.0000       3.178550        86.4927 
 842   0.0000       3.185472        86.6811 
 843   0.0000       3.188638        86.7673 
 844   0.0000       3.196627        86.9847 
 845   0.0000       3.198318        87.0307 
 846   0.0000       3.199780        87.0705 
 847   0.0000       3.206910        87.2645 
 848   0.0000       3.208775        87.3152 
 849   0.0000       3.210473        87.3614 
 850   0.0000       3.216104        87.5146 
 851   0.0000       3.216777        87.5330 
 852   0.0000       3.227476        87.8241 
 853   0.0000       3.227786        87.8325 
 854   0.0000       3.231077        87.9221 
 855   0.0000       3.237432        88.0950 
 856   0.0000       3.238542        88.1252 
 857   0.0000       3.241011        88.1924 
 858   0.0000       3.246252        88.3350 
 859   0.0000       3.249631        88.4269 
 860   0.0000       3.260349        88.7186 
 861   0.0000       3.262369        88.7736 
 862   0.0000       3.264730        88.8378 
 863   0.0000       3.269198        88.9594 
 864   0.0000       3.272309        89.0440 
 865   0.0000       3.273346        89.0723 
 866   0.0000       3.278238        89.2054 
 867   0.0000       3.284769        89.3831 
 868   0.0000       3.292275        89.5874 
 869   0.0000       3.296089        89.6911 
 870   0.0000       3.299944        89.7960 
 871   0.0000       3.303623        89.8962 
 872   0.0000       3.305538        89.9483 
 873   0.0000       3.310180        90.0746 
 874   0.0000       3.312402        90.1351 
 875   0.0000       3.314022        90.1791 
 876   0.0000       3.321198        90.3744 
 877   0.0000       3.326100        90.5078 
 878   0.0000       3.328606        90.5760 
 879   0.0000       3.333342        90.7048 
 880   0.0000       3.335389        90.7605 
 881   0.0000       3.342866        90.9640 
 882   0.0000       3.345192        91.0273 
 883   0.0000       3.349242        91.1375 
 884   0.0000       3.351884        91.2094 
 885   0.0000       3.357891        91.3729 
 886   0.0000       3.362362        91.4945 
 887   0.0000       3.363220        91.5179 
 888   0.0000       3.369892        91.6994 
 889   0.0000       3.372618        91.7736 
 890   0.0000       3.375294        91.8464 
 891   0.0000       3.378763        91.9408 
 892   0.0000       3.384588        92.0993 
 893   0.0000       3.386341        92.1470 
 894   0.0000       3.391557        92.2890 
 895   0.0000       3.393821        92.3506 
 896   0.0000       3.394704        92.3746 
 897   0.0000       3.402955        92.5991 
 898   0.0000       3.403277        92.6079 
 899   0.0000       3.405603        92.6712 
 900   0.0000       3.408494        92.7498 
 901   0.0000       3.409913        92.7885 
 902   0.0000       3.411711        92.8374 
 903   0.0000       3.419662        93.0537 
 904   0.0000       3.421915        93.1150 
 905   0.0000       3.424804        93.1937 
 906   0.0000       3.427351        93.2630 
 907   0.0000       3.428190        93.2858 
 908   0.0000       3.429696        93.3268 
 909   0.0000       3.433169        93.4213 
 910   0.0000       3.438251        93.5596 
 911   0.0000       3.442482        93.6747 
 912   0.0000       3.448988        93.8517 
 913   0.0000       3.453729        93.9807 
 914   0.0000       3.457092        94.0722 
 915   0.0000       3.459820        94.1465 
 916   0.0000       3.465831        94.3101 
 917   0.0000       3.468880        94.3930 
 918   0.0000       3.471509        94.4646 
 919   0.0000       3.475372        94.5697 
 920   0.0000       3.481145        94.7268 
 921   0.0000       3.486216        94.8648 
 922   0.0000       3.487816        94.9083 
 923   0.0000       3.494808        95.0986 
 924   0.0000       3.497210        95.1639 
 925   0.0000       3.502206        95.2999 
 926   0.0000       3.505960        95.4020 
 927   0.0000       3.514020        95.6213 
 928   0.0000       3.518361        95.7395 
 929   0.0000       3.522487        95.8518 
 930   0.0000       3.523112        95.8687 
 931   0.0000       3.527619        95.9914 
 932   0.0000       3.531728        96.1032 
 933   0.0000       3.537973        96.2731 
 934   0.0000       3.546678        96.5100 
 935   0.0000       3.549334        96.5823 
 936   0.0000       3.553941        96.7077 
 937   0.0000       3.559690        96.8641 
 938   0.0000       3.564087        96.9837 
 939   0.0000       3.565135        97.0123 
 940   0.0000       3.572017        97.1995 
 941   0.0000       3.578125        97.3657 
 942   0.0000       3.585667        97.5710 
 943   0.0000       3.593934        97.7959 
 944   0.0000       3.598040        97.9077 
 945   0.0000       3.600343        97.9703 
 946   0.0000       3.606067        98.1261 
 947   0.0000       3.614133        98.3456 
 948   0.0000       3.616630        98.4135 
 949   0.0000       3.621288        98.5402 
 950   0.0000       3.625938        98.6668 
 951   0.0000       3.631349        98.8140 
 952   0.0000       3.639743        99.0424 
 953   0.0000       3.641958        99.1027 
 954   0.0000       3.650733        99.3415 
 955   0.0000       3.656962        99.5110 
 956   0.0000       3.667646        99.8017 
 957   0.0000       3.668655        99.8292 
 958   0.0000       3.676965       100.0553 
 959   0.0000       3.679376       100.1209 
 960   0.0000       3.684260       100.2538 
 961   0.0000       3.691370       100.4473 
 962   0.0000       3.701622       100.7263 
 963   0.0000       3.705628       100.8353 
 964   0.0000       3.712241       101.0152 
 965   0.0000       3.717125       101.1481 
 966   0.0000       3.723536       101.3226 
 967   0.0000       3.730945       101.5242 
 968   0.0000       3.733024       101.5807 
 969   0.0000       3.739099       101.7461 
 970   0.0000       3.739745       101.7636 
 971   0.0000       3.744075       101.8815 
 972   0.0000       3.753895       102.1487 
 973   0.0000       3.754346       102.1610 
 974   0.0000       3.769455       102.5721 
 975   0.0000       3.780136       102.8627 
 976   0.0000       3.783544       102.9555 
 977   0.0000       3.785523       103.0093 
 978   0.0000       3.803280       103.4925 
 979   0.0000       3.805798       103.5610 
 980   0.0000       3.812143       103.7337 
 981   0.0000       3.814171       103.7889 
 982   0.0000       3.825992       104.1105 
 983   0.0000       3.831628       104.2639 
 984   0.0000       3.834484       104.3416 
 985   0.0000       3.853239       104.8520 
 986   0.0000       3.860490       105.0493 
 987   0.0000       3.867497       105.2399 
 988   0.0000       3.876628       105.4884 
 989   0.0000       3.882496       105.6481 
 990   0.0000       3.888331       105.8069 
 991   0.0000       3.900733       106.1444 
 992   0.0000       3.909666       106.3874 
 993   0.0000       3.924983       106.8042 
 994   0.0000       3.929215       106.9194 
 995   0.0000       3.939258       107.1926 
 996   0.0000       3.958941       107.7283 
 997   0.0000       3.963951       107.8646 
 998   0.0000       3.968130       107.9783 
 999   0.0000       3.976352       108.2020 
 1000   0.0000       3.986507       108.4784 
 1001   0.0000       3.990852       108.5966 
 1002   0.0000       3.991435       108.6125 
 1003   0.0000       4.001993       108.8998 
 1004   0.0000       4.016687       109.2996 
 1005   0.0000       4.034758       109.7913 
 1006   0.0000       4.040484       109.9472 
 1007   0.0000       4.051790       110.2548 
 1008   0.0000       4.059153       110.4552 
 1009   0.0000       4.066946       110.6672 
 1010   0.0000       4.074937       110.8847 
 1011   0.0000       4.078217       110.9739 
 1012   0.0000       4.085536       111.1731 
 1013   0.0000       4.089879       111.2913 
 1014   0.0000       4.098642       111.5297 
 1015   0.0000       4.101161       111.5983 
 1016   0.0000       4.107046       111.7584 
 1017   0.0000       4.119434       112.0955 
 1018   0.0000       4.129831       112.3784 
 1019   0.0000       4.132092       112.4399 
 1020   0.0000       4.145680       112.8097 
 1021   0.0000       4.148260       112.8799 
 1022   0.0000       4.154506       113.0498 
 1023   0.0000       4.157508       113.1315 
 1024   0.0000       4.161573       113.2422 
 1025   0.0000       4.167798       113.4116 
 1026   0.0000       4.172110       113.5289 
 1027   0.0000       4.178843       113.7121 
 1028   0.0000       4.180238       113.7501 
 1029   0.0000       4.182868       113.8216 
 1030   0.0000       4.193643       114.1148 
 1031   0.0000       4.202140       114.3460 
 1032   0.0000       4.204409       114.4078 
 1033   0.0000       4.215207       114.7016 
 1034   0.0000       4.216108       114.7261 
 1035   0.0000       4.222048       114.8878 
 1036   0.0000       4.228168       115.0543 
 1037   0.0000       4.229980       115.1036 
 1038   0.0000       4.235748       115.2606 
 1039   0.0000       4.238927       115.3471 
 1040   0.0000       4.245646       115.5299 
 1041   0.0000       4.248271       115.6013 
 1042   0.0000       4.251907       115.7003 
 1043   0.0000       4.253215       115.7359 
 1044   0.0000       4.258511       115.8800 
 1045   0.0000       4.265720       116.0761 
 1046   0.0000       4.269014       116.1658 
 1047   0.0000       4.272774       116.2681 
 1048   0.0000       4.277440       116.3951 
 1049   0.0000       4.287382       116.6656 
 1050   0.0000       4.288877       116.7063 
 1051   0.0000       4.294258       116.8527 
 1052   0.0000       4.298577       116.9702 
 1053   0.0000       4.303722       117.1102 
 1054   0.0000       4.313160       117.3670 
 1055   0.0000       4.315115       117.4202 
 1056   0.0000       4.345233       118.2398 
 1057   0.0000       4.347588       118.3039 
 1058   0.0000       4.349147       118.3463 
 1059   0.0000       4.359662       118.6324 
 1060   0.0000       4.367048       118.8334 
 1061   0.0000       4.368702       118.8784 
 1062   0.0000       4.376116       119.0802 
 1063   0.0000       4.379920       119.1837 
 1064   0.0000       4.386195       119.3544 
 1065   0.0000       4.391902       119.5097 
 1066   0.0000       4.405620       119.8830 
 1067   0.0000       4.410783       120.0235 
 1068   0.0000       4.423314       120.3645 
 1069   0.0000       4.424070       120.3851 
 1070   0.0000       4.437871       120.7606 
 1071   0.0000       4.454423       121.2110 
 1072   0.0000       4.456712       121.2733 
 1073   0.0000       4.464706       121.4908 
 1074   0.0000       4.472956       121.7153 
 1075   0.0000       4.479637       121.8971 
 1076   0.0000       4.482665       121.9795 
 1077   0.0000       4.488570       122.1402 
 1078   0.0000       4.502028       122.5064 
 1079   0.0000       4.505376       122.5975 
 1080   0.0000       4.516226       122.8928 
 1081   0.0000       4.522066       123.0517 
 1082   0.0000       4.535777       123.4248 
 1083   0.0000       4.539617       123.5293 
 1084   0.0000       4.549349       123.7941 
 1085   0.0000       4.570762       124.3768 
 1086   0.0000       4.594622       125.0260 
 1087   0.0000       4.606301       125.3438 
 1088   0.0000       4.611622       125.4886 
 1089   0.0000       4.616199       125.6132 
 1090   0.0000       4.626886       125.9040 
 1091   0.0000       4.641993       126.3151 
 1092   0.0000       4.657092       126.7259 
 1093   0.0000       4.663296       126.8947 
 1094   0.0000       4.669122       127.0533 
 1095   0.0000       4.683620       127.4478 
 1096   0.0000       4.689808       127.6162 
 1097   0.0000       4.708126       128.1146 
 1098   0.0000       4.723102       128.5221 
 1099   0.0000       4.733709       128.8108 
 1100   0.0000       4.750225       129.2602 
 1101   0.0000       4.755032       129.3910 
 1102   0.0000       4.758628       129.4889 
 1103   0.0000       4.771735       129.8455 
 1104   0.0000       4.774816       129.9293 
 1105   0.0000       4.785612       130.2231 
 1106   0.0000       4.790151       130.3466 
 1107   0.0000       4.800472       130.6275 
 1108   0.0000       4.811163       130.9184 
 1109   0.0000       4.834328       131.5488 
 1110   0.0000       4.853842       132.0797 
 1111   0.0000       4.871403       132.5576 
 1112   0.0000       4.896841       133.2498 
 1113   0.0000       4.904744       133.4649 
 1114   0.0000       4.911139       133.6389 
 1115   0.0000       4.915144       133.7479 
 1116   0.0000       4.922217       133.9403 
 1117   0.0000       4.936391       134.3260 
 1118   0.0000       4.941769       134.4724 
 1119   0.0000       4.971685       135.2864 
 1120   0.0000       4.986212       135.6817 
 1121   0.0000       4.992783       135.8605 
 1122   0.0000       4.994737       135.9137 
 1123   0.0000       5.001044       136.0853 
 1124   0.0000       5.023995       136.7099 
 1125   0.0000       5.039664       137.1362 
 1126   0.0000       5.047121       137.3391 
 1127   0.0000       5.065560       137.8409 
 1128   0.0000       5.075600       138.1141 
 1129   0.0000       5.088992       138.4785 
 1130   0.0000       5.090566       138.5213 
 1131   0.0000       5.134014       139.7036 
 1132   0.0000       5.139157       139.8436 
 1133   0.0000       5.162751       140.4856 
 1134   0.0000       5.170974       140.7094 
 1135   0.0000       5.181956       141.0082 
 1136   0.0000       5.195577       141.3788 
 1137   0.0000       5.215600       141.9237 
 1138   0.0000       5.223765       142.1459 
 1139   0.0000       5.247850       142.8013 
 1140   0.0000       5.251752       142.9074 
 1141   0.0000       5.263259       143.2206 
 1142   0.0000       5.265436       143.2798 
 1143   0.0000       5.283642       143.7752 
 1144   0.0000       5.299299       144.2013 
 1145   0.0000       5.314041       144.6024 
 1146   0.0000       5.328535       144.9968 
 1147   0.0000       5.336525       145.2142 
 1148   0.0000       5.371256       146.1593 
 1149   0.0000       5.386829       146.5831 
 1150   0.0000       5.387940       146.6133 
 1151   0.0000       5.421435       147.5247 
 1152   0.0000       5.429752       147.7511 
 1153   0.0000       5.444055       148.1403 
 1154   0.0000       5.458847       148.5428 
 1155   0.0000       5.482918       149.1978 
 1156   0.0000       5.496561       149.5690 
 1157   0.0000       5.510761       149.9554 
 1158   0.0000       5.526414       150.3814 
 1159   0.0000       5.548021       150.9693 
 1160   0.0000       5.554725       151.1517 
 1161   0.0000       5.596641       152.2924 
 1162   0.0000       5.613246       152.7442 
 1163   0.0000       5.619027       152.9015 
 1164   0.0000       5.639206       153.4506 
 1165   0.0000       5.671201       154.3212 
 1166   0.0000       5.701720       155.1517 
 1167   0.0000       5.713547       155.4735 
 1168   0.0000       5.746094       156.3592 
 1169   0.0000       5.750403       156.4764 
 1170   0.0000       5.803112       157.9107 
 1171   0.0000       5.872612       159.8019 
 1172   0.0000       5.923485       161.1862 
 1173   0.0000       5.938081       161.5834 
 1174   0.0000       5.989969       162.9953 
 1175   0.0000       6.045584       164.5087 
 1176   0.0000       6.093148       165.8030 
 1177   0.0000       6.175043       168.0315 
 1178   0.0000       6.207658       168.9189 
 1179   0.0000       6.265765       170.5001 
 1180   0.0000       6.393661       173.9803 
 1181   0.0000       6.471243       176.0915 
 1182   0.0000       6.494685       176.7294 
 1183   0.0000       6.514947       177.2807 
 1184   0.0000       6.625569       180.2909 
 1185   0.0000       6.802889       185.1160 
 1186   0.0000       6.855582       186.5499 
 1187   0.0000       6.900589       187.7746 
 1188   0.0000       6.980462       189.9480 
 1189   0.0000       7.117715       193.6829 
 1190   0.0000       7.166879       195.0207 
 1191   0.0000       7.250801       197.3043 
 1192   0.0000       7.403532       201.4603 
 1193   0.0000       7.552475       205.5133 
 1194   0.0000      22.249669       605.4443 
 1195   0.0000      22.335694       607.7851 
 1196   0.0000      22.470322       611.4485 
 1197   0.0000      22.505807       612.4141 
 1198   0.0000      22.546137       613.5116 
 1199   0.0000      22.547482       613.5482 
 1200   0.0000      22.568209       614.1122 
 1201   0.0000      22.588367       614.6607 
 1202   0.0000      22.640916       616.0906 
 1203   0.0000      22.681790       617.2029 
 1204   0.0000      22.709425       617.9549 
 1205   0.0000      22.715400       618.1175 
 1206   0.0000      22.721192       618.2751 
 1207   0.0000      22.758321       619.2854 
 1208   0.0000      22.830404       621.2469 
 1209   0.0000      22.838651       621.4713 
 1210   0.0000      22.892691       622.9418 
 1211   0.0000      22.893725       622.9699 
 1212   0.0000      22.922542       623.7541 
 1213   0.0000      22.941306       624.2647 
 1214   0.0000      22.968178       624.9959 
 1215   0.0000      23.028286       626.6315 
 1216   0.0000      23.033442       626.7718 
 1217   0.0000      23.158151       630.1653 
 1218   0.0000      23.296991       633.9434 
 1219   0.0000      23.339412       635.0977 
 1220   0.0000      23.416694       637.2006 
 1221   0.0000      23.516846       639.9259 
 1222   0.0000      23.660432       643.8331 
 1223   0.0000      32.974944       897.2938 
 1224   0.0000      33.006676       898.1573 
 1225   0.0000      44.270228      1204.6541 
 1226   0.0000      44.614963      1214.0349 

                    ********************************
                    * MULLIKEN POPULATION ANALYSIS *
                    ********************************

-----------------------
MULLIKEN ATOMIC CHARGES
-----------------------
   0 O :   -0.246059
   1 O :   -0.435033
   2 N :   -0.216532
   3 N :   -0.244867
   4 C :    0.029532
   5 C :    0.180769
   6 H :    0.146490
   7 C :    0.190679
   8 C :   -0.305304
   9 H :    0.148842
  10 C :   -0.156558
  11 H :    0.156943
  12 C :   -0.154377
  13 H :    0.157824
  14 C :   -0.176264
  15 H :    0.156500
  16 C :   -0.238069
  17 H :    0.176090
  18 C :    0.183368
  19 C :   -0.431377
  20 H :    0.139690
  21 H :    0.144841
  22 H :    0.134015
  23 C :   -0.440392
  24 H :    0.137032
  25 H :    0.145028
  26 H :    0.147094
  27 C :   -0.395886
  28 H :    0.131045
  29 H :    0.133583
  30 H :    0.134656
  31 C :    0.214450
  32 C :    0.022646
  33 C :   -0.215985
  34 H :    0.152974
  35 C :   -0.229381
  36 H :    0.148190
  37 C :   -0.207020
  38 H :    0.149447
  39 C :   -0.299602
  40 H :    0.145576
  41 C :    0.082300
  42 C :   -0.420807
  43 H :    0.142239
  44 H :    0.124714
  45 H :    0.143440
  46 C :   -0.461611
  47 H :    0.146533
  48 H :    0.148777
  49 H :    0.147386
  50 C :   -0.423608
  51 H :    0.141633
  52 H :    0.142458
  53 H :    0.138675
  54 C :    0.465494
  55 C :    0.082524
  56 C :   -0.220967
  57 H :    0.180226
  58 C :   -0.153264
  59 H :    0.160014
  60 C :   -0.128606
  61 H :    0.163668
  62 C :   -0.138984
  63 H :    0.161910
  64 C :   -0.226787
  65 H :    0.154724
  66 H :    0.233325
Sum of atomic charges:   -0.0000000

--------------------------------
MULLIKEN REDUCED ORBITAL CHARGES
--------------------------------
  0 O s       :     3.764519  s :     3.764519
      pz      :     1.566767  p :     4.437925
      px      :     1.332806
      py      :     1.538352
      dz2     :     0.006955  d :     0.041394
      dxz     :     0.011573
      dyz     :     0.007336
      dx2y2   :     0.007767
      dxy     :     0.007764
      f0      :     0.000150  f :     0.002221
      f+1     :     0.000296
      f-1     :     0.000148
      f+2     :     0.000285
      f-2     :     0.000439
      f+3     :     0.000431
      f-3     :     0.000473
  1 O s       :     3.835032  s :     3.835032
      pz      :     1.346823  p :     4.568043
      px      :     1.611573
      py      :     1.609647
      dz2     :     0.010427  d :     0.030066
      dxz     :     0.009189
      dyz     :     0.009215
      dx2y2   :     0.000541
      dxy     :     0.000693
      f0      :     0.000581  f :     0.001892
      f+1     :     0.000573
      f-1     :     0.000578
      f+2     :     0.000077
      f-2     :     0.000074
      f+3     :     0.000003
      f-3     :     0.000005
  2 N s       :     3.522991  s :     3.522991
      pz      :     1.224821  p :     3.628048
      px      :     1.389108
      py      :     1.014119
      dz2     :     0.008072  d :     0.061541
      dxz     :     0.005351
      dyz     :     0.016096
      dx2y2   :     0.013283
      dxy     :     0.018738
      f0      :     0.000369  f :     0.003952
      f+1     :     0.000172
      f-1     :     0.000730
      f+2     :     0.000521
      f-2     :     0.000389
      f+3     :     0.001051
      f-3     :     0.000720
  3 N s       :     3.404489  s :     3.404489
      pz      :     1.047840  p :     3.771311
      px      :     1.641471
      py      :     1.081999
      dz2     :     0.015174  d :     0.065081
      dxz     :     0.011747
      dyz     :     0.022052
      dx2y2   :     0.007470
      dxy     :     0.008639
      f0      :     0.000665  f :     0.003987
      f+1     :     0.000652
      f-1     :     0.000804
      f+2     :     0.000666
      f-2     :     0.000217
      f+3     :     0.000410
      f-3     :     0.000573
  4 C s       :     3.199759  s :     3.199759
      pz      :     0.819585  p :     2.533965
      px      :     0.758060
      py      :     0.956320
      dz2     :     0.029282  d :     0.217471
      dxz     :     0.023141
      dyz     :     0.050541
      dx2y2   :     0.048281
      dxy     :     0.066226
      f0      :     0.001555  f :     0.019273
      f+1     :     0.002258
      f-1     :     0.002358
      f+2     :     0.002865
      f-2     :     0.002734
      f+3     :     0.004439
      f-3     :     0.003063
  5 C s       :     3.020877  s :     3.020877
      pz      :     0.910288  p :     2.630528
      px      :     0.937595
      py      :     0.782644
      dz2     :     0.023309  d :     0.157183
      dxz     :     0.026389
      dyz     :     0.036838
      dx2y2   :     0.026783
      dxy     :     0.043864
      f0      :     0.001506  f :     0.010643
      f+1     :     0.000996
      f-1     :     0.002116
      f+2     :     0.001224
      f-2     :     0.001581
      f+3     :     0.001395
      f-3     :     0.001824
  6 H s       :     0.830911  s :     0.830911
      pz      :     0.005516  p :     0.022598
      px      :     0.011884
      py      :     0.005198
  7 C s       :     3.220597  s :     3.220597
      pz      :     0.692501  p :     2.435902
      px      :     0.840830
      py      :     0.902571
      dz2     :     0.035379  d :     0.142825
      dxz     :     0.035567
      dyz     :     0.028659
      dx2y2   :     0.024910
      dxy     :     0.018310
      f0      :     0.001264  f :     0.009996
      f+1     :     0.002270
      f-1     :     0.001925
      f+2     :     0.001155
      f-2     :     0.001027
      f+3     :     0.001314
      f-3     :     0.001041
  8 C s       :     3.275717  s :     3.275717
      pz      :     0.977679  p :     2.924381
      px      :     0.976114
      py      :     0.970588
      dz2     :     0.021548  d :     0.097839
      dxz     :     0.029216
      dyz     :     0.026454
      dx2y2   :     0.010897
      dxy     :     0.009724
      f0      :     0.000956  f :     0.007366
      f+1     :     0.001814
      f-1     :     0.001527
      f+2     :     0.000515
      f-2     :     0.000899
      f+3     :     0.001020
      f-3     :     0.000634
  9 H s       :     0.828938  s :     0.828938
      pz      :     0.006530  p :     0.022220
      px      :     0.007551
      py      :     0.008139
 10 C s       :     3.183925  s :     3.183925
      pz      :     0.936873  p :     2.870725
      px      :     0.969468
      py      :     0.964384
      dz2     :     0.022062  d :     0.094684
      dxz     :     0.026941
      dyz     :     0.025463
      dx2y2   :     0.010382
      dxy     :     0.009837
      f0      :     0.000939  f :     0.007224
      f+1     :     0.001591
      f-1     :     0.001709
      f+2     :     0.000613
      f-2     :     0.000778
      f+3     :     0.000701
      f-3     :     0.000892
 11 H s       :     0.821046  s :     0.821046
      pz      :     0.005741  p :     0.022011
      px      :     0.009321
      py      :     0.006950
 12 C s       :     3.183240  s :     3.183240
      pz      :     0.983811  p :     2.869812
      px      :     0.941020
      py      :     0.944981
      dz2     :     0.028017  d :     0.094155
      dxz     :     0.015227
      dyz     :     0.012855
      dx2y2   :     0.021796
      dxy     :     0.016261
      f0      :     0.000775  f :     0.007169
      f+1     :     0.001223
      f-1     :     0.000994
      f+2     :     0.001081
      f-2     :     0.000824
      f+3     :     0.001267
      f-3     :     0.001005
 13 H s       :     0.820190  s :     0.820190
      pz      :     0.013507  p :     0.021986
      px      :     0.004218
      py      :     0.004262
 14 C s       :     3.198897  s :     3.198897
      pz      :     0.945715  p :     2.874573
      px      :     0.960948
      py      :     0.967910
      dz2     :     0.020498  d :     0.095536
      dxz     :     0.028094
      dyz     :     0.026069
      dx2y2   :     0.010613
      dxy     :     0.010262
      f0      :     0.000941  f :     0.007257
      f+1     :     0.001740
      f-1     :     0.001544
      f+2     :     0.000478
      f-2     :     0.000879
      f+3     :     0.001032
      f-3     :     0.000644
 15 H s       :     0.821497  s :     0.821497
      pz      :     0.006347  p :     0.022002
      px      :     0.007468
      py      :     0.008187
 16 C s       :     3.219168  s :     3.219168
      pz      :     0.965059  p :     2.914304
      px      :     0.976176
      py      :     0.973069
      dz2     :     0.023309  d :     0.097322
      dxz     :     0.026809
      dyz     :     0.026909
      dx2y2   :     0.010588
      dxy     :     0.009708
      f0      :     0.000999  f :     0.007274
      f+1     :     0.001555
      f-1     :     0.001737
      f+2     :     0.000633
      f-2     :     0.000803
      f+3     :     0.000683
      f-3     :     0.000864
 17 H s       :     0.801147  s :     0.801147
      pz      :     0.005982  p :     0.022763
      px      :     0.009896
      py      :     0.006885
 18 C s       :     3.043276  s :     3.043276
      pz      :     0.898234  p :     2.550062
      px      :     0.841686
      py      :     0.810142
      dz2     :     0.043728  d :     0.210278
      dxz     :     0.039978
      dyz     :     0.040015
      dx2y2   :     0.040797
      dxy     :     0.045760
      f0      :     0.001606  f :     0.013016
      f+1     :     0.002110
      f-1     :     0.002084
      f+2     :     0.001000
      f-2     :     0.001646
      f+3     :     0.001793
      f-3     :     0.002778
 19 C s       :     3.266580  s :     3.266580
      pz      :     1.062087  p :     3.104718
      px      :     0.956997
      py      :     1.085635
      dz2     :     0.015114  d :     0.056662
      dxz     :     0.010101
      dyz     :     0.005352
      dx2y2   :     0.005913
      dxy     :     0.020183
      f0      :     0.000598  f :     0.003417
      f+1     :     0.000572
      f-1     :     0.000319
      f+2     :     0.000274
      f-2     :     0.000296
      f+3     :     0.000832
      f-3     :     0.000527
 20 H s       :     0.838565  s :     0.838565
      pz      :     0.006428  p :     0.021744
      px      :     0.006790
      py      :     0.008525
 21 H s       :     0.833840  s :     0.833840
      pz      :     0.004468  p :     0.021319
      px      :     0.006764
      py      :     0.010088
 22 H s       :     0.844835  s :     0.844835
      pz      :     0.011873  p :     0.021150
      px      :     0.004243
      py      :     0.005034
 23 C s       :     3.277074  s :     3.277074
      pz      :     0.937441  p :     3.102777
      px      :     1.082686
      py      :     1.082650
      dz2     :     0.009840  d :     0.057101
      dxz     :     0.016405
      dyz     :     0.015923
      dx2y2   :     0.006722
      dxy     :     0.008211
      f0      :     0.001024  f :     0.003441
      f+1     :     0.000738
      f-1     :     0.000833
      f+2     :     0.000062
      f-2     :     0.000113
      f+3     :     0.000638
      f-3     :     0.000033
 24 H s       :     0.841877  s :     0.841877
      pz      :     0.005517  p :     0.021092
      px      :     0.011054
      py      :     0.004521
 25 H s       :     0.833684  s :     0.833684
      pz      :     0.004775  p :     0.021288
      px      :     0.006505
      py      :     0.010007
 26 H s       :     0.831245  s :     0.831245
      pz      :     0.006586  p :     0.021661
      px      :     0.005943
      py      :     0.009133
 27 C s       :     3.258574  s :     3.258574
      pz      :     1.047795  p :     3.077351
      px      :     1.054755
      py      :     0.974801
      dz2     :     0.019961  d :     0.056418
      dxz     :     0.004440
      dyz     :     0.005947
      dx2y2   :     0.013603
      dxy     :     0.012468
      f0      :     0.000770  f :     0.003542
      f+1     :     0.000148
      f-1     :     0.000694
      f+2     :     0.000307
      f-2     :     0.000248
      f+3     :     0.000863
      f-3     :     0.000512
 28 H s       :     0.847875  s :     0.847875
      pz      :     0.005094  p :     0.021080
      px      :     0.011485
      py      :     0.004500
 29 H s       :     0.845350  s :     0.845350
      pz      :     0.012305  p :     0.021067
      px      :     0.004438
      py      :     0.004324
 30 H s       :     0.844285  s :     0.844285
      pz      :     0.004558  p :     0.021058
      px      :     0.006403
      py      :     0.010097
 31 C s       :     2.994183  s :     2.994183
      pz      :     0.800311  p :     2.616003
      px      :     0.917297
      py      :     0.898394
      dz2     :     0.036665  d :     0.162134
      dxz     :     0.039664
      dyz     :     0.042653
      dx2y2   :     0.018532
      dxy     :     0.024621
      f0      :     0.002399  f :     0.013231
      f+1     :     0.002239
      f-1     :     0.003619
      f+2     :     0.001270
      f-2     :     0.001187
      f+3     :     0.001436
      f-3     :     0.001081
 32 C s       :     3.317148  s :     3.317148
      pz      :     0.729936  p :     2.524772
      px      :     0.961435
      py      :     0.833400
      dz2     :     0.029736  d :     0.126091
      dxz     :     0.022377
      dyz     :     0.038657
      dx2y2   :     0.015811
      dxy     :     0.019509
      f0      :     0.001070  f :     0.009343
      f+1     :     0.001209
      f-1     :     0.002836
      f+2     :     0.001065
      f-2     :     0.000982
      f+3     :     0.001198
      f-3     :     0.000983
 33 C s       :     3.225576  s :     3.225576
      pz      :     0.905341  p :     2.884019
      px      :     0.971435
      py      :     1.007243
      dz2     :     0.023399  d :     0.098927
      dxz     :     0.023231
      dyz     :     0.031106
      dx2y2   :     0.012329
      dxy     :     0.008862
      f0      :     0.001093  f :     0.007463
      f+1     :     0.001387
      f-1     :     0.002013
      f+2     :     0.000872
      f-2     :     0.000648
      f+3     :     0.000648
      f-3     :     0.000802
 34 H s       :     0.823403  s :     0.823403
      pz      :     0.005842  p :     0.023623
      px      :     0.004942
      py      :     0.012840
 35 C s       :     3.220098  s :     3.220098
      pz      :     0.961097  p :     2.908970
      px      :     1.013813
      py      :     0.934060
      dz2     :     0.028197  d :     0.093109
      dxz     :     0.006753
      dyz     :     0.020521
      dx2y2   :     0.016427
      dxy     :     0.021210
      f0      :     0.000819  f :     0.007203
      f+1     :     0.000311
      f-1     :     0.001897
      f+2     :     0.000916
      f-2     :     0.001018
      f+3     :     0.001285
      f-3     :     0.000958
 36 H s       :     0.829673  s :     0.829673
      pz      :     0.013176  p :     0.022137
      px      :     0.005205
      py      :     0.003756
 37 C s       :     3.227283  s :     3.227283
      pz      :     0.954920  p :     2.875942
      px      :     0.968092
      py      :     0.952929
      dz2     :     0.017554  d :     0.096468
      dxz     :     0.020448
      dyz     :     0.036438
      dx2y2   :     0.008812
      dxy     :     0.013215
      f0      :     0.000924  f :     0.007328
      f+1     :     0.001281
      f-1     :     0.002012
      f+2     :     0.000788
      f-2     :     0.000527
      f+3     :     0.001128
      f-3     :     0.000669
 38 H s       :     0.828660  s :     0.828660
      pz      :     0.006592  p :     0.021893
      px      :     0.005171
      py      :     0.010130
 39 C s       :     3.324088  s :     3.324088
      pz      :     0.889102  p :     2.876040
      px      :     1.026350
      py      :     0.960587
      dz2     :     0.023067  d :     0.091930
      dxz     :     0.019331
      dyz     :     0.030397
      dx2y2   :     0.011008
      dxy     :     0.008126
      f0      :     0.001143  f :     0.007544
      f+1     :     0.001401
      f-1     :     0.001949
      f+2     :     0.000911
      f-2     :     0.000627
      f+3     :     0.000668
      f-3     :     0.000843
 40 H s       :     0.830903  s :     0.830903
      pz      :     0.005715  p :     0.023521
      px      :     0.005452
      py      :     0.012354
 41 C s       :     2.977802  s :     2.977802
      pz      :     0.936142  p :     2.743613
      px      :     0.897770
      py      :     0.909701
      dz2     :     0.031171  d :     0.186227
      dxz     :     0.038567
      dyz     :     0.040027
      dx2y2   :     0.041302
      dxy     :     0.035160
      f0      :     0.000723  f :     0.010057
      f+1     :     0.001439
      f-1     :     0.001529
      f+2     :     0.001974
      f-2     :     0.001941
      f+3     :     0.001209
      f-3     :     0.001242
 42 C s       :     3.250504  s :     3.250504
      pz      :     1.056021  p :     3.108134
      px      :     0.966164
      py      :     1.085949
      dz2     :     0.005015  d :     0.058817
      dxz     :     0.015700
      dyz     :     0.015506
      dx2y2   :     0.011880
      dxy     :     0.010716
      f0      :     0.000022  f :     0.003351
      f+1     :     0.000747
      f-1     :     0.000051
      f+2     :     0.001430
      f-2     :     0.000372
      f+3     :     0.000257
      f-3     :     0.000471
 43 H s       :     0.836376  s :     0.836376
      pz      :     0.007724  p :     0.021385
      px      :     0.008926
      py      :     0.004735
 44 H s       :     0.852562  s :     0.852562
      pz      :     0.008290  p :     0.022724
      px      :     0.004758
      py      :     0.009676
 45 H s       :     0.835346  s :     0.835346
      pz      :     0.006409  p :     0.021214
      px      :     0.004873
      py      :     0.009932
 46 C s       :     3.299080  s :     3.299080
      pz      :     1.039494  p :     3.097367
      px      :     1.075735
      py      :     0.982139
      dz2     :     0.008050  d :     0.061570
      dxz     :     0.018983
      dyz     :     0.012174
      dx2y2   :     0.012873
      dxy     :     0.009491
      f0      :     0.000142  f :     0.003594
      f+1     :     0.000125
      f-1     :     0.000675
      f+2     :     0.001450
      f-2     :     0.000637
      f+3     :     0.000382
      f-3     :     0.000183
 47 H s       :     0.832499  s :     0.832499
      pz      :     0.008330  p :     0.020968
      px      :     0.008237
      py      :     0.004401
 48 H s       :     0.829839  s :     0.829839
      pz      :     0.006744  p :     0.021384
      px      :     0.004936
      py      :     0.009704
 49 H s       :     0.831582  s :     0.831582
      pz      :     0.006234  p :     0.021033
      px      :     0.010014
      py      :     0.004785
 50 C s       :     3.266894  s :     3.266894
      pz      :     1.012628  p :     3.094170
      px      :     1.003649
      py      :     1.077892
      dz2     :     0.009233  d :     0.059201
      dxz     :     0.010581
      dyz     :     0.018686
      dx2y2   :     0.014716
      dxy     :     0.005986
      f0      :     0.000249  f :     0.003344
      f+1     :     0.000500
      f-1     :     0.000175
      f+2     :     0.001339
      f-2     :     0.000687
      f+3     :     0.000259
      f-3     :     0.000136
 51 H s       :     0.837093  s :     0.837093
      pz      :     0.005792  p :     0.021274
      px      :     0.010732
      py      :     0.004751
 52 H s       :     0.836172  s :     0.836172
      pz      :     0.006584  p :     0.021370
      px      :     0.004682
      py      :     0.010104
 53 H s       :     0.839024  s :     0.839024
      pz      :     0.008738  p :     0.022301
      px      :     0.005033
      py      :     0.008530
 54 C s       :     3.040093  s :     3.040093
      pz      :     0.750593  p :     2.199650
      px      :     0.752443
      py      :     0.696613
      dz2     :     0.051361  d :     0.269178
      dxz     :     0.082296
      dyz     :     0.073188
      dx2y2   :     0.040315
      dxy     :     0.022019
      f0      :     0.004795  f :     0.025586
      f+1     :     0.006240
      f-1     :     0.006282
      f+2     :     0.001704
      f-2     :     0.002306
      f+3     :     0.002182
      f-3     :     0.002076
 55 C s       :     3.272398  s :     3.272398
      pz      :     0.769711  p :     2.505237
      px      :     0.842966
      py      :     0.892561
      dz2     :     0.027230  d :     0.129793
      dxz     :     0.038110
      dyz     :     0.031001
      dx2y2   :     0.018014
      dxy     :     0.015437
      f0      :     0.001840  f :     0.010048
      f+1     :     0.001916
      f-1     :     0.001926
      f+2     :     0.000571
      f-2     :     0.001475
      f+3     :     0.001460
      f-3     :     0.000859
 56 C s       :     3.241229  s :     3.241229
      pz      :     0.928973  p :     2.871653
      px      :     0.970241
      py      :     0.972438
      dz2     :     0.030348  d :     0.100743
      dxz     :     0.024724
      dyz     :     0.024613
      dx2y2   :     0.008468
      dxy     :     0.012590
      f0      :     0.001418  f :     0.007342
      f+1     :     0.001340
      f-1     :     0.001567
      f+2     :     0.000910
      f-2     :     0.000792
      f+3     :     0.000581
      f-3     :     0.000735
 57 H s       :     0.796585  s :     0.796585
      pz      :     0.004419  p :     0.023189
      px      :     0.011120
      py      :     0.007650
 58 C s       :     3.191175  s :     3.191175
      pz      :     0.975360  p :     2.862038
      px      :     0.936699
      py      :     0.949979
      dz2     :     0.026419  d :     0.092849
      dxz     :     0.019184
      dyz     :     0.013258
      dx2y2   :     0.019156
      dxy     :     0.014833
      f0      :     0.001128  f :     0.007202
      f+1     :     0.001115
      f-1     :     0.000789
      f+2     :     0.000909
      f-2     :     0.000996
      f+3     :     0.001411
      f-3     :     0.000856
 59 H s       :     0.817863  s :     0.817863
      pz      :     0.013165  p :     0.022123
      px      :     0.004762
      py      :     0.004196
 60 C s       :     3.186427  s :     3.186427
      pz      :     0.957152  p :     2.840064
      px      :     0.943526
      py      :     0.939386
      dz2     :     0.017624  d :     0.094960
      dxz     :     0.029493
      dyz     :     0.024335
      dx2y2   :     0.013647
      dxy     :     0.009861
      f0      :     0.001125  f :     0.007155
      f+1     :     0.001334
      f-1     :     0.001408
      f+2     :     0.000280
      f-2     :     0.001121
      f+3     :     0.001236
      f-3     :     0.000651
 61 H s       :     0.814344  s :     0.814344
      pz      :     0.008636  p :     0.021988
      px      :     0.006508
      py      :     0.006845
 62 C s       :     3.175184  s :     3.175184
      pz      :     0.926522  p :     2.863099
      px      :     0.973252
      py      :     0.963324
      dz2     :     0.029171  d :     0.093462
      dxz     :     0.022664
      dyz     :     0.022621
      dx2y2   :     0.008030
      dxy     :     0.010975
      f0      :     0.001412  f :     0.007240
      f+1     :     0.001294
      f-1     :     0.001482
      f+2     :     0.000893
      f-2     :     0.000818
      f+3     :     0.000587
      f-3     :     0.000755
 63 H s       :     0.815976  s :     0.815976
      pz      :     0.004336  p :     0.022114
      px      :     0.010226
      py      :     0.007552
 64 C s       :     3.265182  s :     3.265182
      pz      :     0.992900  p :     2.856633
      px      :     0.934025
      py      :     0.929707
      dz2     :     0.029556  d :     0.097617
      dxz     :     0.018587
      dyz     :     0.012833
      dx2y2   :     0.022667
      dxy     :     0.013974
      f0      :     0.001214  f :     0.007355
      f+1     :     0.001097
      f-1     :     0.000776
      f+2     :     0.000947
      f-2     :     0.000992
      f+3     :     0.001464
      f-3     :     0.000865
 65 H s       :     0.822718  s :     0.822718
      pz      :     0.013823  p :     0.022558
      px      :     0.004624
      py      :     0.004111
 66 H s       :     0.722752  s :     0.722752
      pz      :     0.012350  p :     0.043923
      px      :     0.013305
      py      :     0.018267


                     *******************************
                     * LOEWDIN POPULATION ANALYSIS *
                     *******************************

----------------------
LOEWDIN ATOMIC CHARGES
----------------------
   0 O :    0.349098
   1 O :    0.088301
   2 N :    0.186016
   3 N :    0.164087
   4 C :   -0.312955
   5 C :   -0.215390
   6 H :    0.184620
   7 C :   -0.128553
   8 C :   -0.114644
   9 H :    0.159600
  10 C :   -0.146900
  11 H :    0.155935
  12 C :   -0.149851
  13 H :    0.154878
  14 C :   -0.146806
  15 H :    0.156073
  16 C :   -0.119573
  17 H :    0.157402
  18 C :   -0.403723
  19 C :   -0.266774
  20 H :    0.128414
  21 H :    0.134342
  22 H :    0.130454
  23 C :   -0.266655
  24 H :    0.129819
  25 H :    0.134053
  26 H :    0.126643
  27 C :   -0.276340
  28 H :    0.125577
  29 H :    0.126554
  30 H :    0.129055
  31 C :   -0.185872
  32 C :   -0.082326
  33 C :   -0.127264
  34 H :    0.161716
  35 C :   -0.187556
  36 H :    0.150052
  37 C :   -0.167171
  38 H :    0.153817
  39 C :   -0.147695
  40 H :    0.161173
  41 C :   -0.316564
  42 C :   -0.260784
  43 H :    0.134442
  44 H :    0.123264
  45 H :    0.131382
  46 C :   -0.270514
  47 H :    0.128899
  48 H :    0.132221
  49 H :    0.128555
  50 C :   -0.261961
  51 H :    0.131754
  52 H :    0.132368
  53 H :    0.121473
  54 C :   -0.440137
  55 C :   -0.139967
  56 C :   -0.084752
  57 H :    0.164416
  58 C :   -0.137323
  59 H :    0.158530
  60 C :   -0.122036
  61 H :    0.158847
  62 C :   -0.137790
  63 H :    0.158515
  64 C :   -0.084227
  65 H :    0.163158
  66 H :    0.186598

-------------------------------
LOEWDIN REDUCED ORBITAL CHARGES
-------------------------------
  0 O s       :     3.213835  s :     3.213835
      pz      :     1.522879  p :     4.320737
      px      :     1.339991
      py      :     1.457867
      dz2     :     0.016659  d :     0.109375
      dxz     :     0.029611
      dyz     :     0.015752
      dx2y2   :     0.021026
      dxy     :     0.026327
      f0      :     0.000582  f :     0.006954
      f+1     :     0.001279
      f-1     :     0.000664
      f+2     :     0.001073
      f-2     :     0.001372
      f+3     :     0.000930
      f-3     :     0.001054
  1 O s       :     3.387495  s :     3.387495
      pz      :     1.494511  p :     4.451374
      px      :     1.477601
      py      :     1.479262
      dz2     :     0.031082  d :     0.066666
      dxz     :     0.016980
      dyz     :     0.016603
      dx2y2   :     0.000709
      dxy     :     0.001292
      f0      :     0.002500  f :     0.006165
      f+1     :     0.001648
      f-1     :     0.001577
      f+2     :     0.000179
      f-2     :     0.000245
      f+3     :     0.000006
      f-3     :     0.000009
  2 N s       :     3.020103  s :     3.020103
      pz      :     1.128409  p :     3.574055
      px      :     1.284856
      py      :     1.160791
      dz2     :     0.021288  d :     0.202772
      dxz     :     0.011336
      dyz     :     0.051151
      dx2y2   :     0.060046
      dxy     :     0.058951
      f0      :     0.001171  f :     0.017055
      f+1     :     0.000497
      f-1     :     0.003090
      f+2     :     0.001996
      f-2     :     0.002510
      f+3     :     0.003820
      f-3     :     0.003972
  3 N s       :     2.906664  s :     2.906664
      pz      :     1.129122  p :     3.689093
      px      :     1.444669
      py      :     1.115302
      dz2     :     0.052782  d :     0.224773
      dxz     :     0.034971
      dyz     :     0.087104
      dx2y2   :     0.025743
      dxy     :     0.024173
      f0      :     0.002428  f :     0.015384
      f+1     :     0.002491
      f-1     :     0.003916
      f+2     :     0.002077
      f-2     :     0.001284
      f+3     :     0.001396
      f-3     :     0.001792
  4 C s       :     2.740974  s :     2.740974
      pz      :     0.826350  p :     2.688825
      px      :     0.843055
      py      :     1.019421
      dz2     :     0.097428  d :     0.770378
      dxz     :     0.118208
      dyz     :     0.157509
      dx2y2   :     0.168402
      dxy     :     0.228831
      f0      :     0.009511  f :     0.112778
      f+1     :     0.012850
      f-1     :     0.011472
      f+2     :     0.017501
      f-2     :     0.016190
      f+3     :     0.026764
      f-3     :     0.018490
  5 C s       :     2.714391  s :     2.714391
      pz      :     0.970603  p :     2.860678
      px      :     0.985222
      py      :     0.904853
      dz2     :     0.109150  d :     0.571283
      dxz     :     0.084262
      dyz     :     0.121924
      dx2y2   :     0.094148
      dxy     :     0.161799
      f0      :     0.008166  f :     0.069038
      f+1     :     0.006957
      f-1     :     0.013192
      f+2     :     0.009637
      f-2     :     0.011725
      f+3     :     0.008573
      f-3     :     0.010788
  6 H s       :     0.755947  s :     0.755947
      pz      :     0.014136  p :     0.059434
      px      :     0.031330
      py      :     0.013968
  7 C s       :     2.703521  s :     2.703521
      pz      :     0.943702  p :     2.847795
      px      :     0.964300
      py      :     0.939793
      dz2     :     0.144010  d :     0.519608
      dxz     :     0.118270
      dyz     :     0.097412
      dx2y2   :     0.082130
      dxy     :     0.077785
      f0      :     0.006757  f :     0.057630
      f+1     :     0.014141
      f-1     :     0.011578
      f+2     :     0.007967
      f-2     :     0.006696
      f+3     :     0.004945
      f-3     :     0.005546
  8 C s       :     2.757327  s :     2.757327
      pz      :     1.038985  p :     2.925245
      px      :     0.954861
      py      :     0.931399
      dz2     :     0.096940  d :     0.389050
      dxz     :     0.113768
      dyz     :     0.097705
      dx2y2   :     0.032972
      dxy     :     0.047665
      f0      :     0.007272  f :     0.043023
      f+1     :     0.011318
      f-1     :     0.008920
      f+2     :     0.003358
      f-2     :     0.004566
      f+3     :     0.004024
      f-3     :     0.003564
  9 H s       :     0.779749  s :     0.779749
      pz      :     0.017852  p :     0.060651
      px      :     0.020514
      py      :     0.022286
 10 C s       :     2.764725  s :     2.764725
      pz      :     1.048353  p :     2.946789
      px      :     0.952635
      py      :     0.945801
      dz2     :     0.104862  d :     0.392054
      dxz     :     0.106530
      dyz     :     0.101933
      dx2y2   :     0.032258
      dxy     :     0.046470
      f0      :     0.007319  f :     0.043333
      f+1     :     0.009992
      f-1     :     0.010447
      f+2     :     0.003903
      f-2     :     0.004637
      f+3     :     0.003010
      f-3     :     0.004025
 11 H s       :     0.783831  s :     0.783831
      pz      :     0.016080  p :     0.060235
      px      :     0.025088
      py      :     0.019067
 12 C s       :     2.765400  s :     2.765400
      pz      :     0.992819  p :     2.949241
      px      :     0.989379
      py      :     0.967043
      dz2     :     0.118823  d :     0.391774
      dxz     :     0.067065
      dyz     :     0.054333
      dx2y2   :     0.078754
      dxy     :     0.072799
      f0      :     0.003973  f :     0.043435
      f+1     :     0.008478
      f-1     :     0.006869
      f+2     :     0.007745
      f-2     :     0.006420
      f+3     :     0.004746
      f-3     :     0.005204
 13 H s       :     0.784799  s :     0.784799
      pz      :     0.035695  p :     0.060323
      px      :     0.012261
      py      :     0.012367
 14 C s       :     2.764503  s :     2.764503
      pz      :     1.041941  p :     2.945493
      px      :     0.965423
      py      :     0.938129
      dz2     :     0.096930  d :     0.393437
      dxz     :     0.115297
      dyz     :     0.099178
      dx2y2   :     0.033453
      dxy     :     0.048579
      f0      :     0.007220  f :     0.043374
      f+1     :     0.011362
      f-1     :     0.009161
      f+2     :     0.003332
      f-2     :     0.004585
      f+3     :     0.004129
      f-3     :     0.003585
 15 H s       :     0.783689  s :     0.783689
      pz      :     0.017590  p :     0.060238
      px      :     0.020443
      py      :     0.022205
 16 C s       :     2.755907  s :     2.755907
      pz      :     1.041305  p :     2.931921
      px      :     0.950268
      py      :     0.940348
      dz2     :     0.101696  d :     0.388606
      dxz     :     0.105711
      dyz     :     0.101806
      dx2y2   :     0.032483
      dxy     :     0.046910
      f0      :     0.007314  f :     0.043139
      f+1     :     0.009760
      f-1     :     0.010426
      f+2     :     0.004022
      f-2     :     0.004647
      f+3     :     0.002961
      f-3     :     0.004009
 17 H s       :     0.780203  s :     0.780203
      pz      :     0.016536  p :     0.062394
      px      :     0.026683
      py      :     0.019176
 18 C s       :     2.702005  s :     2.702005
      pz      :     1.011092  p :     2.896624
      px      :     0.974667
      py      :     0.910865
      dz2     :     0.154604  d :     0.719516
      dxz     :     0.126335
      dyz     :     0.131801
      dx2y2   :     0.140424
      dxy     :     0.166353
      f0      :     0.009129  f :     0.085577
      f+1     :     0.013413
      f-1     :     0.012837
      f+2     :     0.009263
      f-2     :     0.012740
      f+3     :     0.010919
      f-3     :     0.017275
 19 C s       :     2.826807  s :     2.826807
      pz      :     1.065443  p :     3.156756
      px      :     1.020261
      py      :     1.071052
      dz2     :     0.067137  d :     0.259054
      dxz     :     0.047846
      dyz     :     0.024418
      dx2y2   :     0.035866
      dxy     :     0.083786
      f0      :     0.002833  f :     0.024157
      f+1     :     0.004397
      f-1     :     0.001785
      f+2     :     0.003778
      f-2     :     0.003243
      f+3     :     0.004787
      f-3     :     0.003335
 20 H s       :     0.807517  s :     0.807517
      pz      :     0.020007  p :     0.064069
      px      :     0.018790
      py      :     0.025273
 21 H s       :     0.803269  s :     0.803269
      pz      :     0.013717  p :     0.062389
      px      :     0.018193
      py      :     0.030479
 22 H s       :     0.806956  s :     0.806956
      pz      :     0.034448  p :     0.062590
      px      :     0.012731
      py      :     0.015411
 23 C s       :     2.827439  s :     2.827439
      pz      :     1.012239  p :     3.155729
      px      :     1.072788
      py      :     1.070702
      dz2     :     0.059852  d :     0.259331
      dxz     :     0.069164
      dyz     :     0.066593
      dx2y2   :     0.028347
      dxy     :     0.035375
      f0      :     0.005322  f :     0.024157
      f+1     :     0.005515
      f-1     :     0.005293
      f+2     :     0.002585
      f-2     :     0.002427
      f+3     :     0.002766
      f-3     :     0.000248
 24 H s       :     0.807688  s :     0.807688
      pz      :     0.015240  p :     0.062493
      px      :     0.033236
      py      :     0.014017
 25 H s       :     0.803528  s :     0.803528
      pz      :     0.013328  p :     0.062419
      px      :     0.019556
      py      :     0.029535
 26 H s       :     0.809397  s :     0.809397
      pz      :     0.018144  p :     0.063960
      px      :     0.018123
      py      :     0.027693
 27 C s       :     2.832341  s :     2.832341
      pz      :     1.057050  p :     3.156998
      px      :     1.060867
      py      :     1.039082
      dz2     :     0.087278  d :     0.262693
      dxz     :     0.021124
      dyz     :     0.033017
      dx2y2   :     0.059117
      dxy     :     0.062156
      f0      :     0.003074  f :     0.024308
      f+1     :     0.001522
      f-1     :     0.004450
      f+2     :     0.004329
      f-2     :     0.003657
      f+3     :     0.004401
      f-3     :     0.002874
 28 H s       :     0.812209  s :     0.812209
      pz      :     0.015803  p :     0.062214
      px      :     0.033068
      py      :     0.013343
 29 H s       :     0.811233  s :     0.811233
      pz      :     0.035360  p :     0.062213
      px      :     0.013374
      py      :     0.013480
 30 H s       :     0.808897  s :     0.808897
      pz      :     0.014090  p :     0.062048
      px      :     0.019859
      py      :     0.028099
 31 C s       :     2.694527  s :     2.694527
      pz      :     0.900682  p :     2.783888
      px      :     0.853269
      py      :     1.029937
      dz2     :     0.166609  d :     0.630469
      dxz     :     0.142758
      dyz     :     0.166586
      dx2y2   :     0.075989
      dxy     :     0.078526
      f0      :     0.013503  f :     0.076988
      f+1     :     0.013795
      f-1     :     0.022560
      f+2     :     0.007670
      f-2     :     0.008233
      f+3     :     0.005582
      f-3     :     0.005645
 32 C s       :     2.702576  s :     2.702576
      pz      :     1.010449  p :     2.837378
      px      :     0.872184
      py      :     0.954745
      dz2     :     0.118811  d :     0.489514
      dxz     :     0.076054
      dyz     :     0.159199
      dx2y2   :     0.069262
      dxy     :     0.066188
      f0      :     0.007518  f :     0.052857
      f+1     :     0.006084
      f-1     :     0.017689
      f+2     :     0.005721
      f-2     :     0.005558
      f+3     :     0.005023
      f-3     :     0.005265
 33 C s       :     2.751808  s :     2.751808
      pz      :     1.031453  p :     2.927928
      px      :     0.893759
      py      :     1.002715
      dz2     :     0.107708  d :     0.404484
      dxz     :     0.079121
      dyz     :     0.138015
      dx2y2   :     0.051108
      dxy     :     0.028531
      f0      :     0.007641  f :     0.043045
      f+1     :     0.006261
      f-1     :     0.013501
      f+2     :     0.004676
      f-2     :     0.004496
      f+3     :     0.002733
      f-3     :     0.003738
 34 H s       :     0.775457  s :     0.775457
      pz      :     0.015559  p :     0.062827
      px      :     0.014049
      py      :     0.033219
 35 C s       :     2.761131  s :     2.761131
      pz      :     0.990843  p :     2.987604
      px      :     0.934193
      py      :     1.062568
      dz2     :     0.118328  d :     0.394980
      dxz     :     0.020009
      dyz     :     0.104458
      dx2y2   :     0.073266
      dxy     :     0.078918
      f0      :     0.004369  f :     0.043841
      f+1     :     0.001248
      f-1     :     0.013943
      f+2     :     0.007087
      f-2     :     0.007345
      f+3     :     0.004757
      f-3     :     0.005093
 36 H s       :     0.789206  s :     0.789206
      pz      :     0.034589  p :     0.060742
      px      :     0.014878
      py      :     0.011275
 37 C s       :     2.762283  s :     2.762283
      pz      :     1.042003  p :     2.950462
      px      :     0.889872
      py      :     1.018587
      dz2     :     0.094515  d :     0.409621
      dxz     :     0.071962
      dyz     :     0.154068
      dx2y2   :     0.042971
      dxy     :     0.046105
      f0      :     0.007568  f :     0.044805
      f+1     :     0.006696
      f-1     :     0.014330
      f+2     :     0.004858
      f-2     :     0.002837
      f+3     :     0.004618
      f-3     :     0.003898
 38 H s       :     0.786335  s :     0.786335
      pz      :     0.018192  p :     0.059848
      px      :     0.014587
      py      :     0.027069
 39 C s       :     2.752297  s :     2.752297
      pz      :     1.043073  p :     2.972573
      px      :     0.946060
      py      :     0.983440
      dz2     :     0.100808  d :     0.380176
      dxz     :     0.069165
      dyz     :     0.136836
      dx2y2   :     0.047091
      dxy     :     0.026277
      f0      :     0.007731  f :     0.042648
      f+1     :     0.006385
      f-1     :     0.013220
      f+2     :     0.004780
      f-2     :     0.004407
      f+3     :     0.002543
      f-3     :     0.003582
 40 H s       :     0.775044  s :     0.775044
      pz      :     0.015522  p :     0.063783
      px      :     0.015976
      py      :     0.032285
 41 C s       :     2.685683  s :     2.685683
      pz      :     0.977695  p :     2.925994
      px      :     0.986781
      py      :     0.961518
      dz2     :     0.095488  d :     0.636572
      dxz     :     0.142941
      dyz     :     0.143682
      dx2y2   :     0.146515
      dxy     :     0.107946
      f0      :     0.007725  f :     0.068314
      f+1     :     0.010255
      f-1     :     0.010291
      f+2     :     0.008755
      f-2     :     0.011716
      f+3     :     0.009557
      f-3     :     0.010015
 42 C s       :     2.821690  s :     2.821690
      pz      :     1.058722  p :     3.147770
      px      :     1.020710
      py      :     1.068338
      dz2     :     0.020408  d :     0.267214
      dxz     :     0.074283
      dyz     :     0.070041
      dx2y2   :     0.062300
      dxy     :     0.040182
      f0      :     0.002720  f :     0.024110
      f+1     :     0.005854
      f-1     :     0.001214
      f+2     :     0.004119
      f-2     :     0.002307
      f+3     :     0.003147
      f-3     :     0.004750
 43 H s       :     0.802628  s :     0.802628
      pz      :     0.024287  p :     0.062931
      px      :     0.024354
      py      :     0.014290
 44 H s       :     0.811028  s :     0.811028
      pz      :     0.023714  p :     0.065708
      px      :     0.013657
      py      :     0.028337
 45 H s       :     0.806374  s :     0.806374
      pz      :     0.018584  p :     0.062244
      px      :     0.013754
      py      :     0.029906
 46 C s       :     2.824109  s :     2.824109
      pz      :     1.051490  p :     3.146508
      px      :     1.067220
      py      :     1.027797
      dz2     :     0.029931  d :     0.275330
      dxz     :     0.081571
      dyz     :     0.067677
      dx2y2   :     0.059258
      dxy     :     0.036894
      f0      :     0.003528  f :     0.024568
      f+1     :     0.001474
      f-1     :     0.005417
      f+2     :     0.003930
      f-2     :     0.003483
      f+3     :     0.004036
      f-3     :     0.002699
 47 H s       :     0.808488  s :     0.808488
      pz      :     0.023911  p :     0.062613
      px      :     0.025382
      py      :     0.013320
 48 H s       :     0.805645  s :     0.805645
      pz      :     0.021021  p :     0.062134
      px      :     0.014753
      py      :     0.026359
 49 H s       :     0.808745  s :     0.808745
      pz      :     0.017989  p :     0.062700
      px      :     0.030802
      py      :     0.013909
 50 C s       :     2.824276  s :     2.824276
      pz      :     1.040415  p :     3.145442
      px      :     1.041428
      py      :     1.063599
      dz2     :     0.037098  d :     0.268316
      dxz     :     0.056184
      dyz     :     0.084016
      dx2y2   :     0.063767
      dxy     :     0.027252
      f0      :     0.004508  f :     0.023928
      f+1     :     0.004261
      f-1     :     0.001923
      f+2     :     0.004135
      f-2     :     0.003323
      f+3     :     0.003035
      f-3     :     0.002743
 51 H s       :     0.805854  s :     0.805854
      pz      :     0.018167  p :     0.062392
      px      :     0.030009
      py      :     0.014217
 52 H s       :     0.805300  s :     0.805300
      pz      :     0.018536  p :     0.062332
      px      :     0.014310
      py      :     0.029487
 53 H s       :     0.813889  s :     0.813889
      pz      :     0.023977  p :     0.064638
      px      :     0.014367
      py      :     0.026294
 54 C s       :     2.736087  s :     2.736087
      pz      :     1.002242  p :     2.604940
      px      :     0.803716
      py      :     0.798982
      dz2     :     0.229843  d :     0.942413
      dxz     :     0.261214
      dyz     :     0.242280
      dx2y2   :     0.109057
      dxy     :     0.100019
      f0      :     0.031230  f :     0.156697
      f+1     :     0.036270
      f-1     :     0.037067
      f+2     :     0.010920
      f-2     :     0.016827
      f+3     :     0.012453
      f-3     :     0.011930
 55 C s       :     2.701436  s :     2.701436
      pz      :     1.004000  p :     2.883207
      px      :     0.960843
      py      :     0.918364
      dz2     :     0.117125  d :     0.498651
      dxz     :     0.143610
      dyz     :     0.113077
      dx2y2   :     0.060692
      dxy     :     0.064147
      f0      :     0.011434  f :     0.056672
      f+1     :     0.011780
      f-1     :     0.010323
      f+2     :     0.004421
      f-2     :     0.008396
      f+3     :     0.005378
      f-3     :     0.004941
 56 C s       :     2.757132  s :     2.757132
      pz      :     1.038981  p :     2.897230
      px      :     0.943031
      py      :     0.915219
      dz2     :     0.124755  d :     0.386862
      dxz     :     0.097513
      dyz     :     0.092086
      dx2y2   :     0.022942
      dxy     :     0.049567
      f0      :     0.009475  f :     0.043528
      f+1     :     0.008464
      f-1     :     0.008633
      f+2     :     0.006187
      f-2     :     0.005963
      f+3     :     0.001736
      f-3     :     0.003071
 57 H s       :     0.772390  s :     0.772390
      pz      :     0.012653  p :     0.063193
      px      :     0.029700
      py      :     0.020840
 58 C s       :     2.763851  s :     2.763851
      pz      :     0.998742  p :     2.944105
      px      :     0.990688
      py      :     0.954674
      dz2     :     0.111076  d :     0.386141
      dxz     :     0.084203
      dyz     :     0.053144
      dx2y2   :     0.068877
      dxy     :     0.068841
      f0      :     0.006816  f :     0.043226
      f+1     :     0.007140
      f-1     :     0.005610
      f+2     :     0.006218
      f-2     :     0.007456
      f+3     :     0.004956
      f-3     :     0.005030
 59 H s       :     0.780948  s :     0.780948
      pz      :     0.034779  p :     0.060522
      px      :     0.013594
      py      :     0.012149
 60 C s       :     2.767192  s :     2.767192
      pz      :     1.033346  p :     2.920361
      px      :     0.968790
      py      :     0.918225
      dz2     :     0.084008  d :     0.391296
      dxz     :     0.119336
      dyz     :     0.094683
      dx2y2   :     0.045498
      dxy     :     0.047769
      f0      :     0.008997  f :     0.043188
      f+1     :     0.008935
      f-1     :     0.008116
      f+2     :     0.002065
      f-2     :     0.005919
      f+3     :     0.004883
      f-3     :     0.004274
 61 H s       :     0.780928  s :     0.780928
      pz      :     0.023466  p :     0.060225
      px      :     0.017980
      py      :     0.018779
 62 C s       :     2.763870  s :     2.763870
      pz      :     1.060180  p :     2.944462
      px      :     0.955100
      py      :     0.929182
      dz2     :     0.128575  d :     0.386170
      dxz     :     0.097310
      dyz     :     0.090933
      dx2y2   :     0.021822
      dxy     :     0.047530
      f0      :     0.009670  f :     0.043287
      f+1     :     0.008527
      f-1     :     0.008398
      f+2     :     0.005970
      f-2     :     0.006072
      f+3     :     0.001687
      f-3     :     0.002963
 63 H s       :     0.781014  s :     0.781014
      pz      :     0.012582  p :     0.060471
      px      :     0.027307
      py      :     0.020582
 64 C s       :     2.756912  s :     2.756912
      pz      :     1.006992  p :     2.896819
      px      :     0.966146
      py      :     0.923681
      dz2     :     0.112767  d :     0.386930
      dxz     :     0.079982
      dyz     :     0.051913
      dx2y2   :     0.075948
      dxy     :     0.066321
      f0      :     0.007028  f :     0.043566
      f+1     :     0.007010
      f-1     :     0.005512
      f+2     :     0.006579
      f-2     :     0.007304
      f+3     :     0.005170
      f-3     :     0.004963
 65 H s       :     0.775170  s :     0.775170
      pz      :     0.036631  p :     0.061672
      px      :     0.013139
      py      :     0.011902
 66 H s       :     0.696003  s :     0.696003
      pz      :     0.032133  p :     0.117399
      px      :     0.037842
      py      :     0.047424


                      *****************************
                      * MAYER POPULATION ANALYSIS *
                      *****************************

  NA   - Mulliken gross atomic population
  ZA   - Total nuclear charge
  QA   - Mulliken gross atomic charge
  VA   - Mayer's total valence
  BVA  - Mayer's bonded valence
  FA   - Mayer's free valence

  ATOM       NA         ZA         QA         VA         BVA        FA
  0 O      8.2461     8.0000    -0.2461     2.1387     2.1387    -0.0000
  1 O      8.4350     8.0000    -0.4350     2.0672     2.0672     0.0000
  2 N      7.2165     7.0000    -0.2165     3.0920     3.0920    -0.0000
  3 N      7.2449     7.0000    -0.2449     3.1449     3.1449    -0.0000
  4 C      5.9705     6.0000     0.0295     4.2208     4.2208    -0.0000
  5 C      5.8192     6.0000     0.1808     3.7954     3.7954    -0.0000
  6 H      0.8535     1.0000     0.1465     0.9797     0.9797    -0.0000
  7 C      5.8093     6.0000     0.1907     3.5938     3.5938    -0.0000
  8 C      6.3053     6.0000    -0.3053     4.0348     4.0348    -0.0000
  9 H      0.8512     1.0000     0.1488     0.9807     0.9807    -0.0000
 10 C      6.1566     6.0000    -0.1566     3.8880     3.8880     0.0000
 11 H      0.8431     1.0000     0.1569     0.9616     0.9616     0.0000
 12 C      6.1544     6.0000    -0.1544     3.8965     3.8965     0.0000
 13 H      0.8422     1.0000     0.1578     0.9600     0.9600     0.0000
 14 C      6.1763     6.0000    -0.1763     3.9273     3.9273     0.0000
 15 H      0.8435     1.0000     0.1565     0.9631     0.9631     0.0000
 16 C      6.2381     6.0000    -0.2381     3.9187     3.9187    -0.0000
 17 H      0.8239     1.0000     0.1761     0.9741     0.9741     0.0000
 18 C      5.8166     6.0000     0.1834     3.8960     3.8960     0.0000
 19 C      6.4314     6.0000    -0.4314     3.8910     3.8910     0.0000
 20 H      0.8603     1.0000     0.1397     0.9792     0.9792    -0.0000
 21 H      0.8552     1.0000     0.1448     0.9695     0.9695     0.0000
 22 H      0.8660     1.0000     0.1340     0.9813     0.9813     0.0000
 23 C      6.4404     6.0000    -0.4404     3.8675     3.8675    -0.0000
 24 H      0.8630     1.0000     0.1370     0.9771     0.9771     0.0000
 25 H      0.8550     1.0000     0.1450     0.9698     0.9698    -0.0000
 26 H      0.8529     1.0000     0.1471     0.9801     0.9801     0.0000
 27 C      6.3959     6.0000    -0.3959     3.8375     3.8375    -0.0000
 28 H      0.8690     1.0000     0.1310     0.9826     0.9826    -0.0000
 29 H      0.8664     1.0000     0.1336     0.9795     0.9795     0.0000
 30 H      0.8653     1.0000     0.1347     0.9759     0.9759    -0.0000
 31 C      5.7856     6.0000     0.2144     3.8486     3.8486    -0.0000
 32 C      5.9774     6.0000     0.0226     3.6313     3.6313    -0.0000
 33 C      6.2160     6.0000    -0.2160     3.8092     3.8092    -0.0000
 34 H      0.8470     1.0000     0.1530     0.9619     0.9619     0.0000
 35 C      6.2294     6.0000    -0.2294     3.8908     3.8908    -0.0000
 36 H      0.8518     1.0000     0.1482     0.9637     0.9637    -0.0000
 37 C      6.2070     6.0000    -0.2070     3.8694     3.8694    -0.0000
 38 H      0.8506     1.0000     0.1494     0.9624     0.9624    -0.0000
 39 C      6.2996     6.0000    -0.2996     3.8654     3.8654    -0.0000
 40 H      0.8544     1.0000     0.1456     0.9839     0.9839    -0.0000
 41 C      5.9177     6.0000     0.0823     3.9176     3.9176    -0.0000
 42 C      6.4208     6.0000    -0.4208     3.9064     3.9064    -0.0000
 43 H      0.8578     1.0000     0.1422     0.9646     0.9646     0.0000
 44 H      0.8753     1.0000     0.1247     0.9947     0.9947    -0.0000
 45 H      0.8566     1.0000     0.1434     0.9701     0.9701     0.0000
 46 C      6.4616     6.0000    -0.4616     3.8710     3.8710    -0.0000
 47 H      0.8535     1.0000     0.1465     0.9694     0.9694     0.0000
 48 H      0.8512     1.0000     0.1488     0.9715     0.9715    -0.0000
 49 H      0.8526     1.0000     0.1474     0.9673     0.9673     0.0000
 50 C      6.4236     6.0000    -0.4236     3.8605     3.8605     0.0000
 51 H      0.8584     1.0000     0.1416     0.9723     0.9723    -0.0000
 52 H      0.8575     1.0000     0.1425     0.9719     0.9719     0.0000
 53 H      0.8613     1.0000     0.1387     0.9801     0.9801     0.0000
 54 C      5.5345     6.0000     0.4655     3.9591     3.9591     0.0000
 55 C      5.9175     6.0000     0.0825     3.6739     3.6739    -0.0000
 56 C      6.2210     6.0000    -0.2210     3.9838     3.9838    -0.0000
 57 H      0.8198     1.0000     0.1802     0.9491     0.9491    -0.0000
 58 C      6.1533     6.0000    -0.1533     3.8961     3.8961     0.0000
 59 H      0.8400     1.0000     0.1600     0.9652     0.9652    -0.0000
 60 C      6.1286     6.0000    -0.1286     3.8953     3.8953     0.0000
 61 H      0.8363     1.0000     0.1637     0.9587     0.9587     0.0000
 62 C      6.1390     6.0000    -0.1390     3.8813     3.8813    -0.0000
 63 H      0.8381     1.0000     0.1619     0.9612     0.9612    -0.0000
 64 C      6.2268     6.0000    -0.2268     3.9325     3.9325    -0.0000
 65 H      0.8453     1.0000     0.1547     0.9875     0.9875     0.0000
 66 H      0.7667     1.0000     0.2333     0.9662     0.9662     0.0000

  Mayer bond orders larger than 0.100000
B(  0-O ,  4-C ) :   0.9278 B(  0-O , 54-C ) :   1.0766 B(  1-O , 54-C ) :   1.8575 
B(  2-N ,  4-C ) :   2.1802 B(  2-N , 18-C ) :   0.8821 B(  3-N ,  5-C ) :   1.0344 
B(  3-N , 31-C ) :   1.1286 B(  3-N , 66-H ) :   0.8890 B(  4-C ,  5-C ) :   0.9050 
B(  5-C ,  6-H ) :   0.9566 B(  5-C ,  7-C ) :   0.8178 B(  7-C ,  8-C ) :   1.3633 
B(  7-C , 16-C ) :   1.3396 B(  8-C ,  9-H ) :   0.9804 B(  8-C , 10-C ) :   1.4207 
B( 10-C , 11-H ) :   0.9739 B( 10-C , 12-C ) :   1.3904 B( 12-C , 13-H ) :   0.9708 
B( 12-C , 14-C ) :   1.3958 B( 14-C , 15-H ) :   0.9733 B( 14-C , 16-C ) :   1.4305 
B( 16-C , 17-H ) :   0.9418 B( 18-C , 19-C ) :   0.9768 B( 18-C , 23-C ) :   0.9649 
B( 18-C , 27-C ) :   0.9689 B( 19-C , 20-H ) :   0.9644 B( 19-C , 21-H ) :   0.9594 
B( 19-C , 22-H ) :   0.9652 B( 23-C , 24-H ) :   0.9653 B( 23-C , 25-H ) :   0.9627 
B( 23-C , 26-H ) :   0.9643 B( 27-C , 28-H ) :   0.9679 B( 27-C , 29-H ) :   0.9700 
B( 27-C , 30-H ) :   0.9710 B( 31-C , 32-C ) :   1.2728 B( 31-C , 39-C ) :   1.3229 
B( 32-C , 33-C ) :   1.3276 B( 32-C , 41-C ) :   0.9815 B( 33-C , 34-H ) :   0.9742 
B( 33-C , 35-C ) :   1.3836 B( 35-C , 36-H ) :   0.9922 B( 35-C , 37-C ) :   1.3805 
B( 37-C , 38-H ) :   0.9859 B( 37-C , 39-C ) :   1.3770 B( 39-C , 40-H ) :   0.9855 
B( 41-C , 42-C ) :   0.9862 B( 41-C , 46-C ) :   0.9457 B( 41-C , 50-C ) :   0.9640 
B( 42-C , 43-H ) :   0.9643 B( 42-C , 44-H ) :   0.9567 B( 42-C , 45-H ) :   0.9576 
B( 46-C , 47-H ) :   0.9679 B( 46-C , 48-H ) :   0.9673 B( 46-C , 49-H ) :   0.9654 
B( 50-C , 51-H ) :   0.9696 B( 50-C , 52-H ) :   0.9617 B( 50-C , 53-H ) :   0.9504 
B( 54-C , 55-C ) :   0.9921 B( 55-C , 56-C ) :   1.3477 B( 55-C , 64-C ) :   1.3009 
B( 56-C , 57-H ) :   0.9532 B( 56-C , 58-C ) :   1.4285 B( 58-C , 59-H ) :   0.9745 
B( 58-C , 60-C ) :   1.3828 B( 60-C , 61-H ) :   0.9675 B( 60-C , 62-C ) :   1.3739 
B( 62-C , 63-H ) :   0.9739 B( 62-C , 64-C ) :   1.4292 B( 64-C , 65-H ) :   0.9740 


-------
TIMINGS
-------

Total SCF time: 0 days 0 hours 5 min 51 sec 

Total time                  ....     351.924 sec
Sum of individual times     ....     337.611 sec  ( 95.9%)

Fock matrix formation       ....     308.445 sec  ( 87.6%)
  Split-RI-J                ....      31.419 sec  ( 10.2% of F)
  Chain of spheres X        ....     184.095 sec  ( 59.7% of F)
  XC integration            ....      33.419 sec  ( 10.8% of F)
    Basis function eval.    ....       2.410 sec  (  7.2% of XC)
    Density eval.           ....       5.048 sec  ( 15.1% of XC)
    XC-Functional eval.     ....       0.212 sec  (  0.6% of XC)
    XC-Potential eval.      ....       3.364 sec  ( 10.1% of XC)
Diagonalization             ....       3.948 sec  (  1.1%)
Density matrix formation    ....       1.124 sec  (  0.3%)
Population analysis         ....       1.651 sec  (  0.5%)
Initial guess               ....       3.139 sec  (  0.9%)
Orbital Transformation      ....       0.000 sec  (  0.0%)
Orbital Orthonormalization  ....       0.000 sec  (  0.0%)
DIIS solution               ....       4.852 sec  (  1.4%)
SOSCF solution              ....       4.735 sec  (  1.3%)
Grid generation             ....       9.718 sec  (  2.8%)

Maximum memory used throughout the entire SCF-calculation: 399.3 MB
[1710266590.833135] [node095:924816:0]          mpool.c:43   UCX  WARN  object 0x1379f400 was not returned to mpool ucp_requests
[1710266590.833158] [node095:924816:0]          mpool.c:43   UCX  WARN  object 0x1379f5c0 was not returned to mpool ucp_requests
[1710266590.833161] [node095:924816:0]          mpool.c:43   UCX  WARN  object 0x1379f780 was not returned to mpool ucp_requests
[1710266590.833166] [node095:924816:0]          mpool.c:43   UCX  WARN  object 0x1379f940 was not returned to mpool ucp_requests
[1710266590.833169] [node095:924816:0]          mpool.c:43   UCX  WARN  object 0x1379fb00 was not returned to mpool ucp_requests
[1710266590.833171] [node095:924816:0]          mpool.c:43   UCX  WARN  object 0x1379fcc0 was not returned to mpool ucp_requests
[1710266590.833173] [node095:924816:0]          mpool.c:43   UCX  WARN  object 0x1379fe80 was not returned to mpool ucp_requests
[1710266590.833176] [node095:924816:0]          mpool.c:43   UCX  WARN  object 0x137a0040 was not returned to mpool ucp_requests
[1710266590.834569] [node095:924819:0]          mpool.c:43   UCX  WARN  object 0x13541d80 was not returned to mpool ucp_requests
[1710266590.834581] [node095:924819:0]          mpool.c:43   UCX  WARN  object 0x13542100 was not returned to mpool ucp_requests
[1710266590.834586] [node095:924819:0]          mpool.c:43   UCX  WARN  object 0x135422c0 was not returned to mpool ucp_requests
[1710266590.834590] [node095:924819:0]          mpool.c:43   UCX  WARN  object 0x13542480 was not returned to mpool ucp_requests
[1710266590.834594] [node095:924819:0]          mpool.c:43   UCX  WARN  object 0x13542640 was not returned to mpool ucp_requests
[1710266590.834597] [node095:924819:0]          mpool.c:43   UCX  WARN  object 0x13542800 was not returned to mpool ucp_requests
[1710266590.834601] [node095:924819:0]          mpool.c:43   UCX  WARN  object 0x135429c0 was not returned to mpool ucp_requests
[1710266590.834603] [node095:924819:0]          mpool.c:43   UCX  WARN  object 0x13542d40 was not returned to mpool ucp_requests
[1710266590.834607] [node095:924819:0]          mpool.c:43   UCX  WARN  object 0x13542f00 was not returned to mpool ucp_requests
[1710266590.834738] [node095:924815:0]          mpool.c:43   UCX  WARN  object 0x13c422c0 was not returned to mpool ucp_requests
[1710266590.834757] [node095:924815:0]          mpool.c:43   UCX  WARN  object 0x13c42480 was not returned to mpool ucp_requests
[1710266590.834762] [node095:924815:0]          mpool.c:43   UCX  WARN  object 0x13c42640 was not returned to mpool ucp_requests
[1710266590.834766] [node095:924815:0]          mpool.c:43   UCX  WARN  object 0x13c42800 was not returned to mpool ucp_requests
[1710266590.834769] [node095:924815:0]          mpool.c:43   UCX  WARN  object 0x13c429c0 was not returned to mpool ucp_requests
[1710266590.834772] [node095:924815:0]          mpool.c:43   UCX  WARN  object 0x13c42b80 was not returned to mpool ucp_requests
[1710266590.834775] [node095:924815:0]          mpool.c:43   UCX  WARN  object 0x13c42d40 was not returned to mpool ucp_requests
[1710266590.834779] [node095:924815:0]          mpool.c:43   UCX  WARN  object 0x13c42f00 was not returned to mpool ucp_requests
[1710266590.836942] [node095:924811:0]          mpool.c:43   UCX  WARN  object 0x13af2380 was not returned to mpool ucp_requests
[1710266590.836955] [node095:924811:0]          mpool.c:43   UCX  WARN  object 0x13af2540 was not returned to mpool ucp_requests
[1710266590.836960] [node095:924811:0]          mpool.c:43   UCX  WARN  object 0x13af2700 was not returned to mpool ucp_requests
[1710266590.836963] [node095:924811:0]          mpool.c:43   UCX  WARN  object 0x13af28c0 was not returned to mpool ucp_requests
[1710266590.836967] [node095:924811:0]          mpool.c:43   UCX  WARN  object 0x13af2a80 was not returned to mpool ucp_requests
[1710266590.836971] [node095:924811:0]          mpool.c:43   UCX  WARN  object 0x13af2c40 was not returned to mpool ucp_requests
[1710266590.836974] [node095:924811:0]          mpool.c:43   UCX  WARN  object 0x13af2e00 was not returned to mpool ucp_requests
[1710266590.836977] [node095:924811:0]          mpool.c:43   UCX  WARN  object 0x13af2fc0 was not returned to mpool ucp_requests
[1710266590.837024] [node095:924808:0]          mpool.c:43   UCX  WARN  object 0x135ec280 was not returned to mpool ucp_requests
[1710266590.837047] [node095:924808:0]          mpool.c:43   UCX  WARN  object 0x135ec440 was not returned to mpool ucp_requests
[1710266590.837051] [node095:924808:0]          mpool.c:43   UCX  WARN  object 0x135ec600 was not returned to mpool ucp_requests
[1710266590.837055] [node095:924808:0]          mpool.c:43   UCX  WARN  object 0x135ec7c0 was not returned to mpool ucp_requests
[1710266590.837058] [node095:924808:0]          mpool.c:43   UCX  WARN  object 0x135ec980 was not returned to mpool ucp_requests
[1710266590.837061] [node095:924808:0]          mpool.c:43   UCX  WARN  object 0x135ecb40 was not returned to mpool ucp_requests
[1710266590.837064] [node095:924808:0]          mpool.c:43   UCX  WARN  object 0x135ecd00 was not returned to mpool ucp_requests
[1710266590.837067] [node095:924808:0]          mpool.c:43   UCX  WARN  object 0x135ecec0 was not returned to mpool ucp_requests
[1710266590.839031] [node095:924809:0]          mpool.c:43   UCX  WARN  object 0x14620f40 was not returned to mpool ucp_requests
[1710266590.839044] [node095:924809:0]          mpool.c:43   UCX  WARN  object 0x146212c0 was not returned to mpool ucp_requests
[1710266590.839049] [node095:924809:0]          mpool.c:43   UCX  WARN  object 0x14621480 was not returned to mpool ucp_requests
[1710266590.839053] [node095:924809:0]          mpool.c:43   UCX  WARN  object 0x14621640 was not returned to mpool ucp_requests
[1710266590.839056] [node095:924809:0]          mpool.c:43   UCX  WARN  object 0x14621800 was not returned to mpool ucp_requests
[1710266590.839059] [node095:924809:0]          mpool.c:43   UCX  WARN  object 0x146219c0 was not returned to mpool ucp_requests
[1710266590.839063] [node095:924809:0]          mpool.c:43   UCX  WARN  object 0x14621d40 was not returned to mpool ucp_requests
[1710266590.839066] [node095:924809:0]          mpool.c:43   UCX  WARN  object 0x14621f00 was not returned to mpool ucp_requests
[1710266590.840334] [node095:924821:0]          mpool.c:43   UCX  WARN  object 0x142c0dc0 was not returned to mpool ucp_requests
[1710266590.840348] [node095:924821:0]          mpool.c:43   UCX  WARN  object 0x142c1140 was not returned to mpool ucp_requests
[1710266590.840352] [node095:924821:0]          mpool.c:43   UCX  WARN  object 0x142c1300 was not returned to mpool ucp_requests
[1710266590.840355] [node095:924821:0]          mpool.c:43   UCX  WARN  object 0x142c14c0 was not returned to mpool ucp_requests
[1710266590.840359] [node095:924821:0]          mpool.c:43   UCX  WARN  object 0x142c1680 was not returned to mpool ucp_requests
[1710266590.840362] [node095:924821:0]          mpool.c:43   UCX  WARN  object 0x142c1840 was not returned to mpool ucp_requests
[1710266590.840365] [node095:924821:0]          mpool.c:43   UCX  WARN  object 0x142c1a00 was not returned to mpool ucp_requests
[1710266590.840368] [node095:924821:0]          mpool.c:43   UCX  WARN  object 0x142c1d80 was not returned to mpool ucp_requests
[1710266590.840372] [node095:924821:0]          mpool.c:43   UCX  WARN  object 0x142c1f40 was not returned to mpool ucp_requests
[1710266590.844512] [node095:924805:0]          mpool.c:43   UCX  WARN  object 0x143d53c0 was not returned to mpool ucp_requests
[1710266590.844528] [node095:924805:0]          mpool.c:43   UCX  WARN  object 0x143d5580 was not returned to mpool ucp_requests
[1710266590.844533] [node095:924805:0]          mpool.c:43   UCX  WARN  object 0x143d5740 was not returned to mpool ucp_requests
[1710266590.844536] [node095:924805:0]          mpool.c:43   UCX  WARN  object 0x143d5900 was not returned to mpool ucp_requests
[1710266590.844538] [node095:924805:0]          mpool.c:43   UCX  WARN  object 0x143d5ac0 was not returned to mpool ucp_requests
[1710266590.844540] [node095:924805:0]          mpool.c:43   UCX  WARN  object 0x143d5c80 was not returned to mpool ucp_requests
[1710266590.844543] [node095:924805:0]          mpool.c:43   UCX  WARN  object 0x143d5e40 was not returned to mpool ucp_requests
[1710266590.844545] [node095:924805:0]          mpool.c:43   UCX  WARN  object 0x143d6000 was not returned to mpool ucp_requests
[1710266590.845665] [node095:924817:0]          mpool.c:43   UCX  WARN  object 0x13c5a440 was not returned to mpool ucp_requests
[1710266590.845677] [node095:924817:0]          mpool.c:43   UCX  WARN  object 0x13c5a600 was not returned to mpool ucp_requests
[1710266590.845680] [node095:924817:0]          mpool.c:43   UCX  WARN  object 0x13c5a7c0 was not returned to mpool ucp_requests
[1710266590.845683] [node095:924817:0]          mpool.c:43   UCX  WARN  object 0x13c5a980 was not returned to mpool ucp_requests
[1710266590.845686] [node095:924817:0]          mpool.c:43   UCX  WARN  object 0x13c5ab40 was not returned to mpool ucp_requests
[1710266590.845688] [node095:924817:0]          mpool.c:43   UCX  WARN  object 0x13c5ad00 was not returned to mpool ucp_requests
[1710266590.845690] [node095:924817:0]          mpool.c:43   UCX  WARN  object 0x13c5aec0 was not returned to mpool ucp_requests
[1710266590.845692] [node095:924817:0]          mpool.c:43   UCX  WARN  object 0x13c5b080 was not returned to mpool ucp_requests
[1710266590.849064] [node095:924822:0]          mpool.c:43   UCX  WARN  object 0x12fa2200 was not returned to mpool ucp_requests
[1710266590.849078] [node095:924822:0]          mpool.c:43   UCX  WARN  object 0x12fa2580 was not returned to mpool ucp_requests
[1710266590.849083] [node095:924822:0]          mpool.c:43   UCX  WARN  object 0x12fa2740 was not returned to mpool ucp_requests
[1710266590.849087] [node095:924822:0]          mpool.c:43   UCX  WARN  object 0x12fa2900 was not returned to mpool ucp_requests
[1710266590.849089] [node095:924822:0]          mpool.c:43   UCX  WARN  object 0x12fa2c80 was not returned to mpool ucp_requests
[1710266590.849093] [node095:924822:0]          mpool.c:43   UCX  WARN  object 0x12fa2e40 was not returned to mpool ucp_requests
[1710266590.849096] [node095:924822:0]          mpool.c:43   UCX  WARN  object 0x12fa3000 was not returned to mpool ucp_requests
[1710266590.849832] [node095:924825:0]          mpool.c:43   UCX  WARN  object 0x13bb2400 was not returned to mpool ucp_requests
[1710266590.849852] [node095:924825:0]          mpool.c:43   UCX  WARN  object 0x13bb25c0 was not returned to mpool ucp_requests
[1710266590.849855] [node095:924825:0]          mpool.c:43   UCX  WARN  object 0x13bb2780 was not returned to mpool ucp_requests
[1710266590.849857] [node095:924825:0]          mpool.c:43   UCX  WARN  object 0x13bb2940 was not returned to mpool ucp_requests
[1710266590.849859] [node095:924825:0]          mpool.c:43   UCX  WARN  object 0x13bb2b00 was not returned to mpool ucp_requests
[1710266590.849862] [node095:924825:0]          mpool.c:43   UCX  WARN  object 0x13bb2cc0 was not returned to mpool ucp_requests
[1710266590.849864] [node095:924825:0]          mpool.c:43   UCX  WARN  object 0x13bb2e80 was not returned to mpool ucp_requests
[1710266590.852031] [node095:924824:0]          mpool.c:43   UCX  WARN  object 0x134cae80 was not returned to mpool ucp_requests
[1710266590.852043] [node095:924824:0]          mpool.c:43   UCX  WARN  object 0x134cb740 was not returned to mpool ucp_requests
[1710266590.852047] [node095:924824:0]          mpool.c:43   UCX  WARN  object 0x134cb900 was not returned to mpool ucp_requests
[1710266590.852051] [node095:924824:0]          mpool.c:43   UCX  WARN  object 0x134cbac0 was not returned to mpool ucp_requests
[1710266590.852053] [node095:924824:0]          mpool.c:43   UCX  WARN  object 0x134cbc80 was not returned to mpool ucp_requests
[1710266590.852055] [node095:924824:0]          mpool.c:43   UCX  WARN  object 0x134cbe40 was not returned to mpool ucp_requests
[1710266590.852058] [node095:924824:0]          mpool.c:43   UCX  WARN  object 0x134cc000 was not returned to mpool ucp_requests
[1710266590.852604] [node095:924812:0]          mpool.c:43   UCX  WARN  object 0x136974c0 was not returned to mpool ucp_requests
[1710266590.852617] [node095:924812:0]          mpool.c:43   UCX  WARN  object 0x13697680 was not returned to mpool ucp_requests
[1710266590.852622] [node095:924812:0]          mpool.c:43   UCX  WARN  object 0x13697840 was not returned to mpool ucp_requests
[1710266590.852625] [node095:924812:0]          mpool.c:43   UCX  WARN  object 0x13697a00 was not returned to mpool ucp_requests
[1710266590.852629] [node095:924812:0]          mpool.c:43   UCX  WARN  object 0x13697bc0 was not returned to mpool ucp_requests
[1710266590.852632] [node095:924812:0]          mpool.c:43   UCX  WARN  object 0x13697d80 was not returned to mpool ucp_requests
[1710266590.852636] [node095:924812:0]          mpool.c:43   UCX  WARN  object 0x13697f40 was not returned to mpool ucp_requests
[1710266590.852639] [node095:924812:0]          mpool.c:43   UCX  WARN  object 0x13698100 was not returned to mpool ucp_requests
[1710266590.855705] [node095:924820:0]          mpool.c:43   UCX  WARN  object 0x1332d200 was not returned to mpool ucp_requests
[1710266590.855718] [node095:924820:0]          mpool.c:43   UCX  WARN  object 0x1332d3c0 was not returned to mpool ucp_requests
[1710266590.855723] [node095:924820:0]          mpool.c:43   UCX  WARN  object 0x1332d580 was not returned to mpool ucp_requests
[1710266590.855726] [node095:924820:0]          mpool.c:43   UCX  WARN  object 0x1332d740 was not returned to mpool ucp_requests
[1710266590.855730] [node095:924820:0]          mpool.c:43   UCX  WARN  object 0x1332d900 was not returned to mpool ucp_requests
[1710266590.855733] [node095:924820:0]          mpool.c:43   UCX  WARN  object 0x1332dac0 was not returned to mpool ucp_requests
[1710266590.855736] [node095:924820:0]          mpool.c:43   UCX  WARN  object 0x1332dc80 was not returned to mpool ucp_requests
[1710266590.855739] [node095:924820:0]          mpool.c:43   UCX  WARN  object 0x1332de40 was not returned to mpool ucp_requests
[1710266590.855742] [node095:924820:0]          mpool.c:43   UCX  WARN  object 0x1332e000 was not returned to mpool ucp_requests
[1710266590.857931] [node095:924823:0]          mpool.c:43   UCX  WARN  object 0x14910b80 was not returned to mpool ucp_requests
[1710266590.857943] [node095:924823:0]          mpool.c:43   UCX  WARN  object 0x14911440 was not returned to mpool ucp_requests
[1710266590.857948] [node095:924823:0]          mpool.c:43   UCX  WARN  object 0x14911600 was not returned to mpool ucp_requests
[1710266590.857951] [node095:924823:0]          mpool.c:43   UCX  WARN  object 0x149117c0 was not returned to mpool ucp_requests
[1710266590.857955] [node095:924823:0]          mpool.c:43   UCX  WARN  object 0x14911980 was not returned to mpool ucp_requests
[1710266590.857958] [node095:924823:0]          mpool.c:43   UCX  WARN  object 0x14911b40 was not returned to mpool ucp_requests
[1710266590.857962] [node095:924823:0]          mpool.c:43   UCX  WARN  object 0x14911d00 was not returned to mpool ucp_requests
[1710266590.858230] [node095:924818:0]          mpool.c:43   UCX  WARN  object 0x13d65080 was not returned to mpool ucp_requests
[1710266590.858240] [node095:924818:0]          mpool.c:43   UCX  WARN  object 0x13d65240 was not returned to mpool ucp_requests
[1710266590.858245] [node095:924818:0]          mpool.c:43   UCX  WARN  object 0x13d65400 was not returned to mpool ucp_requests
[1710266590.858248] [node095:924818:0]          mpool.c:43   UCX  WARN  object 0x13d655c0 was not returned to mpool ucp_requests
[1710266590.858251] [node095:924818:0]          mpool.c:43   UCX  WARN  object 0x13d65780 was not returned to mpool ucp_requests
[1710266590.858254] [node095:924818:0]          mpool.c:43   UCX  WARN  object 0x13d65940 was not returned to mpool ucp_requests
[1710266590.858257] [node095:924818:0]          mpool.c:43   UCX  WARN  object 0x13d65b00 was not returned to mpool ucp_requests
[1710266590.858261] [node095:924818:0]          mpool.c:43   UCX  WARN  object 0x13d65cc0 was not returned to mpool ucp_requests
[1710266590.858263] [node095:924818:0]          mpool.c:43   UCX  WARN  object 0x13d65e80 was not returned to mpool ucp_requests
[1710266590.926234] [node095:924810:0]          mpool.c:43   UCX  WARN  object 0x1334f540 was not returned to mpool ucp_requests
[1710266590.926257] [node095:924810:0]          mpool.c:43   UCX  WARN  object 0x1334f700 was not returned to mpool ucp_requests
[1710266590.926263] [node095:924810:0]          mpool.c:43   UCX  WARN  object 0x1334f8c0 was not returned to mpool ucp_requests
[1710266590.926267] [node095:924810:0]          mpool.c:43   UCX  WARN  object 0x1334fa80 was not returned to mpool ucp_requests
[1710266590.926269] [node095:924810:0]          mpool.c:43   UCX  WARN  object 0x1334fc40 was not returned to mpool ucp_requests
[1710266590.926271] [node095:924810:0]          mpool.c:43   UCX  WARN  object 0x1334fe00 was not returned to mpool ucp_requests
[1710266590.926273] [node095:924810:0]          mpool.c:43   UCX  WARN  object 0x1334ffc0 was not returned to mpool ucp_requests
[1710266590.926276] [node095:924810:0]          mpool.c:43   UCX  WARN  object 0x13350180 was not returned to mpool ucp_requests
[1710266590.927085] [node095:924813:0]          mpool.c:43   UCX  WARN  object 0x131a3540 was not returned to mpool ucp_requests
[1710266590.927098] [node095:924813:0]          mpool.c:43   UCX  WARN  object 0x131a3700 was not returned to mpool ucp_requests
[1710266590.927102] [node095:924813:0]          mpool.c:43   UCX  WARN  object 0x131a38c0 was not returned to mpool ucp_requests
[1710266590.927105] [node095:924813:0]          mpool.c:43   UCX  WARN  object 0x131a3a80 was not returned to mpool ucp_requests
[1710266590.927107] [node095:924813:0]          mpool.c:43   UCX  WARN  object 0x131a3c40 was not returned to mpool ucp_requests
[1710266590.927109] [node095:924813:0]          mpool.c:43   UCX  WARN  object 0x131a3e00 was not returned to mpool ucp_requests
[1710266590.927112] [node095:924813:0]          mpool.c:43   UCX  WARN  object 0x131a3fc0 was not returned to mpool ucp_requests
[1710266590.927114] [node095:924813:0]          mpool.c:43   UCX  WARN  object 0x131a4180 was not returned to mpool ucp_requests
[1710266590.935305] [node095:924806:0]          mpool.c:43   UCX  WARN  object 0x131bf540 was not returned to mpool ucp_requests
[1710266590.935318] [node095:924806:0]          mpool.c:43   UCX  WARN  object 0x131bf700 was not returned to mpool ucp_requests
[1710266590.935322] [node095:924806:0]          mpool.c:43   UCX  WARN  object 0x131bf8c0 was not returned to mpool ucp_requests
[1710266590.935325] [node095:924806:0]          mpool.c:43   UCX  WARN  object 0x131bfa80 was not returned to mpool ucp_requests
[1710266590.935328] [node095:924806:0]          mpool.c:43   UCX  WARN  object 0x131bfc40 was not returned to mpool ucp_requests
[1710266590.935331] [node095:924806:0]          mpool.c:43   UCX  WARN  object 0x131bfe00 was not returned to mpool ucp_requests
[1710266590.935333] [node095:924806:0]          mpool.c:43   UCX  WARN  object 0x131bffc0 was not returned to mpool ucp_requests
[1710266590.935336] [node095:924806:0]          mpool.c:43   UCX  WARN  object 0x131c0180 was not returned to mpool ucp_requests


-------------------------------------------------------------------------------
                          DFT DISPERSION CORRECTION                            
                                                                               
                              DFTD3 V3.1  Rev 1                                
                          USING Becke-Johnson damping                          
-------------------------------------------------------------------------------
The PBE0 functional is recognized
Active option DFTDOPT                   ...         4   

molecular C6(AA) [au] = 45442.827293 


            DFT-D V3
 parameters
 s6 scaling factor         :     1.0000 
 a1 scaling factor         :     0.4145 
 s8 scaling factor         :     1.2177 
 a2 scaling factor         :     4.8593 
 ad hoc parameters k1-k3   :    16.0000     1.3333    -4.0000 

 Edisp/kcal,au: -57.183796469482  -0.091128170543 
 E6   /kcal   : -36.809938682 
 E8   /kcal   : -20.373857788 
 % E8         :  35.628725348 

-------------------------   ----------------
Dispersion correction           -0.091128171
-------------------------   ----------------


-------------------------   --------------------
FINAL SINGLE POINT ENERGY     -1384.496855101848
-------------------------   --------------------


           ************************************************************
           *        Program running with 20 parallel MPI-processes    *
           *              working on a common directory               *
           ************************************************************
------------------------------------------------------------------------------
                         ORCA SCF GRADIENT CALCULATION
------------------------------------------------------------------------------

 ... reading COSX grid (gridx3)
Gradient of the Kohn-Sham DFT energy:
Kohn-Sham wavefunction type      ... RKS
Hartree-Fock exchange scaling    ...    0.250
Number of operators              ...    1
Number of atoms                  ...   67
Basis set dimensions             ... 1227
Integral neglect threshold       ... 2.5e-11
Integral primitive cutoff        ... 2.5e-12
SHARK Integral package           ... ON

Nuc. rep. gradient       (SHARK) ... done (  0.1 sec)
HCore & Overlap gradient (SHARK) ... done (  1.1 sec)
RI-J gradient            (SHARK) ... done (  5.5 sec)
COSX-gradient                    ... done ( 44.3 sec)
Exchange-correlation gradient    ... done
Dispersion correction            ... done

------------------
CARTESIAN GRADIENT
------------------

   1   O   :    0.000019483   -0.000023831   -0.000053235
   2   O   :   -0.000005390   -0.000028444    0.000011324
   3   N   :    0.000024096   -0.000013038   -0.000022654
   4   N   :   -0.000098059   -0.000024657   -0.000022320
   5   C   :   -0.000027982    0.000063412    0.000039176
   6   C   :    0.000014535   -0.000040734    0.000009688
   7   H   :    0.000012287   -0.000010522   -0.000021540
   8   C   :   -0.000011279    0.000014409    0.000001282
   9   C   :    0.000000721   -0.000013129    0.000000184
  10   H   :   -0.000001231   -0.000011684   -0.000000256
  11   C   :    0.000003273   -0.000015139    0.000003746
  12   H   :    0.000001642   -0.000016224   -0.000001673
  13   C   :    0.000000934   -0.000012615   -0.000007181
  14   H   :    0.000007003   -0.000017230   -0.000004460
  15   C   :    0.000008378   -0.000017163   -0.000002355
  16   H   :    0.000005054   -0.000012103   -0.000009268
  17   C   :    0.000007633   -0.000004956   -0.000015727
  18   H   :    0.000003187   -0.000009891   -0.000002240
  19   C   :   -0.000005702   -0.000010250    0.000016736
  20   C   :   -0.000005601   -0.000011692   -0.000002603
  21   H   :   -0.000001935   -0.000007227   -0.000010503
  22   H   :   -0.000006689   -0.000002445    0.000002532
  23   H   :   -0.000004311   -0.000003056   -0.000001505
  24   C   :   -0.000011583   -0.000008303    0.000006494
  25   H   :   -0.000008247   -0.000000223    0.000007343
  26   H   :   -0.000012421   -0.000002711    0.000004968
  27   H   :    0.000000718   -0.000009730    0.000001108
  28   C   :   -0.000014331    0.000007792    0.000015073
  29   H   :   -0.000006507   -0.000004804    0.000008065
  30   H   :   -0.000005504   -0.000005188    0.000005257
  31   H   :   -0.000006489   -0.000005299    0.000007151
  32   C   :    0.000036290   -0.000002895    0.000023407
  33   C   :   -0.000018629   -0.000004947   -0.000020785
  34   C   :   -0.000001312    0.000007350   -0.000020069
  35   H   :    0.000002724    0.000001109   -0.000005203
  36   C   :   -0.000011450    0.000012515   -0.000007561
  37   H   :   -0.000002679    0.000002425   -0.000005948
  38   C   :   -0.000006833   -0.000006940   -0.000007535
  39   H   :   -0.000004441    0.000007032    0.000002712
  40   C   :    0.000000814    0.000013578   -0.000020289
  41   H   :    0.000002819    0.000003013    0.000002430
  42   C   :    0.000013969   -0.000000414   -0.000007210
  43   C   :    0.000016171   -0.000018302   -0.000037308
  44   H   :    0.000002111    0.000022422   -0.000004894
  45   H   :   -0.000002291   -0.000015283    0.000003222
  46   H   :    0.000002072    0.000001575   -0.000016688
  47   C   :    0.000018633   -0.000004381   -0.000008014
  48   H   :   -0.000001830    0.000003348   -0.000019444
  49   H   :    0.000004958    0.000001341   -0.000020573
  50   H   :    0.000000539    0.000003180   -0.000013544
  51   C   :   -0.000020557    0.000014341   -0.000019071
  52   H   :    0.000000759   -0.000001028   -0.000005829
  53   H   :   -0.000000711   -0.000009472   -0.000013772
  54   H   :    0.000024325   -0.000008223   -0.000002729
  55   C   :   -0.000003173    0.000066868   -0.000023866
  56   C   :   -0.000008801   -0.000005880   -0.000001086
  57   C   :    0.000005229   -0.000000094   -0.000014288
  58   H   :   -0.000013085    0.000004616   -0.000003402
  59   C   :   -0.000002675    0.000006765   -0.000009354
  60   H   :   -0.000003994    0.000008639   -0.000010301
  61   C   :   -0.000003869    0.000012475   -0.000014657
  62   H   :   -0.000003211    0.000011449   -0.000014976
  63   C   :    0.000000643    0.000000557   -0.000009852
  64   H   :   -0.000000571    0.000007307   -0.000016295
  65   C   :    0.000005698   -0.000004789   -0.000016995
  66   H   :   -0.000005121    0.000003980   -0.000010300
  67   H   :    0.000036532    0.000011553   -0.000012585

Difference to translation invariance:
           :   -0.0000652668   -0.0001118875   -0.0004200444

Difference to rotation invariance:
           :   -0.0093007069    0.0028127166   -0.0019735883

Norm of the cartesian gradient     ...    0.0002264633
RMS gradient                       ...    0.0000159735
MAX gradient                       ...    0.0000980594

-------
TIMINGS
-------

Total SCF gradient time            ...       74.418 sec

One electron gradient       ....       1.096 sec  (  1.5%)
RI-J Coulomb gradient       ....       5.501 sec  (  7.4%)
COSX gradient               ....      44.349 sec  ( 59.6%)
XC gradient                 ....       6.475 sec  (  8.7%)
CPCM gradient               ....       2.258 sec  (  3.0%)
   A-Matrix (El+Nuc)        ....       0.587 sec  (  0.8%)
   Potential                ....       1.671 sec  (  2.2%)

Maximum memory used throughout the entire SCFGRAD-calculation: 260.9 MB

                            ***************************************
                            *     ORCA property calculations      *
                            ***************************************

                                    ---------------------
                                    Active property flags
                                    ---------------------
   (+) Dipole Moment


------------------------------------------------------------------------------
                       ORCA ELECTRIC PROPERTIES CALCULATION
------------------------------------------------------------------------------

Dipole Moment Calculation                       ... on
Quadrupole Moment Calculation                   ... off
Polarizability Calculation                      ... off
GBWName                                         ... ImineZ6freq.gbw
Electron density                                ... ImineZ6freq.scfp
The origin for moment calculation is the CENTER OF MASS  = ( 9.793689, 14.357514  6.330491)

-------------
DIPOLE MOMENT
-------------
                                X             Y             Z
Electronic contribution:     -2.40935      -1.20570      -1.87482
Nuclear contribution   :      1.99781       2.08357       2.75728
                        -----------------------------------------
Total Dipole Moment    :     -0.41154       0.87787       0.88245
                        -----------------------------------------
Magnitude (a.u.)       :      1.31101
Magnitude (Debye)      :      3.33232


--------------------
Rotational spectrum 
--------------------
 
Rotational constants in cm-1:     0.005539     0.003912     0.003251 
Rotational constants in MHz :   166.045561   117.285856    97.474356 

 Dipole components along the rotational axes: 
x,y,z [a.u.] :     1.305105    -0.076692     0.097818 
x,y,z [Debye]:     3.317313    -0.194936     0.248633 

 

----------------------------------------------------------------------------
                           ORCA NUMERICAL FREQUENCIES
                              (20-process run)
----------------------------------------------------------------------------

Number of atoms                ... 67
Central differences            ... used
Number of displacements        ... 402
Numerical increment            ... 5.000e-03 bohr
IR-spectrum generation         ... on
Raman-spectrum generation      ... off
Surface Crossing Hessian       ... off

The output will be reduced. Please look at the following files:
SCF program output             ... >ImineZ6freq.lastscf
Integral program output        ... >ImineZ6freq.lastint
Gradient program output        ... >ImineZ6freq.lastgrad
Dipole moment program output   ... >ImineZ6freq.lastmom
AutoCI program output          ... >ImineZ6freq.lastautoci

	<< Calculating on displaced geometry   4 (of 402) >>
	<< Calculating on displaced geometry   2 (of 402) >>
	<< Calculating on displaced geometry  10 (of 402) >>
	<< Calculating on displaced geometry  14 (of 402) >>
	<< Calculating on displaced geometry   8 (of 402) >>
	<< Calculating on displaced geometry  12 (of 402) >>
	<< Calculating on displaced geometry   7 (of 402) >>
	<< Calculating on displaced geometry   5 (of 402) >>
	<< Calculating on displaced geometry  15 (of 402) >>
	<< Calculating on displaced geometry  20 (of 402) >>
	<< Calculating on displaced geometry  16 (of 402) >>
	<< Calculating on displaced geometry  13 (of 402) >>
	<< Calculating on displaced geometry  11 (of 402) >>
	<< Calculating on displaced geometry   1 (of 402) >>
	<< Calculating on displaced geometry   3 (of 402) >>
	<< Calculating on displaced geometry  17 (of 402) >>
	<< Calculating on displaced geometry   9 (of 402) >>
	<< Calculating on displaced geometry   6 (of 402) >>
	<< Calculating on displaced geometry  19 (of 402) >>
	<< Calculating on displaced geometry  18 (of 402) >>
	<< Calculating on displaced geometry  21 (of 402) >>
	<< Calculating on displaced geometry  22 (of 402) >>
	<< Calculating on displaced geometry  23 (of 402) >>
	<< Calculating on displaced geometry  24 (of 402) >>
	<< Calculating on displaced geometry  26 (of 402) >>
	<< Calculating on displaced geometry  25 (of 402) >>
	<< Calculating on displaced geometry  27 (of 402) >>
	<< Calculating on displaced geometry  28 (of 402) >>
	<< Calculating on displaced geometry  29 (of 402) >>
	<< Calculating on displaced geometry  30 (of 402) >>
	<< Calculating on displaced geometry  31 (of 402) >>
	<< Calculating on displaced geometry  32 (of 402) >>
	<< Calculating on displaced geometry  33 (of 402) >>
	<< Calculating on displaced geometry  34 (of 402) >>
	<< Calculating on displaced geometry  35 (of 402) >>
	<< Calculating on displaced geometry  36 (of 402) >>
	<< Calculating on displaced geometry  37 (of 402) >>
	<< Calculating on displaced geometry  38 (of 402) >>
	<< Calculating on displaced geometry  39 (of 402) >>
	<< Calculating on displaced geometry  40 (of 402) >>
	<< Calculating on displaced geometry  41 (of 402) >>
	<< Calculating on displaced geometry  42 (of 402) >>
	<< Calculating on displaced geometry  43 (of 402) >>
	<< Calculating on displaced geometry  44 (of 402) >>
	<< Calculating on displaced geometry  45 (of 402) >>
	<< Calculating on displaced geometry  46 (of 402) >>
	<< Calculating on displaced geometry  47 (of 402) >>
	<< Calculating on displaced geometry  48 (of 402) >>
	<< Calculating on displaced geometry  49 (of 402) >>
	<< Calculating on displaced geometry  50 (of 402) >>
	<< Calculating on displaced geometry  51 (of 402) >>
	<< Calculating on displaced geometry  52 (of 402) >>
	<< Calculating on displaced geometry  53 (of 402) >>
	<< Calculating on displaced geometry  54 (of 402) >>
	<< Calculating on displaced geometry  55 (of 402) >>
	<< Calculating on displaced geometry  56 (of 402) >>
	<< Calculating on displaced geometry  57 (of 402) >>
	<< Calculating on displaced geometry  58 (of 402) >>
	<< Calculating on displaced geometry  59 (of 402) >>
	<< Calculating on displaced geometry  60 (of 402) >>
	<< Calculating on displaced geometry  61 (of 402) >>
	<< Calculating on displaced geometry  62 (of 402) >>
	<< Calculating on displaced geometry  63 (of 402) >>
	<< Calculating on displaced geometry  64 (of 402) >>
	<< Calculating on displaced geometry  65 (of 402) >>
	<< Calculating on displaced geometry  66 (of 402) >>
	<< Calculating on displaced geometry  67 (of 402) >>
	<< Calculating on displaced geometry  68 (of 402) >>
	<< Calculating on displaced geometry  69 (of 402) >>
	<< Calculating on displaced geometry  70 (of 402) >>
	<< Calculating on displaced geometry  71 (of 402) >>
	<< Calculating on displaced geometry  72 (of 402) >>
	<< Calculating on displaced geometry  73 (of 402) >>
	<< Calculating on displaced geometry  74 (of 402) >>
	<< Calculating on displaced geometry  75 (of 402) >>
	<< Calculating on displaced geometry  76 (of 402) >>
	<< Calculating on displaced geometry  77 (of 402) >>
	<< Calculating on displaced geometry  78 (of 402) >>
	<< Calculating on displaced geometry  79 (of 402) >>
	<< Calculating on displaced geometry  80 (of 402) >>
	<< Calculating on displaced geometry  81 (of 402) >>
	<< Calculating on displaced geometry  82 (of 402) >>
	<< Calculating on displaced geometry  83 (of 402) >>
	<< Calculating on displaced geometry  84 (of 402) >>
	<< Calculating on displaced geometry  85 (of 402) >>
	<< Calculating on displaced geometry  86 (of 402) >>
	<< Calculating on displaced geometry  87 (of 402) >>
	<< Calculating on displaced geometry  88 (of 402) >>
	<< Calculating on displaced geometry  89 (of 402) >>
	<< Calculating on displaced geometry  90 (of 402) >>
	<< Calculating on displaced geometry  91 (of 402) >>
	<< Calculating on displaced geometry  92 (of 402) >>
	<< Calculating on displaced geometry  93 (of 402) >>
	<< Calculating on displaced geometry  94 (of 402) >>
	<< Calculating on displaced geometry  95 (of 402) >>
	<< Calculating on displaced geometry  96 (of 402) >>
	<< Calculating on displaced geometry  97 (of 402) >>
	<< Calculating on displaced geometry  98 (of 402) >>
	<< Calculating on displaced geometry  99 (of 402) >>
	<< Calculating on displaced geometry 100 (of 402) >>
	<< Calculating on displaced geometry 101 (of 402) >>
	<< Calculating on displaced geometry 102 (of 402) >>
	<< Calculating on displaced geometry 103 (of 402) >>
	<< Calculating on displaced geometry 104 (of 402) >>
	<< Calculating on displaced geometry 105 (of 402) >>
	<< Calculating on displaced geometry 106 (of 402) >>
	<< Calculating on displaced geometry 107 (of 402) >>
	<< Calculating on displaced geometry 108 (of 402) >>
	<< Calculating on displaced geometry 109 (of 402) >>
	<< Calculating on displaced geometry 110 (of 402) >>
	<< Calculating on displaced geometry 111 (of 402) >>
	<< Calculating on displaced geometry 112 (of 402) >>
	<< Calculating on displaced geometry 113 (of 402) >>
	<< Calculating on displaced geometry 114 (of 402) >>
	<< Calculating on displaced geometry 115 (of 402) >>
	<< Calculating on displaced geometry 116 (of 402) >>
	<< Calculating on displaced geometry 117 (of 402) >>
	<< Calculating on displaced geometry 118 (of 402) >>
	<< Calculating on displaced geometry 119 (of 402) >>
	<< Calculating on displaced geometry 120 (of 402) >>
	<< Calculating on displaced geometry 121 (of 402) >>
	<< Calculating on displaced geometry 122 (of 402) >>
	<< Calculating on displaced geometry 123 (of 402) >>
	<< Calculating on displaced geometry 124 (of 402) >>
	<< Calculating on displaced geometry 125 (of 402) >>
	<< Calculating on displaced geometry 126 (of 402) >>
	<< Calculating on displaced geometry 127 (of 402) >>
	<< Calculating on displaced geometry 128 (of 402) >>
	<< Calculating on displaced geometry 129 (of 402) >>
	<< Calculating on displaced geometry 130 (of 402) >>
	<< Calculating on displaced geometry 132 (of 402) >>
	<< Calculating on displaced geometry 133 (of 402) >>
	<< Calculating on displaced geometry 131 (of 402) >>
	<< Calculating on displaced geometry 134 (of 402) >>
	<< Calculating on displaced geometry 135 (of 402) >>
	<< Calculating on displaced geometry 136 (of 402) >>
	<< Calculating on displaced geometry 138 (of 402) >>
	<< Calculating on displaced geometry 137 (of 402) >>
	<< Calculating on displaced geometry 139 (of 402) >>
	<< Calculating on displaced geometry 140 (of 402) >>
	<< Calculating on displaced geometry 141 (of 402) >>
	<< Calculating on displaced geometry 142 (of 402) >>
	<< Calculating on displaced geometry 143 (of 402) >>
	<< Calculating on displaced geometry 144 (of 402) >>
	<< Calculating on displaced geometry 145 (of 402) >>
	<< Calculating on displaced geometry 146 (of 402) >>
	<< Calculating on displaced geometry 147 (of 402) >>
	<< Calculating on displaced geometry 148 (of 402) >>
	<< Calculating on displaced geometry 149 (of 402) >>
	<< Calculating on displaced geometry 150 (of 402) >>
	<< Calculating on displaced geometry 151 (of 402) >>
	<< Calculating on displaced geometry 152 (of 402) >>
	<< Calculating on displaced geometry 153 (of 402) >>
	<< Calculating on displaced geometry 154 (of 402) >>
	<< Calculating on displaced geometry 155 (of 402) >>
	<< Calculating on displaced geometry 156 (of 402) >>
	<< Calculating on displaced geometry 157 (of 402) >>
	<< Calculating on displaced geometry 158 (of 402) >>
	<< Calculating on displaced geometry 159 (of 402) >>
	<< Calculating on displaced geometry 160 (of 402) >>
	<< Calculating on displaced geometry 161 (of 402) >>
	<< Calculating on displaced geometry 162 (of 402) >>
	<< Calculating on displaced geometry 163 (of 402) >>
	<< Calculating on displaced geometry 164 (of 402) >>
	<< Calculating on displaced geometry 165 (of 402) >>
	<< Calculating on displaced geometry 166 (of 402) >>
	<< Calculating on displaced geometry 167 (of 402) >>
	<< Calculating on displaced geometry 168 (of 402) >>
	<< Calculating on displaced geometry 169 (of 402) >>
	<< Calculating on displaced geometry 170 (of 402) >>
	<< Calculating on displaced geometry 171 (of 402) >>
	<< Calculating on displaced geometry 173 (of 402) >>
	<< Calculating on displaced geometry 172 (of 402) >>
	<< Calculating on displaced geometry 174 (of 402) >>
	<< Calculating on displaced geometry 175 (of 402) >>
	<< Calculating on displaced geometry 176 (of 402) >>
	<< Calculating on displaced geometry 177 (of 402) >>
	<< Calculating on displaced geometry 178 (of 402) >>
	<< Calculating on displaced geometry 179 (of 402) >>
	<< Calculating on displaced geometry 180 (of 402) >>
	<< Calculating on displaced geometry 181 (of 402) >>
	<< Calculating on displaced geometry 182 (of 402) >>
	<< Calculating on displaced geometry 183 (of 402) >>
	<< Calculating on displaced geometry 184 (of 402) >>
	<< Calculating on displaced geometry 185 (of 402) >>
	<< Calculating on displaced geometry 186 (of 402) >>
	<< Calculating on displaced geometry 187 (of 402) >>
	<< Calculating on displaced geometry 188 (of 402) >>
	<< Calculating on displaced geometry 189 (of 402) >>
	<< Calculating on displaced geometry 190 (of 402) >>
	<< Calculating on displaced geometry 191 (of 402) >>
	<< Calculating on displaced geometry 192 (of 402) >>
	<< Calculating on displaced geometry 194 (of 402) >>
	<< Calculating on displaced geometry 193 (of 402) >>
	<< Calculating on displaced geometry 195 (of 402) >>
	<< Calculating on displaced geometry 196 (of 402) >>
	<< Calculating on displaced geometry 197 (of 402) >>
	<< Calculating on displaced geometry 198 (of 402) >>
	<< Calculating on displaced geometry 199 (of 402) >>
	<< Calculating on displaced geometry 200 (of 402) >>
	<< Calculating on displaced geometry 201 (of 402) >>
	<< Calculating on displaced geometry 202 (of 402) >>
	<< Calculating on displaced geometry 203 (of 402) >>
	<< Calculating on displaced geometry 204 (of 402) >>
	<< Calculating on displaced geometry 205 (of 402) >>
	<< Calculating on displaced geometry 206 (of 402) >>
	<< Calculating on displaced geometry 207 (of 402) >>
	<< Calculating on displaced geometry 208 (of 402) >>
	<< Calculating on displaced geometry 209 (of 402) >>
	<< Calculating on displaced geometry 210 (of 402) >>
	<< Calculating on displaced geometry 212 (of 402) >>
	<< Calculating on displaced geometry 211 (of 402) >>
	<< Calculating on displaced geometry 213 (of 402) >>
	<< Calculating on displaced geometry 214 (of 402) >>
	<< Calculating on displaced geometry 215 (of 402) >>
	<< Calculating on displaced geometry 216 (of 402) >>
	<< Calculating on displaced geometry 217 (of 402) >>
	<< Calculating on displaced geometry 218 (of 402) >>
	<< Calculating on displaced geometry 219 (of 402) >>
	<< Calculating on displaced geometry 220 (of 402) >>
	<< Calculating on displaced geometry 221 (of 402) >>
	<< Calculating on displaced geometry 222 (of 402) >>
	<< Calculating on displaced geometry 223 (of 402) >>
	<< Calculating on displaced geometry 224 (of 402) >>
	<< Calculating on displaced geometry 225 (of 402) >>
	<< Calculating on displaced geometry 226 (of 402) >>
	<< Calculating on displaced geometry 227 (of 402) >>
	<< Calculating on displaced geometry 228 (of 402) >>
	<< Calculating on displaced geometry 229 (of 402) >>
	<< Calculating on displaced geometry 230 (of 402) >>
	<< Calculating on displaced geometry 231 (of 402) >>
	<< Calculating on displaced geometry 232 (of 402) >>
	<< Calculating on displaced geometry 233 (of 402) >>
	<< Calculating on displaced geometry 234 (of 402) >>
	<< Calculating on displaced geometry 235 (of 402) >>
	<< Calculating on displaced geometry 236 (of 402) >>
	<< Calculating on displaced geometry 237 (of 402) >>
	<< Calculating on displaced geometry 239 (of 402) >>
	<< Calculating on displaced geometry 238 (of 402) >>
	<< Calculating on displaced geometry 240 (of 402) >>
	<< Calculating on displaced geometry 241 (of 402) >>
	<< Calculating on displaced geometry 242 (of 402) >>
	<< Calculating on displaced geometry 243 (of 402) >>
	<< Calculating on displaced geometry 244 (of 402) >>
	<< Calculating on displaced geometry 245 (of 402) >>
	<< Calculating on displaced geometry 246 (of 402) >>
	<< Calculating on displaced geometry 247 (of 402) >>
	<< Calculating on displaced geometry 248 (of 402) >>
	<< Calculating on displaced geometry 249 (of 402) >>
	<< Calculating on displaced geometry 250 (of 402) >>
	<< Calculating on displaced geometry 251 (of 402) >>
	<< Calculating on displaced geometry 252 (of 402) >>
	<< Calculating on displaced geometry 253 (of 402) >>
	<< Calculating on displaced geometry 254 (of 402) >>
	<< Calculating on displaced geometry 255 (of 402) >>
	<< Calculating on displaced geometry 256 (of 402) >>
	<< Calculating on displaced geometry 258 (of 402) >>
	<< Calculating on displaced geometry 257 (of 402) >>
	<< Calculating on displaced geometry 259 (of 402) >>
	<< Calculating on displaced geometry 260 (of 402) >>
	<< Calculating on displaced geometry 261 (of 402) >>
	<< Calculating on displaced geometry 262 (of 402) >>
	<< Calculating on displaced geometry 263 (of 402) >>
	<< Calculating on displaced geometry 264 (of 402) >>
	<< Calculating on displaced geometry 265 (of 402) >>
	<< Calculating on displaced geometry 266 (of 402) >>
	<< Calculating on displaced geometry 267 (of 402) >>
	<< Calculating on displaced geometry 268 (of 402) >>
	<< Calculating on displaced geometry 269 (of 402) >>
	<< Calculating on displaced geometry 270 (of 402) >>
	<< Calculating on displaced geometry 271 (of 402) >>
	<< Calculating on displaced geometry 272 (of 402) >>
	<< Calculating on displaced geometry 273 (of 402) >>
	<< Calculating on displaced geometry 274 (of 402) >>
	<< Calculating on displaced geometry 275 (of 402) >>
	<< Calculating on displaced geometry 276 (of 402) >>
	<< Calculating on displaced geometry 277 (of 402) >>
	<< Calculating on displaced geometry 278 (of 402) >>
	<< Calculating on displaced geometry 279 (of 402) >>
	<< Calculating on displaced geometry 280 (of 402) >>
	<< Calculating on displaced geometry 281 (of 402) >>
	<< Calculating on displaced geometry 282 (of 402) >>
	<< Calculating on displaced geometry 283 (of 402) >>
	<< Calculating on displaced geometry 284 (of 402) >>
	<< Calculating on displaced geometry 285 (of 402) >>
	<< Calculating on displaced geometry 286 (of 402) >>
	<< Calculating on displaced geometry 287 (of 402) >>
	<< Calculating on displaced geometry 288 (of 402) >>
	<< Calculating on displaced geometry 289 (of 402) >>
	<< Calculating on displaced geometry 290 (of 402) >>
	<< Calculating on displaced geometry 291 (of 402) >>
	<< Calculating on displaced geometry 292 (of 402) >>
	<< Calculating on displaced geometry 294 (of 402) >>
	<< Calculating on displaced geometry 293 (of 402) >>
	<< Calculating on displaced geometry 295 (of 402) >>
	<< Calculating on displaced geometry 296 (of 402) >>
	<< Calculating on displaced geometry 297 (of 402) >>
	<< Calculating on displaced geometry 298 (of 402) >>
	<< Calculating on displaced geometry 299 (of 402) >>
	<< Calculating on displaced geometry 300 (of 402) >>
	<< Calculating on displaced geometry 301 (of 402) >>
	<< Calculating on displaced geometry 302 (of 402) >>
	<< Calculating on displaced geometry 303 (of 402) >>
	<< Calculating on displaced geometry 304 (of 402) >>
	<< Calculating on displaced geometry 305 (of 402) >>
	<< Calculating on displaced geometry 306 (of 402) >>
	<< Calculating on displaced geometry 307 (of 402) >>
	<< Calculating on displaced geometry 308 (of 402) >>
	<< Calculating on displaced geometry 309 (of 402) >>
	<< Calculating on displaced geometry 310 (of 402) >>
	<< Calculating on displaced geometry 311 (of 402) >>
	<< Calculating on displaced geometry 312 (of 402) >>
	<< Calculating on displaced geometry 313 (of 402) >>
	<< Calculating on displaced geometry 314 (of 402) >>
	<< Calculating on displaced geometry 315 (of 402) >>
	<< Calculating on displaced geometry 316 (of 402) >>
	<< Calculating on displaced geometry 317 (of 402) >>
	<< Calculating on displaced geometry 318 (of 402) >>
	<< Calculating on displaced geometry 319 (of 402) >>
	<< Calculating on displaced geometry 320 (of 402) >>
	<< Calculating on displaced geometry 321 (of 402) >>
	<< Calculating on displaced geometry 322 (of 402) >>
	<< Calculating on displaced geometry 323 (of 402) >>
	<< Calculating on displaced geometry 324 (of 402) >>
	<< Calculating on displaced geometry 325 (of 402) >>
	<< Calculating on displaced geometry 326 (of 402) >>
	<< Calculating on displaced geometry 327 (of 402) >>
	<< Calculating on displaced geometry 328 (of 402) >>
	<< Calculating on displaced geometry 329 (of 402) >>
	<< Calculating on displaced geometry 330 (of 402) >>
	<< Calculating on displaced geometry 331 (of 402) >>
	<< Calculating on displaced geometry 332 (of 402) >>
	<< Calculating on displaced geometry 333 (of 402) >>
	<< Calculating on displaced geometry 334 (of 402) >>
	<< Calculating on displaced geometry 335 (of 402) >>
	<< Calculating on displaced geometry 336 (of 402) >>
	<< Calculating on displaced geometry 337 (of 402) >>
	<< Calculating on displaced geometry 338 (of 402) >>
	<< Calculating on displaced geometry 339 (of 402) >>
	<< Calculating on displaced geometry 340 (of 402) >>
	<< Calculating on displaced geometry 341 (of 402) >>
	<< Calculating on displaced geometry 342 (of 402) >>
	<< Calculating on displaced geometry 343 (of 402) >>
	<< Calculating on displaced geometry 344 (of 402) >>
	<< Calculating on displaced geometry 345 (of 402) >>
	<< Calculating on displaced geometry 346 (of 402) >>
	<< Calculating on displaced geometry 347 (of 402) >>
	<< Calculating on displaced geometry 348 (of 402) >>
	<< Calculating on displaced geometry 349 (of 402) >>
	<< Calculating on displaced geometry 350 (of 402) >>
	<< Calculating on displaced geometry 351 (of 402) >>
	<< Calculating on displaced geometry 352 (of 402) >>
	<< Calculating on displaced geometry 353 (of 402) >>
	<< Calculating on displaced geometry 354 (of 402) >>
	<< Calculating on displaced geometry 355 (of 402) >>
	<< Calculating on displaced geometry 356 (of 402) >>
	<< Calculating on displaced geometry 357 (of 402) >>
	<< Calculating on displaced geometry 358 (of 402) >>
	<< Calculating on displaced geometry 359 (of 402) >>
	<< Calculating on displaced geometry 360 (of 402) >>
	<< Calculating on displaced geometry 361 (of 402) >>
	<< Calculating on displaced geometry 362 (of 402) >>
	<< Calculating on displaced geometry 363 (of 402) >>
	<< Calculating on displaced geometry 364 (of 402) >>
	<< Calculating on displaced geometry 365 (of 402) >>
	<< Calculating on displaced geometry 366 (of 402) >>
	<< Calculating on displaced geometry 367 (of 402) >>
	<< Calculating on displaced geometry 368 (of 402) >>
	<< Calculating on displaced geometry 369 (of 402) >>
	<< Calculating on displaced geometry 370 (of 402) >>
	<< Calculating on displaced geometry 371 (of 402) >>
	<< Calculating on displaced geometry 372 (of 402) >>
	<< Calculating on displaced geometry 373 (of 402) >>
	<< Calculating on displaced geometry 374 (of 402) >>
	<< Calculating on displaced geometry 375 (of 402) >>
	<< Calculating on displaced geometry 376 (of 402) >>
	<< Calculating on displaced geometry 377 (of 402) >>
	<< Calculating on displaced geometry 378 (of 402) >>
	<< Calculating on displaced geometry 379 (of 402) >>
	<< Calculating on displaced geometry 380 (of 402) >>
	<< Calculating on displaced geometry 381 (of 402) >>
	<< Calculating on displaced geometry 382 (of 402) >>
	<< Calculating on displaced geometry 383 (of 402) >>
	<< Calculating on displaced geometry 384 (of 402) >>
	<< Calculating on displaced geometry 385 (of 402) >>
	<< Calculating on displaced geometry 386 (of 402) >>
	<< Calculating on displaced geometry 387 (of 402) >>
	<< Calculating on displaced geometry 388 (of 402) >>
	<< Calculating on displaced geometry 389 (of 402) >>
	<< Calculating on displaced geometry 390 (of 402) >>
	<< Calculating on displaced geometry 391 (of 402) >>
	<< Calculating on displaced geometry 392 (of 402) >>
	<< Calculating on displaced geometry 393 (of 402) >>
	<< Calculating on displaced geometry 394 (of 402) >>
	<< Calculating on displaced geometry 395 (of 402) >>
	<< Calculating on displaced geometry 396 (of 402) >>
	<< Calculating on displaced geometry 397 (of 402) >>
	<< Calculating on displaced geometry 398 (of 402) >>
	<< Calculating on displaced geometry 399 (of 402) >>
	<< Calculating on displaced geometry 400 (of 402) >>
	<< Calculating on displaced geometry 401 (of 402) >>
	<< Calculating on displaced geometry 402 (of 402) >>

-----------------------
VIBRATIONAL FREQUENCIES
-----------------------

Scaling factor for frequencies =  1.000000000 (already applied!)

   0:         0.00 cm**-1
   1:         0.00 cm**-1
   2:         0.00 cm**-1
   3:         0.00 cm**-1
   4:         0.00 cm**-1
   5:         0.00 cm**-1
   6:        13.64 cm**-1
   7:        23.51 cm**-1
   8:        33.75 cm**-1
   9:        38.37 cm**-1
  10:        39.98 cm**-1
  11:        44.66 cm**-1
  12:        58.80 cm**-1
  13:        61.43 cm**-1
  14:        65.91 cm**-1
  15:        91.60 cm**-1
  16:        99.25 cm**-1
  17:       110.31 cm**-1
  18:       120.86 cm**-1
  19:       128.99 cm**-1
  20:       131.60 cm**-1
  21:       149.09 cm**-1
  22:       161.16 cm**-1
  23:       171.18 cm**-1
  24:       196.40 cm**-1
  25:       208.85 cm**-1
  26:       212.77 cm**-1
  27:       222.38 cm**-1
  28:       230.02 cm**-1
  29:       237.84 cm**-1
  30:       256.80 cm**-1
  31:       279.52 cm**-1
  32:       286.77 cm**-1
  33:       293.22 cm**-1
  34:       316.14 cm**-1
  35:       335.45 cm**-1
  36:       338.71 cm**-1
  37:       347.21 cm**-1
  38:       358.29 cm**-1
  39:       365.47 cm**-1
  40:       375.39 cm**-1
  41:       385.89 cm**-1
  42:       404.47 cm**-1
  43:       412.27 cm**-1
  44:       416.43 cm**-1
  45:       421.19 cm**-1
  46:       425.10 cm**-1
  47:       445.75 cm**-1
  48:       455.69 cm**-1
  49:       479.04 cm**-1
  50:       486.26 cm**-1
  51:       500.54 cm**-1
  52:       517.72 cm**-1
  53:       520.12 cm**-1
  54:       534.88 cm**-1
  55:       577.88 cm**-1
  56:       587.76 cm**-1
  57:       608.00 cm**-1
  58:       625.70 cm**-1
  59:       627.59 cm**-1
  60:       629.87 cm**-1
  61:       667.04 cm**-1
  62:       686.37 cm**-1
  63:       702.21 cm**-1
  64:       709.35 cm**-1
  65:       715.82 cm**-1
  66:       721.35 cm**-1
  67:       739.65 cm**-1
  68:       759.68 cm**-1
  69:       777.76 cm**-1
  70:       781.19 cm**-1
  71:       788.16 cm**-1
  72:       816.43 cm**-1
  73:       844.19 cm**-1
  74:       864.02 cm**-1
  75:       865.07 cm**-1
  76:       868.35 cm**-1
  77:       871.89 cm**-1
  78:       876.83 cm**-1
  79:       897.26 cm**-1
  80:       914.56 cm**-1
  81:       935.86 cm**-1
  82:       939.16 cm**-1
  83:       940.59 cm**-1
  84:       945.72 cm**-1
  85:       952.48 cm**-1
  86:       956.35 cm**-1
  87:       957.32 cm**-1
  88:       957.87 cm**-1
  89:       965.11 cm**-1
  90:       966.79 cm**-1
  91:       983.46 cm**-1
  92:      1000.21 cm**-1
  93:      1005.22 cm**-1
  94:      1015.85 cm**-1
  95:      1023.03 cm**-1
  96:      1023.88 cm**-1
  97:      1026.24 cm**-1
  98:      1036.00 cm**-1
  99:      1043.71 cm**-1
 100:      1049.30 cm**-1
 101:      1051.21 cm**-1
 102:      1053.97 cm**-1
 103:      1062.43 cm**-1
 104:      1086.25 cm**-1
 105:      1101.72 cm**-1
 106:      1105.35 cm**-1
 107:      1113.27 cm**-1
 108:      1118.53 cm**-1
 109:      1132.33 cm**-1
 110:      1152.80 cm**-1
 111:      1167.62 cm**-1
 112:      1168.69 cm**-1
 113:      1183.49 cm**-1
 114:      1192.27 cm**-1
 115:      1200.24 cm**-1
 116:      1205.41 cm**-1
 117:      1224.83 cm**-1
 118:      1228.21 cm**-1
 119:      1235.12 cm**-1
 120:      1242.59 cm**-1
 121:      1252.62 cm**-1
 122:      1261.42 cm**-1
 123:      1276.43 cm**-1
 124:      1295.70 cm**-1
 125:      1300.89 cm**-1
 126:      1306.10 cm**-1
 127:      1333.67 cm**-1
 128:      1339.89 cm**-1
 129:      1347.14 cm**-1
 130:      1362.02 cm**-1
 131:      1370.68 cm**-1
 132:      1377.09 cm**-1
 133:      1377.35 cm**-1
 134:      1383.79 cm**-1
 135:      1385.84 cm**-1
 136:      1390.45 cm**-1
 137:      1391.73 cm**-1
 138:      1400.50 cm**-1
 139:      1410.93 cm**-1
 140:      1451.15 cm**-1
 141:      1457.86 cm**-1
 142:      1458.91 cm**-1
 143:      1459.48 cm**-1
 144:      1460.80 cm**-1
 145:      1465.34 cm**-1
 146:      1469.56 cm**-1
 147:      1470.75 cm**-1
 148:      1474.75 cm**-1
 149:      1481.65 cm**-1
 150:      1483.75 cm**-1
 151:      1484.40 cm**-1
 152:      1486.02 cm**-1
 153:      1490.62 cm**-1
 154:      1494.85 cm**-1
 155:      1513.00 cm**-1
 156:      1529.37 cm**-1
 157:      1540.11 cm**-1
 158:      1557.45 cm**-1
 159:      1638.26 cm**-1
 160:      1646.07 cm**-1
 161:      1651.48 cm**-1
 162:      1663.88 cm**-1
 163:      1664.52 cm**-1
 164:      1668.84 cm**-1
 165:      1744.89 cm**-1
 166:      1803.23 cm**-1
 167:      3036.68 cm**-1
 168:      3044.21 cm**-1
 169:      3045.53 cm**-1
 170:      3047.42 cm**-1
 171:      3051.60 cm**-1
 172:      3052.23 cm**-1
 173:      3058.05 cm**-1
 174:      3113.98 cm**-1
 175:      3115.24 cm**-1
 176:      3120.67 cm**-1
 177:      3122.15 cm**-1
 178:      3124.69 cm**-1
 179:      3125.30 cm**-1
 180:      3127.82 cm**-1
 181:      3128.79 cm**-1
 182:      3133.02 cm**-1
 183:      3144.42 cm**-1
 184:      3148.83 cm**-1
 185:      3154.65 cm**-1
 186:      3187.61 cm**-1
 187:      3189.20 cm**-1
 188:      3193.55 cm**-1
 189:      3195.98 cm**-1
 190:      3201.45 cm**-1
 191:      3204.36 cm**-1
 192:      3206.03 cm**-1
 193:      3209.42 cm**-1
 194:      3212.68 cm**-1
 195:      3214.47 cm**-1
 196:      3220.13 cm**-1
 197:      3220.32 cm**-1
 198:      3229.58 cm**-1
 199:      3231.98 cm**-1
 200:      3689.26 cm**-1


------------
NORMAL MODES
------------

These modes are the cartesian displacements weighted by the diagonal matrix
M(i,i)=1/sqrt(m[i]) where m[i] is the mass of the displaced atom
Thus, these vectors are normalized but *not* orthogonal

                  0          1          2          3          4          5    
      0       0.000000   0.000000   0.000000   0.000000   0.000000   0.000000
      1       0.000000   0.000000   0.000000   0.000000   0.000000   0.000000
      2       0.000000   0.000000   0.000000   0.000000   0.000000   0.000000
      3       0.000000   0.000000   0.000000   0.000000   0.000000   0.000000
      4       0.000000   0.000000   0.000000   0.000000   0.000000   0.000000
      5       0.000000   0.000000   0.000000   0.000000   0.000000   0.000000
      6       0.000000   0.000000   0.000000   0.000000   0.000000   0.000000
      7       0.000000   0.000000   0.000000   0.000000   0.000000   0.000000
      8       0.000000   0.000000   0.000000   0.000000   0.000000   0.000000
      9       0.000000   0.000000   0.000000   0.000000   0.000000   0.000000
     10       0.000000   0.000000   0.000000   0.000000   0.000000   0.000000
     11       0.000000   0.000000   0.000000   0.000000   0.000000   0.000000
     12       0.000000   0.000000   0.000000   0.000000   0.000000   0.000000
     13       0.000000   0.000000   0.000000   0.000000   0.000000   0.000000
     14       0.000000   0.000000   0.000000   0.000000   0.000000   0.000000
     15       0.000000   0.000000   0.000000   0.000000   0.000000   0.000000
     16       0.000000   0.000000   0.000000   0.000000   0.000000   0.000000
     17       0.000000   0.000000   0.000000   0.000000   0.000000   0.000000
     18       0.000000   0.000000   0.000000   0.000000   0.000000   0.000000
     19       0.000000   0.000000   0.000000   0.000000   0.000000   0.000000
     20       0.000000   0.000000   0.000000   0.000000   0.000000   0.000000
     21       0.000000   0.000000   0.000000   0.000000   0.000000   0.000000
     22       0.000000   0.000000   0.000000   0.000000   0.000000   0.000000
     23       0.000000   0.000000   0.000000   0.000000   0.000000   0.000000
     24       0.000000   0.000000   0.000000   0.000000   0.000000   0.000000
     25       0.000000   0.000000   0.000000   0.000000   0.000000   0.000000
     26       0.000000   0.000000   0.000000   0.000000   0.000000   0.000000
     27       0.000000   0.000000   0.000000   0.000000   0.000000   0.000000
     28       0.000000   0.000000   0.000000   0.000000   0.000000   0.000000
     29       0.000000   0.000000   0.000000   0.000000   0.000000   0.000000
     30       0.000000   0.000000   0.000000   0.000000   0.000000   0.000000
     31       0.000000   0.000000   0.000000   0.000000   0.000000   0.000000
     32       0.000000   0.000000   0.000000   0.000000   0.000000   0.000000
     33       0.000000   0.000000   0.000000   0.000000   0.000000   0.000000
     34       0.000000   0.000000   0.000000   0.000000   0.000000   0.000000
     35       0.000000   0.000000   0.000000   0.000000   0.000000   0.000000
     36       0.000000   0.000000   0.000000   0.000000   0.000000   0.000000
     37       0.000000   0.000000   0.000000   0.000000   0.000000   0.000000
     38       0.000000   0.000000   0.000000   0.000000   0.000000   0.000000
     39       0.000000   0.000000   0.000000   0.000000   0.000000   0.000000
     40       0.000000   0.000000   0.000000   0.000000   0.000000   0.000000
     41       0.000000   0.000000   0.000000   0.000000   0.000000   0.000000
     42       0.000000   0.000000   0.000000   0.000000   0.000000   0.000000
     43       0.000000   0.000000   0.000000   0.000000   0.000000   0.000000
     44       0.000000   0.000000   0.000000   0.000000   0.000000   0.000000
     45       0.000000   0.000000   0.000000   0.000000   0.000000   0.000000
     46       0.000000   0.000000   0.000000   0.000000   0.000000   0.000000
     47       0.000000   0.000000   0.000000   0.000000   0.000000   0.000000
     48       0.000000   0.000000   0.000000   0.000000   0.000000   0.000000
     49       0.000000   0.000000   0.000000   0.000000   0.000000   0.000000
     50       0.000000   0.000000   0.000000   0.000000   0.000000   0.000000
     51       0.000000   0.000000   0.000000   0.000000   0.000000   0.000000
     52       0.000000   0.000000   0.000000   0.000000   0.000000   0.000000
     53       0.000000   0.000000   0.000000   0.000000   0.000000   0.000000
     54       0.000000   0.000000   0.000000   0.000000   0.000000   0.000000
     55       0.000000   0.000000   0.000000   0.000000   0.000000   0.000000
     56       0.000000   0.000000   0.000000   0.000000   0.000000   0.000000
     57       0.000000   0.000000   0.000000   0.000000   0.000000   0.000000
     58       0.000000   0.000000   0.000000   0.000000   0.000000   0.000000
     59       0.000000   0.000000   0.000000   0.000000   0.000000   0.000000
     60       0.000000   0.000000   0.000000   0.000000   0.000000   0.000000
     61       0.000000   0.000000   0.000000   0.000000   0.000000   0.000000
     62       0.000000   0.000000   0.000000   0.000000   0.000000   0.000000
     63       0.000000   0.000000   0.000000   0.000000   0.000000   0.000000
     64       0.000000   0.000000   0.000000   0.000000   0.000000   0.000000
     65       0.000000   0.000000   0.000000   0.000000   0.000000   0.000000
     66       0.000000   0.000000   0.000000   0.000000   0.000000   0.000000
     67       0.000000   0.000000   0.000000   0.000000   0.000000   0.000000
     68       0.000000   0.000000   0.000000   0.000000   0.000000   0.000000
     69       0.000000   0.000000   0.000000   0.000000   0.000000   0.000000
     70       0.000000   0.000000   0.000000   0.000000   0.000000   0.000000
     71       0.000000   0.000000   0.000000   0.000000   0.000000   0.000000
     72       0.000000   0.000000   0.000000   0.000000   0.000000   0.000000
     73       0.000000   0.000000   0.000000   0.000000   0.000000   0.000000
     74       0.000000   0.000000   0.000000   0.000000   0.000000   0.000000
     75       0.000000   0.000000   0.000000   0.000000   0.000000   0.000000
     76       0.000000   0.000000   0.000000   0.000000   0.000000   0.000000
     77       0.000000   0.000000   0.000000   0.000000   0.000000   0.000000
     78       0.000000   0.000000   0.000000   0.000000   0.000000   0.000000
     79       0.000000   0.000000   0.000000   0.000000   0.000000   0.000000
     80       0.000000   0.000000   0.000000   0.000000   0.000000   0.000000
     81       0.000000   0.000000   0.000000   0.000000   0.000000   0.000000
     82       0.000000   0.000000   0.000000   0.000000   0.000000   0.000000
     83       0.000000   0.000000   0.000000   0.000000   0.000000   0.000000
     84       0.000000   0.000000   0.000000   0.000000   0.000000   0.000000
     85       0.000000   0.000000   0.000000   0.000000   0.000000   0.000000
     86       0.000000   0.000000   0.000000   0.000000   0.000000   0.000000
     87       0.000000   0.000000   0.000000   0.000000   0.000000   0.000000
     88       0.000000   0.000000   0.000000   0.000000   0.000000   0.000000
     89       0.000000   0.000000   0.000000   0.000000   0.000000   0.000000
     90       0.000000   0.000000   0.000000   0.000000   0.000000   0.000000
     91       0.000000   0.000000   0.000000   0.000000   0.000000   0.000000
     92       0.000000   0.000000   0.000000   0.000000   0.000000   0.000000
     93       0.000000   0.000000   0.000000   0.000000   0.000000   0.000000
     94       0.000000   0.000000   0.000000   0.000000   0.000000   0.000000
     95       0.000000   0.000000   0.000000   0.000000   0.000000   0.000000
     96       0.000000   0.000000   0.000000   0.000000   0.000000   0.000000
     97       0.000000   0.000000   0.000000   0.000000   0.000000   0.000000
     98       0.000000   0.000000   0.000000   0.000000   0.000000   0.000000
     99       0.000000   0.000000   0.000000   0.000000   0.000000   0.000000
    100       0.000000   0.000000   0.000000   0.000000   0.000000   0.000000
    101       0.000000   0.000000   0.000000   0.000000   0.000000   0.000000
    102       0.000000   0.000000   0.000000   0.000000   0.000000   0.000000
    103       0.000000   0.000000   0.000000   0.000000   0.000000   0.000000
    104       0.000000   0.000000   0.000000   0.000000   0.000000   0.000000
    105       0.000000   0.000000   0.000000   0.000000   0.000000   0.000000
    106       0.000000   0.000000   0.000000   0.000000   0.000000   0.000000
    107       0.000000   0.000000   0.000000   0.000000   0.000000   0.000000
    108       0.000000   0.000000   0.000000   0.000000   0.000000   0.000000
    109       0.000000   0.000000   0.000000   0.000000   0.000000   0.000000
    110       0.000000   0.000000   0.000000   0.000000   0.000000   0.000000
    111       0.000000   0.000000   0.000000   0.000000   0.000000   0.000000
    112       0.000000   0.000000   0.000000   0.000000   0.000000   0.000000
    113       0.000000   0.000000   0.000000   0.000000   0.000000   0.000000
    114       0.000000   0.000000   0.000000   0.000000   0.000000   0.000000
    115       0.000000   0.000000   0.000000   0.000000   0.000000   0.000000
    116       0.000000   0.000000   0.000000   0.000000   0.000000   0.000000
    117       0.000000   0.000000   0.000000   0.000000   0.000000   0.000000
    118       0.000000   0.000000   0.000000   0.000000   0.000000   0.000000
    119       0.000000   0.000000   0.000000   0.000000   0.000000   0.000000
    120       0.000000   0.000000   0.000000   0.000000   0.000000   0.000000
    121       0.000000   0.000000   0.000000   0.000000   0.000000   0.000000
    122       0.000000   0.000000   0.000000   0.000000   0.000000   0.000000
    123       0.000000   0.000000   0.000000   0.000000   0.000000   0.000000
    124       0.000000   0.000000   0.000000   0.000000   0.000000   0.000000
    125       0.000000   0.000000   0.000000   0.000000   0.000000   0.000000
    126       0.000000   0.000000   0.000000   0.000000   0.000000   0.000000
    127       0.000000   0.000000   0.000000   0.000000   0.000000   0.000000
    128       0.000000   0.000000   0.000000   0.000000   0.000000   0.000000
    129       0.000000   0.000000   0.000000   0.000000   0.000000   0.000000
    130       0.000000   0.000000   0.000000   0.000000   0.000000   0.000000
    131       0.000000   0.000000   0.000000   0.000000   0.000000   0.000000
    132       0.000000   0.000000   0.000000   0.000000   0.000000   0.000000
    133       0.000000   0.000000   0.000000   0.000000   0.000000   0.000000
    134       0.000000   0.000000   0.000000   0.000000   0.000000   0.000000
    135       0.000000   0.000000   0.000000   0.000000   0.000000   0.000000
    136       0.000000   0.000000   0.000000   0.000000   0.000000   0.000000
    137       0.000000   0.000000   0.000000   0.000000   0.000000   0.000000
    138       0.000000   0.000000   0.000000   0.000000   0.000000   0.000000
    139       0.000000   0.000000   0.000000   0.000000   0.000000   0.000000
    140       0.000000   0.000000   0.000000   0.000000   0.000000   0.000000
    141       0.000000   0.000000   0.000000   0.000000   0.000000   0.000000
    142       0.000000   0.000000   0.000000   0.000000   0.000000   0.000000
    143       0.000000   0.000000   0.000000   0.000000   0.000000   0.000000
    144       0.000000   0.000000   0.000000   0.000000   0.000000   0.000000
    145       0.000000   0.000000   0.000000   0.000000   0.000000   0.000000
    146       0.000000   0.000000   0.000000   0.000000   0.000000   0.000000
    147       0.000000   0.000000   0.000000   0.000000   0.000000   0.000000
    148       0.000000   0.000000   0.000000   0.000000   0.000000   0.000000
    149       0.000000   0.000000   0.000000   0.000000   0.000000   0.000000
    150       0.000000   0.000000   0.000000   0.000000   0.000000   0.000000
    151       0.000000   0.000000   0.000000   0.000000   0.000000   0.000000
    152       0.000000   0.000000   0.000000   0.000000   0.000000   0.000000
    153       0.000000   0.000000   0.000000   0.000000   0.000000   0.000000
    154       0.000000   0.000000   0.000000   0.000000   0.000000   0.000000
    155       0.000000   0.000000   0.000000   0.000000   0.000000   0.000000
    156       0.000000   0.000000   0.000000   0.000000   0.000000   0.000000
    157       0.000000   0.000000   0.000000   0.000000   0.000000   0.000000
    158       0.000000   0.000000   0.000000   0.000000   0.000000   0.000000
    159       0.000000   0.000000   0.000000   0.000000   0.000000   0.000000
    160       0.000000   0.000000   0.000000   0.000000   0.000000   0.000000
    161       0.000000   0.000000   0.000000   0.000000   0.000000   0.000000
    162       0.000000   0.000000   0.000000   0.000000   0.000000   0.000000
    163       0.000000   0.000000   0.000000   0.000000   0.000000   0.000000
    164       0.000000   0.000000   0.000000   0.000000   0.000000   0.000000
    165       0.000000   0.000000   0.000000   0.000000   0.000000   0.000000
    166       0.000000   0.000000   0.000000   0.000000   0.000000   0.000000
    167       0.000000   0.000000   0.000000   0.000000   0.000000   0.000000
    168       0.000000   0.000000   0.000000   0.000000   0.000000   0.000000
    169       0.000000   0.000000   0.000000   0.000000   0.000000   0.000000
    170       0.000000   0.000000   0.000000   0.000000   0.000000   0.000000
    171       0.000000   0.000000   0.000000   0.000000   0.000000   0.000000
    172       0.000000   0.000000   0.000000   0.000000   0.000000   0.000000
    173       0.000000   0.000000   0.000000   0.000000   0.000000   0.000000
    174       0.000000   0.000000   0.000000   0.000000   0.000000   0.000000
    175       0.000000   0.000000   0.000000   0.000000   0.000000   0.000000
    176       0.000000   0.000000   0.000000   0.000000   0.000000   0.000000
    177       0.000000   0.000000   0.000000   0.000000   0.000000   0.000000
    178       0.000000   0.000000   0.000000   0.000000   0.000000   0.000000
    179       0.000000   0.000000   0.000000   0.000000   0.000000   0.000000
    180       0.000000   0.000000   0.000000   0.000000   0.000000   0.000000
    181       0.000000   0.000000   0.000000   0.000000   0.000000   0.000000
    182       0.000000   0.000000   0.000000   0.000000   0.000000   0.000000
    183       0.000000   0.000000   0.000000   0.000000   0.000000   0.000000
    184       0.000000   0.000000   0.000000   0.000000   0.000000   0.000000
    185       0.000000   0.000000   0.000000   0.000000   0.000000   0.000000
    186       0.000000   0.000000   0.000000   0.000000   0.000000   0.000000
    187       0.000000   0.000000   0.000000   0.000000   0.000000   0.000000
    188       0.000000   0.000000   0.000000   0.000000   0.000000   0.000000
    189       0.000000   0.000000   0.000000   0.000000   0.000000   0.000000
    190       0.000000   0.000000   0.000000   0.000000   0.000000   0.000000
    191       0.000000   0.000000   0.000000   0.000000   0.000000   0.000000
    192       0.000000   0.000000   0.000000   0.000000   0.000000   0.000000
    193       0.000000   0.000000   0.000000   0.000000   0.000000   0.000000
    194       0.000000   0.000000   0.000000   0.000000   0.000000   0.000000
    195       0.000000   0.000000   0.000000   0.000000   0.000000   0.000000
    196       0.000000   0.000000   0.000000   0.000000   0.000000   0.000000
    197       0.000000   0.000000   0.000000   0.000000   0.000000   0.000000
    198       0.000000   0.000000   0.000000   0.000000   0.000000   0.000000
    199       0.000000   0.000000   0.000000   0.000000   0.000000   0.000000
    200       0.000000   0.000000   0.000000   0.000000   0.000000   0.000000
                  6          7          8          9         10         11    
      0      -0.016808  -0.035571   0.024422  -0.034590   0.000596   0.018396
      1      -0.022741  -0.039236   0.050249  -0.026317   0.032849  -0.017760
      2       0.016160  -0.016579  -0.026475  -0.016023   0.007786   0.032869
      3      -0.028133  -0.021368   0.046277  -0.043005   0.012443   0.039188
      4       0.017551  -0.028367   0.122123  -0.011296   0.019836  -0.022058
      5       0.048525  -0.018336   0.001978  -0.002016  -0.008304   0.017318
      6      -0.052939   0.028852   0.017697  -0.006879  -0.026021   0.037932
      7      -0.002120  -0.013409   0.025496  -0.017896   0.009600   0.017808
      8      -0.055872   0.021253   0.013559   0.003964   0.012412  -0.007346
      9      -0.037333  -0.066508   0.063084  -0.043068   0.022692   0.003659
     10      -0.008922  -0.003103   0.025485  -0.013652   0.003734   0.014557
     11       0.003141   0.020203  -0.029171   0.003798   0.004266   0.051938
     12      -0.032775  -0.013122   0.027126  -0.023198  -0.006526   0.032332
     13      -0.011499  -0.016493   0.035058  -0.018466   0.015565   0.002157
     14      -0.010869   0.004636  -0.010880  -0.003497   0.005047   0.038934
     15      -0.021168  -0.040722   0.042564  -0.029844   0.004968   0.022446
     16      -0.014170   0.008664   0.017995  -0.010985   0.002436   0.016705
     17       0.020499   0.010464  -0.022620   0.004271  -0.001374   0.058086
     18      -0.035320  -0.032136   0.039663  -0.031011   0.001799   0.028664
     19      -0.011427   0.027973   0.005042  -0.003792  -0.008131   0.030759
     20       0.057614   0.008925  -0.028120   0.013641  -0.004829   0.057229
     21       0.033305  -0.046088   0.028683  -0.011076   0.008042  -0.001173
     22      -0.017841   0.026203  -0.004613  -0.004214   0.006437  -0.005505
     23       0.027513   0.011526  -0.027908   0.007916  -0.000456   0.051664
     24       0.100592  -0.043829  -0.028512   0.029815   0.005066  -0.071494
     25       0.033537   0.039036  -0.075327   0.035810   0.002732  -0.085405
     26       0.074274   0.000972  -0.038379   0.026517  -0.000962   0.031749
     27       0.111354  -0.040564  -0.053399   0.039919  -0.005383  -0.082991
     28       0.068864   0.034245  -0.100746   0.053916  -0.009297  -0.099994
     29       0.104245  -0.008451  -0.040817   0.036774  -0.003426   0.026795
     30       0.155122  -0.045498  -0.056266   0.059745   0.017789  -0.136289
     31       0.041665   0.058294  -0.116904   0.055362   0.016508  -0.157019
     32       0.082523   0.002693  -0.046272   0.032657   0.002171   0.015853
     33       0.207110  -0.043425  -0.101748   0.092185   0.016035  -0.194020
     34       0.082529   0.068148  -0.173363   0.087803   0.014161  -0.223188
     35       0.118112  -0.005355  -0.053599   0.046895   0.002089   0.000145
     36       0.141506  -0.048926  -0.025604   0.047824   0.033513  -0.128577
     37      -0.002530   0.065292  -0.087260   0.034263   0.034043  -0.147094
     38       0.045001   0.014828  -0.045007   0.020773   0.005840   0.018688
     39       0.184365  -0.049619  -0.048307   0.071818   0.044629  -0.183056
     40       0.003845   0.080791  -0.120904   0.050444   0.046285  -0.207706
     41       0.051700   0.016363  -0.051736   0.025851   0.008708   0.004611
     42       0.071399  -0.051102   0.035467   0.004378   0.034900  -0.049334
     43      -0.055940   0.052723  -0.013932  -0.007897   0.035798  -0.058738
     44      -0.001704   0.025402  -0.034555   0.002010   0.005995   0.039891
     45       0.059102  -0.053700   0.060652  -0.005753   0.046688  -0.040851
     46      -0.092167   0.058584   0.010761  -0.025418   0.048982  -0.048113
     47      -0.032079   0.035494  -0.032780  -0.007964   0.008822   0.043267
     48       0.018064  -0.049663   0.061906  -0.024523   0.021841   0.013700
     49      -0.063421   0.033191   0.026965  -0.026706   0.021694   0.011494
     50      -0.010305   0.023497  -0.026094  -0.004190   0.002581   0.056668
     51      -0.032698  -0.051737   0.104474  -0.054339   0.023568   0.064008
     52      -0.104108   0.024119   0.081362  -0.057236   0.024645   0.071552
     53      -0.045629   0.030419  -0.019942  -0.017310   0.001985   0.069021
     54      -0.058865   0.055760  -0.010268  -0.011805  -0.044593   0.027548
     55      -0.003523  -0.034855   0.047226  -0.020644   0.026631   0.001481
     56      -0.080436   0.015944   0.018459  -0.018897   0.029113  -0.114835
     57      -0.073396   0.067393   0.035313   0.055301  -0.035622   0.057233
     58       0.033165  -0.081404   0.044963  -0.056386   0.036353   0.042704
     59      -0.029144  -0.031256  -0.099955  -0.204332   0.009512  -0.176293
     60      -0.052550   0.037876   0.015581   0.006300  -0.031691   0.034965
     61       0.008092  -0.072060   0.101405   0.014195   0.054171   0.014418
     62       0.025131  -0.072716  -0.194473  -0.345997  -0.010465  -0.159594
     63      -0.077106   0.083079   0.003472   0.029399  -0.049640   0.046487
     64       0.033254  -0.089619   0.065413  -0.039016   0.045389   0.043250
     65      -0.059409  -0.016809  -0.074809  -0.173525   0.021300  -0.260728
     66      -0.102288   0.092543   0.121513   0.183742  -0.020295   0.114770
     67       0.085142  -0.114947  -0.029116  -0.162033   0.016132   0.105926
     68      -0.015194  -0.040038  -0.118320  -0.230240   0.004229  -0.156176
     69      -0.017051   0.017885  -0.128173  -0.194539  -0.065673  -0.052755
     70      -0.064288  -0.012218   0.114096   0.046783   0.054983  -0.094538
     71      -0.090104   0.019064   0.027918  -0.010801   0.033819  -0.134139
     72      -0.007721   0.010729  -0.157746  -0.238211  -0.071576  -0.074766
     73      -0.100630   0.030402   0.134751   0.102788   0.053513  -0.138833
     74      -0.126604   0.052182   0.112988   0.123694   0.049025  -0.090840
     75      -0.030199   0.045082  -0.137846  -0.181252  -0.074941  -0.081281
     76      -0.060500  -0.029558   0.118431   0.030909   0.062563  -0.096509
     77      -0.109278   0.015890   0.020702  -0.046052   0.042352  -0.221732
     78       0.016955  -0.028528  -0.175676  -0.297574  -0.066503  -0.064091
     79      -0.075544  -0.021404   0.131338   0.046073   0.067190  -0.119564
     80      -0.042816  -0.007891  -0.041697  -0.102578   0.013874  -0.105746
     81      -0.092964   0.111931   0.026511   0.088639  -0.054487   0.061485
     82       0.018746  -0.028276   0.004890  -0.049170   0.003599   0.046149
     83      -0.149188   0.055001   0.124103   0.119963   0.060080  -0.162124
     84      -0.084074   0.104206  -0.002564   0.044887  -0.059906   0.042243
     85      -0.007139   0.004200   0.008379  -0.022631  -0.002632   0.019498
     86      -0.186089   0.091795   0.209056   0.257595   0.072762  -0.118776
     87      -0.123141   0.144146   0.110288   0.224483  -0.042684   0.119821
     88       0.063781  -0.043421  -0.048579  -0.102625  -0.020037   0.120468
     89      -0.143356   0.053793   0.119028   0.116806   0.056964  -0.148799
     90      -0.097166   0.129839   0.000561   0.073658  -0.068292   0.049213
     91       0.016998  -0.041091   0.021756  -0.045443   0.015573   0.034161
     92      -0.170412   0.049188   0.125363   0.092521   0.074428  -0.255088
     93      -0.029023  -0.045095   0.020818  -0.014674   0.051960   0.008724
     94       0.024998   0.001280   0.016739  -0.007006   0.002256   0.032665
     95      -0.004902   0.015393  -0.020319  -0.002068  -0.002274   0.048486
     96      -0.010000   0.012839  -0.008111  -0.001133   0.079161   0.010325
     97       0.043080   0.013476   0.011299  -0.004671   0.004388   0.040653
     98      -0.040247   0.001274  -0.014255  -0.004932  -0.000805   0.032341
     99      -0.002867   0.011731  -0.055604   0.040082   0.122118   0.016014
    100       0.079223   0.019139   0.001779   0.002520   0.006393   0.059007
    101      -0.043700   0.000904  -0.006565  -0.011518  -0.007553   0.030299
    102       0.011544   0.053961  -0.079868   0.053579   0.147290   0.017802
    103       0.094286   0.028984  -0.002749   0.004683   0.008980   0.065481
    104      -0.070590  -0.009564  -0.002506  -0.013154  -0.007258   0.017736
    105      -0.008897  -0.031482  -0.074978   0.064099   0.136883   0.021181
    106       0.097931   0.013162  -0.002150   0.006871   0.005442   0.070023
    107      -0.015687   0.010632  -0.003819  -0.015490  -0.014872   0.043064
    108      -0.000659  -0.027480  -0.114185   0.097498   0.173857   0.026597
    109       0.125604   0.016966  -0.009908   0.013019   0.007287   0.084127
    110      -0.020332   0.009627   0.002451  -0.020778  -0.020146   0.040542
    111      -0.024278  -0.070924  -0.043312   0.041680   0.102502   0.020157
    112       0.080160   0.003281   0.004257   0.002687   0.001573   0.062437
    113       0.017454   0.021273  -0.009322  -0.012142  -0.015335   0.058566
    114      -0.029180  -0.097853  -0.055143   0.054445   0.109136   0.024782
    115       0.093976   0.000425   0.001700   0.004978   0.000209   0.070798
    116       0.040054   0.029026  -0.007750  -0.014480  -0.020347   0.068822
    117      -0.036155  -0.077666   0.004662   0.001688   0.059515   0.013705
    118       0.043365  -0.003068   0.013684  -0.004364  -0.000553   0.043903
    119       0.022995   0.022950  -0.017259  -0.005633  -0.008876   0.061131
    120      -0.054721  -0.112055   0.030886  -0.017378   0.033086   0.012616
    121       0.029392  -0.010065   0.018573  -0.007937  -0.003516   0.038803
    122       0.049872   0.030184  -0.022153  -0.002047  -0.008429   0.071939
    123       0.007852   0.087882   0.010579  -0.032601   0.058136   0.006167
    124       0.023871   0.019675   0.015055  -0.009343   0.002663   0.030293
    125      -0.077251  -0.020172  -0.016241   0.000851   0.006107   0.018054
    126      -0.009309   0.054346   0.033568  -0.043947   0.022323  -0.002256
    127       0.033825   0.105337   0.012707  -0.026471   0.009635   0.023078
    128      -0.045436   0.030062  -0.061291   0.026710   0.073789   0.036085
    129      -0.004845   0.051848   0.009159  -0.023279   0.050902   0.004446
    130       0.148940   0.355390   0.008231  -0.079486   0.086420   0.055064
    131      -0.015336   0.082936  -0.088093   0.036618   0.121983   0.050464
    132      -0.069792  -0.090893   0.060015  -0.033231  -0.040998  -0.018848
    133      -0.030486  -0.010992   0.013613  -0.000717  -0.032959   0.001132
    134       0.032315   0.174009  -0.064733  -0.003216   0.127379   0.062248
    135       0.031076   0.175182   0.048176  -0.083250   0.030483   0.000996
    136      -0.002570   0.049832   0.013082  -0.014103  -0.013976   0.009028
    137      -0.126287  -0.118861  -0.066933   0.065199   0.029090   0.010240
    138       0.055731   0.213909  -0.024072  -0.032254   0.114495   0.019674
    139       0.058821   0.053506   0.008515  -0.011132   0.011275   0.044487
    140      -0.119966  -0.052833  -0.011031   0.003340   0.000558   0.000260
    141       0.065992   0.229686  -0.046559  -0.017084   0.147613   0.026239
    142       0.106977   0.138736  -0.000083  -0.022882   0.027797   0.059539
    143      -0.103292  -0.025981  -0.035488   0.017701   0.036827   0.008928
    144       0.067996   0.263073  -0.009608  -0.055460   0.097296   0.017537
    145       0.042727   0.054420   0.011258  -0.013942   0.009287   0.035807
    146      -0.147050  -0.070944  -0.013013   0.008659   0.004636  -0.010893
    147       0.070429   0.247837  -0.040692  -0.026102   0.140622   0.025399
    148       0.051488  -0.008084   0.010196   0.001751   0.002746   0.048114
    149      -0.144084  -0.088964   0.019228  -0.013812  -0.044221  -0.011976
    150      -0.000589   0.085926   0.041589  -0.057890   0.015208  -0.003421
    151      -0.037686  -0.088130   0.028639   0.002956  -0.012101   0.013261
    152      -0.106141  -0.057371   0.020977  -0.021859  -0.045364   0.002280
    153       0.012119   0.117546   0.026326  -0.052322   0.038030   0.001214
    154      -0.051017  -0.185462   0.022977   0.030114  -0.018392   0.020474
    155      -0.125645  -0.084990   0.051491  -0.041173  -0.086137  -0.008763
    156       0.016239   0.158709   0.057461  -0.087673  -0.000990  -0.007966
    157      -0.045148  -0.058917   0.035308  -0.009665  -0.011209   0.005226
    158      -0.126239  -0.041978   0.024718  -0.029184  -0.036096  -0.008946
    159      -0.033937  -0.012056   0.064319  -0.054696  -0.020059  -0.009741
    160      -0.061701  -0.095514   0.038416  -0.004130  -0.013207   0.002328
    161      -0.087721  -0.070153   0.015635  -0.013900  -0.051383   0.012525
    162      -0.016971  -0.023886   0.031779  -0.026444  -0.007234   0.023530
    163      -0.007729  -0.026875   0.067349  -0.010962   0.014926  -0.017361
    164       0.043855  -0.017881  -0.003711  -0.004216  -0.006251   0.020026
    165      -0.004333  -0.018194   0.011718   0.002571  -0.049176   0.009887
    166      -0.027989  -0.018196   0.003999   0.003718  -0.015827  -0.008404
    167       0.066156  -0.019532   0.023773   0.007364  -0.017023   0.003719
    168       0.004531  -0.054609  -0.033122   0.054865  -0.007684   0.016739
    169      -0.064781  -0.066847  -0.109848   0.038737   0.078188   0.042914
    170       0.061512  -0.012008   0.029451  -0.005158  -0.022696   0.004877
    171       0.004570  -0.085186  -0.047601   0.068532   0.073916   0.033169
    172      -0.074877  -0.106481  -0.140437   0.049427   0.191860   0.073240
    173       0.039215  -0.006615   0.006787  -0.023390  -0.020138   0.021058
    174       0.011850  -0.055846  -0.063365   0.093942  -0.072494   0.003634
    175      -0.090647  -0.071298  -0.190749   0.065063   0.029656   0.058456
    176       0.086271  -0.009683   0.067600   0.003779  -0.033919  -0.016151
    177       0.018773  -0.085906  -0.099522   0.137204  -0.042520   0.009215
    178      -0.120014  -0.112422  -0.282161   0.094446   0.104839   0.100256
    179       0.082749  -0.003205   0.073193  -0.007166  -0.038383  -0.015502
    180       0.009928  -0.018280  -0.048708   0.078255  -0.180711  -0.017128
    181      -0.079407  -0.022937  -0.155713   0.053886  -0.118769   0.020119
    182       0.115364  -0.015437   0.099003   0.025763  -0.038066  -0.037692
    183       0.014888  -0.018975  -0.074174   0.109026  -0.236856  -0.027765
    184      -0.100147  -0.026113  -0.220237   0.075255  -0.163232   0.031307
    185       0.134369  -0.013614   0.128656   0.032131  -0.045487  -0.053704
    186       0.001911   0.020728  -0.000744   0.022730  -0.216585  -0.024486
    187      -0.041701   0.029900  -0.038003   0.015029  -0.209305  -0.032498
    188       0.119965  -0.023493   0.092215   0.039360  -0.033023  -0.038689
    189       0.000708   0.050631   0.012202   0.009372  -0.300187  -0.041201
    190      -0.032630   0.068339  -0.009033   0.005082  -0.324160  -0.063047
    191       0.142542  -0.028288   0.116136   0.056825  -0.035287  -0.055240
    192      -0.005546   0.019618   0.028462  -0.014120  -0.149440  -0.010192
    193      -0.015870   0.030809   0.040906  -0.008558  -0.155716  -0.045827
    194       0.095436  -0.025174   0.055077   0.029765  -0.023751  -0.018239
    195      -0.013446   0.047669   0.063260  -0.056193  -0.181513  -0.015150
    196       0.013086   0.068722   0.131347  -0.036041  -0.230316  -0.086724
    197       0.099283  -0.030381   0.051142   0.039305  -0.019654  -0.019329
    198      -0.073776  -0.084646   0.079607  -0.052247  -0.000145  -0.008409
    199      -0.022314  -0.001485   0.026741  -0.015627   0.003187   0.010819
    200      -0.014033   0.023110  -0.027325   0.000748   0.004363   0.047023
                 12         13         14         15         16         17    
      0       0.050913  -0.007083   0.065773   0.070003   0.062797   0.066678
      1      -0.007581  -0.035247   0.021917  -0.002971   0.004917  -0.024171
      2       0.035927   0.016354   0.061223   0.009708   0.152132   0.060867
      3       0.029180   0.059519  -0.004169   0.069549   0.055566  -0.125370
      4      -0.044844   0.002985  -0.102457  -0.035578  -0.008981  -0.306978
      5       0.027144   0.000250   0.032205  -0.007180   0.165533   0.013144
      6       0.001982  -0.011312  -0.001369   0.023040  -0.059007  -0.018801
      7      -0.029486  -0.039811   0.007355  -0.011429   0.025472   0.012633
      8       0.009212   0.021448  -0.001929  -0.010808  -0.063640  -0.063854
      9       0.076754  -0.012954   0.069423   0.029041   0.015569  -0.059634
     10      -0.037263  -0.036293   0.001832  -0.004672   0.004920   0.044563
     11       0.011277   0.027100   0.004451   0.002544  -0.049794  -0.030807
     12       0.034928  -0.004673   0.039197   0.054908  -0.019390   0.020925
     13      -0.026500  -0.038487   0.006254  -0.006506   0.007100   0.003980
     14       0.020866   0.022006   0.027665  -0.003642   0.014720  -0.007803
     15       0.048602  -0.009341   0.049398   0.043516  -0.024702  -0.014058
     16      -0.041770  -0.033218  -0.007611   0.005116  -0.002056   0.037177
     17       0.008700   0.023320   0.009808  -0.008376  -0.048449  -0.013855
     18       0.053980  -0.005049   0.054396   0.052167  -0.019596  -0.001174
     19      -0.060481  -0.030923  -0.015275   0.021112  -0.004673   0.077708
     20      -0.021996   0.015600  -0.009983  -0.014547  -0.063460  -0.001765
     21       0.005121  -0.014426   0.012041   0.029345  -0.025503  -0.005296
     22      -0.003782  -0.006441  -0.003695   0.010245  -0.023090   0.011924
     23       0.006064   0.024622   0.005828  -0.011095  -0.052890  -0.014695
     24      -0.030178  -0.077190   0.099824   0.025137  -0.030971  -0.052405
     25       0.007800  -0.059689   0.126593   0.015157  -0.045695  -0.065938
     26      -0.058499  -0.012127  -0.001196  -0.023441  -0.038832  -0.002422
     27      -0.032166  -0.134765   0.203242   0.039970  -0.068568  -0.111970
     28      -0.039580  -0.143340   0.222268   0.023460  -0.075112  -0.114331
     29      -0.112230  -0.047062  -0.002837  -0.030021  -0.031735   0.006373
     30      -0.057086  -0.059841   0.052904  -0.000132   0.023477  -0.018649
     31       0.086520   0.000441   0.133355   0.005808  -0.022195  -0.077077
     32      -0.055068  -0.003596  -0.008130  -0.028374  -0.028672   0.002422
     33      -0.081452  -0.107117   0.123249  -0.004249   0.022173  -0.056837
     34       0.097163  -0.040660   0.237301   0.007879  -0.038095  -0.139088
     35      -0.105995  -0.031499  -0.015812  -0.037267  -0.012519   0.013060
     36      -0.047705   0.024768  -0.089699  -0.021101   0.085254   0.071318
     37       0.153225   0.116960   0.002186  -0.008427   0.028632   0.001238
     38       0.014089   0.041765  -0.006612  -0.022068  -0.036105  -0.004017
     39      -0.062966   0.046145  -0.133071  -0.042996   0.134960   0.108206
     40       0.218358   0.170973  -0.001017  -0.018171   0.058092   0.006954
     41       0.018855   0.050501  -0.013069  -0.026153  -0.026040   0.001797
     42      -0.019071   0.082308  -0.177411  -0.013818   0.080437   0.109821
     43       0.134771   0.162513  -0.123524  -0.009737   0.038983   0.067035
     44       0.077892   0.077269   0.001859  -0.009630  -0.055022  -0.019175
     45      -0.014610   0.145261  -0.287059  -0.029947   0.124115   0.174824
     46       0.184681   0.251038  -0.224042  -0.019548   0.074035   0.120226
     47       0.133829   0.114453   0.002623  -0.003406  -0.061460  -0.027394
     48       0.006048   0.059074  -0.120049   0.012217   0.020930   0.060040
     49       0.054006   0.096310  -0.120119   0.000150   0.009367   0.061771
     50       0.071986   0.066583   0.009360  -0.004922  -0.065244  -0.025215
     51       0.026964   0.096865  -0.175434   0.013451   0.019444   0.078394
     52       0.042788   0.132187  -0.212755  -0.002770   0.023408   0.104328
     53       0.118750   0.086714   0.025005   0.000235  -0.082177  -0.040347
     54      -0.031253  -0.030952  -0.033878  -0.035813   0.018807  -0.044504
     55      -0.007575  -0.029867   0.028157   0.033362  -0.021838   0.038348
     56       0.002752   0.008040  -0.011215   0.015026  -0.038255  -0.005077
     57      -0.015404  -0.025353  -0.012126  -0.026358   0.019222  -0.044194
     58       0.029901  -0.004410   0.066103   0.092924  -0.090578   0.046833
     59      -0.024259   0.002212  -0.053103   0.010044  -0.058577  -0.005493
     60      -0.006492  -0.020002  -0.008822  -0.006495   0.026461  -0.039263
     61       0.043726  -0.005688   0.079638   0.101390  -0.023459   0.057224
     62      -0.033936   0.009138  -0.067873   0.016960  -0.138258  -0.015908
     63      -0.041452  -0.037165  -0.039225  -0.058612   0.017955  -0.051198
     64       0.044540   0.001443   0.080973   0.110851  -0.082584   0.052286
     65      -0.034623  -0.013988  -0.069048  -0.005390   0.046809   0.014056
     66       0.011862  -0.015410   0.025808  -0.010958   0.017259  -0.047028
     67       0.029557   0.009314   0.066302   0.105186  -0.203794   0.027569
     68      -0.023389   0.006448  -0.051623   0.014103  -0.090801  -0.010772
     69      -0.068649  -0.044872  -0.087692  -0.051990   0.016365  -0.046212
     70      -0.007351  -0.044801   0.027642   0.056246  -0.010548   0.087984
     71       0.002042   0.005149  -0.012539   0.019138  -0.036892   0.004204
     72      -0.080207  -0.050234  -0.103088  -0.059845   0.024424  -0.046047
     73      -0.036700  -0.073499   0.003287   0.004901   0.111746   0.102853
     74       0.022805   0.009720   0.020098   0.022703  -0.016464   0.009205
     75      -0.097962  -0.068235  -0.114057  -0.101617   0.122246  -0.040597
     76       0.007497  -0.033399   0.038921   0.088534  -0.076242   0.090001
     77      -0.012086  -0.008098  -0.034585   0.027989  -0.041358   0.028963
     78      -0.057346  -0.028359  -0.087377  -0.009067  -0.090657  -0.051636
     79       0.003658  -0.039262   0.034712   0.086122  -0.064156   0.097343
     80      -0.005388   0.011273  -0.024220   0.010038  -0.050868  -0.017711
     81      -0.052082  -0.047309  -0.046977  -0.102758   0.098403  -0.083998
     82      -0.026332  -0.033979   0.010042  -0.012837   0.006296  -0.005608
     83       0.016269   0.000278   0.008585   0.036209  -0.017242   0.037463
     84      -0.062242  -0.051067  -0.060439  -0.107648   0.095206  -0.083195
     85      -0.052955  -0.053046  -0.015699  -0.057264   0.056697  -0.017709
     86       0.033302   0.002301   0.035591   0.030100   0.015412   0.029944
     87      -0.030410  -0.041424  -0.014717  -0.105369   0.125299  -0.095504
     88      -0.030541  -0.025865   0.006109  -0.040250   0.007420  -0.054240
     89       0.016472   0.001760   0.009225   0.031988  -0.015862   0.029779
     90      -0.079484  -0.062280  -0.075294  -0.147314   0.137799  -0.105035
     91      -0.009998  -0.026196   0.025710   0.021589  -0.022590   0.018277
     92       0.009837  -0.008905  -0.003550   0.062951  -0.033394   0.085720
     93       0.024813   0.018201   0.056228   0.010970   0.019873  -0.036468
     94      -0.024075  -0.008701   0.004299   0.004511  -0.008001   0.055234
     95       0.015425   0.015351   0.006485   0.001193  -0.052707  -0.028703
     96      -0.025617   0.024400   0.035141  -0.025024  -0.027369  -0.022418
     97      -0.014664   0.006470   0.002718  -0.001119  -0.025798   0.048269
     98      -0.017151  -0.016526   0.005103   0.009973  -0.025598  -0.002121
     99      -0.111915   0.090478   0.024936  -0.087750  -0.084515   0.007285
    100       0.013631   0.048608   0.006772  -0.014937  -0.058080   0.022243
    101      -0.006833  -0.029634   0.006263   0.020637  -0.015040  -0.003561
    102      -0.160171   0.103431   0.007930  -0.127046  -0.138642   0.020082
    103       0.020009   0.061093   0.005819  -0.022247  -0.075284   0.014212
    104      -0.029150  -0.051879   0.004691   0.027048   0.008298   0.013950
    105      -0.142128   0.142334   0.035642  -0.101454  -0.069427   0.028669
    106       0.030605   0.074887   0.012229  -0.016709  -0.067240   0.014081
    107       0.030006  -0.015010   0.009168   0.023469  -0.033431  -0.026199
    108      -0.214925   0.198890   0.027583  -0.156899  -0.119768   0.054317
    109       0.048355   0.108396   0.015168  -0.027112  -0.092544  -0.000190
    110       0.037620  -0.026885   0.009892   0.032228  -0.023499  -0.027904
    111      -0.073282   0.115178   0.056835  -0.032522   0.024141   0.020460
    112       0.024804   0.056452   0.013946  -0.003070  -0.040113   0.025614
    113       0.057330   0.016984   0.010972   0.011338  -0.067230  -0.049714
    114      -0.085309   0.146069   0.067456  -0.028309   0.057423   0.040862
    115       0.041702   0.075878   0.018458  -0.002880  -0.043125   0.016091
    116       0.087735   0.031834   0.012915   0.009801  -0.086421  -0.072977
    117       0.011953   0.049390   0.065982   0.026973   0.068329  -0.014523
    118      -0.003038   0.013773   0.010004   0.008595  -0.010705   0.049589
    119       0.047019   0.030526   0.009932   0.001982  -0.075448  -0.045834
    120       0.064143   0.030577   0.087119   0.072879   0.134595  -0.016538
    121      -0.004331   0.002332   0.012087   0.016825   0.006340   0.054766
    122       0.060547   0.050706   0.010238  -0.005672  -0.096118  -0.055896
    123       0.020213  -0.041574   0.029533  -0.044967  -0.011734   0.015152
    124      -0.038085  -0.022448  -0.002153  -0.000294  -0.012897   0.090162
    125      -0.073007  -0.035430   0.000516   0.019250  -0.011645   0.045205
    126       0.065033  -0.052593   0.054828  -0.127271  -0.028212   0.048858
    127      -0.050570  -0.085551  -0.027056   0.016008   0.026334   0.146101
    128      -0.162399  -0.000787  -0.045078   0.183964   0.014607  -0.029552
    129       0.010491  -0.019776   0.037229  -0.052434  -0.024603  -0.002026
    130       0.001523  -0.186386  -0.085957   0.169428   0.107173   0.190650
    131      -0.208189   0.010534  -0.076731   0.295930   0.036011  -0.071878
    132       0.094880  -0.012771   0.106400  -0.255888  -0.081612   0.052923
    133      -0.084032  -0.047756  -0.001058  -0.077115  -0.008685   0.137902
    134      -0.126483  -0.046337  -0.078848   0.298546   0.058060  -0.021887
    135       0.119277  -0.134576   0.037325  -0.125034   0.011536   0.119903
    136      -0.071624  -0.073276  -0.015293  -0.036909   0.011367   0.150280
    137      -0.222196   0.055909  -0.016945   0.089909  -0.028984  -0.052560
    138      -0.039560  -0.071040  -0.026684   0.105318   0.044846  -0.006553
    139      -0.014753  -0.009560  -0.008847   0.025552  -0.015157   0.053940
    140      -0.112493  -0.056552   0.003387   0.001095  -0.002797   0.096141
    141      -0.086994  -0.050521  -0.044028   0.150291   0.044264  -0.015900
    142       0.003079  -0.028692  -0.033095   0.102001   0.015061   0.018671
    143      -0.159342  -0.037489  -0.017571   0.056795   0.000210   0.081941
    144      -0.001448  -0.119801  -0.032353   0.123365   0.078643  -0.005212
    145      -0.031374  -0.030990  -0.012209   0.029419  -0.000116   0.076149
    146      -0.150584  -0.066834   0.000968  -0.000775   0.004584   0.126129
    147      -0.071944  -0.069312  -0.046153   0.158034   0.057589  -0.015418
    148      -0.000519   0.039130   0.013935  -0.035419  -0.061739   0.044113
    149      -0.058374  -0.081168   0.029608  -0.069693  -0.005919   0.116660
    150       0.093173  -0.081735   0.055564  -0.154424  -0.023462   0.072180
    151      -0.064830  -0.000478   0.022639  -0.038945  -0.031508   0.104144
    152      -0.004932  -0.071279   0.036256  -0.110496  -0.030925   0.112985
    153       0.058464  -0.083159   0.035273  -0.091592  -0.003519   0.069147
    154      -0.059316   0.089858   0.047175  -0.065147  -0.088696  -0.015149
    155       0.058282  -0.098181   0.066274  -0.219467  -0.049525   0.157575
    156       0.135762  -0.153801   0.051818  -0.193910   0.001970   0.161233
    157      -0.074735  -0.046321   0.014101  -0.028257  -0.002226   0.170730
    158      -0.041208  -0.114422   0.023580  -0.073518   0.006394   0.182286
    159       0.142276  -0.042186   0.096218  -0.250468  -0.074382   0.022357
    160      -0.080263  -0.029794   0.021093  -0.028594  -0.010572   0.149237
    161       0.022059  -0.032117   0.046280  -0.139561  -0.062990   0.052576
    162       0.036389   0.021814   0.017714   0.061164   0.044363  -0.053145
    163      -0.027548  -0.012977  -0.042431  -0.023530  -0.007058  -0.173623
    164       0.028430   0.003517   0.037297  -0.003892   0.168873   0.022218
    165       0.034331   0.004256  -0.002014   0.049703   0.006676  -0.034123
    166      -0.019656  -0.011956  -0.022054  -0.026899   0.012983  -0.133204
    167       0.021668  -0.011116   0.009407  -0.014348   0.135268   0.004882
    168       0.082896  -0.082619  -0.092761   0.041343  -0.080817  -0.015365
    169       0.062719  -0.094251  -0.063256  -0.024935   0.069596  -0.107092
    170       0.012879   0.008291   0.032334  -0.012228   0.163693   0.002550
    171       0.123404  -0.140581  -0.139233   0.034142  -0.099361  -0.043175
    172       0.119149  -0.162256  -0.106696  -0.031152   0.081024  -0.141205
    173       0.012917   0.035621   0.078926  -0.004804   0.248822   0.010272
    174       0.084419  -0.100815  -0.134147   0.043792  -0.147656   0.039735
    175       0.079492  -0.095088  -0.059005  -0.011943   0.114520  -0.036056
    176       0.001381  -0.004186  -0.000552  -0.020882   0.086122  -0.012246
    177       0.125732  -0.173402  -0.212708   0.037317  -0.217990   0.053034
    178       0.147821  -0.162538  -0.097403  -0.007562   0.158191  -0.014219
    179      -0.006876   0.013146   0.020095  -0.018849   0.108923  -0.014962
    180       0.031815  -0.023994  -0.072862   0.055673  -0.119910   0.084704
    181       0.006963  -0.006150  -0.002213  -0.002033   0.105283   0.017958
    182      -0.000260  -0.037775  -0.057933  -0.033556  -0.015709  -0.027150
    183       0.031002  -0.034522  -0.100855   0.059572  -0.165625   0.137660
    184       0.018814  -0.004484   0.003244   0.011748   0.138873   0.088190
    185      -0.009643  -0.046686  -0.082315  -0.041020  -0.073822  -0.041340
    186      -0.021260   0.067548   0.025774   0.061041  -0.030684   0.058465
    187      -0.081855   0.081880   0.048579  -0.009198   0.050514  -0.018954
    188       0.009699  -0.058773  -0.083039  -0.035624  -0.044099  -0.021476
    189      -0.064541   0.129825   0.076755   0.068948  -0.007406   0.089795
    190      -0.140977   0.153984   0.096231  -0.002292   0.042048   0.019945
    191       0.009300  -0.085685  -0.129257  -0.043586  -0.129852  -0.029108
    192      -0.018427   0.080160   0.057865   0.058088   0.030776  -0.004570
    193      -0.092527   0.075411   0.033095  -0.022917   0.003022  -0.101012
    194       0.019773  -0.044283  -0.047457  -0.026830   0.037237  -0.006791
    195      -0.058882   0.153486   0.133420   0.066620   0.101256  -0.020881
    196      -0.159229   0.141841   0.065966  -0.026613  -0.041061  -0.128305
    197       0.026583  -0.059826  -0.065442  -0.029301   0.016228  -0.004025
    198       0.099351  -0.028123   0.091264  -0.107747  -0.058824   0.005725
    199      -0.038659  -0.039922  -0.002997  -0.007890   0.002972   0.041603
    200       0.010373   0.022875  -0.002825   0.002081  -0.049924  -0.038760
                 18         19         20         21         22         23    
      0       0.020518   0.030772   0.026317  -0.029017   0.001083  -0.039534
      1       0.042589  -0.061385  -0.035863  -0.013120  -0.018568  -0.060640
      2       0.008133   0.040203   0.000838  -0.011265   0.003736  -0.039514
      3      -0.087291   0.144601   0.099859   0.003051   0.017003   0.159932
      4      -0.056870   0.033964   0.040615  -0.000626   0.001119   0.251826
      5       0.013773   0.038580   0.011165  -0.026135   0.009204   0.027547
      6      -0.027049   0.027292  -0.088605  -0.061330   0.036415   0.010237
      7       0.043774  -0.046302   0.015972  -0.026130   0.022983  -0.028421
      8      -0.062150   0.028084  -0.201590  -0.035476   0.001898   0.009982
      9       0.084682  -0.088063  -0.054387   0.040542  -0.096562   0.049753
     10       0.009698   0.003527  -0.017997  -0.012064   0.012824  -0.003868
     11       0.002024  -0.031464   0.045634   0.004083   0.024505  -0.001169
     12      -0.000724   0.022009  -0.026008  -0.037233   0.008837  -0.006177
     13       0.036228  -0.044217  -0.006634  -0.027053   0.017633  -0.019845
     14      -0.024503   0.022826  -0.082905  -0.012760   0.000808  -0.020484
     15       0.042245  -0.030401  -0.014672  -0.010025  -0.038168   0.002860
     16       0.001247  -0.003311   0.009873  -0.033224   0.049541  -0.013335
     17       0.001787  -0.010211   0.008177   0.003858   0.000727  -0.014946
     18       0.023133  -0.010200  -0.030417  -0.019455  -0.022813  -0.002612
     19      -0.040909   0.050560   0.003869  -0.060566   0.087336  -0.038234
     20       0.008271  -0.001430   0.041278  -0.005313   0.001714  -0.027728
     21       0.045422  -0.037669   0.027626  -0.010577  -0.029186   0.005651
     22       0.004838  -0.011966   0.048791  -0.029292   0.056962   0.000628
     23       0.003891  -0.014326   0.021761   0.004194   0.005005  -0.021647
     24       0.021561  -0.018851   0.023548  -0.007936  -0.020828   0.019211
     25      -0.010239   0.007890   0.041629  -0.017602   0.037502   0.023185
     26      -0.015649  -0.007586   0.024714  -0.003871   0.040063  -0.028799
     27       0.022730  -0.015973   0.038688  -0.007383  -0.032037   0.035808
     28      -0.020353   0.012935   0.061722  -0.024855   0.053136   0.034728
     29      -0.028934  -0.004751   0.031531  -0.012986   0.070659  -0.033261
     30      -0.009832   0.003864  -0.019351  -0.001925  -0.003342   0.012258
     31      -0.016331   0.027877  -0.011665   0.008855  -0.011848   0.024529
     32      -0.021114  -0.002594   0.013382  -0.000755   0.039578  -0.031305
     33      -0.031531   0.022456  -0.031845   0.003150  -0.000605   0.024189
     34      -0.030477   0.046522  -0.027288   0.021624  -0.032957   0.040126
     35      -0.039330   0.005493   0.011505  -0.007389   0.068276  -0.030377
     36      -0.014180   0.005571  -0.055360  -0.000764   0.006517  -0.013260
     37      -0.005758   0.025508  -0.055239   0.019761  -0.034479  -0.002472
     38      -0.004079  -0.007202   0.001322   0.011201   0.002184  -0.034930
     39      -0.038777   0.025705  -0.100178   0.006547   0.014853  -0.026381
     40      -0.011895   0.042905  -0.110539   0.042272  -0.074715  -0.010564
     41      -0.008160  -0.002563  -0.010809   0.014604  -0.000899  -0.037669
     42       0.012594  -0.018014  -0.029392  -0.010748   0.008078  -0.018392
     43       0.011892   0.000921  -0.022521  -0.000185  -0.001572  -0.014846
     44       0.017196  -0.016065   0.004675   0.018245  -0.031557  -0.029239
     45       0.009616  -0.018097  -0.049273  -0.012989   0.021471  -0.035653
     46       0.019747  -0.000798  -0.047542   0.005298  -0.014629  -0.028248
     47       0.030181  -0.018125  -0.003481   0.027483  -0.062621  -0.026280
     48       0.040448  -0.037421   0.014750  -0.015004  -0.011450  -0.001268
     49       0.014510  -0.015782   0.032392  -0.025213   0.045897  -0.006135
     50       0.021084  -0.020501   0.016305   0.014039  -0.027544  -0.025330
     51       0.055591  -0.047725   0.023406  -0.020781  -0.013650  -0.000165
     52       0.021422  -0.026731   0.043387  -0.037594   0.066476  -0.007726
     53       0.039194  -0.026221   0.017067   0.018555  -0.054098  -0.024476
     54       0.009469  -0.006785  -0.036945  -0.028893   0.016938  -0.005203
     55       0.030199  -0.030277   0.006654  -0.050983   0.040697  -0.023404
     56      -0.025806   0.017835  -0.059348  -0.016095   0.006989   0.011889
     57      -0.003354   0.006214  -0.074732  -0.046099   0.024461  -0.004185
     58      -0.024958   0.024079  -0.109367  -0.116601   0.075778  -0.013689
     59      -0.010019   0.002013  -0.001850   0.005451  -0.001827   0.009581
     60      -0.001805   0.017734  -0.025945  -0.035582   0.016277  -0.020350
     61       0.002396   0.023617   0.030255  -0.066657   0.044191  -0.046340
     62      -0.044519   0.013483  -0.140292  -0.049592   0.030908   0.037374
     63       0.011483  -0.020836  -0.075667  -0.032570   0.019569   0.005930
     64      -0.028899   0.037661  -0.090611  -0.117153   0.074365  -0.022779
     65       0.060179  -0.032870   0.265222   0.114596  -0.064896  -0.037199
     66      -0.029913   0.031530  -0.153435  -0.083349   0.043285   0.001568
     67      -0.089158   0.051892  -0.361504  -0.218482   0.135175   0.032203
     68      -0.029133   0.010774  -0.076470  -0.024895   0.015758   0.022752
     69       0.046086  -0.039566   0.071177  -0.000866   0.010754  -0.011177
     70       0.078142  -0.060940   0.164780  -0.030310   0.045549  -0.030718
     71      -0.016562   0.011824  -0.028194  -0.011672   0.007835   0.011469
     72       0.061943  -0.052581   0.115044   0.011233   0.007308  -0.016341
     73       0.170306  -0.127510   0.392078   0.048084   0.010460  -0.079848
     74      -0.027230   0.023877  -0.066552  -0.017071   0.005139   0.008405
     75       0.120554  -0.093414   0.251922   0.066060  -0.020418  -0.051170
     76       0.041585  -0.035027   0.082992  -0.066946   0.065213  -0.008136
     77       0.023903  -0.019887   0.101326   0.007353   0.010953   0.003111
     78      -0.008696  -0.002561  -0.049962  -0.054968   0.040682   0.025128
     79       0.060102  -0.049313   0.133645  -0.054719   0.061560  -0.015720
     80      -0.038115   0.026402  -0.091098  -0.021649   0.008604   0.020155
     81       0.039548  -0.045250  -0.032746   0.000682  -0.008533  -0.023461
     82       0.030936  -0.044597  -0.047794  -0.045404   0.027900  -0.037226
     83       0.000276   0.007593   0.039093  -0.002367   0.009636   0.018020
     84       0.047013  -0.053947  -0.014295   0.005586  -0.008015  -0.020562
     85       0.071097  -0.088381   0.013583  -0.015793   0.014169  -0.042710
     86      -0.002688   0.012663   0.014806  -0.002958   0.002008   0.007000
     87       0.027626  -0.032502  -0.081432  -0.006877  -0.014823  -0.037091
     88       0.005032  -0.034493  -0.164112  -0.061068   0.021241  -0.054998
     89      -0.004030   0.009632   0.020005  -0.004862   0.008290   0.014794
     90       0.068703  -0.081377  -0.002017   0.023477  -0.021070  -0.030451
     91       0.017841  -0.024155  -0.041692  -0.056728   0.038015  -0.027994
     92       0.027252  -0.005980   0.160949   0.013300   0.019281   0.039967
     93       0.040994  -0.073389  -0.048797   0.065499  -0.035166   0.028168
     94      -0.008049   0.015507  -0.015101   0.032006  -0.011852   0.016681
     95       0.011421  -0.029749   0.046759  -0.005355   0.015009  -0.001329
     96       0.105794   0.032953  -0.032782   0.018953  -0.032318   0.016508
     97       0.006950   0.029713  -0.005291   0.033000  -0.020162   0.021687
     98      -0.010186  -0.035109   0.030209  -0.002871   0.018857  -0.001293
     99       0.089473   0.098498   0.025993  -0.085197  -0.042405  -0.000859
    100       0.017929   0.019136   0.026120   0.018026  -0.022418   0.024415
    101      -0.008435  -0.042272   0.019344   0.014553   0.019228   0.001005
    102       0.153060   0.207092   0.052815  -0.168010  -0.070643  -0.011850
    103       0.033907   0.030511   0.038294   0.004792  -0.028615   0.025323
    104      -0.026814  -0.044134   0.000741   0.022101   0.027427  -0.003942
    105      -0.040128   0.006342   0.061241  -0.086653   0.000998  -0.005405
    106      -0.000303  -0.004792   0.042915   0.028016  -0.023498   0.031912
    107       0.020766  -0.039220   0.027372   0.026724   0.002757   0.011386
    108      -0.066420   0.049249   0.118572  -0.178517   0.003484  -0.019836
    109       0.003614  -0.006063   0.065878   0.021766  -0.032666   0.037313
    110       0.023907  -0.044833   0.016783   0.039842   0.003613   0.012617
    111      -0.152064  -0.157624   0.013654   0.050847   0.057575   0.009606
    112      -0.027942  -0.029722   0.026393   0.051159  -0.009442   0.032159
    113       0.049821  -0.025386   0.048834   0.013892  -0.014233   0.015540
    114      -0.275855  -0.256776   0.026016   0.086113   0.113819   0.008628
    115      -0.045894  -0.056857   0.036520   0.061502  -0.001257   0.035170
    116       0.078632  -0.021422   0.058326   0.013495  -0.027221   0.020580
    117      -0.092237  -0.179324  -0.047888   0.120957   0.028237   0.024234
    118      -0.029396  -0.012398  -0.004525   0.054783  -0.009221   0.025275
    119       0.041101  -0.021483   0.059477   0.002656  -0.010893   0.013455
    120      -0.165038  -0.282640  -0.084945   0.194062   0.054259   0.033346
    121      -0.044667  -0.026779  -0.015764   0.064211  -0.001720   0.024089
    122       0.057467  -0.011022   0.074110  -0.002893  -0.021476   0.016485
    123       0.049929   0.023486  -0.021217   0.028246   0.003406   0.017793
    124      -0.016112   0.059460  -0.016415   0.056460  -0.038211   0.033506
    125      -0.022278   0.007584   0.009357   0.022362  -0.018136   0.014806
    126       0.015697   0.027067  -0.004372   0.022928   0.003852   0.023288
    127      -0.122571   0.051293  -0.001377   0.063093  -0.020943   0.029356
    128       0.061930   0.002602  -0.027976   0.035532  -0.029606   0.004647
    129       0.104857   0.061050  -0.039293   0.073178   0.042024   0.016223
    130      -0.430525  -0.311839   0.124471  -0.362461  -0.413942   0.052950
    131       0.087811  -0.041312  -0.037114  -0.005078  -0.075898   0.004033
    132       0.119307   0.160101  -0.042374   0.166573   0.119131   0.020777
    133       0.014534   0.259936  -0.063453   0.307763   0.221657   0.011734
    134      -0.102496  -0.246565   0.047043  -0.257752  -0.314732   0.023890
    135      -0.198653  -0.128446   0.073377  -0.163983  -0.151924   0.030771
    136      -0.058357   0.171330  -0.035364   0.204692   0.122207   0.017509
    137       0.266151   0.279173  -0.120456   0.362871   0.287538  -0.019147
    138       0.027030  -0.001760  -0.042103   0.061036   0.041680   0.000656
    139      -0.009229   0.021109  -0.003848   0.043827  -0.012705   0.023996
    140      -0.035417   0.060433  -0.010442   0.047517  -0.053869   0.029584
    141       0.033931  -0.002012  -0.036781   0.006894  -0.026105   0.002069
    142      -0.019168  -0.024849  -0.010433   0.090041   0.071270   0.007774
    143      -0.029380   0.054751  -0.005669  -0.002358  -0.112368   0.028804
    144       0.005329  -0.015272  -0.063751   0.164512   0.171718  -0.011763
    145      -0.020544   0.041820  -0.019345   0.074540  -0.001308   0.025797
    146      -0.042160   0.094889  -0.023456   0.049640  -0.088917   0.036869
    147       0.024834  -0.008676  -0.044978   0.045857   0.021133  -0.002145
    148       0.016523   0.022000   0.026059  -0.036676  -0.091001   0.033578
    149      -0.042505   0.072250  -0.018297   0.110016   0.016934   0.030782
    150      -0.034502  -0.003472   0.018757   0.000826   0.029513   0.026540
    151       0.043733   0.114220  -0.046451   0.064646  -0.110543   0.051213
    152      -0.093919   0.000548   0.042448  -0.000619  -0.014949   0.031068
    153      -0.047295  -0.005760   0.009617  -0.004781  -0.027650   0.034411
    154       0.268771   0.175681  -0.087514   0.162249   0.115739  -0.012637
    155      -0.143257  -0.015242   0.072870  -0.021678   0.018350   0.037303
    156      -0.207903  -0.061416   0.070103  -0.064204  -0.047585   0.060440
    157      -0.064984   0.089642  -0.032461   0.010222  -0.256058   0.090170
    158      -0.194693  -0.014236   0.041799  -0.061533  -0.222140   0.080139
    159       0.086924   0.020514   0.009553   0.037218   0.189030  -0.013819
    160      -0.015713   0.101247  -0.048201   0.016452  -0.248390   0.080491
    161      -0.004306   0.017074   0.041942   0.057631   0.166830  -0.009567
    162      -0.052195   0.101047   0.064509  -0.006012   0.003964  -0.024705
    163      -0.031062   0.007426   0.006343   0.005543  -0.014131  -0.028822
    164       0.012462   0.041485   0.012757  -0.024024   0.009219   0.014594
    165      -0.057147   0.089364   0.054912   0.008511  -0.007893  -0.167045
    166      -0.039224   0.012644   0.000140   0.021779  -0.028813  -0.222585
    167       0.018342   0.024710   0.003506  -0.027559   0.008268   0.038318
    168      -0.049286   0.057506   0.037683   0.020012  -0.008895  -0.149998
    169      -0.030079   0.031993   0.010824   0.006279  -0.021358  -0.187750
    170       0.016988   0.034554   0.008438  -0.032443   0.009019   0.036213
    171      -0.063822   0.071241   0.042960   0.029912  -0.013656  -0.203865
    172      -0.048699   0.063802   0.025397   0.012102  -0.025445  -0.254627
    173       0.019807   0.060990   0.023953  -0.049651   0.015017   0.055718
    174      -0.015281   0.001080   0.010100   0.013757   0.001397   0.008545
    175       0.010680   0.010344   0.005696  -0.024723   0.001077   0.029176
    176       0.011856   0.009893  -0.007709  -0.015609  -0.000204  -0.008908
    177      -0.003951  -0.027850  -0.006608   0.018504   0.002971   0.066627
    178       0.020713   0.028644   0.017989  -0.040474   0.013877   0.118343
    179       0.009177   0.019282  -0.002227  -0.017889   0.000034  -0.020837
    180       0.010592  -0.027966   0.000200  -0.004168   0.012251   0.135091
    181       0.044762  -0.044422  -0.017863  -0.039878   0.011450   0.182888
    182       0.009426  -0.024178  -0.029847   0.003905  -0.010088  -0.047612
    183       0.045029  -0.080887  -0.023924  -0.016252   0.024992   0.314157
    184       0.085549  -0.073626  -0.026496  -0.070610   0.033683   0.416282
    185       0.003880  -0.040624  -0.040826   0.018090  -0.017476  -0.092407
    186      -0.008578   0.010481   0.020224  -0.005120   0.004426   0.009450
    187       0.023404  -0.060596  -0.029238  -0.011497  -0.008778   0.010203
    188       0.013803  -0.035930  -0.036208   0.005706  -0.008884  -0.021215
    189       0.008545  -0.010632   0.012541  -0.015245   0.009374   0.065233
    190       0.045595  -0.101748  -0.047311  -0.017485  -0.005000   0.076914
    191       0.011303  -0.062200  -0.052241   0.022351  -0.015107  -0.040693
    192      -0.044403   0.074109   0.050415   0.002846  -0.004781  -0.142058
    193      -0.020339  -0.027794  -0.018825   0.020453  -0.029188  -0.196185
    194       0.019339  -0.011799  -0.020069  -0.012458   0.000130   0.021365
    195      -0.054434   0.104514   0.069393  -0.002538  -0.004439  -0.184250
    196      -0.028511  -0.046233  -0.030407   0.035590  -0.040556  -0.270077
    197       0.021575  -0.020868  -0.025680  -0.010238  -0.000582   0.028392
    198       0.149124   0.004221  -0.072929  -0.040029  -0.128574  -0.021223
    199       0.014279  -0.000596  -0.007256  -0.028242   0.026351  -0.011176
    200       0.008289  -0.041798   0.060706  -0.017689   0.044357  -0.009317
                 24         25         26         27         28         29    
      0      -0.003272  -0.003970  -0.000075   0.019164  -0.021580  -0.039053
      1      -0.005242   0.014600  -0.015772   0.027622  -0.039586  -0.073678
      2       0.015630   0.047575  -0.053912  -0.003212  -0.061765  -0.064224
      3       0.025482   0.099746  -0.074713  -0.021693  -0.065030  -0.081640
      4      -0.014208   0.012535   0.035203  -0.007819   0.048527   0.020982
      5      -0.003674  -0.017993   0.015427  -0.002830   0.005971   0.015351
      6      -0.015181  -0.021361   0.025892   0.010256   0.080539   0.064336
      7      -0.003452   0.040644  -0.030120  -0.016201  -0.012431  -0.042202
      8       0.009465   0.005059  -0.026869   0.052633  -0.017542   0.007984
      9       0.004458  -0.028849  -0.017591   0.006411   0.018727  -0.059272
     10       0.014078   0.032930  -0.014839  -0.005912  -0.032393   0.009494
     11       0.003398  -0.036589  -0.027651  -0.005157   0.000225   0.018199
     12      -0.013157  -0.006039   0.020672   0.021002   0.024057   0.003614
     13      -0.001420   0.024873  -0.025172  -0.000421  -0.023625  -0.033808
     14       0.005133   0.055314  -0.035671   0.004970  -0.009364  -0.033409
     15      -0.026628  -0.009991   0.045275   0.034039   0.004805  -0.036721
     16       0.010390   0.003235  -0.025528   0.000120  -0.043250   0.028232
     17      -0.020576   0.049109   0.016186  -0.007814  -0.000370  -0.000366
     18      -0.017730  -0.006948   0.027600   0.029246   0.016882  -0.027086
     19       0.004025   0.030323  -0.010892   0.004681  -0.034712   0.040453
     20      -0.049209   0.068666   0.073919   0.010383  -0.023181  -0.013606
     21      -0.046462  -0.024462   0.096147   0.061415  -0.065125  -0.018380
     22       0.008222  -0.043936  -0.020377   0.016209  -0.118615   0.094425
     23      -0.033095   0.072169   0.033660  -0.011853  -0.023981   0.019289
     24      -0.035634  -0.023852   0.078024   0.056645  -0.082372   0.000527
     25       0.003882  -0.041334  -0.007629   0.027353  -0.129888   0.085182
     26      -0.014866   0.085320  -0.007565  -0.038212  -0.042105   0.067587
     27      -0.049060  -0.029794   0.106857   0.079854  -0.114606  -0.003758
     28       0.005057  -0.046173  -0.011130   0.033944  -0.178642   0.118557
     29       0.001498   0.085461  -0.043433  -0.055490  -0.064312   0.111064
     30       0.007934  -0.015802  -0.006973   0.005513   0.001429  -0.006284
     31       0.000804  -0.000915  -0.000139   0.007440  -0.007869  -0.007425
     32      -0.008845   0.094766  -0.021069  -0.051003  -0.018279   0.062342
     33       0.024059  -0.009716  -0.037649  -0.010894   0.028434  -0.011885
     34      -0.001012   0.022536   0.003350   0.000334   0.031784  -0.041848
     35       0.018798   0.077760  -0.073826  -0.069035  -0.021192   0.093408
     36       0.034241  -0.014746  -0.058360  -0.029233   0.078386  -0.022976
     37       0.003208   0.022052  -0.006277  -0.016544   0.094067  -0.065211
     38      -0.034099   0.120114   0.026325  -0.041642   0.016807   0.013668
     39       0.070307   0.002862  -0.130101  -0.080521   0.186487  -0.051643
     40       0.008859   0.058869  -0.017577  -0.047565   0.237547  -0.157281
     41      -0.028513   0.126540   0.015180  -0.052081   0.047032  -0.000012
     42       0.010485  -0.035755  -0.009986   0.008514  -0.012563   0.013288
     43      -0.003842  -0.005222   0.006923   0.006629  -0.023399   0.016301
     44      -0.061466   0.117776   0.083181  -0.010741   0.007685  -0.019686
     45       0.025759  -0.033859  -0.040536  -0.010649   0.001458   0.029700
     46      -0.005116   0.001273   0.011035   0.002908   0.004485  -0.002162
     47      -0.080454   0.123860   0.122993   0.006347   0.025861  -0.060738
     48      -0.030960  -0.040400   0.070402   0.057794  -0.089994   0.011573
     49       0.000872  -0.039092  -0.004662   0.023312  -0.138476   0.101614
     50      -0.063260   0.106066   0.087446  -0.001695  -0.015376  -0.008661
     51      -0.039374  -0.041249   0.087529   0.069518  -0.120682   0.021963
     52       0.008667  -0.059921  -0.018130   0.029671  -0.186421   0.140456
     53      -0.085509   0.124733   0.130314   0.011063  -0.011307  -0.034839
     54      -0.010374  -0.010700   0.014110  -0.008335   0.046355   0.022464
     55      -0.011636   0.040759  -0.022919  -0.015772   0.029078  -0.028201
     56       0.007123  -0.003428  -0.014763   0.024047  -0.025177   0.000153
     57      -0.012771  -0.018384   0.019176  -0.008244   0.073430   0.040647
     58      -0.022525   0.015428  -0.004218  -0.007111   0.122254   0.033140
     59       0.008387   0.008660  -0.021035   0.033830  -0.052760  -0.017062
     60      -0.014580   0.024218  -0.000770   0.085071   0.153449   0.133452
     61      -0.020405   0.116783  -0.051978   0.178812   0.264983   0.222277
     62       0.004371  -0.086906   0.023686  -0.127087  -0.172900  -0.186343
     63      -0.006937  -0.049558   0.030094  -0.092249  -0.047341  -0.075282
     64      -0.025231   0.044518  -0.016148   0.060210   0.201678   0.116423
     65       0.019595   0.167039  -0.102976   0.292448   0.062348   0.195448
     66      -0.019093  -0.040724   0.036004  -0.028407   0.134373   0.071887
     67      -0.031945  -0.143463   0.074721  -0.270043  -0.026474  -0.207172
     68       0.005518  -0.037599   0.002093  -0.042183  -0.093758  -0.085109
     69      -0.021814   0.013628   0.025347  -0.028813   0.118269   0.039524
     70      -0.031098   0.050676   0.008310  -0.069545   0.107176  -0.030877
     71       0.003696  -0.001484  -0.009304   0.014940  -0.011553   0.000532
     72      -0.025461   0.041809   0.015499  -0.016174   0.160427   0.050693
     73      -0.027634   0.357897  -0.198124   0.223153   0.327344   0.012864
     74       0.014471   0.028115  -0.053035   0.079902  -0.047954  -0.014289
     75      -0.015792   0.278493  -0.157311   0.232720   0.301980   0.085588
     76      -0.039419  -0.110003   0.128500  -0.243734   0.015534  -0.057923
     77      -0.017126   0.004324   0.028533  -0.049480   0.081141   0.004993
     78      -0.036688  -0.238821   0.219903  -0.309397  -0.006299   0.011767
     79      -0.043703  -0.075272   0.113866  -0.223595   0.058958  -0.054014
     80       0.010187  -0.031761   0.000366   0.005444  -0.048960   0.011478
     81       0.000806   0.018365  -0.026489  -0.015924  -0.060242  -0.092031
     82      -0.001584   0.074716  -0.068119   0.008405  -0.034000  -0.096682
     83      -0.001121  -0.031388   0.023571  -0.026296  -0.010500   0.010320
     84      -0.002017  -0.021019   0.009973  -0.114055  -0.119065  -0.165201
     85      -0.001876   0.016358  -0.021010  -0.190006  -0.213876  -0.313673
     86       0.006843   0.055989  -0.060315   0.166198   0.077751   0.122424
     87       0.010963   0.133958  -0.137577   0.239743   0.062570   0.059101
     88       0.012210   0.172142  -0.172773   0.185548   0.000245  -0.057149
     89       0.001394  -0.012218   0.003489   0.010433  -0.000680   0.022274
     90       0.002565  -0.025532   0.005301  -0.179934  -0.222970  -0.287838
     91      -0.006274   0.073642  -0.058396   0.055797   0.052073   0.006454
     92      -0.017956  -0.170273   0.166445  -0.301539  -0.098757  -0.097538
     93       0.020505   0.011954  -0.031574  -0.038040  -0.008130   0.062356
     94       0.016335   0.021645   0.005813  -0.006075  -0.010954   0.012927
     95       0.007907  -0.053626  -0.030055   0.003008   0.010576  -0.003425
     96       0.029509   0.019529  -0.034069  -0.043506  -0.017861   0.087150
     97       0.016868   0.006780   0.003939  -0.006374  -0.004417   0.016524
     98       0.022274  -0.036879  -0.019952   0.005619   0.008377  -0.013114
     99       0.013903  -0.005138  -0.019035  -0.004157  -0.007545   0.007045
    100       0.016344  -0.050167  -0.019478   0.002363   0.020839  -0.006946
    101       0.024153  -0.029854  -0.020626  -0.000936   0.005071   0.000842
    102       0.012375  -0.012018  -0.024733   0.005995  -0.012175  -0.011081
    103       0.020390  -0.070002  -0.027837   0.005271   0.029360  -0.014706
    104       0.017794   0.010852  -0.004511  -0.004901  -0.014614   0.013456
    105      -0.015104  -0.030762   0.018449   0.041437   0.017041  -0.087363
    106       0.009703  -0.090037  -0.023561   0.013443   0.044852  -0.034245
    107       0.026635  -0.068639  -0.041896  -0.005794   0.023358   0.005852
    108      -0.036227  -0.064259   0.044846   0.093989   0.037375  -0.197953
    109      -0.000391  -0.131623  -0.031091   0.024686   0.066503  -0.061134
    110       0.030792  -0.058898  -0.044577  -0.014331   0.017877   0.024233
    111      -0.015564   0.000128   0.019715   0.007566   0.006245  -0.005218
    112       0.012823  -0.068438  -0.016477   0.006898   0.036477  -0.017678
    113       0.019004  -0.105385  -0.054798  -0.000296   0.039355  -0.008964
    114      -0.034709  -0.003682   0.046163   0.026327   0.015931  -0.033099
    115       0.007136  -0.087370  -0.019467   0.010598   0.046142  -0.024263
    116       0.019191  -0.131999  -0.071231  -0.003143   0.049476  -0.006465
    117       0.010762   0.027118  -0.019330  -0.043914  -0.014098   0.093522
    118       0.017914  -0.010875  -0.001285  -0.004619   0.008012   0.009812
    119       0.012650  -0.107926  -0.046661   0.008514   0.041685  -0.025828
    120       0.013463   0.039507  -0.026834  -0.059255  -0.018227   0.127074
    121       0.018217   0.006383   0.002322  -0.008812  -0.002066   0.021433
    122       0.011128  -0.137457  -0.053524   0.014462   0.060652  -0.044594
    123       0.016137   0.009135  -0.015767  -0.023240  -0.008628   0.050844
    124       0.006908   0.012171   0.029162   0.000473   0.003214   0.005964
    125       0.024489  -0.029752   0.006359   0.008687   0.022052  -0.020787
    126       0.009290   0.008269  -0.015367  -0.022497  -0.009646   0.050569
    127      -0.038393   0.002936   0.072296   0.038704   0.015561  -0.067624
    128       0.046083  -0.029332  -0.001557  -0.000445   0.025824  -0.005897
    129       0.005608  -0.008530  -0.034501  -0.025076  -0.004739   0.053458
    130       0.217378   0.156794   0.168451  -0.015827  -0.008297   0.041170
    131       0.098505  -0.013014  -0.000391  -0.015065   0.025818   0.020931
    132      -0.084961  -0.036732  -0.052939  -0.011473  -0.004026   0.025630
    133      -0.203145  -0.089729   0.028069   0.083049   0.029620  -0.153318
    134       0.243700   0.080870   0.049910  -0.053565   0.008052   0.097560
    135       0.086166   0.073132   0.049655  -0.025321  -0.019362   0.060082
    136      -0.139887  -0.050473   0.054266   0.070205   0.025143  -0.128492
    137      -0.163695  -0.150445  -0.060621   0.055925   0.046786  -0.116460
    138      -0.028406  -0.004477   0.012493   0.013014   0.006976  -0.025874
    139       0.028301   0.000089   0.025554   0.006989   0.006825  -0.008473
    140      -0.010015  -0.017743   0.016631   0.004594   0.021954  -0.011095
    141      -0.053367  -0.007594  -0.023951  -0.002474  -0.002674  -0.000598
    142       0.036126  -0.017230   0.060555   0.042428   0.026004  -0.080285
    143      -0.034934  -0.023317  -0.016389  -0.006559   0.014484   0.005195
    144      -0.020787  -0.007498   0.084371   0.059646   0.030145  -0.113663
    145       0.008139   0.008205   0.044933   0.015295   0.009174  -0.023481
    146      -0.042767  -0.006142   0.013631  -0.002446   0.015845   0.002920
    147      -0.048881  -0.008536   0.003429   0.014451   0.006396  -0.032299
    148       0.057471  -0.002161  -0.027909  -0.030316  -0.008321   0.064115
    149       0.014693  -0.008963   0.055224   0.017216   0.029004  -0.028970
    150       0.028765  -0.011376  -0.008237  -0.003005   0.005802   0.005926
    151       0.008833   0.050345   0.017925  -0.038644  -0.018373   0.090405
    152       0.038918  -0.043387   0.012320   0.019586   0.034568  -0.046804
    153      -0.082848  -0.042020  -0.095006  -0.026519  -0.010080   0.042178
    154       0.458790   0.230550   0.392013   0.027489   0.016287   0.022662
    155       0.101671  -0.044885   0.053086   0.042202   0.053256  -0.093009
    156      -0.179317  -0.126715  -0.183347  -0.010843   0.008027  -0.016941
    157      -0.245095  -0.039882  -0.197033  -0.086423  -0.045208   0.151141
    158      -0.287839  -0.140015  -0.264958  -0.056643  -0.011395   0.065489
    159       0.365730   0.111922   0.257714   0.051299   0.036001  -0.063344
    160      -0.196018  -0.004802  -0.160022  -0.089432  -0.051083   0.165070
    161       0.329112   0.041206   0.258639   0.086354   0.076197  -0.144140
    162       0.007383   0.017130  -0.011938  -0.003725  -0.012952  -0.018267
    163      -0.004156   0.005125   0.005496   0.004882   0.006576  -0.013014
    164       0.000316  -0.008147   0.002566  -0.003281  -0.008101   0.001961
    165       0.008293  -0.022627   0.007928  -0.010797   0.011233   0.025709
    166       0.003163  -0.020740   0.002850  -0.001625  -0.000122  -0.001933
    167      -0.008853  -0.033236   0.032063   0.000600   0.019554   0.032310
    168       0.012802  -0.001065  -0.012561  -0.011014  -0.003243   0.006209
    169      -0.000354  -0.039800   0.020177  -0.002738   0.011160   0.018778
    170      -0.010608  -0.041765   0.039963   0.001023   0.024410   0.039812
    171       0.015302  -0.002601  -0.015614  -0.013448  -0.004860   0.006288
    172       0.001123  -0.051962   0.025178  -0.006083   0.015673   0.028757
    173      -0.015839  -0.066105   0.063314   0.000589   0.041486   0.065576
    174       0.011579   0.036743  -0.033399  -0.003592  -0.021333  -0.027827
    175      -0.008959  -0.031055   0.030297   0.002363   0.018292   0.022378
    176      -0.006521  -0.026188   0.022683   0.003143   0.010012   0.017699
    177       0.012220   0.059072  -0.048512   0.000773  -0.034499  -0.051776
    178      -0.012674  -0.034696   0.040261   0.001183   0.026855   0.034361
    179      -0.006946  -0.032979   0.027725   0.001846   0.014375   0.025399
    180       0.007155   0.048791  -0.031667   0.001603  -0.021742  -0.033188
    181      -0.013571  -0.007606   0.024917   0.010877   0.011667   0.005078
    182      -0.003199  -0.008926   0.004362   0.006869  -0.004950  -0.007728
    183       0.003005   0.081645  -0.043619   0.010882  -0.033031  -0.060021
    184      -0.021712   0.012694   0.028976   0.019215   0.012077  -0.003525
    185      -0.000138  -0.000375  -0.007259   0.007383  -0.013356  -0.020668
    186       0.007957   0.010958  -0.010419  -0.006004  -0.004904   0.002533
    187      -0.004801  -0.010141   0.009986   0.005076   0.002258   0.000225
    188      -0.003100   0.001117  -0.001932   0.008708  -0.009841  -0.017356
    189       0.005906   0.012059  -0.007441  -0.004625  -0.003669   0.005550
    190      -0.005362   0.002507   0.003264   0.007781  -0.004290  -0.008789
    191       0.001758   0.025075  -0.025117   0.010282  -0.027477  -0.045303
    192       0.009073  -0.023631   0.007559  -0.013906   0.011690   0.032127
    193       0.003055  -0.018665  -0.000122  -0.001449  -0.002664  -0.003283
    194      -0.007887  -0.018550   0.019254   0.006717   0.007729   0.009709
    195       0.009133  -0.042833   0.019935  -0.020400   0.023928   0.055521
    196       0.006712  -0.013671  -0.011507  -0.001373  -0.012039  -0.016368
    197      -0.007762  -0.013500   0.015658   0.008401   0.004352   0.003261
    198       0.024439   0.102111   0.013328  -0.037177  -0.017235   0.046135
    199       0.016345   0.017786  -0.023094  -0.002639  -0.038428   0.013863
    200       0.004657  -0.061114  -0.041452   0.000883  -0.008375   0.019660
                 30         31         32         33         34         35    
      0      -0.020904   0.001614   0.005258   0.003107   0.068899   0.130235
      1      -0.037293  -0.002839   0.011518   0.005308   0.097512   0.161182
      2      -0.022737  -0.028607   0.066449  -0.038563  -0.018947  -0.002920
      3      -0.021657  -0.036173   0.096381  -0.065521  -0.062892  -0.040643
      4       0.012424   0.030548  -0.063726   0.037982   0.035668   0.025142
      5       0.008092   0.005590  -0.019232   0.007360  -0.000562  -0.014744
      6      -0.000103   0.002195   0.006801   0.027121  -0.011044  -0.012292
      7      -0.011350  -0.004429  -0.013802  -0.001741  -0.001904   0.002311
      8      -0.005534  -0.001528   0.017850   0.039953  -0.012326  -0.022874
      9      -0.006373  -0.046155  -0.000513   0.006022   0.247695  -0.099661
     10      -0.012209   0.042729   0.004221   0.004010   0.062201   0.012368
     11       0.003959  -0.050611  -0.008513   0.005861   0.001584  -0.015751
     12      -0.009871   0.010228   0.001540   0.020600   0.041474   0.070289
     13      -0.011698   0.000821  -0.015123   0.006822   0.016860   0.021048
     14      -0.016091  -0.009976   0.034995   0.002856  -0.009864  -0.015054
     15      -0.005782   0.008288  -0.003011   0.012064   0.058596   0.040528
     16      -0.009309   0.013685  -0.003618   0.009668   0.036652   0.032526
     17      -0.003008   0.003875   0.001801   0.001750  -0.002596  -0.005133
     18      -0.011411   0.006463   0.000755   0.019331   0.073311   0.070964
     19      -0.016466   0.046455   0.004074   0.016060  -0.022222   0.101097
     20       0.003080   0.040903   0.001370  -0.009782  -0.103409  -0.002588
     21       0.012124   0.029255   0.009447  -0.010584  -0.080458  -0.022452
     22       0.005050  -0.025467   0.005728   0.005927   0.067142   0.021673
     23      -0.000815   0.007878  -0.001924  -0.000294   0.012171   0.000934
     24       0.014377   0.019170   0.019065  -0.014654  -0.088116  -0.043440
     25       0.010151  -0.026581   0.021380  -0.003641   0.021478  -0.016801
     26      -0.004396  -0.007417  -0.007391   0.005950   0.081845   0.022275
     27       0.019697   0.025358   0.031343  -0.021748  -0.132684  -0.068441
     28       0.012881  -0.035351   0.030208  -0.004962   0.034121  -0.023074
     29      -0.006927  -0.024406  -0.010255   0.012059   0.144005   0.041887
     30       0.001183  -0.002807   0.003822  -0.001969  -0.015876  -0.008172
     31       0.001307  -0.002262   0.008397  -0.004210  -0.019789  -0.012938
     32      -0.007922  -0.009562  -0.012641   0.009117   0.102469   0.033717
     33      -0.003066  -0.011987   0.003038   0.000291  -0.001469  -0.003284
     34      -0.001720   0.005681   0.007511  -0.006448  -0.039532  -0.016523
     35      -0.011228  -0.033355  -0.012989   0.015366   0.149152   0.045982
     36      -0.009846  -0.008436  -0.014944   0.010601   0.036774   0.028517
     37      -0.008907   0.015614  -0.013738   0.004223  -0.006121   0.018288
     38      -0.008015   0.016124  -0.018017   0.005525   0.065683   0.030771
     39      -0.025811  -0.016250  -0.038400   0.025737   0.105786   0.077661
     40      -0.022723   0.036845  -0.037406   0.011978  -0.007259   0.049518
     41      -0.011707   0.017316  -0.023825   0.008463   0.075338   0.040965
     42       0.003356  -0.006326   0.005556  -0.000838  -0.012677  -0.015775
     43       0.002917   0.000037   0.005301  -0.002023  -0.000060  -0.010978
     44      -0.001166   0.034755  -0.008221  -0.004462  -0.010599  -0.002219
     45       0.000061  -0.016276   0.001971   0.003754   0.023411  -0.007475
     46       0.002133   0.006166   0.005381  -0.003442  -0.017992  -0.021932
     47       0.001599   0.053684  -0.004168  -0.011393  -0.073252  -0.025066
     48       0.015242   0.012982   0.021809  -0.014285  -0.088812  -0.047440
     49       0.010070  -0.026556   0.017841  -0.001533   0.041879  -0.006510
     50       0.001355   0.030546  -0.003920  -0.005479  -0.014775  -0.005695
     51       0.018619   0.013180   0.028925  -0.017758  -0.105901  -0.050907
     52       0.013243  -0.043739   0.028266  -0.001953   0.054100  -0.012773
     53       0.003654   0.049736  -0.004405  -0.010401  -0.056542  -0.005639
     54      -0.008947  -0.007063   0.016333  -0.000671  -0.001826   0.003139
     55      -0.002376  -0.005765  -0.030886   0.010120  -0.041668  -0.029151
     56       0.003440  -0.000019  -0.005364   0.015626  -0.022604  -0.022632
     57      -0.014126  -0.018057   0.060402   0.001146  -0.006024  -0.007308
     58       0.015280  -0.027816   0.044428   0.005458  -0.071578  -0.043893
     59       0.010498   0.016319  -0.079553   0.016191  -0.026838   0.001078
     60      -0.132695  -0.033057   0.063953   0.053361  -0.074730  -0.026676
     61      -0.274309  -0.058016   0.075453   0.134440  -0.190866  -0.119831
     62       0.285899   0.043114  -0.119263  -0.108161   0.071434   0.089881
     63       0.103216   0.012710  -0.007260  -0.047420   0.066463   0.034835
     64      -0.081191  -0.046914   0.079541   0.045895  -0.124251  -0.074447
     65      -0.387232   0.004076  -0.144560   0.207184  -0.180155  -0.086213
     66      -0.007229  -0.044429   0.173166  -0.009944  -0.004556  -0.036821
     67       0.435665  -0.003640   0.055856  -0.195867   0.085499   0.067078
     68       0.130942   0.022429  -0.072593  -0.041449   0.018097   0.032012
     69      -0.012447  -0.025362   0.065122  -0.056459   0.025820  -0.000169
     70       0.017871  -0.014181  -0.037810  -0.027833  -0.062392  -0.060448
     71       0.007799  -0.001516  -0.005565   0.010101  -0.027948  -0.031278
     72       0.009569  -0.031124   0.105059  -0.065848   0.040255   0.000823
     73       0.391932   0.016967   0.222275   0.141365  -0.008683  -0.018008
     74       0.076463   0.023993  -0.020971   0.092802  -0.047988  -0.019972
     75       0.304214  -0.000301   0.306477   0.085017   0.088498   0.047374
     76      -0.178528  -0.034184  -0.182153  -0.128113  -0.103359  -0.097771
     77      -0.002738  -0.022413   0.005228  -0.055755  -0.039585  -0.068737
     78      -0.340913  -0.068011  -0.129107  -0.242331  -0.016295  -0.053975
     79      -0.135641  -0.033771  -0.153113  -0.119145  -0.101003  -0.099350
     80      -0.047630  -0.008718  -0.000381  -0.012642  -0.003843  -0.016216
     81       0.009130  -0.001358  -0.079518   0.000364  -0.062910  -0.020499
     82       0.003715  -0.002868  -0.101372   0.039873  -0.119759  -0.081578
     83       0.010113  -0.000880   0.019238  -0.030389   0.037493   0.029163
     84       0.000205   0.003987   0.032508   0.171427  -0.112884  -0.047238
     85       0.004445   0.009987   0.021407   0.330308  -0.250647  -0.136144
     86       0.037127  -0.010457  -0.246503  -0.390620   0.121908   0.081650
     87       0.043398  -0.013372  -0.413786  -0.441796   0.030075   0.029847
     88       0.017554  -0.007317  -0.322686  -0.115357  -0.181230  -0.147501
     89       0.013075  -0.002036  -0.026597  -0.070414   0.031815   0.021242
     90       0.006329   0.010221   0.026554   0.278593  -0.200754  -0.088211
     91       0.000426  -0.008187  -0.094534  -0.064416  -0.030275  -0.031763
     92      -0.017361   0.008724   0.372542   0.321956   0.040490   0.058383
     93       0.007481  -0.018029  -0.003246   0.000600   0.052665  -0.100447
     94      -0.005818   0.070622   0.010697  -0.003192   0.047511  -0.032059
     95       0.001193  -0.048536  -0.009894   0.007671   0.011812   0.009505
     96       0.009043   0.002378  -0.001326  -0.002241  -0.034407  -0.039612
     97      -0.001352   0.046582   0.007087  -0.002749   0.028581  -0.028087
     98      -0.005598   0.014727   0.000196   0.003542   0.048086  -0.013597
     99      -0.002385  -0.003437   0.005021  -0.000493   0.045130  -0.126065
    100       0.000499   0.027231   0.003458  -0.003556  -0.026626  -0.001656
    101      -0.003856   0.010938  -0.001564   0.004372   0.046056  -0.005320
    102      -0.007616  -0.001689   0.010755  -0.000593   0.069754  -0.197471
    103       0.000591   0.028314   0.004147  -0.004662  -0.037227  -0.009717
    104      -0.005840   0.015937  -0.000601   0.006386   0.083452  -0.012046
    105      -0.010115  -0.017081   0.000713   0.004195   0.076099   0.015869
    106       0.003516  -0.004011  -0.002274  -0.003150  -0.069913   0.049675
    107       0.002950  -0.028235  -0.007913   0.004258  -0.006068  -0.006778
    108      -0.023879  -0.021852   0.003636   0.008057   0.144371   0.084700
    109       0.007085  -0.055383  -0.009870  -0.000873  -0.102385   0.083527
    110       0.004363  -0.021219  -0.007377   0.003487  -0.011124  -0.020326
    111       0.003248  -0.014914  -0.006813   0.002095  -0.046333   0.088063
    112       0.003164   0.022043   0.000350  -0.004743  -0.078228   0.056546
    113       0.007249  -0.081292  -0.015117   0.006662  -0.026802   0.000026
    114       0.002647  -0.015829  -0.010939   0.003437  -0.114871   0.243905
    115       0.005978   0.000378  -0.004143  -0.003891  -0.114291   0.098122
    116       0.011705  -0.113308  -0.019950   0.007346  -0.049267  -0.008245
    117       0.012495  -0.009940  -0.004008  -0.001557  -0.038709  -0.090857
    118      -0.001312   0.060956   0.008082  -0.005215  -0.011243  -0.010927
    119       0.005774  -0.082569  -0.015021   0.006900  -0.025288   0.027783
    120       0.014962  -0.006654  -0.002609  -0.002169  -0.081337  -0.090770
    121      -0.002485   0.068690   0.009716  -0.004634   0.007237  -0.023398
    122       0.008097  -0.095244  -0.017212   0.004997  -0.074388   0.054738
    123       0.005882   0.007600  -0.001554  -0.001836  -0.060912   0.039646
    124       0.003064   0.020438   0.004489  -0.002973   0.023902  -0.029308
    125      -0.001403   0.028384   0.004095  -0.002858   0.012928  -0.018113
    126       0.007183  -0.026663  -0.007013   0.002680  -0.045405   0.045882
    127       0.005818  -0.148651  -0.016050   0.011354   0.085154  -0.123652
    128      -0.003693   0.140128   0.019929  -0.016277  -0.049120   0.008978
    129       0.001877   0.100742   0.011258  -0.011277  -0.094802   0.071449
    130       0.028179  -0.287873  -0.038592   0.020789   0.022720  -0.090325
    131      -0.004394   0.243916   0.034294  -0.028961  -0.115300   0.043374
    132       0.000483   0.007320  -0.003411   0.003748  -0.011941   0.083991
    133      -0.005545  -0.152972  -0.013622   0.013687   0.157803  -0.208018
    134       0.009756   0.146899   0.017313  -0.019378  -0.139199   0.105564
    135       0.020693  -0.254277  -0.039125   0.023979   0.001814  -0.016759
    136      -0.000294  -0.180535  -0.018311   0.015303   0.137537  -0.191747
    137      -0.020170   0.181981   0.029759  -0.018516   0.022435  -0.084015
    138      -0.000626  -0.030321  -0.006552   0.004108  -0.033154   0.100819
    139      -0.004532   0.101926   0.016798  -0.007709   0.091449  -0.072515
    140       0.009077  -0.083749  -0.012431   0.003285  -0.071385   0.037374
    141      -0.000421  -0.025554  -0.005196   0.003627  -0.053742   0.073234
    142      -0.015043   0.155293   0.024529  -0.008654   0.177238  -0.035548
    143       0.007810  -0.071437  -0.009902   0.002656  -0.080082   0.012279
    144      -0.005901  -0.060739  -0.011923   0.009369   0.019414   0.206420
    145      -0.000833   0.025665   0.005228  -0.001665   0.055075  -0.011385
    146       0.016175  -0.177096  -0.026337   0.009622  -0.142275   0.080267
    147      -0.002015  -0.036942  -0.007287   0.005402  -0.036892   0.111778
    148      -0.002766   0.187250   0.030142  -0.017142   0.088370  -0.196391
    149       0.010862  -0.106242  -0.016577   0.004839  -0.062678   0.069818
    150      -0.004019   0.108329   0.015794  -0.012282  -0.044351   0.012420
    151       0.019669  -0.081729  -0.014958   0.004515  -0.078468   0.112451
    152      -0.006799   0.108813   0.017756  -0.012762   0.001716  -0.016075
    153      -0.003482   0.096589   0.012000  -0.008756  -0.035665   0.003777
    154       0.041075  -0.329660  -0.048466   0.022253  -0.114165   0.173440
    155      -0.014832   0.212685   0.035991  -0.025295  -0.002624  -0.020303
    156      -0.026587   0.350874   0.053914  -0.033673   0.012119  -0.094148
    157       0.011613   0.027686  -0.002258  -0.002456  -0.085416   0.133258
    158      -0.009741   0.178457   0.021131  -0.014385  -0.036338   0.069232
    159       0.003438   0.022137   0.005678  -0.008407  -0.079020   0.082432
    160       0.017010  -0.035888  -0.013717   0.004409  -0.109369   0.197840
    161      -0.003110   0.043860   0.014692  -0.011794   0.032448  -0.094500
    162      -0.005362   0.003201   0.002385  -0.002158   0.006578   0.048089
    163      -0.010435   0.007997  -0.006562   0.010074   0.028786   0.069148
    164       0.002876  -0.002776   0.000856  -0.004982  -0.010641  -0.020692
    165       0.019251   0.024123  -0.065159   0.031724   0.019036   0.009775
    166      -0.003621  -0.009290   0.036542  -0.018508  -0.008956   0.011889
    167       0.014533   0.016953  -0.046564   0.023444   0.010992  -0.005342
    168       0.012979   0.015069  -0.045831   0.020957   0.011481  -0.017957
    169       0.007150  -0.003828   0.024991  -0.015281  -0.018060  -0.022070
    170       0.017412   0.019748  -0.053268   0.026868   0.012122  -0.000496
    171       0.014511   0.014299  -0.040746   0.017323   0.006068  -0.032654
    172       0.014066   0.001033   0.016739  -0.012527  -0.021504  -0.039621
    173       0.028992   0.033502  -0.088502   0.044666   0.020389   0.004233
    174      -0.005154  -0.003156  -0.000221  -0.001033   0.000913  -0.009803
    175       0.007472   0.002557   0.002084  -0.002184  -0.010040  -0.014193
    176       0.005714   0.003005  -0.004294   0.001840  -0.002523  -0.000525
    177      -0.017758  -0.020336   0.048732  -0.026285  -0.016749  -0.016945
    178       0.015448   0.014081  -0.033208   0.015141  -0.002950  -0.027263
    179       0.009833   0.008645  -0.020388   0.010100   0.002946   0.000882
    180      -0.010897  -0.001985  -0.009163   0.006815   0.015440   0.025470
    181      -0.006038  -0.004429   0.016098  -0.004869   0.000747   0.031207
    182      -0.008654  -0.018742   0.061737  -0.031983  -0.024790  -0.004874
    183      -0.027861  -0.013776   0.017453  -0.002880   0.019993   0.061648
    184      -0.013767  -0.002275   0.001473   0.006692   0.018578   0.074541
    185      -0.015131  -0.028863   0.091952  -0.047651  -0.034857  -0.011061
    186       0.008222   0.013520  -0.044036   0.021308   0.013579  -0.008218
    187      -0.005869  -0.012070   0.042649  -0.021221  -0.015358  -0.010338
    188      -0.013672  -0.022944   0.071216  -0.035972  -0.024425   0.002792
    189       0.008820   0.015771  -0.050337   0.024890   0.016247  -0.013332
    190      -0.011298  -0.016602   0.054169  -0.026471  -0.016467  -0.016517
    191      -0.026814  -0.038778   0.112560  -0.056792  -0.033920   0.004178
    192       0.025134   0.029363  -0.080436   0.037416   0.016312  -0.021427
    193      -0.004502  -0.016924   0.062677  -0.034139  -0.028238  -0.026425
    194       0.000122  -0.003128   0.014947  -0.006801  -0.006826   0.004395
    195       0.039972   0.049662  -0.133964   0.063289   0.029742  -0.037232
    196      -0.011396  -0.028995   0.107130  -0.058379  -0.047001  -0.042269
    197      -0.003946  -0.008740   0.030348  -0.014317  -0.010865   0.007786
    198      -0.005959   0.067125  -0.006089   0.007634  -0.096203   0.340505
    199      -0.011104   0.019999  -0.001456   0.007349   0.039505   0.042815
    200       0.004761  -0.083635  -0.015472   0.010320  -0.013854   0.011002
                 36         37         38         39         40         41    
      0      -0.032805  -0.105904   0.017896  -0.019009   0.010038  -0.058902
      1      -0.050507  -0.102619  -0.032691   0.073567   0.018240  -0.084276
      2      -0.001809   0.017564  -0.031304   0.056606   0.003919  -0.009312
      3       0.022541   0.022352   0.037372  -0.058245  -0.007389   0.026515
      4      -0.012166  -0.008196  -0.027473   0.044253   0.003146  -0.000363
      5      -0.000748   0.021335  -0.023065   0.029740   0.000340   0.007696
      6       0.013457  -0.023015   0.107407  -0.069350  -0.004990   0.031405
      7      -0.000942   0.005546  -0.041157   0.016283  -0.000229   0.036019
      8       0.005589   0.027254   0.070614   0.117276   0.006922  -0.015594
      9      -0.033958   0.218478   0.021621  -0.051697  -0.031030   0.045265
     10       0.012547   0.006997  -0.000906   0.015669  -0.006007   0.118175
     11       0.048351  -0.046582  -0.006170   0.001405   0.007427  -0.036061
     12      -0.001713  -0.082690   0.080632  -0.038118   0.002475  -0.001878
     13      -0.005274  -0.005547  -0.031196   0.028274   0.001757   0.028818
     14       0.011361   0.012585   0.034552   0.080636   0.003509   0.005536
     15       0.001346  -0.030163   0.040840  -0.022524  -0.002964   0.005274
     16       0.007397  -0.045161   0.004389   0.003908   0.002443   0.067972
     17       0.024494  -0.017504   0.006269   0.016816   0.001497   0.019906
     18      -0.003152  -0.062503   0.072508  -0.024760  -0.000789  -0.008826
     19       0.011963  -0.178515   0.039600   0.016081   0.018115   0.065282
     20       0.041850  -0.070438  -0.034082   0.036316   0.011589   0.050171
     21       0.032687  -0.043958  -0.024039   0.017054   0.005324   0.034352
     22      -0.026990   0.018606   0.020686  -0.021382  -0.002807  -0.004754
     23      -0.007441  -0.000842  -0.000095  -0.000729   0.000470   0.005659
     24       0.013591   0.001960  -0.022416   0.028840   0.003301   0.008337
     25      -0.029129   0.059564   0.016297   0.005836  -0.003489  -0.027355
     26      -0.057881   0.041873   0.015225  -0.028224  -0.004489  -0.019043
     27       0.022934   0.010042  -0.029526   0.053170   0.004808   0.006091
     28      -0.053904   0.097431   0.024784   0.008961  -0.005915  -0.049600
     29      -0.096173   0.076725   0.032486  -0.050110  -0.008838  -0.042294
     30       0.004138   0.007815  -0.001545   0.006797  -0.000470  -0.006631
     31       0.006153   0.011302  -0.000348   0.013425  -0.000191  -0.003855
     32      -0.065178   0.043747   0.020572  -0.038093  -0.005768  -0.023918
     33       0.000915   0.021565   0.006681   0.007382  -0.002314  -0.019404
     34       0.010716   0.011268  -0.004550   0.019741  -0.000281  -0.007248
     35      -0.076352   0.066181   0.038775  -0.044989  -0.008681  -0.040702
     36       0.013061  -0.028543   0.007774  -0.013435   0.000055   0.009025
     37       0.027113  -0.051648  -0.006631  -0.003975   0.002874   0.026750
     38      -0.052191   0.012416   0.004713  -0.037840  -0.003131  -0.007071
     39       0.015289  -0.061299   0.021553  -0.041111  -0.000915   0.018537
     40       0.061864  -0.124333  -0.014892  -0.015096   0.006351   0.058125
     41      -0.048358   0.000190   0.005789  -0.042966  -0.002902  -0.002452
     42       0.003665   0.013601   0.000256   0.013175   0.000073  -0.008248
     43      -0.015653   0.024664   0.001131   0.004318  -0.001088  -0.010894
     44      -0.021739  -0.004480  -0.013728  -0.008768   0.000741   0.005416
     45      -0.019899   0.041885   0.011057   0.004784  -0.002934  -0.029901
     46      -0.013091   0.030389  -0.003018   0.015635  -0.000661  -0.016869
     47       0.007702  -0.029457  -0.031132   0.014394   0.004675   0.022659
     48       0.023525   0.002218  -0.018792   0.035640   0.003333   0.011335
     49      -0.043648   0.068044   0.020861  -0.006366  -0.005305  -0.031143
     50      -0.018568  -0.000557  -0.011397  -0.005162   0.000576   0.003908
     51       0.021765   0.021848  -0.017848   0.044590   0.001591   0.001764
     52      -0.054162   0.105904   0.034512   0.001397  -0.008393  -0.051436
     53      -0.008816  -0.011685  -0.025778   0.001245   0.001357   0.011467
     54       0.000333  -0.016130   0.043629  -0.058939  -0.003237   0.014454
     55       0.006212   0.017940  -0.022402   0.003278  -0.001784   0.029160
     56       0.000892   0.026870   0.008884   0.069703   0.004628  -0.015198
     57      -0.005046   0.011796   0.020011   0.009248   0.001248  -0.008586
     58      -0.013110   0.041956  -0.161105  -0.098789  -0.007269  -0.027718
     59       0.003873  -0.038624   0.012939  -0.165853  -0.009617   0.017950
     60      -0.018075   0.006160  -0.115249  -0.216754  -0.012217  -0.037894
     61      -0.016701   0.100556  -0.273384  -0.151598  -0.012146  -0.056606
     62      -0.004972  -0.126674   0.034181  -0.310939  -0.015564   0.026900
     63       0.013951  -0.037115   0.193740   0.093060   0.006358   0.054242
     64      -0.023195   0.071822  -0.264636  -0.160184  -0.011255  -0.062043
     65       0.020762  -0.023308  -0.006191  -0.348831  -0.024386   0.057344
     66      -0.016406   0.099069  -0.037603   0.266264   0.017227  -0.070233
     67      -0.030023  -0.023125  -0.143583  -0.081556  -0.002129  -0.047891
     68      -0.001327  -0.054734   0.016456  -0.153448  -0.007671   0.010272
     69      -0.008388   0.038669  -0.070643   0.112864   0.005684  -0.016119
     70       0.020375   0.015071   0.159246   0.018685   0.000773  -0.028839
     71       0.003359   0.031388   0.035376   0.082454   0.005615  -0.027830
     72      -0.012884   0.061039  -0.119577   0.188320   0.009716  -0.029137
     73       0.009476  -0.013512   0.192268   0.026115   0.003659  -0.053133
     74       0.011501  -0.036244   0.174710  -0.110939  -0.003861  -0.002077
     75      -0.025142   0.029025  -0.148209   0.149498   0.008656  -0.017634
     76       0.032549   0.028988   0.232949   0.028479   0.001136  -0.045948
     77       0.012272   0.067401   0.154921   0.227464   0.015435  -0.108927
     78       0.001259   0.100280  -0.090365   0.238228   0.011149  -0.041780
     79       0.033986   0.026017   0.286475   0.048451   0.003410  -0.070014
     80      -0.009984   0.067346  -0.177885   0.149259   0.006767   0.011023
     81      -0.006414   0.001881  -0.076313  -0.099132  -0.005414  -0.031960
     82       0.011622   0.049724   0.005003   0.045977   0.001732  -0.019813
     83      -0.011699   0.000817  -0.153110  -0.029666  -0.003438   0.030565
     84      -0.003496   0.013428  -0.043602  -0.090547  -0.004448  -0.045976
     85       0.004652   0.079916  -0.142762  -0.042817  -0.003964  -0.069102
     86      -0.023495  -0.019084  -0.316081  -0.097331  -0.008954   0.048624
     87      -0.015119  -0.017916  -0.205196  -0.150059  -0.009635  -0.018831
     88       0.028384   0.085262   0.178211   0.163271   0.011147  -0.090909
     89      -0.009577   0.005506  -0.132606  -0.013756  -0.002169   0.020370
     90      -0.007433   0.037556  -0.142174  -0.141746  -0.007515  -0.091293
     91       0.010189   0.022646   0.029247   0.057223   0.001803   0.029638
     92      -0.021793  -0.018307  -0.240478  -0.106572  -0.009506   0.083124
     93      -0.055338  -0.015094  -0.002014  -0.013004   0.018504  -0.000639
     94       0.018285  -0.025593  -0.001293   0.013210  -0.001553   0.128050
     95       0.071742  -0.023940  -0.006534   0.003092  -0.001122  -0.022773
     96      -0.013819  -0.060391  -0.008826  -0.000661   0.038127  -0.001991
     97       0.031241  -0.022649  -0.002805   0.005446   0.002711   0.064062
     98       0.102493  -0.041353  -0.012957   0.014776  -0.007249   0.067952
     99      -0.055604  -0.130584  -0.009061   0.012256   0.031180  -0.006115
    100      -0.074067  -0.011115   0.004543   0.005561   0.003353   0.046928
    101       0.134360  -0.042068  -0.016275   0.015881  -0.006297   0.083010
    102      -0.101877  -0.238911  -0.011827   0.034226   0.004152  -0.022757
    103      -0.094951  -0.024834   0.003776   0.006602  -0.000120   0.020885
    104       0.186744  -0.040864  -0.017397   0.017522  -0.004979   0.123550
    105       0.053666   0.076496   0.004624  -0.012394   0.003107   0.022102
    106      -0.118055   0.046587   0.011319  -0.003155  -0.000028   0.022188
    107       0.065073  -0.057633  -0.016461   0.013854   0.000851   0.025563
    108       0.115801   0.199557   0.017325  -0.023275  -0.025149   0.053597
    109      -0.162570   0.091747   0.018295  -0.014516  -0.002212  -0.046463
    110       0.062969  -0.080279  -0.019150   0.016825   0.004948   0.029761
    111       0.087512   0.050200  -0.003022  -0.003461  -0.011563  -0.024915
    112      -0.089699   0.029345   0.007193   0.005210  -0.004539   0.058492
    113       0.005363  -0.027376  -0.008704  -0.000466   0.006600  -0.060698
    114       0.188716   0.145500   0.001670  -0.003620  -0.045783  -0.037804
    115      -0.104773   0.062838   0.011801  -0.001038  -0.009666   0.016049
    116      -0.061715  -0.020365  -0.004131  -0.009680   0.014291  -0.118243
    117      -0.062330  -0.132256  -0.011096   0.013732   0.008716  -0.047310
    118      -0.023481  -0.039595  -0.001687   0.018019  -0.003222   0.112035
    119       0.023434   0.008486  -0.005520  -0.004934   0.002883  -0.055973
    120      -0.095611  -0.198321  -0.008516   0.034432  -0.012866  -0.076610
    121      -0.002333  -0.057381  -0.002226   0.021320  -0.008118   0.116732
    122      -0.030800   0.032175  -0.003377  -0.006320   0.008693  -0.068347
    123       0.023391  -0.006490  -0.003530   0.000118   0.015069   0.001241
    124       0.057654  -0.003563  -0.004043  -0.006714  -0.000595  -0.021911
    125       0.035516  -0.019026  -0.007006   0.005896  -0.005597   0.037702
    126       0.083179  -0.023796  -0.009685   0.012853  -0.003064   0.072589
    127      -0.042064  -0.066087  -0.008229  -0.007116   0.016965  -0.098970
    128      -0.058229   0.040742   0.007040  -0.020055   0.028213  -0.082629
    129       0.009647   0.036969   0.003354  -0.010823   0.017993  -0.039108
    130      -0.059208  -0.078671  -0.010470  -0.009358   0.089057  -0.057886
    131      -0.139676   0.101748   0.020271  -0.045367   0.065280  -0.192367
    132       0.201472  -0.011137  -0.013038   0.035070  -0.067682   0.185717
    133      -0.068105  -0.117775  -0.014309  -0.003126  -0.007627  -0.147205
    134      -0.035547   0.096371   0.013777  -0.025244   0.061826  -0.031949
    135       0.089033  -0.120102  -0.024921   0.031572   0.019833   0.137868
    136      -0.079004  -0.111172  -0.012665  -0.004856   0.009006  -0.149010
    137      -0.125283   0.002338   0.005694  -0.023927   0.003144  -0.198850
    138      -0.001451   0.072261   0.012404   0.009245  -0.055347   0.044710
    139       0.186261  -0.004858  -0.015677  -0.017462  -0.011051  -0.111204
    140      -0.125664  -0.007142   0.008652   0.017159  -0.000634   0.136506
    141      -0.061058  -0.055191   0.006951   0.086335  -0.442546  -0.003807
    142       0.343715   0.144798  -0.010936  -0.068951   0.136352  -0.163861
    143      -0.165652  -0.120084   0.003448   0.090068  -0.381169   0.079408
    144       0.093775   0.341581   0.034203  -0.100377   0.469285   0.165232
    145       0.099781   0.050490  -0.000579  -0.023849   0.079512   0.014469
    146      -0.282812  -0.037326   0.020890   0.051760  -0.082895   0.262511
    147      -0.028556   0.043707   0.014849   0.045543  -0.250382   0.034754
    148       0.216237  -0.194579  -0.043198   0.026603  -0.256031  -0.286476
    149      -0.084537   0.125706   0.015478  -0.068385   0.462204   0.228641
    150      -0.066718   0.032720   0.009108  -0.013498   0.003592  -0.070817
    151       0.109531   0.081526   0.003453  -0.019611  -0.006315  -0.120745
    152      -0.056744   0.043942   0.008649  -0.011962  -0.022241  -0.064303
    153       0.005218  -0.010905  -0.002662  -0.004900   0.032943  -0.000358
    154       0.098698   0.089224   0.005686  -0.002925  -0.084591  -0.117485
    155      -0.188902   0.124150   0.030093  -0.034072  -0.050170  -0.198234
    156      -0.172985   0.032283   0.016977  -0.030911   0.036461  -0.110066
    157       0.144395   0.115002   0.005277  -0.033399   0.030601  -0.158924
    158       0.051759   0.100909   0.008082  -0.027103   0.025387  -0.109421
    159      -0.166822   0.118768   0.029327  -0.018020  -0.068438  -0.170122
    160       0.178533   0.144089   0.007141  -0.029607   0.016032  -0.163517
    161      -0.152965  -0.003776   0.009140  -0.001763  -0.062063  -0.033681
    162      -0.007097  -0.046485   0.017141  -0.016174   0.004768  -0.032437
    163      -0.019195  -0.048878  -0.019560   0.038399   0.009683  -0.046418
    164       0.002094   0.024589  -0.019342   0.022836  -0.000301   0.008779
    165      -0.006108   0.004366  -0.010928   0.022945   0.002983  -0.020159
    166       0.000869  -0.017535   0.004720  -0.004913   0.003163  -0.024553
    167      -0.002504   0.014651  -0.008541   0.018709  -0.000120   0.004127
    168      -0.002916   0.036268  -0.031433   0.042943   0.000458   0.008209
    169       0.010773   0.008687   0.024321  -0.036868  -0.003587   0.014235
    170      -0.001969   0.007331   0.003049   0.006407  -0.000245  -0.000955
    171      -0.000961   0.049677  -0.033790   0.042674  -0.000833   0.021251
    172       0.013285   0.026030   0.026255  -0.041604  -0.005693   0.030865
    173      -0.002276   0.003197   0.017231  -0.007147  -0.001096  -0.003754
    174       0.000357   0.024796  -0.025489   0.030158  -0.001357   0.014399
    175       0.010294   0.008219   0.024666  -0.035211  -0.005890   0.022870
    176       0.002162  -0.004024   0.016552  -0.016403  -0.000611  -0.001971
    177       0.008821   0.021444  -0.006032  -0.004144  -0.005889   0.034232
    178       0.011098   0.034012   0.010016  -0.015537  -0.009256   0.046774
    179      -0.000208  -0.001804   0.010411  -0.005722   0.000507  -0.006395
    180      -0.010928  -0.009836  -0.029836   0.044405   0.006094  -0.025564
    181      -0.001309  -0.043947   0.030292  -0.034733   0.002844  -0.026934
    182       0.011411  -0.017958   0.045477  -0.064114  -0.003975   0.007551
    183      -0.017993  -0.050313  -0.025906   0.042442   0.011370  -0.056445
    184      -0.013168  -0.083322   0.027455  -0.020972   0.009772  -0.065523
    185       0.015206  -0.017859   0.050608  -0.076041  -0.005352   0.014082
    186      -0.005438   0.021754  -0.021606   0.031461   0.000902   0.005592
    187       0.005734  -0.007515   0.022576  -0.035373  -0.002018   0.010784
    188       0.010059  -0.025078   0.042767  -0.059989  -0.002731   0.000553
    189      -0.007157   0.024999  -0.021206   0.030522   0.000426   0.014632
    190       0.004033  -0.005023   0.020298  -0.035021  -0.002284   0.021827
    191       0.011119  -0.028155   0.035270  -0.054436  -0.001841  -0.002143
    192      -0.001642   0.042125  -0.022663   0.034393  -0.002515   0.017266
    193       0.013616   0.010027   0.022109  -0.040150  -0.006121   0.025105
    194       0.004344  -0.015664   0.029899  -0.036253  -0.001439  -0.001884
    195      -0.004692   0.076794  -0.049498   0.072598  -0.004986   0.039582
    196       0.023216   0.015488   0.044405  -0.079076  -0.012855   0.055261
    197       0.005474  -0.024204   0.037467  -0.047460  -0.001111  -0.006108
    198       0.087000   0.174641   0.030532   0.042856  -0.051111   0.020035
    199       0.016241   0.000267  -0.002667   0.014757  -0.004499   0.078285
    200       0.050911  -0.050992  -0.009046  -0.001983   0.009192  -0.081294
                 42         43         44         45         46         47    
      0       0.008328  -0.008127  -0.019681   0.017549   0.013900   0.106261
      1       0.012194  -0.008140  -0.046675   0.044758  -0.055685   0.037913
      2       0.000858  -0.006251  -0.019452   0.008049  -0.137066  -0.024274
      3      -0.000937   0.013014   0.018347  -0.019016   0.074902  -0.001474
      4      -0.001887  -0.005777  -0.001409  -0.019980  -0.103476   0.069537
      5       0.000917  -0.011878  -0.001408  -0.015767  -0.129015   0.022916
      6      -0.002380  -0.001907   0.033728  -0.041825   0.009434   0.002061
      7      -0.000316  -0.003999   0.044559  -0.053983  -0.036180  -0.063720
      8       0.002399   0.000307  -0.002078   0.006713   0.005174   0.006167
      9       0.046091   0.008292  -0.007267   0.012044   0.008041  -0.036332
     10      -0.005372  -0.000882   0.049762  -0.056894  -0.017066  -0.086818
     11       0.009642  -0.002836   0.021644  -0.023435  -0.006548  -0.003153
     12      -0.000985  -0.005336   0.028513  -0.032422   0.047865   0.101338
     13       0.002162  -0.003984   0.043796  -0.049872  -0.015020  -0.044174
     14      -0.007578  -0.002943   0.001351  -0.008835  -0.069753  -0.012284
     15       0.005360  -0.003582   0.027271  -0.023888   0.043427   0.074337
     16       0.005666  -0.004981   0.068635  -0.074605  -0.001376  -0.045913
     17      -0.002000  -0.001213   0.019269  -0.014377  -0.017509  -0.012314
     18      -0.001648  -0.005606   0.022722  -0.024846   0.051642   0.121376
     19       0.000390  -0.010234   0.084738  -0.097606   0.006331   0.016387
     20       0.006666  -0.002167   0.048854  -0.038540  -0.031668  -0.062901
     21       0.005884  -0.002794   0.044770  -0.036758   0.001144  -0.025984
     22       0.006060  -0.001986   0.028682  -0.011266   0.030581   0.026801
     23       0.001940  -0.000456   0.010272  -0.005219  -0.003994  -0.006524
     24       0.003806   0.001830  -0.101487  -0.089754  -0.005508  -0.027665
     25       0.003164   0.003310  -0.137361  -0.074280   0.012735   0.019028
     26       0.004055   0.001552  -0.039102  -0.007032   0.020334   0.018946
     27       0.005127   0.004848  -0.240990  -0.187186  -0.013502  -0.042386
     28       0.005894   0.007377  -0.310821  -0.173616   0.024629   0.031298
     29       0.005635   0.002979  -0.089120  -0.017089   0.042492   0.048622
     30      -0.009655  -0.000793   0.081265   0.099186  -0.021385   0.000444
     31      -0.010327  -0.000368   0.092867   0.114249  -0.030899  -0.005444
     32       0.001242   0.000939   0.007797   0.043509   0.020334   0.030050
     33      -0.022228  -0.001078   0.172045   0.225522  -0.047344   0.009093
     34      -0.023456  -0.000834   0.201737   0.250823  -0.063464  -0.010004
     35      -0.003530   0.001047   0.026545   0.087520   0.017166   0.049860
     36       0.002556  -0.002381   0.027112  -0.023373   0.016115   0.008128
     37       0.004899  -0.002512   0.036761  -0.036449   0.010446  -0.010878
     38       0.006368   0.000311  -0.001693   0.001216   0.030000   0.019234
     39       0.006202  -0.004666   0.053574  -0.052500   0.042527   0.023232
     40       0.009530  -0.005775   0.078430  -0.084287   0.025614  -0.019648
     41       0.007423  -0.000346   0.006393  -0.007816   0.035375   0.020510
     42       0.002286   0.002073  -0.110229  -0.071204  -0.002336  -0.003142
     43       0.005324   0.003109  -0.130042  -0.079024   0.008995   0.002093
     44       0.005213   0.000881  -0.027430  -0.023166   0.006507  -0.007865
     45       0.004782   0.005395  -0.259285  -0.154592   0.013930   0.013846
     46       0.008048   0.006491  -0.288540  -0.185518   0.008974  -0.006241
     47       0.005888   0.001281  -0.052900  -0.059213  -0.011739  -0.037346
     48      -0.008738  -0.001070   0.099232   0.097740  -0.044790  -0.031053
     49      -0.009213   0.000164   0.087255   0.142907  -0.010343   0.031126
     50       0.000820  -0.000042   0.026131   0.026458  -0.003320  -0.005658
     51      -0.028792  -0.002066   0.189357   0.212722  -0.074134  -0.032900
     52      -0.027223  -0.000001   0.189371   0.294952  -0.045721   0.042855
     53      -0.010483  -0.001455   0.055214   0.039687  -0.011522  -0.022780
     54       0.001145  -0.003319  -0.009909  -0.004289  -0.116315  -0.074851
     55      -0.002454  -0.001664   0.062060  -0.066728   0.060824  -0.008491
     56       0.006314   0.001972   0.003900   0.002087   0.059555   0.016170
     57       0.005638  -0.001553  -0.024731   0.016105  -0.094818  -0.066766
     58      -0.003213   0.004602  -0.050543   0.056903  -0.015353   0.010686
     59      -0.003072  -0.001450  -0.019906   0.010401  -0.095157  -0.042656
     60      -0.000902   0.001807  -0.134038   0.126699  -0.251431  -0.086772
     61      -0.003929   0.009068  -0.101056   0.117057  -0.020938   0.032035
     62      -0.008240  -0.004428  -0.058054   0.036682  -0.239762  -0.089284
     63       0.005651  -0.008703   0.090621  -0.114124  -0.033389  -0.090562
     64      -0.003731   0.008656  -0.117705   0.132136  -0.056177   0.022773
     65      -0.011413  -0.003225  -0.006331  -0.012080  -0.148726  -0.061883
     66       0.017749   0.004847  -0.037876   0.051856   0.060043  -0.000963
     67      -0.001559   0.003915  -0.086712   0.091385  -0.077784  -0.007762
     68      -0.002206  -0.001476  -0.030820   0.021483  -0.108920  -0.046094
     69      -0.000734   0.001931   0.010043  -0.001683   0.066690   0.032679
     70      -0.000901   0.001437  -0.049118   0.046211  -0.071362  -0.008586
     71       0.007529   0.003201  -0.015108   0.023709   0.054215   0.023374
     72      -0.001606   0.004127   0.019877  -0.001704   0.148983   0.081739
     73       0.000003   0.001838  -0.085586   0.086271  -0.091727   0.008581
     74       0.010175  -0.002364  -0.052880   0.037048  -0.167093  -0.099203
     75      -0.001583   0.002384   0.033372  -0.017286   0.154850   0.076717
     76      -0.000148   0.002538  -0.085931   0.081960  -0.129554  -0.020334
     77       0.008641   0.009523  -0.116386   0.141551   0.036499   0.091621
     78      -0.001575   0.006047   0.007278   0.013665   0.149097   0.090275
     79       0.000735   0.003558  -0.123870   0.122223  -0.163485  -0.011912
     80       0.004596   0.003594   0.096175  -0.078213   0.269049   0.079692
     81      -0.003817   0.003570  -0.049506   0.055586  -0.010143   0.028833
     82       0.001354   0.003830   0.027886  -0.019356   0.143792   0.055258
     83      -0.004625  -0.000493   0.050899  -0.048423   0.073534   0.016432
     84      -0.001591   0.004751  -0.062880   0.070924  -0.004211   0.036151
     85      -0.005772   0.012479  -0.010645   0.042751   0.291542   0.189320
     86      -0.014361   0.000048   0.071041  -0.063680   0.120925   0.054898
     87      -0.011798   0.004353  -0.035748   0.046456   0.033325   0.065081
     88       0.013370   0.009823  -0.036909   0.057361   0.192671   0.102775
     89      -0.003093   0.000431   0.041830  -0.037339   0.083032   0.025184
     90      -0.005842   0.011966  -0.100941   0.128405   0.110313   0.142778
     91       0.001354  -0.002688   0.071581  -0.079323   0.055267  -0.029057
     92      -0.010892  -0.005687   0.099123  -0.108455   0.018336  -0.036662
     93      -0.029332  -0.001417   0.005956  -0.004986   0.005075  -0.036980
     94       0.007719   0.006878  -0.018367   0.020292   0.005655  -0.023949
     95      -0.000161  -0.002915   0.024180  -0.027575  -0.005969  -0.016651
     96       0.038334   0.000265   0.003482  -0.000714   0.000446  -0.012523
     97       0.016775   0.004914  -0.015288   0.019315   0.005419  -0.004531
     98      -0.006814   0.003001  -0.011267   0.006122   0.000440  -0.020338
     99      -0.103652  -0.009745  -0.004053  -0.005723   0.000677   0.012881
    100      -0.019621   0.000498  -0.007353   0.008234   0.004942   0.001829
    101       0.017481   0.005715  -0.012260   0.007603  -0.000142  -0.033190
    102      -0.179383  -0.017706  -0.004591  -0.013203  -0.000998   0.048328
    103      -0.036595  -0.001841  -0.009169   0.007812   0.004940   0.015130
    104       0.035866   0.008634  -0.009102   0.006849  -0.000817  -0.052789
    105       0.005087   0.003354  -0.002265   0.001712  -0.000367  -0.019312
    106      -0.003657   0.001256  -0.007246   0.009141   0.004798   0.009254
    107      -0.005398   0.000875  -0.007590  -0.001206  -0.002748  -0.017698
    108       0.043279   0.009543  -0.006502   0.008629  -0.001103  -0.024484
    109      -0.003418  -0.002326   0.006935  -0.005626   0.001102   0.021037
    110      -0.010766   0.000443  -0.008724  -0.000426  -0.002226  -0.018726
    111       0.073659   0.000856   0.010062  -0.005826  -0.003621  -0.004434
    112       0.012590   0.003547  -0.017608   0.020546   0.006401   0.008039
    113      -0.025277  -0.005107   0.014765  -0.023533  -0.005949  -0.007595
    114       0.181195   0.004227   0.015802  -0.004343  -0.008234   0.009483
    115       0.028723   0.001447  -0.005369   0.010182   0.004390   0.016719
    116      -0.049372  -0.009761   0.030390  -0.039807  -0.007085  -0.001173
    117      -0.099341  -0.012196   0.008208  -0.016275   0.000507   0.009620
    118      -0.012250   0.004967  -0.031315   0.032125   0.008522  -0.001261
    119       0.007154  -0.002572   0.014522  -0.019716  -0.006088  -0.007319
    120      -0.181711  -0.023877   0.007482  -0.023777  -0.001687   0.049995
    121      -0.024096   0.003664  -0.031370   0.031546   0.009345   0.002160
    122       0.015505  -0.002146   0.014606  -0.019915  -0.009362  -0.006432
    123       0.118464   0.005325   0.002794   0.006403  -0.001853   0.008904
    124       0.026125   0.004116  -0.031034   0.040320   0.010586   0.043134
    125      -0.022645   0.004803  -0.058348   0.062300   0.017598   0.051599
    126       0.073401   0.010873  -0.058506   0.068935   0.015897   0.059402
    127       0.052847  -0.006026   0.046952  -0.041184  -0.013333  -0.029149
    128       0.088549  -0.000798   0.023702  -0.013753  -0.004018  -0.000763
    129       0.171555   0.006828   0.017103  -0.002772  -0.005257   0.011606
    130       0.055606  -0.012293   0.054413  -0.055361  -0.017894  -0.048130
    131       0.192392  -0.006683   0.105316  -0.092857  -0.027626  -0.054873
    132      -0.067890   0.019889  -0.176917   0.192479   0.052577   0.157614
    133       0.081287  -0.005845   0.083175  -0.077798  -0.023778  -0.065415
    134       0.068219  -0.001487  -0.009898   0.019878   0.005327   0.033394
    135       0.023148   0.006654  -0.068369   0.070963   0.016586   0.041782
    136       0.075968  -0.008595   0.091934  -0.087481  -0.026696  -0.073725
    137       0.151938  -0.003402   0.106571  -0.095356  -0.027667  -0.070632
    138      -0.127512  -0.002466  -0.008906  -0.006070   0.001140  -0.007114
    139      -0.029795   0.001084  -0.050731   0.055615   0.015754   0.070164
    140       0.023821   0.009079  -0.052779   0.064458   0.018063   0.048458
    141      -0.109082   0.002932   0.001687  -0.017960  -0.001549  -0.029269
    142      -0.320178  -0.013199  -0.082119   0.056855   0.022633   0.092093
    143       0.004955   0.012814  -0.046379   0.052840   0.016290   0.028862
    144      -0.410766  -0.018151  -0.042766   0.001609   0.008832   0.013364
    145      -0.068306   0.001487  -0.051961   0.053999   0.016250   0.055768
    146       0.082398   0.015751  -0.039988   0.057894   0.015383   0.019024
    147      -0.203255  -0.002616  -0.008809  -0.015969   0.000911  -0.022133
    148       0.226125   0.009829  -0.030297   0.060207   0.011076   0.084964
    149       0.055873   0.005795  -0.062419   0.081680   0.020638   0.070596
    150       0.072955  -0.002387   0.051670  -0.049921  -0.015176  -0.033193
    151      -0.035627  -0.007638   0.044002  -0.061673  -0.017166  -0.028234
    152      -0.114964  -0.006671  -0.002050  -0.009878   0.001379   0.003355
    153       0.131758   0.006066   0.002393   0.011571  -0.000735   0.013426
    154      -0.031706  -0.007524   0.056872  -0.082870  -0.023284  -0.046748
    155      -0.225587  -0.022603   0.086457  -0.118547  -0.023828  -0.078207
    156       0.047682  -0.005667   0.057444  -0.048232  -0.012253  -0.028864
    157      -0.072880  -0.012967   0.070700  -0.096373  -0.026277  -0.055143
    158      -0.166868  -0.014121   0.039867  -0.068703  -0.015148  -0.043670
    159      -0.041077  -0.017723   0.146365  -0.167398  -0.043471  -0.131574
    160      -0.110187  -0.016696   0.095128  -0.128714  -0.034765  -0.087223
    161      -0.060844   0.000006  -0.038184   0.038764   0.014764   0.045410
    162      -0.001169   0.007471  -0.024571   0.029321   0.071733  -0.038710
    163      -0.000728   0.006234  -0.043046   0.043680   0.002142  -0.091678
    164       0.001692  -0.008781  -0.001253  -0.012317  -0.105707   0.004178
    165      -0.000560   0.012061  -0.027565   0.046126   0.105057  -0.155889
    166      -0.000126   0.008205  -0.041889   0.049425   0.040585  -0.184310
    167       0.000222  -0.000717   0.006117  -0.002573  -0.001586   0.004529
    168      -0.003557   0.119350   0.014362  -0.018904  -0.066030   0.020940
    169      -0.005588   0.156172   0.027395  -0.027947  -0.004320   0.058196
    170       0.000794  -0.020010   0.000909   0.013120   0.071925  -0.035696
    171      -0.009629   0.284522   0.047462  -0.062983  -0.145504   0.145458
    172      -0.013640   0.370429   0.072423  -0.081437  -0.068751   0.215806
    173       0.001150  -0.050706   0.000467   0.029197   0.180333  -0.066762
    174       0.006097  -0.130611   0.003568  -0.016602  -0.087283   0.057332
    175       0.006012  -0.156180   0.019060  -0.017278   0.036862   0.083586
    176      -0.001325   0.033624   0.002843   0.007470   0.059700  -0.025476
    177       0.011240  -0.276661   0.022078  -0.045439  -0.112739   0.189887
    178       0.013139  -0.341223   0.038583  -0.045872  -0.018151   0.208947
    179      -0.002470   0.065884  -0.001351   0.014303   0.065141  -0.056887
    180       0.000461   0.004392  -0.033935   0.033479  -0.022794  -0.113923
    181      -0.001477   0.012451  -0.026581   0.044349   0.131950  -0.121844
    182      -0.000887   0.005827   0.014378  -0.008574   0.068572   0.041308
    183      -0.000475   0.009698  -0.067402   0.071828   0.017815  -0.216257
    184      -0.002426   0.022297  -0.066624   0.097596   0.214237  -0.267001
    185      -0.000856   0.002153   0.020146  -0.020634   0.036852   0.075944
    186      -0.004735   0.121715   0.019900  -0.022724  -0.040741   0.057774
    187      -0.006904   0.150081   0.029167  -0.036426  -0.040159   0.103230
    188       0.000214  -0.020307   0.002272   0.003850   0.070148   0.003408
    189      -0.011125   0.254403   0.050741  -0.060449  -0.089149   0.182958
    190      -0.014658   0.316014   0.065296  -0.086564  -0.135860   0.264171
    191       0.002298  -0.052034  -0.010402   0.006577   0.004941  -0.018069
    192       0.004196  -0.124889   0.008112  -0.002813   0.020834   0.007839
    193       0.005237  -0.163860   0.009046  -0.017924  -0.029660   0.052215
    194      -0.001945   0.029689   0.006433   0.005352   0.085905  -0.003804
    195       0.009542  -0.302349   0.022450  -0.025976  -0.047302   0.101381
    196       0.011071  -0.383402   0.034549  -0.054681  -0.054749   0.217075
    197      -0.002990   0.063566   0.003974   0.009339   0.100837  -0.018977
    198      -0.396031  -0.021840   0.032097  -0.001685   0.007379  -0.067684
    199      -0.019312  -0.006300   0.085950  -0.088581  -0.023193  -0.102387
    200       0.006255  -0.008610   0.066153  -0.061125  -0.014765  -0.020997
                 48         49         50         51         52         53    
      0       0.043586   0.008860  -0.010691   0.039034   0.075245   0.036381
      1       0.043978   0.006156   0.077747  -0.106152  -0.025626   0.016259
      2      -0.022637   0.000812  -0.030797   0.005700  -0.020015  -0.004615
      3       0.041724  -0.011777   0.054375  -0.056810  -0.038330  -0.011967
      4      -0.020920   0.003502  -0.027115   0.041354   0.026646   0.006336
      5      -0.009413   0.004776  -0.111500   0.119487   0.043171   0.006946
      6      -0.078887  -0.024454  -0.075119  -0.011506   0.040013   0.027381
      7       0.027007  -0.045133  -0.041512  -0.081233  -0.020161  -0.007662
      8      -0.135507   0.023621   0.049385  -0.062840  -0.080894   0.002113
      9       0.005678   0.034040  -0.022047  -0.021318   0.025922  -0.090362
     10       0.007544  -0.010535   0.079156   0.036405   0.008487  -0.012155
     11      -0.011455   0.057764  -0.023561  -0.017409  -0.048269   0.014584
     12      -0.105002   0.010925  -0.037970   0.057671   0.054941   0.023263
     13       0.041881  -0.033278  -0.017812  -0.068265  -0.030189  -0.007107
     14      -0.209467   0.006376   0.003058  -0.042539  -0.029403  -0.001919
     15      -0.059128   0.017455  -0.029344   0.058346  -0.018167  -0.032386
     16       0.027759   0.019891   0.007906   0.006158  -0.029465   0.006078
     17      -0.078955   0.026470   0.009539   0.007093  -0.049349  -0.006978
     18      -0.131792   0.016378  -0.034246   0.069967   0.020318  -0.020073
     19      -0.057140   0.041902   0.001804   0.023177   0.018973   0.075266
     20       0.005921   0.041807   0.018262   0.003078  -0.102084   0.029469
     21       0.064050   0.045193  -0.017563   0.044198  -0.141884  -0.032890
     22       0.038781   0.047882  -0.030230   0.077706  -0.172150  -0.052217
     23      -0.014531   0.023732   0.000697   0.012772  -0.064133  -0.011307
     24       0.016388  -0.008486   0.007843  -0.015049   0.005420   0.005841
     25      -0.046646  -0.002621   0.002864   0.012587  -0.029101  -0.012747
     26       0.014824  -0.006502  -0.003067   0.003218   0.000449  -0.001455
     27      -0.039301  -0.039885   0.037693  -0.063479   0.118595   0.040181
     28      -0.093570  -0.052186   0.026796  -0.032511   0.122868   0.022341
     29       0.020636  -0.029628  -0.007059   0.003701   0.052705   0.001743
     30      -0.010244  -0.022249   0.003775  -0.026493   0.084416   0.019433
     31      -0.035724  -0.013010   0.011353  -0.032689   0.068206   0.023282
     32       0.018040  -0.013568  -0.006463   0.000415   0.029077   0.002878
     33      -0.060129  -0.059515   0.021147  -0.077462   0.243466   0.061074
     34      -0.060820  -0.061525   0.032026  -0.102403   0.271433   0.078741
     35      -0.031801  -0.017175  -0.003059  -0.000108   0.048407   0.005054
     36       0.016094   0.028138  -0.013479   0.044408  -0.103427  -0.031313
     37       0.035858   0.034500  -0.010089   0.037446  -0.113903  -0.027416
     38       0.070175  -0.010963  -0.014291   0.008534   0.015027  -0.004237
     39       0.037879   0.046081  -0.021026   0.081142  -0.166452  -0.051096
     40       0.074530   0.055985  -0.016228   0.065138  -0.169143  -0.044215
     41       0.077499  -0.006163  -0.016109   0.016517   0.000571  -0.008711
     42      -0.043910  -0.013983   0.011488  -0.022701   0.053009   0.015553
     43      -0.015999  -0.023684   0.010007  -0.025728   0.072699   0.019845
     44       0.037096  -0.011756   0.000114  -0.017849   0.041966   0.010605
     45      -0.081088  -0.064538   0.030584  -0.063025   0.211395   0.050381
     46      -0.067715  -0.070259   0.040595  -0.086158   0.240984   0.066774
     47       0.016839  -0.011634   0.015666  -0.046693   0.069744   0.028962
     48      -0.013686   0.007308   0.004958  -0.021959  -0.000586   0.010614
     49      -0.016377  -0.008460  -0.012070   0.009672   0.010318  -0.005758
     50       0.026140  -0.005212  -0.002855  -0.009396   0.019489   0.004455
     51      -0.048430  -0.046994   0.031622  -0.053656   0.129963   0.039294
     52      -0.093129  -0.051716   0.009048  -0.032082   0.155988   0.029106
     53       0.056569  -0.041812   0.013831  -0.012949   0.063190   0.011262
     54       0.072883  -0.037415  -0.030403  -0.057508  -0.002826  -0.004888
     55      -0.025474  -0.055778  -0.106025  -0.062675   0.036187   0.016749
     56       0.133170  -0.001156  -0.008953   0.045130   0.027406  -0.003202
     57       0.165442  -0.030072  -0.012833  -0.031247   0.002237  -0.012928
     58      -0.002968   0.026579   0.047474   0.026024  -0.013099  -0.008231
     59       0.008797  -0.010472  -0.001142  -0.021630  -0.006707  -0.004902
     60       0.113031   0.036204   0.133414   0.000247  -0.070968  -0.040240
     61       0.022695   0.068069   0.125850   0.076972  -0.036343  -0.023948
     62      -0.078705  -0.001791   0.035595  -0.061006  -0.046175  -0.009300
     63       0.101361  -0.117711  -0.186919  -0.132296   0.057318   0.021690
     64       0.026914   0.076575   0.148006   0.080404  -0.046713  -0.028187
     65      -0.127385  -0.029818  -0.030224  -0.088329  -0.021399   0.004346
     66       0.384333   0.003359   0.029979   0.086738   0.033388  -0.027011
     67       0.027145   0.046410   0.095063   0.044230  -0.032027  -0.018491
     68       0.024529  -0.003850   0.013819  -0.013006  -0.011190  -0.008281
     69      -0.050307   0.009483   0.006949   0.001315  -0.003709   0.002666
     70      -0.057392   0.018623   0.030988  -0.005049  -0.023196  -0.002830
     71       0.166046   0.015464   0.018128   0.082125   0.027799  -0.010164
     72      -0.117394   0.031457   0.024360   0.024435  -0.006944   0.007882
     73      -0.106897   0.057217   0.100420   0.013145  -0.055968  -0.006366
     74       0.326105  -0.029107  -0.004356   0.028517   0.025531  -0.024886
     75      -0.108908   0.020032   0.007097   0.012478   0.002906   0.011171
     76      -0.053368   0.037629   0.072000   0.006524  -0.046461  -0.011064
     77       0.028774   0.129968   0.202272   0.168726  -0.056231  -0.024190
     78      -0.128977   0.044533   0.042144   0.039588  -0.017254   0.004994
     79      -0.081722   0.069877   0.131494   0.024115  -0.076103  -0.016738
     80       0.137297  -0.031872  -0.102463   0.070033   0.096740   0.013380
     81      -0.049886   0.036664   0.058165   0.032214  -0.019362  -0.006022
     82       0.025600  -0.019211  -0.073738   0.019351   0.058014   0.016788
     83      -0.057346  -0.021367  -0.051367  -0.021283   0.021984   0.010856
     84      -0.013679   0.043890   0.067168   0.053760  -0.013840  -0.007750
     85      -0.147015   0.061214   0.000727   0.128715   0.062971   0.026744
     86      -0.239244  -0.005595  -0.042563  -0.033795   0.007774   0.019962
     87      -0.189276   0.053213   0.068103   0.035661  -0.025584   0.001186
     88       0.258528   0.022841  -0.023233   0.160666   0.099764   0.004813
     89      -0.026977  -0.014465  -0.043565   0.000274   0.028266   0.009347
     90      -0.119775   0.112591   0.135918   0.154469  -0.009475  -0.003038
     91       0.044112  -0.077634  -0.135565  -0.083873   0.046766   0.016783
     92      -0.184338  -0.064832  -0.102106  -0.137763  -0.004971   0.018813
     93       0.011901  -0.027620   0.024377   0.048306  -0.087130   0.238680
     94      -0.008039   0.046722   0.055633   0.039239   0.042641   0.042512
     95      -0.010241   0.020641   0.009616   0.005434  -0.016422  -0.048416
     96       0.011144  -0.009530   0.014636   0.018260  -0.045587   0.196720
     97      -0.010086   0.041874   0.022348   0.021636   0.000275   0.027092
     98       0.007484   0.012911   0.051955   0.021385   0.074513  -0.029726
     99       0.005666   0.019643  -0.004087  -0.023134   0.051592  -0.108710
    100      -0.000431   0.009220   0.000098   0.000369  -0.000017  -0.023863
    101       0.009088   0.020957   0.083768   0.043661   0.099785   0.020998
    102      -0.008371   0.058066  -0.037751  -0.083863   0.165845  -0.500639
    103       0.005148  -0.005197  -0.017169  -0.020781   0.023341  -0.090437
    104      -0.004190   0.057912   0.114025   0.074462   0.081345   0.073611
    105      -0.000167  -0.007644   0.026291   0.029888  -0.000802   0.075182
    106       0.007489  -0.024455  -0.021459  -0.009610  -0.021888   0.015651
    107       0.021134  -0.004866   0.058100   0.016362   0.106129  -0.002360
    108      -0.016353  -0.012453   0.036510   0.042001   0.041945  -0.031254
    109       0.005161  -0.052259  -0.062583  -0.031115  -0.075795  -0.003809
    110       0.023602  -0.000833   0.062594   0.017908   0.107696   0.014440
    111      -0.000905  -0.006749   0.003322  -0.001063  -0.011356   0.013349
    112       0.009947  -0.015935  -0.000466  -0.004222   0.024873   0.005601
    113       0.012935  -0.028036   0.004528  -0.002501  -0.001872   0.003222
    114      -0.020199  -0.020581  -0.002541  -0.017340   0.032840  -0.167743
    115       0.005668  -0.034608  -0.032293  -0.022213  -0.020628  -0.030719
    116       0.015773  -0.049587  -0.039717  -0.022245  -0.088024   0.030285
    117       0.006642   0.000327  -0.016224  -0.021008   0.003391  -0.084754
    118      -0.001055   0.029021   0.048269   0.026773   0.087640  -0.017048
    119       0.008034  -0.019048  -0.000109  -0.002251  -0.012589   0.017229
    120      -0.023130  -0.015613  -0.037139  -0.066168   0.123312  -0.516927
    121      -0.010955   0.043750   0.052375   0.027072   0.109131  -0.100377
    122       0.020306  -0.051509  -0.013695  -0.012828  -0.032915   0.101913
    123      -0.006975  -0.014743  -0.002356  -0.007752   0.021794  -0.048897
    124      -0.009493  -0.001762  -0.045406  -0.012728  -0.059479  -0.018376
    125       0.017171  -0.052150  -0.053862  -0.028342  -0.031071   0.011570
    126       0.008949  -0.040402  -0.062583  -0.041286  -0.013046  -0.048867
    127      -0.016935  -0.057005   0.061351   0.047840   0.011632  -0.002896
    128      -0.016308  -0.036880   0.005845   0.009217   0.003416  -0.046205
    129      -0.020654  -0.005231  -0.011738  -0.014143   0.024904  -0.112740
    130      -0.008511  -0.037666   0.076044   0.046342   0.043174   0.031109
    131      -0.045521   0.004401   0.062993   0.037344   0.050411  -0.105960
    132       0.014180  -0.120024  -0.145903  -0.046721  -0.139789  -0.058586
    133      -0.014499  -0.070963   0.106920   0.065380   0.055468   0.024174
    134      -0.018246  -0.012073  -0.042477  -0.013442  -0.036291  -0.074723
    135       0.032832  -0.083410  -0.028416  -0.027179   0.020991   0.039107
    136      -0.020746  -0.083948   0.128852   0.085243   0.057770   0.018370
    137      -0.033204  -0.066285   0.108561   0.068074   0.069126  -0.047570
    138       0.014310   0.043556  -0.009331  -0.012891   0.008297   0.020501
    139       0.011934  -0.049641  -0.086345  -0.039349  -0.083153   0.001052
    140      -0.006648  -0.010823  -0.054175  -0.017894  -0.069727  -0.011115
    141       0.020662   0.066561  -0.000247  -0.005267  -0.001988   0.086546
    142       0.061759  -0.039493  -0.151287  -0.096517  -0.092678   0.083808
    143       0.006439   0.013818  -0.053454  -0.017510  -0.081775   0.067615
    144       0.036085   0.103846  -0.046522  -0.052000   0.022460   0.010279
    145      -0.001206   0.017416  -0.065869  -0.024572  -0.079154  -0.011316
    146      -0.033402   0.058458  -0.009304   0.018819  -0.067827  -0.023896
    147       0.027786   0.081706  -0.012868  -0.017731   0.001089   0.084796
    148       0.000900  -0.170859  -0.085330  -0.030809  -0.089816  -0.038731
    149      -0.026712  -0.030575  -0.048536  -0.012649  -0.054271  -0.112213
    150      -0.017765   0.040731   0.033357   0.014317   0.029829  -0.037456
    151       0.012109   0.072610   0.003194  -0.025039   0.058315  -0.009432
    152       0.020706   0.014730  -0.030762  -0.024686  -0.013405   0.067501
    153      -0.017314  -0.010274  -0.001703   0.000190   0.004495  -0.067839
    154       0.020009   0.083747   0.018430  -0.031913   0.115401  -0.041691
    155       0.017114   0.106892   0.030281   0.004207   0.015640   0.134798
    156      -0.035417   0.053873   0.025087   0.034942  -0.057431   0.024716
    157       0.016184   0.095697   0.028818  -0.017911   0.089430   0.001607
    158       0.035883   0.046508   0.015808  -0.022334   0.078736   0.057580
    159      -0.021426   0.080886   0.134754   0.071785   0.090160  -0.022355
    160       0.017567   0.074728   0.076750   0.010259   0.129847  -0.027253
    161       0.013721   0.016651  -0.086219  -0.047877  -0.078734   0.088765
    162      -0.004751   0.005021  -0.024067   0.044436   0.035257   0.015582
    163      -0.016902   0.000510  -0.013831  -0.012846  -0.008721   0.003440
    164       0.001175   0.003288  -0.087993   0.086386   0.022436   0.002095
    165      -0.025113   0.003169  -0.010652  -0.011344  -0.008491  -0.011730
    166      -0.041385   0.009943  -0.111820   0.079357   0.017084  -0.011250
    167       0.007864  -0.004346   0.032081  -0.040790  -0.024835  -0.004887
    168       0.004356  -0.002344   0.008907  -0.018769  -0.015143  -0.006443
    169       0.009484  -0.000363   0.005560   0.006623   0.008968  -0.000397
    170       0.006866  -0.005666   0.063998  -0.078010  -0.039470  -0.009335
    171       0.027000  -0.006964   0.041433  -0.035055  -0.017067   0.000919
    172       0.041997  -0.008224   0.079536  -0.045437  -0.002314   0.007306
    173       0.010745  -0.008997   0.130206  -0.144171  -0.058526  -0.013368
    174       0.008280  -0.001401  -0.004725   0.007249  -0.000996   0.002949
    175       0.021248  -0.004608   0.063730  -0.045654  -0.008216   0.004796
    176       0.003641  -0.002743   0.032310  -0.038676  -0.020254  -0.006463
    177       0.031959  -0.004328   0.034130   0.000611   0.013565   0.019005
    178       0.051519  -0.013191   0.143237  -0.113391  -0.034948   0.012581
    179      -0.001475  -0.002414   0.026337  -0.041283  -0.026235  -0.010699
    180      -0.025147   0.004912  -0.069166   0.045050   0.004352  -0.006714
    181      -0.020275   0.003948  -0.015372   0.006021   0.005563  -0.004218
    182       0.010269  -0.000944   0.031354  -0.012050   0.008732   0.004983
    183      -0.047953   0.010095  -0.121648   0.086792   0.019852  -0.004929
    184      -0.043945   0.006909  -0.038418   0.008091  -0.000151  -0.008368
    185       0.011483   0.000585   0.010843   0.016482   0.024235   0.009398
    186       0.015462  -0.004767   0.049828  -0.044863  -0.017920  -0.000242
    187       0.016038  -0.001432   0.011580   0.007604   0.011224   0.008067
    188       0.001383   0.000954   0.006955   0.004829   0.011543   0.003354
    189       0.042326  -0.010803   0.114229  -0.089519  -0.027815   0.010094
    190       0.046602  -0.007229   0.061571  -0.017912   0.008447   0.022366
    191      -0.011284   0.005947  -0.072396   0.077770   0.032826   0.003362
    192       0.009829  -0.004583   0.063703  -0.068053  -0.029509  -0.006115
    193       0.002713   0.003229  -0.036119   0.046146   0.022338   0.004506
    194       0.005440  -0.002763   0.050182  -0.046149  -0.012504  -0.000991
    195       0.033521  -0.011022   0.125846  -0.128509  -0.058906  -0.001501
    196       0.034442   0.000087   0.023185   0.023316   0.033152   0.024102
    197       0.000804  -0.001212   0.036681  -0.031152  -0.004025  -0.001064
    198      -0.209482  -0.803371   0.528248   0.672122  -0.296498  -0.298140
    199       0.020916  -0.038023   0.086133   0.042510  -0.006197  -0.028331
    200       0.013558   0.044801  -0.034609  -0.033641  -0.061155  -0.004962
                 54         55         56         57         58         59    
      0       0.011369  -0.020487   0.005087  -0.010610   0.020344   0.051347
      1       0.007914  -0.033539   0.004305   0.041228   0.040012   0.056489
      2      -0.002504   0.029034  -0.000934   0.030266  -0.047259  -0.059175
      3      -0.009380  -0.047679  -0.002128   0.004878   0.011432   0.054152
      4       0.007139   0.047572  -0.000478  -0.004787  -0.026478  -0.064870
      5      -0.019424  -0.067226  -0.001137  -0.021077   0.026836   0.056784
      6      -0.021108  -0.114671   0.004095   0.014288   0.054125   0.090951
      7       0.023630   0.038016  -0.002158   0.003607  -0.024282  -0.040642
      8      -0.084304  -0.209443   0.005985  -0.003340   0.058738   0.101447
      9      -0.010375   0.008682  -0.057349  -0.028910   0.008202   0.012492
     10      -0.048549  -0.012293  -0.004411  -0.194302  -0.039047  -0.054446
[truncated: 416,084 more chars]
