# Supplementary material for: A stereodivergent multicomponent approach for the synthesis of C–N atropisomeric peptide analogues
Source: Chem Sci. 2024 Sep 16;15(40):16743–51. doi: 10.1039/d4sc04700a (PMC11418089; doi:10.1039/d4sc04700a)
Supplement: SC-015-D4SC04700A-s001 [file SC-015-D4SC04700A-s001.zip › CompData/_1_2a/ImineZ6opt.out]

                                 *****************
                                 * O   R   C   A *
                                 *****************

                                            #,                                       
                                            ###                                      
                                            ####                                     
                                            #####                                    
                                            ######                                   
                                           ########,                                 
                                     ,,################,,,,,                         
                               ,,#################################,,                 
                          ,,##########################################,,             
                       ,#########################################, ''#####,          
                    ,#############################################,,   '####,        
                  ,##################################################,,,,####,       
                ,###########''''           ''''###############################       
              ,#####''   ,,,,##########,,,,          '''####'''          '####       
            ,##' ,,,,###########################,,,                        '##       
           ' ,,###''''                  '''############,,,                           
         ,,##''                                '''############,,,,        ,,,,,,###''
      ,#''                                            '''#######################'''  
     '                                                          ''''####''''         
             ,#######,   #######,   ,#######,      ##                                
            ,#'     '#,  ##    ##  ,#'     '#,    #''#        ######   ,####,        
            ##       ##  ##   ,#'  ##            #'  '#       #        #'  '#        
            ##       ##  #######   ##           ,######,      #####,   #    #        
            '#,     ,#'  ##    ##  '#,     ,#' ,#      #,         ##   #,  ,#        
             '#######'   ##     ##  '#######'  #'      '#     #####' # '####'        


                  #######################################################
                  #                        -***-                        #
                  #          Department of theory and spectroscopy      #
                  #    Directorship and core code : Frank Neese         #
                  #        Max Planck Institute fuer Kohlenforschung    #
                  #                Kaiser Wilhelm Platz 1               #
                  #                 D-45470 Muelheim/Ruhr               #
                  #                      Germany                        #
                  #                                                     #
                  #                  All rights reserved                #
                  #                        -***-                        #
                  #######################################################


                         Program Version 5.0.2 -  RELEASE  -


 With contributions from (in alphabetic order):
   Daniel Aravena         : Magnetic Suceptibility
   Michael Atanasov       : Ab Initio Ligand Field Theory (pilot matlab implementation)
   Alexander A. Auer      : GIAO ZORA, VPT2 properties, NMR spectrum
   Ute Becker             : Parallelization
   Giovanni Bistoni       : ED, misc. LED, open-shell LED, HFLD
   Martin Brehm           : Molecular dynamics
   Dmytro Bykov           : SCF Hessian
   Vijay G. Chilkuri      : MRCI spin determinant printing, contributions to CSF-ICE
   Dipayan Datta          : RHF DLPNO-CCSD density
   Achintya Kumar Dutta   : EOM-CC, STEOM-CC
   Dmitry Ganyushin       : Spin-Orbit,Spin-Spin,Magnetic field MRCI
   Miquel Garcia          : C-PCM and meta-GGA Hessian, CC/C-PCM, Gaussian charge scheme
   Yang Guo               : DLPNO-NEVPT2, F12-NEVPT2, CIM, IAO-localization
   Andreas Hansen         : Spin unrestricted coupled pair/coupled cluster methods
   Benjamin Helmich-Paris : MC-RPA, TRAH-SCF, COSX integrals
   Lee Huntington         : MR-EOM, pCC
   Robert Izsak           : Overlap fitted RIJCOSX, COSX-SCS-MP3, EOM
   Marcus Kettner         : VPT2
   Christian Kollmar      : KDIIS, OOCD, Brueckner-CCSD(T), CCSD density, CASPT2, CASPT2-K
   Simone Kossmann        : Meta GGA functionals, TD-DFT gradient, OOMP2, MP2 Hessian
   Martin Krupicka        : Initial AUTO-CI
   Lucas Lang             : DCDCAS
   Marvin Lechner         : AUTO-CI (C++ implementation), FIC-MRCC
   Dagmar Lenk            : GEPOL surface, SMD
   Dimitrios Liakos       : Extrapolation schemes; Compound Job, initial MDCI parallelization
   Dimitrios Manganas     : Further ROCIS development; embedding schemes
   Dimitrios Pantazis     : SARC Basis sets
   Anastasios Papadopoulos: AUTO-CI, single reference methods and gradients
   Taras Petrenko         : DFT Hessian,TD-DFT gradient, ASA, ECA, R-Raman, ABS, FL, XAS/XES, NRVS
   Peter Pinski           : DLPNO-MP2, DLPNO-MP2 Gradient
   Christoph Reimann      : Effective Core Potentials
   Marius Retegan         : Local ZFS, SOC
   Christoph Riplinger    : Optimizer, TS searches, QM/MM, DLPNO-CCSD(T), (RO)-DLPNO pert. Triples
   Tobias Risthaus        : Range-separated hybrids, TD-DFT gradient, RPA, STAB
   Michael Roemelt        : Original ROCIS implementation
   Masaaki Saitow         : Open-shell DLPNO-CCSD energy and density
   Barbara Sandhoefer     : DKH picture change effects
   Avijit Sen             : IP-ROCIS
   Kantharuban Sivalingam : CASSCF convergence, NEVPT2, FIC-MRCI
   Bernardo de Souza      : ESD, SOC TD-DFT
   Georgi Stoychev        : AutoAux, RI-MP2 NMR, DLPNO-MP2 response
   Willem Van den Heuvel  : Paramagnetic NMR
   Boris Wezisla          : Elementary symmetry handling
   Frank Wennmohs         : Technical directorship


 We gratefully acknowledge several colleagues who have allowed us to
 interface, adapt or use parts of their codes:
   Stefan Grimme, W. Hujo, H. Kruse, P. Pracht,  : VdW corrections, initial TS optimization,
                  C. Bannwarth, S. Ehlert          DFT functionals, gCP, sTDA/sTD-DF
   Ed Valeev, F. Pavosevic, A. Kumar             : LibInt (2-el integral package), F12 methods
   Garnet Chan, S. Sharma, J. Yang, R. Olivares  : DMRG
   Ulf Ekstrom                                   : XCFun DFT Library
   Mihaly Kallay                                 : mrcc  (arbitrary order and MRCC methods)
   Jiri Pittner, Ondrej Demel                    : Mk-CCSD
   Frank Weinhold                                : gennbo (NPA and NBO analysis)
   Christopher J. Cramer and Donald G. Truhlar   : smd solvation model
   Lars Goerigk                                  : TD-DFT with DH, B97 family of functionals
   V. Asgeirsson, H. Jonsson                     : NEB implementation
   FAccTs GmbH                                   : IRC, NEB, NEB-TS, DLPNO-Multilevel, CI-OPT
                                                   MM, QMMM, 2- and 3-layer-ONIOM, Crystal-QMMM,
                                                   LR-CPCM, SF, NACMEs, symmetry and pop. for TD-DFT,
                                                   nearIR, NL-DFT gradient (VV10), updates on ESD,
                                                   ML-optimized integration grids
   S Lehtola, MJT Oliveira, MAL Marques          : LibXC Library
   Liviu Ungur et al                             : ANISO software


 Your calculation uses the libint2 library for the computation of 2-el integrals
 For citations please refer to: http://libint.valeyev.net

 Your ORCA version has been built with support for libXC version: 5.1.0
 For citations please refer to: https://tddft.org/programs/libxc/

 This ORCA versions uses:
   CBLAS   interface :  Fast vector & matrix operations
   LAPACKE interface :  Fast linear algebra routines
   SCALAPACK package :  Parallel linear algebra routines
   Shared memory     :  Shared parallel matrices
   BLAS/LAPACK       :  OpenBLAS 0.3.15  USE64BITINT DYNAMIC_ARCH NO_AFFINITY Zen SINGLE_THREADED
        Core in use  :  Zen
   Copyright (c) 2011-2014, The OpenBLAS Project


Your calculation utilizes the atom-pairwise dispersion correction
with the Becke-Johnson damping scheme (D3BJ)
Cite in your paper:
S.Grimme, S.Ehrlich, L.Goerigk, J Comput Chem, (2011), 32, 1456–1465 
S.Grimme, J.Antony, S.Ehrlich and H.Krieg, J.Chem.Phys., 132, (2010), 154104 
   

Your calculation utilizes the SMD solvation module
Please cite in your paper:
A.V. Marenich, C.J. Cramer, D.G. Truhlar J. Phys. Chem. B, 113, (2009), 6378 

================================================================================

----- Orbital basis set information -----
Your calculation utilizes the basis: def2-TZVP
   F. Weigend and R. Ahlrichs, Phys. Chem. Chem. Phys. 7, 3297 (2005).

----- AuxJ basis set information -----
Your calculation utilizes the auxiliary basis: def2/J
   F. Weigend, Phys. Chem. Chem. Phys. 8, 1057 (2006).

================================================================================
                                        WARNINGS
                       Please study these warnings very carefully!
================================================================================


WARNING: Geometry Optimization
  ===> : Switching off AutoStart
         For restart on a previous wavefunction, please use MOREAD

INFO   : the flag for use of the SHARK integral package has been found!

================================================================================
                                       INPUT FILE
================================================================================
NAME = ImineZ6opt.inp
|  1> ! PBE0 D3 def2-tzvp Opt
|  2> %maxcore 2660
|  3> %geom
|  4> maxiter 50
|  5> MaxStep 0.15
|  6> end
|  7> %pal nprocs 20
|  8> end
|  9> %CPCM SMD TRUE
| 10>    SMDSOLVENT "2,2,2-TRIFLUOROETHANOL"
| 11> end
| 12> 
| 13> *xyz 0 1
| 14> O  4.454400  6.317200  3.504100
| 15> O  3.341200  7.325900  1.752700
| 16> N  5.737100  4.654100  2.491500
| 17> N  6.494900  8.237200  3.158500
| 18> C  5.533600  5.892400  2.761600
| 19> C  6.612000  6.970800  2.398100
| 20> H  7.577300  6.546200  2.676900
| 21> C  6.703600  7.251500  0.890000
| 22> C  7.540500  6.450200  0.104400
| 23> H  8.101200  5.643100  0.554700
| 24> C  7.649400  6.675100  -1.265500
| 25> H  8.294700  6.051500  -1.867300
| 26> C  6.915900  7.700800  -1.856700
| 27> H  6.995300  7.872000  -2.920600
| 28> C  6.070800  8.499400  -1.090400
| 29> H  5.492300  9.284100  -1.556200
| 30> C  5.963500  8.274400  0.279300
| 31> H  5.288800  8.885600  0.860600
| 32> C  4.859400  3.557500  2.887300
| 33> C  3.481800  3.658200  2.194800
| 34> H  2.856200  4.435300  2.629800
| 35> H  2.923500  2.726800  2.287700
| 36> H  3.583700  3.874700  1.130600
| 37> C  4.724000  3.451900  4.424800
| 38> H  5.697200  3.492600  4.914700
| 39> H  4.251400  2.513200  4.713800
| 40> H  4.110000  4.247300  4.845300
| 41> C  5.569900  2.292100  2.374600
| 42> H  6.558300  2.177000  2.821600
| 43> H  5.703400  2.318500  1.292000
| 44> H  5.002300  1.391200  2.608000
| 45> C  6.652100  8.391700  4.549100
| 46> C  6.461300  9.662800  5.157500
| 47> C  6.616800  9.741700  6.557300
| 48> H  6.482100  10.666800  7.093600
| 49> C  6.952200  8.630700  7.325100
| 50> H  7.064000  8.727300  8.395700
| 51> C  7.149400  7.401000  6.715400
| 52> H  7.415800  6.536100  7.305600
| 53> C  7.003500  7.286800  5.338700
| 54> H  7.168000  6.316300  4.900600
| 55> C  6.085000  10.949600  4.345200
| 56> C  4.704600  10.789400  3.662300
| 57> H  3.930200  10.547300  4.391600
| 58> H  4.682900  10.006000  2.908800
| 59> H  4.394400  11.704100  3.156000
| 60> C  5.961900  12.220400  5.232600
| 61> H  5.177800  12.116900  5.984300
| 62> H  5.706200  13.102900  4.644100
| 63> H  6.896600  12.450500  5.745900
| 64> C  7.174400  11.284800  3.293800
| 65> H  8.163600  11.326000  3.751800
| 66> H  6.996500  12.253900  2.825500
| 67> H  7.226800  10.571300  2.474900
| 68> C  3.534300  7.162200  2.962600
| 69> C  2.687700  7.822500  4.011600
| 70> C  3.073200  7.839300  5.362900
| 71> H  3.991900  7.368400  5.689300
| 72> C  2.286300  8.486800  6.310900
| 73> H  2.592900  8.499900  7.346800
| 74> C  1.111100  9.120800  5.917600
| 75> H  0.501400  9.623200  6.654400
| 76> C  0.717300  9.116300  4.582200
| 77> H  -0.194300  9.613200  4.283100
| 78> C  1.504100  8.472100  3.631100
| 79> H  1.187100  8.483500  2.595800
| 80> H  6.643700  9.082200  2.629400
| 81> *
| 82> 
| 83>                          ****END OF INPUT****
================================================================================

                       *****************************
                       * Geometry Optimization Run *
                       *****************************

Geometry optimization settings:
Update method            Update   .... BFGS
Choice of coordinates    CoordSys .... Z-matrix Internals
Initial Hessian          InHess   .... Almoef's Model

Convergence Tolerances:
Energy Change            TolE     ....  5.0000e-06 Eh
Max. Gradient            TolMAXG  ....  3.0000e-04 Eh/bohr
RMS Gradient             TolRMSG  ....  1.0000e-04 Eh/bohr
Max. Displacement        TolMAXD  ....  4.0000e-03 bohr
RMS Displacement         TolRMSD  ....  2.0000e-03 bohr
Strict Convergence                ....  False
------------------------------------------------------------------------------
                        ORCA OPTIMIZATION COORDINATE SETUP
------------------------------------------------------------------------------

The optimization will be done in new redundant internal coordinates
Making redundant internal coordinates   ...  (new redundants) done
Evaluating the initial hessian          ...  (Almloef) done
Evaluating the coordinates              ...  done
Calculating the B-matrix                .... done
Calculating the G-matrix                .... done
Diagonalizing the G-matrix              .... done
Small eigenvalue found = 1.048e-03
Small eigenvalue found = 1.836e-03
Small eigenvalue found = 2.679e-03
Small eigenvalue found = 4.022e-03
Small eigenvalue found = 5.579e-03
Small eigenvalue found = 7.324e-03
Small eigenvalue found = 9.058e-03
Small eigenvalue found = 1.076e-02
Small eigenvalue found = 1.571e-02
Small eigenvalue found = 1.867e-02
Small eigenvalue found = 2.617e-02
The first mode is                       ....  161
The number of degrees of freedom        ....  195

    -----------------------------------------------------------------
                    Redundant Internal Coordinates


    -----------------------------------------------------------------
         Definition                    Initial Value    Approx d2E/dq
    -----------------------------------------------------------------
      1. B(C   4,N   2)                  1.2836         0.827090   
      2. B(C   4,O   0)                  1.3771         0.586732   
      3. B(C   5,N   3)                  1.4818         0.399427   
      4. B(C   5,C   4)                  1.5678         0.325129   
      5. B(H   6,C   5)                  1.0908         0.359059   
      6. B(C   7,C   5)                  1.5367         0.364448   
      7. B(C   8,C   7)                  1.3999         0.602536   
      8. B(H   9,C   8)                  1.0810         0.372202   
      9. B(C  10,C   8)                  1.3925         0.619077   
     10. B(H  11,C  10)                  1.0805         0.372907   
     11. B(C  12,C  10)                  1.3927         0.618641   
     12. B(H  13,C  12)                  1.0805         0.372879   
     13. B(C  14,C  12)                  1.3925         0.618990   
     14. B(H  15,C  14)                  1.0805         0.372949   
     15. B(C  16,C   7)                  1.4025         0.596738   
     16. B(C  16,C  14)                  1.3922         0.619771   
     17. B(H  17,C  16)                  1.0801         0.373387   
     18. B(C  18,N   2)                  1.4593         0.433828   
     19. B(C  19,C  18)                  1.5451         0.353355   
     20. B(H  20,C  19)                  1.0883         0.362302   
     21. B(H  21,C  19)                  1.0899         0.360261   
     22. B(H  22,C  19)                  1.0908         0.359084   
     23. B(C  23,C  18)                  1.5471         0.350882   
     24. B(H  24,C  23)                  1.0903         0.359690   
     25. B(H  25,C  23)                  1.0900         0.360143   
     26. B(H  26,C  23)                  1.0893         0.361086   
     27. B(C  27,C  18)                  1.5391         0.361258   
     28. B(H  28,C  27)                  1.0909         0.358954   
     29. B(H  29,C  27)                  1.0911         0.358622   
     30. B(H  30,C  27)                  1.0901         0.359999   
     31. B(C  31,N   3)                  1.4080         0.523868   
     32. B(C  32,C  31)                  1.4221         0.555381   
     33. B(C  33,C  32)                  1.4106         0.579219   
     34. B(H  34,C  33)                  1.0778         0.376658   
     35. B(C  35,C  33)                  1.3915         0.621315   
     36. B(H  36,C  35)                  1.0807         0.372550   
     37. B(C  37,C  35)                  1.3866         0.632545   
     38. B(H  38,C  37)                  1.0804         0.372967   
     39. B(C  39,C  37)                  1.3891         0.626839   
     40. B(C  39,C  31)                  1.4028         0.596170   
     41. B(H  40,C  39)                  1.0774         0.377114   
     42. B(C  41,C  32)                  1.5676         0.325410   
     43. B(C  42,C  41)                  1.5484         0.349167   
     44. B(H  43,C  42)                  1.0910         0.358837   
     45. B(H  44,C  42)                  1.0872         0.363857   
     46. B(H  45,C  42)                  1.0905         0.359409   
     47. B(C  46,C  41)                  1.5549         0.340979   
     48. B(H  47,C  46)                  1.0911         0.358600   
     49. B(H  48,C  46)                  1.0911         0.358635   
     50. B(H  49,C  46)                  1.0909         0.358897   
     51. B(C  50,C  41)                  1.5507         0.346251   
     52. B(H  51,C  50)                  1.0909         0.358963   
     53. B(H  52,C  50)                  1.0909         0.358884   
     54. B(H  53,C  50)                  1.0874         0.363564   
     55. B(C  54,O   1)                  1.2361         0.984947   
     56. B(C  54,O   0)                  1.3616         0.621238   
     57. B(C  55,C  54)                  1.5010         0.415506   
     58. B(C  56,C  55)                  1.4053         0.590620   
     59. B(C  56,H  43)                  3.0019         0.000321   
     60. B(H  57,C  56)                  1.0827         0.369854   
     61. B(C  58,C  56)                  1.3918         0.620626   
     62. B(H  59,C  58)                  1.0804         0.373026   
     63. B(C  60,C  58)                  1.3920         0.620164   
     64. B(H  61,C  60)                  1.0803         0.373185   
     65. B(C  62,C  60)                  1.3923         0.619627   
     66. B(H  63,C  62)                  1.0805         0.372950   
     67. B(C  64,C  62)                  1.3924         0.619425   
     68. B(C  64,C  55)                  1.4027         0.596236   
     69. B(H  65,C  64)                  1.0828         0.369746   
     70. B(H  66,N   3)                  1.0080         0.435860   
     71. A(C   4,O   0,C  54)          120.4370         0.424351   
     72. A(C   4,N   2,C  18)          124.9241         0.423160   
     73. A(C   5,N   3,H  66)          115.8111         0.333525   
     74. A(C  31,N   3,H  66)          114.2016         0.349006   
     75. A(C   5,N   3,C  31)          126.2846         0.384763   
     76. A(O   0,C   4,N   2)          122.3617         0.446794   
     77. A(N   2,C   4,C   5)          120.3784         0.404640   
     78. A(O   0,C   4,C   5)          116.8636         0.381040   
     79. A(H   6,C   5,C   7)          105.6158         0.322852   
     80. A(C   4,C   5,H   6)          106.3616         0.316887   
     81. A(N   3,C   5,H   6)          105.7506         0.325789   
     82. A(C   4,C   5,C   7)          113.2144         0.353376   
     83. A(N   3,C   5,C   7)          110.6222         0.363704   
     84. A(N   3,C   5,C   4)          114.4892         0.356697   
     85. A(C   5,C   7,C   8)          118.8041         0.392994   
     86. A(C   8,C   7,C  16)          119.2482         0.428887   
     87. A(C   5,C   7,C  16)          121.9438         0.392329   
     88. A(H   9,C   8,C  10)          119.3286         0.354801   
     89. A(C   7,C   8,C  10)          120.4236         0.431726   
     90. A(C   7,C   8,H   9)          120.2447         0.353177   
     91. A(H  11,C  10,C  12)          120.2102         0.354873   
     92. A(C   8,C  10,H  11)          120.0942         0.354915   
     93. A(C   8,C  10,C  12)          119.6941         0.433778   
     94. A(H  13,C  12,C  14)          119.7068         0.354902   
     95. A(C  10,C  12,C  14)          120.5568         0.433767   
     96. A(C  10,C  12,H  13)          119.7334         0.354868   
     97. A(H  15,C  14,C  16)          120.0170         0.354989   
     98. A(C  12,C  14,C  16)          119.7018         0.433910   
     99. A(C  12,C  14,H  15)          120.2783         0.354913   
    100. A(C  14,C  16,H  17)          119.0890         0.355060   
    101. A(C   7,C  16,H  17)          120.5295         0.352789   
    102. A(C   7,C  16,C  14)          120.3711         0.431064   
    103. A(N   2,C  18,C  19)          111.4509         0.366938   
    104. A(C  23,C  18,C  27)          108.3811         0.357443   
    105. A(C  19,C  18,C  27)          108.4126         0.357870   
    106. A(N   2,C  18,C  27)          104.4668         0.368333   
    107. A(C  19,C  18,C  23)          111.8283         0.356102   
    108. A(N   2,C  18,C  23)          111.9306         0.366496   
    109. A(C  18,C  19,H  21)          111.2732         0.321397   
    110. A(C  18,C  19,H  20)          112.3270         0.321695   
    111. A(H  21,C  19,H  22)          107.4961         0.290731   
    112. A(H  20,C  19,H  22)          107.5738         0.290989   
    113. A(C  18,C  19,H  22)          111.5249         0.321225   
    114. A(H  20,C  19,H  21)          106.3600         0.291139   
    115. A(H  25,C  23,H  26)          106.3864         0.290970   
    116. A(H  24,C  23,H  26)          107.6034         0.290912   
    117. A(C  18,C  23,H  26)          112.5289         0.321148   
    118. A(H  24,C  23,H  25)          107.4595         0.290793   
    119. A(C  18,C  23,H  25)          111.1150         0.321011   
    120. A(C  18,C  23,H  24)          111.4616         0.320945   
    121. A(H  29,C  27,H  30)          107.2263         0.290639   
    122. A(H  28,C  27,H  30)          107.2685         0.290681   
    123. A(C  18,C  27,H  30)          111.5790         0.322525   
    124. A(H  28,C  27,H  29)          107.3531         0.290506   
    125. A(C  18,C  27,H  29)          111.5368         0.322323   
    126. A(C  18,C  27,H  28)          111.6240         0.322372   
    127. A(N   3,C  31,C  39)          119.8337         0.415513   
    128. A(N   3,C  31,C  32)          120.3751         0.410317   
    129. A(C  32,C  31,C  39)          119.7908         0.422603   
    130. A(C  31,C  32,C  33)          117.3712         0.420432   
    131. A(C  33,C  32,C  41)          119.6541         0.382663   
    132. A(C  31,C  32,C  41)          122.9739         0.379882   
    133. A(H  34,C  33,C  35)          116.1597         0.355736   
    134. A(C  32,C  33,C  35)          121.9684         0.428956   
    135. A(C  32,C  33,H  34)          121.8719         0.351534   
    136. A(H  36,C  35,C  37)          120.0080         0.356156   
    137. A(C  33,C  35,C  37)          119.9807         0.435800   
    138. A(C  33,C  35,H  36)          120.0106         0.355075   
    139. A(C  35,C  37,H  38)          120.3167         0.356223   
    140. A(H  38,C  37,C  39)          120.0969         0.355676   
    141. A(C  35,C  37,C  39)          119.5864         0.436496   
    142. A(C  37,C  39,H  40)          117.4515         0.356344   
    143. A(C  31,C  39,H  40)          121.2553         0.353326   
    144. A(C  31,C  39,C  37)          121.2930         0.431869   
    145. A(C  46,C  41,C  50)          105.4215         0.353160   
    146. A(C  42,C  41,C  50)          110.4653         0.354583   
    147. A(C  32,C  41,C  50)          111.1093         0.350381   
    148. A(C  42,C  41,C  46)          105.4081         0.353662   
    149. A(C  32,C  41,C  46)          113.2148         0.349474   
    150. A(C  32,C  41,C  42)          110.9540         0.350877   
    151. A(H  44,C  42,H  45)          106.0782         0.291226   
    152. A(H  43,C  42,H  45)          107.1328         0.290591   
    153. A(C  41,C  42,H  45)          111.8125         0.320647   
    154. A(H  43,C  42,H  44)          106.8128         0.291153   
    155. A(C  41,C  42,H  44)          113.4546         0.321292   
    156. A(C  41,C  42,H  43)          111.1585         0.320563   
    157. A(H  48,C  46,H  49)          106.4976         0.290501   
    158. A(H  47,C  46,H  49)          108.1536         0.290496   
    159. A(C  41,C  46,H  49)          111.9068         0.319332   
    160. A(H  47,C  46,H  48)          106.2535         0.290463   
    161. A(C  41,C  46,H  48)          111.8252         0.319293   
    162. A(C  41,C  46,H  47)          111.8730         0.319288   
    163. A(H  52,C  50,H  53)          105.5135         0.291122   
    164. A(H  51,C  50,H  53)          107.2936         0.291132   
    165. A(C  41,C  50,H  53)          113.7426         0.320810   
    166. A(H  51,C  50,H  52)          107.1309         0.290541   
    167. A(C  41,C  50,H  52)          111.6243         0.320131   
    168. A(C  41,C  50,H  51)          111.1342         0.320142   
    169. A(O   1,C  54,C  55)          122.5252         0.436114   
    170. A(O   0,C  54,C  55)          112.0990         0.401730   
    171. A(O   0,C  54,O   1)          125.2422         0.466068   
    172. A(C  56,C  55,C  64)          119.1276         0.427289   
    173. A(C  54,C  55,C  64)          119.3435         0.401406   
    174. A(C  54,C  55,C  56)          121.5021         0.400738   
    175. A(H  57,C  56,C  58)          118.4717         0.354571   
    176. A(C  55,C  56,C  58)          120.3588         0.430373   
    177. A(C  55,C  56,H  57)          121.1603         0.351609   
    178. A(H  59,C  58,C  60)          120.3286         0.355040   
    179. A(C  56,C  58,C  60)          119.7853         0.434165   
    180. A(C  56,C  58,H  59)          119.8852         0.355085   
    181. A(H  61,C  60,C  62)          119.7393         0.355013   
    182. A(C  58,C  60,C  62)          120.5519         0.434040   
    183. A(C  58,C  60,H  61)          119.7086         0.355065   
    184. A(H  63,C  62,C  64)          120.0303         0.354956   
    185. A(C  60,C  62,C  64)          119.7920         0.433947   
    186. A(C  60,C  62,H  63)          120.1775         0.354975   
    187. A(C  62,C  64,H  65)          118.8695         0.354437   
    188. A(C  55,C  64,H  65)          120.7474         0.352155   
    189. A(C  55,C  64,C  62)          120.3830         0.430955   
    190. D(N   2,C   4,O   0,C  54)   -118.8115         0.025072   
    191. D(C   5,C   4,O   0,C  54)     68.3967         0.025072   
    192. D(O   0,C   4,N   2,C  18)      1.8478         0.053153   
    193. D(C   5,C   4,N   2,C  18)    174.3928         0.053153   
    194. D(N   3,C   5,C   4,N   2)   -159.4904         0.008112   
    195. D(C   7,C   5,C   4,O   0)   -114.6067         0.008112   
    196. D(C   7,C   5,N   3,H  66)     -9.7509         0.013622   
    197. D(H   6,C   5,N   3,H  66)    104.1385         0.013622   
    198. D(C   4,C   5,N   3,C  31)     63.9606         0.013622   
    199. D(H   6,C   5,C   4,O   0)    129.8507         0.008112   
    200. D(C   4,C   5,N   3,H  66)   -139.1120         0.013622   
    201. D(C   7,C   5,C   4,N   2)     72.4501         0.008112   
    202. D(H   6,C   5,C   4,N   2)    -43.0924         0.008112   
    203. D(H   6,C   5,N   3,C  31)    -52.7890         0.013622   
    204. D(N   3,C   5,C   4,O   0)     13.4527         0.008112   
    205. D(C   7,C   5,N   3,C  31)   -166.6784         0.013622   
    206. D(C  16,C   7,C   5,C   4)     92.2854         0.009969   
    207. D(C  16,C   7,C   5,H   6)   -151.7292         0.009969   
    208. D(C  16,C   7,C   5,N   3)    -37.7545         0.009969   
    209. D(C   8,C   7,C   5,C   4)    -86.9882         0.009969   
    210. D(C   8,C   7,C   5,H   6)     28.9971         0.009969   
    211. D(C   8,C   7,C   5,N   3)    142.9718         0.009969   
    212. D(C  10,C   8,C   7,C  16)      0.7296         0.025039   
    213. D(C  10,C   8,C   7,C   5)   -179.9767         0.025039   
    214. D(H   9,C   8,C   7,C  16)   -178.6253         0.025039   
    215. D(H   9,C   8,C   7,C   5)      0.6683         0.025039   
    216. D(C  12,C  10,C   8,H   9)    179.0949         0.026515   
    217. D(H  11,C  10,C   8,H   9)     -0.4564         0.026515   
    218. D(H  11,C  10,C   8,C   7)   -179.8172         0.026515   
    219. D(C  12,C  10,C   8,C   7)     -0.2660         0.026515   
    220. D(H  13,C  12,C  10,C   8)   -179.6272         0.026476   
    221. D(C  14,C  12,C  10,C   8)     -0.2614         0.026476   
    222. D(C  14,C  12,C  10,H  11)    179.2893         0.026476   
    223. D(H  13,C  12,C  10,H  11)     -0.0765         0.026476   
    224. D(C  16,C  14,C  12,H  13)    179.6799         0.026508   
    225. D(C  16,C  14,C  12,C  10)      0.3140         0.026508   
    226. D(H  15,C  14,C  12,H  13)      0.3079         0.026508   
    227. D(H  15,C  14,C  12,C  10)   -179.0580         0.026508   
    228. D(H  17,C  16,C  14,H  15)      0.6993         0.026579   
    229. D(H  17,C  16,C  14,C  12)   -178.6744         0.026579   
    230. D(C   7,C  16,C  14,H  15)    179.5334         0.026579   
    231. D(C   7,C  16,C  14,C  12)      0.1597         0.026579   
    232. D(H  17,C  16,C   7,C   8)    178.1408         0.024534   
    233. D(H  17,C  16,C   7,C   5)     -1.1297         0.024534   
    234. D(C  14,C  16,C   7,C   8)     -0.6763         0.024534   
    235. D(C  14,C  16,C   7,C   5)   -179.9469         0.024534   
    236. D(C  27,C  18,N   2,C   4)   -177.8695         0.014823   
    237. D(C  23,C  18,N   2,C   4)    -60.8084         0.014823   
    238. D(C  19,C  18,N   2,C   4)     65.2679         0.014823   
    239. D(H  22,C  19,C  18,C  27)    -68.6854         0.010045   
    240. D(H  22,C  19,C  18,C  23)    171.8846         0.010045   
    241. D(H  22,C  19,C  18,N   2)     45.7520         0.010045   
    242. D(H  21,C  19,C  18,C  23)    -68.0907         0.010045   
    243. D(H  21,C  19,C  18,C  27)     51.3393         0.010045   
    244. D(H  21,C  19,C  18,N   2)    165.7767         0.010045   
    245. D(H  20,C  19,C  18,C  27)    170.4607         0.010045   
    246. D(H  20,C  19,C  18,C  23)     51.0306         0.010045   
    247. D(H  20,C  19,C  18,N   2)    -75.1020         0.010045   
    248. D(H  25,C  23,C  18,C  19)     66.4816         0.009915   
    249. D(H  25,C  23,C  18,N   2)   -167.6485         0.009915   
    250. D(H  24,C  23,C  18,C  27)     66.8614         0.009915   
    251. D(H  24,C  23,C  18,C  19)   -173.6900         0.009915   
    252. D(H  24,C  23,C  18,N   2)    -47.8200         0.009915   
    253. D(H  26,C  23,C  18,C  27)   -172.1493         0.009915   
    254. D(H  26,C  23,C  18,C  19)    -52.7006         0.009915   
    255. D(H  26,C  23,C  18,N   2)     73.1693         0.009915   
    256. D(H  25,C  23,C  18,C  27)    -52.9671         0.009915   
    257. D(H  30,C  27,C  18,C  23)     60.7829         0.010465   
    258. D(H  30,C  27,C  18,N   2)   -179.7331         0.010465   
    259. D(H  29,C  27,C  18,C  23)   -179.3191         0.010465   
    260. D(H  29,C  27,C  18,C  19)     59.1084         0.010465   
    261. D(H  29,C  27,C  18,N   2)    -59.8351         0.010465   
    262. D(H  28,C  27,C  18,C  23)    -59.2286         0.010465   
    263. D(H  30,C  27,C  18,C  19)    -60.7896         0.010465   
    264. D(H  28,C  27,C  18,C  19)    179.1989         0.010465   
    265. D(H  28,C  27,C  18,N   2)     60.2554         0.010465   
    266. D(C  39,C  31,N   3,H  66)   -154.6099         0.021771   
    267. D(C  39,C  31,N   3,C   5)      2.6349         0.021771   
    268. D(C  32,C  31,N   3,H  66)     25.1661         0.021771   
    269. D(C  32,C  31,N   3,C   5)   -177.5890         0.021771   
    270. D(C  41,C  32,C  31,C  39)    179.2471         0.021115   
    271. D(C  41,C  32,C  31,N   3)     -0.5291         0.021115   
    272. D(C  33,C  32,C  31,C  39)     -1.0777         0.021115   
    273. D(C  33,C  32,C  31,N   3)    179.1462         0.021115   
    274. D(C  35,C  33,C  32,C  41)   -179.8907         0.023047   
    275. D(C  35,C  33,C  32,C  31)      0.4228         0.023047   
    276. D(H  34,C  33,C  32,C  41)      0.1322         0.023047   
    277. D(H  34,C  33,C  32,C  31)   -179.5543         0.023047   
    278. D(C  37,C  35,C  33,H  34)   -179.7473         0.026719   
    279. D(C  37,C  35,C  33,C  32)      0.2743         0.026719   
    280. D(H  36,C  35,C  33,H  34)     -0.0648         0.026719   
    281. D(H  36,C  35,C  33,C  32)    179.9569         0.026719   
    282. D(C  39,C  37,C  35,H  36)   -179.9959         0.027756   
    283. D(C  39,C  37,C  35,C  33)     -0.3133         0.027756   
    284. D(H  38,C  37,C  35,H  36)     -0.0516         0.027756   
    285. D(H  38,C  37,C  35,C  33)    179.6309         0.027756   
    286. D(H  40,C  39,C  37,H  38)     -0.1480         0.027226   
    287. D(H  40,C  39,C  37,C  35)    179.7963         0.027226   
    288. D(C  31,C  39,C  37,H  38)    179.6924         0.027226   
    289. D(C  31,C  39,C  37,C  35)     -0.3633         0.027226   
    290. D(H  40,C  39,C  31,C  32)   -179.0904         0.024485   
    291. D(H  40,C  39,C  31,N   3)      0.6869         0.024485   
    292. D(C  37,C  39,C  31,C  32)      1.0753         0.024485   
    293. D(C  37,C  39,C  31,N   3)   -179.1474         0.024485   
    294. D(C  50,C  41,C  32,C  33)    119.9795         0.008125   
    295. D(C  50,C  41,C  32,C  31)    -60.3523         0.008125   
    296. D(C  46,C  41,C  32,C  33)      1.5720         0.008125   
    297. D(C  46,C  41,C  32,C  31)   -178.7598         0.008125   
    298. D(C  42,C  41,C  32,C  33)   -116.7105         0.008125   
    299. D(C  42,C  41,C  32,C  31)     62.9576         0.008125   
    300. D(H  45,C  42,C  41,C  46)     52.7461         0.009826   
    301. D(H  45,C  42,C  41,C  32)    175.6594         0.009826   
    302. D(H  44,C  42,C  41,C  50)     59.2607         0.009826   
    303. D(H  44,C  42,C  41,C  46)    172.6680         0.009826   
    304. D(H  44,C  42,C  41,C  32)    -64.4187         0.009826   
    305. D(H  43,C  42,C  41,C  50)    179.6594         0.009826   
    306. D(H  43,C  42,C  41,C  46)    -66.9333         0.009826   
    307. D(H  45,C  42,C  41,C  50)    -60.6612         0.009826   
    308. D(H  43,C  42,C  41,C  32)     55.9800         0.009826   
    309. D(H  49,C  46,C  41,C  32)     60.2258         0.009409   
    310. D(H  48,C  46,C  41,C  50)     57.9596         0.009409   
    311. D(H  48,C  46,C  41,C  42)    -58.9282         0.009409   
    312. D(H  48,C  46,C  41,C  32)    179.6162         0.009409   
    313. D(H  47,C  46,C  41,C  50)    177.0153         0.009409   
    314. D(H  47,C  46,C  41,C  42)     60.1275         0.009409   
    315. D(H  49,C  46,C  41,C  42)   -178.3186         0.009409   
    316. D(H  47,C  46,C  41,C  32)    -61.3282         0.009409   
    317. D(H  49,C  46,C  41,C  50)    -61.4308         0.009409   
    318. D(H  53,C  50,C  41,C  46)   -167.9122         0.009676   
    319. D(H  53,C  50,C  41,C  42)    -54.5134         0.009676   
    320. D(H  53,C  50,C  41,C  32)     69.0763         0.009676   
    321. D(H  52,C  50,C  41,C  46)    -48.6580         0.009676   
    322. D(H  52,C  50,C  41,C  42)     64.7408         0.009676   
    323. D(H  52,C  50,C  41,C  32)   -171.6696         0.009676   
    324. D(H  51,C  50,C  41,C  46)     70.8761         0.009676   
    325. D(H  51,C  50,C  41,C  42)   -175.7251         0.009676   
    326. D(H  51,C  50,C  41,C  32)    -52.1355         0.009676   
    327. D(C  55,C  54,O   0,C   4)   -162.9917         0.028323   
    328. D(O   1,C  54,O   0,C   4)     21.1368         0.028323   
    329. D(C  64,C  55,C  54,O   1)     10.7276         0.011826   
    330. D(C  64,C  55,C  54,O   0)   -165.2735         0.011826   
    331. D(C  56,C  55,C  54,O   1)   -167.3732         0.011826   
    332. D(C  56,C  55,C  54,O   0)     16.6257         0.011826   
    333. D(C  58,C  56,C  55,C  64)      0.3156         0.026075   
    334. D(C  58,C  56,C  55,C  54)    178.4204         0.026075   
    335. D(H  57,C  56,C  55,C  64)   -178.5634         0.026075   
    336. D(H  57,C  56,C  55,C  54)     -0.4585         0.026075   
    337. D(C  60,C  58,C  56,H  57)    178.9176         0.028967   
    338. D(C  60,C  58,C  56,C  55)      0.0090         0.028967   
    339. D(H  59,C  58,C  56,H  57)     -0.7350         0.028967   
    340. D(H  59,C  58,C  56,C  55)   -179.6437         0.028967   
    341. D(C  62,C  60,C  58,H  59)    179.4646         0.026614   
    342. D(C  62,C  60,C  58,C  56)     -0.1864         0.026614   
    343. D(H  61,C  60,C  58,H  59)     -0.3340         0.026614   
    344. D(H  61,C  60,C  58,C  56)   -179.9850         0.026614   
    345. D(C  64,C  62,C  60,H  61)    179.8322         0.026565   
    346. D(C  64,C  62,C  60,C  58)      0.0337         0.026565   
    347. D(H  63,C  62,C  60,H  61)      0.0080         0.026565   
    348. D(H  63,C  62,C  60,C  58)   -179.7905         0.026565   
    349. D(H  65,C  64,C  62,C  60)   -179.5975         0.026547   
    350. D(C  55,C  64,C  62,H  63)   -179.8782         0.026547   
    351. D(C  55,C  64,C  62,C  60)      0.2973         0.026547   
    352. D(H  65,C  64,C  55,C  56)    179.4237         0.024491   
    353. D(H  65,C  64,C  55,C  54)      1.2774         0.024491   
    354. D(C  62,C  64,C  55,C  56)     -0.4691         0.024491   
    355. D(H  65,C  64,C  62,H  63)      0.2270         0.026547   
    356. D(C  62,C  64,C  55,C  54)   -178.6154         0.024491   
    -----------------------------------------------------------------

Number of atoms                         .... 67
Number of degrees of freedom            .... 356

         *************************************************************
         *                GEOMETRY OPTIMIZATION CYCLE   1            *
         *************************************************************
---------------------------------
CARTESIAN COORDINATES (ANGSTROEM)
---------------------------------
  O      4.454400    6.317200    3.504100
  O      3.341200    7.325900    1.752700
  N      5.737100    4.654100    2.491500
  N      6.494900    8.237200    3.158500
  C      5.533600    5.892400    2.761600
  C      6.612000    6.970800    2.398100
  H      7.577300    6.546200    2.676900
  C      6.703600    7.251500    0.890000
  C      7.540500    6.450200    0.104400
  H      8.101200    5.643100    0.554700
  C      7.649400    6.675100   -1.265500
  H      8.294700    6.051500   -1.867300
  C      6.915900    7.700800   -1.856700
  H      6.995300    7.872000   -2.920600
  C      6.070800    8.499400   -1.090400
  H      5.492300    9.284100   -1.556200
  C      5.963500    8.274400    0.279300
  H      5.288800    8.885600    0.860600
  C      4.859400    3.557500    2.887300
  C      3.481800    3.658200    2.194800
  H      2.856200    4.435300    2.629800
  H      2.923500    2.726800    2.287700
  H      3.583700    3.874700    1.130600
  C      4.724000    3.451900    4.424800
  H      5.697200    3.492600    4.914700
  H      4.251400    2.513200    4.713800
  H      4.110000    4.247300    4.845300
  C      5.569900    2.292100    2.374600
  H      6.558300    2.177000    2.821600
  H      5.703400    2.318500    1.292000
  H      5.002300    1.391200    2.608000
  C      6.652100    8.391700    4.549100
  C      6.461300    9.662800    5.157500
  C      6.616800    9.741700    6.557300
  H      6.482100   10.666800    7.093600
  C      6.952200    8.630700    7.325100
  H      7.064000    8.727300    8.395700
  C      7.149400    7.401000    6.715400
  H      7.415800    6.536100    7.305600
  C      7.003500    7.286800    5.338700
  H      7.168000    6.316300    4.900600
  C      6.085000   10.949600    4.345200
  C      4.704600   10.789400    3.662300
  H      3.930200   10.547300    4.391600
  H      4.682900   10.006000    2.908800
  H      4.394400   11.704100    3.156000
  C      5.961900   12.220400    5.232600
  H      5.177800   12.116900    5.984300
  H      5.706200   13.102900    4.644100
  H      6.896600   12.450500    5.745900
  C      7.174400   11.284800    3.293800
  H      8.163600   11.326000    3.751800
  H      6.996500   12.253900    2.825500
  H      7.226800   10.571300    2.474900
  C      3.534300    7.162200    2.962600
  C      2.687700    7.822500    4.011600
  C      3.073200    7.839300    5.362900
  H      3.991900    7.368400    5.689300
  C      2.286300    8.486800    6.310900
  H      2.592900    8.499900    7.346800
  C      1.111100    9.120800    5.917600
  H      0.501400    9.623200    6.654400
  C      0.717300    9.116300    4.582200
  H     -0.194300    9.613200    4.283100
  C      1.504100    8.472100    3.631100
  H      1.187100    8.483500    2.595800
  H      6.643700    9.082200    2.629400

----------------------------
CARTESIAN COORDINATES (A.U.)
----------------------------
  NO LB      ZA    FRAG     MASS         X           Y           Z
   0 O     8.0000    0    15.999    8.417596   11.937778    6.621789
   1 O     8.0000    0    15.999    6.313953   13.843945    3.312123
   2 N     7.0000    0    14.007   10.841548    8.794974    4.708253
   3 N     7.0000    0    14.007   12.273582   15.566052    5.968700
   4 C     6.0000    0    12.011   10.456989   11.135022    5.218668
   5 C     6.0000    0    12.011   12.494869   13.172903    4.531752
   6 H     1.0000    0     1.008   14.319022   12.370525    5.058608
   7 C     6.0000    0    12.011   12.667968   13.703349    1.681856
   8 C     6.0000    0    12.011   14.249480   12.189112    0.197287
   9 H     1.0000    0     1.008   15.309049   10.663914    1.048231
  10 C     6.0000    0    12.011   14.455271   12.614111   -2.391448
  11 H     1.0000    0     1.008   15.674711   11.435678   -3.528686
  12 C     6.0000    0    12.011   13.069157   14.552403   -3.508655
  13 H     1.0000    0     1.008   13.219201   14.875924   -5.519134
  14 C     6.0000    0    12.011   11.472149   16.061538   -2.060557
  15 H     1.0000    0     1.008   10.378943   17.544406   -2.940792
  16 C     6.0000    0    12.011   11.269382   15.636350    0.527801
  17 H     1.0000    0     1.008    9.994384   16.791351    1.626298
  18 C     6.0000    0    12.011    9.182935    6.722701    5.456206
  19 C     6.0000    0    12.011    6.579648    6.912996    4.147571
  20 H     1.0000    0     1.008    5.397436    8.381502    4.969602
  21 H     1.0000    0     1.008    5.524614    5.152905    4.323126
  22 H     1.0000    0     1.008    6.772212    7.322122    2.136524
  23 C     6.0000    0    12.011    8.927066    6.523146    8.361660
  24 H     1.0000    0     1.008   10.766148    6.600057    9.287437
  25 H     1.0000    0     1.008    8.033982    4.749260    8.907791
  26 H     1.0000    0     1.008    7.766774    8.026234    9.156290
  27 C     6.0000    0    12.011   10.525586    4.331441    4.487344
  28 H     1.0000    0     1.008   12.393391    4.113934    5.332051
  29 H     1.0000    0     1.008   10.777864    4.381330    2.441526
  30 H     1.0000    0     1.008    9.452977    2.628987    4.928406
  31 C     6.0000    0    12.011   12.570647   15.858015    8.596553
  32 C     6.0000    0    12.011   12.210087   18.260046    9.746263
  33 C     6.0000    0    12.011   12.503940   18.409145   12.391501
  34 H     1.0000    0     1.008   12.249394   20.157331   13.404961
  35 C     6.0000    0    12.011   13.137754   16.309659   13.842433
  36 H     1.0000    0     1.008   13.349025   16.492207   15.865574
  37 C     6.0000    0    12.011   13.510408   13.985863   12.690267
  38 H     1.0000    0     1.008   14.013831   12.351439   13.805583
  39 C     6.0000    0    12.011   13.234697   13.770056   10.088681
  40 H     1.0000    0     1.008   13.545557   11.936077    9.260792
  41 C     6.0000    0    12.011   11.498984   20.691745    8.211238
  42 C     6.0000    0    12.011    8.890406   20.389011    6.920744
  43 H     1.0000    0     1.008    7.427002   19.931508    8.298921
  44 H     1.0000    0     1.008    8.849399   18.908600    5.496835
  45 H     1.0000    0     1.008    8.304213   22.117544    5.963976
  46 C     6.0000    0    12.011   11.266358   23.093209    9.888181
  47 H     1.0000    0     1.008    9.784624   22.897623   11.308688
  48 H     1.0000    0     1.008   10.783155   24.760893    8.776077
  49 H     1.0000    0     1.008   13.032685   23.528035   10.858177
  50 C     6.0000    0    12.011   13.557651   21.325181    6.224380
  51 H     1.0000    0     1.008   15.426968   21.403038    7.089875
  52 H     1.0000    0     1.008   13.221469   23.156515    5.339421
  53 H     1.0000    0     1.008   13.656673   19.976862    4.676883
  54 C     6.0000    0    12.011    6.678859   13.534597    5.598503
  55 C     6.0000    0    12.011    5.079017   14.782383    7.580825
  56 C     6.0000    0    12.011    5.807506   14.814130   10.134412
  57 H     1.0000    0     1.008    7.543598   13.924258   10.751219
  58 C     6.0000    0    12.011    4.320481   16.037728   11.925873
  59 H     1.0000    0     1.008    4.899871   16.062483   13.883440
  60 C     6.0000    0    12.011    2.099675   17.235814   11.182643
  61 H     1.0000    0     1.008    0.947509   18.185213   12.574994
  62 C     6.0000    0    12.011    1.355501   17.227310    8.659103
  63 H     1.0000    0     1.008   -0.367174   18.166315    8.093886
  64 C     6.0000    0    12.011    2.842337   16.009949    6.861785
  65 H     1.0000    0     1.008    2.243294   16.031492    4.905351
  66 H     1.0000    0     1.008   12.554774   17.162871    4.968846

--------------------------------
INTERNAL COORDINATES (ANGSTROEM)
--------------------------------
 O      0   0   0     0.000000000000     0.00000000     0.00000000
 O      1   0   0     2.307399378088     0.00000000     0.00000000
 N      1   2   0     2.331647413311   104.33448949     0.00000000
 N      1   2   3     2.823026675396    87.61997097    91.42243040
 C      3   1   2     1.283648374751    29.92632938    75.14566990
 C      4   1   2     1.481785925834    62.52777910   269.80134907
 H      6   4   1     1.090788104996   105.75064180   236.69832605
 C      6   4   1     1.536733112808   110.62218223   122.80892993
 C      8   6   4     1.399875230154   118.80405176   142.97182246
 H      9   8   6     1.081001845512   120.24467425     0.66828970
 C      9   8   6     1.392503224413   120.42359462   180.02326256
 H     11   9   8     1.080487061468   120.09416641   180.18279534
 C     11   9   8     1.392695293307   119.69413203   359.73401945
 H     13  11   9     1.080507755641   119.73342683   180.37284319
 C     13  11   9     1.392541439240   120.55678192   359.73856914
 H     15  13  11     1.080456375797   120.27825456   180.94198255
 C     15  13  11     1.392198398218   119.70179004     0.31401128
 H     17  15  13     1.080136667279   119.08901285   181.32562486
 C      3   1   2     1.459296573696    95.00996463   256.66645711
 C     19   3   1     1.545146756784   111.45094212    66.19315229
 H     20  19   3     1.088340374148   112.32696800   284.89804689
 H     20  19   3     1.089878552867   111.27318656   165.77670870
 H     20  19   3     1.090769223988   111.52492023    45.75200062
 C     19   3   1     1.547058748076   111.93064612   300.11692315
 H     24  19   3     1.090310387000   111.46157051   312.17995786
 H     24  19   3     1.089967637134   111.11499909   192.35153562
 H     24  19   3     1.089255438361   112.52886038    73.16933427
 C     19   3   1     1.539125953260   104.46683752   183.05573606
 H     28  19   3     1.090867347573   111.62401479    60.25544771
 H     28  19   3     1.091119594728   111.53677870   300.16493686
 H     28  19   3     1.090076203758   111.57901239   180.26694957
 C      4   1   2     1.407959676269    91.97259400   139.29740824
 C     32   4   1     1.422058511454   120.37514961   239.22576065
 C     33  32   4     1.410618835831   117.37124184   179.14620306
 H     34  33  32     1.077762399604   121.87186781   180.44568340
 C     34  33  32     1.391521110152   121.96839457     0.42280579
 H     36  34  33     1.080747500575   120.01057278   179.95688926
 C     36  34  33     1.386644878835   119.98070171     0.27431879
 H     38  36  34     1.080442969342   120.31674774   179.63094445
 C     38  36  34     1.389111708971   119.58635578   359.68672875
 H     40  38  36     1.077433111613   117.45146762   179.79634954
 C     33  32   4     1.567573672910   122.97386051   359.47093083
 C     42  33  32     1.548392912022   110.95401350    62.95764131
 H     43  42  33     1.090956580254   111.15854460    55.98000951
 H     43  42  33     1.087174640985   113.45461265   295.58128686
 H     43  42  33     1.090522727870   111.81247732   175.65938796
 C     42  33  32     1.554852086213   113.21484822   181.24018387
 H     47  42  33     1.091136082256   111.87303574   298.67183915
 H     47  42  33     1.091109980708   111.82516581   179.61615087
 H     47  42  33     1.090911082536   111.90684629    60.22580959
 C     42  33  32     1.550675130387   111.10927282   299.64765899
 H     51  42  33     1.090861164402   111.13424944   307.86453084
 H     51  42  33     1.090920762475   111.62425327   188.33043508
 H     51  42  33     1.087393774122   113.74263398    69.07625741
 C      2   1   3     1.236100040450    28.81164503   171.34807156
 C     55   2   1     1.501042521050   122.52523173   184.53765792
 C     56  55   2     1.405312840616   121.50210349   192.62681078
 H     57  56  55     1.082725015874   121.16034603   359.54146762
 C     57  56  55     1.391823214349   120.35875139   178.42040202
 H     59  57  56     1.080399916698   119.88519305   180.35632850
 C     59  57  56     1.392025836686   119.78525686     0.00000000
 H     61  59  57     1.080284263516   119.70855271   180.01497155
 C     61  59  57     1.392261415827   120.55188600   359.81357374
 H     63  61  59     1.080455913029   120.17747373   180.20948135
 C     63  61  59     1.392350203792   119.79197193     0.03370884
 H     65  63  61     1.082804252855   118.86949545   180.40253190
 H      4   1   2     1.008024429267   137.82370438     8.83473378

---------------------------
INTERNAL COORDINATES (A.U.)
---------------------------
 O      0   0   0     0.000000000000     0.00000000     0.00000000
 O      1   0   0     4.360352906166     0.00000000     0.00000000
 N      1   2   0     4.406175052024   104.33448949     0.00000000
 N      1   2   3     5.334747285254    87.61997097    91.42243040
 C      3   1   2     2.425743880532    29.92632938    75.14566990
 C      4   1   2     2.800169588925    62.52777910   269.80134907
 H      6   4   1     2.061290788581   105.75064180   236.69832605
 C      6   4   1     2.904004724135   110.62218223   122.80892993
 C      8   6   4     2.645380806652   118.80405176   142.97182246
 H      9   8   6     2.042797438281   120.24467425     0.66828970
 C      9   8   6     2.631449734742   120.42359462   180.02326256
 H     11   9   8     2.041824637420   120.09416641   180.18279534
 C     11   9   8     2.631812692352   119.69413203   359.73401945
 H     13  11   9     2.041863743739   119.73342683   180.37284319
 C     13  11   9     2.631521950300   120.55678192   359.73856914
 H     15  13  11     2.041766649905   120.27825456   180.94198255
 C     15  13  11     2.630873696715   119.70179004     0.31401128
 H     17  15  13     2.041162488363   119.08901285   181.32562486
 C      3   1   2     2.757670872454    95.00996463   256.66645711
 C     19   3   1     2.919904207038   111.45094212    66.19315229
 H     20  19   3     2.056665247629   112.32696800   284.89804689
 H     20  19   3     2.059571984154   111.27318656   165.77670870
 H     20  19   3     2.061255108648   111.52492023    45.75200062
 C     19   3   1     2.923517346952   111.93064612   300.11692315
 H     24  19   3     2.060388032400   111.46157051   312.17995786
 H     24  19   3     2.059740329021   111.11499909   192.35153562
 H     24  19   3     2.058394468387   112.52886038    73.16933427
 C     19   3   1     2.908526537273   104.46683752   183.05573606
 H     28  19   3     2.061440535349   111.62401479    60.25544771
 H     28  19   3     2.061917213392   111.53677870   300.16493686
 H     28  19   3     2.059945490208   111.57901239   180.26694957
 C      4   1   2     2.660658195753    91.97259400   139.29740824
 C     32   4   1     2.687301133061   120.37514961   239.22576065
 C     33  32   4     2.665683279071   117.37124184   179.14620306
 H     34  33  32     2.036675772689   121.87186781   180.44568340
 C     34  33  32     2.629593807758   121.96839457     0.42280579
 H     36  34  33     2.042316796007   120.01057278   179.95688926
 C     36  34  33     2.620379066003   119.98070171     0.27431879
 H     38  36  34     2.041741315377   120.31674774   179.63094445
 C     38  36  34     2.625040699378   119.58635578   359.68672875
 H     40  38  36     2.036053508567   117.45146762   179.79634954
 C     33  32   4     2.962284936545   122.97386051   359.47093083
 C     42  33  32     2.926038551426   110.95401350    62.95764131
 H     43  42  33     2.061609160680   111.15854460    55.98000951
 H     43  42  33     2.054462331205   113.45461265   295.58128686
 H     43  42  33     2.060789298490   111.81247732   175.65938796
 C     42  33  32     2.938244621698   113.21484822   181.24018387
 H     47  42  33     2.061948370303   111.87303574   298.67183915
 H     47  42  33     2.061899045526   111.82516581   179.61615087
 H     47  42  33     2.061523182453   111.90684629    60.22580959
 C     42  33  32     2.930351319114   111.10927282   299.64765899
 H     51  42  33     2.061428850850   111.13424944   307.86453084
 H     51  42  33     2.061541474887   111.62425327   188.33043508
 H     51  42  33     2.054876432822   113.74263398    69.07625741
 C      2   1   3     2.335890550579    28.81164503   171.34807156
 C     55   2   1     2.836559280155   122.52523173   184.53765792
 C     56  55   2     2.655656401247   121.50210349   192.62681078
 H     57  56  55     2.046053758348   121.16034603   359.54146762
 C     57  56  55     2.630164701953   120.35875139   178.42040202
 H     59  57  56     2.041659957670   119.88519305   180.35632850
 C     59  57  56     2.630547602678   119.78525686     0.00000000
 H     61  59  57     2.041441404830   119.70855271   180.01497155
 C     61  59  57     2.630992782738   120.55188600   359.81357374
 H     63  61  59     2.041765775401   120.17747373   180.20948135
 C     63  61  59     2.631160567677   119.79197193     0.03370884
 H     65  63  61     2.046203494540   118.86949545   180.40253190
 H      4   1   2     1.904890107618   137.82370438     8.83473378

---------------------
BASIS SET INFORMATION
---------------------
There are 4 groups of distinct atoms

 Group   1 Type O   : 11s6p2d1f contracted to 5s3p2d1f pattern {62111/411/11/1}
 Group   2 Type N   : 11s6p2d1f contracted to 5s3p2d1f pattern {62111/411/11/1}
 Group   3 Type C   : 11s6p2d1f contracted to 5s3p2d1f pattern {62111/411/11/1}
 Group   4 Type H   : 5s1p contracted to 3s1p pattern {311/1}

Atom   0O    basis set group =>   1
Atom   1O    basis set group =>   1
Atom   2N    basis set group =>   2
Atom   3N    basis set group =>   2
Atom   4C    basis set group =>   3
Atom   5C    basis set group =>   3
Atom   6H    basis set group =>   4
Atom   7C    basis set group =>   3
Atom   8C    basis set group =>   3
Atom   9H    basis set group =>   4
Atom  10C    basis set group =>   3
Atom  11H    basis set group =>   4
Atom  12C    basis set group =>   3
Atom  13H    basis set group =>   4
Atom  14C    basis set group =>   3
Atom  15H    basis set group =>   4
Atom  16C    basis set group =>   3
Atom  17H    basis set group =>   4
Atom  18C    basis set group =>   3
Atom  19C    basis set group =>   3
Atom  20H    basis set group =>   4
Atom  21H    basis set group =>   4
Atom  22H    basis set group =>   4
Atom  23C    basis set group =>   3
Atom  24H    basis set group =>   4
Atom  25H    basis set group =>   4
Atom  26H    basis set group =>   4
Atom  27C    basis set group =>   3
Atom  28H    basis set group =>   4
Atom  29H    basis set group =>   4
Atom  30H    basis set group =>   4
Atom  31C    basis set group =>   3
Atom  32C    basis set group =>   3
Atom  33C    basis set group =>   3
Atom  34H    basis set group =>   4
Atom  35C    basis set group =>   3
Atom  36H    basis set group =>   4
Atom  37C    basis set group =>   3
Atom  38H    basis set group =>   4
Atom  39C    basis set group =>   3
Atom  40H    basis set group =>   4
Atom  41C    basis set group =>   3
Atom  42C    basis set group =>   3
Atom  43H    basis set group =>   4
Atom  44H    basis set group =>   4
Atom  45H    basis set group =>   4
Atom  46C    basis set group =>   3
Atom  47H    basis set group =>   4
Atom  48H    basis set group =>   4
Atom  49H    basis set group =>   4
Atom  50C    basis set group =>   3
Atom  51H    basis set group =>   4
Atom  52H    basis set group =>   4
Atom  53H    basis set group =>   4
Atom  54C    basis set group =>   3
Atom  55C    basis set group =>   3
Atom  56C    basis set group =>   3
Atom  57H    basis set group =>   4
Atom  58C    basis set group =>   3
Atom  59H    basis set group =>   4
Atom  60C    basis set group =>   3
Atom  61H    basis set group =>   4
Atom  62C    basis set group =>   3
Atom  63H    basis set group =>   4
Atom  64C    basis set group =>   3
Atom  65H    basis set group =>   4
Atom  66H    basis set group =>   4
---------------------------------
AUXILIARY/J BASIS SET INFORMATION
---------------------------------
There are 4 groups of distinct atoms

 Group   1 Type O   : 12s5p4d2f1g contracted to 6s4p3d1f1g pattern {711111/2111/211/2/1}
 Group   2 Type N   : 12s5p4d2f1g contracted to 6s4p3d1f1g pattern {711111/2111/211/2/1}
 Group   3 Type C   : 12s5p4d2f1g contracted to 6s4p3d1f1g pattern {711111/2111/211/2/1}
 Group   4 Type H   : 5s2p1d contracted to 3s1p1d pattern {311/2/1}

Atom   0O    basis set group =>   1
Atom   1O    basis set group =>   1
Atom   2N    basis set group =>   2
Atom   3N    basis set group =>   2
Atom   4C    basis set group =>   3
Atom   5C    basis set group =>   3
Atom   6H    basis set group =>   4
Atom   7C    basis set group =>   3
Atom   8C    basis set group =>   3
Atom   9H    basis set group =>   4
Atom  10C    basis set group =>   3
Atom  11H    basis set group =>   4
Atom  12C    basis set group =>   3
Atom  13H    basis set group =>   4
Atom  14C    basis set group =>   3
Atom  15H    basis set group =>   4
Atom  16C    basis set group =>   3
Atom  17H    basis set group =>   4
Atom  18C    basis set group =>   3
Atom  19C    basis set group =>   3
Atom  20H    basis set group =>   4
Atom  21H    basis set group =>   4
Atom  22H    basis set group =>   4
Atom  23C    basis set group =>   3
Atom  24H    basis set group =>   4
Atom  25H    basis set group =>   4
Atom  26H    basis set group =>   4
Atom  27C    basis set group =>   3
Atom  28H    basis set group =>   4
Atom  29H    basis set group =>   4
Atom  30H    basis set group =>   4
Atom  31C    basis set group =>   3
Atom  32C    basis set group =>   3
Atom  33C    basis set group =>   3
Atom  34H    basis set group =>   4
Atom  35C    basis set group =>   3
Atom  36H    basis set group =>   4
Atom  37C    basis set group =>   3
Atom  38H    basis set group =>   4
Atom  39C    basis set group =>   3
Atom  40H    basis set group =>   4
Atom  41C    basis set group =>   3
Atom  42C    basis set group =>   3
Atom  43H    basis set group =>   4
Atom  44H    basis set group =>   4
Atom  45H    basis set group =>   4
Atom  46C    basis set group =>   3
Atom  47H    basis set group =>   4
Atom  48H    basis set group =>   4
Atom  49H    basis set group =>   4
Atom  50C    basis set group =>   3
Atom  51H    basis set group =>   4
Atom  52H    basis set group =>   4
Atom  53H    basis set group =>   4
Atom  54C    basis set group =>   3
Atom  55C    basis set group =>   3
Atom  56C    basis set group =>   3
Atom  57H    basis set group =>   4
Atom  58C    basis set group =>   3
Atom  59H    basis set group =>   4
Atom  60C    basis set group =>   3
Atom  61H    basis set group =>   4
Atom  62C    basis set group =>   3
Atom  63H    basis set group =>   4
Atom  64C    basis set group =>   3
Atom  65H    basis set group =>   4
Atom  66H    basis set group =>   4


           ************************************************************
           *        Program running with 20 parallel MPI-processes    *
           *              working on a common directory               *
           ************************************************************
------------------------------------------------------------------------------
                           ORCA GTO INTEGRAL CALCULATION
                           -- RI-GTO INTEGRALS CHOSEN --
------------------------------------------------------------------------------
------------------------------------------------------------------------------
                   ___                                                        
                  /   \      - P O W E R E D   B Y -                         
                 /     \                                                     
                 |  |  |   _    _      __       _____    __    __             
                 |  |  |  | |  | |    /  \     |  _  \  |  |  /  |          
                  \  \/   | |  | |   /    \    | | | |  |  | /  /          
                 / \  \   | |__| |  /  /\  \   | |_| |  |  |/  /          
                |  |  |   |  __  | /  /__\  \  |    /   |      \           
                |  |  |   | |  | | |   __   |  |    \   |  |\   \          
                \     /   | |  | | |  |  |  |  | |\  \  |  | \   \       
                 \___/    |_|  |_| |__|  |__|  |_| \__\ |__|  \__/        
                                                                              
                      - O R C A' S   B I G   F R I E N D -                    
                                      &                                       
                       - I N T E G R A L  F E E D E R -                       
                                                                              
 v1 FN, 2020, v2 2021                                                         
------------------------------------------------------------------------------


Reading SHARK input file ImineZ6opt.SHARKINP.tmp ... ok
----------------------
SHARK INTEGRAL PACKAGE
----------------------

Number of atoms                             ...     67
Number of basis functions                   ...   1227
Number of shells                            ...    499
Maximum angular momentum                    ...      3
Integral batch strategy                     ... SHARK/LIBINT Hybrid
RI-J (if used) integral strategy            ... SPLIT-RIJ (Revised 2003 algorithm where possible)
Printlevel                                  ...      1
Contraction scheme used                     ... SEGMENTED contraction
Coulomb Range Separation                    ... NOT USED
Exchange Range Separation                   ... NOT USED
Finite Nucleus Model                        ... NOT USED
Auxiliary Coulomb fitting basis             ... AVAILABLE
   # of basis functions in Aux-J            ...   1991
   # of shells in Aux-J                     ...    665
   Maximum angular momentum in Aux-J        ...      4
Auxiliary J/K fitting basis                 ... NOT available
Auxiliary Correlation fitting basis         ... NOT available
Auxiliary 'external' fitting basis          ... NOT available
Integral threshold                          ...     2.500000e-11
Primitive cut-off                           ...     2.500000e-12
Primitive pair pre-selection threshold      ...     2.500000e-12

Calculating pre-screening integrals         ... done (  0.3 sec) Dimension = 499
Organizing shell pair data                  ... done (  1.1 sec)
Shell pair information
Total number of shell pairs                 ...    124750
Shell pairs after pre-screening             ...     81359
Total number of primitive shell pairs       ...    374508
Primitive shell pairs kept                  ...    155506
          la=0 lb=0:  22754 shell pairs
          la=1 lb=0:  24209 shell pairs
          la=1 lb=1:   6488 shell pairs
          la=2 lb=0:  11087 shell pairs
          la=2 lb=1:   5996 shell pairs
          la=2 lb=2:   1436 shell pairs
          la=3 lb=0:   5051 shell pairs
          la=3 lb=1:   2788 shell pairs
          la=3 lb=2:   1262 shell pairs
          la=3 lb=3:    288 shell pairs

Calculating one electron integrals          ... done (  0.2 sec)
Calculating RI/J V-Matrix + Cholesky decomp.... done (  4.9 sec)
Calculating Nuclear repulsion               ... done (  0.0 sec) ENN=   3547.865211371694 Eh

SHARK setup successfully completed in  11.1 seconds

Maximum memory used throughout the entire GTOINT-calculation: 117.3 MB
[1710175445.966394] [node056:1999887:0]          mpool.c:43   UCX  WARN  object 0xbc56b00 was not returned to mpool ucp_requests
[1710175445.966413] [node056:1999887:0]          mpool.c:43   UCX  WARN  object 0xbc56cc0 was not returned to mpool ucp_requests
[1710175445.966418] [node056:1999887:0]          mpool.c:43   UCX  WARN  object 0xbc56e80 was not returned to mpool ucp_requests
[1710175445.966421] [node056:1999887:0]          mpool.c:43   UCX  WARN  object 0xbc57040 was not returned to mpool ucp_requests
[1710175445.966423] [node056:1999887:0]          mpool.c:43   UCX  WARN  object 0xbc57200 was not returned to mpool ucp_requests
[1710175445.966426] [node056:1999887:0]          mpool.c:43   UCX  WARN  object 0xbc573c0 was not returned to mpool ucp_requests
[1710175445.966428] [node056:1999887:0]          mpool.c:43   UCX  WARN  object 0xbc57580 was not returned to mpool ucp_requests
[1710175445.966430] [node056:1999887:0]          mpool.c:43   UCX  WARN  object 0xbc57740 was not returned to mpool ucp_requests
[1710175445.966432] [node056:1999887:0]          mpool.c:43   UCX  WARN  object 0xbc57900 was not returned to mpool ucp_requests
[1710175445.966435] [node056:1999887:0]          mpool.c:43   UCX  WARN  object 0xbc57ac0 was not returned to mpool ucp_requests
[1710175445.966437] [node056:1999887:0]          mpool.c:43   UCX  WARN  object 0xbc57c80 was not returned to mpool ucp_requests
[1710175445.966439] [node056:1999887:0]          mpool.c:43   UCX  WARN  object 0xbc57e40 was not returned to mpool ucp_requests
[1710175445.966441] [node056:1999887:0]          mpool.c:43   UCX  WARN  object 0xbc58000 was not returned to mpool ucp_requests
[1710175445.986182] [node056:1999883:0]          mpool.c:43   UCX  WARN  object 0xc594b00 was not returned to mpool ucp_requests
[1710175445.986193] [node056:1999883:0]          mpool.c:43   UCX  WARN  object 0xc594cc0 was not returned to mpool ucp_requests
[1710175445.986197] [node056:1999883:0]          mpool.c:43   UCX  WARN  object 0xc594e80 was not returned to mpool ucp_requests
[1710175445.986200] [node056:1999883:0]          mpool.c:43   UCX  WARN  object 0xc595040 was not returned to mpool ucp_requests
[1710175445.986202] [node056:1999883:0]          mpool.c:43   UCX  WARN  object 0xc595200 was not returned to mpool ucp_requests
[1710175445.986205] [node056:1999883:0]          mpool.c:43   UCX  WARN  object 0xc5953c0 was not returned to mpool ucp_requests
[1710175445.986208] [node056:1999883:0]          mpool.c:43   UCX  WARN  object 0xc595580 was not returned to mpool ucp_requests
[1710175445.986210] [node056:1999883:0]          mpool.c:43   UCX  WARN  object 0xc595740 was not returned to mpool ucp_requests
[1710175445.986213] [node056:1999883:0]          mpool.c:43   UCX  WARN  object 0xc595900 was not returned to mpool ucp_requests
[1710175445.986215] [node056:1999883:0]          mpool.c:43   UCX  WARN  object 0xc595ac0 was not returned to mpool ucp_requests
[1710175445.986217] [node056:1999883:0]          mpool.c:43   UCX  WARN  object 0xc595c80 was not returned to mpool ucp_requests
[1710175445.986219] [node056:1999883:0]          mpool.c:43   UCX  WARN  object 0xc595e40 was not returned to mpool ucp_requests
[1710175445.986221] [node056:1999883:0]          mpool.c:43   UCX  WARN  object 0xc596000 was not returned to mpool ucp_requests
[1710175445.988460] [node056:1999931:0]          mpool.c:43   UCX  WARN  object 0xba36d40 was not returned to mpool ucp_requests
[1710175445.988480] [node056:1999931:0]          mpool.c:43   UCX  WARN  object 0xba36f00 was not returned to mpool ucp_requests
[1710175445.988484] [node056:1999931:0]          mpool.c:43   UCX  WARN  object 0xba370c0 was not returned to mpool ucp_requests
[1710175445.988487] [node056:1999931:0]          mpool.c:43   UCX  WARN  object 0xba37280 was not returned to mpool ucp_requests
[1710175445.988489] [node056:1999931:0]          mpool.c:43   UCX  WARN  object 0xba37440 was not returned to mpool ucp_requests
[1710175445.988493] [node056:1999931:0]          mpool.c:43   UCX  WARN  object 0xba37600 was not returned to mpool ucp_requests
[1710175445.988495] [node056:1999931:0]          mpool.c:43   UCX  WARN  object 0xba377c0 was not returned to mpool ucp_requests
[1710175445.988498] [node056:1999931:0]          mpool.c:43   UCX  WARN  object 0xba37980 was not returned to mpool ucp_requests
[1710175445.988500] [node056:1999931:0]          mpool.c:43   UCX  WARN  object 0xba37b40 was not returned to mpool ucp_requests
[1710175445.988502] [node056:1999931:0]          mpool.c:43   UCX  WARN  object 0xba37d00 was not returned to mpool ucp_requests
[1710175445.988504] [node056:1999931:0]          mpool.c:43   UCX  WARN  object 0xba37ec0 was not returned to mpool ucp_requests
[1710175445.988506] [node056:1999931:0]          mpool.c:43   UCX  WARN  object 0xba38080 was not returned to mpool ucp_requests
[1710175445.997772] [node056:1999859:0]          mpool.c:43   UCX  WARN  object 0xadcff80 was not returned to mpool ucp_requests
[1710175445.997782] [node056:1999859:0]          mpool.c:43   UCX  WARN  object 0xadd0140 was not returned to mpool ucp_requests
[1710175445.997786] [node056:1999859:0]          mpool.c:43   UCX  WARN  object 0xadd0300 was not returned to mpool ucp_requests
[1710175445.997789] [node056:1999859:0]          mpool.c:43   UCX  WARN  object 0xadd04c0 was not returned to mpool ucp_requests
[1710175445.997792] [node056:1999859:0]          mpool.c:43   UCX  WARN  object 0xadd0680 was not returned to mpool ucp_requests
[1710175445.997794] [node056:1999859:0]          mpool.c:43   UCX  WARN  object 0xadd0840 was not returned to mpool ucp_requests
[1710175445.997797] [node056:1999859:0]          mpool.c:43   UCX  WARN  object 0xadd0a00 was not returned to mpool ucp_requests
[1710175445.997800] [node056:1999859:0]          mpool.c:43   UCX  WARN  object 0xadd0bc0 was not returned to mpool ucp_requests
[1710175445.997803] [node056:1999859:0]          mpool.c:43   UCX  WARN  object 0xadd0d80 was not returned to mpool ucp_requests
[1710175445.997806] [node056:1999859:0]          mpool.c:43   UCX  WARN  object 0xadd0f40 was not returned to mpool ucp_requests
[1710175445.997808] [node056:1999859:0]          mpool.c:43   UCX  WARN  object 0xadd1100 was not returned to mpool ucp_requests
[1710175445.998769] [node056:1999898:0]          mpool.c:43   UCX  WARN  object 0xb82eac0 was not returned to mpool ucp_requests
[1710175445.998788] [node056:1999898:0]          mpool.c:43   UCX  WARN  object 0xb82ec80 was not returned to mpool ucp_requests
[1710175445.998793] [node056:1999898:0]          mpool.c:43   UCX  WARN  object 0xb82ee40 was not returned to mpool ucp_requests
[1710175445.998797] [node056:1999898:0]          mpool.c:43   UCX  WARN  object 0xb82f000 was not returned to mpool ucp_requests
[1710175445.998801] [node056:1999898:0]          mpool.c:43   UCX  WARN  object 0xb82f1c0 was not returned to mpool ucp_requests
[1710175445.998805] [node056:1999898:0]          mpool.c:43   UCX  WARN  object 0xb82f380 was not returned to mpool ucp_requests
[1710175445.998809] [node056:1999898:0]          mpool.c:43   UCX  WARN  object 0xb82f540 was not returned to mpool ucp_requests
[1710175445.998813] [node056:1999898:0]          mpool.c:43   UCX  WARN  object 0xb82f700 was not returned to mpool ucp_requests
[1710175445.998816] [node056:1999898:0]          mpool.c:43   UCX  WARN  object 0xb82f8c0 was not returned to mpool ucp_requests
[1710175445.998819] [node056:1999898:0]          mpool.c:43   UCX  WARN  object 0xb82fa80 was not returned to mpool ucp_requests
[1710175445.998822] [node056:1999898:0]          mpool.c:43   UCX  WARN  object 0xb82fc40 was not returned to mpool ucp_requests
[1710175445.998826] [node056:1999898:0]          mpool.c:43   UCX  WARN  object 0xb82fe00 was not returned to mpool ucp_requests
[1710175445.998829] [node056:1999898:0]          mpool.c:43   UCX  WARN  object 0xb82ffc0 was not returned to mpool ucp_requests
[1710175446.056072] [node056:1999875:0]          mpool.c:43   UCX  WARN  object 0xc1afb80 was not returned to mpool ucp_requests
[1710175446.056093] [node056:1999875:0]          mpool.c:43   UCX  WARN  object 0xc1afd40 was not returned to mpool ucp_requests
[1710175446.056097] [node056:1999875:0]          mpool.c:43   UCX  WARN  object 0xc1aff00 was not returned to mpool ucp_requests
[1710175446.056100] [node056:1999875:0]          mpool.c:43   UCX  WARN  object 0xc1b00c0 was not returned to mpool ucp_requests
[1710175446.056103] [node056:1999875:0]          mpool.c:43   UCX  WARN  object 0xc1b0280 was not returned to mpool ucp_requests
[1710175446.056105] [node056:1999875:0]          mpool.c:43   UCX  WARN  object 0xc1b0440 was not returned to mpool ucp_requests
[1710175446.056107] [node056:1999875:0]          mpool.c:43   UCX  WARN  object 0xc1b0600 was not returned to mpool ucp_requests
[1710175446.056111] [node056:1999875:0]          mpool.c:43   UCX  WARN  object 0xc1b07c0 was not returned to mpool ucp_requests
[1710175446.056114] [node056:1999875:0]          mpool.c:43   UCX  WARN  object 0xc1b0980 was not returned to mpool ucp_requests
[1710175446.056116] [node056:1999875:0]          mpool.c:43   UCX  WARN  object 0xc1b0b40 was not returned to mpool ucp_requests
[1710175446.056119] [node056:1999875:0]          mpool.c:43   UCX  WARN  object 0xc1b0d00 was not returned to mpool ucp_requests
[1710175446.056122] [node056:1999875:0]          mpool.c:43   UCX  WARN  object 0xc1b0ec0 was not returned to mpool ucp_requests
[1710175446.056125] [node056:1999875:0]          mpool.c:43   UCX  WARN  object 0xc1b1080 was not returned to mpool ucp_requests
[1710175446.057540] [node056:1999891:0]          mpool.c:43   UCX  WARN  object 0xa90eb40 was not returned to mpool ucp_requests
[1710175446.057555] [node056:1999891:0]          mpool.c:43   UCX  WARN  object 0xa90ed00 was not returned to mpool ucp_requests
[1710175446.057558] [node056:1999891:0]          mpool.c:43   UCX  WARN  object 0xa90eec0 was not returned to mpool ucp_requests
[1710175446.057560] [node056:1999891:0]          mpool.c:43   UCX  WARN  object 0xa90f080 was not returned to mpool ucp_requests
[1710175446.057563] [node056:1999891:0]          mpool.c:43   UCX  WARN  object 0xa90f240 was not returned to mpool ucp_requests
[1710175446.057565] [node056:1999891:0]          mpool.c:43   UCX  WARN  object 0xa90f400 was not returned to mpool ucp_requests
[1710175446.057567] [node056:1999891:0]          mpool.c:43   UCX  WARN  object 0xa90f5c0 was not returned to mpool ucp_requests
[1710175446.057569] [node056:1999891:0]          mpool.c:43   UCX  WARN  object 0xa90f780 was not returned to mpool ucp_requests
[1710175446.057571] [node056:1999891:0]          mpool.c:43   UCX  WARN  object 0xa90f940 was not returned to mpool ucp_requests
[1710175446.057573] [node056:1999891:0]          mpool.c:43   UCX  WARN  object 0xa90fb00 was not returned to mpool ucp_requests
[1710175446.057576] [node056:1999891:0]          mpool.c:43   UCX  WARN  object 0xa90fcc0 was not returned to mpool ucp_requests
[1710175446.057578] [node056:1999891:0]          mpool.c:43   UCX  WARN  object 0xa90fe80 was not returned to mpool ucp_requests
[1710175446.057580] [node056:1999891:0]          mpool.c:43   UCX  WARN  object 0xa910040 was not returned to mpool ucp_requests
[1710175446.076490] [node056:1999928:0]          mpool.c:43   UCX  WARN  object 0xb9d7c40 was not returned to mpool ucp_requests
[1710175446.076501] [node056:1999928:0]          mpool.c:43   UCX  WARN  object 0xb9d7e00 was not returned to mpool ucp_requests
[1710175446.076504] [node056:1999928:0]          mpool.c:43   UCX  WARN  object 0xb9d7fc0 was not returned to mpool ucp_requests
[1710175446.076506] [node056:1999928:0]          mpool.c:43   UCX  WARN  object 0xb9d8180 was not returned to mpool ucp_requests
[1710175446.076509] [node056:1999928:0]          mpool.c:43   UCX  WARN  object 0xb9d8340 was not returned to mpool ucp_requests
[1710175446.076511] [node056:1999928:0]          mpool.c:43   UCX  WARN  object 0xb9d8500 was not returned to mpool ucp_requests
[1710175446.076513] [node056:1999928:0]          mpool.c:43   UCX  WARN  object 0xb9d86c0 was not returned to mpool ucp_requests
[1710175446.076515] [node056:1999928:0]          mpool.c:43   UCX  WARN  object 0xb9d8880 was not returned to mpool ucp_requests
[1710175446.076517] [node056:1999928:0]          mpool.c:43   UCX  WARN  object 0xb9d8a40 was not returned to mpool ucp_requests
[1710175446.076520] [node056:1999928:0]          mpool.c:43   UCX  WARN  object 0xb9d8c00 was not returned to mpool ucp_requests
[1710175446.076522] [node056:1999928:0]          mpool.c:43   UCX  WARN  object 0xb9d8dc0 was not returned to mpool ucp_requests
[1710175446.076524] [node056:1999928:0]          mpool.c:43   UCX  WARN  object 0xb9d8f80 was not returned to mpool ucp_requests
[1710175446.078621] [node056:1999906:0]          mpool.c:43   UCX  WARN  object 0xc46dc00 was not returned to mpool ucp_requests
[1710175446.078632] [node056:1999906:0]          mpool.c:43   UCX  WARN  object 0xc46ddc0 was not returned to mpool ucp_requests
[1710175446.078635] [node056:1999906:0]          mpool.c:43   UCX  WARN  object 0xc46df80 was not returned to mpool ucp_requests
[1710175446.078637] [node056:1999906:0]          mpool.c:43   UCX  WARN  object 0xc46e140 was not returned to mpool ucp_requests
[1710175446.078639] [node056:1999906:0]          mpool.c:43   UCX  WARN  object 0xc46e300 was not returned to mpool ucp_requests
[1710175446.078641] [node056:1999906:0]          mpool.c:43   UCX  WARN  object 0xc46e4c0 was not returned to mpool ucp_requests
[1710175446.078644] [node056:1999906:0]          mpool.c:43   UCX  WARN  object 0xc46e680 was not returned to mpool ucp_requests
[1710175446.078646] [node056:1999906:0]          mpool.c:43   UCX  WARN  object 0xc46e840 was not returned to mpool ucp_requests
[1710175446.078648] [node056:1999906:0]          mpool.c:43   UCX  WARN  object 0xc46ea00 was not returned to mpool ucp_requests
[1710175446.078650] [node056:1999906:0]          mpool.c:43   UCX  WARN  object 0xc46ebc0 was not returned to mpool ucp_requests
[1710175446.078652] [node056:1999906:0]          mpool.c:43   UCX  WARN  object 0xc46ed80 was not returned to mpool ucp_requests
[1710175446.078655] [node056:1999906:0]          mpool.c:43   UCX  WARN  object 0xc46ef40 was not returned to mpool ucp_requests
[1710175446.080382] [node056:1999867:0]          mpool.c:43   UCX  WARN  object 0xa8f3000 was not returned to mpool ucp_requests
[1710175446.080392] [node056:1999867:0]          mpool.c:43   UCX  WARN  object 0xa8f31c0 was not returned to mpool ucp_requests
[1710175446.080396] [node056:1999867:0]          mpool.c:43   UCX  WARN  object 0xa8f3380 was not returned to mpool ucp_requests
[1710175446.080398] [node056:1999867:0]          mpool.c:43   UCX  WARN  object 0xa8f3540 was not returned to mpool ucp_requests
[1710175446.080400] [node056:1999867:0]          mpool.c:43   UCX  WARN  object 0xa8f3700 was not returned to mpool ucp_requests
[1710175446.080402] [node056:1999867:0]          mpool.c:43   UCX  WARN  object 0xa8f38c0 was not returned to mpool ucp_requests
[1710175446.080405] [node056:1999867:0]          mpool.c:43   UCX  WARN  object 0xa8f3a80 was not returned to mpool ucp_requests
[1710175446.080407] [node056:1999867:0]          mpool.c:43   UCX  WARN  object 0xa8f3c40 was not returned to mpool ucp_requests
[1710175446.080409] [node056:1999867:0]          mpool.c:43   UCX  WARN  object 0xa8f3e00 was not returned to mpool ucp_requests
[1710175446.080411] [node056:1999867:0]          mpool.c:43   UCX  WARN  object 0xa8f3fc0 was not returned to mpool ucp_requests
[1710175446.091781] [node056:1999910:0]          mpool.c:43   UCX  WARN  object 0xadcbc40 was not returned to mpool ucp_requests
[1710175446.091792] [node056:1999910:0]          mpool.c:43   UCX  WARN  object 0xadcbe00 was not returned to mpool ucp_requests
[1710175446.091795] [node056:1999910:0]          mpool.c:43   UCX  WARN  object 0xadcbfc0 was not returned to mpool ucp_requests
[1710175446.091798] [node056:1999910:0]          mpool.c:43   UCX  WARN  object 0xadcc180 was not returned to mpool ucp_requests
[1710175446.091800] [node056:1999910:0]          mpool.c:43   UCX  WARN  object 0xadcc340 was not returned to mpool ucp_requests
[1710175446.091802] [node056:1999910:0]          mpool.c:43   UCX  WARN  object 0xadcc500 was not returned to mpool ucp_requests
[1710175446.091804] [node056:1999910:0]          mpool.c:43   UCX  WARN  object 0xadcc6c0 was not returned to mpool ucp_requests
[1710175446.091807] [node056:1999910:0]          mpool.c:43   UCX  WARN  object 0xadcc880 was not returned to mpool ucp_requests
[1710175446.091809] [node056:1999910:0]          mpool.c:43   UCX  WARN  object 0xadcca40 was not returned to mpool ucp_requests
[1710175446.091811] [node056:1999910:0]          mpool.c:43   UCX  WARN  object 0xadccc00 was not returned to mpool ucp_requests
[1710175446.091814] [node056:1999910:0]          mpool.c:43   UCX  WARN  object 0xadccdc0 was not returned to mpool ucp_requests
[1710175446.091816] [node056:1999910:0]          mpool.c:43   UCX  WARN  object 0xadccf80 was not returned to mpool ucp_requests
[1710175446.098483] [node056:1999926:0]          mpool.c:43   UCX  WARN  object 0xc3b0c40 was not returned to mpool ucp_requests
[1710175446.098494] [node056:1999926:0]          mpool.c:43   UCX  WARN  object 0xc3b0e00 was not returned to mpool ucp_requests
[1710175446.098497] [node056:1999926:0]          mpool.c:43   UCX  WARN  object 0xc3b0fc0 was not returned to mpool ucp_requests
[1710175446.098499] [node056:1999926:0]          mpool.c:43   UCX  WARN  object 0xc3b1180 was not returned to mpool ucp_requests
[1710175446.098502] [node056:1999926:0]          mpool.c:43   UCX  WARN  object 0xc3b1340 was not returned to mpool ucp_requests
[1710175446.098504] [node056:1999926:0]          mpool.c:43   UCX  WARN  object 0xc3b1500 was not returned to mpool ucp_requests
[1710175446.098506] [node056:1999926:0]          mpool.c:43   UCX  WARN  object 0xc3b16c0 was not returned to mpool ucp_requests
[1710175446.098508] [node056:1999926:0]          mpool.c:43   UCX  WARN  object 0xc3b1880 was not returned to mpool ucp_requests
[1710175446.098510] [node056:1999926:0]          mpool.c:43   UCX  WARN  object 0xc3b1a40 was not returned to mpool ucp_requests
[1710175446.098512] [node056:1999926:0]          mpool.c:43   UCX  WARN  object 0xc3b1c00 was not returned to mpool ucp_requests
[1710175446.098515] [node056:1999926:0]          mpool.c:43   UCX  WARN  object 0xc3b1dc0 was not returned to mpool ucp_requests
[1710175446.098517] [node056:1999926:0]          mpool.c:43   UCX  WARN  object 0xc3b1f80 was not returned to mpool ucp_requests
[1710175446.099037] [node056:1999922:0]          mpool.c:43   UCX  WARN  object 0xc62ec80 was not returned to mpool ucp_requests
[1710175446.099048] [node056:1999922:0]          mpool.c:43   UCX  WARN  object 0xc62ee40 was not returned to mpool ucp_requests
[1710175446.099051] [node056:1999922:0]          mpool.c:43   UCX  WARN  object 0xc62f000 was not returned to mpool ucp_requests
[1710175446.099054] [node056:1999922:0]          mpool.c:43   UCX  WARN  object 0xc62f1c0 was not returned to mpool ucp_requests
[1710175446.099057] [node056:1999922:0]          mpool.c:43   UCX  WARN  object 0xc62f380 was not returned to mpool ucp_requests
[1710175446.099060] [node056:1999922:0]          mpool.c:43   UCX  WARN  object 0xc62f540 was not returned to mpool ucp_requests
[1710175446.099063] [node056:1999922:0]          mpool.c:43   UCX  WARN  object 0xc62f700 was not returned to mpool ucp_requests
[1710175446.099065] [node056:1999922:0]          mpool.c:43   UCX  WARN  object 0xc62f8c0 was not returned to mpool ucp_requests
[1710175446.099068] [node056:1999922:0]          mpool.c:43   UCX  WARN  object 0xc62fa80 was not returned to mpool ucp_requests
[1710175446.099071] [node056:1999922:0]          mpool.c:43   UCX  WARN  object 0xc62fc40 was not returned to mpool ucp_requests
[1710175446.099073] [node056:1999922:0]          mpool.c:43   UCX  WARN  object 0xc62fe00 was not returned to mpool ucp_requests
[1710175446.099076] [node056:1999922:0]          mpool.c:43   UCX  WARN  object 0xc62ffc0 was not returned to mpool ucp_requests
[1710175446.106478] [node056:1999914:0]          mpool.c:43   UCX  WARN  object 0xbc98cc0 was not returned to mpool ucp_requests
[1710175446.106489] [node056:1999914:0]          mpool.c:43   UCX  WARN  object 0xbc98e80 was not returned to mpool ucp_requests
[1710175446.106493] [node056:1999914:0]          mpool.c:43   UCX  WARN  object 0xbc99040 was not returned to mpool ucp_requests
[1710175446.106496] [node056:1999914:0]          mpool.c:43   UCX  WARN  object 0xbc99200 was not returned to mpool ucp_requests
[1710175446.106499] [node056:1999914:0]          mpool.c:43   UCX  WARN  object 0xbc993c0 was not returned to mpool ucp_requests
[1710175446.106501] [node056:1999914:0]          mpool.c:43   UCX  WARN  object 0xbc99580 was not returned to mpool ucp_requests
[1710175446.106504] [node056:1999914:0]          mpool.c:43   UCX  WARN  object 0xbc99740 was not returned to mpool ucp_requests
[1710175446.106507] [node056:1999914:0]          mpool.c:43   UCX  WARN  object 0xbc99900 was not returned to mpool ucp_requests
[1710175446.106509] [node056:1999914:0]          mpool.c:43   UCX  WARN  object 0xbc99ac0 was not returned to mpool ucp_requests
[1710175446.106512] [node056:1999914:0]          mpool.c:43   UCX  WARN  object 0xbc99c80 was not returned to mpool ucp_requests
[1710175446.106516] [node056:1999914:0]          mpool.c:43   UCX  WARN  object 0xbc99e40 was not returned to mpool ucp_requests
[1710175446.106519] [node056:1999914:0]          mpool.c:43   UCX  WARN  object 0xbc9a000 was not returned to mpool ucp_requests
[1710175446.107758] [node056:1999918:0]          mpool.c:43   UCX  WARN  object 0xaf54bc0 was not returned to mpool ucp_requests
[1710175446.107768] [node056:1999918:0]          mpool.c:43   UCX  WARN  object 0xaf54d80 was not returned to mpool ucp_requests
[1710175446.107773] [node056:1999918:0]          mpool.c:43   UCX  WARN  object 0xaf54f40 was not returned to mpool ucp_requests
[1710175446.107776] [node056:1999918:0]          mpool.c:43   UCX  WARN  object 0xaf55100 was not returned to mpool ucp_requests
[1710175446.107779] [node056:1999918:0]          mpool.c:43   UCX  WARN  object 0xaf552c0 was not returned to mpool ucp_requests
[1710175446.107781] [node056:1999918:0]          mpool.c:43   UCX  WARN  object 0xaf55480 was not returned to mpool ucp_requests
[1710175446.107784] [node056:1999918:0]          mpool.c:43   UCX  WARN  object 0xaf55640 was not returned to mpool ucp_requests
[1710175446.107787] [node056:1999918:0]          mpool.c:43   UCX  WARN  object 0xaf55800 was not returned to mpool ucp_requests
[1710175446.107789] [node056:1999918:0]          mpool.c:43   UCX  WARN  object 0xaf559c0 was not returned to mpool ucp_requests
[1710175446.107792] [node056:1999918:0]          mpool.c:43   UCX  WARN  object 0xaf55b80 was not returned to mpool ucp_requests
[1710175446.107794] [node056:1999918:0]          mpool.c:43   UCX  WARN  object 0xaf55d40 was not returned to mpool ucp_requests
[1710175446.107797] [node056:1999918:0]          mpool.c:43   UCX  WARN  object 0xaf55f00 was not returned to mpool ucp_requests
[1710175446.108105] [node056:1999860:0]          mpool.c:43   UCX  WARN  object 0xc535b40 was not returned to mpool ucp_requests
[1710175446.108117] [node056:1999860:0]          mpool.c:43   UCX  WARN  object 0xc535d00 was not returned to mpool ucp_requests
[1710175446.108121] [node056:1999860:0]          mpool.c:43   UCX  WARN  object 0xc535ec0 was not returned to mpool ucp_requests
[1710175446.108124] [node056:1999860:0]          mpool.c:43   UCX  WARN  object 0xc536080 was not returned to mpool ucp_requests
[1710175446.108127] [node056:1999860:0]          mpool.c:43   UCX  WARN  object 0xc536240 was not returned to mpool ucp_requests
[1710175446.108130] [node056:1999860:0]          mpool.c:43   UCX  WARN  object 0xc536400 was not returned to mpool ucp_requests
[1710175446.108133] [node056:1999860:0]          mpool.c:43   UCX  WARN  object 0xc5365c0 was not returned to mpool ucp_requests
[1710175446.108136] [node056:1999860:0]          mpool.c:43   UCX  WARN  object 0xc536780 was not returned to mpool ucp_requests
[1710175446.108139] [node056:1999860:0]          mpool.c:43   UCX  WARN  object 0xc536940 was not returned to mpool ucp_requests
[1710175446.108142] [node056:1999860:0]          mpool.c:43   UCX  WARN  object 0xc536b00 was not returned to mpool ucp_requests
[1710175446.108145] [node056:1999860:0]          mpool.c:43   UCX  WARN  object 0xc536cc0 was not returned to mpool ucp_requests
[1710175446.108147] [node056:1999860:0]          mpool.c:43   UCX  WARN  object 0xc536e80 was not returned to mpool ucp_requests
[1710175446.111060] [node056:1999879:0]          mpool.c:43   UCX  WARN  object 0xb2fcb40 was not returned to mpool ucp_requests
[1710175446.111072] [node056:1999879:0]          mpool.c:43   UCX  WARN  object 0xb2fcd00 was not returned to mpool ucp_requests
[1710175446.111075] [node056:1999879:0]          mpool.c:43   UCX  WARN  object 0xb2fcec0 was not returned to mpool ucp_requests
[1710175446.111078] [node056:1999879:0]          mpool.c:43   UCX  WARN  object 0xb2fd080 was not returned to mpool ucp_requests
[1710175446.111083] [node056:1999879:0]          mpool.c:43   UCX  WARN  object 0xb2fd240 was not returned to mpool ucp_requests
[1710175446.111086] [node056:1999879:0]          mpool.c:43   UCX  WARN  object 0xb2fd400 was not returned to mpool ucp_requests
[1710175446.111088] [node056:1999879:0]          mpool.c:43   UCX  WARN  object 0xb2fd5c0 was not returned to mpool ucp_requests
[1710175446.111090] [node056:1999879:0]          mpool.c:43   UCX  WARN  object 0xb2fd780 was not returned to mpool ucp_requests
[1710175446.111092] [node056:1999879:0]          mpool.c:43   UCX  WARN  object 0xb2fd940 was not returned to mpool ucp_requests
[1710175446.111094] [node056:1999879:0]          mpool.c:43   UCX  WARN  object 0xb2fdb00 was not returned to mpool ucp_requests
[1710175446.111097] [node056:1999879:0]          mpool.c:43   UCX  WARN  object 0xb2fdcc0 was not returned to mpool ucp_requests
[1710175446.111099] [node056:1999879:0]          mpool.c:43   UCX  WARN  object 0xb2fde80 was not returned to mpool ucp_requests
[1710175446.111101] [node056:1999879:0]          mpool.c:43   UCX  WARN  object 0xb2fe040 was not returned to mpool ucp_requests
[1710175446.130574] [node056:1999871:0]          mpool.c:43   UCX  WARN  object 0xaf66b80 was not returned to mpool ucp_requests
[1710175446.130593] [node056:1999871:0]          mpool.c:43   UCX  WARN  object 0xaf66d40 was not returned to mpool ucp_requests
[1710175446.130598] [node056:1999871:0]          mpool.c:43   UCX  WARN  object 0xaf66f00 was not returned to mpool ucp_requests
[1710175446.130602] [node056:1999871:0]          mpool.c:43   UCX  WARN  object 0xaf670c0 was not returned to mpool ucp_requests
[1710175446.130606] [node056:1999871:0]          mpool.c:43   UCX  WARN  object 0xaf67280 was not returned to mpool ucp_requests
[1710175446.130609] [node056:1999871:0]          mpool.c:43   UCX  WARN  object 0xaf67440 was not returned to mpool ucp_requests
[1710175446.130612] [node056:1999871:0]          mpool.c:43   UCX  WARN  object 0xaf67600 was not returned to mpool ucp_requests
[1710175446.130616] [node056:1999871:0]          mpool.c:43   UCX  WARN  object 0xaf677c0 was not returned to mpool ucp_requests
[1710175446.130620] [node056:1999871:0]          mpool.c:43   UCX  WARN  object 0xaf67980 was not returned to mpool ucp_requests
[1710175446.130623] [node056:1999871:0]          mpool.c:43   UCX  WARN  object 0xaf67b40 was not returned to mpool ucp_requests
[1710175446.130626] [node056:1999871:0]          mpool.c:43   UCX  WARN  object 0xaf67d00 was not returned to mpool ucp_requests
[1710175446.130629] [node056:1999871:0]          mpool.c:43   UCX  WARN  object 0xaf67ec0 was not returned to mpool ucp_requests
[1710175446.130633] [node056:1999871:0]          mpool.c:43   UCX  WARN  object 0xaf68080 was not returned to mpool ucp_requests
[1710175446.134515] [node056:1999902:0]          mpool.c:43   UCX  WARN  object 0xc0e9b40 was not returned to mpool ucp_requests
[1710175446.134526] [node056:1999902:0]          mpool.c:43   UCX  WARN  object 0xc0e9d00 was not returned to mpool ucp_requests
[1710175446.134530] [node056:1999902:0]          mpool.c:43   UCX  WARN  object 0xc0e9ec0 was not returned to mpool ucp_requests
[1710175446.134534] [node056:1999902:0]          mpool.c:43   UCX  WARN  object 0xc0ea080 was not returned to mpool ucp_requests
[1710175446.134537] [node056:1999902:0]          mpool.c:43   UCX  WARN  object 0xc0ea240 was not returned to mpool ucp_requests
[1710175446.134540] [node056:1999902:0]          mpool.c:43   UCX  WARN  object 0xc0ea400 was not returned to mpool ucp_requests
[1710175446.134544] [node056:1999902:0]          mpool.c:43   UCX  WARN  object 0xc0ea5c0 was not returned to mpool ucp_requests
[1710175446.134547] [node056:1999902:0]          mpool.c:43   UCX  WARN  object 0xc0ea780 was not returned to mpool ucp_requests
[1710175446.134551] [node056:1999902:0]          mpool.c:43   UCX  WARN  object 0xc0ea940 was not returned to mpool ucp_requests
[1710175446.134554] [node056:1999902:0]          mpool.c:43   UCX  WARN  object 0xc0eab00 was not returned to mpool ucp_requests
[1710175446.134557] [node056:1999902:0]          mpool.c:43   UCX  WARN  object 0xc0eacc0 was not returned to mpool ucp_requests
[1710175446.134561] [node056:1999902:0]          mpool.c:43   UCX  WARN  object 0xc0eae80 was not returned to mpool ucp_requests
[1710175446.134564] [node056:1999902:0]          mpool.c:43   UCX  WARN  object 0xc0eb040 was not returned to mpool ucp_requests


           ************************************************************
           *        Program running with 20 parallel MPI-processes    *
           *              working on a common directory               *
           ************************************************************
-------------------------------------------------------------------------------
                                 ORCA SCF
-------------------------------------------------------------------------------

------------
SCF SETTINGS
------------
Hamiltonian:
 Density Functional     Method          .... DFT(GTOs)
 Exchange Functional    Exchange        .... PBE
   PBE kappa parameter   XKappa         ....  0.804000
   PBE mue parameter    XMuePBE         ....  0.219520
 Correlation Functional Correlation     .... PBE
   PBE beta parameter  CBetaPBE         ....  0.066725
 LDA part of GGA corr.  LDAOpt          .... PW91-LDA
 Gradients option       PostSCFGGA      .... off
 Hybrid DFT is turned on
   Fraction HF Exchange ScalHFX         ....  0.250000
   Scaling of DF-GGA-X  ScalDFX         ....  0.750000
   Scaling of DF-GGA-C  ScalDFC         ....  1.000000
   Scaling of DF-LDA-C  ScalLDAC        ....  1.000000
   Perturbative correction              ....  0.000000
   Density functional embedding theory  .... OFF
   NL short-range parameter             ....  6.900000
 RI-approximation to the Coulomb term is turned on
   Number of AuxJ basis functions       .... 1991
   RIJ-COSX (HFX calculated with COS-X)).... on


General Settings:
 Integral files         IntName         .... ImineZ6opt
 Hartree-Fock type      HFTyp           .... RHF
 Total Charge           Charge          ....    0
 Multiplicity           Mult            ....    1
 Number of Electrons    NEL             ....  238
 Basis Dimension        Dim             .... 1227
 Nuclear Repulsion      ENuc            ....   3547.8652113717 Eh

Convergence Acceleration:
 DIIS                   CNVDIIS         .... on
   Start iteration      DIISMaxIt       ....    12
   Startup error        DIISStart       ....  0.200000
   # of expansion vecs  DIISMaxEq       ....     5
   Bias factor          DIISBfac        ....   1.050
   Max. coefficient     DIISMaxC        ....  10.000
 Trust-Rad. Augm. Hess. CNVTRAH         .... auto
   Auto Start mean grad. ratio tolernc. ....  1.125000
   Auto Start start iteration           ....    20
   Auto Start num. interpolation iter.  ....    10
   Max. Number of Micro iterations      ....    16
   Max. Number of Macro iterations      .... Maxiter - #DIIS iter
   Number of Davidson start vectors     ....     2
   Converg. threshold I  (grad. norm)   ....   1.000e-05
   Converg. threshold II (energy diff.) ....   1.000e-08
   Grad. Scal. Fac. for Micro threshold ....   0.100
   Minimum threshold for Micro iter.    ....   0.010
   NR start threshold (gradient norm)   ....   0.001
   Initial trust radius                 ....   0.400
   Minimum AH scaling param. (alpha)    ....   1.000
   Maximum AH scaling param. (alpha)    .... 1000.000
   Orbital update algorithm             .... Taylor
   White noise on init. David. guess    .... on
   Maximum white noise                  ....   0.010
   Quad. conv. algorithm                .... NR
 SOSCF                  CNVSOSCF        .... on
   Start iteration      SOSCFMaxIt      ....   150
   Startup grad/error   SOSCFStart      ....  0.003300
 Level Shifting         CNVShift        .... on
   Level shift para.    LevelShift      ....    0.2500
   Turn off err/grad.   ShiftErr        ....    0.0010
 Zerner damping         CNVZerner       .... off
 Static damping         CNVDamp         .... on
   Fraction old density DampFac         ....    0.7000
   Max. Damping (<1)    DampMax         ....    0.9800
   Min. Damping (>=0)   DampMin         ....    0.0000
   Turn off err/grad.   DampErr         ....    0.1000
 Fernandez-Rico         CNVRico         .... off

SCF Procedure:
 Maximum # iterations   MaxIter         ....   125
 SCF integral mode      SCFMode         .... Direct
   Integral package                     .... SHARK and LIBINT hybrid scheme
 Reset frequency        DirectResetFreq ....    20
 Integral Threshold     Thresh          ....  2.500e-11 Eh
 Primitive CutOff       TCut            ....  2.500e-12 Eh

Convergence Tolerance:
 Convergence Check Mode ConvCheckMode   .... Total+1el-Energy
 Convergence forced     ConvForced      .... 0
 Energy Change          TolE            ....  1.000e-08 Eh
 1-El. energy change                    ....  1.000e-05 Eh
 Orbital Gradient       TolG            ....  1.000e-05
 Orbital Rotation angle TolX            ....  1.000e-05
 DIIS Error             TolErr          ....  5.000e-07


Diagonalization of the overlap matrix:
Smallest eigenvalue                        ... 4.471e-06
Time for diagonalization                   ...    3.795 sec
Threshold for overlap eigenvalues          ... 1.000e-08
Number of eigenvalues below threshold      ... 0
Time for construction of square roots      ...    3.037 sec
Total time needed                          ...    7.472 sec

Time for model grid setup =    1.533 sec

------------------------------
INITIAL GUESS: MODEL POTENTIAL
------------------------------
Loading Hartree-Fock densities                     ... done
Calculating cut-offs                               ... done
Initializing the effective Hamiltonian             ... done
Setting up the integral package (SHARK)            ... done
Starting the Coulomb interaction                   ... done (   3.9 sec)
Reading the grid                                   ... done
Mapping shells                                     ... done
Starting the XC term evaluation                    ... done (   0.5 sec)
  promolecular density results
     # of electrons  =    237.985626967
     EX              =   -187.726098585
     EC              =     -7.942981879
     EX+EC           =   -195.669080463
Transforming the Hamiltonian                       ... done (   1.1 sec)
Diagonalizing the Hamiltonian                      ... done (   1.7 sec)
Back transforming the eigenvectors                 ... done (   0.0 sec)
Now organizing SCF variables                       ... done
                      ------------------
                      INITIAL GUESS DONE (   9.1 sec)
                      ------------------
-------------------
DFT GRID GENERATION
-------------------

General Integration Accuracy     IntAcc      ... 4.388
Radial Grid Type                 RadialGrid  ... OptM3 with GC (2021)
Angular Grid (max. ang.)         AngularGrid ... 4 (Lebedev-302)
Angular grid pruning method      GridPruning ... 4 (adaptive)
Weight generation scheme         WeightScheme... Becke
Basis function cutoff            BFCut       ... 1.0000e-11
Integration weight cutoff        WCut        ... 1.0000e-14
Angular grids for H and He will be reduced by one unit
Partially contracted basis set               ... off
Rotationally invariant grid construction     ... off

Total number of grid points                  ...   302794
Total number of batches                      ...     4770
Average number of points per batch           ...       63
Average number of grid points per atom       ...     4519
Time for grid setup =    3.097 sec

--------------------
COSX GRID GENERATION
--------------------

GRIDX 1
-------
General Integration Accuracy     IntAcc      ... 3.816
Radial Grid Type                 RadialGrid  ... OptM3 with GC (2021)
Angular Grid (max. ang.)         AngularGrid ... 1 (Lebedev-50)
Angular grid pruning method      GridPruning ... 4 (adaptive)
Weight generation scheme         WeightScheme... Becke
Basis function cutoff            BFCut       ... 1.0000e-11
Integration weight cutoff        WCut        ... 1.0000e-14
Angular grids for H and He will be reduced by one unit
Partially contracted basis set               ... on
Rotationally invariant grid construction     ... off

Total number of grid points                  ...    38445
Total number of batches                      ...      634
Average number of points per batch           ...       60
Average number of grid points per atom       ...      574
UseSFitting                                  ... on

GRIDX 2
-------
General Integration Accuracy     IntAcc      ... 4.020
Radial Grid Type                 RadialGrid  ... OptM3 with GC (2021)
Angular Grid (max. ang.)         AngularGrid ... 2 (Lebedev-110)
Angular grid pruning method      GridPruning ... 4 (adaptive)
Weight generation scheme         WeightScheme... Becke
Basis function cutoff            BFCut       ... 1.0000e-11
Integration weight cutoff        WCut        ... 1.0000e-14
Angular grids for H and He will be reduced by one unit
Partially contracted basis set               ... on
Rotationally invariant grid construction     ... off

Total number of grid points                  ...    81204
Total number of batches                      ...     1301
Average number of points per batch           ...       62
Average number of grid points per atom       ...     1212
UseSFitting                                  ... on

GRIDX 3
-------
General Integration Accuracy     IntAcc      ... 4.338
Radial Grid Type                 RadialGrid  ... OptM3 with GC (2021)
Angular Grid (max. ang.)         AngularGrid ... 3 (Lebedev-194)
Angular grid pruning method      GridPruning ... 4 (adaptive)
Weight generation scheme         WeightScheme... Becke
Basis function cutoff            BFCut       ... 1.0000e-11
Integration weight cutoff        WCut        ... 1.0000e-14
Angular grids for H and He will be reduced by one unit
Partially contracted basis set               ... on
Rotationally invariant grid construction     ... off

Total number of grid points                  ...   176325
Total number of batches                      ...     2785
Average number of points per batch           ...       63
Average number of grid points per atom       ...     2632
UseSFitting                                  ... on

Time for X-Grid setup             =   11.543 sec


--------------------
CPCM SOLVATION MODEL
--------------------
CPCM parameters:
  Epsilon                                         ...      26.7260
  Refrac                                          ...       1.2907
  Rsolv                                           ...       1.3000
  Surface type                                    ... GAUSSIAN VDW
  Epsilon function type                           ...         CPCM
Solvent:                                     ... 2,2,2-TRIFLUOROETHANOL
SMD-CDS solvent descriptors:
  Soln                                       ...    1.2907
  Soln25                                     ... Unavailable
  Sola                                       ...    0.5700
  Solb                                       ...    0.2500
  Solg                                       ...   42.0200
  Solc                                       ...    0.0000
  Solh                                       ...    0.5000
Radii:
 Radius for O  used is    2.8724 Bohr (=   1.5200 Ang.)
 Radius for N  used is    3.5716 Bohr (=   1.8900 Ang.)
 Radius for C  used is    3.4960 Bohr (=   1.8500 Ang.)
 Radius for H  used is    2.2677 Bohr (=   1.2000 Ang.)
Calculating surface                               ...        done! (  0.0s)
GEPOL surface points                              ...         3889
GEPOL Volume                                      ...    3211.4607
GEPOL Surface-area                                ...    1787.4156
Calculating surface distance matrix               ...        done! (  0.2s)
Performing Cholesky decomposition & store         ...        done! (  1.0s)
Overall time for CPCM initialization              ...                 1.2s
--------------
SCF ITERATIONS
--------------
ITER       Energy         Delta-E        Max-DP      RMS-DP      [F,P]     Damp
               ***  Starting incremental Fock matrix formation  ***
  0  -1383.5119780696   0.000000000000 0.05398031  0.00054643  0.2614913 0.7000
  1  -1383.9102306140  -0.398252544397 0.05949285  0.00044362  0.1033560 0.7000
                               ***Turning on DIIS***
  2  -1384.0759312410  -0.165700626944 0.07962360  0.00083603  0.0390278 0.0000
  3  -1384.3271641476  -0.251232906668 0.06363927  0.00031679  0.0507238 0.0000
  4  -1384.3848129752  -0.057648827582 0.01184200  0.00011307  0.0205123 0.0000
  5  -1384.3880473752  -0.003234399937 0.00919824  0.00005415  0.0105681 0.0000
                      *** Initiating the SOSCF procedure ***
                           *** Shutting down DIIS ***
                      *** Re-Reading the Fockian *** 
                      *** Removing any level shift *** 
ITER      Energy       Delta-E        Grad      Rot      Max-DP    RMS-DP
  6  -1384.38836875  -0.0003213768  0.000290  0.000290  0.003552  0.000022
               *** Restarting incremental Fock matrix formation ***
  7  -1384.38837316  -0.0000044039  0.000155  0.000543  0.004088  0.000038
  8  -1384.38837071   0.0000024483  0.000227  0.000317  0.001027  0.000007
  9  -1384.38837775  -0.0000070442  0.000021  0.000066  0.000591  0.000006
 10  -1384.38837768   0.0000000711  0.000036  0.000045  0.000072  0.000001
 11  -1384.38837785  -0.0000001646  0.000006  0.000021  0.000134  0.000001
 12  -1384.38837782   0.0000000230  0.000009  0.000014  0.000092  0.000001
                  ***Gradient check signals convergence***
              ***Rediagonalizing the Fockian in SOSCF/NRSCF***

               *****************************************************
               *                     SUCCESS                       *
               *           SCF CONVERGED AFTER  13 CYCLES          *
               *****************************************************

Old exchange energy                            =    -48.035083589 Eh
New exchange energy                            =    -48.035087462 Eh
Exchange energy change after final integration =     -0.000003873 Eh
Total energy after final integration           =  -1384.388381600 Eh
Final COS-X integration done in                =    32.591 sec

SMD CDS free energy correction energy :                -0.21809     Kcal/mol
Total Energy after SMD CDS correction =             -1384.388729144 Eh

----------------
TOTAL SCF ENERGY
----------------

Total Energy       :        -1384.38872914 Eh          -37671.13248 eV

Components:
Nuclear Repulsion  :         3547.86521137 Eh           96542.32052 eV
Electronic Energy  :        -4932.25394052 Eh         -134213.45300 eV
One Electron Energy:        -8938.96212931 Eh         -243241.52570 eV
Two Electron Energy:         4006.70818880 Eh          109028.07270 eV
Max COSX asymmetry :            0.00000159 Eh               0.00004 eV
CPCM Dielectric    :           -0.03320971 Eh              -0.90368 eV
SMD CDS (Gcds)     :           -0.00034754 Eh              -0.00946 eV

Virial components:
Potential Energy   :        -2761.18990337 Eh          -75135.79710 eV
Kinetic Energy     :         1376.80117422 Eh           37464.66462 eV
Virial Ratio       :            2.00551100


DFT components:
N(Alpha)           :      119.000135870747 electrons
N(Beta)            :      119.000135870747 electrons
N(Total)           :      238.000271741494 electrons
E(X)               :     -143.638587239502 Eh       
E(C)               :       -7.934138716480 Eh       
E(XC)              :     -151.572725955982 Eh       
DFET-embed. en.    :        0.000000000000 Eh       
CPCM Solvation Model Properties:
Surface-charge          :           -0.08024988
Charge-correction       :           -0.00030635 Eh              -0.00834 eV
Free-energy (cav+disp)  :           -0.00034754 Eh              -0.00946 eV

---------------
SCF CONVERGENCE
---------------

  Last Energy change         ...    9.5606e-08  Tolerance :   1.0000e-08
  Last MAX-Density change    ...    2.5535e-15  Tolerance :   1.0000e-07
  Last RMS-Density change    ...    1.1148e-17  Tolerance :   5.0000e-09
  Last Orbital Gradient      ...    2.3088e-06  Tolerance :   1.0000e-05
  Last Orbital Rotation      ...    5.6165e-06  Tolerance :   1.0000e-05

             **** THE GBW FILE WAS UPDATED (ImineZ6opt.gbw) ****
             **** DENSITY ImineZ6opt.scfp WAS UPDATED ****
             **** ENERGY FILE WAS UPDATED (ImineZ6opt.en.tmp) ****
             **** THE GBW FILE WAS UPDATED (ImineZ6opt.gbw) ****
             **** DENSITY ImineZ6opt.scfp WAS UPDATED ****
----------------
ORBITAL ENERGIES
----------------

  NO   OCC          E(Eh)            E(eV) 
   0   2.0000     -19.281513      -524.6766 
   1   2.0000     -19.215122      -522.8701 
   2   2.0000     -14.395000      -391.7079 
   3   2.0000     -14.384366      -391.4185 
   4   2.0000     -10.382891      -282.5328 
   5   2.0000     -10.340348      -281.3752 
   6   2.0000     -10.289953      -280.0038 
   7   2.0000     -10.271020      -279.4887 
   8   2.0000     -10.267589      -279.3953 
   9   2.0000     -10.255103      -279.0555 
  10   2.0000     -10.248560      -278.8775 
  11   2.0000     -10.247292      -278.8430 
  12   2.0000     -10.240997      -278.6717 
  13   2.0000     -10.240691      -278.6634 
  14   2.0000     -10.236797      -278.5574 
  15   2.0000     -10.236067      -278.5375 
  16   2.0000     -10.233518      -278.4682 
  17   2.0000     -10.232844      -278.4498 
  18   2.0000     -10.228958      -278.3441 
  19   2.0000     -10.228921      -278.3431 
  20   2.0000     -10.227177      -278.2956 
  21   2.0000     -10.227013      -278.2912 
  22   2.0000     -10.225777      -278.2575 
  23   2.0000     -10.220698      -278.1193 
  24   2.0000     -10.219671      -278.0914 
  25   2.0000     -10.217052      -278.0201 
  26   2.0000     -10.210925      -277.8534 
  27   2.0000     -10.204810      -277.6870 
  28   2.0000     -10.202824      -277.6330 
  29   2.0000     -10.202456      -277.6229 
  30   2.0000     -10.200355      -277.5658 
  31   2.0000     -10.197564      -277.4898 
  32   2.0000     -10.196707      -277.4665 
  33   2.0000      -1.163422       -31.6583 
  34   2.0000      -1.068429       -29.0734 
  35   2.0000      -0.962874       -26.2011 
  36   2.0000      -0.948984       -25.8232 
  37   2.0000      -0.895080       -24.3564 
  38   2.0000      -0.889214       -24.1967 
  39   2.0000      -0.869745       -23.6670 
  40   2.0000      -0.832748       -22.6602 
  41   2.0000      -0.825585       -22.4653 
  42   2.0000      -0.798055       -21.7162 
  43   2.0000      -0.793071       -21.5806 
  44   2.0000      -0.779605       -21.2141 
  45   2.0000      -0.772600       -21.0235 
  46   2.0000      -0.757156       -20.6033 
  47   2.0000      -0.749622       -20.3983 
  48   2.0000      -0.725180       -19.7331 
  49   2.0000      -0.707312       -19.2469 
  50   2.0000      -0.704750       -19.1772 
  51   2.0000      -0.701710       -19.0945 
  52   2.0000      -0.698727       -19.0133 
  53   2.0000      -0.694282       -18.8924 
  54   2.0000      -0.643022       -17.4975 
  55   2.0000      -0.635062       -17.2809 
  56   2.0000      -0.629456       -17.1284 
  57   2.0000      -0.629039       -17.1170 
  58   2.0000      -0.615170       -16.7396 
  59   2.0000      -0.612867       -16.6770 
  60   2.0000      -0.595000       -16.1908 
  61   2.0000      -0.571982       -15.5644 
  62   2.0000      -0.564125       -15.3506 
  63   2.0000      -0.550539       -14.9809 
  64   2.0000      -0.535854       -14.5813 
  65   2.0000      -0.529590       -14.4109 
  66   2.0000      -0.517719       -14.0878 
  67   2.0000      -0.506589       -13.7850 
  68   2.0000      -0.503658       -13.7052 
  69   2.0000      -0.494774       -13.4635 
  70   2.0000      -0.484120       -13.1736 
  71   2.0000      -0.477037       -12.9808 
  72   2.0000      -0.473050       -12.8723 
  73   2.0000      -0.468404       -12.7459 
  74   2.0000      -0.464364       -12.6360 
  75   2.0000      -0.456026       -12.4091 
  76   2.0000      -0.455620       -12.3980 
  77   2.0000      -0.450072       -12.2471 
  78   2.0000      -0.447570       -12.1790 
  79   2.0000      -0.446920       -12.1613 
  80   2.0000      -0.444907       -12.1065 
  81   2.0000      -0.442030       -12.0282 
  82   2.0000      -0.438141       -11.9224 
  83   2.0000      -0.435051       -11.8383 
  84   2.0000      -0.431399       -11.7390 
  85   2.0000      -0.429718       -11.6932 
  86   2.0000      -0.421530       -11.4704 
  87   2.0000      -0.404309       -11.0018 
  88   2.0000      -0.401497       -10.9253 
  89   2.0000      -0.398733       -10.8501 
  90   2.0000      -0.394855       -10.7445 
  91   2.0000      -0.389913       -10.6101 
  92   2.0000      -0.385214       -10.4822 
  93   2.0000      -0.380631       -10.3575 
  94   2.0000      -0.379300       -10.3213 
  95   2.0000      -0.376033       -10.2324 
  96   2.0000      -0.373539       -10.1645 
  97   2.0000      -0.368491       -10.0271 
  98   2.0000      -0.368419       -10.0252 
  99   2.0000      -0.365953        -9.9581 
 100   2.0000      -0.361613        -9.8400 
 101   2.0000      -0.361520        -9.8375 
 102   2.0000      -0.353302        -9.6138 
 103   2.0000      -0.351932        -9.5766 
 104   2.0000      -0.349756        -9.5174 
 105   2.0000      -0.339309        -9.2331 
 106   2.0000      -0.337413        -9.1815 
 107   2.0000      -0.327868        -8.9218 
 108   2.0000      -0.323518        -8.8034 
 109   2.0000      -0.321435        -8.7467 
 110   2.0000      -0.310310        -8.4440 
 111   2.0000      -0.296802        -8.0764 
 112   2.0000      -0.280642        -7.6367 
 113   2.0000      -0.277984        -7.5643 
 114   2.0000      -0.276461        -7.5229 
 115   2.0000      -0.270587        -7.3630 
 116   2.0000      -0.264990        -7.2107 
 117   2.0000      -0.259790        -7.0693 
 118   2.0000      -0.213658        -5.8139 
 119   0.0000      -0.064519        -1.7556 
 120   0.0000      -0.026279        -0.7151 
 121   0.0000      -0.017234        -0.4690 
 122   0.0000      -0.012519        -0.3407 
 123   0.0000      -0.006187        -0.1684 
 124   0.0000      -0.001170        -0.0318 
 125   0.0000       0.008308         0.2261 
 126   0.0000       0.037966         1.0331 
 127   0.0000       0.042297         1.1509 
 128   0.0000       0.052989         1.4419 
 129   0.0000       0.067096         1.8258 
 130   0.0000       0.070542         1.9195 
 131   0.0000       0.075416         2.0522 
 132   0.0000       0.080525         2.1912 
 133   0.0000       0.085473         2.3258 
 134   0.0000       0.089525         2.4361 
 135   0.0000       0.092587         2.5194 
 136   0.0000       0.094942         2.5835 
 137   0.0000       0.101485         2.7615 
 138   0.0000       0.103327         2.8117 
 139   0.0000       0.105476         2.8702 
 140   0.0000       0.106596         2.9006 
 141   0.0000       0.107926         2.9368 
 142   0.0000       0.111761         3.0412 
 143   0.0000       0.113226         3.0810 
 144   0.0000       0.115841         3.1522 
 145   0.0000       0.117836         3.2065 
 146   0.0000       0.122207         3.3254 
 147   0.0000       0.127762         3.4766 
 148   0.0000       0.129425         3.5218 
 149   0.0000       0.133858         3.6424 
 150   0.0000       0.138906         3.7798 
 151   0.0000       0.139266         3.7896 
 152   0.0000       0.142838         3.8868 
 153   0.0000       0.144260         3.9255 
 154   0.0000       0.146098         3.9755 
 155   0.0000       0.148823         4.0497 
 156   0.0000       0.150952         4.1076 
 157   0.0000       0.155772         4.2388 
 158   0.0000       0.157625         4.2892 
 159   0.0000       0.160310         4.3622 
 160   0.0000       0.162317         4.4169 
 161   0.0000       0.164737         4.4827 
 162   0.0000       0.168735         4.5915 
 163   0.0000       0.169633         4.6160 
 164   0.0000       0.173192         4.7128 
 165   0.0000       0.175468         4.7747 
 166   0.0000       0.178789         4.8651 
 167   0.0000       0.183610         4.9963 
 168   0.0000       0.184797         5.0286 
 169   0.0000       0.188131         5.1193 
 170   0.0000       0.191081         5.1996 
 171   0.0000       0.195696         5.3252 
 172   0.0000       0.201550         5.4845 
 173   0.0000       0.202362         5.5065 
 174   0.0000       0.204592         5.5672 
 175   0.0000       0.205499         5.5919 
 176   0.0000       0.211150         5.7457 
 177   0.0000       0.211679         5.7601 
 178   0.0000       0.215805         5.8724 
 179   0.0000       0.215930         5.8757 
 180   0.0000       0.221369         6.0238 
 181   0.0000       0.223688         6.0868 
 182   0.0000       0.224840         6.1182 
 183   0.0000       0.231443         6.2979 
 184   0.0000       0.234001         6.3675 
 185   0.0000       0.238359         6.4861 
 186   0.0000       0.240008         6.5309 
 187   0.0000       0.242796         6.6068 
 188   0.0000       0.245975         6.6933 
 189   0.0000       0.248312         6.7569 
 190   0.0000       0.250026         6.8036 
 191   0.0000       0.251268         6.8373 
 192   0.0000       0.253788         6.9059 
 193   0.0000       0.258454         7.0329 
 194   0.0000       0.259997         7.0749 
 195   0.0000       0.263527         7.1709 
 196   0.0000       0.268694         7.3115 
 197   0.0000       0.273873         7.4525 
 198   0.0000       0.276161         7.5147 
 199   0.0000       0.278460         7.5773 
 200   0.0000       0.281845         7.6694 
 201   0.0000       0.285443         7.7673 
 202   0.0000       0.286503         7.7961 
 203   0.0000       0.290931         7.9166 
 204   0.0000       0.292509         7.9596 
 205   0.0000       0.299908         8.1609 
 206   0.0000       0.301948         8.2164 
 207   0.0000       0.303880         8.2690 
 208   0.0000       0.304278         8.2798 
 209   0.0000       0.310899         8.4600 
 210   0.0000       0.314337         8.5536 
 211   0.0000       0.317694         8.6449 
 212   0.0000       0.320259         8.7147 
 213   0.0000       0.324298         8.8246 
 214   0.0000       0.326121         8.8742 
 215   0.0000       0.328527         8.9397 
 216   0.0000       0.330233         8.9861 
 217   0.0000       0.331704         9.0261 
 218   0.0000       0.336284         9.1507 
 219   0.0000       0.341983         9.3058 
 220   0.0000       0.345811         9.4100 
 221   0.0000       0.349516         9.5108 
 222   0.0000       0.352522         9.5926 
 223   0.0000       0.355924         9.6852 
 224   0.0000       0.356926         9.7125 
 225   0.0000       0.360021         9.7967 
 226   0.0000       0.362801         9.8723 
 227   0.0000       0.365943         9.9578 
 228   0.0000       0.367215         9.9924 
 229   0.0000       0.368479        10.0268 
 230   0.0000       0.374099        10.1797 
 231   0.0000       0.378466        10.2986 
 232   0.0000       0.382515        10.4088 
 233   0.0000       0.384199        10.4546 
 234   0.0000       0.386536        10.5182 
 235   0.0000       0.386999        10.5308 
 236   0.0000       0.390774        10.6335 
 237   0.0000       0.391310        10.6481 
 238   0.0000       0.399111        10.8604 
 239   0.0000       0.400331        10.8936 
 240   0.0000       0.404584        11.0093 
 241   0.0000       0.406273        11.0552 
 242   0.0000       0.408641        11.1197 
 243   0.0000       0.414603        11.2819 
 244   0.0000       0.414941        11.2911 
 245   0.0000       0.421147        11.4600 
 246   0.0000       0.423078        11.5125 
 247   0.0000       0.427117        11.6224 
 248   0.0000       0.429874        11.6975 
 249   0.0000       0.434610        11.8263 
 250   0.0000       0.435188        11.8421 
 251   0.0000       0.438199        11.9240 
 252   0.0000       0.438842        11.9415 
 253   0.0000       0.439616        11.9626 
 254   0.0000       0.444312        12.0903 
 255   0.0000       0.447980        12.1902 
 256   0.0000       0.449445        12.2300 
 257   0.0000       0.449626        12.2350 
 258   0.0000       0.455371        12.3913 
 259   0.0000       0.456960        12.4345 
 260   0.0000       0.457456        12.4480 
 261   0.0000       0.460576        12.5329 
 262   0.0000       0.461561        12.5597 
 263   0.0000       0.466050        12.6819 
 264   0.0000       0.467851        12.7309 
 265   0.0000       0.470764        12.8101 
 266   0.0000       0.472158        12.8481 
 267   0.0000       0.474697        12.9172 
 268   0.0000       0.475288        12.9332 
 269   0.0000       0.477130        12.9834 
 270   0.0000       0.480596        13.0777 
 271   0.0000       0.481893        13.1130 
 272   0.0000       0.484151        13.1744 
 273   0.0000       0.487297        13.2600 
 274   0.0000       0.488025        13.2798 
 275   0.0000       0.491199        13.3662 
 276   0.0000       0.492470        13.4008 
 277   0.0000       0.494146        13.4464 
 278   0.0000       0.495213        13.4754 
 279   0.0000       0.500934        13.6311 
 280   0.0000       0.503530        13.7017 
 281   0.0000       0.505778        13.7629 
 282   0.0000       0.506594        13.7851 
 283   0.0000       0.512038        13.9333 
 284   0.0000       0.513927        13.9847 
 285   0.0000       0.519429        14.1344 
 286   0.0000       0.520207        14.1556 
 287   0.0000       0.521304        14.1854 
 288   0.0000       0.524122        14.2621 
 289   0.0000       0.525457        14.2984 
 290   0.0000       0.531610        14.4659 
 291   0.0000       0.534218        14.5368 
 292   0.0000       0.534645        14.5484 
 293   0.0000       0.539446        14.6791 
 294   0.0000       0.542602        14.7650 
 295   0.0000       0.548795        14.9335 
 296   0.0000       0.552654        15.0385 
 297   0.0000       0.555377        15.1126 
 298   0.0000       0.561625        15.2826 
 299   0.0000       0.566139        15.4054 
 300   0.0000       0.568474        15.4690 
 301   0.0000       0.574679        15.6378 
 302   0.0000       0.580322        15.7914 
 303   0.0000       0.583513        15.8782 
 304   0.0000       0.587100        15.9758 
 305   0.0000       0.589592        16.0436 
 306   0.0000       0.595589        16.2068 
 307   0.0000       0.599639        16.3170 
 308   0.0000       0.603180        16.4134 
 309   0.0000       0.609118        16.5749 
 310   0.0000       0.610607        16.6155 
 311   0.0000       0.614705        16.7270 
 312   0.0000       0.618590        16.8327 
 313   0.0000       0.620242        16.8776 
 314   0.0000       0.626458        17.0468 
 315   0.0000       0.633530        17.2392 
 316   0.0000       0.640657        17.4332 
 317   0.0000       0.646290        17.5864 
 318   0.0000       0.652398        17.7526 
 319   0.0000       0.655257        17.8305 
 320   0.0000       0.659076        17.9344 
 321   0.0000       0.664798        18.0901 
 322   0.0000       0.669926        18.2296 
 323   0.0000       0.672687        18.3047 
 324   0.0000       0.676892        18.4192 
 325   0.0000       0.680279        18.5113 
 326   0.0000       0.685645        18.6574 
 327   0.0000       0.688939        18.7470 
 328   0.0000       0.691050        18.8044 
 329   0.0000       0.695102        18.9147 
 330   0.0000       0.696985        18.9659 
 331   0.0000       0.706186        19.2163 
 332   0.0000       0.709255        19.2998 
 333   0.0000       0.711518        19.3614 
 334   0.0000       0.715060        19.4578 
 335   0.0000       0.717010        19.5108 
 336   0.0000       0.719259        19.5720 
 337   0.0000       0.722026        19.6473 
 338   0.0000       0.726756        19.7760 
 339   0.0000       0.728797        19.8316 
 340   0.0000       0.734092        19.9757 
 341   0.0000       0.738131        20.0856 
 342   0.0000       0.739084        20.1115 
 343   0.0000       0.741591        20.1797 
 344   0.0000       0.748468        20.3669 
 345   0.0000       0.750232        20.4148 
 346   0.0000       0.754039        20.5184 
 347   0.0000       0.755425        20.5562 
 348   0.0000       0.766877        20.8678 
 349   0.0000       0.770547        20.9677 
 350   0.0000       0.773558        21.0496 
 351   0.0000       0.776779        21.1372 
 352   0.0000       0.779889        21.2219 
 353   0.0000       0.782954        21.3053 
 354   0.0000       0.789847        21.4928 
 355   0.0000       0.795193        21.6383 
 356   0.0000       0.799618        21.7587 
 357   0.0000       0.800014        21.7695 
 358   0.0000       0.803965        21.8770 
 359   0.0000       0.809248        22.0208 
 360   0.0000       0.814020        22.1506 
 361   0.0000       0.817403        22.2427 
 362   0.0000       0.823585        22.4109 
 363   0.0000       0.825964        22.4756 
 364   0.0000       0.830982        22.6122 
 365   0.0000       0.838744        22.8234 
 366   0.0000       0.840843        22.8805 
 367   0.0000       0.845744        23.0139 
 368   0.0000       0.847238        23.0545 
 369   0.0000       0.854138        23.2423 
 370   0.0000       0.856172        23.2976 
 371   0.0000       0.860928        23.4270 
 372   0.0000       0.865328        23.5468 
 373   0.0000       0.867440        23.6042 
 374   0.0000       0.871672        23.7194 
 375   0.0000       0.875499        23.8235 
 376   0.0000       0.886471        24.1221 
 377   0.0000       0.888435        24.1756 
 378   0.0000       0.896040        24.3825 
 379   0.0000       0.897372        24.4187 
 380   0.0000       0.901543        24.5322 
 381   0.0000       0.903728        24.5917 
 382   0.0000       0.908419        24.7193 
 383   0.0000       0.910665        24.7804 
 384   0.0000       0.914096        24.8738 
 385   0.0000       0.919563        25.0226 
 386   0.0000       0.923610        25.1327 
 387   0.0000       0.926206        25.2033 
 388   0.0000       0.931301        25.3420 
 389   0.0000       0.937645        25.5146 
 390   0.0000       0.938278        25.5319 
 391   0.0000       0.947765        25.7900 
 392   0.0000       0.949343        25.8329 
 393   0.0000       0.953830        25.9550 
 394   0.0000       0.961170        26.1548 
 395   0.0000       0.971024        26.4229 
 396   0.0000       0.973056        26.4782 
 397   0.0000       0.974506        26.5176 
 398   0.0000       0.983282        26.7564 
 399   0.0000       0.988949        26.9107 
 400   0.0000       0.994755        27.0687 
 401   0.0000       0.999432        27.1959 
 402   0.0000       1.005849        27.3705 
 403   0.0000       1.010784        27.5048 
 404   0.0000       1.016638        27.6641 
 405   0.0000       1.020624        27.7726 
 406   0.0000       1.025500        27.9053 
 407   0.0000       1.029419        28.0119 
 408   0.0000       1.032002        28.0822 
 409   0.0000       1.038664        28.2635 
 410   0.0000       1.042653        28.3720 
 411   0.0000       1.050834        28.5946 
 412   0.0000       1.052032        28.6272 
 413   0.0000       1.055941        28.7336 
 414   0.0000       1.059414        28.8281 
 415   0.0000       1.065999        29.0073 
 416   0.0000       1.069985        29.1158 
 417   0.0000       1.074512        29.2390 
 418   0.0000       1.083291        29.4778 
 419   0.0000       1.085110        29.5273 
 420   0.0000       1.089427        29.6448 
 421   0.0000       1.092568        29.7303 
 422   0.0000       1.099996        29.9324 
 423   0.0000       1.104980        30.0680 
 424   0.0000       1.110975        30.2312 
 425   0.0000       1.115971        30.3671 
 426   0.0000       1.123336        30.5675 
 427   0.0000       1.128629        30.7115 
 428   0.0000       1.133020        30.8311 
 429   0.0000       1.134639        30.8751 
 430   0.0000       1.142045        31.0766 
 431   0.0000       1.145455        31.1694 
 432   0.0000       1.149179        31.2708 
 433   0.0000       1.152498        31.3611 
 434   0.0000       1.156000        31.4564 
 435   0.0000       1.160153        31.5694 
 436   0.0000       1.162692        31.6385 
 437   0.0000       1.169302        31.8183 
 438   0.0000       1.175896        31.9977 
 439   0.0000       1.179172        32.0869 
 440   0.0000       1.185638        32.2629 
 441   0.0000       1.188202        32.3326 
 442   0.0000       1.192337        32.4451 
 443   0.0000       1.202939        32.7336 
 444   0.0000       1.210069        32.9276 
 445   0.0000       1.213557        33.0226 
 446   0.0000       1.216891        33.1133 
 447   0.0000       1.221477        33.2381 
 448   0.0000       1.225032        33.3348 
 449   0.0000       1.226849        33.3843 
 450   0.0000       1.235813        33.6282 
 451   0.0000       1.242275        33.8040 
 452   0.0000       1.245080        33.8803 
 453   0.0000       1.248715        33.9793 
 454   0.0000       1.251491        34.0548 
 455   0.0000       1.253586        34.1118 
 456   0.0000       1.262329        34.3497 
 457   0.0000       1.265646        34.4400 
 458   0.0000       1.270277        34.5660 
 459   0.0000       1.275219        34.7005 
 460   0.0000       1.278538        34.7908 
 461   0.0000       1.279965        34.8296 
 462   0.0000       1.285209        34.9723 
 463   0.0000       1.287038        35.0221 
 464   0.0000       1.293045        35.1855 
 465   0.0000       1.297491        35.3065 
 466   0.0000       1.302984        35.4560 
 467   0.0000       1.312283        35.7090 
 468   0.0000       1.317919        35.8624 
 469   0.0000       1.319000        35.8918 
 470   0.0000       1.321012        35.9466 
 471   0.0000       1.332474        36.2585 
 472   0.0000       1.336334        36.3635 
 473   0.0000       1.337415        36.3929 
 474   0.0000       1.344706        36.5913 
 475   0.0000       1.350653        36.7531 
 476   0.0000       1.358494        36.9665 
 477   0.0000       1.366645        37.1883 
 478   0.0000       1.368426        37.2368 
 479   0.0000       1.370237        37.2860 
 480   0.0000       1.374707        37.4077 
 481   0.0000       1.384618        37.6774 
 482   0.0000       1.386967        37.7413 
 483   0.0000       1.399471        38.0816 
 484   0.0000       1.404729        38.2246 
 485   0.0000       1.415278        38.5117 
 486   0.0000       1.417272        38.5659 
 487   0.0000       1.424935        38.7745 
 488   0.0000       1.430875        38.9361 
 489   0.0000       1.443186        39.2711 
 490   0.0000       1.450154        39.4607 
 491   0.0000       1.456633        39.6370 
 492   0.0000       1.459238        39.7079 
 493   0.0000       1.464318        39.8461 
 494   0.0000       1.468102        39.9491 
 495   0.0000       1.474737        40.1296 
 496   0.0000       1.479455        40.2580 
 497   0.0000       1.483492        40.3679 
 498   0.0000       1.488483        40.5037 
 499   0.0000       1.490739        40.5651 
 500   0.0000       1.494234        40.6602 
 501   0.0000       1.501911        40.8691 
 502   0.0000       1.503444        40.9108 
 503   0.0000       1.510312        41.0977 
 504   0.0000       1.518792        41.3284 
 505   0.0000       1.520539        41.3760 
 506   0.0000       1.526477        41.5375 
 507   0.0000       1.531021        41.6612 
 508   0.0000       1.542097        41.9626 
 509   0.0000       1.544619        42.0312 
 510   0.0000       1.549483        42.1636 
 511   0.0000       1.552074        42.2341 
 512   0.0000       1.561325        42.4858 
 513   0.0000       1.567499        42.6538 
 514   0.0000       1.573117        42.8067 
 515   0.0000       1.575355        42.8676 
 516   0.0000       1.577564        42.9277 
 517   0.0000       1.578616        42.9563 
 518   0.0000       1.580459        43.0065 
 519   0.0000       1.583653        43.0934 
 520   0.0000       1.588418        43.2231 
 521   0.0000       1.600308        43.5466 
 522   0.0000       1.602411        43.6038 
 523   0.0000       1.605705        43.6934 
 524   0.0000       1.608898        43.7803 
 525   0.0000       1.612720        43.8844 
 526   0.0000       1.617562        44.0161 
 527   0.0000       1.618461        44.0406 
 528   0.0000       1.622727        44.1567 
 529   0.0000       1.626573        44.2613 
 530   0.0000       1.629367        44.3373 
 531   0.0000       1.632491        44.4223 
 532   0.0000       1.637584        44.5609 
 533   0.0000       1.638398        44.5831 
 534   0.0000       1.641947        44.6796 
 535   0.0000       1.646325        44.7988 
 536   0.0000       1.648337        44.8535 
 537   0.0000       1.649616        44.8883 
 538   0.0000       1.652792        44.9747 
 539   0.0000       1.654736        45.0277 
 540   0.0000       1.661216        45.2040 
 541   0.0000       1.663077        45.2546 
 542   0.0000       1.665663        45.3250 
 543   0.0000       1.669078        45.4179 
 544   0.0000       1.672421        45.5089 
 545   0.0000       1.679290        45.6958 
 546   0.0000       1.683441        45.8088 
 547   0.0000       1.688742        45.9530 
 548   0.0000       1.692301        46.0498 
 549   0.0000       1.697893        46.2020 
 550   0.0000       1.701675        46.3049 
 551   0.0000       1.707473        46.4627 
 552   0.0000       1.710321        46.5402 
 553   0.0000       1.712002        46.5860 
 554   0.0000       1.713882        46.6371 
 555   0.0000       1.717751        46.7424 
 556   0.0000       1.722025        46.8587 
 557   0.0000       1.725468        46.9524 
 558   0.0000       1.729590        47.0645 
 559   0.0000       1.731500        47.1165 
 560   0.0000       1.734529        47.1989 
 561   0.0000       1.742529        47.4166 
 562   0.0000       1.745567        47.4993 
 563   0.0000       1.749841        47.6156 
 564   0.0000       1.757083        47.8127 
 565   0.0000       1.763133        47.9773 
 566   0.0000       1.763967        48.0000 
 567   0.0000       1.766018        48.0558 
 568   0.0000       1.774088        48.2754 
 569   0.0000       1.775690        48.3190 
 570   0.0000       1.781740        48.4836 
 571   0.0000       1.795061        48.8461 
 572   0.0000       1.804022        49.0899 
 573   0.0000       1.807122        49.1743 
 574   0.0000       1.814086        49.3638 
 575   0.0000       1.818914        49.4952 
 576   0.0000       1.823420        49.6178 
 577   0.0000       1.830296        49.8049 
 578   0.0000       1.837283        49.9950 
 579   0.0000       1.840923        50.0941 
 580   0.0000       1.843888        50.1747 
 581   0.0000       1.854759        50.4706 
 582   0.0000       1.856937        50.5298 
 583   0.0000       1.868473        50.8437 
 584   0.0000       1.872503        50.9534 
 585   0.0000       1.879400        51.1411 
 586   0.0000       1.886836        51.3434 
 587   0.0000       1.890572        51.4451 
 588   0.0000       1.893634        51.5284 
 589   0.0000       1.903223        51.7893 
 590   0.0000       1.911294        52.0089 
 591   0.0000       1.916696        52.1559 
 592   0.0000       1.919738        52.2387 
 593   0.0000       1.928501        52.4772 
 594   0.0000       1.935719        52.6736 
 595   0.0000       1.937637        52.7258 
 596   0.0000       1.947736        53.0006 
 597   0.0000       1.949612        53.0516 
 598   0.0000       1.956249        53.2322 
 599   0.0000       1.959724        53.3268 
 600   0.0000       1.969227        53.5854 
 601   0.0000       1.975793        53.7640 
 602   0.0000       1.981231        53.9120 
 603   0.0000       1.994195        54.2648 
 604   0.0000       1.999197        54.4009 
 605   0.0000       2.003587        54.5204 
 606   0.0000       2.009508        54.6815 
 607   0.0000       2.014688        54.8224 
 608   0.0000       2.017446        54.8975 
 609   0.0000       2.023774        55.0697 
 610   0.0000       2.025275        55.1105 
 611   0.0000       2.031260        55.2734 
 612   0.0000       2.037845        55.4526 
 613   0.0000       2.045777        55.6684 
 614   0.0000       2.047537        55.7163 
 615   0.0000       2.063262        56.1442 
 616   0.0000       2.067860        56.2693 
 617   0.0000       2.075841        56.4865 
 618   0.0000       2.078829        56.5678 
 619   0.0000       2.084805        56.7304 
 620   0.0000       2.086886        56.7870 
 621   0.0000       2.091102        56.9018 
 622   0.0000       2.098225        57.0956 
 623   0.0000       2.103649        57.2432 
 624   0.0000       2.107495        57.3478 
 625   0.0000       2.113771        57.5186 
 626   0.0000       2.118416        57.6450 
 627   0.0000       2.123752        57.7902 
 628   0.0000       2.134751        58.0895 
 629   0.0000       2.138561        58.1932 
 630   0.0000       2.141776        58.2807 
 631   0.0000       2.147956        58.4489 
 632   0.0000       2.155059        58.6421 
 633   0.0000       2.158574        58.7378 
 634   0.0000       2.167735        58.9871 
 635   0.0000       2.168189        58.9994 
 636   0.0000       2.170707        59.0679 
 637   0.0000       2.181264        59.3552 
 638   0.0000       2.183513        59.4164 
 639   0.0000       2.186851        59.5072 
 640   0.0000       2.188946        59.5643 
 641   0.0000       2.193238        59.6810 
 642   0.0000       2.199738        59.8579 
 643   0.0000       2.206471        60.0411 
 644   0.0000       2.210099        60.1399 
 645   0.0000       2.214317        60.2546 
 646   0.0000       2.223985        60.5177 
 647   0.0000       2.232461        60.7483 
 648   0.0000       2.237254        60.8788 
 649   0.0000       2.245258        61.0966 
 650   0.0000       2.247960        61.1701 
 651   0.0000       2.252370        61.2901 
 652   0.0000       2.254831        61.3571 
 653   0.0000       2.263744        61.5996 
 654   0.0000       2.269908        61.7673 
 655   0.0000       2.275870        61.9296 
 656   0.0000       2.282679        62.1149 
 657   0.0000       2.286702        62.2243 
 658   0.0000       2.290294        62.3221 
 659   0.0000       2.296583        62.4932 
 660   0.0000       2.306144        62.7534 
 661   0.0000       2.312499        62.9263 
 662   0.0000       2.314981        62.9938 
 663   0.0000       2.323154        63.2162 
 664   0.0000       2.329379        63.3856 
 665   0.0000       2.334031        63.5122 
 666   0.0000       2.336127        63.5693 
 667   0.0000       2.346790        63.8594 
 668   0.0000       2.352394        64.0119 
 669   0.0000       2.358717        64.1839 
 670   0.0000       2.363478        64.3135 
 671   0.0000       2.371366        64.5282 
 672   0.0000       2.376061        64.6559 
 673   0.0000       2.377278        64.6890 
 674   0.0000       2.381865        64.8138 
 675   0.0000       2.385001        64.8992 
 676   0.0000       2.386642        64.9438 
 677   0.0000       2.393163        65.1213 
 678   0.0000       2.399650        65.2978 
 679   0.0000       2.406418        65.4820 
 680   0.0000       2.412293        65.6418 
 681   0.0000       2.418393        65.8078 
 682   0.0000       2.429043        66.0976 
 683   0.0000       2.435621        66.2766 
 684   0.0000       2.439229        66.3748 
 685   0.0000       2.441866        66.4466 
 686   0.0000       2.444480        66.5177 
 687   0.0000       2.456069        66.8330 
 688   0.0000       2.457289        66.8662 
 689   0.0000       2.463501        67.0353 
 690   0.0000       2.472053        67.2680 
 691   0.0000       2.480868        67.5079 
 692   0.0000       2.484418        67.6044 
 693   0.0000       2.490881        67.7803 
 694   0.0000       2.498026        67.9747 
 695   0.0000       2.507879        68.2428 
 696   0.0000       2.508752        68.2666 
 697   0.0000       2.512727        68.3748 
 698   0.0000       2.518071        68.5202 
 699   0.0000       2.519960        68.5716 
 700   0.0000       2.521991        68.6269 
 701   0.0000       2.531253        68.8789 
 702   0.0000       2.537793        69.0568 
 703   0.0000       2.541663        69.1622 
 704   0.0000       2.543026        69.1993 
 705   0.0000       2.552065        69.4452 
 706   0.0000       2.562905        69.7402 
 707   0.0000       2.564071        69.7719 
 708   0.0000       2.567691        69.8704 
 709   0.0000       2.568546        69.8937 
 710   0.0000       2.575889        70.0935 
 711   0.0000       2.578660        70.1689 
 712   0.0000       2.584248        70.3210 
 713   0.0000       2.587828        70.4184 
 714   0.0000       2.591938        70.5302 
 715   0.0000       2.596370        70.6508 
 716   0.0000       2.604931        70.8838 
 717   0.0000       2.608763        70.9881 
 718   0.0000       2.610893        71.0460 
 719   0.0000       2.621018        71.3215 
 720   0.0000       2.625337        71.4391 
 721   0.0000       2.627921        71.5094 
 722   0.0000       2.629791        71.5603 
 723   0.0000       2.634824        71.6972 
 724   0.0000       2.641960        71.8914 
 725   0.0000       2.646019        72.0018 
 726   0.0000       2.649898        72.1074 
 727   0.0000       2.652420        72.1760 
 728   0.0000       2.656876        72.2973 
 729   0.0000       2.661372        72.4196 
 730   0.0000       2.663800        72.4857 
 731   0.0000       2.667037        72.5738 
 732   0.0000       2.669231        72.6335 
 733   0.0000       2.671489        72.6949 
 734   0.0000       2.675109        72.7934 
 735   0.0000       2.679268        72.9066 
 736   0.0000       2.681055        72.9552 
 737   0.0000       2.684841        73.0582 
 738   0.0000       2.685730        73.0824 
 739   0.0000       2.689847        73.1945 
 740   0.0000       2.694907        73.3322 
 741   0.0000       2.697100        73.3918 
 742   0.0000       2.699196        73.4489 
 743   0.0000       2.700681        73.4893 
 744   0.0000       2.704663        73.5976 
 745   0.0000       2.709773        73.7367 
 746   0.0000       2.712487        73.8105 
 747   0.0000       2.713400        73.8354 
 748   0.0000       2.719187        73.9928 
 749   0.0000       2.722669        74.0876 
 750   0.0000       2.725191        74.1562 
 751   0.0000       2.732341        74.3508 
 752   0.0000       2.733319        74.3774 
 753   0.0000       2.738615        74.5215 
 754   0.0000       2.742303        74.6219 
 755   0.0000       2.747010        74.7499 
 756   0.0000       2.747339        74.7589 
 757   0.0000       2.751352        74.8681 
 758   0.0000       2.754776        74.9613 
 759   0.0000       2.759019        75.0767 
 760   0.0000       2.760979        75.1301 
 761   0.0000       2.763428        75.1967 
 762   0.0000       2.772603        75.4464 
 763   0.0000       2.775184        75.5166 
 764   0.0000       2.779825        75.6429 
 765   0.0000       2.785522        75.7979 
 766   0.0000       2.791047        75.9482 
 767   0.0000       2.792218        75.9801 
 768   0.0000       2.798162        76.1419 
 769   0.0000       2.802153        76.2505 
 770   0.0000       2.804117        76.3039 
 771   0.0000       2.812383        76.5288 
 772   0.0000       2.818411        76.6929 
 773   0.0000       2.825972        76.8986 
 774   0.0000       2.832932        77.0880 
 775   0.0000       2.834751        77.1375 
 776   0.0000       2.837510        77.2126 
 777   0.0000       2.842204        77.3403 
 778   0.0000       2.848234        77.5044 
 779   0.0000       2.855756        77.7091 
 780   0.0000       2.860216        77.8304 
 781   0.0000       2.864246        77.9401 
 782   0.0000       2.866628        78.0049 
 783   0.0000       2.872988        78.1780 
 784   0.0000       2.874154        78.2097 
 785   0.0000       2.881791        78.4175 
 786   0.0000       2.884833        78.5003 
 787   0.0000       2.886843        78.5550 
 788   0.0000       2.887538        78.5739 
 789   0.0000       2.892107        78.6982 
 790   0.0000       2.893278        78.7301 
 791   0.0000       2.900702        78.9321 
 792   0.0000       2.901067        78.9420 
 793   0.0000       2.903112        78.9977 
 794   0.0000       2.907738        79.1236 
 795   0.0000       2.913132        79.2704 
 796   0.0000       2.917707        79.3948 
 797   0.0000       2.921148        79.4885 
 798   0.0000       2.926696        79.6394 
 799   0.0000       2.931041        79.7577 
 800   0.0000       2.941588        80.0447 
 801   0.0000       2.950536        80.2882 
 802   0.0000       2.952067        80.3298 
 803   0.0000       2.958477        80.5043 
 804   0.0000       2.960887        80.5698 
 805   0.0000       2.962273        80.6075 
 806   0.0000       2.970919        80.8428 
 807   0.0000       2.975752        80.9743 
 808   0.0000       2.984000        81.1988 
 809   0.0000       2.989038        81.3359 
 810   0.0000       2.996879        81.5492 
 811   0.0000       2.999392        81.6176 
 812   0.0000       3.015498        82.0559 
 813   0.0000       3.025368        82.3245 
 814   0.0000       3.026921        82.3667 
 815   0.0000       3.028881        82.4200 
 816   0.0000       3.032993        82.5319 
 817   0.0000       3.037905        82.6656 
 818   0.0000       3.047442        82.9251 
 819   0.0000       3.055517        83.1448 
 820   0.0000       3.061673        83.3124 
 821   0.0000       3.069101        83.5145 
 822   0.0000       3.071896        83.5905 
 823   0.0000       3.077621        83.7463 
 824   0.0000       3.085809        83.9691 
 825   0.0000       3.092684        84.1562 
 826   0.0000       3.095211        84.2250 
 827   0.0000       3.102961        84.4359 
 828   0.0000       3.108160        84.5773 
 829   0.0000       3.111037        84.6556 
 830   0.0000       3.117759        84.8385 
 831   0.0000       3.124415        85.0196 
 832   0.0000       3.127857        85.1133 
 833   0.0000       3.132256        85.2330 
 834   0.0000       3.134323        85.2893 
 835   0.0000       3.140751        85.4642 
 836   0.0000       3.150053        85.7173 
 837   0.0000       3.150652        85.7336 
 838   0.0000       3.152222        85.7763 
 839   0.0000       3.159310        85.9692 
 840   0.0000       3.159976        85.9873 
 841   0.0000       3.164455        86.1092 
 842   0.0000       3.166386        86.1618 
 843   0.0000       3.170143        86.2640 
 844   0.0000       3.172605        86.3310 
 845   0.0000       3.176192        86.4286 
 846   0.0000       3.179858        86.5283 
 847   0.0000       3.185750        86.6887 
 848   0.0000       3.188656        86.7677 
 849   0.0000       3.193619        86.9028 
 850   0.0000       3.200118        87.0797 
 851   0.0000       3.203555        87.1732 
 852   0.0000       3.205392        87.2231 
 853   0.0000       3.208120        87.2974 
 854   0.0000       3.216270        87.5192 
 855   0.0000       3.220709        87.6400 
 856   0.0000       3.221088        87.6503 
 857   0.0000       3.225480        87.7698 
 858   0.0000       3.230568        87.9082 
 859   0.0000       3.232378        87.9575 
 860   0.0000       3.238094        88.1130 
 861   0.0000       3.244518        88.2878 
 862   0.0000       3.248214        88.3884 
 863   0.0000       3.250935        88.4624 
 864   0.0000       3.257798        88.6492 
 865   0.0000       3.259793        88.7035 
 866   0.0000       3.265969        88.8715 
 867   0.0000       3.269023        88.9547 
 868   0.0000       3.269743        88.9742 
 869   0.0000       3.277552        89.1867 
 870   0.0000       3.278382        89.2093 
 871   0.0000       3.281124        89.2839 
 872   0.0000       3.285398        89.4002 
 873   0.0000       3.289771        89.5192 
 874   0.0000       3.294281        89.6419 
 875   0.0000       3.299003        89.7704 
 876   0.0000       3.303756        89.8998 
 877   0.0000       3.306910        89.9856 
 878   0.0000       3.308754        90.0358 
 879   0.0000       3.312117        90.1273 
 880   0.0000       3.313246        90.1580 
 881   0.0000       3.320880        90.3657 
 882   0.0000       3.323493        90.4368 
 883   0.0000       3.330015        90.6143 
 884   0.0000       3.334550        90.7377 
 885   0.0000       3.337353        90.8140 
 886   0.0000       3.342241        90.9470 
 887   0.0000       3.345094        91.0246 
 888   0.0000       3.351450        91.1976 
 889   0.0000       3.354456        91.2794 
 890   0.0000       3.356171        91.3260 
 891   0.0000       3.356798        91.3431 
 892   0.0000       3.363824        91.5343 
 893   0.0000       3.365997        91.5934 
 894   0.0000       3.368407        91.6590 
 895   0.0000       3.372053        91.7582 
 896   0.0000       3.374721        91.8308 
 897   0.0000       3.376325        91.8745 
 898   0.0000       3.379587        91.9632 
 899   0.0000       3.384426        92.0949 
 900   0.0000       3.387222        92.1710 
 901   0.0000       3.392486        92.3142 
 902   0.0000       3.396454        92.4222 
 903   0.0000       3.399617        92.5083 
 904   0.0000       3.402297        92.5812 
 905   0.0000       3.403210        92.6060 
 906   0.0000       3.408064        92.7381 
 907   0.0000       3.410510        92.8047 
 908   0.0000       3.411805        92.8399 
 909   0.0000       3.416940        92.9797 
 910   0.0000       3.419355        93.0454 
 911   0.0000       3.423472        93.1574 
 912   0.0000       3.428831        93.3032 
 913   0.0000       3.431180        93.3671 
 914   0.0000       3.435195        93.4764 
 915   0.0000       3.438201        93.5582 
 916   0.0000       3.441681        93.6529 
 917   0.0000       3.449947        93.8778 
 918   0.0000       3.452660        93.9517 
 919   0.0000       3.457169        94.0744 
 920   0.0000       3.465149        94.2915 
 921   0.0000       3.466998        94.3418 
 922   0.0000       3.473133        94.5088 
 923   0.0000       3.478093        94.6437 
 924   0.0000       3.483145        94.7812 
 925   0.0000       3.484972        94.8309 
 926   0.0000       3.487893        94.9104 
 927   0.0000       3.492833        95.0448 
 928   0.0000       3.494723        95.0962 
 929   0.0000       3.502192        95.2995 
 930   0.0000       3.507746        95.4506 
 931   0.0000       3.514470        95.6336 
 932   0.0000       3.516897        95.6996 
 933   0.0000       3.522824        95.8609 
 934   0.0000       3.531191        96.0886 
 935   0.0000       3.533574        96.1534 
 936   0.0000       3.539405        96.3121 
 937   0.0000       3.540149        96.3323 
 938   0.0000       3.544963        96.4633 
 939   0.0000       3.553745        96.7023 
 940   0.0000       3.562208        96.9326 
 941   0.0000       3.563944        96.9799 
 942   0.0000       3.569466        97.1301 
 943   0.0000       3.570944        97.1703 
 944   0.0000       3.577476        97.3481 
 945   0.0000       3.580501        97.4304 
 946   0.0000       3.584986        97.5524 
 947   0.0000       3.588401        97.6454 
 948   0.0000       3.593067        97.7723 
 949   0.0000       3.598720        97.9261 
 950   0.0000       3.605754        98.1176 
 951   0.0000       3.608554        98.1937 
 952   0.0000       3.612010        98.2878 
 953   0.0000       3.614732        98.3619 
 954   0.0000       3.624904        98.6387 
 955   0.0000       3.634819        98.9084 
 956   0.0000       3.639118        99.0254 
 957   0.0000       3.652151        99.3801 
 958   0.0000       3.654718        99.4499 
 959   0.0000       3.655917        99.4826 
 960   0.0000       3.660755        99.6142 
 961   0.0000       3.663568        99.6907 
 962   0.0000       3.674134        99.9783 
 963   0.0000       3.682144       100.1962 
 964   0.0000       3.692610       100.4810 
 965   0.0000       3.694067       100.5207 
 966   0.0000       3.705544       100.8330 
 967   0.0000       3.710447       100.9664 
 968   0.0000       3.712648       101.0263 
 969   0.0000       3.717832       101.1674 
 970   0.0000       3.725061       101.3641 
 971   0.0000       3.730930       101.5238 
 972   0.0000       3.735674       101.6528 
 973   0.0000       3.743025       101.8529 
 974   0.0000       3.747569       101.9765 
 975   0.0000       3.748915       102.0132 
 976   0.0000       3.751717       102.0894 
 977   0.0000       3.765887       102.4750 
 978   0.0000       3.778840       102.8275 
 979   0.0000       3.780727       102.8788 
 980   0.0000       3.786584       103.0382 
 981   0.0000       3.790183       103.1361 
 982   0.0000       3.802420       103.4691 
 983   0.0000       3.810568       103.6908 
 984   0.0000       3.811228       103.7088 
 985   0.0000       3.828714       104.1846 
 986   0.0000       3.829898       104.2168 
 987   0.0000       3.842925       104.5713 
 988   0.0000       3.856296       104.9352 
 989   0.0000       3.864160       105.1491 
 990   0.0000       3.864857       105.1681 
 991   0.0000       3.882520       105.6487 
 992   0.0000       3.889401       105.8360 
 993   0.0000       3.901825       106.1741 
 994   0.0000       3.908651       106.3598 
 995   0.0000       3.915771       106.5536 
 996   0.0000       3.931525       106.9822 
 997   0.0000       3.944173       107.3264 
 998   0.0000       3.953818       107.5889 
 999   0.0000       3.956068       107.6501 
 1000   0.0000       3.961777       107.8054 
 1001   0.0000       3.965193       107.8984 
 1002   0.0000       3.979407       108.2852 
 1003   0.0000       3.983367       108.3929 
 1004   0.0000       4.001484       108.8859 
 1005   0.0000       4.008141       109.0671 
 1006   0.0000       4.014806       109.2484 
 1007   0.0000       4.024721       109.5182 
 1008   0.0000       4.033277       109.7511 
 1009   0.0000       4.035373       109.8081 
 1010   0.0000       4.040142       109.9379 
 1011   0.0000       4.047575       110.1401 
 1012   0.0000       4.056364       110.3793 
 1013   0.0000       4.062614       110.5494 
 1014   0.0000       4.065981       110.6410 
 1015   0.0000       4.076653       110.9314 
 1016   0.0000       4.085830       111.1811 
 1017   0.0000       4.089928       111.2926 
 1018   0.0000       4.096884       111.4819 
 1019   0.0000       4.104791       111.6970 
 1020   0.0000       4.118248       112.0632 
 1021   0.0000       4.120144       112.1148 
 1022   0.0000       4.127710       112.3207 
 1023   0.0000       4.130085       112.3853 
 1024   0.0000       4.142253       112.7164 
 1025   0.0000       4.149634       112.9173 
 1026   0.0000       4.151403       112.9654 
 1027   0.0000       4.154301       113.0443 
 1028   0.0000       4.157644       113.1352 
 1029   0.0000       4.166446       113.3748 
 1030   0.0000       4.168561       113.4323 
 1031   0.0000       4.176485       113.6479 
 1032   0.0000       4.182231       113.8043 
 1033   0.0000       4.192289       114.0780 
 1034   0.0000       4.195804       114.1736 
 1035   0.0000       4.198137       114.2371 
 1036   0.0000       4.202090       114.3447 
 1037   0.0000       4.216021       114.7238 
 1038   0.0000       4.217466       114.7631 
 1039   0.0000       4.218799       114.7994 
 1040   0.0000       4.222171       114.8911 
 1041   0.0000       4.224853       114.9641 
 1042   0.0000       4.231532       115.1458 
 1043   0.0000       4.233690       115.2046 
 1044   0.0000       4.238395       115.3326 
 1045   0.0000       4.242045       115.4319 
 1046   0.0000       4.248339       115.6032 
 1047   0.0000       4.251089       115.6780 
 1048   0.0000       4.257792       115.8604 
 1049   0.0000       4.259701       115.9123 
 1050   0.0000       4.265032       116.0574 
 1051   0.0000       4.268141       116.1420 
 1052   0.0000       4.274060       116.3031 
 1053   0.0000       4.276279       116.3635 
 1054   0.0000       4.284722       116.5932 
 1055   0.0000       4.292647       116.8089 
 1056   0.0000       4.303964       117.1168 
 1057   0.0000       4.317485       117.4847 
 1058   0.0000       4.330888       117.8494 
 1059   0.0000       4.333435       117.9188 
 1060   0.0000       4.342463       118.1644 
 1061   0.0000       4.348972       118.3416 
 1062   0.0000       4.352136       118.4276 
 1063   0.0000       4.362315       118.7046 
 1064   0.0000       4.369344       118.8959 
 1065   0.0000       4.378463       119.1440 
 1066   0.0000       4.389108       119.4337 
 1067   0.0000       4.393861       119.5630 
 1068   0.0000       4.397919       119.6735 
 1069   0.0000       4.407035       119.9215 
 1070   0.0000       4.418199       120.2253 
 1071   0.0000       4.421955       120.3275 
 1072   0.0000       4.432050       120.6022 
 1073   0.0000       4.435777       120.7036 
 1074   0.0000       4.450734       121.1106 
 1075   0.0000       4.452438       121.1570 
 1076   0.0000       4.454338       121.2087 
 1077   0.0000       4.467512       121.5672 
 1078   0.0000       4.471613       121.6788 
 1079   0.0000       4.477594       121.8415 
 1080   0.0000       4.489693       122.1708 
 1081   0.0000       4.492575       122.2492 
 1082   0.0000       4.506961       122.6406 
 1083   0.0000       4.509530       122.7105 
 1084   0.0000       4.523034       123.0780 
 1085   0.0000       4.534145       123.3804 
 1086   0.0000       4.553989       123.9203 
 1087   0.0000       4.571458       124.3957 
 1088   0.0000       4.577034       124.5474 
 1089   0.0000       4.585451       124.7765 
 1090   0.0000       4.590427       124.9119 
 1091   0.0000       4.605808       125.3304 
 1092   0.0000       4.624991       125.8524 
 1093   0.0000       4.632761       126.0638 
 1094   0.0000       4.644571       126.3852 
 1095   0.0000       4.660275       126.8125 
 1096   0.0000       4.665065       126.9429 
 1097   0.0000       4.680877       127.3731 
 1098   0.0000       4.693392       127.7137 
 1099   0.0000       4.709503       128.1521 
 1100   0.0000       4.713884       128.2713 
 1101   0.0000       4.718175       128.3881 
 1102   0.0000       4.724678       128.5650 
 1103   0.0000       4.731833       128.7597 
 1104   0.0000       4.738649       128.9452 
 1105   0.0000       4.750739       129.2742 
 1106   0.0000       4.756298       129.4255 
 1107   0.0000       4.763326       129.6167 
 1108   0.0000       4.780081       130.0726 
 1109   0.0000       4.797735       130.5530 
 1110   0.0000       4.806769       130.7988 
 1111   0.0000       4.845084       131.8414 
 1112   0.0000       4.878135       132.7408 
 1113   0.0000       4.887487       132.9953 
 1114   0.0000       4.893727       133.1651 
 1115   0.0000       4.896290       133.2348 
 1116   0.0000       4.904771       133.4656 
 1117   0.0000       4.905906       133.4965 
 1118   0.0000       4.913096       133.6921 
 1119   0.0000       4.921610       133.9238 
 1120   0.0000       4.953314       134.7865 
 1121   0.0000       4.958490       134.9274 
 1122   0.0000       4.971521       135.2820 
 1123   0.0000       4.971640       135.2852 
 1124   0.0000       4.989637       135.7749 
 1125   0.0000       4.996215       135.9539 
 1126   0.0000       5.001725       136.1039 
 1127   0.0000       5.013949       136.4365 
 1128   0.0000       5.032924       136.9528 
 1129   0.0000       5.050139       137.4213 
 1130   0.0000       5.079734       138.2266 
 1131   0.0000       5.093781       138.6088 
 1132   0.0000       5.121674       139.3678 
 1133   0.0000       5.142659       139.9389 
 1134   0.0000       5.153238       140.2267 
 1135   0.0000       5.159605       140.4000 
 1136   0.0000       5.168010       140.6287 
 1137   0.0000       5.177394       140.8841 
 1138   0.0000       5.194045       141.3371 
 1139   0.0000       5.213830       141.8755 
 1140   0.0000       5.222867       142.1214 
 1141   0.0000       5.225845       142.2025 
 1142   0.0000       5.231314       142.3513 
 1143   0.0000       5.247615       142.7949 
 1144   0.0000       5.250703       142.8789 
 1145   0.0000       5.266683       143.3137 
 1146   0.0000       5.291306       143.9838 
 1147   0.0000       5.322735       144.8390 
 1148   0.0000       5.330325       145.0455 
 1149   0.0000       5.344838       145.4404 
 1150   0.0000       5.357432       145.7831 
 1151   0.0000       5.365574       146.0047 
 1152   0.0000       5.389926       146.6673 
 1153   0.0000       5.393192       146.7562 
 1154   0.0000       5.429633       147.7478 
 1155   0.0000       5.440328       148.0389 
 1156   0.0000       5.457858       148.5159 
 1157   0.0000       5.459702       148.5660 
 1158   0.0000       5.483707       149.2193 
 1159   0.0000       5.499323       149.6442 
 1160   0.0000       5.520241       150.2134 
 1161   0.0000       5.537326       150.6783 
 1162   0.0000       5.551760       151.0711 
 1163   0.0000       5.568149       151.5170 
 1164   0.0000       5.609422       152.6401 
 1165   0.0000       5.635177       153.3410 
 1166   0.0000       5.663547       154.1130 
 1167   0.0000       5.679854       154.5567 
 1168   0.0000       5.706896       155.2925 
 1169   0.0000       5.707914       155.3202 
 1170   0.0000       5.775746       157.1660 
 1171   0.0000       5.807580       158.0323 
 1172   0.0000       5.854532       159.3099 
 1173   0.0000       5.881169       160.0347 
 1174   0.0000       5.954238       162.0231 
 1175   0.0000       5.991667       163.0415 
 1176   0.0000       6.031327       164.1207 
 1177   0.0000       6.079405       165.4290 
 1178   0.0000       6.178171       168.1166 
 1179   0.0000       6.218001       169.2004 
 1180   0.0000       6.308805       171.6713 
 1181   0.0000       6.417032       174.6163 
 1182   0.0000       6.452473       175.5807 
 1183   0.0000       6.466106       175.9517 
 1184   0.0000       6.571932       178.8314 
 1185   0.0000       6.728348       183.0876 
 1186   0.0000       6.800854       185.0606 
 1187   0.0000       6.870673       186.9605 
 1188   0.0000       6.906534       187.9363 
 1189   0.0000       7.065630       192.2656 
 1190   0.0000       7.116953       193.6621 
 1191   0.0000       7.179540       195.3652 
 1192   0.0000       7.367966       200.4926 
 1193   0.0000       7.499271       204.0655 
 1194   0.0000      22.212482       604.4324 
 1195   0.0000      22.276062       606.1625 
 1196   0.0000      22.387702       609.2003 
 1197   0.0000      22.503577       612.3534 
 1198   0.0000      22.529552       613.0603 
 1199   0.0000      22.542957       613.4250 
 1200   0.0000      22.549405       613.6005 
 1201   0.0000      22.564446       614.0098 
 1202   0.0000      22.618962       615.4932 
 1203   0.0000      22.652799       616.4140 
 1204   0.0000      22.685927       617.3154 
 1205   0.0000      22.692218       617.4866 
 1206   0.0000      22.694715       617.5546 
 1207   0.0000      22.726556       618.4210 
 1208   0.0000      22.796173       620.3154 
 1209   0.0000      22.803009       620.5014 
 1210   0.0000      22.834807       621.3667 
 1211   0.0000      22.850439       621.7920 
 1212   0.0000      22.871134       622.3552 
 1213   0.0000      22.896317       623.0405 
 1214   0.0000      22.904663       623.2676 
 1215   0.0000      22.915604       623.5653 
 1216   0.0000      22.988769       625.5562 
 1217   0.0000      23.041818       626.9998 
 1218   0.0000      23.222535       631.9173 
 1219   0.0000      23.258906       632.9070 
 1220   0.0000      23.309546       634.2850 
 1221   0.0000      23.441301       637.8702 
 1222   0.0000      23.486077       639.0886 
 1223   0.0000      32.907860       895.4684 
 1224   0.0000      32.943142       896.4285 
 1225   0.0000      44.212843      1203.0926 
 1226   0.0000      44.561511      1212.5804 

                    ********************************
                    * MULLIKEN POPULATION ANALYSIS *
                    ********************************

-----------------------
MULLIKEN ATOMIC CHARGES
-----------------------
   0 O :   -0.225305
   1 O :   -0.451685
   2 N :   -0.258002
   3 N :   -0.235737
   4 C :    0.088161
   5 C :    0.145720
   6 H :    0.152157
   7 C :    0.193046
   8 C :   -0.295404
   9 H :    0.148973
  10 C :   -0.154306
  11 H :    0.159378
  12 C :   -0.155668
  13 H :    0.157393
  14 C :   -0.171132
  15 H :    0.159281
  16 C :   -0.247540
  17 H :    0.184629
  18 C :    0.191078
  19 C :   -0.447047
  20 H :    0.141930
  21 H :    0.145953
  22 H :    0.139286
  23 C :   -0.449601
  24 H :    0.142241
  25 H :    0.148327
  26 H :    0.147428
  27 C :   -0.401163
  28 H :    0.131575
  29 H :    0.133556
  30 H :    0.132786
  31 C :    0.165034
  32 C :    0.016872
  33 C :   -0.216125
  34 H :    0.159104
  35 C :   -0.219310
  36 H :    0.149680
  37 C :   -0.192435
  38 H :    0.152719
  39 C :   -0.298342
  40 H :    0.149889
  41 C :    0.096728
  42 C :   -0.430889
  43 H :    0.145747
  44 H :    0.124742
  45 H :    0.141756
  46 C :   -0.463286
  47 H :    0.144179
  48 H :    0.153289
  49 H :    0.145023
  50 C :   -0.434353
  51 H :    0.146640
  52 H :    0.144896
  53 H :    0.144045
  54 C :    0.424214
  55 C :    0.104357
  56 C :   -0.209047
  57 H :    0.181622
  58 C :   -0.158096
  59 H :    0.162422
  60 C :   -0.130176
  61 H :    0.163853
  62 C :   -0.142779
  63 H :    0.165273
  64 C :   -0.219436
  65 H :    0.159498
  66 H :    0.222385
Sum of atomic charges:   -0.0000000

--------------------------------
MULLIKEN REDUCED ORBITAL CHARGES
--------------------------------
  0 O s       :     3.759503  s :     3.759503
      pz      :     1.559252  p :     4.422488
      px      :     1.315346
      py      :     1.547890
      dz2     :     0.006726  d :     0.041106
      dxz     :     0.011870
      dyz     :     0.007338
      dx2y2   :     0.007634
      dxy     :     0.007538
      f0      :     0.000148  f :     0.002208
      f+1     :     0.000271
      f-1     :     0.000127
      f+2     :     0.000283
      f-2     :     0.000451
      f+3     :     0.000435
      f-3     :     0.000495
  1 O s       :     3.846538  s :     3.846538
      pz      :     1.350731  p :     4.574180
      px      :     1.628657
      py      :     1.594792
      dz2     :     0.010816  d :     0.029184
      dxz     :     0.008499
      dyz     :     0.008750
      dx2y2   :     0.000551
      dxy     :     0.000568
      f0      :     0.000575  f :     0.001783
      f+1     :     0.000526
      f-1     :     0.000528
      f+2     :     0.000080
      f-2     :     0.000069
      f+3     :     0.000002
      f-3     :     0.000003
  2 N s       :     3.560887  s :     3.560887
      pz      :     1.213878  p :     3.632005
      px      :     1.395347
      py      :     1.022780
      dz2     :     0.007546  d :     0.061250
      dxz     :     0.005480
      dyz     :     0.016252
      dx2y2   :     0.013936
      dxy     :     0.018036
      f0      :     0.000422  f :     0.003861
      f+1     :     0.000186
      f-1     :     0.000565
      f+2     :     0.000580
      f-2     :     0.000358
      f+3     :     0.001022
      f-3     :     0.000726
  3 N s       :     3.406497  s :     3.406497
      pz      :     1.022680  p :     3.765340
      px      :     1.686700
      py      :     1.055960
      dz2     :     0.014890  d :     0.060140
      dxz     :     0.010796
      dyz     :     0.021111
      dx2y2   :     0.006201
      dxy     :     0.007143
      f0      :     0.000698  f :     0.003760
      f+1     :     0.000586
      f-1     :     0.000728
      f+2     :     0.000625
      f-2     :     0.000190
      f+3     :     0.000373
      f-3     :     0.000561
  4 C s       :     3.200637  s :     3.200637
      pz      :     0.817940  p :     2.483620
      px      :     0.753805
      py      :     0.911875
      dz2     :     0.025167  d :     0.209165
      dxz     :     0.020864
      dyz     :     0.048057
      dx2y2   :     0.047495
      dxy     :     0.067582
      f0      :     0.001532  f :     0.018418
      f+1     :     0.002261
      f-1     :     0.001831
      f+2     :     0.002906
      f-2     :     0.002260
      f+3     :     0.004837
      f-3     :     0.002791
  5 C s       :     3.045423  s :     3.045423
      pz      :     0.884199  p :     2.646034
      px      :     0.955493
      py      :     0.806342
      dz2     :     0.024618  d :     0.153100
      dxz     :     0.025593
      dyz     :     0.036681
      dx2y2   :     0.019317
      dxy     :     0.046891
      f0      :     0.001351  f :     0.009723
      f+1     :     0.000978
      f-1     :     0.001992
      f+2     :     0.001070
      f-2     :     0.001593
      f+3     :     0.001378
      f-3     :     0.001362
  6 H s       :     0.825231  s :     0.825231
      pz      :     0.004941  p :     0.022612
      px      :     0.012175
      py      :     0.005496
  7 C s       :     3.215599  s :     3.215599
      pz      :     0.690605  p :     2.442028
      px      :     0.871520
      py      :     0.879903
      dz2     :     0.035617  d :     0.139704
      dxz     :     0.031184
      dyz     :     0.031307
      dx2y2   :     0.023966
      dxy     :     0.017631
      f0      :     0.001293  f :     0.009623
      f+1     :     0.001794
      f-1     :     0.002064
      f+2     :     0.001099
      f-2     :     0.001068
      f+3     :     0.000966
      f-3     :     0.001339
  8 C s       :     3.275971  s :     3.275971
      pz      :     0.972539  p :     2.915480
      px      :     0.974568
      py      :     0.968373
      dz2     :     0.023484  d :     0.096685
      dxz     :     0.025891
      dyz     :     0.027738
      dx2y2   :     0.010162
      dxy     :     0.009410
      f0      :     0.001047  f :     0.007269
      f+1     :     0.001701
      f-1     :     0.001510
      f+2     :     0.000715
      f-2     :     0.000793
      f+3     :     0.000829
      f-3     :     0.000674
  9 H s       :     0.828696  s :     0.828696
      pz      :     0.005536  p :     0.022331
      px      :     0.006987
      py      :     0.009808
 10 C s       :     3.185903  s :     3.185903
      pz      :     0.939189  p :     2.867334
      px      :     0.967978
      py      :     0.960167
      dz2     :     0.019897  d :     0.093901
      dxz     :     0.024770
      dyz     :     0.028210
      dx2y2   :     0.010835
      dxy     :     0.010188
      f0      :     0.000931  f :     0.007168
      f+1     :     0.001523
      f-1     :     0.001679
      f+2     :     0.000399
      f-2     :     0.000914
      f+3     :     0.000646
      f-3     :     0.001076
 11 H s       :     0.818455  s :     0.818455
      pz      :     0.006848  p :     0.022168
      px      :     0.007867
      py      :     0.007452
 12 C s       :     3.185552  s :     3.185552
      pz      :     0.985379  p :     2.869306
      px      :     0.944286
      py      :     0.939641
      dz2     :     0.027467  d :     0.093663
      dxz     :     0.012259
      dyz     :     0.016087
      dx2y2   :     0.021715
      dxy     :     0.016136
      f0      :     0.000800  f :     0.007147
      f+1     :     0.000920
      f-1     :     0.001207
      f+2     :     0.001055
      f-2     :     0.000852
      f+3     :     0.000982
      f-3     :     0.001333
 13 H s       :     0.820458  s :     0.820458
      pz      :     0.013516  p :     0.022148
      px      :     0.004294
      py      :     0.004339
 14 C s       :     3.199151  s :     3.199151
      pz      :     0.937114  p :     2.870476
      px      :     0.966719
      py      :     0.966642
      dz2     :     0.023116  d :     0.094330
      dxz     :     0.025057
      dyz     :     0.026711
      dx2y2   :     0.009682
      dxy     :     0.009763
      f0      :     0.000994  f :     0.007176
      f+1     :     0.001661
      f-1     :     0.001551
      f+2     :     0.000651
      f-2     :     0.000777
      f+3     :     0.000851
      f-3     :     0.000692
 15 H s       :     0.818561  s :     0.818561
      pz      :     0.005573  p :     0.022158
      px      :     0.007139
      py      :     0.009446
 16 C s       :     3.219395  s :     3.219395
      pz      :     0.996463  p :     2.923793
      px      :     0.954944
      py      :     0.972385
      dz2     :     0.021175  d :     0.097142
      dxz     :     0.025257
      dyz     :     0.029117
      dx2y2   :     0.011417
      dxy     :     0.010175
      f0      :     0.000962  f :     0.007210
      f+1     :     0.001482
      f-1     :     0.001722
      f+2     :     0.000437
      f-2     :     0.000936
      f+3     :     0.000637
      f-3     :     0.001034
 17 H s       :     0.792605  s :     0.792605
      pz      :     0.007019  p :     0.022766
      px      :     0.008366
      py      :     0.007381
 18 C s       :     3.049333  s :     3.049333
      pz      :     0.888504  p :     2.543026
      px      :     0.837114
      py      :     0.817408
      dz2     :     0.042677  d :     0.203830
      dxz     :     0.039838
      dyz     :     0.037553
      dx2y2   :     0.040407
      dxy     :     0.043356
      f0      :     0.001546  f :     0.012733
      f+1     :     0.002192
      f-1     :     0.001905
      f+2     :     0.000928
      f-2     :     0.001702
      f+3     :     0.001745
      f-3     :     0.002716
 19 C s       :     3.269470  s :     3.269470
      pz      :     1.056493  p :     3.117960
      px      :     0.966762
      py      :     1.094705
      dz2     :     0.017731  d :     0.056293
      dxz     :     0.008566
      dyz     :     0.003486
      dx2y2   :     0.005411
      dxy     :     0.021099
      f0      :     0.000659  f :     0.003324
      f+1     :     0.000681
      f-1     :     0.000145
      f+2     :     0.000240
      f-2     :     0.000340
      f+3     :     0.000790
      f-3     :     0.000469
 20 H s       :     0.836387  s :     0.836387
      pz      :     0.005617  p :     0.021684
      px      :     0.007428
      py      :     0.008638
 21 H s       :     0.832575  s :     0.832575
      pz      :     0.004534  p :     0.021472
      px      :     0.006852
      py      :     0.010087
 22 H s       :     0.839450  s :     0.839450
      pz      :     0.012134  p :     0.021264
      px      :     0.004273
      py      :     0.004857
 23 C s       :     3.272720  s :     3.272720
      pz      :     0.933366  p :     3.117364
      px      :     1.089044
      py      :     1.094954
      dz2     :     0.009321  d :     0.056205
      dxz     :     0.017987
      dyz     :     0.015046
      dx2y2   :     0.005834
      dxy     :     0.008016
      f0      :     0.001116  f :     0.003312
      f+1     :     0.000726
      f-1     :     0.000739
      f+2     :     0.000030
      f-2     :     0.000052
      f+3     :     0.000602
      f-3     :     0.000047
 24 H s       :     0.836531  s :     0.836531
      pz      :     0.006198  p :     0.021228
      px      :     0.010489
      py      :     0.004541
 25 H s       :     0.830185  s :     0.830185
      pz      :     0.005125  p :     0.021488
      px      :     0.006070
      py      :     0.010294
 26 H s       :     0.830837  s :     0.830837
      pz      :     0.005762  p :     0.021735
      px      :     0.007051
      py      :     0.008922
 27 C s       :     3.253007  s :     3.253007
      pz      :     1.066863  p :     3.087902
      px      :     1.052805
      py      :     0.968233
      dz2     :     0.016888  d :     0.056801
      dxz     :     0.006596
      dyz     :     0.007013
      dx2y2   :     0.014491
      dxy     :     0.011813
      f0      :     0.000871  f :     0.003452
      f+1     :     0.000189
      f-1     :     0.000401
      f+2     :     0.000249
      f-2     :     0.000246
      f+3     :     0.000901
      f-3     :     0.000596
 28 H s       :     0.847221  s :     0.847221
      pz      :     0.005632  p :     0.021204
      px      :     0.011118
      py      :     0.004454
 29 H s       :     0.845266  s :     0.845266
      pz      :     0.012240  p :     0.021178
      px      :     0.004678
      py      :     0.004260
 30 H s       :     0.846046  s :     0.846046
      pz      :     0.004792  p :     0.021167
      px      :     0.006297
      py      :     0.010078
 31 C s       :     3.040774  s :     3.040774
      pz      :     0.801464  p :     2.610793
      px      :     0.907091
      py      :     0.902237
      dz2     :     0.037047  d :     0.170534
      dxz     :     0.045402
      dyz     :     0.046253
      dx2y2   :     0.018665
      dxy     :     0.023168
      f0      :     0.002150  f :     0.012865
      f+1     :     0.002492
      f-1     :     0.003608
      f+2     :     0.001070
      f-2     :     0.001015
      f+3     :     0.001394
      f-3     :     0.001136
 32 C s       :     3.317653  s :     3.317653
      pz      :     0.724923  p :     2.532053
      px      :     0.964901
      py      :     0.842230
      dz2     :     0.029308  d :     0.124418
      dxz     :     0.021931
      dyz     :     0.038804
      dx2y2   :     0.015552
      dxy     :     0.018824
      f0      :     0.001042  f :     0.009004
      f+1     :     0.001244
      f-1     :     0.002655
      f+2     :     0.000990
      f-2     :     0.000930
      f+3     :     0.001157
      f-3     :     0.000986
 33 C s       :     3.225790  s :     3.225790
      pz      :     0.901042  p :     2.884677
      px      :     0.974901
      py      :     1.008734
      dz2     :     0.023026  d :     0.098328
      dxz     :     0.022541
      dyz     :     0.032493
      dx2y2   :     0.011422
      dxy     :     0.008847
      f0      :     0.001060  f :     0.007330
      f+1     :     0.001401
      f-1     :     0.002006
      f+2     :     0.000814
      f-2     :     0.000574
      f+3     :     0.000675
      f-3     :     0.000801
 34 H s       :     0.817759  s :     0.817759
      pz      :     0.006298  p :     0.023137
      px      :     0.004969
      py      :     0.011870
 35 C s       :     3.205634  s :     3.205634
      pz      :     0.967786  p :     2.913122
      px      :     1.011431
      py      :     0.933905
      dz2     :     0.028390  d :     0.093343
      dxz     :     0.006523
      dyz     :     0.020578
      dx2y2   :     0.016767
      dxy     :     0.021086
      f0      :     0.000830  f :     0.007210
      f+1     :     0.000278
      f-1     :     0.001887
      f+2     :     0.000901
      f-2     :     0.001008
      f+3     :     0.001256
      f-3     :     0.001050
 36 H s       :     0.828084  s :     0.828084
      pz      :     0.013312  p :     0.022236
      px      :     0.005156
      py      :     0.003768
 37 C s       :     3.213153  s :     3.213153
      pz      :     0.945465  p :     2.875865
      px      :     0.969115
      py      :     0.961285
      dz2     :     0.018018  d :     0.096134
      dxz     :     0.020931
      dyz     :     0.036470
      dx2y2   :     0.008470
      dxy     :     0.012245
      f0      :     0.000875  f :     0.007283
      f+1     :     0.001353
      f-1     :     0.002077
      f+2     :     0.000718
      f-2     :     0.000510
      f+3     :     0.001038
      f-3     :     0.000713
 38 H s       :     0.825224  s :     0.825224
      pz      :     0.006661  p :     0.022057
      px      :     0.005242
      py      :     0.010154
 39 C s       :     3.314900  s :     3.314900
      pz      :     0.900928  p :     2.885111
      px      :     1.015259
      py      :     0.968925
      dz2     :     0.022391  d :     0.090947
      dxz     :     0.019169
      dyz     :     0.030857
      dx2y2   :     0.010551
      dxy     :     0.007978
      f0      :     0.001045  f :     0.007384
      f+1     :     0.001408
      f-1     :     0.001954
      f+2     :     0.000827
      f-2     :     0.000586
      f+3     :     0.000707
      f-3     :     0.000855
 40 H s       :     0.826979  s :     0.826979
      pz      :     0.005540  p :     0.023132
      px      :     0.005544
      py      :     0.012048
 41 C s       :     2.997321  s :     2.997321
      pz      :     0.918480  p :     2.719244
      px      :     0.890221
      py      :     0.910543
      dz2     :     0.029141  d :     0.177145
      dxz     :     0.036868
      dyz     :     0.038283
      dx2y2   :     0.039468
      dxy     :     0.033386
      f0      :     0.000754  f :     0.009561
      f+1     :     0.001358
      f-1     :     0.001382
      f+2     :     0.001899
      f-2     :     0.001791
      f+3     :     0.001185
      f-3     :     0.001192
 42 C s       :     3.252196  s :     3.252196
      pz      :     1.063587  p :     3.116481
      px      :     0.964193
      py      :     1.088700
      dz2     :     0.005217  d :     0.058946
      dxz     :     0.015342
      dyz     :     0.015415
      dx2y2   :     0.011304
      dxy     :     0.011668
      f0      :     0.000038  f :     0.003267
      f+1     :     0.000668
      f-1     :     0.000096
      f+2     :     0.001286
      f-2     :     0.000434
      f+3     :     0.000325
      f-3     :     0.000421
 43 H s       :     0.832781  s :     0.832781
      pz      :     0.007603  p :     0.021472
      px      :     0.008751
      py      :     0.005118
 44 H s       :     0.852691  s :     0.852691
      pz      :     0.008621  p :     0.022567
      px      :     0.004615
      py      :     0.009330
 45 H s       :     0.836941  s :     0.836941
      pz      :     0.006358  p :     0.021303
      px      :     0.005221
      py      :     0.009725
 46 C s       :     3.291445  s :     3.291445
      pz      :     1.047604  p :     3.108085
      px      :     1.079307
      py      :     0.981175
      dz2     :     0.007754  d :     0.060356
      dxz     :     0.018562
      dyz     :     0.011644
      dx2y2   :     0.012840
      dxy     :     0.009557
      f0      :     0.000166  f :     0.003400
      f+1     :     0.000095
      f-1     :     0.000588
      f+2     :     0.001408
      f-2     :     0.000598
      f+3     :     0.000357
      f-3     :     0.000188
 47 H s       :     0.834669  s :     0.834669
      pz      :     0.008405  p :     0.021152
      px      :     0.008320
      py      :     0.004427
 48 H s       :     0.825320  s :     0.825320
      pz      :     0.006411  p :     0.021391
      px      :     0.005050
      py      :     0.009930
 49 H s       :     0.833849  s :     0.833849
      pz      :     0.006385  p :     0.021128
      px      :     0.009904
      py      :     0.004840
 50 C s       :     3.267201  s :     3.267201
      pz      :     1.014354  p :     3.104842
      px      :     1.013199
      py      :     1.077289
      dz2     :     0.010691  d :     0.059047
      dxz     :     0.009098
      dyz     :     0.017795
      dx2y2   :     0.016530
      dxy     :     0.004933
      f0      :     0.000240  f :     0.003263
      f+1     :     0.000476
      f-1     :     0.000305
      f+2     :     0.001317
      f-2     :     0.000493
      f+3     :     0.000233
      f-3     :     0.000200
 51 H s       :     0.832013  s :     0.832013
      pz      :     0.005520  p :     0.021347
      px      :     0.011249
      py      :     0.004578
 52 H s       :     0.833522  s :     0.833522
      pz      :     0.006155  p :     0.021582
      px      :     0.004559
      py      :     0.010868
 53 H s       :     0.833526  s :     0.833526
      pz      :     0.009789  p :     0.022430
      px      :     0.004878
      py      :     0.007763
 54 C s       :     3.103148  s :     3.103148
      pz      :     0.745481  p :     2.192559
      px      :     0.750865
      py      :     0.696213
      dz2     :     0.047629  d :     0.256548
      dxz     :     0.080958
      dyz     :     0.068368
      dx2y2   :     0.038069
      dxy     :     0.021523
      f0      :     0.004262  f :     0.023532
      f+1     :     0.005864
      f-1     :     0.005479
      f+2     :     0.001863
      f-2     :     0.002184
      f+3     :     0.002151
      f-3     :     0.001729
 55 C s       :     3.260268  s :     3.260268
      pz      :     0.764177  p :     2.496365
      px      :     0.810689
      py      :     0.921499
      dz2     :     0.026411  d :     0.129280
      dxz     :     0.041744
      dyz     :     0.028116
      dx2y2   :     0.016717
      dxy     :     0.016293
      f0      :     0.001707  f :     0.009730
      f+1     :     0.001930
      f-1     :     0.001735
      f+2     :     0.000744
      f-2     :     0.001307
      f+3     :     0.001497
      f-3     :     0.000809
 56 C s       :     3.240842  s :     3.240842
      pz      :     0.920079  p :     2.860697
      px      :     0.979886
      py      :     0.960733
      dz2     :     0.030055  d :     0.100224
      dxz     :     0.025388
      dyz     :     0.023527
      dx2y2   :     0.009998
      dxy     :     0.011256
      f0      :     0.001416  f :     0.007284
      f+1     :     0.001374
      f-1     :     0.001488
      f+2     :     0.000959
      f-2     :     0.000755
      f+3     :     0.000619
      f-3     :     0.000674
 57 H s       :     0.795646  s :     0.795646
      pz      :     0.004619  p :     0.022732
      px      :     0.011818
      py      :     0.006296
 58 C s       :     3.197442  s :     3.197442
      pz      :     0.973464  p :     2.861219
      px      :     0.932437
      py      :     0.955317
      dz2     :     0.025948  d :     0.092277
      dxz     :     0.021311
      dyz     :     0.010879
      dx2y2   :     0.018234
      dxy     :     0.015904
      f0      :     0.001073  f :     0.007159
      f+1     :     0.001275
      f-1     :     0.000657
      f+2     :     0.001020
      f-2     :     0.000888
      f+3     :     0.001502
      f-3     :     0.000743
 59 H s       :     0.815332  s :     0.815332
      pz      :     0.013204  p :     0.022246
      px      :     0.004713
      py      :     0.004329
 60 C s       :     3.187781  s :     3.187781
      pz      :     0.957501  p :     2.840670
      px      :     0.947442
      py      :     0.935727
      dz2     :     0.017887  d :     0.094592
      dxz     :     0.032262
      dyz     :     0.020958
      dx2y2   :     0.012285
      dxy     :     0.011199
      f0      :     0.001120  f :     0.007134
      f+1     :     0.001397
      f-1     :     0.001334
      f+2     :     0.000429
      f-2     :     0.000994
      f+3     :     0.001282
      f-3     :     0.000579
 61 H s       :     0.814008  s :     0.814008
      pz      :     0.008534  p :     0.022139
      px      :     0.007178
      py      :     0.006427
 62 C s       :     3.178550  s :     3.178550
      pz      :     0.926490  p :     2.864127
      px      :     0.979387
      py      :     0.958250
      dz2     :     0.028663  d :     0.092924
      dxz     :     0.023746
      dyz     :     0.021569
      dx2y2   :     0.009121
      dxy     :     0.009825
      f0      :     0.001372  f :     0.007179
      f+1     :     0.001324
      f-1     :     0.001419
      f+2     :     0.000936
      f-2     :     0.000786
      f+3     :     0.000609
      f-3     :     0.000732
 63 H s       :     0.812483  s :     0.812483
      pz      :     0.004429  p :     0.022244
      px      :     0.011291
      py      :     0.006524
 64 C s       :     3.256044  s :     3.256044
      pz      :     1.002338  p :     2.858776
      px      :     0.925686
      py      :     0.930752
      dz2     :     0.028681  d :     0.097371
      dxz     :     0.021084
      dyz     :     0.010631
      dx2y2   :     0.021139
      dxy     :     0.015836
      f0      :     0.001088  f :     0.007246
      f+1     :     0.001260
      f-1     :     0.000642
      f+2     :     0.001040
      f-2     :     0.000895
      f+3     :     0.001553
      f-3     :     0.000768
 65 H s       :     0.818001  s :     0.818001
      pz      :     0.013595  p :     0.022501
      px      :     0.004757
      py      :     0.004149
 66 H s       :     0.733589  s :     0.733589
      pz      :     0.010613  p :     0.044026
      px      :     0.013479
      py      :     0.019933


                     *******************************
                     * LOEWDIN POPULATION ANALYSIS *
                     *******************************

----------------------
LOEWDIN ATOMIC CHARGES
----------------------
   0 O :    0.350107
   1 O :    0.052970
   2 N :    0.164676
   3 N :    0.129178
   4 C :   -0.289495
   5 C :   -0.188333
   6 H :    0.177677
   7 C :   -0.124308
   8 C :   -0.114331
   9 H :    0.157769
  10 C :   -0.145404
  11 H :    0.154930
  12 C :   -0.147929
  13 H :    0.153499
  14 C :   -0.145730
  15 H :    0.155061
  16 C :   -0.119359
  17 H :    0.155459
  18 C :   -0.390161
  19 C :   -0.267118
  20 H :    0.126625
  21 H :    0.131487
  22 H :    0.129304
  23 C :   -0.267890
  24 H :    0.128600
  25 H :    0.132102
  26 H :    0.124702
  27 C :   -0.280693
  28 H :    0.123652
  29 H :    0.124214
  30 H :    0.125479
  31 C :   -0.185422
  32 C :   -0.074960
  33 C :   -0.126361
  34 H :    0.158692
  35 C :   -0.187162
  36 H :    0.149317
  37 C :   -0.164270
  38 H :    0.152622
  39 C :   -0.145797
  40 H :    0.157718
  41 C :   -0.285527
  42 C :   -0.267913
  43 H :    0.131255
  44 H :    0.121415
  45 H :    0.128182
  46 C :   -0.272622
  47 H :    0.126266
  48 H :    0.129049
  49 H :    0.126087
  50 C :   -0.264217
  51 H :    0.130789
  52 H :    0.131264
  53 H :    0.119572
  54 C :   -0.380333
  55 C :   -0.132769
  56 C :   -0.089559
  57 H :    0.162905
  58 C :   -0.137119
  59 H :    0.157656
  60 C :   -0.121955
  61 H :    0.157559
  62 C :   -0.135435
  63 H :    0.157747
  64 C :   -0.085428
  65 H :    0.161892
  66 H :    0.180118

-------------------------------
LOEWDIN REDUCED ORBITAL CHARGES
-------------------------------
  0 O s       :     3.217873  s :     3.217873
      pz      :     1.524519  p :     4.315882
      px      :     1.334337
      py      :     1.457026
      dz2     :     0.016265  d :     0.109415
      dxz     :     0.030196
      dyz     :     0.015445
      dx2y2   :     0.020943
      dxy     :     0.026565
      f0      :     0.000530  f :     0.006722
      f+1     :     0.001279
      f-1     :     0.000598
      f+2     :     0.001026
      f-2     :     0.001301
      f+3     :     0.000894
      f-3     :     0.001094
  1 O s       :     3.414974  s :     3.414974
      pz      :     1.486502  p :     4.464182
      px      :     1.501906
      py      :     1.475774
      dz2     :     0.030229  d :     0.062433
      dxz     :     0.015693
      dyz     :     0.014712
      dx2y2   :     0.000717
      dxy     :     0.001082
      f0      :     0.002240  f :     0.005440
      f+1     :     0.001481
      f-1     :     0.001324
      f+2     :     0.000165
      f-2     :     0.000219
      f+3     :     0.000005
      f-3     :     0.000007
  2 N s       :     3.039723  s :     3.039723
      pz      :     1.120639  p :     3.580469
      px      :     1.298015
      py      :     1.161816
      dz2     :     0.021791  d :     0.199492
      dxz     :     0.011386
      dyz     :     0.048041
      dx2y2   :     0.062211
      dxy     :     0.056064
      f0      :     0.001052  f :     0.015640
      f+1     :     0.000585
      f-1     :     0.002748
      f+2     :     0.001877
      f-2     :     0.002134
      f+3     :     0.003580
      f-3     :     0.003665
  3 N s       :     2.931215  s :     2.931215
      pz      :     1.122897  p :     3.722796
      px      :     1.489962
      py      :     1.109937
      dz2     :     0.051761  d :     0.203794
      dxz     :     0.031310
      dyz     :     0.079929
      dx2y2   :     0.021042
      dxy     :     0.019753
      f0      :     0.002165  f :     0.013017
      f+1     :     0.001998
      f-1     :     0.003481
      f+2     :     0.001625
      f-2     :     0.001155
      f+3     :     0.001171
      f-3     :     0.001423
  4 C s       :     2.757980  s :     2.757980
      pz      :     0.825492  p :     2.683203
      px      :     0.851273
      py      :     1.006438
      dz2     :     0.083749  d :     0.740410
      dxz     :     0.107618
      dyz     :     0.149196
      dx2y2   :     0.170325
      dxy     :     0.229523
      f0      :     0.008969  f :     0.107901
      f+1     :     0.012630
      f-1     :     0.009366
      f+2     :     0.017927
      f-2     :     0.013631
      f+3     :     0.028748
      f-3     :     0.016631
  5 C s       :     2.737038  s :     2.737038
      pz      :     0.958165  p :     2.856177
      px      :     0.994547
      py      :     0.903465
      dz2     :     0.105131  d :     0.534942
      dxz     :     0.074581
      dyz     :     0.120966
      dx2y2   :     0.078534
      dxy     :     0.155730
      f0      :     0.007170  f :     0.060175
      f+1     :     0.006980
      f-1     :     0.011174
      f+2     :     0.008957
      f-2     :     0.010636
      f+3     :     0.007412
      f-3     :     0.007846
  6 H s       :     0.761579  s :     0.761579
      pz      :     0.013204  p :     0.060744
      px      :     0.032507
      py      :     0.015033
  7 C s       :     2.714312  s :     2.714312
      pz      :     0.940086  p :     2.851594
      px      :     0.939767
      py      :     0.971740
      dz2     :     0.139715  d :     0.504061
      dxz     :     0.099709
      dyz     :     0.109447
      dx2y2   :     0.079511
      dxy     :     0.075678
      f0      :     0.006514  f :     0.054342
      f+1     :     0.011214
      f-1     :     0.012391
      f+2     :     0.007536
      f-2     :     0.006751
      f+3     :     0.005172
      f-3     :     0.004762
  8 C s       :     2.761422  s :     2.761422
      pz      :     1.042733  p :     2.927173
      px      :     0.933529
      py      :     0.950912
      dz2     :     0.105805  d :     0.383732
      dxz     :     0.096796
      dyz     :     0.106100
      dx2y2   :     0.030255
      dxy     :     0.044777
      f0      :     0.007368  f :     0.042004
      f+1     :     0.009806
      f-1     :     0.009454
      f+2     :     0.004307
      f-2     :     0.004675
      f+3     :     0.003746
      f-3     :     0.002648
  9 H s       :     0.780676  s :     0.780676
      pz      :     0.015473  p :     0.061555
      px      :     0.019364
      py      :     0.026718
 10 C s       :     2.767311  s :     2.767311
      pz      :     1.039836  p :     2.948484
      px      :     0.937163
      py      :     0.971484
      dz2     :     0.092617  d :     0.387028
      dxz     :     0.095668
      dyz     :     0.116811
      dx2y2   :     0.034658
      dxy     :     0.047273
      f0      :     0.007286  f :     0.042582
      f+1     :     0.008910
      f-1     :     0.010943
      f+2     :     0.002887
      f-2     :     0.004572
      f+3     :     0.003772
      f-3     :     0.004214
 11 H s       :     0.783946  s :     0.783946
      pz      :     0.019017  p :     0.061123
      px      :     0.021551
      py      :     0.020555
 12 C s       :     2.767380  s :     2.767380
      pz      :     0.994042  p :     2.948211
      px      :     0.962087
      py      :     0.992082
      dz2     :     0.117643  d :     0.389773
      dxz     :     0.051458
      dyz     :     0.069853
      dx2y2   :     0.078393
      dxy     :     0.072426
      f0      :     0.004175  f :     0.042564
      f+1     :     0.006372
      f-1     :     0.008234
      f+2     :     0.007427
      f-2     :     0.006336
      f+3     :     0.005249
      f-3     :     0.004771
 13 H s       :     0.785501  s :     0.785501
      pz      :     0.035899  p :     0.061000
      px      :     0.012475
      py      :     0.012627
 14 C s       :     2.767154  s :     2.767154
      pz      :     1.048105  p :     2.947819
      px      :     0.944697
      py      :     0.955017
      dz2     :     0.106956  d :     0.388074
      dxz     :     0.100330
      dyz     :     0.105413
      dx2y2   :     0.029816
      dxy     :     0.045558
      f0      :     0.007355  f :     0.042683
      f+1     :     0.010060
      f-1     :     0.009787
      f+2     :     0.004177
      f-2     :     0.004694
      f+3     :     0.003812
      f-3     :     0.002798
 15 H s       :     0.783806  s :     0.783806
      pz      :     0.015780  p :     0.061133
      px      :     0.019741
      py      :     0.025613
 16 C s       :     2.761222  s :     2.761222
      pz      :     1.038896  p :     2.932485
      px      :     0.933748
      py      :     0.959840
      dz2     :     0.091193  d :     0.383660
      dxz     :     0.096583
      dyz     :     0.113755
      dx2y2   :     0.035029
      dxy     :     0.047100
      f0      :     0.007258  f :     0.041992
      f+1     :     0.008664
      f-1     :     0.010785
      f+2     :     0.002965
      f-2     :     0.004521
      f+3     :     0.003598
      f-3     :     0.004202
 17 H s       :     0.781678  s :     0.781678
      pz      :     0.019283  p :     0.062863
      px      :     0.023103
      py      :     0.020478
 18 C s       :     2.710287  s :     2.710287
      pz      :     1.002396  p :     2.894755
      px      :     0.974110
      py      :     0.918248
      dz2     :     0.151521  d :     0.702134
      dxz     :     0.130396
      dyz     :     0.121172
      dx2y2   :     0.137126
      dxy     :     0.161918
      f0      :     0.008293  f :     0.082984
      f+1     :     0.012895
      f-1     :     0.012053
      f+2     :     0.008871
      f-2     :     0.013420
      f+3     :     0.010511
      f-3     :     0.016941
 19 C s       :     2.830620  s :     2.830620
      pz      :     1.064875  p :     3.161774
      px      :     1.018606
      py      :     1.078294
      dz2     :     0.076066  d :     0.251730
      dxz     :     0.042851
      dyz     :     0.015344
      dx2y2   :     0.032004
      dxy     :     0.085465
      f0      :     0.002902  f :     0.022994
      f+1     :     0.004233
      f-1     :     0.001548
      f+2     :     0.003574
      f-2     :     0.003652
      f+3     :     0.004319
      f-3     :     0.002767
 20 H s       :     0.809194  s :     0.809194
      pz      :     0.017514  p :     0.064181
      px      :     0.020631
      py      :     0.026035
 21 H s       :     0.805252  s :     0.805252
      pz      :     0.014017  p :     0.063260
      px      :     0.018670
      py      :     0.030573
 22 H s       :     0.807440  s :     0.807440
      pz      :     0.035316  p :     0.063255
      px      :     0.012977
      py      :     0.014962
 23 C s       :     2.831287  s :     2.831287
      pz      :     1.004092  p :     3.163463
      px      :     1.078488
      py      :     1.080883
      dz2     :     0.056638  d :     0.250317
      dxz     :     0.074680
      dyz     :     0.059160
      dx2y2   :     0.024739
      dxy     :     0.035099
      f0      :     0.005083  f :     0.022823
      f+1     :     0.004548
      f-1     :     0.005189
      f+2     :     0.002778
      f-2     :     0.002365
      f+3     :     0.002604
      f-3     :     0.000256
 24 H s       :     0.808020  s :     0.808020
      pz      :     0.017128  p :     0.063380
      px      :     0.032075
      py      :     0.014177
 25 H s       :     0.804584  s :     0.804584
      pz      :     0.014166  p :     0.063314
      px      :     0.018252
      py      :     0.030896
 26 H s       :     0.810946  s :     0.810946
      pz      :     0.015975  p :     0.064351
      px      :     0.021328
      py      :     0.027048
 27 C s       :     2.835555  s :     2.835555
      pz      :     1.066278  p :     3.160902
      px      :     1.061523
      py      :     1.033101
      dz2     :     0.074570  d :     0.260837
      dxz     :     0.029444
      dyz     :     0.033320
      dx2y2   :     0.061924
      dxy     :     0.061578
      f0      :     0.003620  f :     0.023400
      f+1     :     0.001161
      f-1     :     0.003181
      f+2     :     0.004172
      f-2     :     0.003455
      f+3     :     0.004468
      f-3     :     0.003343
 28 H s       :     0.813517  s :     0.813517
      pz      :     0.017496  p :     0.062830
      px      :     0.032103
      py      :     0.013231
 29 H s       :     0.813008  s :     0.813008
      pz      :     0.035866  p :     0.062778
      px      :     0.013945
      py      :     0.012968
 30 H s       :     0.811846  s :     0.811846
      pz      :     0.014816  p :     0.062675
      px      :     0.019660
      py      :     0.028198
 31 C s       :     2.704135  s :     2.704135
      pz      :     0.894459  p :     2.788800
      px      :     0.860811
      py      :     1.033529
      dz2     :     0.167192  d :     0.619188
      dxz     :     0.145190
      dyz     :     0.159914
      dx2y2   :     0.072151
      dxy     :     0.074740
      f0      :     0.012287  f :     0.073300
      f+1     :     0.014110
      f-1     :     0.022140
      f+2     :     0.006780
      f-2     :     0.007169
      f+3     :     0.005534
      f-3     :     0.005279
 32 C s       :     2.715820  s :     2.715820
      pz      :     1.006445  p :     2.840161
      px      :     0.878740
      py      :     0.954976
      dz2     :     0.115084  d :     0.469517
      dxz     :     0.073705
      dyz     :     0.153676
      dx2y2   :     0.064799
      dxy     :     0.062252
      f0      :     0.007092  f :     0.049463
      f+1     :     0.005906
      f-1     :     0.016357
      f+2     :     0.005382
      f-2     :     0.005025
      f+3     :     0.004800
      f-3     :     0.004901
 33 C s       :     2.759060  s :     2.759060
      pz      :     1.026539  p :     2.932344
      px      :     0.896395
      py      :     1.009410
      dz2     :     0.102892  d :     0.393342
      dxz     :     0.076296
      dyz     :     0.138737
      dx2y2   :     0.046492
      dxy     :     0.028924
      f0      :     0.007143  f :     0.041614
      f+1     :     0.006053
      f-1     :     0.013289
      f+2     :     0.004532
      f-2     :     0.004099
      f+3     :     0.002899
      f-3     :     0.003600
 34 H s       :     0.778388  s :     0.778388
      pz      :     0.017262  p :     0.062920
      px      :     0.014303
      py      :     0.031356
 35 C s       :     2.763016  s :     2.763016
      pz      :     0.992026  p :     2.986119
      px      :     0.932834
      py      :     1.061260
      dz2     :     0.120663  d :     0.394791
      dxz     :     0.019286
      dyz     :     0.102112
      dx2y2   :     0.074022
      dxy     :     0.078708
      f0      :     0.004319  f :     0.043236
      f+1     :     0.001157
      f-1     :     0.013765
      f+2     :     0.006916
      f-2     :     0.007218
      f+3     :     0.004824
      f-3     :     0.005037
 36 H s       :     0.789417  s :     0.789417
      pz      :     0.035113  p :     0.061266
      px      :     0.014801
      py      :     0.011352
 37 C s       :     2.764568  s :     2.764568
      pz      :     1.043436  p :     2.951620
      px      :     0.890937
      py      :     1.017247
      dz2     :     0.095193  d :     0.404109
      dxz     :     0.072058
      dyz     :     0.152741
      dx2y2   :     0.041133
      dxy     :     0.042984
      f0      :     0.007348  f :     0.043972
      f+1     :     0.006663
      f-1     :     0.014467
      f+2     :     0.004541
      f-2     :     0.002834
      f+3     :     0.004325
      f-3     :     0.003793
 38 H s       :     0.786642  s :     0.786642
      pz      :     0.018549  p :     0.060736
      px      :     0.014863
      py      :     0.027324
 39 C s       :     2.755828  s :     2.755828
      pz      :     1.043723  p :     2.972656
      px      :     0.940189
      py      :     0.988744
      dz2     :     0.099694  d :     0.375409
      dxz     :     0.068546
      dyz     :     0.136122
      dx2y2   :     0.044281
      dxy     :     0.026767
      f0      :     0.007536  f :     0.041904
      f+1     :     0.006315
      f-1     :     0.013167
      f+2     :     0.004495
      f-2     :     0.004109
      f+3     :     0.002822
      f-3     :     0.003461
 40 H s       :     0.778306  s :     0.778306
      pz      :     0.015550  p :     0.063976
      px      :     0.016181
      py      :     0.032244
 41 C s       :     2.701592  s :     2.701592
      pz      :     0.975453  p :     2.918140
      px      :     0.987488
      py      :     0.955199
      dz2     :     0.088582  d :     0.603044
      dxz     :     0.135416
      dyz     :     0.137112
      dx2y2   :     0.139081
      dxy     :     0.102852
      f0      :     0.007417  f :     0.062751
      f+1     :     0.009526
      f-1     :     0.008835
      f+2     :     0.008240
      f-2     :     0.010382
      f+3     :     0.009023
      f-3     :     0.009328
 42 C s       :     2.824727  s :     2.824727
      pz      :     1.063471  p :     3.156824
      px      :     1.018029
      py      :     1.075325
      dz2     :     0.021166  d :     0.263177
      dxz     :     0.072609
      dyz     :     0.067821
      dx2y2   :     0.057565
      dxy     :     0.044016
      f0      :     0.002653  f :     0.023185
      f+1     :     0.005291
      f-1     :     0.001462
      f+2     :     0.003783
      f-2     :     0.002479
      f+3     :     0.003409
      f-3     :     0.004106
 43 H s       :     0.805292  s :     0.805292
      pz      :     0.023913  p :     0.063453
      px      :     0.024118
      py      :     0.015423
 44 H s       :     0.812297  s :     0.812297
      pz      :     0.024953  p :     0.066287
      px      :     0.013629
      py      :     0.027705
 45 H s       :     0.808700  s :     0.808700
      pz      :     0.018601  p :     0.063118
      px      :     0.014748
      py      :     0.029769
 46 C s       :     2.830716  s :     2.830716
      pz      :     1.058161  p :     3.156229
      px      :     1.073095
      py      :     1.024974
      dz2     :     0.027425  d :     0.262809
      dxz     :     0.077833
      dyz     :     0.063314
      dx2y2   :     0.057675
      dxy     :     0.036563
      f0      :     0.003492  f :     0.022867
      f+1     :     0.001449
      f-1     :     0.004434
      f+2     :     0.003746
      f-2     :     0.003071
      f+3     :     0.003896
      f-3     :     0.002780
 47 H s       :     0.810577  s :     0.810577
      pz      :     0.024305  p :     0.063157
      px      :     0.025459
      py      :     0.013393
 48 H s       :     0.808013  s :     0.808013
      pz      :     0.020217  p :     0.062938
      px      :     0.015198
      py      :     0.027522
 49 H s       :     0.810710  s :     0.810710
      pz      :     0.018607  p :     0.063204
      px      :     0.030533
      py      :     0.014063
 50 C s       :     2.827596  s :     2.827596
      pz      :     1.038239  p :     3.149729
      px      :     1.045461
      py      :     1.066028
      dz2     :     0.043659  d :     0.263729
      dxz     :     0.050115
      dyz     :     0.079595
      dx2y2   :     0.069562
      dxy     :     0.020798
      f0      :     0.004065  f :     0.023162
      f+1     :     0.003803
      f-1     :     0.002622
      f+2     :     0.004068
      f-2     :     0.003096
      f+3     :     0.002674
      f-3     :     0.002835
 51 H s       :     0.806061  s :     0.806061
      pz      :     0.017301  p :     0.063149
      px      :     0.031914
      py      :     0.013934
 52 H s       :     0.805599  s :     0.805599
      pz      :     0.017206  p :     0.063137
      px      :     0.013903
      py      :     0.032028
 53 H s       :     0.814113  s :     0.814113
      pz      :     0.026657  p :     0.066314
      px      :     0.014191
      py      :     0.025466
 54 C s       :     2.753130  s :     2.753130
      pz      :     0.988991  p :     2.586851
      px      :     0.808942
      py      :     0.788918
      dz2     :     0.215447  d :     0.898424
      dxz     :     0.263268
      dyz     :     0.226474
      dx2y2   :     0.101751
      dxy     :     0.091484
      f0      :     0.027847  f :     0.141928
      f+1     :     0.033870
      f-1     :     0.031769
      f+2     :     0.011074
      f-2     :     0.015860
      f+3     :     0.011248
      f-3     :     0.010260
 55 C s       :     2.713453  s :     2.713453
      pz      :     0.999537  p :     2.882378
      px      :     0.974102
      py      :     0.908739
      dz2     :     0.112812  d :     0.483610
      dxz     :     0.152264
      dyz     :     0.096563
      dx2y2   :     0.057928
      dxy     :     0.064044
      f0      :     0.010311  f :     0.053328
      f+1     :     0.011932
      f-1     :     0.008955
      f+2     :     0.005236
      f-2     :     0.006699
      f+3     :     0.005299
      f-3     :     0.004897
 56 C s       :     2.763407  s :     2.763407
      pz      :     1.034121  p :     2.902690
      px      :     0.967755
      py      :     0.900814
      dz2     :     0.121405  d :     0.381445
      dxz     :     0.102112
      dyz     :     0.085588
      dx2y2   :     0.031029
      dxy     :     0.041311
      f0      :     0.008899  f :     0.042017
      f+1     :     0.008994
      f-1     :     0.007691
      f+2     :     0.005995
      f-2     :     0.005612
      f+3     :     0.001678
      f-3     :     0.003149
 57 H s       :     0.774282  s :     0.774282
      pz      :     0.013325  p :     0.062813
      px      :     0.031929
      py      :     0.017558
 58 C s       :     2.766856  s :     2.766856
      pz      :     0.999335  p :     2.945893
      px      :     1.013000
      py      :     0.933558
      dz2     :     0.108275  d :     0.381882
      dxz     :     0.094959
      dyz     :     0.040595
      dx2y2   :     0.068357
      dxy     :     0.069695
      f0      :     0.006342  f :     0.042488
      f+1     :     0.008331
      f-1     :     0.004450
      f+2     :     0.006800
      f-2     :     0.006656
      f+3     :     0.004559
      f-3     :     0.005350
 59 H s       :     0.781040  s :     0.781040
      pz      :     0.035175  p :     0.061304
      px      :     0.013576
      py      :     0.012553
 60 C s       :     2.768614  s :     2.768614
      pz      :     1.033674  p :     2.920646
      px      :     0.991133
      py      :     0.895839
      dz2     :     0.083845  d :     0.389974
      dxz     :     0.133382
      dyz     :     0.079773
      dx2y2   :     0.043565
      dxy     :     0.049408
      f0      :     0.008715  f :     0.042721
      f+1     :     0.009619
      f-1     :     0.007385
      f+2     :     0.003169
      f-2     :     0.004817
      f+3     :     0.004760
      f-3     :     0.004254
 61 H s       :     0.781511  s :     0.781511
      pz      :     0.023337  p :     0.060930
      px      :     0.019794
      py      :     0.017799
 62 C s       :     2.766732  s :     2.766732
      pz      :     1.057728  p :     2.944924
      px      :     0.969846
      py      :     0.917350
      dz2     :     0.125222  d :     0.381371
      dxz     :     0.102952
      dyz     :     0.084224
      dx2y2   :     0.029176
      dxy     :     0.039796
      f0      :     0.009216  f :     0.042409
      f+1     :     0.009268
      f-1     :     0.007532
      f+2     :     0.005963
      f-2     :     0.005677
      f+3     :     0.001536
      f-3     :     0.003218
 63 H s       :     0.781002  s :     0.781002
      pz      :     0.012897  p :     0.061251
      px      :     0.030264
      py      :     0.018089
 64 C s       :     2.762595  s :     2.762595
      pz      :     1.007417  p :     2.900230
      px      :     0.988925
      py      :     0.903888
      dz2     :     0.108610  d :     0.380596
      dxz     :     0.090469
      dyz     :     0.040248
      dx2y2   :     0.073553
      dxy     :     0.067716
      f0      :     0.006298  f :     0.042007
      f+1     :     0.007975
      f-1     :     0.004305
      f+2     :     0.006872
      f-2     :     0.006549
      f+3     :     0.004807
      f-3     :     0.005201
 65 H s       :     0.776204  s :     0.776204
      pz      :     0.036266  p :     0.061904
      px      :     0.013580
      py      :     0.012058
 66 H s       :     0.698177  s :     0.698177
      pz      :     0.027954  p :     0.121705
      px      :     0.039780
      py      :     0.053972


                      *****************************
                      * MAYER POPULATION ANALYSIS *
                      *****************************

  NA   - Mulliken gross atomic population
  ZA   - Total nuclear charge
  QA   - Mulliken gross atomic charge
  VA   - Mayer's total valence
  BVA  - Mayer's bonded valence
  FA   - Mayer's free valence

  ATOM       NA         ZA         QA         VA         BVA        FA
  0 O      8.2253     8.0000    -0.2253     2.1663     2.1663    -0.0000
  1 O      8.4517     8.0000    -0.4517     2.0521     2.0521     0.0000
  2 N      7.2580     7.0000    -0.2580     3.0393     3.0393    -0.0000
  3 N      7.2357     7.0000    -0.2357     3.1200     3.1200    -0.0000
  4 C      5.9118     6.0000     0.0882     4.1818     4.1818    -0.0000
  5 C      5.8543     6.0000     0.1457     3.8145     3.8145    -0.0000
  6 H      0.8478     1.0000     0.1522     0.9760     0.9760    -0.0000
  7 C      5.8070     6.0000     0.1930     3.5958     3.5958    -0.0000
  8 C      6.2954     6.0000    -0.2954     4.0139     4.0139     0.0000
  9 H      0.8510     1.0000     0.1490     0.9845     0.9845     0.0000
 10 C      6.1543     6.0000    -0.1543     3.8868     3.8868    -0.0000
 11 H      0.8406     1.0000     0.1594     0.9611     0.9611     0.0000
 12 C      6.1557     6.0000    -0.1557     3.8982     3.8982     0.0000
 13 H      0.8426     1.0000     0.1574     0.9595     0.9595     0.0000
 14 C      6.1711     6.0000    -0.1711     3.9287     3.9287    -0.0000
 15 H      0.8407     1.0000     0.1593     0.9624     0.9624    -0.0000
 16 C      6.2475     6.0000    -0.2475     3.9036     3.9036    -0.0000
 17 H      0.8154     1.0000     0.1846     0.9637     0.9637    -0.0000
 18 C      5.8089     6.0000     0.1911     3.9031     3.9031     0.0000
 19 C      6.4470     6.0000    -0.4470     3.8892     3.8892     0.0000
 20 H      0.8581     1.0000     0.1419     0.9762     0.9762     0.0000
 21 H      0.8540     1.0000     0.1460     0.9688     0.9688     0.0000
 22 H      0.8607     1.0000     0.1393     0.9794     0.9794     0.0000
 23 C      6.4496     6.0000    -0.4496     3.8653     3.8653     0.0000
 24 H      0.8578     1.0000     0.1422     0.9761     0.9761     0.0000
 25 H      0.8517     1.0000     0.1483     0.9681     0.9681     0.0000
 26 H      0.8526     1.0000     0.1474     0.9782     0.9782     0.0000
 27 C      6.4012     6.0000    -0.4012     3.8365     3.8365    -0.0000
 28 H      0.8684     1.0000     0.1316     0.9815     0.9815    -0.0000
 29 H      0.8664     1.0000     0.1336     0.9799     0.9799    -0.0000
 30 H      0.8672     1.0000     0.1328     0.9755     0.9755    -0.0000
 31 C      5.8350     6.0000     0.1650     3.8718     3.8718    -0.0000
 32 C      5.9831     6.0000     0.0169     3.6372     3.6372    -0.0000
 33 C      6.2161     6.0000    -0.2161     3.8187     3.8187    -0.0000
 34 H      0.8409     1.0000     0.1591     0.9612     0.9612    -0.0000
 35 C      6.2193     6.0000    -0.2193     3.9130     3.9130    -0.0000
 36 H      0.8503     1.0000     0.1497     0.9620     0.9620    -0.0000
 37 C      6.1924     6.0000    -0.1924     3.8818     3.8818    -0.0000
 38 H      0.8473     1.0000     0.1527     0.9616     0.9616    -0.0000
 39 C      6.2983     6.0000    -0.2983     3.8872     3.8872    -0.0000
 40 H      0.8501     1.0000     0.1499     0.9850     0.9850     0.0000
 41 C      5.9033     6.0000     0.0967     3.9286     3.9286    -0.0000
 42 C      6.4309     6.0000    -0.4309     3.8923     3.8923    -0.0000
 43 H      0.8543     1.0000     0.1457     0.9659     0.9659     0.0000
 44 H      0.8753     1.0000     0.1247     1.0022     1.0022    -0.0000
 45 H      0.8582     1.0000     0.1418     0.9699     0.9699     0.0000
 46 C      6.4633     6.0000    -0.4633     3.8723     3.8723    -0.0000
 47 H      0.8558     1.0000     0.1442     0.9691     0.9691    -0.0000
 48 H      0.8467     1.0000     0.1533     0.9697     0.9697    -0.0000
 49 H      0.8550     1.0000     0.1450     0.9667     0.9667     0.0000
 50 C      6.4344     6.0000    -0.4344     3.8707     3.8707     0.0000
 51 H      0.8534     1.0000     0.1466     0.9707     0.9707     0.0000
 52 H      0.8551     1.0000     0.1449     0.9705     0.9705     0.0000
 53 H      0.8560     1.0000     0.1440     0.9752     0.9752     0.0000
 54 C      5.5758     6.0000     0.4242     4.0012     4.0012    -0.0000
 55 C      5.8956     6.0000     0.1044     3.6170     3.6170    -0.0000
 56 C      6.2090     6.0000    -0.2090     3.9391     3.9391    -0.0000
 57 H      0.8184     1.0000     0.1816     0.9418     0.9418     0.0000
 58 C      6.1581     6.0000    -0.1581     3.9075     3.9075    -0.0000
 59 H      0.8376     1.0000     0.1624     0.9629     0.9629    -0.0000
 60 C      6.1302     6.0000    -0.1302     3.8923     3.8923    -0.0000
 61 H      0.8361     1.0000     0.1639     0.9583     0.9583    -0.0000
 62 C      6.1428     6.0000    -0.1428     3.8977     3.8977    -0.0000
 63 H      0.8347     1.0000     0.1653     0.9596     0.9596    -0.0000
 64 C      6.2194     6.0000    -0.2194     3.9314     3.9314    -0.0000
 65 H      0.8405     1.0000     0.1595     0.9809     0.9809    -0.0000
 66 H      0.7776     1.0000     0.2224     0.9694     0.9694    -0.0000

  Mayer bond orders larger than 0.100000
B(  0-O ,  4-C ) :   0.9189 B(  0-O , 54-C ) :   1.1013 B(  1-O , 54-C ) :   1.8580 
B(  2-N ,  4-C ) :   2.0751 B(  2-N , 18-C ) :   0.9025 B(  3-N ,  5-C ) :   1.0218 
B(  3-N , 31-C ) :   1.1160 B(  3-N , 66-H ) :   0.8716 B(  4-C ,  5-C ) :   0.9226 
B(  5-C ,  6-H ) :   0.9542 B(  5-C ,  7-C ) :   0.8333 B(  7-C ,  8-C ) :   1.3641 
B(  7-C , 16-C ) :   1.3190 B(  8-C ,  9-H ) :   0.9792 B(  8-C , 10-C ) :   1.4179 
B( 10-C , 11-H ) :   0.9729 B( 10-C , 12-C ) :   1.3927 B( 12-C , 13-H ) :   0.9699 
B( 12-C , 14-C ) :   1.3951 B( 14-C , 15-H ) :   0.9727 B( 14-C , 16-C ) :   1.4272 
B( 16-C , 17-H ) :   0.9449 B( 18-C , 19-C ) :   0.9707 B( 18-C , 23-C ) :   0.9624 
B( 18-C , 27-C ) :   0.9681 B( 19-C , 20-H ) :   0.9656 B( 19-C , 21-H ) :   0.9600 
B( 19-C , 22-H ) :   0.9655 B( 23-C , 24-H ) :   0.9656 B( 23-C , 25-H ) :   0.9615 
B( 23-C , 26-H ) :   0.9653 B( 27-C , 28-H ) :   0.9685 B( 27-C , 29-H ) :   0.9701 
B( 27-C , 30-H ) :   0.9707 B( 31-C , 32-C ) :   1.2950 B( 31-C , 39-C ) :   1.3454 
B( 32-C , 33-C ) :   1.3172 B( 32-C , 41-C ) :   0.9730 B( 33-C , 34-H ) :   0.9715 
B( 33-C , 35-C ) :   1.4061 B( 35-C , 36-H ) :   0.9850 B( 35-C , 37-C ) :   1.3912 
B( 37-C , 38-H ) :   0.9807 B( 37-C , 39-C ) :   1.3860 B( 39-C , 40-H ) :   0.9825 
B( 41-C , 42-C ) :   0.9887 B( 41-C , 46-C ) :   0.9457 B( 41-C , 50-C ) :   0.9643 
B( 42-C , 43-H ) :   0.9674 B( 42-C , 44-H ) :   0.9563 B( 42-C , 45-H ) :   0.9594 
B( 46-C , 47-H ) :   0.9679 B( 46-C , 48-H ) :   0.9653 B( 46-C , 49-H ) :   0.9677 
B( 50-C , 51-H ) :   0.9700 B( 50-C , 52-H ) :   0.9595 B( 50-C , 53-H ) :   0.9422 
B( 54-C , 55-C ) :   0.9786 B( 55-C , 56-C ) :   1.3166 B( 55-C , 64-C ) :   1.3043 
B( 56-C , 57-H ) :   0.9588 B( 56-C , 58-C ) :   1.4292 B( 58-C , 59-H ) :   0.9742 
B( 58-C , 60-C ) :   1.3808 B( 60-C , 61-H ) :   0.9665 B( 60-C , 62-C ) :   1.3798 
B( 62-C , 63-H ) :   0.9704 B( 62-C , 64-C ) :   1.4321 B( 64-C , 65-H ) :   0.9709 


-------
TIMINGS
-------

Total SCF time: 0 days 0 hours 7 min 49 sec 

Total time                  ....     469.400 sec
Sum of individual times     ....     433.736 sec  ( 92.4%)

Fock matrix formation       ....     361.579 sec  ( 77.0%)
  Split-RI-J                ....      51.310 sec  ( 14.2% of F)
  Chain of spheres X        ....     177.977 sec  ( 49.2% of F)
  XC integration            ....      36.672 sec  ( 10.1% of F)
    Basis function eval.    ....       2.504 sec  (  6.8% of XC)
    Density eval.           ....       6.710 sec  ( 18.3% of XC)
    XC-Functional eval.     ....       0.384 sec  (  1.0% of XC)
    XC-Potential eval.      ....       3.663 sec  ( 10.0% of XC)
Diagonalization             ....      11.437 sec  (  2.4%)
Density matrix formation    ....       0.437 sec  (  0.1%)
Population analysis         ....       5.807 sec  (  1.2%)
Initial guess               ....       7.545 sec  (  1.6%)
Orbital Transformation      ....       0.000 sec  (  0.0%)
Orbital Orthonormalization  ....       0.000 sec  (  0.0%)
DIIS solution               ....      16.421 sec  (  3.5%)
SOSCF solution              ....      14.336 sec  (  3.1%)
Grid generation             ....      16.173 sec  (  3.4%)

Maximum memory used throughout the entire SCF-calculation: 409.3 MB
[1710175919.757281] [node056:2001608:0]          mpool.c:43   UCX  WARN  object 0x14884e80 was not returned to mpool ucp_requests
[1710175919.757300] [node056:2001608:0]          mpool.c:43   UCX  WARN  object 0x14885040 was not returned to mpool ucp_requests
[1710175919.757304] [node056:2001608:0]          mpool.c:43   UCX  WARN  object 0x14885200 was not returned to mpool ucp_requests
[1710175919.757307] [node056:2001608:0]          mpool.c:43   UCX  WARN  object 0x148853c0 was not returned to mpool ucp_requests
[1710175919.757310] [node056:2001608:0]          mpool.c:43   UCX  WARN  object 0x14885580 was not returned to mpool ucp_requests
[1710175919.757313] [node056:2001608:0]          mpool.c:43   UCX  WARN  object 0x14885740 was not returned to mpool ucp_requests
[1710175919.757316] [node056:2001608:0]          mpool.c:43   UCX  WARN  object 0x14885900 was not returned to mpool ucp_requests
[1710175919.757319] [node056:2001608:0]          mpool.c:43   UCX  WARN  object 0x14885ac0 was not returned to mpool ucp_requests
[1710175919.757898] [node056:2001611:0]          mpool.c:43   UCX  WARN  object 0x14335440 was not returned to mpool ucp_requests
[1710175919.757916] [node056:2001611:0]          mpool.c:43   UCX  WARN  object 0x14335600 was not returned to mpool ucp_requests
[1710175919.757920] [node056:2001611:0]          mpool.c:43   UCX  WARN  object 0x143357c0 was not returned to mpool ucp_requests
[1710175919.757923] [node056:2001611:0]          mpool.c:43   UCX  WARN  object 0x14335980 was not returned to mpool ucp_requests
[1710175919.757925] [node056:2001611:0]          mpool.c:43   UCX  WARN  object 0x14335b40 was not returned to mpool ucp_requests
[1710175919.757928] [node056:2001611:0]          mpool.c:43   UCX  WARN  object 0x14335d00 was not returned to mpool ucp_requests
[1710175919.757931] [node056:2001611:0]          mpool.c:43   UCX  WARN  object 0x14335ec0 was not returned to mpool ucp_requests
[1710175919.757935] [node056:2001611:0]          mpool.c:43   UCX  WARN  object 0x14336080 was not returned to mpool ucp_requests
[1710175919.758264] [node056:2001618:0]          mpool.c:43   UCX  WARN  object 0x12f60d00 was not returned to mpool ucp_requests
[1710175919.758281] [node056:2001618:0]          mpool.c:43   UCX  WARN  object 0x12f615c0 was not returned to mpool ucp_requests
[1710175919.758284] [node056:2001618:0]          mpool.c:43   UCX  WARN  object 0x12f61780 was not returned to mpool ucp_requests
[1710175919.758286] [node056:2001618:0]          mpool.c:43   UCX  WARN  object 0x12f61940 was not returned to mpool ucp_requests
[1710175919.758288] [node056:2001618:0]          mpool.c:43   UCX  WARN  object 0x12f61cc0 was not returned to mpool ucp_requests
[1710175919.758290] [node056:2001618:0]          mpool.c:43   UCX  WARN  object 0x12f61e80 was not returned to mpool ucp_requests
[1710175919.758293] [node056:2001618:0]          mpool.c:43   UCX  WARN  object 0x12f62040 was not returned to mpool ucp_requests
[1710175919.758729] [node056:2001605:0]          mpool.c:43   UCX  WARN  object 0x13c24540 was not returned to mpool ucp_requests
[1710175919.758740] [node056:2001605:0]          mpool.c:43   UCX  WARN  object 0x13c24700 was not returned to mpool ucp_requests
[1710175919.758743] [node056:2001605:0]          mpool.c:43   UCX  WARN  object 0x13c248c0 was not returned to mpool ucp_requests
[1710175919.758746] [node056:2001605:0]          mpool.c:43   UCX  WARN  object 0x13c24a80 was not returned to mpool ucp_requests
[1710175919.758749] [node056:2001605:0]          mpool.c:43   UCX  WARN  object 0x13c24c40 was not returned to mpool ucp_requests
[1710175919.758751] [node056:2001605:0]          mpool.c:43   UCX  WARN  object 0x13c24e00 was not returned to mpool ucp_requests
[1710175919.758754] [node056:2001605:0]          mpool.c:43   UCX  WARN  object 0x13c24fc0 was not returned to mpool ucp_requests
[1710175919.758756] [node056:2001605:0]          mpool.c:43   UCX  WARN  object 0x13c25180 was not returned to mpool ucp_requests
[1710175919.758519] [node056:2001609:0]          mpool.c:43   UCX  WARN  object 0x14187240 was not returned to mpool ucp_requests
[1710175919.758531] [node056:2001609:0]          mpool.c:43   UCX  WARN  object 0x14187400 was not returned to mpool ucp_requests
[1710175919.758535] [node056:2001609:0]          mpool.c:43   UCX  WARN  object 0x141875c0 was not returned to mpool ucp_requests
[1710175919.758538] [node056:2001609:0]          mpool.c:43   UCX  WARN  object 0x14187780 was not returned to mpool ucp_requests
[1710175919.758540] [node056:2001609:0]          mpool.c:43   UCX  WARN  object 0x14187940 was not returned to mpool ucp_requests
[1710175919.758543] [node056:2001609:0]          mpool.c:43   UCX  WARN  object 0x14187b00 was not returned to mpool ucp_requests
[1710175919.758545] [node056:2001609:0]          mpool.c:43   UCX  WARN  object 0x14187cc0 was not returned to mpool ucp_requests
[1710175919.758548] [node056:2001609:0]          mpool.c:43   UCX  WARN  object 0x14187e80 was not returned to mpool ucp_requests
[1710175919.759295] [node056:2001614:0]          mpool.c:43   UCX  WARN  object 0x144e3440 was not returned to mpool ucp_requests
[1710175919.759306] [node056:2001614:0]          mpool.c:43   UCX  WARN  object 0x144e3600 was not returned to mpool ucp_requests
[1710175919.759310] [node056:2001614:0]          mpool.c:43   UCX  WARN  object 0x144e37c0 was not returned to mpool ucp_requests
[1710175919.759312] [node056:2001614:0]          mpool.c:43   UCX  WARN  object 0x144e3980 was not returned to mpool ucp_requests
[1710175919.759315] [node056:2001614:0]          mpool.c:43   UCX  WARN  object 0x144e3b40 was not returned to mpool ucp_requests
[1710175919.759318] [node056:2001614:0]          mpool.c:43   UCX  WARN  object 0x144e3d00 was not returned to mpool ucp_requests
[1710175919.759320] [node056:2001614:0]          mpool.c:43   UCX  WARN  object 0x144e3ec0 was not returned to mpool ucp_requests
[1710175919.759323] [node056:2001614:0]          mpool.c:43   UCX  WARN  object 0x144e4080 was not returned to mpool ucp_requests
[1710175919.761730] [node056:2001613:0]          mpool.c:43   UCX  WARN  object 0x12f37d00 was not returned to mpool ucp_requests
[1710175919.761741] [node056:2001613:0]          mpool.c:43   UCX  WARN  object 0x12f38400 was not returned to mpool ucp_requests
[1710175919.761745] [node056:2001613:0]          mpool.c:43   UCX  WARN  object 0x12f385c0 was not returned to mpool ucp_requests
[1710175919.761751] [node056:2001613:0]          mpool.c:43   UCX  WARN  object 0x12f38780 was not returned to mpool ucp_requests
[1710175919.761753] [node056:2001613:0]          mpool.c:43   UCX  WARN  object 0x12f38940 was not returned to mpool ucp_requests
[1710175919.761756] [node056:2001613:0]          mpool.c:43   UCX  WARN  object 0x12f38cc0 was not returned to mpool ucp_requests
[1710175919.761758] [node056:2001613:0]          mpool.c:43   UCX  WARN  object 0x12f38e80 was not returned to mpool ucp_requests
[1710175919.761761] [node056:2001613:0]          mpool.c:43   UCX  WARN  object 0x12f39040 was not returned to mpool ucp_requests
[1710175919.764881] [node056:2001617:0]          mpool.c:43   UCX  WARN  object 0x12d92180 was not returned to mpool ucp_requests
[1710175919.764898] [node056:2001617:0]          mpool.c:43   UCX  WARN  object 0x12d926c0 was not returned to mpool ucp_requests
[1710175919.764905] [node056:2001617:0]          mpool.c:43   UCX  WARN  object 0x12d92880 was not returned to mpool ucp_requests
[1710175919.764908] [node056:2001617:0]          mpool.c:43   UCX  WARN  object 0x12d92a40 was not returned to mpool ucp_requests
[1710175919.764910] [node056:2001617:0]          mpool.c:43   UCX  WARN  object 0x12d92c00 was not returned to mpool ucp_requests
[1710175919.764913] [node056:2001617:0]          mpool.c:43   UCX  WARN  object 0x12d92dc0 was not returned to mpool ucp_requests
[1710175919.764916] [node056:2001617:0]          mpool.c:43   UCX  WARN  object 0x12d92f80 was not returned to mpool ucp_requests
[1710175919.764980] [node056:2001620:0]          mpool.c:43   UCX  WARN  object 0x143a5f80 was not returned to mpool ucp_requests
[1710175919.764991] [node056:2001620:0]          mpool.c:43   UCX  WARN  object 0x143a64c0 was not returned to mpool ucp_requests
[1710175919.764996] [node056:2001620:0]          mpool.c:43   UCX  WARN  object 0x143a6680 was not returned to mpool ucp_requests
[1710175919.764998] [node056:2001620:0]          mpool.c:43   UCX  WARN  object 0x143a6840 was not returned to mpool ucp_requests
[1710175919.765000] [node056:2001620:0]          mpool.c:43   UCX  WARN  object 0x143a6a00 was not returned to mpool ucp_requests
[1710175919.765002] [node056:2001620:0]          mpool.c:43   UCX  WARN  object 0x143a6bc0 was not returned to mpool ucp_requests
[1710175919.765004] [node056:2001620:0]          mpool.c:43   UCX  WARN  object 0x143a6f40 was not returned to mpool ucp_requests
[1710175919.770554] [node056:2001615:0]          mpool.c:43   UCX  WARN  object 0x13ad90c0 was not returned to mpool ucp_requests
[1710175919.770574] [node056:2001615:0]          mpool.c:43   UCX  WARN  object 0x13ad9440 was not returned to mpool ucp_requests
[1710175919.770578] [node056:2001615:0]          mpool.c:43   UCX  WARN  object 0x13ad97c0 was not returned to mpool ucp_requests
[1710175919.770580] [node056:2001615:0]          mpool.c:43   UCX  WARN  object 0x13ad9980 was not returned to mpool ucp_requests
[1710175919.770583] [node056:2001615:0]          mpool.c:43   UCX  WARN  object 0x13ad9b40 was not returned to mpool ucp_requests
[1710175919.770586] [node056:2001615:0]          mpool.c:43   UCX  WARN  object 0x13ad9d00 was not returned to mpool ucp_requests
[1710175919.770589] [node056:2001615:0]          mpool.c:43   UCX  WARN  object 0x13ad9ec0 was not returned to mpool ucp_requests
[1710175919.770591] [node056:2001615:0]          mpool.c:43   UCX  WARN  object 0x13ada080 was not returned to mpool ucp_requests
[1710175919.770655] [node056:2001619:0]          mpool.c:43   UCX  WARN  object 0x14165e40 was not returned to mpool ucp_requests
[1710175919.770666] [node056:2001619:0]          mpool.c:43   UCX  WARN  object 0x14166540 was not returned to mpool ucp_requests
[1710175919.770670] [node056:2001619:0]          mpool.c:43   UCX  WARN  object 0x14166700 was not returned to mpool ucp_requests
[1710175919.770672] [node056:2001619:0]          mpool.c:43   UCX  WARN  object 0x141668c0 was not returned to mpool ucp_requests
[1710175919.770675] [node056:2001619:0]          mpool.c:43   UCX  WARN  object 0x14166a80 was not returned to mpool ucp_requests
[1710175919.770678] [node056:2001619:0]          mpool.c:43   UCX  WARN  object 0x14166c40 was not returned to mpool ucp_requests
[1710175919.770680] [node056:2001619:0]          mpool.c:43   UCX  WARN  object 0x14166fc0 was not returned to mpool ucp_requests
[1710175919.770915] [node056:2001604:0]          mpool.c:43   UCX  WARN  object 0x13025540 was not returned to mpool ucp_requests
[1710175919.770935] [node056:2001604:0]          mpool.c:43   UCX  WARN  object 0x13025700 was not returned to mpool ucp_requests
[1710175919.770941] [node056:2001604:0]          mpool.c:43   UCX  WARN  object 0x130258c0 was not returned to mpool ucp_requests
[1710175919.770944] [node056:2001604:0]          mpool.c:43   UCX  WARN  object 0x13025a80 was not returned to mpool ucp_requests
[1710175919.770947] [node056:2001604:0]          mpool.c:43   UCX  WARN  object 0x13025c40 was not returned to mpool ucp_requests
[1710175919.770949] [node056:2001604:0]          mpool.c:43   UCX  WARN  object 0x13025e00 was not returned to mpool ucp_requests
[1710175919.770952] [node056:2001604:0]          mpool.c:43   UCX  WARN  object 0x13025fc0 was not returned to mpool ucp_requests
[1710175919.770955] [node056:2001604:0]          mpool.c:43   UCX  WARN  object 0x13026180 was not returned to mpool ucp_requests
[1710175919.771659] [node056:2001612:0]          mpool.c:43   UCX  WARN  object 0x14511440 was not returned to mpool ucp_requests
[1710175919.771670] [node056:2001612:0]          mpool.c:43   UCX  WARN  object 0x14511600 was not returned to mpool ucp_requests
[1710175919.771674] [node056:2001612:0]          mpool.c:43   UCX  WARN  object 0x145117c0 was not returned to mpool ucp_requests
[1710175919.771677] [node056:2001612:0]          mpool.c:43   UCX  WARN  object 0x14511980 was not returned to mpool ucp_requests
[1710175919.771680] [node056:2001612:0]          mpool.c:43   UCX  WARN  object 0x14511b40 was not returned to mpool ucp_requests
[1710175919.771684] [node056:2001612:0]          mpool.c:43   UCX  WARN  object 0x14511d00 was not returned to mpool ucp_requests
[1710175919.771692] [node056:2001612:0]          mpool.c:43   UCX  WARN  object 0x14511ec0 was not returned to mpool ucp_requests
[1710175919.771699] [node056:2001612:0]          mpool.c:43   UCX  WARN  object 0x14512080 was not returned to mpool ucp_requests
[1710175919.774515] [node056:2001606:0]          mpool.c:43   UCX  WARN  object 0x12f583c0 was not returned to mpool ucp_requests
[1710175919.774526] [node056:2001606:0]          mpool.c:43   UCX  WARN  object 0x12f58580 was not returned to mpool ucp_requests
[1710175919.774531] [node056:2001606:0]          mpool.c:43   UCX  WARN  object 0x12f58740 was not returned to mpool ucp_requests
[1710175919.774534] [node056:2001606:0]          mpool.c:43   UCX  WARN  object 0x12f58900 was not returned to mpool ucp_requests
[1710175919.774537] [node056:2001606:0]          mpool.c:43   UCX  WARN  object 0x12f58ac0 was not returned to mpool ucp_requests
[1710175919.774540] [node056:2001606:0]          mpool.c:43   UCX  WARN  object 0x12f58c80 was not returned to mpool ucp_requests
[1710175919.774543] [node056:2001606:0]          mpool.c:43   UCX  WARN  object 0x12f58e40 was not returned to mpool ucp_requests
[1710175919.774546] [node056:2001606:0]          mpool.c:43   UCX  WARN  object 0x12f59000 was not returned to mpool ucp_requests
[1710175919.775598] [node056:2001601:0]          mpool.c:43   UCX  WARN  object 0x1423a000 was not returned to mpool ucp_requests
[1710175919.775609] [node056:2001601:0]          mpool.c:43   UCX  WARN  object 0x1423a540 was not returned to mpool ucp_requests
[1710175919.775613] [node056:2001601:0]          mpool.c:43   UCX  WARN  object 0x1423a8c0 was not returned to mpool ucp_requests
[1710175919.775615] [node056:2001601:0]          mpool.c:43   UCX  WARN  object 0x1423aa80 was not returned to mpool ucp_requests
[1710175919.775619] [node056:2001601:0]          mpool.c:43   UCX  WARN  object 0x1423ac40 was not returned to mpool ucp_requests
[1710175919.775622] [node056:2001601:0]          mpool.c:43   UCX  WARN  object 0x1423ae00 was not returned to mpool ucp_requests
[1710175919.775625] [node056:2001601:0]          mpool.c:43   UCX  WARN  object 0x1423b180 was not returned to mpool ucp_requests
[1710175919.778462] [node056:2001602:0]          mpool.c:43   UCX  WARN  object 0x14994240 was not returned to mpool ucp_requests
[1710175919.778472] [node056:2001602:0]          mpool.c:43   UCX  WARN  object 0x14994400 was not returned to mpool ucp_requests
[1710175919.778476] [node056:2001602:0]          mpool.c:43   UCX  WARN  object 0x149945c0 was not returned to mpool ucp_requests
[1710175919.778479] [node056:2001602:0]          mpool.c:43   UCX  WARN  object 0x14994780 was not returned to mpool ucp_requests
[1710175919.778482] [node056:2001602:0]          mpool.c:43   UCX  WARN  object 0x14994940 was not returned to mpool ucp_requests
[1710175919.778484] [node056:2001602:0]          mpool.c:43   UCX  WARN  object 0x14994b00 was not returned to mpool ucp_requests
[1710175919.778487] [node056:2001602:0]          mpool.c:43   UCX  WARN  object 0x14994cc0 was not returned to mpool ucp_requests
[1710175919.778489] [node056:2001602:0]          mpool.c:43   UCX  WARN  object 0x14994e80 was not returned to mpool ucp_requests
[1710175919.780773] [node056:2001616:0]          mpool.c:43   UCX  WARN  object 0x133bfe00 was not returned to mpool ucp_requests
[1710175919.780785] [node056:2001616:0]          mpool.c:43   UCX  WARN  object 0x133c0180 was not returned to mpool ucp_requests
[1710175919.780789] [node056:2001616:0]          mpool.c:43   UCX  WARN  object 0x133c0340 was not returned to mpool ucp_requests
[1710175919.780792] [node056:2001616:0]          mpool.c:43   UCX  WARN  object 0x133c0500 was not returned to mpool ucp_requests
[1710175919.780794] [node056:2001616:0]          mpool.c:43   UCX  WARN  object 0x133c06c0 was not returned to mpool ucp_requests
[1710175919.780797] [node056:2001616:0]          mpool.c:43   UCX  WARN  object 0x133c0880 was not returned to mpool ucp_requests
[1710175919.780799] [node056:2001616:0]          mpool.c:43   UCX  WARN  object 0x133c0a40 was not returned to mpool ucp_requests
[1710175919.780802] [node056:2001616:0]          mpool.c:43   UCX  WARN  object 0x133c0f80 was not returned to mpool ucp_requests
[1710175919.780929] [node056:2001600:0]          mpool.c:43   UCX  WARN  object 0x14171380 was not returned to mpool ucp_requests
[1710175919.780940] [node056:2001600:0]          mpool.c:43   UCX  WARN  object 0x14171540 was not returned to mpool ucp_requests
[1710175919.780944] [node056:2001600:0]          mpool.c:43   UCX  WARN  object 0x14171700 was not returned to mpool ucp_requests
[1710175919.780948] [node056:2001600:0]          mpool.c:43   UCX  WARN  object 0x141718c0 was not returned to mpool ucp_requests
[1710175919.780950] [node056:2001600:0]          mpool.c:43   UCX  WARN  object 0x14171a80 was not returned to mpool ucp_requests
[1710175919.780953] [node056:2001600:0]          mpool.c:43   UCX  WARN  object 0x14171c40 was not returned to mpool ucp_requests
[1710175919.780956] [node056:2001600:0]          mpool.c:43   UCX  WARN  object 0x14171e00 was not returned to mpool ucp_requests
[1710175919.780958] [node056:2001600:0]          mpool.c:43   UCX  WARN  object 0x14171fc0 was not returned to mpool ucp_requests
[1710175919.783345] [node056:2001603:0]          mpool.c:43   UCX  WARN  object 0x13168140 was not returned to mpool ucp_requests
[1710175919.783357] [node056:2001603:0]          mpool.c:43   UCX  WARN  object 0x131684c0 was not returned to mpool ucp_requests
[1710175919.783361] [node056:2001603:0]          mpool.c:43   UCX  WARN  object 0x13168840 was not returned to mpool ucp_requests
[1710175919.783364] [node056:2001603:0]          mpool.c:43   UCX  WARN  object 0x13168a00 was not returned to mpool ucp_requests
[1710175919.783367] [node056:2001603:0]          mpool.c:43   UCX  WARN  object 0x13168bc0 was not returned to mpool ucp_requests
[1710175919.783369] [node056:2001603:0]          mpool.c:43   UCX  WARN  object 0x13168d80 was not returned to mpool ucp_requests
[1710175919.783372] [node056:2001603:0]          mpool.c:43   UCX  WARN  object 0x13168f40 was not returned to mpool ucp_requests
[1710175919.783374] [node056:2001603:0]          mpool.c:43   UCX  WARN  object 0x13169100 was not returned to mpool ucp_requests


-------------------------------------------------------------------------------
                          DFT DISPERSION CORRECTION                            
                                                                               
                              DFTD3 V3.1  Rev 1                                
                          USING Becke-Johnson damping                          
-------------------------------------------------------------------------------
The PBE0 functional is recognized
Active option DFTDOPT                   ...         4   

molecular C6(AA) [au] = 45530.041005 


            DFT-D V3
 parameters
 s6 scaling factor         :     1.0000 
 a1 scaling factor         :     0.4145 
 s8 scaling factor         :     1.2177 
 a2 scaling factor         :     4.8593 
 ad hoc parameters k1-k3   :    16.0000     1.3333    -4.0000 

 Edisp/kcal,au: -55.382109350502  -0.088256999666 
 E6   /kcal   : -35.681790947 
 E8   /kcal   : -19.700318403 
 % E8         :  35.571628878 

-------------------------   ----------------
Dispersion correction           -0.088257000
-------------------------   ----------------


-------------------------   --------------------
FINAL SINGLE POINT ENERGY     -1384.476986143971
-------------------------   --------------------


           ************************************************************
           *        Program running with 20 parallel MPI-processes    *
           *              working on a common directory               *
           ************************************************************
------------------------------------------------------------------------------
                         ORCA SCF GRADIENT CALCULATION
------------------------------------------------------------------------------

 ... reading COSX grid (gridx3)
Gradient of the Kohn-Sham DFT energy:
Kohn-Sham wavefunction type      ... RKS
Hartree-Fock exchange scaling    ...    0.250
Number of operators              ...    1
Number of atoms                  ...   67
Basis set dimensions             ... 1227
Integral neglect threshold       ... 2.5e-11
Integral primitive cutoff        ... 2.5e-12
SHARK Integral package           ... ON

Nuc. rep. gradient       (SHARK) ... done (  0.0 sec)
HCore & Overlap gradient (SHARK) ... done (  1.1 sec)
RI-J gradient            (SHARK) ... done (  6.2 sec)
COSX-gradient                    ... done ( 44.5 sec)
Exchange-correlation gradient    ... done
Dispersion correction            ... done

------------------
CARTESIAN GRADIENT
------------------

   1   O   :    0.008672694   -0.015126473    0.008717803
   2   O   :   -0.017593931    0.012292147   -0.043982934
   3   N   :   -0.000442058   -0.051531876   -0.012894638
   4   N   :    0.011002650    0.011134140   -0.003904039
   5   C   :   -0.015543125    0.034886163    0.014882966
   6   C   :   -0.002700065   -0.017907582   -0.010406519
   7   H   :    0.001403416    0.010643086    0.000763117
   8   C   :    0.005318280   -0.000247917   -0.004198077
   9   C   :    0.005178648   -0.006488960    0.001259658
  10   H   :   -0.001402477    0.000702445   -0.002622261
  11   C   :    0.007537355   -0.005789946   -0.005615610
  12   H   :   -0.001753439    0.001304737    0.001046385
  13   C   :    0.000335431    0.000956010   -0.002673471
  14   H   :   -0.000444089   -0.000594905    0.002870091
  15   C   :   -0.006034286    0.008039133   -0.004995346
  16   H   :    0.001153621   -0.002011727    0.000802288
  17   C   :   -0.005839759    0.006955998    0.001323666
  18   H   :    0.000854612   -0.001270099   -0.002206317
  19   C   :    0.004952957    0.013351679    0.002124367
  20   C   :   -0.003875943   -0.002579276   -0.005216479
  21   H   :   -0.000346138   -0.002887859   -0.001804572
  22   H   :   -0.002021801    0.003192507   -0.001531448
  23   H   :   -0.002697312    0.000272176    0.000998011
  24   C   :    0.002078064   -0.004777201    0.006671362
  25   H   :   -0.002626488    0.000214304    0.001579229
  26   H   :    0.000271137    0.002904641    0.003297924
  27   H   :    0.000281244   -0.002929032    0.001429270
  28   C   :    0.003402818   -0.000408559   -0.001673528
  29   H   :   -0.001225172   -0.002163844   -0.001718179
  30   H   :    0.000678483   -0.002540925    0.001460891
  31   H   :    0.002737645    0.000418781   -0.001555310
  32   C   :   -0.001885101    0.004995551    0.018142564
  33   C   :    0.002859919   -0.016105584   -0.005897288
  34   C   :   -0.001259346    0.011236117    0.013410873
  35   H   :    0.001494195   -0.005368308    0.003601494
  36   C   :   -0.000036182    0.002157645    0.002581222
  37   H   :    0.000074665   -0.001105274   -0.002481667
  38   C   :    0.003270603   -0.007232524    0.005272476
  39   H   :   -0.000780551    0.002771016   -0.000546364
  40   C   :    0.002166759   -0.004218549   -0.006699888
  41   H   :    0.000042996    0.002614353    0.005489003
  42   C   :    0.002584093   -0.007729073    0.001438215
  43   C   :   -0.003608351    0.004043192   -0.001284205
  44   H   :   -0.000461313   -0.000483829   -0.002519459
  45   H   :   -0.001996529    0.003125571    0.000860466
  46   H   :   -0.003157437   -0.003910809   -0.000756249
  47   C   :   -0.002935075    0.012664594   -0.002286450
  48   H   :    0.000446537    0.001691796   -0.001754835
  49   H   :    0.000012427    0.003179841    0.005516458
  50   H   :   -0.001718917    0.000918623   -0.001481317
  51   C   :    0.003723467    0.003305225   -0.005483736
  52   H   :   -0.000863578    0.000666791   -0.001643325
  53   H   :    0.003576524   -0.001507419   -0.001392181
  54   H   :   -0.001986814   -0.000653137    0.003031385
  55   C   :    0.019765762   -0.011769661    0.020716641
  56   C   :   -0.005370030    0.002969760   -0.001664237
  57   C   :    0.003763492   -0.001291011    0.002082040
  58   H   :   -0.000576954    0.001469814    0.002709105
  59   C   :    0.001193385    0.000762179    0.010836928
  60   H   :   -0.000874010    0.000041253   -0.001921102
  61   C   :   -0.002569354    0.001890752    0.002265487
  62   H   :    0.001728774   -0.001389484   -0.001985418
  63   C   :   -0.009831601    0.005744998   -0.000368213
  64   H   :    0.001693327   -0.000748352    0.001033322
  65   C   :   -0.001410731   -0.000708730   -0.004118624
  66   H   :   -0.002200582    0.001748414    0.001277328
  67   H   :    0.003936452    0.008189109    0.001237403

Difference to translation invariance:
           :    0.0001238960   -0.0000233866   -0.0005538459

Difference to rotation invariance:
           :   -0.0091689240    0.0037276741    0.0002263290

Norm of the cartesian gradient     ...    0.1102352514
RMS gradient                       ...    0.0077753951
MAX gradient                       ...    0.0515318756

-------
TIMINGS
-------

Total SCF gradient time            ...       73.812 sec

One electron gradient       ....       1.117 sec  (  1.5%)
RI-J Coulomb gradient       ....       6.235 sec  (  8.4%)
COSX gradient               ....      44.547 sec  ( 60.4%)
XC gradient                 ....       7.636 sec  ( 10.3%)
CPCM gradient               ....       2.374 sec  (  3.2%)
   A-Matrix (El+Nuc)        ....       0.621 sec  (  0.8%)
   Potential                ....       1.752 sec  (  2.4%)

Maximum memory used throughout the entire SCFGRAD-calculation: 258.6 MB
------------------------------------------------------------------------------
                         ORCA GEOMETRY RELAXATION STEP
------------------------------------------------------------------------------

Reading the OPT-File                    .... done
Getting information on internals        .... done
Copying old internal coords+grads       .... done
Making the new internal coordinates     .... (new redundants).... done
Validating the new internal coordinates .... (new redundants).... done
Calculating the B-matrix                .... done
Calculating the G,G- and P matrices     .... done
Transforming gradient to internals      .... done
Projecting the internal gradient        .... done
Number of atoms                         ....  67
Number of internal coordinates          .... 356
Current Energy                          .... -1384.476986144 Eh
Current gradient norm                   ....     0.110235251 Eh/bohr
Maximum allowed component of the step   ....  0.150
Current trust radius                    ....  0.300
Evaluating the initial hessian          ....  (Almloef) done
Projecting the Hessian                  .... done
Forming the augmented Hessian           .... done
Diagonalizing the augmented Hessian     .... done
Last element of RFO vector              ....  0.933940022
Lowest eigenvalues of augmented Hessian:
 -0.029810701  0.000852721  0.008476554  0.008948791  0.009409431
Length of the computed step             ....  0.382711687
Warning: the length of the step is outside the trust region - taking restricted step instead
The input lambda is                     ....    -0.029811
   iter:   1  x=   -0.045697  g=    3.554486 f(x)=     0.056468
   iter:   2  x=   -0.055767  g=    1.719883 f(x)=     0.017318
   iter:   3  x=   -0.057978  g=    1.225948 f(x)=     0.002711
   iter:   4  x=   -0.058055  g=    1.147769 f(x)=     0.000088
   iter:   5  x=   -0.058055  g=    1.145204 f(x)=     0.000000
   iter:   6  x=   -0.058055  g=    1.145201 f(x)=     0.000000
   iter:   7  x=   -0.058055  g=    1.145201 f(x)=     0.000000
The output lambda is                    ....    -0.058055 (7 iterations)
The final length of the internal step   ....  0.300000000
Converting the step to cartesian space:
 Initial RMS(Int)=    0.0158999682
Transforming coordinates:
 Iter   0:  RMS(Cart)=    0.1793148731 RMS(Int)=    0.8801178813
 Iter   1:  RMS(Cart)=    0.0094876722 RMS(Int)=    0.0026745549
 Iter   2:  RMS(Cart)=    0.0007797823 RMS(Int)=    0.0001342021
 Iter   3:  RMS(Cart)=    0.0000825793 RMS(Int)=    0.0000271719
 Iter   4:  RMS(Cart)=    0.0000076190 RMS(Int)=    0.0000016196
 Iter   5:  RMS(Cart)=    0.0000008900 RMS(Int)=    0.0000003239
 Iter   6:  RMS(Cart)=    0.0000000857 RMS(Int)=    0.0000000236
done
Storing new coordinates                 .... done

                                .--------------------.
          ----------------------|Geometry convergence|-------------------------
          Item                value                   Tolerance       Converged
          ---------------------------------------------------------------------
          RMS gradient        0.0060291804            0.0001000000      NO
          MAX gradient        0.0497070625            0.0003000000      NO
          RMS step            0.0158999682            0.0020000000      NO
          MAX step            0.0675837981            0.0040000000      NO
          ........................................................
          Max(Bonds)      0.0358      Max(Angles)    2.65
          Max(Dihed)        3.00      Max(Improp)    0.00
          ---------------------------------------------------------------------

The optimization has not yet converged - more geometry cycles are needed


    ---------------------------------------------------------------------------
                         Redundant Internal Coordinates
                            (Angstroem and degrees)

        Definition                    Value    dE/dq     Step     New-Value
    ----------------------------------------------------------------------------
     1. B(C   4,N   2)                1.2836  0.049707 -0.0297    1.2539   
     2. B(C   4,O   0)                1.3771 -0.000912  0.0006    1.3777   
     3. B(C   5,N   3)                1.4818  0.030254 -0.0358    1.4460   
     4. B(C   5,C   4)                1.5678  0.024165 -0.0348    1.5330   
     5. B(H   6,C   5)                1.0908 -0.002708  0.0034    1.0942   
     6. B(C   7,C   5)                1.5367  0.015246 -0.0191    1.5176   
     7. B(C   8,C   7)                1.3999  0.009769 -0.0079    1.3919   
     8. B(H   9,C   8)                1.0810 -0.002348  0.0029    1.0839   
     9. B(C  10,C   8)                1.3925  0.004476 -0.0035    1.3890   
    10. B(H  11,C  10)                1.0805 -0.002392  0.0029    1.0834   
    11. B(C  12,C  10)                1.3927  0.005422 -0.0041    1.3886   
    12. B(H  13,C  12)                1.0805 -0.002958  0.0036    1.0841   
    13. B(C  14,C  12)                1.3925  0.004758 -0.0036    1.3889   
    14. B(H  15,C  14)                1.0805 -0.002421  0.0030    1.0834   
    15. B(C  16,C   7)                1.4025  0.010824 -0.0088    1.3937   
    16. B(C  16,C  14)                1.3922  0.004288 -0.0033    1.3889   
    17. B(H  17,C  16)                1.0801 -0.002431  0.0030    1.0831   
    18. B(C  18,N   2)                1.4593 -0.001351  0.0015    1.4607   
    19. B(C  19,C  18)                1.5451  0.011246 -0.0145    1.5307   
    20. B(H  20,C  19)                1.0883 -0.002573  0.0032    1.0916   
    21. B(H  21,C  19)                1.0899 -0.001821  0.0023    1.0922   
    22. B(H  22,C  19)                1.0908 -0.001179  0.0015    1.0923   
    23. B(C  23,C  18)                1.5471  0.013234 -0.0171    1.5299   
    24. B(H  24,C  23)                1.0903 -0.001629  0.0021    1.0924   
    25. B(H  25,C  23)                1.0900 -0.001741  0.0022    1.0922   
    26. B(H  26,C  23)                1.0893 -0.001740  0.0022    1.0915   
    27. B(C  27,C  18)                1.5391  0.007577 -0.0096    1.5296   
    28. B(H  28,C  27)                1.0909 -0.001594  0.0020    1.0929   
    29. B(H  29,C  27)                1.0911 -0.001432  0.0018    1.0929   
    30. B(H  30,C  27)                1.0901 -0.002099  0.0027    1.0927   
    31. B(C  31,N   3)                1.4080  0.025835 -0.0233    1.3847   
    32. B(C  32,C  31)                1.4221  0.002630 -0.0029    1.4191   
    33. B(C  33,C  32)                1.4106  0.016668 -0.0140    1.3966   
    34. B(H  34,C  33)                1.0778 -0.003003  0.0037    1.0814   
    35. B(C  35,C  33)                1.3915  0.002040 -0.0017    1.3898   
    36. B(H  36,C  35)                1.0807 -0.002543  0.0031    1.0839   
    37. B(C  37,C  35)                1.3866  0.003682 -0.0028    1.3839   
    38. B(H  38,C  37)                1.0804 -0.002702  0.0033    1.0838   
    39. B(C  39,C  37)                1.3891  0.005448 -0.0041    1.3850   
    40. B(C  39,C  31)                1.4028  0.005212 -0.0041    1.3987   
    41. B(H  40,C  39)                1.0774 -0.004579  0.0056    1.0830   
    42. B(C  41,C  32)                1.5676  0.016577 -0.0242    1.5434   
    43. B(C  42,C  41)                1.5484  0.009891 -0.0125    1.5358   
    44. B(H  43,C  42)                1.0910 -0.000175  0.0011    1.0921   
    45. B(H  44,C  42)                1.0872 -0.002818  0.0035    1.0907   
    46. B(H  45,C  42)                1.0905 -0.002037  0.0026    1.0931   
    47. B(C  46,C  41)                1.5549  0.015428 -0.0205    1.5344   
    48. B(H  47,C  46)                1.0911 -0.001688  0.0021    1.0933   
    49. B(H  48,C  46)                1.0911 -0.000416  0.0005    1.0916   
    50. B(H  49,C  46)                1.0909 -0.001965  0.0025    1.0934   
    51. B(C  50,C  41)                1.5507  0.007222 -0.0095    1.5412   
    52. B(H  51,C  50)                1.0909 -0.001442  0.0018    1.0927   
    53. B(H  52,C  50)                1.0909 -0.001330  0.0017    1.0926   
    54. B(H  53,C  50)                1.0874 -0.001955  0.0025    1.0898   
    55. B(C  54,O   1)                1.2361  0.047417 -0.0241    1.2120   
    56. B(C  54,O   0)                1.3616  0.021146 -0.0160    1.3455   
    57. B(C  55,C  54)                1.5010  0.019992 -0.0223    1.4787   
    58. B(C  56,C  55)                1.4053  0.011032 -0.0093    1.3960   
    59. B(C  56,H  43)                3.0019  0.001725 -0.0053    2.9966   
    60. B(H  57,C  56)                1.0827 -0.000307  0.0004    1.0831   
    61. B(C  58,C  56)                1.3918  0.006836 -0.0053    1.3865   
    62. B(H  59,C  58)                1.0804 -0.002075  0.0025    1.0829   
    63. B(C  60,C  58)                1.3920  0.003366 -0.0025    1.3895   
    64. B(H  61,C  60)                1.0803 -0.002966  0.0036    1.0839   
    65. B(C  62,C  60)                1.3923  0.002888 -0.0021    1.3901   
    66. B(H  63,C  62)                1.0805 -0.002063  0.0025    1.0830   
    67. B(C  64,C  62)                1.3924  0.007765 -0.0061    1.3863   
    68. B(C  64,C  55)                1.4027  0.010790 -0.0089    1.3939   
    69. B(H  65,C  64)                1.0828 -0.000573  0.0007    1.0835   
    70. B(H  66,N   3)                1.0080  0.006792 -0.0073    1.0007   
    71. A(C   4,O   0,C  54)          120.44 -0.001737   -0.21    120.23   
    72. A(C   4,N   2,C  18)          124.92  0.010994   -1.31    123.62   
    73. A(C   5,N   3,H  66)          115.81  0.001058   -0.00    115.81   
    74. A(C  31,N   3,H  66)          114.20 -0.011571    1.69    115.89   
    75. A(C   5,N   3,C  31)          126.28  0.011339   -1.80    124.48   
    76. A(O   0,C   4,N   2)          122.36 -0.002711    0.65    123.01   
    77. A(N   2,C   4,C   5)          120.38  0.001995    0.11    120.48   
    78. A(O   0,C   4,C   5)          116.86  0.000777   -0.79    116.08   
    79. A(H   6,C   5,C   7)          105.62 -0.000897    0.66    106.27   
    80. A(C   4,C   5,H   6)          106.36  0.004748   -0.69    105.67   
    81. A(N   3,C   5,H   6)          105.75 -0.008957    2.65    108.40   
    82. A(C   4,C   5,C   7)          113.21 -0.002850    0.00    113.22   
    83. A(N   3,C   5,C   7)          110.62  0.003204   -0.32    110.31   
    84. A(N   3,C   5,C   4)          114.49  0.003877   -1.87    112.62   
    85. A(C   5,C   7,C   8)          118.80  0.001394   -0.16    118.65   
    86. A(C   8,C   7,C  16)          119.25 -0.001177    0.11    119.36   
    87. A(C   5,C   7,C  16)          121.94 -0.000219    0.05    121.99   
    88. A(H   9,C   8,C  10)          119.33 -0.001607    0.23    119.56   
    89. A(C   7,C   8,C  10)          120.42 -0.000127    0.00    120.42   
    90. A(C   7,C   8,H   9)          120.24  0.001731   -0.23    120.01   
    91. A(H  11,C  10,C  12)          120.21  0.000327   -0.04    120.17   
    92. A(C   8,C  10,H  11)          120.09  0.000902   -0.12    119.97   
    93. A(C   8,C  10,C  12)          119.69 -0.001233    0.17    119.86   
    94. A(H  13,C  12,C  14)          119.71 -0.002012    0.23    119.94   
    95. A(C  10,C  12,C  14)          120.56  0.003898   -0.45    120.11   
    96. A(C  10,C  12,H  13)          119.73 -0.001889    0.22    119.95   
    97. A(H  15,C  14,C  16)          120.02  0.001112   -0.15    119.87   
    98. A(C  12,C  14,C  16)          119.70 -0.001804    0.24    119.94   
    99. A(C  12,C  14,H  15)          120.28  0.000691   -0.09    120.19   
   100. A(C  14,C  16,H  17)          119.09 -0.001195    0.17    119.26   
   101. A(C   7,C  16,H  17)          120.53  0.000749   -0.10    120.43   
   102. A(C   7,C  16,C  14)          120.37  0.000440   -0.07    120.30   
   103. A(N   2,C  18,C  19)          111.45  0.000364   -0.21    111.24   
   104. A(C  23,C  18,C  27)          108.38 -0.000587    0.25    108.63   
   105. A(C  19,C  18,C  27)          108.41 -0.000035    0.22    108.64   
   106. A(N   2,C  18,C  27)          104.47 -0.002758    0.99    105.45   
   107. A(C  19,C  18,C  23)          111.83  0.000780   -0.48    111.34   
   108. A(N   2,C  18,C  23)          111.93  0.001901   -0.62    111.31   
   109. A(C  18,C  19,H  21)          111.27  0.004090   -0.65    110.62   
   110. A(C  18,C  19,H  20)          112.33  0.001255   -0.16    112.17   
   111. A(H  21,C  19,H  22)          107.50 -0.002919    0.36    107.86   
   112. A(H  20,C  19,H  22)          107.57 -0.002274    0.39    107.96   
   113. A(C  18,C  19,H  22)          111.52  0.002535   -0.43    111.09   
   114. A(H  20,C  19,H  21)          106.36 -0.003302    0.59    106.95   
   115. A(H  25,C  23,H  26)          106.39 -0.003889    0.71    107.09   
   116. A(H  24,C  23,H  26)          107.60 -0.002348    0.38    107.98   
   117. A(C  18,C  23,H  26)          112.53  0.001719   -0.23    112.30   
   118. A(H  24,C  23,H  25)          107.46 -0.002984    0.37    107.83   
   119. A(C  18,C  23,H  25)          111.11  0.004449   -0.70    110.42   
   120. A(C  18,C  23,H  24)          111.46  0.002393   -0.42    111.04   
   121. A(H  29,C  27,H  30)          107.23 -0.002670    0.45    107.67   
   122. A(H  28,C  27,H  30)          107.27 -0.002597    0.43    107.70   
   123. A(C  18,C  27,H  30)          111.58  0.002050   -0.30    111.28   
   124. A(H  28,C  27,H  29)          107.35 -0.002476    0.34    107.70   
   125. A(C  18,C  27,H  29)          111.54  0.002629   -0.42    111.11   
   126. A(C  18,C  27,H  28)          111.62  0.002526   -0.41    111.21   
   127. A(N   3,C  31,C  39)          119.83  0.008740   -1.09    118.74   
   128. A(N   3,C  31,C  32)          120.38 -0.008087    1.04    121.42   
   129. A(C  32,C  31,C  39)          119.79 -0.000660    0.05    119.85   
   130. A(C  31,C  32,C  33)          117.37  0.002008   -0.24    117.13   
   131. A(C  33,C  32,C  41)          119.65  0.009455   -1.18    118.48   
   132. A(C  31,C  32,C  41)          122.97 -0.011467    1.41    124.39   
   133. A(H  34,C  33,C  35)          116.16 -0.003457    0.54    116.70   
   134. A(C  32,C  33,C  35)          121.97 -0.005158    0.60    122.57   
   135. A(C  32,C  33,H  34)          121.87  0.008615   -1.14    120.73   
   136. A(H  36,C  35,C  37)          120.01 -0.002434    0.32    120.33   
   137. A(C  33,C  35,C  37)          119.98  0.002950   -0.37    119.61   
   138. A(C  33,C  35,H  36)          120.01 -0.000515    0.05    120.07   
   139. A(C  35,C  37,H  38)          120.32 -0.001589    0.20    120.52   
   140. A(H  38,C  37,C  39)          120.10  0.000682   -0.11    119.98   
   141. A(C  35,C  37,C  39)          119.59  0.000907   -0.09    119.50   
   142. A(C  37,C  39,H  40)          117.45 -0.004056    0.55    118.00   
   143. A(C  31,C  39,H  40)          121.26  0.004088   -0.58    120.67   
   144. A(C  31,C  39,C  37)          121.29 -0.000030    0.04    121.33   
   145. A(C  46,C  41,C  50)          105.42 -0.000363   -0.08    105.35   
   146. A(C  42,C  41,C  50)          110.47  0.002230    0.08    110.54   
   147. A(C  32,C  41,C  50)          111.11 -0.003280    0.88    111.99   
   148. A(C  42,C  41,C  46)          105.41 -0.003412    0.80    106.20   
   149. A(C  32,C  41,C  46)          113.21  0.006680   -1.95    111.26   
   150. A(C  32,C  41,C  42)          110.95 -0.001679    0.25    111.21   
   151. A(H  44,C  42,H  45)          106.08 -0.004077    0.66    106.74   
   152. A(H  43,C  42,H  45)          107.13 -0.002781    0.36    107.49   
   153. A(C  41,C  42,H  45)          111.81  0.005783   -0.93    110.89   
   154. A(H  43,C  42,H  44)          106.81 -0.002502    0.46    107.27   
   155. A(C  41,C  42,H  44)          113.45  0.001327   -0.18    113.28   
   156. A(C  41,C  42,H  43)          111.16  0.001479   -0.25    110.90   
   157. A(H  48,C  46,H  49)          106.50 -0.004095    0.61    107.11   
   158. A(H  47,C  46,H  49)          108.15 -0.000031    0.06    108.21   
   159. A(C  41,C  46,H  49)          111.91 -0.000491    0.07    111.98   
   160. A(H  47,C  46,H  48)          106.25 -0.004357    0.67    106.93   
   161. A(C  41,C  46,H  48)          111.83  0.008586   -1.36    110.47   
   162. A(C  41,C  46,H  47)          111.87 -0.000169    0.03    111.90   
   163. A(H  52,C  50,H  53)          105.51 -0.000232    0.01    105.53   
   164. A(H  51,C  50,H  53)          107.29  0.001122    0.00    107.30   
   165. A(C  41,C  50,H  53)          113.74 -0.005818    0.96    114.70   
   166. A(H  51,C  50,H  52)          107.13 -0.003081    0.33    107.46   
   167. A(C  41,C  50,H  52)          111.62  0.006263   -1.05    110.57   
   168. A(C  41,C  50,H  51)          111.13  0.001585   -0.23    110.90   
   169. A(O   1,C  54,C  55)          122.53 -0.014702    1.63    124.15   
   170. A(O   0,C  54,C  55)          112.10  0.001788    0.00    112.10   
   171. A(O   0,C  54,O   1)          125.24  0.012776   -1.49    123.75   
   172. A(C  56,C  55,C  64)          119.13 -0.005739    0.64    119.77   
   173. A(C  54,C  55,C  64)          119.34  0.003040   -0.37    118.97   
   174. A(C  54,C  55,C  56)          121.50  0.002691   -0.27    121.23   
   175. A(H  57,C  56,C  58)          118.47 -0.004319    0.59    119.06   
   176. A(C  55,C  56,C  58)          120.36  0.002337   -0.30    120.06   
   177. A(C  55,C  56,H  57)          121.16  0.001985   -0.29    120.87   
   178. A(H  59,C  58,C  60)          120.33 -0.000108    0.00    120.33   
   179. A(C  56,C  58,C  60)          119.79 -0.000361    0.07    119.86   
   180. A(C  56,C  58,H  59)          119.89  0.000468   -0.08    119.81   
   181. A(H  61,C  60,C  62)          119.74 -0.000932    0.09    119.83   
   182. A(C  58,C  60,C  62)          120.55  0.002030   -0.21    120.34   
   183. A(C  58,C  60,H  61)          119.71 -0.001099    0.12    119.82   
   184. A(H  63,C  62,C  64)          120.03  0.000795   -0.12    119.91   
   185. A(C  60,C  62,C  64)          119.79 -0.000528    0.09    119.88   
   186. A(C  60,C  62,H  63)          120.18 -0.000267    0.03    120.21   
   187. A(C  62,C  64,H  65)          118.87 -0.004240    0.58    119.45   
   188. A(C  55,C  64,H  65)          120.75  0.001982   -0.29    120.46   
   189. A(C  55,C  64,C  62)          120.38  0.002258   -0.29    120.09   
   190. D(N   2,C   4,O   0,C  54)   -118.81  0.004730   -2.53   -121.35   
   191. D(C   5,C   4,O   0,C  54)     68.40  0.004022   -2.28     66.12   
   192. D(O   0,C   4,N   2,C  18)      1.85 -0.003302    1.70      3.55   
   193. D(C   5,C   4,N   2,C  18)    174.39 -0.002671    1.38    175.77   
   194. D(N   3,C   5,C   4,N   2)   -159.49  0.005928   -2.79   -162.28   
   195. D(C   7,C   5,C   4,O   0)   -114.61  0.000822   -0.86   -115.47   
   196. D(C   7,C   5,N   3,H  66)     -9.75  0.003392   -1.87    -11.62   
   197. D(H   6,C   5,N   3,H  66)    104.14 -0.000941    0.17    104.30   
   198. D(C   4,C   5,N   3,C  31)     63.96  0.001548   -0.07     63.90   
   199. D(H   6,C   5,C   4,O   0)    129.85  0.000496   -1.23    128.62   
   200. D(C   4,C   5,N   3,H  66)   -139.11  0.001157    0.02   -139.09   
   201. D(C   7,C   5,C   4,N   2)     72.45  0.000486   -0.66     71.79   
   202. D(H   6,C   5,C   4,N   2)    -43.09  0.000161   -1.03    -44.12   
   203. D(H   6,C   5,N   3,C  31)    -52.79 -0.000550    0.08    -52.71   
   204. D(N   3,C   5,C   4,O   0)     13.45  0.006264   -3.00     10.45   
   205. D(C   7,C   5,N   3,C  31)   -166.68  0.003783   -1.96   -168.64   
   206. D(C  16,C   7,C   5,C   4)     92.29  0.000533   -0.70     91.59   
   207. D(C  16,C   7,C   5,H   6)   -151.73  0.004227   -1.13   -152.86   
   208. D(C  16,C   7,C   5,N   3)    -37.75 -0.005205    2.16    -35.59   
   209. D(C   8,C   7,C   5,C   4)    -86.99  0.000771   -0.87    -87.86   
   210. D(C   8,C   7,C   5,H   6)     29.00  0.004464   -1.30     27.69   
   211. D(C   8,C   7,C   5,N   3)    142.97 -0.004967    1.99    144.96   
   212. D(C  10,C   8,C   7,C  16)      0.73  0.000409   -0.29      0.44   
   213. D(C  10,C   8,C   7,C   5)   -179.98  0.000184   -0.13   -180.10   
   214. D(H   9,C   8,C   7,C  16)   -178.63  0.000695   -0.48   -179.11   
   215. D(H   9,C   8,C   7,C   5)      0.67  0.000470   -0.31      0.35   
   216. D(C  12,C  10,C   8,H   9)    179.09 -0.000629    0.43    179.52   
   217. D(H  11,C  10,C   8,H   9)     -0.46 -0.000120    0.09     -0.37   
   218. D(H  11,C  10,C   8,C   7)   -179.82  0.000142   -0.10   -179.91   
   219. D(C  12,C  10,C   8,C   7)     -0.27 -0.000367    0.25     -0.02   
   220. D(H  13,C  12,C  10,C   8)   -179.63  0.000402   -0.27   -179.90   
   221. D(C  14,C  12,C  10,C   8)     -0.26  0.000013   -0.01     -0.27   
   222. D(C  14,C  12,C  10,H  11)    179.29 -0.000494    0.34    179.63   
   223. D(H  13,C  12,C  10,H  11)     -0.08 -0.000105    0.07     -0.01   
   224. D(C  16,C  14,C  12,H  13)    179.68 -0.000126    0.09    179.77   
   225. D(C  16,C  14,C  12,C  10)      0.31  0.000262   -0.18      0.14   
   226. D(H  15,C  14,C  12,H  13)      0.31 -0.000028    0.02      0.33   
   227. D(H  15,C  14,C  12,C  10)   -179.06  0.000359   -0.25   -179.31   
   228. D(H  17,C  16,C  14,H  15)      0.70  0.000060   -0.05      0.65   
   229. D(H  17,C  16,C  14,C  12)   -178.67  0.000160   -0.12   -178.79   
   230. D(C   7,C  16,C  14,H  15)    179.53 -0.000286    0.20    179.73   
   231. D(C   7,C  16,C  14,C  12)      0.16 -0.000186    0.13      0.29   
   232. D(H  17,C  16,C   7,C   8)    178.14 -0.000508    0.35    178.50   
   233. D(H  17,C  16,C   7,C   5)     -1.13 -0.000288    0.18     -0.95   
   234. D(C  14,C  16,C   7,C   8)     -0.68 -0.000134    0.11     -0.57   
   235. D(C  14,C  16,C   7,C   5)   -179.95  0.000087   -0.07   -180.01   
   236. D(C  27,C  18,N   2,C   4)   -177.87  0.000458   -0.33   -178.20   
   237. D(C  23,C  18,N   2,C   4)    -60.81 -0.000908    0.24    -60.57   
   238. D(C  19,C  18,N   2,C   4)     65.27  0.001897   -1.05     64.22   
   239. D(H  22,C  19,C  18,C  27)    -68.69  0.000432   -0.08    -68.77   
   240. D(H  22,C  19,C  18,C  23)    171.88  0.000706   -0.24    171.65   
   241. D(H  22,C  19,C  18,N   2)     45.75 -0.002713    1.13     46.88   
   242. D(H  21,C  19,C  18,C  23)    -68.09  0.001498   -0.51    -68.60   
   243. D(H  21,C  19,C  18,C  27)     51.34  0.001224   -0.35     50.99   
   244. D(H  21,C  19,C  18,N   2)    165.78 -0.001921    0.85    166.63   
   245. D(H  20,C  19,C  18,C  27)    170.46  0.000673   -0.16    170.30   
   246. D(H  20,C  19,C  18,C  23)     51.03  0.000947   -0.32     50.71   
   247. D(H  20,C  19,C  18,N   2)    -75.10 -0.002472    1.05    -74.05   
   248. D(H  25,C  23,C  18,C  19)     66.48 -0.001173    0.45     66.93   
   249. D(H  25,C  23,C  18,N   2)   -167.65  0.001419   -0.70   -168.34   
   250. D(H  24,C  23,C  18,C  27)     66.86 -0.000397    0.02     66.88   
   251. D(H  24,C  23,C  18,C  19)   -173.69 -0.000346    0.16   -173.53   
   252. D(H  24,C  23,C  18,N   2)    -47.82  0.002245   -0.98    -48.80   
   253. D(H  26,C  23,C  18,C  27)   -172.15 -0.000495    0.04   -172.10   
   254. D(H  26,C  23,C  18,C  19)    -52.70 -0.000445    0.19    -52.51   
   255. D(H  26,C  23,C  18,N   2)     73.17  0.002147   -0.96     72.21   
   256. D(H  25,C  23,C  18,C  27)    -52.97 -0.001223    0.31    -52.66   
   257. D(H  30,C  27,C  18,C  23)     60.78  0.000056   -0.09     60.70   
   258. D(H  30,C  27,C  18,N   2)   -179.73  0.000520   -0.16   -179.90   
   259. D(H  29,C  27,C  18,C  23)   -179.32 -0.000150   -0.01   -179.33   
   260. D(H  29,C  27,C  18,C  19)     59.11 -0.000724    0.29     59.40   
   261. D(H  29,C  27,C  18,N   2)    -59.84  0.000314   -0.09    -59.93   
   262. D(H  28,C  27,C  18,C  23)    -59.23  0.000229   -0.15    -59.38   
   263. D(H  30,C  27,C  18,C  19)    -60.79 -0.000518    0.22    -60.57   
   264. D(H  28,C  27,C  18,C  19)    179.20 -0.000345    0.16    179.36   
   265. D(H  28,C  27,C  18,N   2)     60.26  0.000694   -0.23     60.03   
   266. D(C  39,C  31,N   3,H  66)   -154.61  0.004516   -2.70   -157.31   
   267. D(C  39,C  31,N   3,C   5)      2.63  0.006527   -2.93     -0.29   
   268. D(C  32,C  31,N   3,H  66)     25.17  0.002514   -1.09     24.08   
   269. D(C  32,C  31,N   3,C   5)   -177.59  0.004525   -1.32   -178.91   
   270. D(C  41,C  32,C  31,C  39)    179.25  0.001762   -0.41    178.84   
   271. D(C  41,C  32,C  31,N   3)     -0.53  0.003742   -2.01     -2.54   
   272. D(C  33,C  32,C  31,C  39)     -1.08  0.001045   -0.43     -1.50   
   273. D(C  33,C  32,C  31,N   3)    179.15  0.003026   -2.03    177.11   
   274. D(C  35,C  33,C  32,C  41)   -179.89 -0.001285    0.27   -179.62   
   275. D(C  35,C  33,C  32,C  31)      0.42 -0.000523    0.28      0.70   
   276. D(H  34,C  33,C  32,C  41)      0.13 -0.000782    0.09      0.22   
   277. D(H  34,C  33,C  32,C  31)   -179.55 -0.000020    0.10   -179.46   
   278. D(C  37,C  35,C  33,H  34)   -179.75 -0.000649    0.17   -179.57   
   279. D(C  37,C  35,C  33,C  32)      0.27 -0.000175    0.01      0.28   
   280. D(H  36,C  35,C  33,H  34)     -0.06 -0.000391    0.14      0.08   
   281. D(H  36,C  35,C  33,C  32)    179.96  0.000083   -0.03    179.93   
   282. D(C  39,C  37,C  35,H  36)   -180.00  0.000102   -0.11   -180.11   
   283. D(C  39,C  37,C  35,C  33)     -0.31  0.000367   -0.14     -0.46   
   284. D(H  38,C  37,C  35,H  36)     -0.05 -0.000165    0.06      0.01   
   285. D(H  38,C  37,C  35,C  33)    179.63  0.000100    0.03    179.66   
   286. D(H  40,C  39,C  37,H  38)     -0.15 -0.000647    0.39      0.24   
   287. D(H  40,C  39,C  37,C  35)    179.80 -0.000915    0.56    180.36   
   288. D(C  31,C  39,C  37,H  38)    179.69  0.000423   -0.19    179.50   
   289. D(C  31,C  39,C  37,C  35)     -0.36  0.000155   -0.01     -0.38   
   290. D(H  40,C  39,C  31,C  32)   -179.09  0.000202   -0.29   -179.38   
   291. D(H  40,C  39,C  31,N   3)      0.69 -0.001806    1.31      2.00   
   292. D(C  37,C  39,C  31,C  32)      1.08 -0.000896    0.31      1.38   
   293. D(C  37,C  39,C  31,N   3)   -179.15 -0.002904    1.91   -177.24   
   294. D(C  50,C  41,C  32,C  33)    119.98  0.002961   -2.22    117.76   
   295. D(C  50,C  41,C  32,C  31)    -60.35  0.002204   -2.23    -62.59   
   296. D(C  46,C  41,C  32,C  33)      1.57  0.001228   -1.42      0.15   
   297. D(C  46,C  41,C  32,C  31)   -178.76  0.000471   -1.44   -180.20   
   298. D(C  42,C  41,C  32,C  33)   -116.71  0.002297   -1.31   -118.02   
   299. D(C  42,C  41,C  32,C  31)     62.96  0.001540   -1.33     61.63   
   300. D(H  45,C  42,C  41,C  46)     52.75 -0.002108    0.87     53.61   
   301. D(H  45,C  42,C  41,C  32)    175.66  0.002883   -0.86    174.80   
   302. D(H  44,C  42,C  41,C  50)     59.26 -0.001057    0.56     59.82   
   303. D(H  44,C  42,C  41,C  46)    172.67 -0.002244    0.93    173.59   
   304. D(H  44,C  42,C  41,C  32)    -64.42  0.002747   -0.80    -65.22   
   305. D(H  43,C  42,C  41,C  50)    179.66 -0.002290    0.84    180.50   
   306. D(H  43,C  42,C  41,C  46)    -66.93 -0.003477    1.21    -65.72   
   307. D(H  45,C  42,C  41,C  50)    -60.66 -0.000921    0.50    -60.16   
   308. D(H  43,C  42,C  41,C  32)     55.98  0.001513   -0.52     55.46   
   309. D(H  49,C  46,C  41,C  32)     60.23 -0.000287    0.17     60.40   
   310. D(H  48,C  46,C  41,C  50)     57.96  0.000414    0.19     58.15   
   311. D(H  48,C  46,C  41,C  42)    -58.93 -0.000411   -0.23    -59.15   
   312. D(H  48,C  46,C  41,C  32)    179.62  0.000044    0.07    179.69   
   313. D(H  47,C  46,C  41,C  50)    177.02  0.000598    0.14    177.15   
   314. D(H  47,C  46,C  41,C  42)     60.13 -0.000228   -0.27     59.85   
   315. D(H  49,C  46,C  41,C  42)   -178.32 -0.000741   -0.12   -178.44   
   316. D(H  47,C  46,C  41,C  32)    -61.33  0.000227    0.02    -61.31   
   317. D(H  49,C  46,C  41,C  50)    -61.43  0.000084    0.29    -61.14   
   318. D(H  53,C  50,C  41,C  46)   -167.91  0.002323   -0.62   -168.53   
   319. D(H  53,C  50,C  41,C  42)    -54.51 -0.000806    0.31    -54.21   
   320. D(H  53,C  50,C  41,C  32)     69.08 -0.003684    1.30     70.38   
   321. D(H  52,C  50,C  41,C  46)    -48.66  0.002493   -0.69    -49.35   
   322. D(H  52,C  50,C  41,C  42)     64.74 -0.000636    0.23     64.97   
   323. D(H  52,C  50,C  41,C  32)   -171.67 -0.003513    1.23   -170.44   
   324. D(H  51,C  50,C  41,C  46)     70.88  0.003849   -1.14     69.74   
   325. D(H  51,C  50,C  41,C  42)   -175.73  0.000720   -0.22   -175.94   
   326. D(H  51,C  50,C  41,C  32)    -52.14 -0.002157    0.78    -51.35   
   327. D(C  55,C  54,O   0,C   4)   -162.99  0.002785   -0.12   -163.11   
   328. D(O   1,C  54,O   0,C   4)     21.14  0.005617   -2.33     18.81   
   329. D(C  64,C  55,C  54,O   1)     10.73  0.000707    0.14     10.87   
   330. D(C  64,C  55,C  54,O   0)   -165.27  0.002164   -1.86   -167.13   
   331. D(C  56,C  55,C  54,O   1)   -167.37  0.001095    0.21   -167.17   
   332. D(C  56,C  55,C  54,O   0)     16.63  0.002551   -1.79     14.84   
   333. D(C  58,C  56,C  55,C  64)      0.32  0.000496   -0.23      0.09   
   334. D(C  58,C  56,C  55,C  54)    178.42  0.000271   -0.32    178.10   
   335. D(H  57,C  56,C  55,C  64)   -178.56  0.000430   -0.18   -178.75   
   336. D(H  57,C  56,C  55,C  54)     -0.46  0.000206   -0.27     -0.73   
   337. D(C  60,C  58,C  56,H  57)    178.92 -0.000200    0.11    179.03   
   338. D(C  60,C  58,C  56,C  55)      0.01 -0.000331    0.17      0.18   
   339. D(H  59,C  58,C  56,H  57)     -0.73 -0.000089    0.05     -0.68   
   340. D(H  59,C  58,C  56,C  55)   -179.64 -0.000220    0.11   -179.53   
   341. D(C  62,C  60,C  58,H  59)    179.46 -0.000129    0.05    179.52   
   342. D(C  62,C  60,C  58,C  56)     -0.19 -0.000019   -0.01     -0.19   
   343. D(H  61,C  60,C  58,H  59)     -0.33 -0.000006   -0.00     -0.33   
   344. D(H  61,C  60,C  58,C  56)   -179.99  0.000104   -0.06   -180.05   
   345. D(C  64,C  62,C  60,H  61)    179.83  0.000044   -0.03    179.80   
   346. D(C  64,C  62,C  60,C  58)      0.03  0.000167   -0.09     -0.05   
   347. D(H  63,C  62,C  60,H  61)      0.01  0.000027   -0.01     -0.00   
   348. D(H  63,C  62,C  60,C  58)   -179.79  0.000150   -0.06   -179.85   
   349. D(H  65,C  64,C  62,C  60)   -179.60 -0.000033    0.06   -179.54   
   350. D(C  55,C  64,C  62,H  63)   -179.88  0.000056   -0.01   -179.88   
   351. D(C  55,C  64,C  62,C  60)      0.30  0.000042    0.02      0.32   
   352. D(H  65,C  64,C  55,C  56)    179.42 -0.000279    0.10    179.52   
   353. D(H  65,C  64,C  55,C  54)      1.28 -0.000058    0.18      1.46   
   354. D(C  62,C  64,C  55,C  56)     -0.47 -0.000349    0.14     -0.33   
   355. D(H  65,C  64,C  62,H  63)      0.23 -0.000018    0.03      0.26   
   356. D(C  62,C  64,C  55,C  54)   -178.62 -0.000128    0.22   -178.40   
    ----------------------------------------------------------------------------

         *************************************************************
         *                GEOMETRY OPTIMIZATION CYCLE   2            *
         *************************************************************
---------------------------------
CARTESIAN COORDINATES (ANGSTROEM)
---------------------------------
  O      4.536375    6.344991    3.517467
  O      3.496172    7.396652    1.813721
  N      5.800692    4.695252    2.500691
  N      6.440757    8.214228    3.074225
  C      5.596029    5.906132    2.754120
  C      6.631166    6.968093    2.365877
  H      7.602483    6.553223    2.651802
  C      6.699433    7.217827    0.870484
  C      7.548232    6.428151    0.100116
  H      8.139065    5.649911    0.569237
  C      7.637962    6.623484   -1.272154
  H      8.299998    6.003693   -1.864925
  C      6.876446    7.612143   -1.881032
  H      6.944169    7.764754   -2.952239
  C      6.022329    8.400867   -1.121094
  H      5.419200    9.165120   -1.596458
  C      5.931952    8.202136    0.250492
  H      5.247772    8.810164    0.829581
  C      4.905364    3.619142    2.918021
  C      3.535788    3.745634    2.246271
  H      2.940839    4.555148    2.673202
  H      2.959415    2.826457    2.371852
  H      3.639177    3.932408    1.175070
  C      4.775299    3.563642    4.441405
  H      5.756977    3.588441    4.919916
  H      4.277195    2.641249    4.747870
  H      4.186429    4.392981    4.837256
  C      5.568410    2.327513    2.436742
  H      6.557668    2.200553    2.883575
  H      5.692153    2.329476    1.350833
  H      4.969810    1.452293    2.700814
  C      6.561392    8.362478    4.445645
  C      6.337410    9.613562    5.076879
  C      6.422399    9.648241    6.470501
  H      6.253533   10.569165    7.011655
  C      6.726049    8.524449    7.229791
  H      6.782557    8.597801    8.309702
  C      6.962188    7.316004    6.598176
  H      7.205516    6.431621    7.175405
  C      6.883267    7.241312    5.217417
  H      7.066798    6.282320    4.748863
  C      6.002103   10.920303    4.327328
  C      4.681773   10.793340    3.553073
  H      3.867786   10.494897    4.217209
  H      4.724750   10.062318    2.744738
  H      4.402560   11.748001    3.099710
  C      5.815529   12.089494    5.303312
  H      4.988974   11.913776    5.996991
  H      5.584379   13.007426    4.759582
  H      6.718488   12.281462    5.889271
  C      7.142065   11.353642    3.384953
  H      8.097817   11.376500    3.914095
  H      6.958351   12.358308    2.996763
  H      7.272752   10.721034    2.507176
  C      3.642864    7.209046    3.002136
  C      2.833441    7.864483    4.051821
  C      3.213998    7.817736    5.394123
  H      4.107992    7.288374    5.700176
  C      2.458261    8.474005    6.353591
  H      2.761447    8.441317    7.392717
  C      1.319385    9.175146    5.976612
  H      0.728559    9.687384    6.727229
  C      0.935579    9.225602    4.641493
  H      0.048868    9.774715    4.349803
  C      1.692856    8.574329    3.680181
  H      1.391490    8.624447    2.640629
  H      6.562469    9.046704    2.532315

----------------------------
CARTESIAN COORDINATES (A.U.)
----------------------------
  NO LB      ZA    FRAG     MASS         X           Y           Z
   0 O     8.0000    0    15.999    8.572506   11.990295    6.647050
   1 O     8.0000    0    15.999    6.606808   13.977646    3.427435
   2 N     7.0000    0    14.007   10.961719    8.872740    4.725621
   3 N     7.0000    0    14.007   12.171266   15.522642    5.809443
   4 C     6.0000    0    12.011   10.574963   11.160972    5.204532
   5 C     6.0000    0    12.011   12.531088   13.167787    4.470859
   6 H     1.0000    0     1.008   14.366610   12.383796    5.011179
   7 C     6.0000    0    12.011   12.660094   13.639717    1.644977
   8 C     6.0000    0    12.011   14.264091   12.147445    0.189192
   9 H     1.0000    0     1.008   15.380604   10.676785    1.075703
  10 C     6.0000    0    12.011   14.433657   12.516571   -2.404023
  11 H     1.0000    0     1.008   15.684723   11.345336   -3.524197
  12 C     6.0000    0    12.011   12.994600   14.384865   -3.554636
  13 H     1.0000    0     1.008   13.122577   14.673259   -5.578924
  14 C     6.0000    0    12.011   11.380552   15.875338   -2.118560
  15 H     1.0000    0     1.008   10.240804   17.319568   -3.016868
  16 C     6.0000    0    12.011   11.209766   15.499791    0.473362
  17 H     1.0000    0     1.008    9.916851   16.648797    1.567680
  18 C     6.0000    0    12.011    9.269794    6.839187    5.514260
  19 C     6.0000    0    12.011    6.681670    7.078222    4.244836
  20 H     1.0000    0     1.008    5.557380    8.607981    5.051620
  21 H     1.0000    0     1.008    5.592485    5.341230    4.482152
  22 H     1.0000    0     1.008    6.877049    7.431174    2.220561
  23 C     6.0000    0    12.011    9.024007    6.734308    8.393039
  24 H     1.0000    0     1.008   10.879111    6.781171    9.297294
  25 H     1.0000    0     1.008    8.082727    4.991238    8.972174
  26 H     1.0000    0     1.008    7.911204    8.301531    9.141089
  27 C     6.0000    0    12.011   10.522770    4.398363    4.604776
  28 H     1.0000    0     1.008   12.392196    4.158442    5.449167
  29 H     1.0000    0     1.008   10.756610    4.402071    2.552705
  30 H     1.0000    0     1.008    9.391579    2.744436    5.103798
  31 C     6.0000    0    12.011   12.399233   15.802792    8.401052
  32 C     6.0000    0    12.011   11.975970   18.166999    9.593912
  33 C     6.0000    0    12.011   12.136575   18.232533   12.227475
  34 H     1.0000    0     1.008   11.817465   19.972828   13.250107
  35 C     6.0000    0    12.011   12.710391   16.108874   13.662325
  36 H     1.0000    0     1.008   12.817175   16.247490   15.703061
  37 C     6.0000    0    12.011   13.156628   13.825244   12.468746
  38 H     1.0000    0     1.008   13.616452   12.154002   13.559551
  39 C     6.0000    0    12.011   13.007489   13.684096    9.859489
  40 H     1.0000    0     1.008   13.354313   11.871865    8.974051
  41 C     6.0000    0    12.011   11.342331   20.636383    8.177464
  42 C     6.0000    0    12.011    8.847270   20.396456    6.714336
  43 H     1.0000    0     1.008    7.309056   19.832480    7.969370
  44 H     1.0000    0     1.008    8.928484   19.015026    5.186803
  45 H     1.0000    0     1.008    8.319633   22.200505    5.857603
  46 C     6.0000    0    12.011   10.989757   22.845832   10.021808
  47 H     1.0000    0     1.008    9.427794   22.513773   11.332671
  48 H     1.0000    0     1.008   10.552946   24.580473    8.994307
  49 H     1.0000    0     1.008   12.696102   23.208600   11.129110
  50 C     6.0000    0    12.011   13.496547   21.455275    6.396635
  51 H     1.0000    0     1.008   15.302656   21.498469    7.396568
  52 H     1.0000    0     1.008   13.149379   23.353817    5.663061
  53 H     1.0000    0     1.008   13.743510   20.259817    4.737876
  54 C     6.0000    0    12.011    6.884015   13.623123    5.673216
  55 C     6.0000    0    12.011    5.354428   14.861719    7.656833
  56 C     6.0000    0    12.011    6.073576   14.773380   10.193415
  57 H     1.0000    0     1.008    7.762979   13.773031   10.771771
  58 C     6.0000    0    12.011    4.645440   16.013548   12.006546
  59 H     1.0000    0     1.008    5.218380   15.951777   13.970210
  60 C     6.0000    0    12.011    2.493277   17.338513   11.294160
  61 H     1.0000    0     1.008    1.376778   18.306503   12.712621
  62 C     6.0000    0    12.011    1.767989   17.433861    8.771151
  63 H     1.0000    0     1.008    0.092348   18.471535    8.219936
  64 C     6.0000    0    12.011    3.199034   16.203133    6.954534
  65 H     1.0000    0     1.008    2.629535   16.297843    4.990065
  66 H     1.0000    0     1.008   12.401269   17.095793    4.785381

--------------------------------
INTERNAL COORDINATES (ANGSTROEM)
--------------------------------
 O      0   0   0     0.000000000000     0.00000000     0.00000000
 O      1   0   0     2.256272477689     0.00000000     0.00000000
 N      1   2   0     2.313864806503   104.62041871     0.00000000
 N      1   2   3     2.705029348032    83.03564392    90.32184672
 C      3   1   2     1.253931368745    29.94605508    71.40555205
 C      4   1   2     1.445982837718    65.00484852   267.37204648
 H      6   4   1     1.094224043806   108.39881905   238.17651155
 C      6   4   1     1.517638026914   110.29196858   122.23031456
 C      8   6   4     1.391946317059   118.64685112   144.97580316
 H      9   8   6     1.083889514340   120.01322465     0.35498174
 C      9   8   6     1.389003916812   120.42378435   179.89733656
 H     11   9   8     1.083424560629   119.97100477   180.08507132
 C     11   9   8     1.388555260935   119.86209133     0.00000000
 H     13  11   9     1.084140724712   119.94940280   180.09949969
 C     13  11   9     1.388923882063   120.10966875   359.73104096
 H     15  13  11     1.083428706010   120.18837634   180.69506191
 C     15  13  11     1.388852222257   119.94047214     0.13519994
 H     17  15  13     1.083117843706   119.26050026   181.21024917
 C      3   1   2     1.460749771416    93.71482941   254.36846399
 C     19   3   1     1.530681819138   111.23261729    65.99281783
 H     20  19   3     1.091580000337   112.16718045   285.94667347
 H     20  19   3     1.092182060238   110.62029228   166.62927336
 H     20  19   3     1.092265491479   111.08978900    46.87682865
 C     19   3   1     1.529933378516   111.30320360   301.20409820
 H     24  19   3     1.092374009730   111.03571617   311.20109748
 H     24  19   3     1.092170616122   110.41449838   191.65800326
 H     24  19   3     1.091452778999   112.29856687    72.21388388
 C     19   3   1     1.529563314965   105.45597101   183.58152767
 H     28  19   3     1.092890224884   111.21289069    60.03094696
 H     28  19   3     1.092938476152   111.11188906   300.07327823
 H     28  19   3     1.092733395763   111.27526086   180.10284612
 C      4   1   2     1.384675087133    88.45445675   137.78351366
 C     32   4   1     1.419097013237   121.41236029   239.01017866
 C     33  32   4     1.396641366583   117.13818173   177.10011898
 H     34  33  32     1.081418060735   120.72860185   180.54524507
 C     34  33  32     1.389832010906   122.57169577     0.69541767
 H     36  34  33     1.083872917506   120.06548263   179.93347969
 C     36  34  33     1.383848941335   119.60541484     0.28006654
 H     38  36  34     1.083759923000   120.51841799   179.66352783
 C     38  36  34     1.385028738089   119.49724069   359.54802718
 H     40  38  36     1.083001051589   117.99581516   180.35758706
 C     33  32   4     1.543318543613   124.38285106   357.45117756
 C     42  33  32     1.535857845213   111.19963335    61.62659365
 H     43  42  33     1.092117331194   110.90161091    55.46150825
 H     43  42  33     1.090708588755   113.27465603   294.78203821
 H     43  42  33     1.093104378392   110.88370607   174.80120768
 C     42  33  32     1.534392779191   111.26464380   179.80344114
 H     47  42  33     1.093279552936   111.90337818   298.70439425
 H     47  42  33     1.091637906500   110.46693604   179.69548765
 H     47  42  33     1.093405236914   111.97730730    60.40718032
 C     42  33  32     1.541222224075   111.98296950   297.40454877
 H     51  42  33     1.092691345143   110.90003073   308.65052278
 H     51  42  33     1.092609216678   110.57344574   189.55906656
 H     51  42  33     1.089847029884   114.70560669    70.38378695
 C      2   1   3     1.212042397555    29.73373771   170.66448299
 C     55   2   1     1.478716083652   124.13662996   182.19439520
 C     56  55   2     1.395988074646   121.23164106   192.85518331
 H     57  56  55     1.083105219458   120.86913832   359.26787955
 C     57  56  55     1.386508367036   120.06293759   178.10092156
 H     59  57  56     1.082946704004   119.80935476   180.46504855
 C     59  57  56     1.389514098755   119.85731705     0.17687466
 H     61  59  57     1.083923307996   119.82436997   179.95447232
 C     61  59  57     1.390106168246   120.34344691   359.80594349
 H     63  61  59     1.082989073964   120.20841640   180.14832813
 C     63  61  59     1.386270485505   119.87739135   359.94605573
 H     65  63  61     1.083513435806   119.44894458   180.45897042
 H      4   1   2     1.000747776352   138.51970893     8.80899860

---------------------------
INTERNAL COORDINATES (A.U.)
---------------------------
 O      0   0   0     0.000000000000     0.00000000     0.00000000
 O      1   0   0     4.263737066337     0.00000000     0.00000000
 N      1   2   0     4.372570795209   104.62041871     0.00000000
 N      1   2   3     5.111764652000    83.03564392    90.32184672
 C      3   1   2     2.369586877661    29.94605508    71.40555205
 C      4   1   2     2.732511557637    65.00484852   267.37204648
 H      6   4   1     2.067783771946   108.39881905   238.17651155
 C      6   4   1     2.867920241291   110.29196858   122.23031456
 C      8   6   4     2.630397332362   118.64685112   144.97580316
 H      9   8   6     2.048254341532   120.01322465     0.35498174
 C      9   8   6     2.624837001719   120.42378435   179.89733656
 H     11   9   8     2.047375706353   119.97100477   180.08507132
 C     11   9   8     2.623989164983   119.86209133     0.00000000
 H     13  11   9     2.048729060336   119.94940280   180.09949969
 C     13  11   9     2.624685757962   120.10966875   359.73104096
 H     15  13  11     2.047383539987   120.18837634   180.69506191
 C     15  13  11     2.624550340554   119.94047214     0.13519994
 H     17  15  13     2.046796095367   119.26050026   181.21024917
 C      3   1   2     2.760417018165    93.71482941   254.36846399
 C     19   3   1     2.892569436343   111.23261729    65.99281783
 H     20  19   3     2.062787253903   112.16718045   285.94667347
 H     20  19   3     2.063924982231   110.62029228   166.62927336
 H     20  19   3     2.064082644428   111.08978900    46.87682865
 C     19   3   1     2.891155088539   111.30320360   301.20409820
 H     24  19   3     2.064287714202   111.03571617   311.20109748
 H     24  19   3     2.063903355987   110.41449838   191.65800326
 H     24  19   3     2.062546840416   112.29856687    72.21388388
 C     19   3   1     2.890455769776   105.45597101   183.58152767
 H     28  19   3     2.065263219471   111.21289069    60.03094696
 H     28  19   3     2.065354401152   111.11188906   300.07327823
 H     28  19   3     2.064966855381   111.27526086   180.10284612
 C      4   1   2     2.616656699145    88.45445675   137.78351366
 C     32   4   1     2.681704712483   121.41236029   239.01017866
 C     33  32   4     2.639269690147   117.13818173   177.10011898
 H     34  33  32     2.043583971066   120.72860185   180.54524507
 C     34  33  32     2.626401872769   122.57169577     0.69541767
 H     36  34  33     2.048222978061   120.06548263   179.93347969
 C     36  34  33     2.615095509840   119.60541484     0.28006654
 H     38  36  34     2.048009449390   120.51841799   179.66352783
 C     38  36  34     2.617325002599   119.49724069   359.54802718
 H     40  38  36     2.046575390252   117.99581516   180.35758706
 C     33  32   4     2.916449384832   124.38285106   357.45117756
 C     42  33  32     2.902350708087   111.19963335    61.62659365
 H     43  42  33     2.063802662066   110.90161091    55.46150825
 H     43  42  33     2.061140524663   113.27465603   294.78203821
 H     43  42  33     2.065667910952   110.88370607   174.80120768
 C     42  33  32     2.899582134537   111.26464380   179.80344114
 H     47  42  33     2.065998942865   111.90337818   298.70439425
 H     47  42  33     2.062896680692   110.46693604   179.69548765
 H     47  42  33     2.066236451163   111.97730730    60.40718032
 C     42  33  32     2.912487915015   111.98296950   297.40454877
 H     51  42  33     2.064887391225   110.90003073   308.65052278
 H     51  42  33     2.064732190919   110.57344574   189.55906656
 H     51  42  33     2.059512414347   114.70560669    70.38378695
 C      2   1   3     2.290428194080    29.73373771   170.66448299
 C     55   2   1     2.794368427927   124.13662996   182.19439520
 C     56  55   2     2.638035147300   121.23164106   192.85518331
 H     57  56  55     2.046772238996   120.86913832   359.26787955
 C     57  56  55     2.620121096089   120.06293759   178.10092156
 H     59  57  56     2.046472688201   119.80935476   180.46504855
 C     59  57  56     2.625801105870   119.85731705     0.17687466
 H     61  59  57     2.048318202286   119.82436997   179.95447232
 C     61  59  57     2.626919955060   120.34344691   359.80594349
 H     63  61  59     2.046552755821   120.20841640   180.14832813
 C     63  61  59     2.619671565142   119.87739135   359.94605573
 H     65  63  61     2.047543656098   119.44894458   180.45897042
 H      4   1   2     1.891139226435   138.51970893     8.80899860


           ************************************************************
           *        Program running with 20 parallel MPI-processes    *
           *              working on a common directory               *
           ************************************************************
------------------------------------------------------------------------------
                   ___                                                        
                  /   \      - P O W E R E D   B Y -                         
                 /     \                                                     
                 |  |  |   _    _      __       _____    __    __             
                 |  |  |  | |  | |    /  \     |  _  \  |  |  /  |          
                  \  \/   | |  | |   /    \    | | | |  |  | /  /          
                 / \  \   | |__| |  /  /\  \   | |_| |  |  |/  /          
                |  |  |   |  __  | /  /__\  \  |    /   |      \           
                |  |  |   | |  | | |   __   |  |    \   |  |\   \          
                \     /   | |  | | |  |  |  |  | |\  \  |  | \   \       
                 \___/    |_|  |_| |__|  |__|  |_| \__\ |__|  \__/        
                                                                              
                      - O R C A' S   B I G   F R I E N D -                    
                                      &                                       
                       - I N T E G R A L  F E E D E R -                       
                                                                              
 v1 FN, 2020, v2 2021                                                         
------------------------------------------------------------------------------


Reading SHARK input file ImineZ6opt.SHARKINP.tmp ... ok
----------------------
SHARK INTEGRAL PACKAGE
----------------------

Number of atoms                             ...     67
Number of basis functions                   ...   1227
Number of shells                            ...    499
Maximum angular momentum                    ...      3
Integral batch strategy                     ... SHARK/LIBINT Hybrid
RI-J (if used) integral strategy            ... SPLIT-RIJ (Revised 2003 algorithm where possible)
Printlevel                                  ...      1
Contraction scheme used                     ... SEGMENTED contraction
Coulomb Range Separation                    ... NOT USED
Exchange Range Separation                   ... NOT USED
Finite Nucleus Model                        ... NOT USED
Auxiliary Coulomb fitting basis             ... AVAILABLE
   # of basis functions in Aux-J            ...   1991
   # of shells in Aux-J                     ...    665
   Maximum angular momentum in Aux-J        ...      4
Auxiliary J/K fitting basis                 ... NOT available
Auxiliary Correlation fitting basis         ... NOT available
Auxiliary 'external' fitting basis          ... NOT available
Integral threshold                          ...     2.500000e-11
Primitive cut-off                           ...     2.500000e-12
Primitive pair pre-selection threshold      ...     2.500000e-12

Calculating pre-screening integrals         ... done (  0.1 sec) Dimension = 499
Organizing shell pair data                  ... done (  1.2 sec)
Shell pair information
Total number of shell pairs                 ...    124750
Shell pairs after pre-screening             ...     82817
Total number of primitive shell pairs       ...    374508
Primitive shell pairs kept                  ...    158854
          la=0 lb=0:  23110 shell pairs
          la=1 lb=0:  24590 shell pairs
          la=1 lb=1:   6576 shell pairs
          la=2 lb=0:  11327 shell pairs
          la=2 lb=1:   6106 shell pairs
          la=2 lb=2:   1468 shell pairs
          la=3 lb=0:   5179 shell pairs
          la=3 lb=1:   2849 shell pairs
          la=3 lb=2:   1307 shell pairs
          la=3 lb=3:    305 shell pairs

Calculating one electron integrals          ... done (  0.5 sec)
Calculating RI/J V-Matrix + Cholesky decomp.... done (  2.7 sec)
Calculating Nuclear repulsion               ... done (  0.0 sec) ENN=   3608.732085676319 Eh

SHARK setup successfully completed in   9.2 seconds

Maximum memory used throughout the entire GTOINT-calculation: 119.1 MB
[1710176013.618795] [node056:2004784:0]          mpool.c:43   UCX  WARN  object 0xb425d40 was not returned to mpool ucp_requests
[1710176013.618820] [node056:2004784:0]          mpool.c:43   UCX  WARN  object 0xb425f00 was not returned to mpool ucp_requests
[1710176013.618826] [node056:2004784:0]          mpool.c:43   UCX  WARN  object 0xb4260c0 was not returned to mpool ucp_requests
[1710176013.618830] [node056:2004784:0]          mpool.c:43   UCX  WARN  object 0xb426280 was not returned to mpool ucp_requests
[1710176013.618833] [node056:2004784:0]          mpool.c:43   UCX  WARN  object 0xb426440 was not returned to mpool ucp_requests
[1710176013.618837] [node056:2004784:0]          mpool.c:43   UCX  WARN  object 0xb426600 was not returned to mpool ucp_requests
[1710176013.618839] [node056:2004784:0]          mpool.c:43   UCX  WARN  object 0xb4267c0 was not returned to mpool ucp_requests
[1710176013.618843] [node056:2004784:0]          mpool.c:43   UCX  WARN  object 0xb426980 was not returned to mpool ucp_requests
[1710176013.618847] [node056:2004784:0]          mpool.c:43   UCX  WARN  object 0xb426b40 was not returned to mpool ucp_requests
[1710176013.618850] [node056:2004784:0]          mpool.c:43   UCX  WARN  object 0xb426d00 was not returned to mpool ucp_requests
[1710176013.618854] [node056:2004784:0]          mpool.c:43   UCX  WARN  object 0xb426ec0 was not returned to mpool ucp_requests
[1710176013.618858] [node056:2004784:0]          mpool.c:43   UCX  WARN  object 0xb427080 was not returned to mpool ucp_requests
[1710176013.628020] [node056:2004774:0]          mpool.c:43   UCX  WARN  object 0xb3e3c80 was not returned to mpool ucp_requests
[1710176013.628044] [node056:2004774:0]          mpool.c:43   UCX  WARN  object 0xb3e3e40 was not returned to mpool ucp_requests
[1710176013.628049] [node056:2004774:0]          mpool.c:43   UCX  WARN  object 0xb3e4000 was not returned to mpool ucp_requests
[1710176013.628052] [node056:2004774:0]          mpool.c:43   UCX  WARN  object 0xb3e41c0 was not returned to mpool ucp_requests
[1710176013.628055] [node056:2004774:0]          mpool.c:43   UCX  WARN  object 0xb3e4380 was not returned to mpool ucp_requests
[1710176013.628058] [node056:2004774:0]          mpool.c:43   UCX  WARN  object 0xb3e4540 was not returned to mpool ucp_requests
[1710176013.628061] [node056:2004774:0]          mpool.c:43   UCX  WARN  object 0xb3e4700 was not returned to mpool ucp_requests
[1710176013.628063] [node056:2004774:0]          mpool.c:43   UCX  WARN  object 0xb3e48c0 was not returned to mpool ucp_requests
[1710176013.628066] [node056:2004774:0]          mpool.c:43   UCX  WARN  object 0xb3e4a80 was not returned to mpool ucp_requests
[1710176013.628068] [node056:2004774:0]          mpool.c:43   UCX  WARN  object 0xb3e4c40 was not returned to mpool ucp_requests
[1710176013.628071] [node056:2004774:0]          mpool.c:43   UCX  WARN  object 0xb3e4e00 was not returned to mpool ucp_requests
[1710176013.628073] [node056:2004774:0]          mpool.c:43   UCX  WARN  object 0xb3e4fc0 was not returned to mpool ucp_requests
[1710176013.628076] [node056:2004774:0]          mpool.c:43   UCX  WARN  object 0xb3e5180 was not returned to mpool ucp_requests
[1710176013.623622] [node056:2004775:0]          mpool.c:43   UCX  WARN  object 0xb16ebc0 was not returned to mpool ucp_requests
[1710176013.623634] [node056:2004775:0]          mpool.c:43   UCX  WARN  object 0xb16f2c0 was not returned to mpool ucp_requests
[1710176013.623638] [node056:2004775:0]          mpool.c:43   UCX  WARN  object 0xb16f800 was not returned to mpool ucp_requests
[1710176013.623641] [node056:2004775:0]          mpool.c:43   UCX  WARN  object 0xb16f9c0 was not returned to mpool ucp_requests
[1710176013.623645] [node056:2004775:0]          mpool.c:43   UCX  WARN  object 0xb16fb80 was not returned to mpool ucp_requests
[1710176013.623648] [node056:2004775:0]          mpool.c:43   UCX  WARN  object 0xb16fd40 was not returned to mpool ucp_requests
[1710176013.633350] [node056:2004776:0]          mpool.c:43   UCX  WARN  object 0xba13b80 was not returned to mpool ucp_requests
[1710176013.633361] [node056:2004776:0]          mpool.c:43   UCX  WARN  object 0xba13d40 was not returned to mpool ucp_requests
[1710176013.633366] [node056:2004776:0]          mpool.c:43   UCX  WARN  object 0xba13f00 was not returned to mpool ucp_requests
[1710176013.633369] [node056:2004776:0]          mpool.c:43   UCX  WARN  object 0xba140c0 was not returned to mpool ucp_requests
[1710176013.633373] [node056:2004776:0]          mpool.c:43   UCX  WARN  object 0xba14280 was not returned to mpool ucp_requests
[1710176013.633376] [node056:2004776:0]          mpool.c:43   UCX  WARN  object 0xba14440 was not returned to mpool ucp_requests
[1710176013.633379] [node056:2004776:0]          mpool.c:43   UCX  WARN  object 0xba14600 was not returned to mpool ucp_requests
[1710176013.633382] [node056:2004776:0]          mpool.c:43   UCX  WARN  object 0xba147c0 was not returned to mpool ucp_requests
[1710176013.633385] [node056:2004776:0]          mpool.c:43   UCX  WARN  object 0xba14980 was not returned to mpool ucp_requests
[1710176013.633388] [node056:2004776:0]          mpool.c:43   UCX  WARN  object 0xba14b40 was not returned to mpool ucp_requests
[1710176013.633392] [node056:2004776:0]          mpool.c:43   UCX  WARN  object 0xba14d00 was not returned to mpool ucp_requests
[1710176013.633395] [node056:2004776:0]          mpool.c:43   UCX  WARN  object 0xba14ec0 was not returned to mpool ucp_requests
[1710176013.633398] [node056:2004776:0]          mpool.c:43   UCX  WARN  object 0xba15080 was not returned to mpool ucp_requests
[1710176013.643019] [node056:2004777:0]          mpool.c:43   UCX  WARN  object 0xc358c80 was not returned to mpool ucp_requests
[1710176013.643031] [node056:2004777:0]          mpool.c:43   UCX  WARN  object 0xc358e40 was not returned to mpool ucp_requests
[1710176013.643035] [node056:2004777:0]          mpool.c:43   UCX  WARN  object 0xc359000 was not returned to mpool ucp_requests
[1710176013.643038] [node056:2004777:0]          mpool.c:43   UCX  WARN  object 0xc3591c0 was not returned to mpool ucp_requests
[1710176013.643041] [node056:2004777:0]          mpool.c:43   UCX  WARN  object 0xc359380 was not returned to mpool ucp_requests
[1710176013.643044] [node056:2004777:0]          mpool.c:43   UCX  WARN  object 0xc359540 was not returned to mpool ucp_requests
[1710176013.643046] [node056:2004777:0]          mpool.c:43   UCX  WARN  object 0xc359700 was not returned to mpool ucp_requests
[1710176013.643049] [node056:2004777:0]          mpool.c:43   UCX  WARN  object 0xc3598c0 was not returned to mpool ucp_requests
[1710176013.643051] [node056:2004777:0]          mpool.c:43   UCX  WARN  object 0xc359a80 was not returned to mpool ucp_requests
[1710176013.643054] [node056:2004777:0]          mpool.c:43   UCX  WARN  object 0xc359c40 was not returned to mpool ucp_requests
[1710176013.643057] [node056:2004777:0]          mpool.c:43   UCX  WARN  object 0xc359e00 was not returned to mpool ucp_requests
[1710176013.643059] [node056:2004777:0]          mpool.c:43   UCX  WARN  object 0xc359fc0 was not returned to mpool ucp_requests
[1710176013.643062] [node056:2004777:0]          mpool.c:43   UCX  WARN  object 0xc35a180 was not returned to mpool ucp_requests
[1710176013.634930] [node056:2004778:0]          mpool.c:43   UCX  WARN  object 0xa9a5b80 was not returned to mpool ucp_requests
[1710176013.634941] [node056:2004778:0]          mpool.c:43   UCX  WARN  object 0xa9a5d40 was not returned to mpool ucp_requests
[1710176013.634946] [node056:2004778:0]          mpool.c:43   UCX  WARN  object 0xa9a5f00 was not returned to mpool ucp_requests
[1710176013.634949] [node056:2004778:0]          mpool.c:43   UCX  WARN  object 0xa9a60c0 was not returned to mpool ucp_requests
[1710176013.634953] [node056:2004778:0]          mpool.c:43   UCX  WARN  object 0xa9a6280 was not returned to mpool ucp_requests
[1710176013.634957] [node056:2004778:0]          mpool.c:43   UCX  WARN  object 0xa9a6440 was not returned to mpool ucp_requests
[1710176013.634961] [node056:2004778:0]          mpool.c:43   UCX  WARN  object 0xa9a6600 was not returned to mpool ucp_requests
[1710176013.634964] [node056:2004778:0]          mpool.c:43   UCX  WARN  object 0xa9a67c0 was not returned to mpool ucp_requests
[1710176013.634967] [node056:2004778:0]          mpool.c:43   UCX  WARN  object 0xa9a6980 was not returned to mpool ucp_requests
[1710176013.634971] [node056:2004778:0]          mpool.c:43   UCX  WARN  object 0xa9a6b40 was not returned to mpool ucp_requests
[1710176013.634975] [node056:2004778:0]          mpool.c:43   UCX  WARN  object 0xa9a6d00 was not returned to mpool ucp_requests
[1710176013.634979] [node056:2004778:0]          mpool.c:43   UCX  WARN  object 0xa9a6ec0 was not returned to mpool ucp_requests
[1710176013.634982] [node056:2004778:0]          mpool.c:43   UCX  WARN  object 0xa9a7080 was not returned to mpool ucp_requests
[1710176013.621920] [node056:2004779:0]          mpool.c:43   UCX  WARN  object 0xbc31b40 was not returned to mpool ucp_requests
[1710176013.621942] [node056:2004779:0]          mpool.c:43   UCX  WARN  object 0xbc31d00 was not returned to mpool ucp_requests
[1710176013.621946] [node056:2004779:0]          mpool.c:43   UCX  WARN  object 0xbc31ec0 was not returned to mpool ucp_requests
[1710176013.621949] [node056:2004779:0]          mpool.c:43   UCX  WARN  object 0xbc32080 was not returned to mpool ucp_requests
[1710176013.621952] [node056:2004779:0]          mpool.c:43   UCX  WARN  object 0xbc32240 was not returned to mpool ucp_requests
[1710176013.621954] [node056:2004779:0]          mpool.c:43   UCX  WARN  object 0xbc32400 was not returned to mpool ucp_requests
[1710176013.621957] [node056:2004779:0]          mpool.c:43   UCX  WARN  object 0xbc325c0 was not returned to mpool ucp_requests
[1710176013.621960] [node056:2004779:0]          mpool.c:43   UCX  WARN  object 0xbc32780 was not returned to mpool ucp_requests
[1710176013.621964] [node056:2004779:0]          mpool.c:43   UCX  WARN  object 0xbc32940 was not returned to mpool ucp_requests
[1710176013.621967] [node056:2004779:0]          mpool.c:43   UCX  WARN  object 0xbc32b00 was not returned to mpool ucp_requests
[1710176013.621970] [node056:2004779:0]          mpool.c:43   UCX  WARN  object 0xbc32cc0 was not returned to mpool ucp_requests
[1710176013.621973] [node056:2004779:0]          mpool.c:43   UCX  WARN  object 0xbc32e80 was not returned to mpool ucp_requests
[1710176013.621977] [node056:2004779:0]          mpool.c:43   UCX  WARN  object 0xbc33040 was not returned to mpool ucp_requests
[1710176013.661960] [node056:2004780:0]          mpool.c:43   UCX  WARN  object 0xb074b00 was not returned to mpool ucp_requests
[1710176013.661972] [node056:2004780:0]          mpool.c:43   UCX  WARN  object 0xb074cc0 was not returned to mpool ucp_requests
[1710176013.661977] [node056:2004780:0]          mpool.c:43   UCX  WARN  object 0xb074e80 was not returned to mpool ucp_requests
[1710176013.661980] [node056:2004780:0]          mpool.c:43   UCX  WARN  object 0xb075040 was not returned to mpool ucp_requests
[1710176013.661983] [node056:2004780:0]          mpool.c:43   UCX  WARN  object 0xb075200 was not returned to mpool ucp_requests
[1710176013.661987] [node056:2004780:0]          mpool.c:43   UCX  WARN  object 0xb0753c0 was not returned to mpool ucp_requests
[1710176013.661990] [node056:2004780:0]          mpool.c:43   UCX  WARN  object 0xb075580 was not returned to mpool ucp_requests
[1710176013.661993] [node056:2004780:0]          mpool.c:43   UCX  WARN  object 0xb075740 was not returned to mpool ucp_requests
[1710176013.661996] [node056:2004780:0]          mpool.c:43   UCX  WARN  object 0xb075900 was not returned to mpool ucp_requests
[1710176013.662003] [node056:2004780:0]          mpool.c:43   UCX  WARN  object 0xb075ac0 was not returned to mpool ucp_requests
[1710176013.662006] [node056:2004780:0]          mpool.c:43   UCX  WARN  object 0xb075c80 was not returned to mpool ucp_requests
[1710176013.662009] [node056:2004780:0]          mpool.c:43   UCX  WARN  object 0xb075e40 was not returned to mpool ucp_requests
[1710176013.662013] [node056:2004780:0]          mpool.c:43   UCX  WARN  object 0xb076000 was not returned to mpool ucp_requests
[1710176013.644986] [node056:2004781:0]          mpool.c:43   UCX  WARN  object 0xb062a80 was not returned to mpool ucp_requests
[1710176013.644997] [node056:2004781:0]          mpool.c:43   UCX  WARN  object 0xb062c40 was not returned to mpool ucp_requests
[1710176013.645001] [node056:2004781:0]          mpool.c:43   UCX  WARN  object 0xb062e00 was not returned to mpool ucp_requests
[1710176013.645005] [node056:2004781:0]          mpool.c:43   UCX  WARN  object 0xb062fc0 was not returned to mpool ucp_requests
[1710176013.645009] [node056:2004781:0]          mpool.c:43   UCX  WARN  object 0xb063180 was not returned to mpool ucp_requests
[1710176013.645013] [node056:2004781:0]          mpool.c:43   UCX  WARN  object 0xb063340 was not returned to mpool ucp_requests
[1710176013.645016] [node056:2004781:0]          mpool.c:43   UCX  WARN  object 0xb063500 was not returned to mpool ucp_requests
[1710176013.645019] [node056:2004781:0]          mpool.c:43   UCX  WARN  object 0xb0636c0 was not returned to mpool ucp_requests
[1710176013.645023] [node056:2004781:0]          mpool.c:43   UCX  WARN  object 0xb063880 was not returned to mpool ucp_requests
[1710176013.645026] [node056:2004781:0]          mpool.c:43   UCX  WARN  object 0xb063a40 was not returned to mpool ucp_requests
[1710176013.645029] [node056:2004781:0]          mpool.c:43   UCX  WARN  object 0xb063c00 was not returned to mpool ucp_requests
[1710176013.645033] [node056:2004781:0]          mpool.c:43   UCX  WARN  object 0xb063dc0 was not returned to mpool ucp_requests
[1710176013.645036] [node056:2004781:0]          mpool.c:43   UCX  WARN  object 0xb063f80 was not returned to mpool ucp_requests
[1710176013.622111] [node056:2004782:0]          mpool.c:43   UCX  WARN  object 0xc4ddb00 was not returned to mpool ucp_requests
[1710176013.622122] [node056:2004782:0]          mpool.c:43   UCX  WARN  object 0xc4ddcc0 was not returned to mpool ucp_requests
[1710176013.622125] [node056:2004782:0]          mpool.c:43   UCX  WARN  object 0xc4dde80 was not returned to mpool ucp_requests
[1710176013.622127] [node056:2004782:0]          mpool.c:43   UCX  WARN  object 0xc4de040 was not returned to mpool ucp_requests
[1710176013.622130] [node056:2004782:0]          mpool.c:43   UCX  WARN  object 0xc4de200 was not returned to mpool ucp_requests
[1710176013.622133] [node056:2004782:0]          mpool.c:43   UCX  WARN  object 0xc4de3c0 was not returned to mpool ucp_requests
[1710176013.622136] [node056:2004782:0]          mpool.c:43   UCX  WARN  object 0xc4de580 was not returned to mpool ucp_requests
[1710176013.622140] [node056:2004782:0]          mpool.c:43   UCX  WARN  object 0xc4de740 was not returned to mpool ucp_requests
[1710176013.622143] [node056:2004782:0]          mpool.c:43   UCX  WARN  object 0xc4de900 was not returned to mpool ucp_requests
[1710176013.622146] [node056:2004782:0]          mpool.c:43   UCX  WARN  object 0xc4deac0 was not returned to mpool ucp_requests
[1710176013.622148] [node056:2004782:0]          mpool.c:43   UCX  WARN  object 0xc4dec80 was not returned to mpool ucp_requests
[1710176013.622151] [node056:2004782:0]          mpool.c:43   UCX  WARN  object 0xc4dee40 was not returned to mpool ucp_requests
[1710176013.622154] [node056:2004782:0]          mpool.c:43   UCX  WARN  object 0xc4df000 was not returned to mpool ucp_requests
[1710176013.631093] [node056:2004783:0]          mpool.c:43   UCX  WARN  object 0xc84bc80 was not returned to mpool ucp_requests
[1710176013.631114] [node056:2004783:0]          mpool.c:43   UCX  WARN  object 0xc84be40 was not returned to mpool ucp_requests
[1710176013.631119] [node056:2004783:0]          mpool.c:43   UCX  WARN  object 0xc84c000 was not returned to mpool ucp_requests
[1710176013.631122] [node056:2004783:0]          mpool.c:43   UCX  WARN  object 0xc84c1c0 was not returned to mpool ucp_requests
[1710176013.631125] [node056:2004783:0]          mpool.c:43   UCX  WARN  object 0xc84c380 was not returned to mpool ucp_requests
[1710176013.631129] [node056:2004783:0]          mpool.c:43   UCX  WARN  object 0xc84c540 was not returned to mpool ucp_requests
[1710176013.631133] [node056:2004783:0]          mpool.c:43   UCX  WARN  object 0xc84c700 was not returned to mpool ucp_requests
[1710176013.631136] [node056:2004783:0]          mpool.c:43   UCX  WARN  object 0xc84c8c0 was not returned to mpool ucp_requests
[1710176013.631139] [node056:2004783:0]          mpool.c:43   UCX  WARN  object 0xc84ca80 was not returned to mpool ucp_requests
[1710176013.631142] [node056:2004783:0]          mpool.c:43   UCX  WARN  object 0xc84cc40 was not returned to mpool ucp_requests
[1710176013.631146] [node056:2004783:0]          mpool.c:43   UCX  WARN  object 0xc84ce00 was not returned to mpool ucp_requests
[1710176013.631149] [node056:2004783:0]          mpool.c:43   UCX  WARN  object 0xc84cfc0 was not returned to mpool ucp_requests
[1710176013.631152] [node056:2004783:0]          mpool.c:43   UCX  WARN  object 0xc84d180 was not returned to mpool ucp_requests
[1710176013.622619] [node056:2004785:0]          mpool.c:43   UCX  WARN  object 0xc4bdb80 was not returned to mpool ucp_requests
[1710176013.622638] [node056:2004785:0]          mpool.c:43   UCX  WARN  object 0xc4bdd40 was not returned to mpool ucp_requests
[1710176013.622642] [node056:2004785:0]          mpool.c:43   UCX  WARN  object 0xc4bdf00 was not returned to mpool ucp_requests
[1710176013.622645] [node056:2004785:0]          mpool.c:43   UCX  WARN  object 0xc4be0c0 was not returned to mpool ucp_requests
[1710176013.622648] [node056:2004785:0]          mpool.c:43   UCX  WARN  object 0xc4be280 was not returned to mpool ucp_requests
[1710176013.622650] [node056:2004785:0]          mpool.c:43   UCX  WARN  object 0xc4be440 was not returned to mpool ucp_requests
[1710176013.622653] [node056:2004785:0]          mpool.c:43   UCX  WARN  object 0xc4be600 was not returned to mpool ucp_requests
[1710176013.622656] [node056:2004785:0]          mpool.c:43   UCX  WARN  object 0xc4be7c0 was not returned to mpool ucp_requests
[1710176013.622658] [node056:2004785:0]          mpool.c:43   UCX  WARN  object 0xc4be980 was not returned to mpool ucp_requests
[1710176013.622661] [node056:2004785:0]          mpool.c:43   UCX  WARN  object 0xc4bed00 was not returned to mpool ucp_requests
[1710176013.622663] [node056:2004785:0]          mpool.c:43   UCX  WARN  object 0xc4beec0 was not returned to mpool ucp_requests
[1710176013.637754] [node056:2004786:0]          mpool.c:43   UCX  WARN  object 0xada7b40 was not returned to mpool ucp_requests
[1710176013.637765] [node056:2004786:0]          mpool.c:43   UCX  WARN  object 0xada7d00 was not returned to mpool ucp_requests
[1710176013.637770] [node056:2004786:0]          mpool.c:43   UCX  WARN  object 0xada7ec0 was not returned to mpool ucp_requests
[1710176013.637773] [node056:2004786:0]          mpool.c:43   UCX  WARN  object 0xada8080 was not returned to mpool ucp_requests
[1710176013.637777] [node056:2004786:0]          mpool.c:43   UCX  WARN  object 0xada8240 was not returned to mpool ucp_requests
[1710176013.637780] [node056:2004786:0]          mpool.c:43   UCX  WARN  object 0xada8400 was not returned to mpool ucp_requests
[1710176013.637783] [node056:2004786:0]          mpool.c:43   UCX  WARN  object 0xada85c0 was not returned to mpool ucp_requests
[1710176013.637786] [node056:2004786:0]          mpool.c:43   UCX  WARN  object 0xada8780 was not returned to mpool ucp_requests
[1710176013.637790] [node056:2004786:0]          mpool.c:43   UCX  WARN  object 0xada8940 was not returned to mpool ucp_requests
[1710176013.637793] [node056:2004786:0]          mpool.c:43   UCX  WARN  object 0xada8b00 was not returned to mpool ucp_requests
[1710176013.637797] [node056:2004786:0]          mpool.c:43   UCX  WARN  object 0xada8cc0 was not returned to mpool ucp_requests
[1710176013.637801] [node056:2004786:0]          mpool.c:43   UCX  WARN  object 0xada8e80 was not returned to mpool ucp_requests
[1710176013.621982] [node056:2004787:0]          mpool.c:43   UCX  WARN  object 0xbdeed40 was not returned to mpool ucp_requests
[1710176013.621998] [node056:2004787:0]          mpool.c:43   UCX  WARN  object 0xbdeef00 was not returned to mpool ucp_requests
[1710176013.622003] [node056:2004787:0]          mpool.c:43   UCX  WARN  object 0xbdef0c0 was not returned to mpool ucp_requests
[1710176013.622007] [node056:2004787:0]          mpool.c:43   UCX  WARN  object 0xbdef280 was not returned to mpool ucp_requests
[1710176013.622010] [node056:2004787:0]          mpool.c:43   UCX  WARN  object 0xbdef440 was not returned to mpool ucp_requests
[1710176013.622014] [node056:2004787:0]          mpool.c:43   UCX  WARN  object 0xbdef600 was not returned to mpool ucp_requests
[1710176013.622017] [node056:2004787:0]          mpool.c:43   UCX  WARN  object 0xbdef7c0 was not returned to mpool ucp_requests
[1710176013.622020] [node056:2004787:0]          mpool.c:43   UCX  WARN  object 0xbdef980 was not returned to mpool ucp_requests
[1710176013.622024] [node056:2004787:0]          mpool.c:43   UCX  WARN  object 0xbdefb40 was not returned to mpool ucp_requests
[1710176013.622028] [node056:2004787:0]          mpool.c:43   UCX  WARN  object 0xbdefd00 was not returned to mpool ucp_requests
[1710176013.622032] [node056:2004787:0]          mpool.c:43   UCX  WARN  object 0xbdefec0 was not returned to mpool ucp_requests
[1710176013.622037] [node056:2004787:0]          mpool.c:43   UCX  WARN  object 0xbdf0080 was not returned to mpool ucp_requests
[1710176013.639861] [node056:2004788:0]          mpool.c:43   UCX  WARN  object 0xbfa9c40 was not returned to mpool ucp_requests
[1710176013.639879] [node056:2004788:0]          mpool.c:43   UCX  WARN  object 0xbfa9e00 was not returned to mpool ucp_requests
[1710176013.639884] [node056:2004788:0]          mpool.c:43   UCX  WARN  object 0xbfa9fc0 was not returned to mpool ucp_requests
[1710176013.639887] [node056:2004788:0]          mpool.c:43   UCX  WARN  object 0xbfaa180 was not returned to mpool ucp_requests
[1710176013.639890] [node056:2004788:0]          mpool.c:43   UCX  WARN  object 0xbfaa340 was not returned to mpool ucp_requests
[1710176013.639894] [node056:2004788:0]          mpool.c:43   UCX  WARN  object 0xbfaa500 was not returned to mpool ucp_requests
[1710176013.639898] [node056:2004788:0]          mpool.c:43   UCX  WARN  object 0xbfaa6c0 was not returned to mpool ucp_requests
[1710176013.639902] [node056:2004788:0]          mpool.c:43   UCX  WARN  object 0xbfaa880 was not returned to mpool ucp_requests
[1710176013.639905] [node056:2004788:0]          mpool.c:43   UCX  WARN  object 0xbfaaa40 was not returned to mpool ucp_requests
[1710176013.639908] [node056:2004788:0]          mpool.c:43   UCX  WARN  object 0xbfaac00 was not returned to mpool ucp_requests
[1710176013.639912] [node056:2004788:0]          mpool.c:43   UCX  WARN  object 0xbfaadc0 was not returned to mpool ucp_requests
[1710176013.639915] [node056:2004788:0]          mpool.c:43   UCX  WARN  object 0xbfaaf80 was not returned to mpool ucp_requests
[1710176013.646069] [node056:2004789:0]          mpool.c:43   UCX  WARN  object 0xc187c00 was not returned to mpool ucp_requests
[1710176013.646081] [node056:2004789:0]          mpool.c:43   UCX  WARN  object 0xc187dc0 was not returned to mpool ucp_requests
[1710176013.646085] [node056:2004789:0]          mpool.c:43   UCX  WARN  object 0xc187f80 was not returned to mpool ucp_requests
[1710176013.646089] [node056:2004789:0]          mpool.c:43   UCX  WARN  object 0xc188140 was not returned to mpool ucp_requests
[1710176013.646092] [node056:2004789:0]          mpool.c:43   UCX  WARN  object 0xc188300 was not returned to mpool ucp_requests
[1710176013.646096] [node056:2004789:0]          mpool.c:43   UCX  WARN  object 0xc1884c0 was not returned to mpool ucp_requests
[1710176013.646099] [node056:2004789:0]          mpool.c:43   UCX  WARN  object 0xc188680 was not returned to mpool ucp_requests
[1710176013.646103] [node056:2004789:0]          mpool.c:43   UCX  WARN  object 0xc188840 was not returned to mpool ucp_requests
[1710176013.646107] [node056:2004789:0]          mpool.c:43   UCX  WARN  object 0xc188a00 was not returned to mpool ucp_requests
[1710176013.646110] [node056:2004789:0]          mpool.c:43   UCX  WARN  object 0xc188bc0 was not returned to mpool ucp_requests
[1710176013.646116] [node056:2004789:0]          mpool.c:43   UCX  WARN  object 0xc188d80 was not returned to mpool ucp_requests
[1710176013.646120] [node056:2004789:0]          mpool.c:43   UCX  WARN  object 0xc188f40 was not returned to mpool ucp_requests
[1710176013.627146] [node056:2004790:0]          mpool.c:43   UCX  WARN  object 0xb792bc0 was not returned to mpool ucp_requests
[1710176013.627157] [node056:2004790:0]          mpool.c:43   UCX  WARN  object 0xb792d80 was not returned to mpool ucp_requests
[1710176013.627162] [node056:2004790:0]          mpool.c:43   UCX  WARN  object 0xb792f40 was not returned to mpool ucp_requests
[1710176013.627165] [node056:2004790:0]          mpool.c:43   UCX  WARN  object 0xb793100 was not returned to mpool ucp_requests
[1710176013.627168] [node056:2004790:0]          mpool.c:43   UCX  WARN  object 0xb7932c0 was not returned to mpool ucp_requests
[1710176013.627172] [node056:2004790:0]          mpool.c:43   UCX  WARN  object 0xb793480 was not returned to mpool ucp_requests
[1710176013.627176] [node056:2004790:0]          mpool.c:43   UCX  WARN  object 0xb793640 was not returned to mpool ucp_requests
[1710176013.627180] [node056:2004790:0]          mpool.c:43   UCX  WARN  object 0xb793800 was not returned to mpool ucp_requests
[1710176013.627183] [node056:2004790:0]          mpool.c:43   UCX  WARN  object 0xb7939c0 was not returned to mpool ucp_requests
[1710176013.627186] [node056:2004790:0]          mpool.c:43   UCX  WARN  object 0xb793b80 was not returned to mpool ucp_requests
[1710176013.627189] [node056:2004790:0]          mpool.c:43   UCX  WARN  object 0xb793d40 was not returned to mpool ucp_requests
[1710176013.627192] [node056:2004790:0]          mpool.c:43   UCX  WARN  object 0xb793f00 was not returned to mpool ucp_requests
[1710176013.643165] [node056:2004791:0]          mpool.c:43   UCX  WARN  object 0xbeb7c80 was not returned to mpool ucp_requests
[1710176013.643177] [node056:2004791:0]          mpool.c:43   UCX  WARN  object 0xbeb7e40 was not returned to mpool ucp_requests
[1710176013.643182] [node056:2004791:0]          mpool.c:43   UCX  WARN  object 0xbeb8000 was not returned to mpool ucp_requests
[1710176013.643185] [node056:2004791:0]          mpool.c:43   UCX  WARN  object 0xbeb81c0 was not returned to mpool ucp_requests
[1710176013.643188] [node056:2004791:0]          mpool.c:43   UCX  WARN  object 0xbeb8380 was not returned to mpool ucp_requests
[1710176013.643192] [node056:2004791:0]          mpool.c:43   UCX  WARN  object 0xbeb8540 was not returned to mpool ucp_requests
[1710176013.643195] [node056:2004791:0]          mpool.c:43   UCX  WARN  object 0xbeb8700 was not returned to mpool ucp_requests
[1710176013.643198] [node056:2004791:0]          mpool.c:43   UCX  WARN  object 0xbeb88c0 was not returned to mpool ucp_requests
[1710176013.643202] [node056:2004791:0]          mpool.c:43   UCX  WARN  object 0xbeb8a80 was not returned to mpool ucp_requests
[1710176013.643205] [node056:2004791:0]          mpool.c:43   UCX  WARN  object 0xbeb8c40 was not returned to mpool ucp_requests
[1710176013.643208] [node056:2004791:0]          mpool.c:43   UCX  WARN  object 0xbeb8e00 was not returned to mpool ucp_requests
[1710176013.643211] [node056:2004791:0]          mpool.c:43   UCX  WARN  object 0xbeb8fc0 was not returned to mpool ucp_requests
[1710176013.636810] [node056:2004773:0]          mpool.c:43   UCX  WARN  object 0xb1a40c0 was not returned to mpool ucp_requests
[1710176013.636821] [node056:2004773:0]          mpool.c:43   UCX  WARN  object 0xb1a4280 was not returned to mpool ucp_requests
[1710176013.636826] [node056:2004773:0]          mpool.c:43   UCX  WARN  object 0xb1a4440 was not returned to mpool ucp_requests
[1710176013.636829] [node056:2004773:0]          mpool.c:43   UCX  WARN  object 0xb1a4600 was not returned to mpool ucp_requests
[1710176013.636832] [node056:2004773:0]          mpool.c:43   UCX  WARN  object 0xb1a47c0 was not returned to mpool ucp_requests
[1710176013.636835] [node056:2004773:0]          mpool.c:43   UCX  WARN  object 0xb1a4980 was not returned to mpool ucp_requests
[1710176013.636838] [node056:2004773:0]          mpool.c:43   UCX  WARN  object 0xb1a4b40 was not returned to mpool ucp_requests
[1710176013.636841] [node056:2004773:0]          mpool.c:43   UCX  WARN  object 0xb1a4d00 was not returned to mpool ucp_requests
[1710176013.636845] [node056:2004773:0]          mpool.c:43   UCX  WARN  object 0xb1a4ec0 was not returned to mpool ucp_requests
[1710176013.636848] [node056:2004773:0]          mpool.c:43   UCX  WARN  object 0xb1a5080 was not returned to mpool ucp_requests


           ************************************************************
           *        Program running with 20 parallel MPI-processes    *
           *              working on a common directory               *
           ************************************************************

Diagonalization of the overlap matrix:
Smallest eigenvalue                        ... 3.967e-06
Time for diagonalization                   ...    1.801 sec
Threshold for overlap eigenvalues          ... 1.000e-08
Number of eigenvalues below threshold      ... 0
Time for construction of square roots      ...    3.364 sec
Total time needed                          ...    6.270 sec

-------------------
DFT GRID GENERATION
-------------------

General Integration Accuracy     IntAcc      ... 4.388
Radial Grid Type                 RadialGrid  ... OptM3 with GC (2021)
Angular Grid (max. ang.)         AngularGrid ... 4 (Lebedev-302)
Angular grid pruning method      GridPruning ... 4 (adaptive)
Weight generation scheme         WeightScheme... Becke
Basis function cutoff            BFCut       ... 1.0000e-11
Integration weight cutoff        WCut        ... 1.0000e-14
Angular grids for H and He will be reduced by one unit
Partially contracted basis set               ... off
Rotationally invariant grid construction     ... off

Total number of grid points                  ...   302391
Total number of batches                      ...     4764
Average number of points per batch           ...       63
Average number of grid points per atom       ...     4513
Time for grid setup =    2.739 sec

--------------------
COSX GRID GENERATION
--------------------

GRIDX 1
-------
General Integration Accuracy     IntAcc      ... 3.816
Radial Grid Type                 RadialGrid  ... OptM3 with GC (2021)
Angular Grid (max. ang.)         AngularGrid ... 1 (Lebedev-50)
Angular grid pruning method      GridPruning ... 4 (adaptive)
Weight generation scheme         WeightScheme... Becke
Basis function cutoff            BFCut       ... 1.0000e-11
Integration weight cutoff        WCut        ... 1.0000e-14
Angular grids for H and He will be reduced by one unit
Partially contracted basis set               ... on
Rotationally invariant grid construction     ... off

Total number of grid points                  ...    38366
Total number of batches                      ...      633
Average number of points per batch           ...       60
Average number of grid points per atom       ...      573
UseSFitting                                  ... on

GRIDX 2
-------
General Integration Accuracy     IntAcc      ... 4.020
Radial Grid Type                 RadialGrid  ... OptM3 with GC (2021)
Angular Grid (max. ang.)         AngularGrid ... 2 (Lebedev-110)
Angular grid pruning method      GridPruning ... 4 (adaptive)
Weight generation scheme         WeightScheme... Becke
Basis function cutoff            BFCut       ... 1.0000e-11
Integration weight cutoff        WCut        ... 1.0000e-14
Angular grids for H and He will be reduced by one unit
Partially contracted basis set               ... on
Rotationally invariant grid construction     ... off

Total number of grid points                  ...    81010
Total number of batches                      ...     1298
Average number of points per batch           ...       62
Average number of grid points per atom       ...     1209
UseSFitting                                  ... on

GRIDX 3
-------
General Integration Accuracy     IntAcc      ... 4.338
Radial Grid Type                 RadialGrid  ... OptM3 with GC (2021)
Angular Grid (max. ang.)         AngularGrid ... 3 (Lebedev-194)
Angular grid pruning method      GridPruning ... 4 (adaptive)
Weight generation scheme         WeightScheme... Becke
Basis function cutoff            BFCut       ... 1.0000e-11
Integration weight cutoff        WCut        ... 1.0000e-14
Angular grids for H and He will be reduced by one unit
Partially contracted basis set               ... on
Rotationally invariant grid construction     ... off

Total number of grid points                  ...   175821
Total number of batches                      ...     2779
Average number of points per batch           ...       63
Average number of grid points per atom       ...     2624
UseSFitting                                  ... on

Time for X-Grid setup             =   11.199 sec


--------------------
CPCM SOLVATION MODEL
--------------------
CPCM parameters:
  Epsilon                                         ...      26.7260
  Refrac                                          ...       1.2907
  Rsolv                                           ...       1.3000
  Surface type                                    ... GAUSSIAN VDW
  Epsilon function type                           ...         CPCM
Solvent:                                     ... 2,2,2-TRIFLUOROETHANOL
SMD-CDS solvent descriptors:
  Soln                                       ...    1.2907
  Soln25                                     ... Unavailable
  Sola                                       ...    0.5700
  Solb                                       ...    0.2500
  Solg                                       ...   42.0200
  Solc                                       ...    0.0000
  Solh                                       ...    0.5000
Radii:
 Radius for O  used is    2.8724 Bohr (=   1.5200 Ang.)
 Radius for N  used is    3.5716 Bohr (=   1.8900 Ang.)
 Radius for C  used is    3.4960 Bohr (=   1.8500 Ang.)
 Radius for H  used is    2.2677 Bohr (=   1.2000 Ang.)
Calculating surface                               ...        done! (  0.0s)
GEPOL surface points                              ...         3817
GEPOL Volume                                      ...    3204.8702
GEPOL Surface-area                                ...    1727.2235
Calculating surface distance matrix               ...        done! (  0.2s)
Performing Cholesky decomposition & store         ...        done! (  0.8s)
Overall time for CPCM initialization              ...                 1.0s
--------------
SCF ITERATIONS
--------------
ITER       Energy         Delta-E        Max-DP      RMS-DP      [F,P]     Damp
               ***  Starting incremental Fock matrix formation  ***
  0  -1384.3677093623   0.000000000000 0.02507089  0.00013131  0.0345393 0.7000
                      *** Initiating the SOSCF procedure ***
                      *** Re-Reading the Fockian *** 
                      *** Removing any level shift *** 
ITER      Energy       Delta-E        Grad      Rot      Max-DP    RMS-DP
  1  -1384.37618327  -0.0084739066  0.002216  0.002216  0.081715  0.000381
               *** Restarting incremental Fock matrix formation ***
  2  -1384.39930010  -0.0231168325  0.001514  0.005750  0.013951  0.000077
  3  -1384.40004929  -0.0007491909  0.001417  0.003652  0.006320  0.000046
  4  -1384.40012556  -0.0000762646  0.001217  0.002127  0.004753  0.000021
  5  -1384.40022401  -0.0000984556  0.000199  0.000506  0.002012  0.000011
  6  -1384.40022409  -0.0000000739  0.000130  0.000214  0.000878  0.000005
  7  -1384.40023004  -0.0000059543  0.000038  0.000118  0.000647  0.000003
  8  -1384.40022980   0.0000002429  0.000052  0.000097  0.000254  0.000002
  9  -1384.40023029  -0.0000004931  0.000011  0.000038  0.000143  0.000001
 10  -1384.40023030  -0.0000000106  0.000015  0.000024  0.000149  0.000001
                  ***Gradient check signals convergence***
              ***Rediagonalizing the Fockian in SOSCF/NRSCF***

               *****************************************************
               *                     SUCCESS                       *
               *           SCF CONVERGED AFTER  11 CYCLES          *
               *****************************************************

Old exchange energy                            =    -48.089800309 Eh
New exchange energy                            =    -48.089811783 Eh
Exchange energy change after final integration =     -0.000011474 Eh
Total energy after final integration           =  -1384.400241838 Eh
Final COS-X integration done in                =    33.455 sec

SMD CDS free energy correction energy :                -0.44172     Kcal/mol
Total Energy after SMD CDS correction =             -1384.400945761 Eh
Total Energy       :        -1384.40094576 Eh          -37671.46491 eV
  Last Energy change         ...   -6.2283e-08  Tolerance :   1.0000e-08
  Last MAX-Density change    ...    2.5535e-15  Tolerance :   1.0000e-07
             **** THE GBW FILE WAS UPDATED (ImineZ6opt.gbw) ****
             **** DENSITY ImineZ6opt.scfp WAS UPDATED ****
             **** ENERGY FILE WAS UPDATED (ImineZ6opt.en.tmp) ****
             **** THE GBW FILE WAS UPDATED (ImineZ6opt.gbw) ****
             **** DENSITY ImineZ6opt.scfp WAS UPDATED ****
Total SCF time: 0 days 0 hours 6 min 52 sec 

Maximum memory used throughout the entire SCF-calculation: 399.7 MB
[1710176430.820709] [node056:2004972:0]          mpool.c:43   UCX  WARN  object 0x12a8d440 was not returned to mpool ucp_requests
[1710176430.820730] [node056:2004972:0]          mpool.c:43   UCX  WARN  object 0x12a8d600 was not returned to mpool ucp_requests
[1710176430.820735] [node056:2004972:0]          mpool.c:43   UCX  WARN  object 0x12a8d7c0 was not returned to mpool ucp_requests
[1710176430.820739] [node056:2004972:0]          mpool.c:43   UCX  WARN  object 0x12a8d980 was not returned to mpool ucp_requests
[1710176430.820743] [node056:2004972:0]          mpool.c:43   UCX  WARN  object 0x12a8db40 was not returned to mpool ucp_requests
[1710176430.820747] [node056:2004972:0]          mpool.c:43   UCX  WARN  object 0x12a8dd00 was not returned to mpool ucp_requests
[1710176430.820751] [node056:2004972:0]          mpool.c:43   UCX  WARN  object 0x12a8dec0 was not returned to mpool ucp_requests
[1710176430.820755] [node056:2004972:0]          mpool.c:43   UCX  WARN  object 0x12a8e080 was not returned to mpool ucp_requests
[1710176430.853324] [node056:2004963:0]          mpool.c:43   UCX  WARN  object 0x1391e400 was not returned to mpool ucp_requests
[1710176430.853343] [node056:2004963:0]          mpool.c:43   UCX  WARN  object 0x1391e780 was not returned to mpool ucp_requests
[1710176430.853348] [node056:2004963:0]          mpool.c:43   UCX  WARN  object 0x1391e940 was not returned to mpool ucp_requests
[1710176430.853352] [node056:2004963:0]          mpool.c:43   UCX  WARN  object 0x1391eb00 was not returned to mpool ucp_requests
[1710176430.853355] [node056:2004963:0]          mpool.c:43   UCX  WARN  object 0x1391ecc0 was not returned to mpool ucp_requests
[1710176430.853359] [node056:2004963:0]          mpool.c:43   UCX  WARN  object 0x1391ee80 was not returned to mpool ucp_requests
[1710176430.853362] [node056:2004963:0]          mpool.c:43   UCX  WARN  object 0x1391f040 was not returned to mpool ucp_requests
[1710176430.853936] [node056:2004964:0]          mpool.c:43   UCX  WARN  object 0x141a53c0 was not returned to mpool ucp_requests
[1710176430.853949] [node056:2004964:0]          mpool.c:43   UCX  WARN  object 0x141a5580 was not returned to mpool ucp_requests
[1710176430.853954] [node056:2004964:0]          mpool.c:43   UCX  WARN  object 0x141a5740 was not returned to mpool ucp_requests
[1710176430.853958] [node056:2004964:0]          mpool.c:43   UCX  WARN  object 0x141a5ac0 was not returned to mpool ucp_requests
[1710176430.853963] [node056:2004964:0]          mpool.c:43   UCX  WARN  object 0x141a5c80 was not returned to mpool ucp_requests
[1710176430.853967] [node056:2004964:0]          mpool.c:43   UCX  WARN  object 0x141a5e40 was not returned to mpool ucp_requests
[1710176430.853971] [node056:2004964:0]          mpool.c:43   UCX  WARN  object 0x141a6000 was not returned to mpool ucp_requests
[1710176430.824549] [node056:2004965:0]          mpool.c:43   UCX  WARN  object 0x13dfc2c0 was not returned to mpool ucp_requests
[1710176430.824563] [node056:2004965:0]          mpool.c:43   UCX  WARN  object 0x13dfc480 was not returned to mpool ucp_requests
[1710176430.824566] [node056:2004965:0]          mpool.c:43   UCX  WARN  object 0x13dfc800 was not returned to mpool ucp_requests
[1710176430.824569] [node056:2004965:0]          mpool.c:43   UCX  WARN  object 0x13dfc9c0 was not returned to mpool ucp_requests
[1710176430.824572] [node056:2004965:0]          mpool.c:43   UCX  WARN  object 0x13dfcb80 was not returned to mpool ucp_requests
[1710176430.824574] [node056:2004965:0]          mpool.c:43   UCX  WARN  object 0x13dfcd40 was not returned to mpool ucp_requests
[1710176430.824576] [node056:2004965:0]          mpool.c:43   UCX  WARN  object 0x13dfcf00 was not returned to mpool ucp_requests
[1710176430.863292] [node056:2004966:0]          mpool.c:43   UCX  WARN  object 0x12eb2400 was not returned to mpool ucp_requests
[1710176430.863305] [node056:2004966:0]          mpool.c:43   UCX  WARN  object 0x12eb25c0 was not returned to mpool ucp_requests
[1710176430.863310] [node056:2004966:0]          mpool.c:43   UCX  WARN  object 0x12eb2780 was not returned to mpool ucp_requests
[1710176430.863313] [node056:2004966:0]          mpool.c:43   UCX  WARN  object 0x12eb2940 was not returned to mpool ucp_requests
[1710176430.863317] [node056:2004966:0]          mpool.c:43   UCX  WARN  object 0x12eb2b00 was not returned to mpool ucp_requests
[1710176430.863320] [node056:2004966:0]          mpool.c:43   UCX  WARN  object 0x12eb2e80 was not returned to mpool ucp_requests
[1710176430.863324] [node056:2004966:0]          mpool.c:43   UCX  WARN  object 0x12eb3040 was not returned to mpool ucp_requests
[1710176430.856327] [node056:2004967:0]          mpool.c:43   UCX  WARN  object 0x148854c0 was not returned to mpool ucp_requests
[1710176430.856338] [node056:2004967:0]          mpool.c:43   UCX  WARN  object 0x14885680 was not returned to mpool ucp_requests
[1710176430.856343] [node056:2004967:0]          mpool.c:43   UCX  WARN  object 0x14885840 was not returned to mpool ucp_requests
[1710176430.856347] [node056:2004967:0]          mpool.c:43   UCX  WARN  object 0x14885bc0 was not returned to mpool ucp_requests
[1710176430.856350] [node056:2004967:0]          mpool.c:43   UCX  WARN  object 0x14885d80 was not returned to mpool ucp_requests
[1710176430.856355] [node056:2004967:0]          mpool.c:43   UCX  WARN  object 0x14885f40 was not returned to mpool ucp_requests
[1710176430.856358] [node056:2004967:0]          mpool.c:43   UCX  WARN  object 0x14886100 was not returned to mpool ucp_requests
[1710176430.861785] [node056:2004968:0]          mpool.c:43   UCX  WARN  object 0x149eb080 was not returned to mpool ucp_requests
[1710176430.861799] [node056:2004968:0]          mpool.c:43   UCX  WARN  object 0x149eb240 was not returned to mpool ucp_requests
[1710176430.861803] [node056:2004968:0]          mpool.c:43   UCX  WARN  object 0x149eb400 was not returned to mpool ucp_requests
[1710176430.861806] [node056:2004968:0]          mpool.c:43   UCX  WARN  object 0x149eb5c0 was not returned to mpool ucp_requests
[1710176430.861809] [node056:2004968:0]          mpool.c:43   UCX  WARN  object 0x149eb780 was not returned to mpool ucp_requests
[1710176430.861812] [node056:2004968:0]          mpool.c:43   UCX  WARN  object 0x149eb940 was not returned to mpool ucp_requests
[1710176430.861815] [node056:2004968:0]          mpool.c:43   UCX  WARN  object 0x149ebe80 was not returned to mpool ucp_requests
[1710176430.824189] [node056:2004969:0]          mpool.c:43   UCX  WARN  object 0x13fde200 was not returned to mpool ucp_requests
[1710176430.824206] [node056:2004969:0]          mpool.c:43   UCX  WARN  object 0x13fde3c0 was not returned to mpool ucp_requests
[1710176430.824210] [node056:2004969:0]          mpool.c:43   UCX  WARN  object 0x13fde580 was not returned to mpool ucp_requests
[1710176430.824214] [node056:2004969:0]          mpool.c:43   UCX  WARN  object 0x13fde740 was not returned to mpool ucp_requests
[1710176430.824217] [node056:2004969:0]          mpool.c:43   UCX  WARN  object 0x13fde900 was not returned to mpool ucp_requests
[1710176430.824221] [node056:2004969:0]          mpool.c:43   UCX  WARN  object 0x13fdec80 was not returned to mpool ucp_requests
[1710176430.824224] [node056:2004969:0]          mpool.c:43   UCX  WARN  object 0x13fdf000 was not returned to mpool ucp_requests
[1710176430.855237] [node056:2004970:0]          mpool.c:43   UCX  WARN  object 0x135ad080 was not returned to mpool ucp_requests
[1710176430.855257] [node056:2004970:0]          mpool.c:43   UCX  WARN  object 0x135ad240 was not returned to mpool ucp_requests
[1710176430.855262] [node056:2004970:0]          mpool.c:43   UCX  WARN  object 0x135ad400 was not returned to mpool ucp_requests
[1710176430.855265] [node056:2004970:0]          mpool.c:43   UCX  WARN  object 0x135ad5c0 was not returned to mpool ucp_requests
[1710176430.855268] [node056:2004970:0]          mpool.c:43   UCX  WARN  object 0x135ad780 was not returned to mpool ucp_requests
[1710176430.855271] [node056:2004970:0]          mpool.c:43   UCX  WARN  object 0x135adb00 was not returned to mpool ucp_requests
[1710176430.855274] [node056:2004970:0]          mpool.c:43   UCX  WARN  object 0x135adcc0 was not returned to mpool ucp_requests
[1710176430.863053] [node056:2004971:0]          mpool.c:43   UCX  WARN  object 0x139a0200 was not returned to mpool ucp_requests
[1710176430.863066] [node056:2004971:0]          mpool.c:43   UCX  WARN  object 0x139a03c0 was not returned to mpool ucp_requests
[1710176430.863071] [node056:2004971:0]          mpool.c:43   UCX  WARN  object 0x139a0740 was not returned to mpool ucp_requests
[1710176430.863075] [node056:2004971:0]          mpool.c:43   UCX  WARN  object 0x139a0ac0 was not returned to mpool ucp_requests
[1710176430.863078] [node056:2004971:0]          mpool.c:43   UCX  WARN  object 0x139a0c80 was not returned to mpool ucp_requests
[1710176430.863081] [node056:2004971:0]          mpool.c:43   UCX  WARN  object 0x139a0e40 was not returned to mpool ucp_requests
[1710176430.863084] [node056:2004971:0]          mpool.c:43   UCX  WARN  object 0x139a1000 was not returned to mpool ucp_requests
[1710176430.856692] [node056:2004973:0]          mpool.c:43   UCX  WARN  object 0x12bda240 was not returned to mpool ucp_requests
[1710176430.856704] [node056:2004973:0]          mpool.c:43   UCX  WARN  object 0x12bda400 was not returned to mpool ucp_requests
[1710176430.856708] [node056:2004973:0]          mpool.c:43   UCX  WARN  object 0x12bda5c0 was not returned to mpool ucp_requests
[1710176430.856711] [node056:2004973:0]          mpool.c:43   UCX  WARN  object 0x12bda780 was not returned to mpool ucp_requests
[1710176430.856714] [node056:2004973:0]          mpool.c:43   UCX  WARN  object 0x12bda940 was not returned to mpool ucp_requests
[1710176430.856717] [node056:2004973:0]          mpool.c:43   UCX  WARN  object 0x12bdab00 was not returned to mpool ucp_requests
[1710176430.856720] [node056:2004973:0]          mpool.c:43   UCX  WARN  object 0x12bdacc0 was not returned to mpool ucp_requests
[1710176430.856723] [node056:2004973:0]          mpool.c:43   UCX  WARN  object 0x12bdae80 was not returned to mpool ucp_requests
[1710176430.821631] [node056:2004974:0]          mpool.c:43   UCX  WARN  object 0x141b8380 was not returned to mpool ucp_requests
[1710176430.821642] [node056:2004974:0]          mpool.c:43   UCX  WARN  object 0x141b8540 was not returned to mpool ucp_requests
[1710176430.821647] [node056:2004974:0]          mpool.c:43   UCX  WARN  object 0x141b8700 was not returned to mpool ucp_requests
[1710176430.821651] [node056:2004974:0]          mpool.c:43   UCX  WARN  object 0x141b88c0 was not returned to mpool ucp_requests
[1710176430.821654] [node056:2004974:0]          mpool.c:43   UCX  WARN  object 0x141b8a80 was not returned to mpool ucp_requests
[1710176430.821658] [node056:2004974:0]          mpool.c:43   UCX  WARN  object 0x141b8c40 was not returned to mpool ucp_requests
[1710176430.821662] [node056:2004974:0]          mpool.c:43   UCX  WARN  object 0x141b8e00 was not returned to mpool ucp_requests
[1710176430.821665] [node056:2004974:0]          mpool.c:43   UCX  WARN  object 0x141b8fc0 was not returned to mpool ucp_requests
[1710176430.858412] [node056:2004975:0]          mpool.c:43   UCX  WARN  object 0x13af9340 was not returned to mpool ucp_requests
[1710176430.858423] [node056:2004975:0]          mpool.c:43   UCX  WARN  object 0x13af9500 was not returned to mpool ucp_requests
[1710176430.858428] [node056:2004975:0]          mpool.c:43   UCX  WARN  object 0x13af96c0 was not returned to mpool ucp_requests
[1710176430.858432] [node056:2004975:0]          mpool.c:43   UCX  WARN  object 0x13af9880 was not returned to mpool ucp_requests
[1710176430.858435] [node056:2004975:0]          mpool.c:43   UCX  WARN  object 0x13af9a40 was not returned to mpool ucp_requests
[1710176430.858439] [node056:2004975:0]          mpool.c:43   UCX  WARN  object 0x13af9c00 was not returned to mpool ucp_requests
[1710176430.858443] [node056:2004975:0]          mpool.c:43   UCX  WARN  object 0x13af9dc0 was not returned to mpool ucp_requests
[1710176430.858446] [node056:2004975:0]          mpool.c:43   UCX  WARN  object 0x13af9f80 was not returned to mpool ucp_requests
[1710176430.856275] [node056:2004957:0]          mpool.c:43   UCX  WARN  object 0x13af1500 was not returned to mpool ucp_requests
[1710176430.856294] [node056:2004957:0]          mpool.c:43   UCX  WARN  object 0x13af16c0 was not returned to mpool ucp_requests
[1710176430.856298] [node056:2004957:0]          mpool.c:43   UCX  WARN  object 0x13af1880 was not returned to mpool ucp_requests
[1710176430.856302] [node056:2004957:0]          mpool.c:43   UCX  WARN  object 0x13af1a40 was not returned to mpool ucp_requests
[1710176430.856305] [node056:2004957:0]          mpool.c:43   UCX  WARN  object 0x13af1c00 was not returned to mpool ucp_requests
[1710176430.856309] [node056:2004957:0]          mpool.c:43   UCX  WARN  object 0x13af1dc0 was not returned to mpool ucp_requests
[1710176430.856312] [node056:2004957:0]          mpool.c:43   UCX  WARN  object 0x13af1f80 was not returned to mpool ucp_requests
[1710176430.826596] [node056:2004958:0]          mpool.c:43   UCX  WARN  object 0x13f05ec0 was not returned to mpool ucp_requests
[1710176430.826616] [node056:2004958:0]          mpool.c:43   UCX  WARN  object 0x13f06400 was not returned to mpool ucp_requests
[1710176430.826622] [node056:2004958:0]          mpool.c:43   UCX  WARN  object 0x13f06780 was not returned to mpool ucp_requests
[1710176430.826625] [node056:2004958:0]          mpool.c:43   UCX  WARN  object 0x13f06940 was not returned to mpool ucp_requests
[1710176430.826628] [node056:2004958:0]          mpool.c:43   UCX  WARN  object 0x13f06b00 was not returned to mpool ucp_requests
[1710176430.826631] [node056:2004958:0]          mpool.c:43   UCX  WARN  object 0x13f06cc0 was not returned to mpool ucp_requests
[1710176430.826634] [node056:2004958:0]          mpool.c:43   UCX  WARN  object 0x13f06e80 was not returned to mpool ucp_requests
[1710176430.850180] [node056:2004959:0]          mpool.c:43   UCX  WARN  object 0x1365b380 was not returned to mpool ucp_requests
[1710176430.850192] [node056:2004959:0]          mpool.c:43   UCX  WARN  object 0x1365b540 was not returned to mpool ucp_requests
[1710176430.850196] [node056:2004959:0]          mpool.c:43   UCX  WARN  object 0x1365b700 was not returned to mpool ucp_requests
[1710176430.850199] [node056:2004959:0]          mpool.c:43   UCX  WARN  object 0x1365ba80 was not returned to mpool ucp_requests
[1710176430.850202] [node056:2004959:0]          mpool.c:43   UCX  WARN  object 0x1365bc40 was not returned to mpool ucp_requests
[1710176430.850205] [node056:2004959:0]          mpool.c:43   UCX  WARN  object 0x1365be00 was not returned to mpool ucp_requests
[1710176430.850208] [node056:2004959:0]          mpool.c:43   UCX  WARN  object 0x1365bfc0 was not returned to mpool ucp_requests
[1710176430.863442] [node056:2004960:0]          mpool.c:43   UCX  WARN  object 0x12afd2c0 was not returned to mpool ucp_requests
[1710176430.863454] [node056:2004960:0]          mpool.c:43   UCX  WARN  object 0x12afd480 was not returned to mpool ucp_requests
[1710176430.863459] [node056:2004960:0]          mpool.c:43   UCX  WARN  object 0x12afd640 was not returned to mpool ucp_requests
[1710176430.863463] [node056:2004960:0]          mpool.c:43   UCX  WARN  object 0x12afd800 was not returned to mpool ucp_requests
[1710176430.863466] [node056:2004960:0]          mpool.c:43   UCX  WARN  object 0x12afd9c0 was not returned to mpool ucp_requests
[1710176430.863470] [node056:2004960:0]          mpool.c:43   UCX  WARN  object 0x12afdb80 was not returned to mpool ucp_requests
[1710176430.863473] [node056:2004960:0]          mpool.c:43   UCX  WARN  object 0x12afdf00 was not returned to mpool ucp_requests
[1710176430.846582] [node056:2004961:0]          mpool.c:43   UCX  WARN  object 0x145284c0 was not returned to mpool ucp_requests
[1710176430.846594] [node056:2004961:0]          mpool.c:43   UCX  WARN  object 0x14528680 was not returned to mpool ucp_requests
[1710176430.846598] [node056:2004961:0]          mpool.c:43   UCX  WARN  object 0x14528840 was not returned to mpool ucp_requests
[1710176430.846601] [node056:2004961:0]          mpool.c:43   UCX  WARN  object 0x14528a00 was not returned to mpool ucp_requests
[1710176430.846604] [node056:2004961:0]          mpool.c:43   UCX  WARN  object 0x14528d80 was not returned to mpool ucp_requests
[1710176430.846607] [node056:2004961:0]          mpool.c:43   UCX  WARN  object 0x14528f40 was not returned to mpool ucp_requests
[1710176430.846610] [node056:2004961:0]          mpool.c:43   UCX  WARN  object 0x14529100 was not returned to mpool ucp_requests
[1710176430.822100] [node056:2004962:0]          mpool.c:43   UCX  WARN  object 0x1359e300 was not returned to mpool ucp_requests
[1710176430.822115] [node056:2004962:0]          mpool.c:43   UCX  WARN  object 0x1359e4c0 was not returned to mpool ucp_requests
[1710176430.822119] [node056:2004962:0]          mpool.c:43   UCX  WARN  object 0x1359e680 was not returned to mpool ucp_requests
[1710176430.822122] [node056:2004962:0]          mpool.c:43   UCX  WARN  object 0x1359e840 was not returned to mpool ucp_requests
[1710176430.822126] [node056:2004962:0]          mpool.c:43   UCX  WARN  object 0x1359ea00 was not returned to mpool ucp_requests
[1710176430.822129] [node056:2004962:0]          mpool.c:43   UCX  WARN  object 0x1359ed80 was not returned to mpool ucp_requests
[1710176430.822131] [node056:2004962:0]          mpool.c:43   UCX  WARN  object 0x1359ef40 was not returned to mpool ucp_requests


-------------------------------------------------------------------------------
                          DFT DISPERSION CORRECTION                            
                                                                               
                              DFTD3 V3.1  Rev 1                                
                          USING Becke-Johnson damping                          
-------------------------------------------------------------------------------
-------------------------   ----------------
Dispersion correction           -0.091594368
-------------------------   ----------------


-------------------------   --------------------
FINAL SINGLE POINT ENERGY     -1384.492540129781
-------------------------   --------------------


           ************************************************************
           *        Program running with 20 parallel MPI-processes    *
           *              working on a common directory               *
           ************************************************************
------------------------------------------------------------------------------
                         ORCA SCF GRADIENT CALCULATION
------------------------------------------------------------------------------

 ... reading COSX grid (gridx3)
Gradient of the Kohn-Sham DFT energy:
Kohn-Sham wavefunction type      ... RKS
Hartree-Fock exchange scaling    ...    0.250
Number of operators              ...    1
Number of atoms                  ...   67
Basis set dimensions             ... 1227
Integral neglect threshold       ... 2.5e-11
Integral primitive cutoff        ... 2.5e-12
SHARK Integral package           ... ON

Nuc. rep. gradient       (SHARK) ... done (  0.2 sec)
HCore & Overlap gradient (SHARK) ... done (  1.1 sec)
RI-J gradient            (SHARK) ... done (  6.5 sec)
COSX-gradient                    ... done ( 45.3 sec)
Exchange-correlation gradient    ... done
Dispersion correction            ... done

------------------
CARTESIAN GRADIENT
------------------

   1   O   :    0.003424916   -0.003179617    0.001558465
   2   O   :   -0.003688593    0.006222505   -0.008248949
   3   N   :   -0.000661602   -0.012831263   -0.004518806
   4   N   :    0.007071269    0.000535102   -0.002830640
   5   C   :   -0.005256727    0.009875254    0.007218646
   6   C   :   -0.005358422   -0.013436455   -0.005078016
   7   H   :    0.000565249    0.006270641    0.000647302
   8   C   :    0.002649200    0.001499504   -0.001577816
   9   C   :    0.000844897   -0.001053918    0.002175835
  10   H   :   -0.000421980   -0.000572746   -0.001220841
  11   C   :    0.002657077   -0.001399443   -0.001904455
  12   H   :   -0.000570999    0.000248790    0.000093748
  13   C   :    0.000211867    0.000099110    0.001396436
  14   H   :   -0.000135741   -0.000135763    0.000335414
  15   C   :   -0.002287998    0.002688775   -0.001984862
  16   H   :    0.000185108   -0.000620703    0.000032162
  17   C   :   -0.001760053    0.000524523    0.001324742
  18   H   :   -0.000622301    0.000063318    0.000179188
  19   C   :    0.002157601    0.009758367    0.002284893
  20   C   :    0.001499230   -0.002631014   -0.001544107
  21   H   :   -0.000805499   -0.000367758   -0.000094339
  22   H   :   -0.001477730    0.001129979   -0.000764400
  23   H   :   -0.001085545    0.000552083    0.000320413
  24   C   :    0.002045546   -0.002547896   -0.001067631
  25   H   :   -0.000858585    0.000587285    0.000716935
  26   H   :   -0.000288544    0.001196614    0.001797921
  27   H   :   -0.000875396   -0.000061726    0.000980210
  28   C   :    0.000710836    0.001674968    0.000066340
  29   H   :   -0.000232051   -0.001205550   -0.000571535
  30   H   :    0.000284778   -0.001326002    0.000308869
  31   H   :    0.000989671   -0.000827869   -0.000688958
  32   C   :   -0.002202272    0.002144329    0.007311011
  33   C   :    0.000412648   -0.008456811   -0.003916479
  34   C   :   -0.002328014    0.006828019    0.001883802
  35   H   :    0.000249885   -0.000223276    0.002669998
  36   C   :   -0.000155840    0.001750187   -0.001454394
  37   H   :    0.000305392   -0.000594629   -0.000326159
  38   C   :    0.001204885   -0.002887663    0.001080790
  39   H   :   -0.000274860    0.000859136    0.000340830
  40   C   :   -0.000110667    0.000949597   -0.005253162
  41   H   :   -0.000283308   -0.001096292    0.001252482
  42   C   :    0.000658252   -0.004581339    0.002093606
  43   C   :    0.000316130    0.002681546    0.001889700
  44   H   :   -0.000664827   -0.000855996   -0.001170337
  45   H   :   -0.000288992    0.000703600   -0.000850986
  46   H   :   -0.001968205   -0.001439370   -0.000748728
  47   C   :    0.000162487    0.002051711   -0.002782417
  48   H   :   -0.000218192    0.000308317   -0.000140145
  49   H   :   -0.000084260    0.001295953    0.003015059
  50   H   :    0.000195227    0.000013540    0.000163156
  51   C   :   -0.000385191    0.002837290   -0.000676414
  52   H   :    0.000006908    0.000192123   -0.000716230
  53   H   :    0.002087263   -0.000498458   -0.001152348
  54   H   :   -0.000099721    0.002573314    0.000934690
  55   C   :    0.006556842   -0.008652371    0.002622730
  56   C   :   -0.001781342    0.002687806   -0.002141628
  57   C   :    0.000740946    0.000159810   -0.001657990
  58   H   :    0.000097594    0.000563795    0.001963403
  59   C   :    0.000764556   -0.000544872    0.003708148
  60   H   :   -0.000193581   -0.000013581   -0.000453659
  61   C   :   -0.000284454   -0.000102727   -0.000473418
  62   H   :    0.000255311   -0.000228606   -0.000236818
  63   C   :   -0.003078562    0.001911436   -0.000046198
  64   H   :    0.000414606   -0.000185886    0.000194755
  65   C   :    0.001869926   -0.001503516   -0.000657979
  66   H   :   -0.001664879    0.001290856    0.000655145
  67   H   :    0.001113745   -0.000394758    0.003413581

Difference to translation invariance:
           :    0.0002549172    0.0002713051   -0.0003204368

Difference to rotation invariance:
           :   -0.0062279614    0.0010521404    0.0020538504

Norm of the cartesian gradient     ...    0.0400669149
RMS gradient                       ...    0.0028261023
MAX gradient                       ...    0.0134364547

-------
TIMINGS
-------

Total SCF gradient time            ...       74.963 sec

One electron gradient       ....       1.121 sec  (  1.5%)
RI-J Coulomb gradient       ....       6.472 sec  (  8.6%)
COSX gradient               ....      45.331 sec  ( 60.5%)
XC gradient                 ....       8.383 sec  ( 11.2%)
CPCM gradient               ....       2.388 sec  (  3.2%)
   A-Matrix (El+Nuc)        ....       0.590 sec  (  0.8%)
   Potential                ....       1.798 sec  (  2.4%)

Maximum memory used throughout the entire SCFGRAD-calculation: 265.0 MB
------------------------------------------------------------------------------
                         ORCA GEOMETRY RELAXATION STEP
------------------------------------------------------------------------------

Reading the OPT-File                    .... done
Getting information on internals        .... done
Copying old internal coords+grads       .... done
Making the new internal coordinates     .... (new redundants).... done
Validating the new internal coordinates .... (new redundants).... done
Calculating the B-matrix                .... done
Calculating the G,G- and P matrices     .... done
Transforming gradient to internals      .... done
Projecting the internal gradient        .... done
Number of atoms                         ....  67
Number of internal coordinates          .... 356
Current Energy                          .... -1384.492540130 Eh
Current gradient norm                   ....     0.040066915 Eh/bohr
Maximum allowed component of the step   ....  0.150
Current trust radius                    ....  0.300
Updating the Hessian (BFGS)             .... done
Forming the augmented Hessian           .... done
Diagonalizing the augmented Hessian     .... done
Last element of RFO vector              ....  0.931901428
Lowest eigenvalues of augmented Hessian:
 -0.006724182  0.000868777  0.008579426  0.008638267  0.009412116
Length of the computed step             ....  0.389216737
Warning: the length of the step is outside the trust region - taking restricted step instead
The input lambda is                     ....    -0.006724
   iter:   1  x=   -0.011404  g=   13.140239 f(x)=     0.061490
   iter:   2  x=   -0.013823  g=    6.944247 f(x)=     0.016799
   iter:   3  x=   -0.014216  g=    5.319607 f(x)=     0.002092
   iter:   4  x=   -0.014224  g=    5.108649 f(x)=     0.000042
   iter:   5  x=   -0.014224  g=    5.104380 f(x)=     0.000000
   iter:   6  x=   -0.014224  g=    5.104378 f(x)=     0.000000
The output lambda is                    ....    -0.014224 (6 iterations)
The final length of the internal step   ....  0.300000000
Converting the step to cartesian space:
 Initial RMS(Int)=    0.0158999682
Transforming coordinates:
 Iter   0:  RMS(Cart)=    0.1394064850 RMS(Int)=    1.1499173697
 Iter   1:  RMS(Cart)=    0.0075638428 RMS(Int)=    0.0023169816
 Iter   2:  RMS(Cart)=    0.0005099996 RMS(Int)=    0.0001268989
 Iter   3:  RMS(Cart)=    0.0000658773 RMS(Int)=    0.0000204851
 Iter   4:  RMS(Cart)=    0.0000044601 RMS(Int)=    0.0000014863
 Iter   5:  RMS(Cart)=    0.0000006117 RMS(Int)=    0.0000001870
 Iter   6:  RMS(Cart)=    0.0000000419 RMS(Int)=    0.0000000163
done
Storing new coordinates                 .... done

                                .--------------------.
          ----------------------|Geometry convergence|-------------------------
          Item                value                   Tolerance       Converged
          ---------------------------------------------------------------------
          Energy change      -0.0155539858            0.0000050000      NO
          RMS gradient        0.0017473456            0.0001000000      NO
          MAX gradient        0.0094893345            0.0003000000      NO
          RMS step            0.0158999682            0.0020000000      NO
          MAX step            0.0802368589            0.0040000000      NO
          ........................................................
          Max(Bonds)      0.0159      Max(Angles)    1.82
          Max(Dihed)        4.60      Max(Improp)    0.00
          ---------------------------------------------------------------------

The optimization has not yet converged - more geometry cycles are needed


    ---------------------------------------------------------------------------
                         Redundant Internal Coordinates
                            (Angstroem and degrees)

        Definition                    Value    dE/dq     Step     New-Value
    ----------------------------------------------------------------------------
     1. B(C   4,N   2)                1.2539  0.007451 -0.0124    1.2415   
     2. B(C   4,O   0)                1.3777 -0.004801  0.0050    1.3827   
     3. B(C   5,N   3)                1.4460  0.005447 -0.0159    1.4301   
     4. B(C   5,C   4)                1.5330  0.000088 -0.0076    1.5253   
     5. B(H   6,C   5)                1.0942 -0.001711  0.0035    1.0977   
     6. B(C   7,C   5)                1.5176  0.001364 -0.0064    1.5112   
     7. B(C   8,C   7)                1.3919  0.001474 -0.0033    1.3886   
     8. B(H   9,C   8)                1.0839 -0.000350  0.0012    1.0851   
     9. B(C  10,C   8)                1.3890  0.001194 -0.0020    1.3870   
    10. B(H  11,C  10)                1.0834 -0.000548  0.0015    1.0849   
    11. B(C  12,C  10)                1.3886  0.001527 -0.0024    1.3861   
    12. B(H  13,C  12)                1.0841 -0.000361  0.0014    1.0855   
    13. B(C  14,C  12)                1.3889  0.001195 -0.0020    1.3870   
    14. B(H  15,C  14)                1.0834 -0.000551  0.0015    1.0849   
    15. B(C  16,C   7)                1.3937  0.002210 -0.0043    1.3894   
    16. B(C  16,C  14)                1.3889  0.000928 -0.0017    1.3872   
    17. B(H  17,C  16)                1.0831  0.000530 -0.0002    1.0830   
    18. B(C  18,N   2)                1.4607 -0.004989  0.0070    1.4678   
    19. B(C  19,C  18)                1.5307  0.002509 -0.0073    1.5234   
    20. B(H  20,C  19)                1.0916  0.000139  0.0005    1.0921   
    21. B(H  21,C  19)                1.0922 -0.000250  0.0009    1.0931   
    22. B(H  22,C  19)                1.0923 -0.000333  0.0009    1.0931   
    23. B(C  23,C  18)                1.5299  0.002471 -0.0078    1.5221   
    24. B(H  24,C  23)                1.0924 -0.000449  0.0012    1.0936   
    25. B(H  25,C  23)                1.0922 -0.000367  0.0011    1.0932   
    26. B(H  26,C  23)                1.0915  0.000785 -0.0008    1.0907   
    27. B(C  27,C  18)                1.5296  0.002446 -0.0060    1.5235   
    28. B(H  28,C  27)                1.0929 -0.000316  0.0010    1.0938   
    29. B(H  29,C  27)                1.0929 -0.000282  0.0009    1.0938   
    30. B(H  30,C  27)                1.0927 -0.000033  0.0006    1.0934   
    31. B(C  31,N   3)                1.3847  0.003565 -0.0094    1.3753   
    32. B(C  32,C  31)                1.4191  0.002488 -0.0033    1.4158   
    33. B(C  33,C  32)                1.3966  0.003242 -0.0066    1.3901   
    34. B(H  34,C  33)                1.0814  0.001101 -0.0009    1.0805   
    35. B(C  35,C  33)                1.3898 -0.000192 -0.0002    1.3896   
    36. B(H  36,C  35)                1.0839 -0.000349  0.0012    1.0851   
    37. B(C  37,C  35)                1.3838  0.001345 -0.0019    1.3820   
    38. B(H  38,C  37)                1.0838 -0.000574  0.0016    1.0854   
    39. B(C  39,C  37)                1.3850  0.001018 -0.0019    1.3832   
    40. B(C  39,C  31)                1.3987 -0.001195  0.0003    1.3989   
    41. B(H  40,C  39)                1.0830  0.000387  0.0006    1.0836   
    42. B(C  41,C  32)                1.5433  0.004777 -0.0137    1.5297   
    43. B(C  42,C  41)                1.5359  0.002557 -0.0070    1.5288   
    44. B(H  43,C  42)                1.0921 -0.000168  0.0005    1.0926   
    45. B(H  44,C  42)                1.0907  0.000145  0.0005    1.0913   
    46. B(H  45,C  42)                1.0931 -0.000450  0.0013    1.0944   
    47. B(C  46,C  41)                1.5344  0.002941 -0.0095    1.5249   
    48. B(H  47,C  46)                1.0933  0.000023  0.0004    1.0937   
    49. B(H  48,C  46)                1.0916 -0.000402  0.0008    1.0924   
    50. B(H  49,C  46)                1.0934  0.000259  0.0001    1.0935   
    51. B(C  50,C  41)                1.5412  0.003609 -0.0081    1.5331   
    52. B(H  51,C  50)                1.0927 -0.000335  0.0009    1.0936   
    53. B(H  52,C  50)                1.0926 -0.000407  0.0010    1.0936   
    54. B(H  53,C  50)                1.0898 -0.002254  0.0041    1.0940   
    55. B(C  54,O   1)                1.2120  0.009489 -0.0115    1.2005   
    56. B(C  54,O   0)                1.3456  0.002614 -0.0062    1.3393   
    57. B(C  55,C  54)                1.4787  0.004058 -0.0107    1.4680   
    58. B(C  56,C  55)                1.3960  0.002815 -0.0050    1.3910   
    59. B(C  56,H  43)                2.9966 -0.000294  0.0120    3.0087   
    60. B(H  57,C  56)                1.0831  0.000365 -0.0005    1.0826   
    61. B(C  58,C  56)                1.3865  0.001315 -0.0025    1.3840   
    62. B(H  59,C  58)                1.0829 -0.000476  0.0013    1.0843   
    63. B(C  60,C  58)                1.3895  0.000766 -0.0013    1.3882   
    64. B(H  61,C  60)                1.0839 -0.000403  0.0014    1.0854   
    65. B(C  62,C  60)                1.3901  0.000492 -0.0009    1.3892   
    66. B(H  63,C  62)                1.0830 -0.000491  0.0013    1.0843   
    67. B(C  64,C  62)                1.3863  0.002151 -0.0035    1.3828   
    68. B(C  64,C  55)                1.3939  0.001998 -0.0041    1.3898   
    69. B(H  65,C  64)                1.0835 -0.000119  0.0003    1.0839   
    70. B(H  66,N   3)                1.0007 -0.002048  0.0011    1.0018   
    71. A(C   4,O   0,C  54)          120.20 -0.001693    0.23    120.43   
    72. A(C   4,N   2,C  18)          123.62 -0.005025    0.45    124.07   
    73. A(C   5,N   3,H  66)          115.82  0.001178   -0.55    115.27   
    74. A(C  31,N   3,H  66)          115.89 -0.003461    0.70    116.59   
    75. A(C   5,N   3,C  31)          124.47  0.002966   -1.12    123.35   
    76. A(O   0,C   4,N   2)          123.03 -0.001353    0.32    123.36   
    77. A(N   2,C   4,C   5)          120.50  0.002082   -0.32    120.18   
    78. A(O   0,C   4,C   5)          116.04 -0.000721   -0.01    116.03   
    79. A(H   6,C   5,C   7)          106.26  0.000597   -0.38    105.88   
    80. A(C   4,C   5,H   6)          105.70  0.002481   -1.29    104.41   
    81. A(N   3,C   5,H   6)          108.40 -0.002941    1.82    110.22   
    82. A(C   4,C   5,C   7)          113.20  0.001544   -0.57    112.63   
    83. A(N   3,C   5,C   7)          110.29 -0.000515    0.31    110.60   
    84. A(N   3,C   5,C   4)          112.58 -0.001163    0.14    112.73   
    85. A(C   5,C   7,C   8)          118.65  0.002045   -0.36    118.28   
    86. A(C   8,C   7,C  16)          119.36  0.001413   -0.19    119.17   
    87. A(C   5,C   7,C  16)          121.99 -0.003462    0.56    122.56   
    88. A(H   9,C   8,C  10)          119.56 -0.000536    0.16    119.72   
    89. A(C   7,C   8,C  10)          120.42 -0.001103    0.17    120.59   
    90. A(C   7,C   8,H   9)          120.01  0.001638   -0.33    119.69   
    91. A(H  11,C  10,C  12)          120.17  0.000131   -0.02    120.14   
    92. A(C   8,C  10,H  11)          119.97  0.000559   -0.12    119.85   
    93. A(C   8,C  10,C  12)          119.86 -0.000691    0.15    120.01   
    94. A(H  13,C  12,C  14)          119.94 -0.001094    0.22    120.16   
    95. A(C  10,C  12,C  14)          120.11  0.002143   -0.43    119.68   
    96. A(C  10,C  12,H  13)          119.95 -0.001051    0.21    120.16   
    97. A(H  15,C  14,C  16)          119.87  0.000937   -0.18    119.69   
    98. A(C  12,C  14,C  16)          119.94 -0.001493    0.29    120.23   
    99. A(C  12,C  14,H  15)          120.19  0.000555   -0.10    120.09   
   100. A(C  14,C  16,H  17)          119.26  0.000086    0.03    119.29   
   101. A(C   7,C  16,H  17)          120.43  0.000182   -0.05    120.38   
   102. A(C   7,C  16,C  14)          120.30 -0.000271    0.03    120.33   
   103. A(N   2,C  18,C  19)          111.23  0.000390   -0.19    111.05   
   104. A(C  23,C  18,C  27)          108.63  0.000216    0.03    108.66   
   105. A(C  19,C  18,C  27)          108.64 -0.000205    0.13    108.76   
   106. A(N   2,C  18,C  27)          105.46 -0.000787    0.59    106.04   
   107. A(C  19,C  18,C  23)          111.34  0.000208   -0.29    111.05   
   108. A(N   2,C  18,C  23)          111.30  0.000114   -0.19    111.11   
   109. A(C  18,C  19,H  21)          110.62  0.002496   -0.67    109.95   
   110. A(C  18,C  19,H  20)          112.17  0.000166   -0.02    112.15   
   111. A(H  21,C  19,H  22)          107.86 -0.001336    0.23    108.08   
   112. A(H  20,C  19,H  22)          107.96 -0.000934    0.35    108.31   
   113. A(C  18,C  19,H  22)          111.09  0.001017   -0.33    110.76   
   114. A(H  20,C  19,H  21)          106.95 -0.001635    0.51    107.46   
   115. A(H  25,C  23,H  26)          107.09 -0.001867    0.63    107.72   
   116. A(H  24,C  23,H  26)          107.98 -0.000902    0.33    108.32   
   117. A(C  18,C  23,H  26)          112.30  0.000241   -0.03    112.27   
   118. A(H  24,C  23,H  25)          107.82 -0.001201    0.17    107.99   
   119. A(C  18,C  23,H  25)          110.41  0.002568   -0.70    109.72   
   120. A(C  18,C  23,H  24)          111.04  0.000940   -0.33    110.71   
   121. A(H  29,C  27,H  30)          107.67 -0.001530    0.43    108.11   
   122. A(H  28,C  27,H  30)          107.70 -0.001475    0.41    108.11   
   123. A(C  18,C  27,H  30)          111.28  0.001400   -0.33    110.94   
   124. A(H  28,C  27,H  29)          107.69 -0.001201    0.28    107.98   
   125. A(C  18,C  27,H  29)          111.11  0.001302   -0.36    110.75   
   126. A(C  18,C  27,H  28)          111.21  0.001260   -0.36    110.86   
   127. A(N   3,C  31,C  39)          118.73 -0.003859    0.34    119.07   
   128. A(N   3,C  31,C  32)          121.41  0.003005   -0.23    121.18   
   129. A(C  32,C  31,C  39)          119.84  0.000844   -0.12    119.72   
   130. A(C  31,C  32,C  33)          117.14  0.000440   -0.13    117.00   
   131. A(C  33,C  32,C  41)          118.48 -0.009474    1.30    119.78   
   132. A(C  31,C  32,C  41)          124.38  0.009032   -1.17    123.22   
   133. A(H  34,C  33,C  35)          116.70 -0.001198    0.37    117.07   
   134. A(C  32,C  33,C  35)          122.57 -0.002629    0.53    123.10   
   135. A(C  32,C  33,H  34)          120.73  0.003827   -0.90    119.83   
   136. A(H  36,C  35,C  37)          120.33 -0.001686    0.35    120.68   
   137. A(C  33,C  35,C  37)          119.61  0.002065   -0.41    119.20   
   138. A(C  33,C  35,H  36)          120.07 -0.000378    0.06    120.12   
   139. A(C  35,C  37,H  38)          120.52 -0.000761    0.17    120.69   
   140. A(H  38,C  37,C  39)          119.98  0.000793   -0.17    119.82   
   141. A(C  35,C  37,C  39)          119.50 -0.000033   -0.01    119.49   
   142. A(C  37,C  39,H  40)          118.00 -0.001225    0.34    118.33   
   143. A(C  31,C  39,H  40)          120.67  0.001906   -0.46    120.20   
   144. A(C  31,C  39,C  37)          121.33 -0.000682    0.13    121.46   
   145. A(C  46,C  41,C  50)          105.34 -0.001581    0.76    106.10   
   146. A(C  42,C  41,C  50)          110.54 -0.000481   -0.20    110.34   
   147. A(C  32,C  41,C  50)          111.98  0.002518   -0.92    111.06   
   148. A(C  42,C  41,C  46)          106.21  0.001135    0.19    106.40   
   149. A(C  32,C  41,C  46)          111.26 -0.001516    0.46    111.73   
   150. A(C  32,C  41,C  42)          111.20 -0.000234   -0.20    111.00   
   151. A(H  44,C  42,H  45)          106.74 -0.001887    0.60    107.34   
   152. A(H  43,C  42,H  45)          107.49 -0.001822    0.31    107.80   
   153. A(C  41,C  42,H  45)          110.88  0.003182   -0.87    110.01   
   154. A(H  43,C  42,H  44)          107.27 -0.000901    0.35    107.63   
   155. A(C  41,C  42,H  44)          113.27 -0.000238    0.06    113.34   
   156. A(C  41,C  42,H  43)          110.90  0.001345   -0.36    110.54   
   157. A(H  48,C  46,H  49)          107.11 -0.001734    0.39    107.50   
   158. A(H  47,C  46,H  49)          108.21  0.000135    0.16    108.37   
   159. A(C  41,C  46,H  49)          111.98 -0.000852    0.22    112.19   
   160. A(H  47,C  46,H  48)          106.92 -0.001937    0.46    107.39   
   161. A(C  41,C  46,H  48)          110.47  0.004775   -1.33    109.14   
   162. A(C  41,C  46,H  47)          111.90 -0.000561    0.16    112.06   
   163. A(H  52,C  50,H  53)          105.53 -0.002196    0.49    106.02   
   164. A(H  51,C  50,H  53)          107.29 -0.000596    0.10    107.39   
   165. A(C  41,C  50,H  53)          114.71  0.000815    0.04    114.75   
   166. A(H  51,C  50,H  52)          107.45 -0.001523    0.37    107.82   
   167. A(C  41,C  50,H  52)          110.57  0.002930   -0.80    109.77   
   168. A(C  41,C  50,H  51)          110.90  0.000233   -0.12    110.78   
   169. A(O   1,C  54,C  55)          124.14 -0.004842    0.98    125.11   
   170. A(O   0,C  54,C  55)          112.10 -0.002147    0.21    112.32   
   171. A(O   0,C  54,O   1)          123.73  0.007025   -1.39    122.34   
   172. A(C  56,C  55,C  64)          119.77 -0.001604    0.37    120.14   
   173. A(C  54,C  55,C  64)          118.97  0.002762   -0.51    118.46   
   174. A(C  54,C  55,C  56)          121.23 -0.001146    0.12    121.35   
   175. A(H  57,C  56,C  58)          119.06 -0.002584    0.58    119.63   
   176. A(C  55,C  56,C  58)          120.06  0.001082   -0.24    119.83   
   177. A(C  55,C  56,H  57)          120.87  0.001506   -0.34    120.52   
   178. A(H  59,C  58,C  60)          120.33  0.000290   -0.05    120.28   
   179. A(C  56,C  58,C  60)          119.86 -0.000639    0.13    119.98   
   180. A(C  56,C  58,H  59)          119.81  0.000349   -0.08    119.73   
   181. A(H  61,C  60,C  62)          119.83 -0.000338    0.06    119.90   
   182. A(C  58,C  60,C  62)          120.34  0.000843   -0.16    120.18   
   183. A(C  58,C  60,H  61)          119.82 -0.000505    0.10    119.92   
   184. A(H  63,C  62,C  64)          119.91  0.000226   -0.07    119.85   
   185. A(C  60,C  62,C  64)          119.88 -0.000262    0.07    119.94   
   186. A(C  60,C  62,H  63)          120.21  0.000036    0.00    120.21   
   187. A(C  62,C  64,H  65)          119.45 -0.002553    0.58    120.03   
   188. A(C  55,C  64,H  65)          120.46  0.001974   -0.42    120.04   
   189. A(C  55,C  64,C  62)          120.09  0.000579   -0.16    119.93   
   190. D(N   2,C   4,O   0,C  54)   -121.34 -0.002011    3.50   -117.84   
   191. D(C   5,C   4,O   0,C  54)     66.12 -0.002242    3.59     69.71   
   192. D(O   0,C   4,N   2,C  18)      3.55 -0.001519    1.61      5.16   
   193. D(C   5,C   4,N   2,C  18)    175.77 -0.001493    1.55    177.32   
   194. D(N   3,C   5,C   4,N   2)   -162.28  0.001129   -1.16   -163.43   
   195. D(C   7,C   5,C   4,O   0)   -115.47  0.001481   -1.27   -116.74   
   196. D(C   7,C   5,N   3,H  66)    -11.61  0.000007    1.17    -10.44   
   197. D(H   6,C   5,N   3,H  66)    104.33 -0.001246    1.87    106.20   
   198. D(C   4,C   5,N   3,C  31)     63.87 -0.001877    4.26     68.13   
   199. D(H   6,C   5,C   4,O   0)    128.63 -0.001563    0.29    128.91   
   200. D(C   4,C   5,N   3,H  66)   -139.10 -0.000729    1.53   -137.58   
   201. D(C   7,C   5,C   4,N   2)     71.79  0.001525   -1.24     70.55   
   202. D(H   6,C   5,C   4,N   2)    -44.11 -0.001519    0.31    -43.80   
   203. D(H   6,C   5,N   3,C  31)    -52.69 -0.002394    4.60    -48.09   
   204. D(N   3,C   5,C   4,O   0)     10.46  0.001085   -1.19      9.28   
   205. D(C   7,C   5,N   3,C  31)   -168.63 -0.001141    3.90   -164.74   
   206. D(C  16,C   7,C   5,C   4)     91.57 -0.002297    2.27     93.84   
   207. D(C  16,C   7,C   5,H   6)   -152.86  0.001886    0.18   -152.68   
   208. D(C  16,C   7,C   5,N   3)    -35.58 -0.001531    2.26    -33.32   
   209. D(C   8,C   7,C   5,C   4)    -87.87 -0.001844    1.38    -86.49   
   210. D(C   8,C   7,C   5,H   6)     27.70  0.002339   -0.70     26.99   
   211. D(C   8,C   7,C   5,N   3)    144.98 -0.001077    1.38    146.35   
   212. D(C  10,C   8,C   7,C  16)      0.44  0.000458   -0.80     -0.37   
   213. D(C  10,C   8,C   7,C   5)    179.90 -0.000011    0.06    179.96   
   214. D(H   9,C   8,C   7,C  16)   -179.11  0.000685   -1.14   -180.25   
   215. D(H   9,C   8,C   7,C   5)      0.35  0.000217   -0.28      0.08   
   216. D(C  12,C  10,C   8,H   9)    179.53 -0.000528    0.86    180.38   
   217. D(H  11,C  10,C   8,H   9)     -0.37 -0.000140    0.24     -0.13   
   218. D(H  11,C  10,C   8,C   7)   -179.91  0.000076   -0.10   -180.01   
   219. D(C  12,C  10,C   8,C   7)     -0.02 -0.000312    0.52      0.50   
   220. D(H  13,C  12,C  10,C   8)   -179.90  0.000294   -0.47   -180.37   
   221. D(C  14,C  12,C  10,C   8)     -0.27 -0.000058    0.11     -0.16   
   222. D(C  14,C  12,C  10,H  11)    179.63 -0.000446    0.73    180.36   
   223. D(H  13,C  12,C  10,H  11)     -0.00 -0.000093    0.15      0.15   
   224. D(C  16,C  14,C  12,H  13)    179.77 -0.000079    0.13    179.90   
   225. D(C  16,C  14,C  12,C  10)      0.14  0.000274   -0.45     -0.32   
   226. D(H  15,C  14,C  12,H  13)      0.33 -0.000002   -0.01      0.32   
   227. D(H  15,C  14,C  12,C  10)   -179.30  0.000350   -0.59   -179.89   
   228. D(H  17,C  16,C  14,H  15)      0.65  0.000040   -0.08      0.57   
   229. D(H  17,C  16,C  14,C  12)   -178.79  0.000118   -0.22   -179.01   
   230. D(C   7,C  16,C  14,H  15)    179.73 -0.000205    0.30    180.03   
   231. D(C   7,C  16,C  14,C  12)      0.29 -0.000127    0.16      0.45   
   232. D(H  17,C  16,C   7,C   8)    178.50 -0.000493    0.85    179.34   
   233. D(H  17,C  16,C   7,C   5)     -0.95 -0.000040   -0.04     -0.98   
   234. D(C  14,C  16,C   7,C   8)     -0.57 -0.000244    0.46     -0.11   
   235. D(C  14,C  16,C   7,C   5)    179.99  0.000209   -0.43    179.56   
   236. D(C  27,C  18,N   2,C   4)   -178.19  0.000981   -2.38   -180.57   
   237. D(C  23,C  18,N   2,C   4)    -60.57  0.000837   -2.10    -62.67   
   238. D(C  19,C  18,N   2,C   4)     64.22  0.001483   -2.77     61.44   
   239. D(H  22,C  19,C  18,C  27)    -68.77 -0.000120    0.34    -68.42   
   240. D(H  22,C  19,C  18,C  23)    171.64 -0.000382    0.41    172.05   
   241. D(H  22,C  19,C  18,N   2)     46.88 -0.000976    1.03     47.90   
   242. D(H  21,C  19,C  18,C  23)    -68.60  0.000251    0.02    -68.58   
   243. D(H  21,C  19,C  18,C  27)     50.99  0.000513   -0.05     50.94   
   244. D(H  21,C  19,C  18,N   2)    166.63 -0.000343    0.64    167.27   
   245. D(H  20,C  19,C  18,C  27)    170.30  0.000247    0.14    170.44   
   246. D(H  20,C  19,C  18,C  23)     50.71 -0.000016    0.20     50.91   
   247. D(H  20,C  19,C  18,N   2)    -74.05 -0.000610    0.82    -73.23   
   248. D(H  25,C  23,C  18,C  19)     66.93 -0.000529    0.15     67.08   
   249. D(H  25,C  23,C  18,N   2)   -168.34  0.000220   -0.47   -168.81   
   250. D(H  24,C  23,C  18,C  27)     66.88  0.000240   -0.32     66.56   
   251. D(H  24,C  23,C  18,C  19)   -173.53  0.000252   -0.32   -173.85   
   252. D(H  24,C  23,C  18,N   2)    -48.80  0.001001   -0.94    -49.74   
   253. D(H  26,C  23,C  18,C  27)   -172.11 -0.000084   -0.14   -172.25   
   254. D(H  26,C  23,C  18,C  19)    -52.51 -0.000072   -0.15    -52.66   
   255. D(H  26,C  23,C  18,N   2)     72.21  0.000677   -0.77     71.45   
   256. D(H  25,C  23,C  18,C  27)    -52.66 -0.000541    0.15    -52.51   
   257. D(H  30,C  27,C  18,C  23)     60.70  0.000170   -0.15     60.55   
   258. D(H  30,C  27,C  18,N   2)   -179.90 -0.000015   -0.04   -179.94   
   259. D(H  29,C  27,C  18,C  23)   -179.33  0.000047   -0.07   -179.40   
   260. D(H  29,C  27,C  18,C  19)     59.40 -0.000212    0.20     59.60   
   261. D(H  29,C  27,C  18,N   2)    -59.93 -0.000137    0.04    -59.89   
   262. D(H  28,C  27,C  18,C  23)    -59.38  0.000246   -0.20    -59.58   
   263. D(H  30,C  27,C  18,C  19)    -60.57 -0.000089    0.12    -60.46   
   264. D(H  28,C  27,C  18,C  19)    179.36 -0.000013    0.06    179.42   
   265. D(H  28,C  27,C  18,N   2)     60.03  0.000061   -0.10     59.94   
   266. D(C  39,C  31,N   3,H  66)   -157.29 -0.000168   -0.14   -157.43   
   267. D(C  39,C  31,N   3,C   5)     -0.29  0.001936   -3.07     -3.36   
   268. D(C  32,C  31,N   3,H  66)     24.09  0.000304   -1.10     22.99   
   269. D(C  32,C  31,N   3,C   5)   -178.90  0.002408   -4.04   -182.94   
   270. D(C  41,C  32,C  31,C  39)    178.85  0.000396   -0.80    178.05   
   271. D(C  41,C  32,C  31,N   3)     -2.55 -0.000144    0.15     -2.40   
   272. D(C  33,C  32,C  31,C  39)     -1.50  0.000032   -0.03     -1.53   
   273. D(C  33,C  32,C  31,N   3)    177.10 -0.000509    0.93    178.03   
   274. D(C  35,C  33,C  32,C  41)   -179.63  0.000106    0.01   -179.63   
   275. D(C  35,C  33,C  32,C  31)      0.70  0.000383   -0.74     -0.04   
   276. D(H  34,C  33,C  32,C  41)      0.22 -0.000230    0.57      0.78   
   277. D(H  34,C  33,C  32,C  31)   -179.45  0.000047   -0.18   -179.63   
   278. D(C  37,C  35,C  33,H  34)   -179.58 -0.000149    0.30   -179.27   
   279. D(C  37,C  35,C  33,C  32)      0.28 -0.000465    0.83      1.11   
   280. D(H  36,C  35,C  33,H  34)      0.08  0.000012   -0.02      0.06   
   281. D(H  36,C  35,C  33,C  32)    179.93 -0.000303    0.51    180.45   
   282. D(C  39,C  37,C  35,H  36)    179.90 -0.000089    0.19    180.08   
   283. D(C  39,C  37,C  35,C  33)     -0.45  0.000077   -0.13     -0.58   
   284. D(H  38,C  37,C  35,H  36)      0.01  0.000140   -0.23     -0.22   
   285. D(H  38,C  37,C  35,C  33)    179.66  0.000307   -0.55    179.11   
   286. D(H  40,C  39,C  37,H  38)      0.24  0.000163   -0.32     -0.08   
   287. D(H  40,C  39,C  37,C  35)   -179.64  0.000393   -0.74   -180.39   
   288. D(C  31,C  39,C  37,H  38)    179.50  0.000118   -0.21    179.29   
   289. D(C  31,C  39,C  37,C  35)     -0.38  0.000348   -0.63     -1.01   
   290. D(H  40,C  39,C  31,C  32)   -179.37 -0.000488    0.83   -178.54   
   291. D(H  40,C  39,C  31,N   3)      1.99 -0.000056   -0.14      1.85   
   292. D(C  37,C  39,C  31,C  32)      1.38 -0.000418    0.71      2.09   
   293. D(C  37,C  39,C  31,N   3)   -177.25  0.000014   -0.25   -177.51   
   294. D(C  50,C  41,C  32,C  33)    117.76 -0.001236    2.38    120.14   
   295. D(C  50,C  41,C  32,C  31)    -62.60 -0.001572    3.17    -59.43   
   296. D(C  46,C  41,C  32,C  33)      0.16  0.000117    1.75      1.91   
   297. D(C  46,C  41,C  32,C  31)    179.80 -0.000219    2.54    182.34   
   298. D(C  42,C  41,C  32,C  33)   -118.02 -0.000170    1.34   -116.68   
   299. D(C  42,C  41,C  32,C  31)     61.63 -0.000506    2.13     63.75   
   300. D(H  45,C  42,C  41,C  46)     53.61 -0.000096    0.82     54.44   
   301. D(H  45,C  42,C  41,C  32)    174.80 -0.001362    1.39    176.19   
   302. D(H  44,C  42,C  41,C  50)     59.82  0.001065    0.13     59.94   
   303. D(H  44,C  42,C  41,C  46)    173.59 -0.000411    1.01    174.61   
   304. D(H  44,C  42,C  41,C  32)    -65.22 -0.001676    1.58    -63.64   
   305. D(H  43,C  42,C  41,C  50)   -179.50  0.000710    0.37   -179.14   
   306. D(H  43,C  42,C  41,C  46)    -65.73 -0.000766    1.26    -64.47   
   307. D(H  45,C  42,C  41,C  50)    -60.16  0.001379   -0.06    -60.23   
   308. D(H  43,C  42,C  41,C  32)     55.46 -0.002031    1.82     57.28   
   309. D(H  49,C  46,C  41,C  32)     60.41  0.000028    0.31     60.71   
   310. D(H  48,C  46,C  41,C  50)     58.14 -0.000717    0.39     58.53   
   311. D(H  48,C  46,C  41,C  42)    -59.16  0.000051    0.19    -58.97   
   312. D(H  48,C  46,C  41,C  32)    179.70  0.000492    0.04    179.74   
   313. D(H  47,C  46,C  41,C  50)    177.15 -0.000335    0.19    177.34   
   314. D(H  47,C  46,C  41,C  42)     59.85  0.000433   -0.01     59.84   
   315. D(H  49,C  46,C  41,C  42)   -178.45 -0.000413    0.46   -177.99   
   316. D(H  47,C  46,C  41,C  32)    -61.30  0.000874   -0.16    -61.46   
   317. D(H  49,C  46,C  41,C  50)    -61.15 -0.001181    0.66    -60.49   
   318. D(H  53,C  50,C  41,C  46)   -168.53 -0.000312   -0.61   -169.14   
   319. D(H  53,C  50,C  41,C  42)    -54.21 -0.000060   -0.09    -54.29   
   320. D(H  53,C  50,C  41,C  32)     70.38  0.001121   -1.12     69.26   
   321. D(H  52,C  50,C  41,C  46)    -49.35 -0.000443   -0.53    -49.88   
   322. D(H  52,C  50,C  41,C  42)     64.97 -0.000191   -0.01     64.96   
   323. D(H  52,C  50,C  41,C  32)   -170.44  0.000990   -1.04   -171.48   
   324. D(H  51,C  50,C  41,C  46)     69.74 -0.000302   -0.68     69.06   
   325. D(H  51,C  50,C  41,C  42)   -175.94 -0.000051   -0.15   -176.09   
   326. D(H  51,C  50,C  41,C  32)    -51.35  0.001130   -1.19    -52.54   
   327. D(C  55,C  54,O   0,C   4)   -163.12 -0.000721    0.30   -162.81   
   328. D(O   1,C  54,O   0,C   4)     18.84 -0.001745    3.08     21.92   
   329. D(C  64,C  55,C  54,O   1)     10.89  0.001042   -2.19      8.70   
   330. D(C  64,C  55,C  54,O   0)   -167.14 -0.000261    0.58   -166.56   
   331. D(C  56,C  55,C  54,O   1)   -167.14  0.000675   -1.50   -168.64   
   332. D(C  56,C  55,C  54,O   0)     14.82 -0.000628    1.27     16.10   
   333. D(C  58,C  56,C  55,C  64)      0.09  0.000286   -0.45     -0.37   
   334. D(C  58,C  56,C  55,C  54)    178.10  0.000740   -1.16    176.94   
   335. D(H  57,C  56,C  55,C  64)   -178.75  0.000064   -0.08   -178.83   
   336. D(H  57,C  56,C  55,C  54)     -0.73  0.000518   -0.78     -1.52   
   337. D(C  60,C  58,C  56,H  57)    179.03  0.000057   -0.05    178.98   
   338. D(C  60,C  58,C  56,C  55)      0.18 -0.000207    0.32      0.50   
   339. D(H  59,C  58,C  56,H  57)     -0.68  0.000081   -0.10     -0.78   
   340. D(H  59,C  58,C  56,C  55)   -179.53 -0.000183    0.28   -179.26   
   341. D(C  62,C  60,C  58,H  59)    179.52 -0.000025    0.06    179.57   
   342. D(C  62,C  60,C  58,C  56)     -0.19 -0.000001    0.01     -0.18   
   343. D(H  61,C  60,C  58,H  59)     -0.34  0.000018   -0.02     -0.35   
   344. D(H  61,C  60,C  58,C  56)    179.95  0.000042   -0.06    179.89   
   345. D(C  64,C  62,C  60,H  61)    179.80  0.000086   -0.13    179.67   
   346. D(C  64,C  62,C  60,C  58)     -0.05  0.000129   -0.21     -0.26   
   347. D(H  63,C  62,C  60,H  61)     -0.00 -0.000003    0.01      0.01   
   348. D(H  63,C  62,C  60,C  58)   -179.85  0.000040   -0.06   -179.91   
   349. D(H  65,C  64,C  62,C  60)   -179.54 -0.000192    0.32   -179.22   
   350. D(C  55,C  64,C  62,H  63)   -179.88  0.000046   -0.07   -179.96   
   351. D(C  55,C  64,C  62,C  60)      0.32 -0.000042    0.07      0.39   
   352. D(H  65,C  64,C  55,C  56)    179.52 -0.000016    0.00    179.53   
   353. D(H  65,C  64,C  55,C  54)      1.46 -0.000384    0.68      2.14   
   354. D(C  62,C  64,C  55,C  56)     -0.33 -0.000160    0.26     -0.08   
   355. D(H  65,C  64,C  62,H  63)      0.26 -0.000104    0.17      0.43   
   356. D(C  62,C  64,C  55,C  54)   -178.39 -0.000529    0.93   -177.46   
    ----------------------------------------------------------------------------

Time needed for optimization step       :     2.00 sec
[truncated: 2,164,477 more chars]
