# Supplementary material for: A stereodivergent multicomponent approach for the synthesis of C–N atropisomeric peptide analogues
Source: Chem Sci. 2024 Sep 16;15(40):16743–51. doi: 10.1039/d4sc04700a (PMC11418089; doi:10.1039/d4sc04700a)
Supplement: SC-015-D4SC04700A-s001 [file SC-015-D4SC04700A-s001.zip › CompData/_1_2a/ImineZ6opt.xyz]

67
Coordinates from ORCA-job ImineZ6opt
  O   4.44958088250286      6.24637813209836      3.59736465008052
  O   3.39500364242197      7.29686480383583      1.93043929493694
  N   5.73927351454875      4.69258831583213      2.44415163825459
  N   6.18616082841736      8.21916134525929      3.15623113421021
  C   5.51226828917031      5.86783496348925      2.78653774045022
  C   6.52237125736106      6.99160240958747      2.49255536395323
  H   7.47238038167396      6.59888721734785      2.87359831814241
  C   6.70661683844743      7.19408915743303      1.00539363505948
  C   7.70402605660078      6.47839320404902      0.35064004405543
  H   8.33898829590063      5.80658180094694      0.91785778825048
  C   7.89463341778535      6.61722509726869     -1.01628348438330
  H   8.67683188060091      6.05082501347949     -1.50964617515803
  C   7.09385690650757      7.48412849682392     -1.74606984621448
  H   7.24244582651767      7.59696299273120     -2.81423726775882
  C   6.10475926030825      8.20982899424521     -1.09756598882999
  H   5.47489847131148      8.89233311550632     -1.65747163644491
  C   5.90884775419648      8.06400184175040      0.26832773636286
  H   5.11853918529534      8.62745910119310      0.74985683303573
  C   4.86676551347954      3.54758048846215      2.73412090156587
  C   3.45631591592202      3.75616677091102      2.18808806500427
  H   2.90093087792511      4.50911586624823      2.74708702993789
  H   2.90230170939955      2.81665446664487      2.25388795135753
  H   3.48974943362487      4.05619743806653      1.13779049758556
  C   4.83710817691975      3.28830960653162      4.23817439404785
  H   5.85103686424059      3.15700579456151      4.62479407260440
  H   4.27661167740920      2.37265642109367      4.44238049205786
  H   4.36285571126336      4.10684879575731      4.78132086393128
  C   5.49498459533701      2.34947199169633      2.03247246382975
  H   6.51509988241696      2.18648458109184      2.38895033664616
  H   5.53344374026724      2.51155453981505      0.95204779995754
  H   4.91361788411256      1.44445904403972      2.22348226193010
  C   6.44388931380909      8.43457519605516      4.49560686319574
  C   6.31059778390559      9.72151332220493      5.08311918187351
  C   6.51675710128332      9.81112213579988      6.45654504414418
  H   6.41781881844372     10.77409181210925      6.93823420305120
  C   6.84655704151655      8.72341626925144      7.25571935934543
  H   6.99004366259281      8.85698460413188      8.32180516814888
  C   6.99241827229566      7.48245386190848      6.66550095935444
  H   7.25495205829628      6.61146032715052      7.25623173215279
  C   6.79546948510451      7.34483842603700      5.30278031234762
  H   6.90075930156813      6.35959868172816      4.86726057230518
  C   5.96305390833444     10.98010774523014      4.27796976440631
  C   4.59551932565406     10.84751365499173      3.59431872488166
  H   3.81357979724288     10.68839533985463      4.34067472834606
  H   4.53401520660463     10.03256445193778      2.87400822420997
  H   4.36675954120948     11.77424787617970      3.06067186026468
  C   5.86614770064575     12.21585556586522      5.17313695642537
  H   5.08133280735461     12.11707781608756      5.92726365930330
  H   5.61923496992073     13.07915049982769      4.55043527580311
  H   6.80891567300539     12.43464251848407      5.68049994237907
  C   7.06339047451819     11.28916167157311      3.25236053493892
  H   8.01708372962089     11.45616629136468      3.75996192866364
  H   6.80956587388732     12.20143543478411      2.70521892033784
  H   7.22825406656848     10.50884176229934      2.50745810861983
  C   3.56104560560498      7.13782354938302      3.11653131017435
  C   2.80117599674960      7.81782653951810      4.17725002755275
  C   3.17769974207465      7.73172267680536      5.51572327964691
  H   4.02426666019086      7.12151180543494      5.80224352434371
  C   2.47797431378608      8.44822909128864      6.47257250001395
  H   2.77695920657568      8.39073747660903      7.51277907293671
  C   1.40120535451292      9.24118613508972      6.09872297902531
  H   0.85733633223385      9.80283671543752      6.85010384529799
  C   1.01784089529056      9.31836504661002      4.76482950910106
  H   0.17587821918884      9.93650300153578      4.47543341148523
  C   1.71874594328720      8.61208858951923      3.80428031544780
  H   1.44065002182282      8.67486160730963      2.75892368422558
  H   6.18120112341320      9.02594069280475      2.56134760779106
