# Supplementary material for: A stereodivergent multicomponent approach for the synthesis of C–N atropisomeric peptide analogues
Source: Chem Sci. 2024 Sep 16;15(40):16743–51. doi: 10.1039/d4sc04700a (PMC11418089; doi:10.1039/d4sc04700a)
Supplement: SC-015-D4SC04700A-s001 [file SC-015-D4SC04700A-s001.zip › CompData/_1_2a/ImineZ6_single_point.out]

                                 *****************
                                 * O   R   C   A *
                                 *****************

                                            #,                                       
                                            ###                                      
                                            ####                                     
                                            #####                                    
                                            ######                                   
                                           ########,                                 
                                     ,,################,,,,,                         
                               ,,#################################,,                 
                          ,,##########################################,,             
                       ,#########################################, ''#####,          
                    ,#############################################,,   '####,        
                  ,##################################################,,,,####,       
                ,###########''''           ''''###############################       
              ,#####''   ,,,,##########,,,,          '''####'''          '####       
            ,##' ,,,,###########################,,,                        '##       
           ' ,,###''''                  '''############,,,                           
         ,,##''                                '''############,,,,        ,,,,,,###''
      ,#''                                            '''#######################'''  
     '                                                          ''''####''''         
             ,#######,   #######,   ,#######,      ##                                
            ,#'     '#,  ##    ##  ,#'     '#,    #''#        ######   ,####,        
            ##       ##  ##   ,#'  ##            #'  '#       #        #'  '#        
            ##       ##  #######   ##           ,######,      #####,   #    #        
            '#,     ,#'  ##    ##  '#,     ,#' ,#      #,         ##   #,  ,#        
             '#######'   ##     ##  '#######'  #'      '#     #####' # '####'        


                  #######################################################
                  #                        -***-                        #
                  #          Department of theory and spectroscopy      #
                  #    Directorship and core code : Frank Neese         #
                  #        Max Planck Institute fuer Kohlenforschung    #
                  #                Kaiser Wilhelm Platz 1               #
                  #                 D-45470 Muelheim/Ruhr               #
                  #                      Germany                        #
                  #                                                     #
                  #                  All rights reserved                #
                  #                        -***-                        #
                  #######################################################


                         Program Version 5.0.2 -  RELEASE  -


 With contributions from (in alphabetic order):
   Daniel Aravena         : Magnetic Suceptibility
   Michael Atanasov       : Ab Initio Ligand Field Theory (pilot matlab implementation)
   Alexander A. Auer      : GIAO ZORA, VPT2 properties, NMR spectrum
   Ute Becker             : Parallelization
   Giovanni Bistoni       : ED, misc. LED, open-shell LED, HFLD
   Martin Brehm           : Molecular dynamics
   Dmytro Bykov           : SCF Hessian
   Vijay G. Chilkuri      : MRCI spin determinant printing, contributions to CSF-ICE
   Dipayan Datta          : RHF DLPNO-CCSD density
   Achintya Kumar Dutta   : EOM-CC, STEOM-CC
   Dmitry Ganyushin       : Spin-Orbit,Spin-Spin,Magnetic field MRCI
   Miquel Garcia          : C-PCM and meta-GGA Hessian, CC/C-PCM, Gaussian charge scheme
   Yang Guo               : DLPNO-NEVPT2, F12-NEVPT2, CIM, IAO-localization
   Andreas Hansen         : Spin unrestricted coupled pair/coupled cluster methods
   Benjamin Helmich-Paris : MC-RPA, TRAH-SCF, COSX integrals
   Lee Huntington         : MR-EOM, pCC
   Robert Izsak           : Overlap fitted RIJCOSX, COSX-SCS-MP3, EOM
   Marcus Kettner         : VPT2
   Christian Kollmar      : KDIIS, OOCD, Brueckner-CCSD(T), CCSD density, CASPT2, CASPT2-K
   Simone Kossmann        : Meta GGA functionals, TD-DFT gradient, OOMP2, MP2 Hessian
   Martin Krupicka        : Initial AUTO-CI
   Lucas Lang             : DCDCAS
   Marvin Lechner         : AUTO-CI (C++ implementation), FIC-MRCC
   Dagmar Lenk            : GEPOL surface, SMD
   Dimitrios Liakos       : Extrapolation schemes; Compound Job, initial MDCI parallelization
   Dimitrios Manganas     : Further ROCIS development; embedding schemes
   Dimitrios Pantazis     : SARC Basis sets
   Anastasios Papadopoulos: AUTO-CI, single reference methods and gradients
   Taras Petrenko         : DFT Hessian,TD-DFT gradient, ASA, ECA, R-Raman, ABS, FL, XAS/XES, NRVS
   Peter Pinski           : DLPNO-MP2, DLPNO-MP2 Gradient
   Christoph Reimann      : Effective Core Potentials
   Marius Retegan         : Local ZFS, SOC
   Christoph Riplinger    : Optimizer, TS searches, QM/MM, DLPNO-CCSD(T), (RO)-DLPNO pert. Triples
   Tobias Risthaus        : Range-separated hybrids, TD-DFT gradient, RPA, STAB
   Michael Roemelt        : Original ROCIS implementation
   Masaaki Saitow         : Open-shell DLPNO-CCSD energy and density
   Barbara Sandhoefer     : DKH picture change effects
   Avijit Sen             : IP-ROCIS
   Kantharuban Sivalingam : CASSCF convergence, NEVPT2, FIC-MRCI
   Bernardo de Souza      : ESD, SOC TD-DFT
   Georgi Stoychev        : AutoAux, RI-MP2 NMR, DLPNO-MP2 response
   Willem Van den Heuvel  : Paramagnetic NMR
   Boris Wezisla          : Elementary symmetry handling
   Frank Wennmohs         : Technical directorship


 We gratefully acknowledge several colleagues who have allowed us to
 interface, adapt or use parts of their codes:
   Stefan Grimme, W. Hujo, H. Kruse, P. Pracht,  : VdW corrections, initial TS optimization,
                  C. Bannwarth, S. Ehlert          DFT functionals, gCP, sTDA/sTD-DF
   Ed Valeev, F. Pavosevic, A. Kumar             : LibInt (2-el integral package), F12 methods
   Garnet Chan, S. Sharma, J. Yang, R. Olivares  : DMRG
   Ulf Ekstrom                                   : XCFun DFT Library
   Mihaly Kallay                                 : mrcc  (arbitrary order and MRCC methods)
   Jiri Pittner, Ondrej Demel                    : Mk-CCSD
   Frank Weinhold                                : gennbo (NPA and NBO analysis)
   Christopher J. Cramer and Donald G. Truhlar   : smd solvation model
   Lars Goerigk                                  : TD-DFT with DH, B97 family of functionals
   V. Asgeirsson, H. Jonsson                     : NEB implementation
   FAccTs GmbH                                   : IRC, NEB, NEB-TS, DLPNO-Multilevel, CI-OPT
                                                   MM, QMMM, 2- and 3-layer-ONIOM, Crystal-QMMM,
                                                   LR-CPCM, SF, NACMEs, symmetry and pop. for TD-DFT,
                                                   nearIR, NL-DFT gradient (VV10), updates on ESD,
                                                   ML-optimized integration grids
   S Lehtola, MJT Oliveira, MAL Marques          : LibXC Library
   Liviu Ungur et al                             : ANISO software


 Your calculation uses the libint2 library for the computation of 2-el integrals
 For citations please refer to: http://libint.valeyev.net

 Your ORCA version has been built with support for libXC version: 5.1.0
 For citations please refer to: https://tddft.org/programs/libxc/

 This ORCA versions uses:
   CBLAS   interface :  Fast vector & matrix operations
   LAPACKE interface :  Fast linear algebra routines
   SCALAPACK package :  Parallel linear algebra routines
   Shared memory     :  Shared parallel matrices
   BLAS/LAPACK       :  OpenBLAS 0.3.15  USE64BITINT DYNAMIC_ARCH NO_AFFINITY Zen SINGLE_THREADED
        Core in use  :  Zen
   Copyright (c) 2011-2014, The OpenBLAS Project


Your calculation utilizes the DFT-NL dispersion correction.
Cite in your paper:
Vydrov, O. A.; Van Voorhis, T. J. Chem. Phys. 2010, 133, 244103
Hujo, W.; Grimme, S. J. Chem. Theory Comput. 2011, 7, 3866 
   

Your calculation utilizes the SMD solvation module
Please cite in your paper:
A.V. Marenich, C.J. Cramer, D.G. Truhlar J. Phys. Chem. B, 113, (2009), 6378 

================================================================================

----- Orbital basis set information -----
Your calculation utilizes the basis: def2-QZVPP
   F. Weigend and R. Ahlrichs, Phys. Chem. Chem. Phys. 7, 3297 (2005).

----- AuxJ basis set information -----
Your calculation utilizes the auxiliary basis: def2/J
   F. Weigend, Phys. Chem. Chem. Phys. 8, 1057 (2006).

================================================================================
                                        WARNINGS
                       Please study these warnings very carefully!
================================================================================


INFO   : the flag for use of the SHARK integral package has been found!

================================================================================
                                       INPUT FILE
================================================================================
NAME = ImineZ6Aa.inp
|  1> ! wB97M-V def2-QZVPP
|  2> %maxcore 2660
|  3> %pal nprocs 20
|  4> end
|  5> %CPCM SMD TRUE
|  6>    SMDSOLVENT "2,2,2-TRIFLUOROETHANOL"
|  7> end
|  8> 
|  9> *xyz 0 1
| 10> O  4.449581  6.246378  3.597365
| 11> O  3.395004  7.296865  1.930439
| 12> N  5.739274  4.692588  2.444152
| 13> N  6.186161  8.219161  3.156231
| 14> C  5.512268  5.867835  2.786538
| 15> C  6.522371  6.991602  2.492555
| 16> H  7.472380  6.598887  2.873598
| 17> C  6.706617  7.194089  1.005394
| 18> C  7.704026  6.478393  0.350640
| 19> H  8.338988  5.806582  0.917858
| 20> C  7.894633  6.617225  -1.016283
| 21> H  8.676832  6.050825  -1.509646
| 22> C  7.093857  7.484128  -1.746070
| 23> H  7.242446  7.596963  -2.814237
| 24> C  6.104759  8.209829  -1.097566
| 25> H  5.474898  8.892333  -1.657472
| 26> C  5.908848  8.064002  0.268328
| 27> H  5.118539  8.627459  0.749857
| 28> C  4.866766  3.547580  2.734121
| 29> C  3.456316  3.756167  2.188088
| 30> H  2.900931  4.509116  2.747087
| 31> H  2.902302  2.816654  2.253888
| 32> H  3.489749  4.056197  1.137790
| 33> C  4.837108  3.288310  4.238174
| 34> H  5.851037  3.157006  4.624794
| 35> H  4.276612  2.372656  4.442380
| 36> H  4.362856  4.106849  4.781321
| 37> C  5.494985  2.349472  2.032472
| 38> H  6.515100  2.186485  2.388950
| 39> H  5.533444  2.511555  0.952048
| 40> H  4.913618  1.444459  2.223482
| 41> C  6.443889  8.434575  4.495607
| 42> C  6.310598  9.721513  5.083119
| 43> C  6.516757  9.811122  6.456545
| 44> H  6.417819  10.774092  6.938234
| 45> C  6.846557  8.723416  7.255719
| 46> H  6.990044  8.856985  8.321805
| 47> C  6.992418  7.482454  6.665501
| 48> H  7.254952  6.611460  7.256232
| 49> C  6.795469  7.344838  5.302780
| 50> H  6.900759  6.359599  4.867261
| 51> C  5.963054  10.980108  4.277970
| 52> C  4.595519  10.847514  3.594319
| 53> H  3.813580  10.688395  4.340675
| 54> H  4.534015  10.032564  2.874008
| 55> H  4.366760  11.774248  3.060672
| 56> C  5.866148  12.215856  5.173137
| 57> H  5.081333  12.117078  5.927264
| 58> H  5.619235  13.079150  4.550435
| 59> H  6.808916  12.434643  5.680500
| 60> C  7.063390  11.289162  3.252361
| 61> H  8.017084  11.456166  3.759962
| 62> H  6.809566  12.201435  2.705219
| 63> H  7.228254  10.508842  2.507458
| 64> C  3.561046  7.137824  3.116531
| 65> C  2.801176  7.817827  4.177250
| 66> C  3.177700  7.731723  5.515723
| 67> H  4.024267  7.121512  5.802244
| 68> C  2.477974  8.448229  6.472573
| 69> H  2.776959  8.390737  7.512779
| 70> C  1.401205  9.241186  6.098723
| 71> H  0.857336  9.802837  6.850104
| 72> C  1.017841  9.318365  4.764830
| 73> H  0.175878  9.936503  4.475433
| 74> C  1.718746  8.612089  3.804280
| 75> H  1.440650  8.674862  2.758924
| 76> H  6.181201  9.025941  2.561348
| 77> *
| 78> 
| 79>                          ****END OF INPUT****
================================================================================

                       ****************************
                       * Single Point Calculation *
                       ****************************

---------------------------------
CARTESIAN COORDINATES (ANGSTROEM)
---------------------------------
  O      4.449581    6.246378    3.597365
  O      3.395004    7.296865    1.930439
  N      5.739274    4.692588    2.444152
  N      6.186161    8.219161    3.156231
  C      5.512268    5.867835    2.786538
  C      6.522371    6.991602    2.492555
  H      7.472380    6.598887    2.873598
  C      6.706617    7.194089    1.005394
  C      7.704026    6.478393    0.350640
  H      8.338988    5.806582    0.917858
  C      7.894633    6.617225   -1.016283
  H      8.676832    6.050825   -1.509646
  C      7.093857    7.484128   -1.746070
  H      7.242446    7.596963   -2.814237
  C      6.104759    8.209829   -1.097566
  H      5.474898    8.892333   -1.657472
  C      5.908848    8.064002    0.268328
  H      5.118539    8.627459    0.749857
  C      4.866766    3.547580    2.734121
  C      3.456316    3.756167    2.188088
  H      2.900931    4.509116    2.747087
  H      2.902302    2.816654    2.253888
  H      3.489749    4.056197    1.137790
  C      4.837108    3.288310    4.238174
  H      5.851037    3.157006    4.624794
  H      4.276612    2.372656    4.442380
  H      4.362856    4.106849    4.781321
  C      5.494985    2.349472    2.032472
  H      6.515100    2.186485    2.388950
  H      5.533444    2.511555    0.952048
  H      4.913618    1.444459    2.223482
  C      6.443889    8.434575    4.495607
  C      6.310598    9.721513    5.083119
  C      6.516757    9.811122    6.456545
  H      6.417819   10.774092    6.938234
  C      6.846557    8.723416    7.255719
  H      6.990044    8.856985    8.321805
  C      6.992418    7.482454    6.665501
  H      7.254952    6.611460    7.256232
  C      6.795469    7.344838    5.302780
  H      6.900759    6.359599    4.867261
  C      5.963054   10.980108    4.277970
  C      4.595519   10.847514    3.594319
  H      3.813580   10.688395    4.340675
  H      4.534015   10.032564    2.874008
  H      4.366760   11.774248    3.060672
  C      5.866148   12.215856    5.173137
  H      5.081333   12.117078    5.927264
  H      5.619235   13.079150    4.550435
  H      6.808916   12.434643    5.680500
  C      7.063390   11.289162    3.252361
  H      8.017084   11.456166    3.759962
  H      6.809566   12.201435    2.705219
  H      7.228254   10.508842    2.507458
  C      3.561046    7.137824    3.116531
  C      2.801176    7.817827    4.177250
  C      3.177700    7.731723    5.515723
  H      4.024267    7.121512    5.802244
  C      2.477974    8.448229    6.472573
  H      2.776959    8.390737    7.512779
  C      1.401205    9.241186    6.098723
  H      0.857336    9.802837    6.850104
  C      1.017841    9.318365    4.764830
  H      0.175878    9.936503    4.475433
  C      1.718746    8.612089    3.804280
  H      1.440650    8.674862    2.758924
  H      6.181201    9.025941    2.561348

----------------------------
CARTESIAN COORDINATES (A.U.)
----------------------------
  NO LB      ZA    FRAG     MASS         X           Y           Z
   0 O     8.0000    0    15.999    8.408490   11.803944    6.798035
   1 O     8.0000    0    15.999    6.415628   13.789076    3.648001
   2 N     7.0000    0    14.007   10.845656    8.867706    4.618778
   3 N     7.0000    0    14.007   11.690150   15.531963    5.964412
   4 C     6.0000    0    12.011   10.416677   11.088601    5.265794
   5 C     6.0000    0    12.011   12.325495   13.212213    4.710246
   6 H     1.0000    0     1.008   14.120752   12.470089    5.430313
   7 C     6.0000    0    12.011   12.673669   13.594858    1.899919
   8 C     6.0000    0    12.011   14.558499   12.242389    0.662614
   9 H     1.0000    0     1.008   15.758404   10.972850    1.734500
  10 C     6.0000    0    12.011   14.918694   12.504743   -1.920497
  11 H     1.0000    0     1.008   16.396836   11.434402   -2.852817
  12 C     6.0000    0    12.011   13.405447   14.142952   -3.299594
  13 H     1.0000    0     1.008   13.686239   14.356180   -5.318137
  14 C     6.0000    0    12.011   11.536323   15.514328   -2.074099
  15 H     1.0000    0     1.008   10.346058   16.804074   -3.132168
  16 C     6.0000    0    12.011   11.166104   15.238755    0.507066
  17 H     1.0000    0     1.008    9.672637   16.303535    1.417024
  18 C     6.0000    0    12.011    9.196855    6.703955    5.166740
  19 C     6.0000    0    12.011    6.531491    7.098127    4.134887
  20 H     1.0000    0     1.008    5.481965    8.520994    5.191242
  21 H     1.0000    0     1.008    5.484556    5.322705    4.259231
  22 H     1.0000    0     1.008    6.594670    7.665101    2.150111
  23 C     6.0000    0    12.011    9.140809    6.214005    8.008988
  24 H     1.0000    0     1.008   11.056858    5.965877    8.739594
  25 H     1.0000    0     1.008    8.081625    4.483670    8.394882
  26 H     1.0000    0     1.008    8.244603    7.760820    9.035387
  27 C     6.0000    0    12.011   10.384017    4.439859    3.840815
  28 H     1.0000    0     1.008   12.311755    4.131858    4.514461
  29 H     1.0000    0     1.008   10.456694    4.746151    1.799110
  30 H     1.0000    0     1.008    9.285392    2.729632    4.201772
  31 C     6.0000    0    12.011   12.177185   15.939037    8.495466
  32 C     6.0000    0    12.011   11.925302   18.370997    9.605703
  33 C     6.0000    0    12.011   12.314886   18.540334   12.201102
  34 H     1.0000    0     1.008   12.127920   20.360083   13.111362
  35 C     6.0000    0    12.011   12.938118   16.484867   13.711322
  36 H     1.0000    0     1.008   13.209269   16.737276   15.725932
  37 C     6.0000    0    12.011   13.213755   14.139789   12.595971
  38 H     1.0000    0     1.008   13.709872   12.493849   13.712291
  39 C     6.0000    0    12.011   12.841575   13.879732   10.020802
  40 H     1.0000    0     1.008   13.040545   12.017900    9.197790
  41 C     6.0000    0    12.011   11.268539   20.749397    8.084192
  42 C     6.0000    0    12.011    8.684272   20.498831    6.792279
  43 H     1.0000    0     1.008    7.206622   20.198139    8.202687
  44 H     1.0000    0     1.008    8.568047   18.958798    5.431088
  45 H     1.0000    0     1.008    8.251980   22.250104    5.783832
  46 C     6.0000    0    12.011   11.085413   23.084622    9.775812
  47 H     1.0000    0     1.008    9.602328   22.897959   11.200906
  48 H     1.0000    0     1.008   10.618815   24.716012    8.599076
  49 H     1.0000    0     1.008   12.866987   23.498070   10.734589
  50 C     6.0000    0    12.011   13.347873   21.333424    6.146072
  51 H     1.0000    0     1.008   15.150093   21.649016    7.105298
  52 H     1.0000    0     1.008   12.868215   23.057371    5.112123
  53 H     1.0000    0     1.008   13.659420   19.858833    4.738409
  54 C     6.0000    0    12.011    6.729402   13.488533    5.889390
  55 C     6.0000    0    12.011    5.293455   14.773552    7.893858
  56 C     6.0000    0    12.011    6.004983   14.610839   10.423206
  57 H     1.0000    0     1.008    7.604763   13.457707   10.964652
  58 C     6.0000    0    12.011    4.682692   15.964839   12.231390
  59 H     1.0000    0     1.008    5.247692   15.856195   14.197095
  60 C     6.0000    0    12.011    2.647894   17.463311   11.524916
  61 H     1.0000    0     1.008    1.620130   18.524677   12.944821
  62 C     6.0000    0    12.011    1.923441   17.609158    9.004224
  63 H     1.0000    0     1.008    0.332361   18.777269    8.457343
  64 C     6.0000    0    12.011    3.247959   16.274490    7.189047
  65 H     1.0000    0     1.008    2.722434   16.393113    5.213611
  66 H     1.0000    0     1.008   11.680777   17.056557    4.840246

--------------------------------
INTERNAL COORDINATES (ANGSTROEM)
--------------------------------
 O      0   0   0     0.000000000000     0.00000000     0.00000000
 O      1   0   0     2.234792579989     0.00000000     0.00000000
 N      1   2   0     2.325397089040   101.88195269     0.00000000
 N      1   2   3     2.664991945099    80.56448234    91.03188146
 C      3   1   2     1.244976067256    29.74169602    72.51368106
 C      4   1   2     1.435410775896    66.17746269   263.54616800
 H      6   4   1     1.096328390198   110.40205307   243.48608979
 C      6   4   1     1.512149269618   111.63801855   125.20751578
 C      8   6   4     1.391311711376   118.76975090   142.67675480
 H      9   8   6     1.084547380564   119.48698645   358.88422724
 C      9   8   6     1.387113492329   120.71551971   178.98418326
 H     11   9   8     1.084458982797   119.68004738   180.03017399
 C     11   9   8     1.387570567198   120.10056193     0.48694997
 H     13  11   9     1.084339046625   120.26711003   179.81728122
 C     13  11   9     1.387628996894   119.49179055     0.07676237
 H     15  13  11     1.084449776695   120.12229136   179.82932206
 C     15  13  11     1.387556504466   120.37970820   359.50158078
 H     17  15  13     1.083486171657   119.06619310   181.11306846
 C      3   1   2     1.468467075249    95.36764771   257.30150057
 C     19   3   1     1.526771029381   111.82342392    60.07673514
 H     20  19   3     1.089892002369   112.43945339   288.80034738
 H     20  19   3     1.092678282645   109.23170318   169.24415337
 H     20  19   3     1.092822792219   110.66897776    50.43517837
 C     19   3   1     1.526524142185   109.78749891   296.47042347
 H     24  19   3     1.093054336187   110.54114438   305.08188691
 H     24  19   3     1.092830318104   109.65653581   186.11805942
 H     24  19   3     1.090838997118   111.81355876    66.07680334
 C     19   3   1     1.523953152438   106.09107701   178.64958403
 H     28  19   3     1.092829327882   110.60164866    58.38577770
 H     28  19   3     1.093190748838   110.66938292   298.53958112
 H     28  19   3     1.092483839221   110.57340032   178.50932114
 C      4   1   2     1.380852991001    94.39005224   139.75809530
 C     32   4   1     1.420966662758   121.65604466   233.84666699
 C     33  32   4     1.391700500696   116.90096013   176.23424927
 H     34  33  32     1.081260487332   118.90953170   180.35338719
 C     34  33  32     1.389442861262   123.53039429     0.36804592
 H     36  34  33     1.083959665452   120.04290084   180.28194200
 C     36  34  33     1.381889794553   118.84173731     0.60182470
 H     38  36  34     1.084674035622   120.93372383   179.64152678
 C     38  36  34     1.383739713927   119.66369829   359.34632180
 H     40  38  36     1.082339443327   118.22651765   180.92835579
 C     33  32   4     1.533986022805   123.18355405   355.97893095
 C     42  33  32     1.534637362657   111.39677019    60.93734149
 H     43  42  33     1.092609140827   110.24363814    59.59506208
 H     43  42  33     1.089391656493   114.17331421   298.34809951
 H     43  42  33     1.093593026425   109.30336084   178.01466732
 C     42  33  32     1.528982619335   111.72693734   179.17446996
 H     47  42  33     1.092885725791   112.11429266   298.67776993
 H     47  42  33     1.092703226319   108.61540976   179.90932515
 H     47  42  33     1.092747210915   112.26991463    61.12131917
 C     42  33  32     1.535619584628   110.69154074   296.91990513
 H     51  42  33     1.093197766579   110.22663970   299.94578171
 H     51  42  33     1.093632944671   109.61611400   181.32296204
 H     51  42  33     1.091311101522   114.84859305    61.03444242
 C      2   1   3     1.208171435645    30.79586953   175.61122062
 C     55   2   1     1.471370549478   125.16397345   183.10572420
 C     56  55   2     1.393088006237   121.63427104   189.51925995
 H     57  56  55     1.082186413448   120.04409474   357.50696576
 C     57  56  55     1.385120661030   119.68378673   176.40348301
 H     59  57  56     1.083847721188   119.74869202   180.68473115
 C     59  57  56     1.388515792388   120.07751147     0.41779549
 H     61  59  57     1.084351761249   119.87979764   180.16343419
 C     61  59  57     1.390034204610   120.26181126     0.13926674
 H     63  61  59     1.083857418677   120.14109523   179.88607330
 C     63  61  59     1.383022020685   119.89115747   359.42343892
 H     65  63  61     1.083534494827   120.69055684   180.94773485
 H      4   1   2     1.002399298528   133.69400497     5.41609906

---------------------------
INTERNAL COORDINATES (A.U.)
---------------------------
 O      0   0   0     0.000000000000     0.00000000     0.00000000
 O      1   0   0     4.223145942299     0.00000000     0.00000000
 N      1   2   0     4.394363650904   101.88195269     0.00000000
 N      1   2   3     5.036104925344    80.56448234    91.03188146
 C      3   1   2     2.352663810401    29.74169602    72.51368106
 C      4   1   2     2.712533256122    66.17746269   263.54616800
 H      6   4   1     2.071760410318   110.40205307   243.48608979
 C      6   4   1     2.857547993187   111.63801855   125.20751578
 C      8   6   4     2.629198101419   118.76975090   142.67675480
 H      9   8   6     2.049497528528   119.48698645   358.88422724
 C      9   8   6     2.621264617169   120.71551971   178.98418326
 H     11   9   8     2.049330480958   119.68004738   180.03017399
 C     11   9   8     2.622128363494   120.10056193     0.48694997
 H     13  11   9     2.049103834438   120.26711003   179.81728122
 C     13  11   9     2.622238779617   119.49179055     0.07676237
 H     15  13  11     2.049313083945   120.12229136   179.82932206
 C     15  13  11     2.622101788782   120.37970820   359.50158078
 H     17  15  13     2.047492134322   119.06619310   181.11306846
 C      3   1   2     2.775000608900    95.36764771   257.30150057
 C     19   3   1     2.885179114736   111.82342392    60.07673514
 H     20  19   3     2.059597400028   112.43945339   288.80034738
 H     20  19   3     2.064862706683   109.23170318   169.24415337
 H     20  19   3     2.065135790201   110.66897776    50.43517837
 C     19   3   1     2.884712565548   109.78749891   296.47042347
 H     24  19   3     2.065573344888   110.54114438   305.08188691
 H     24  19   3     2.065150012063   109.65653581   186.11805942
 H     24  19   3     2.061386960755   111.81355876    66.07680334
 C     19   3   1     2.879854099034   106.09107701   178.64958403
 H     28  19   3     2.065148140813   110.60164866    58.38577770
 H     28  19   3     2.065831127441   110.66938292   298.53958112
 H     28  19   3     2.064495261862   110.57340032   178.50932114
 C      4   1   2     2.609433984198    94.39005224   139.75809530
 C     32   4   1     2.685237838044   121.65604466   233.84666699
 C     33  32   4     2.629932806757   116.90096013   176.23424927
 H     34  33  32     2.043286200487   118.90953170   180.35338719
 C     34  33  32     2.625666486517   123.53039429     0.36804592
 H     36  34  33     2.048386907920   120.04290084   180.28194200
 C     36  34  33     2.611393258965   118.84173731     0.60182470
 H     38  36  34     2.049736871901   120.93372383   179.64152678
 C     38  36  34     2.614889099952   119.66369829   359.34632180
 H     40  38  36     2.045325131829   118.22651765   180.92835579
 C     33  32   4     2.898813476365   123.18355405   355.97893095
 C     42  33  32     2.900044330304   111.39677019    60.93734149
 H     43  42  33     2.064732047581   110.24363814    59.59506208
 H     43  42  33     2.058651883351   114.17331421   298.34809951
 H     43  42  33     2.066591321910   109.30336084   178.01466732
 C     42  33  32     2.889358414069   111.72693734   179.17446996
 H     47  42  33     2.065254717417   112.11429266   298.67776993
 H     47  42  33     2.064909843396   108.61540976   179.90932515
 H     47  42  33     2.064992962235   112.26991463    61.12131917
 C     42  33  32     2.901900460833   110.69154074   296.91990513
 H     51  42  33     2.065844389048   110.22663970   299.94578171
 H     51  42  33     2.066666756461   109.61611400   181.32296204
 H     51  42  33     2.062279108784   114.84859305    61.03444242
 C      2   1   3     2.283113136196    30.79586953   175.61122062
 C     55   2   1     2.780487380030   125.16397345   183.10572420
 C     56  55   2     2.632554812238   121.63427104   189.51925995
 H     57  56  55     2.045035947267   120.04409474   357.50696576
 C     57  56  55     2.617498711783   119.68378673   176.40348301
 H     59  57  56     2.048175363920   119.74869202   180.68473115
 C     59  57  56     2.623914580237   120.07751147     0.41779549
 H     61  59  57     2.049127861595   119.87979764   180.16343419
 C     61  59  57     2.626783963496   120.26181126     0.13926674
 H     63  61  59     2.048193689519   120.14109523   179.88607330
 C     63  61  59     2.613532856278   119.89115747   359.42343892
 H     65  63  61     2.047583451881   120.69055684   180.94773485
 H      4   1   2     1.894260151052   133.69400497     5.41609906

---------------------
BASIS SET INFORMATION
---------------------
There are 4 groups of distinct atoms

 Group   1 Type O   : 15s8p3d2f1g contracted to 7s4p3d2f1g pattern {8211111/5111/111/11/1}
 Group   2 Type N   : 15s8p3d2f1g contracted to 7s4p3d2f1g pattern {8211111/5111/111/11/1}
 Group   3 Type C   : 15s8p3d2f1g contracted to 7s4p3d2f1g pattern {8211111/5111/111/11/1}
 Group   4 Type H   : 7s3p2d1f contracted to 4s3p2d1f pattern {4111/111/11/1}

Atom   0O    basis set group =>   1
Atom   1O    basis set group =>   1
Atom   2N    basis set group =>   2
Atom   3N    basis set group =>   2
Atom   4C    basis set group =>   3
Atom   5C    basis set group =>   3
Atom   6H    basis set group =>   4
Atom   7C    basis set group =>   3
Atom   8C    basis set group =>   3
Atom   9H    basis set group =>   4
Atom  10C    basis set group =>   3
Atom  11H    basis set group =>   4
Atom  12C    basis set group =>   3
Atom  13H    basis set group =>   4
Atom  14C    basis set group =>   3
Atom  15H    basis set group =>   4
Atom  16C    basis set group =>   3
Atom  17H    basis set group =>   4
Atom  18C    basis set group =>   3
Atom  19C    basis set group =>   3
Atom  20H    basis set group =>   4
Atom  21H    basis set group =>   4
Atom  22H    basis set group =>   4
Atom  23C    basis set group =>   3
Atom  24H    basis set group =>   4
Atom  25H    basis set group =>   4
Atom  26H    basis set group =>   4
Atom  27C    basis set group =>   3
Atom  28H    basis set group =>   4
Atom  29H    basis set group =>   4
Atom  30H    basis set group =>   4
Atom  31C    basis set group =>   3
Atom  32C    basis set group =>   3
Atom  33C    basis set group =>   3
Atom  34H    basis set group =>   4
Atom  35C    basis set group =>   3
Atom  36H    basis set group =>   4
Atom  37C    basis set group =>   3
Atom  38H    basis set group =>   4
Atom  39C    basis set group =>   3
Atom  40H    basis set group =>   4
Atom  41C    basis set group =>   3
Atom  42C    basis set group =>   3
Atom  43H    basis set group =>   4
Atom  44H    basis set group =>   4
Atom  45H    basis set group =>   4
Atom  46C    basis set group =>   3
Atom  47H    basis set group =>   4
Atom  48H    basis set group =>   4
Atom  49H    basis set group =>   4
Atom  50C    basis set group =>   3
Atom  51H    basis set group =>   4
Atom  52H    basis set group =>   4
Atom  53H    basis set group =>   4
Atom  54C    basis set group =>   3
Atom  55C    basis set group =>   3
Atom  56C    basis set group =>   3
Atom  57H    basis set group =>   4
Atom  58C    basis set group =>   3
Atom  59H    basis set group =>   4
Atom  60C    basis set group =>   3
Atom  61H    basis set group =>   4
Atom  62C    basis set group =>   3
Atom  63H    basis set group =>   4
Atom  64C    basis set group =>   3
Atom  65H    basis set group =>   4
Atom  66H    basis set group =>   4
---------------------------------
AUXILIARY/J BASIS SET INFORMATION
---------------------------------
There are 4 groups of distinct atoms

 Group   1 Type O   : 12s5p4d2f1g contracted to 6s4p3d1f1g pattern {711111/2111/211/2/1}
 Group   2 Type N   : 12s5p4d2f1g contracted to 6s4p3d1f1g pattern {711111/2111/211/2/1}
 Group   3 Type C   : 12s5p4d2f1g contracted to 6s4p3d1f1g pattern {711111/2111/211/2/1}
 Group   4 Type H   : 5s2p1d contracted to 3s1p1d pattern {311/2/1}

Atom   0O    basis set group =>   1
Atom   1O    basis set group =>   1
Atom   2N    basis set group =>   2
Atom   3N    basis set group =>   2
Atom   4C    basis set group =>   3
Atom   5C    basis set group =>   3
Atom   6H    basis set group =>   4
Atom   7C    basis set group =>   3
Atom   8C    basis set group =>   3
Atom   9H    basis set group =>   4
Atom  10C    basis set group =>   3
Atom  11H    basis set group =>   4
Atom  12C    basis set group =>   3
Atom  13H    basis set group =>   4
Atom  14C    basis set group =>   3
Atom  15H    basis set group =>   4
Atom  16C    basis set group =>   3
Atom  17H    basis set group =>   4
Atom  18C    basis set group =>   3
Atom  19C    basis set group =>   3
Atom  20H    basis set group =>   4
Atom  21H    basis set group =>   4
Atom  22H    basis set group =>   4
Atom  23C    basis set group =>   3
Atom  24H    basis set group =>   4
Atom  25H    basis set group =>   4
Atom  26H    basis set group =>   4
Atom  27C    basis set group =>   3
Atom  28H    basis set group =>   4
Atom  29H    basis set group =>   4
Atom  30H    basis set group =>   4
Atom  31C    basis set group =>   3
Atom  32C    basis set group =>   3
Atom  33C    basis set group =>   3
Atom  34H    basis set group =>   4
Atom  35C    basis set group =>   3
Atom  36H    basis set group =>   4
Atom  37C    basis set group =>   3
Atom  38H    basis set group =>   4
Atom  39C    basis set group =>   3
Atom  40H    basis set group =>   4
Atom  41C    basis set group =>   3
Atom  42C    basis set group =>   3
Atom  43H    basis set group =>   4
Atom  44H    basis set group =>   4
Atom  45H    basis set group =>   4
Atom  46C    basis set group =>   3
Atom  47H    basis set group =>   4
Atom  48H    basis set group =>   4
Atom  49H    basis set group =>   4
Atom  50C    basis set group =>   3
Atom  51H    basis set group =>   4
Atom  52H    basis set group =>   4
Atom  53H    basis set group =>   4
Atom  54C    basis set group =>   3
Atom  55C    basis set group =>   3
Atom  56C    basis set group =>   3
Atom  57H    basis set group =>   4
Atom  58C    basis set group =>   3
Atom  59H    basis set group =>   4
Atom  60C    basis set group =>   3
Atom  61H    basis set group =>   4
Atom  62C    basis set group =>   3
Atom  63H    basis set group =>   4
Atom  64C    basis set group =>   3
Atom  65H    basis set group =>   4
Atom  66H    basis set group =>   4


           ************************************************************
           *        Program running with 20 parallel MPI-processes    *
           *              working on a common directory               *
           ************************************************************
------------------------------------------------------------------------------
                           ORCA GTO INTEGRAL CALCULATION
                           -- RI-GTO INTEGRALS CHOSEN --
------------------------------------------------------------------------------
------------------------------------------------------------------------------
                   ___                                                        
                  /   \      - P O W E R E D   B Y -                         
                 /     \                                                     
                 |  |  |   _    _      __       _____    __    __             
                 |  |  |  | |  | |    /  \     |  _  \  |  |  /  |          
                  \  \/   | |  | |   /    \    | | | |  |  | /  /          
                 / \  \   | |__| |  /  /\  \   | |_| |  |  |/  /          
                |  |  |   |  __  | /  /__\  \  |    /   |      \           
                |  |  |   | |  | | |   __   |  |    \   |  |\   \          
                \     /   | |  | | |  |  |  |  | |\  \  |  | \   \       
                 \___/    |_|  |_| |__|  |__|  |_| \__\ |__|  \__/        
                                                                              
                      - O R C A' S   B I G   F R I E N D -                    
                                      &                                       
                       - I N T E G R A L  F E E D E R -                       
                                                                              
 v1 FN, 2020, v2 2021                                                         
------------------------------------------------------------------------------


Reading SHARK input file ImineZ6Aa.SHARKINP.tmp ... ok
----------------------
SHARK INTEGRAL PACKAGE
----------------------

Number of atoms                             ...     67
Number of basis functions                   ...   2901
Number of shells                            ...    901
Maximum angular momentum                    ...      4
Integral batch strategy                     ... SHARK/LIBINT Hybrid
RI-J (if used) integral strategy            ... SPLIT-RIJ (Revised 2003 algorithm where possible)
Printlevel                                  ...      1
Contraction scheme used                     ... SEGMENTED contraction
Coulomb Range Separation                    ... NOT USED
Exchange Range Separation                   ... Long Range
   Mu parameter                             ...  0.300000
   Scaling (regular/separated)              ...  0.150000  0.850000
Finite Nucleus Model                        ... NOT USED
Auxiliary Coulomb fitting basis             ... AVAILABLE
   # of basis functions in Aux-J            ...   1991
   # of shells in Aux-J                     ...    665
   Maximum angular momentum in Aux-J        ...      4
Auxiliary J/K fitting basis                 ... NOT available
Auxiliary Correlation fitting basis         ... NOT available
Auxiliary 'external' fitting basis          ... NOT available
Integral threshold                          ...     1.000000e-10
Primitive cut-off                           ...     1.000000e-11
Primitive pair pre-selection threshold      ...     1.000000e-11

Calculating pre-screening integrals         ... done (  0.5 sec) Dimension = 901
Organizing shell pair data                  ... done (  2.9 sec)
Shell pair information
Total number of shell pairs                 ...    406351
Shell pairs after pre-screening             ...    213879
Total number of primitive shell pairs       ...    980791
Primitive shell pairs kept                  ...    349039
          la=0 lb=0:  35462 shell pairs
          la=1 lb=0:  50226 shell pairs
          la=1 lb=1:  17653 shell pairs
          la=2 lb=0:  29997 shell pairs
          la=2 lb=1:  21953 shell pairs
          la=2 lb=2:   6456 shell pairs
          la=3 lb=0:  16786 shell pairs
          la=3 lb=1:  12445 shell pairs
          la=3 lb=2:   7020 shell pairs
          la=3 lb=3:   1969 shell pairs
          la=4 lb=0:   5734 shell pairs
          la=4 lb=1:   4244 shell pairs
          la=4 lb=2:   2389 shell pairs
          la=4 lb=3:   1310 shell pairs
          la=4 lb=4:    235 shell pairs

Calculating one electron integrals          ... done (  0.8 sec)
Calculating RI/J V-Matrix + Cholesky decomp.... done (  0.4 sec)
Calculating Nuclear repulsion               ... done (  0.0 sec) ENN=   3602.221063721938 Eh

SHARK setup successfully completed in   8.0 seconds

Maximum memory used throughout the entire GTOINT-calculation: 366.2 MB
[1720885148.526726] [node013:2083805:0]          mpool.c:43   UCX  WARN  object 0xbdfbe80 was not returned to mpool ucp_requests
[1720885148.526746] [node013:2083805:0]          mpool.c:43   UCX  WARN  object 0xbdfc040 was not returned to mpool ucp_requests
[1720885148.526749] [node013:2083805:0]          mpool.c:43   UCX  WARN  object 0xbdfc200 was not returned to mpool ucp_requests
[1720885148.526752] [node013:2083805:0]          mpool.c:43   UCX  WARN  object 0xbdfc3c0 was not returned to mpool ucp_requests
[1720885148.526754] [node013:2083805:0]          mpool.c:43   UCX  WARN  object 0xbdfc580 was not returned to mpool ucp_requests
[1720885148.526756] [node013:2083805:0]          mpool.c:43   UCX  WARN  object 0xbdfc740 was not returned to mpool ucp_requests
[1720885148.526759] [node013:2083805:0]          mpool.c:43   UCX  WARN  object 0xbdfc900 was not returned to mpool ucp_requests
[1720885148.526761] [node013:2083805:0]          mpool.c:43   UCX  WARN  object 0xbdfcac0 was not returned to mpool ucp_requests
[1720885148.526763] [node013:2083805:0]          mpool.c:43   UCX  WARN  object 0xbdfcc80 was not returned to mpool ucp_requests
[1720885148.526765] [node013:2083805:0]          mpool.c:43   UCX  WARN  object 0xbdfce40 was not returned to mpool ucp_requests
[1720885148.526768] [node013:2083805:0]          mpool.c:43   UCX  WARN  object 0xbdfd000 was not returned to mpool ucp_requests
[1720885148.526770] [node013:2083805:0]          mpool.c:43   UCX  WARN  object 0xbdfd1c0 was not returned to mpool ucp_requests
[1720885148.530575] [node013:2083808:0]          mpool.c:43   UCX  WARN  object 0xbf99e00 was not returned to mpool ucp_requests
[1720885148.530592] [node013:2083808:0]          mpool.c:43   UCX  WARN  object 0xbf99fc0 was not returned to mpool ucp_requests
[1720885148.530598] [node013:2083808:0]          mpool.c:43   UCX  WARN  object 0xbf9a180 was not returned to mpool ucp_requests
[1720885148.530602] [node013:2083808:0]          mpool.c:43   UCX  WARN  object 0xbf9a340 was not returned to mpool ucp_requests
[1720885148.530606] [node013:2083808:0]          mpool.c:43   UCX  WARN  object 0xbf9a500 was not returned to mpool ucp_requests
[1720885148.530609] [node013:2083808:0]          mpool.c:43   UCX  WARN  object 0xbf9a6c0 was not returned to mpool ucp_requests
[1720885148.530613] [node013:2083808:0]          mpool.c:43   UCX  WARN  object 0xbf9a880 was not returned to mpool ucp_requests
[1720885148.530617] [node013:2083808:0]          mpool.c:43   UCX  WARN  object 0xbf9aa40 was not returned to mpool ucp_requests
[1720885148.530595] [node013:2083796:0]          mpool.c:43   UCX  WARN  object 0xb586fc0 was not returned to mpool ucp_requests
[1720885148.530622] [node013:2083808:0]          mpool.c:43   UCX  WARN  object 0xbf9ac00 was not returned to mpool ucp_requests
[1720885148.530626] [node013:2083808:0]          mpool.c:43   UCX  WARN  object 0xbf9adc0 was not returned to mpool ucp_requests
[1720885148.530629] [node013:2083808:0]          mpool.c:43   UCX  WARN  object 0xbf9af80 was not returned to mpool ucp_requests
[1720885148.530633] [node013:2083808:0]          mpool.c:43   UCX  WARN  object 0xbf9b140 was not returned to mpool ucp_requests
[1720885148.532304] [node013:2083810:0]          mpool.c:43   UCX  WARN  object 0xb432b80 was not returned to mpool ucp_requests
[1720885148.532317] [node013:2083810:0]          mpool.c:43   UCX  WARN  object 0xb432d40 was not returned to mpool ucp_requests
[1720885148.532321] [node013:2083810:0]          mpool.c:43   UCX  WARN  object 0xb432f00 was not returned to mpool ucp_requests
[1720885148.532324] [node013:2083810:0]          mpool.c:43   UCX  WARN  object 0xb4330c0 was not returned to mpool ucp_requests
[1720885148.532328] [node013:2083810:0]          mpool.c:43   UCX  WARN  object 0xb433280 was not returned to mpool ucp_requests
[1720885148.532331] [node013:2083810:0]          mpool.c:43   UCX  WARN  object 0xb433440 was not returned to mpool ucp_requests
[1720885148.532334] [node013:2083810:0]          mpool.c:43   UCX  WARN  object 0xb433600 was not returned to mpool ucp_requests
[1720885148.532337] [node013:2083810:0]          mpool.c:43   UCX  WARN  object 0xb4337c0 was not returned to mpool ucp_requests
[1720885148.532340] [node013:2083810:0]          mpool.c:43   UCX  WARN  object 0xb433980 was not returned to mpool ucp_requests
[1720885148.532343] [node013:2083810:0]          mpool.c:43   UCX  WARN  object 0xb433b40 was not returned to mpool ucp_requests
[1720885148.532346] [node013:2083810:0]          mpool.c:43   UCX  WARN  object 0xb433d00 was not returned to mpool ucp_requests
[1720885148.532348] [node013:2083810:0]          mpool.c:43   UCX  WARN  object 0xb433ec0 was not returned to mpool ucp_requests
[1720885148.532452] [node013:2083807:0]          mpool.c:43   UCX  WARN  object 0xbc97200 was not returned to mpool ucp_requests
[1720885148.532469] [node013:2083807:0]          mpool.c:43   UCX  WARN  object 0xbc973c0 was not returned to mpool ucp_requests
[1720885148.532475] [node013:2083807:0]          mpool.c:43   UCX  WARN  object 0xbc97580 was not returned to mpool ucp_requests
[1720885148.534036] [node013:2083804:0]          mpool.c:43   UCX  WARN  object 0xbb6cd40 was not returned to mpool ucp_requests
[1720885148.534047] [node013:2083804:0]          mpool.c:43   UCX  WARN  object 0xbb6cf00 was not returned to mpool ucp_requests
[1720885148.534052] [node013:2083804:0]          mpool.c:43   UCX  WARN  object 0xbb6d0c0 was not returned to mpool ucp_requests
[1720885148.534056] [node013:2083804:0]          mpool.c:43   UCX  WARN  object 0xbb6d280 was not returned to mpool ucp_requests
[1720885148.534058] [node013:2083804:0]          mpool.c:43   UCX  WARN  object 0xbb6d440 was not returned to mpool ucp_requests
[1720885148.534061] [node013:2083804:0]          mpool.c:43   UCX  WARN  object 0xbb6d600 was not returned to mpool ucp_requests
[1720885148.534063] [node013:2083804:0]          mpool.c:43   UCX  WARN  object 0xbb6d7c0 was not returned to mpool ucp_requests
[1720885148.534065] [node013:2083804:0]          mpool.c:43   UCX  WARN  object 0xbb6d980 was not returned to mpool ucp_requests
[1720885148.534067] [node013:2083804:0]          mpool.c:43   UCX  WARN  object 0xbb6db40 was not returned to mpool ucp_requests
[1720885148.534070] [node013:2083804:0]          mpool.c:43   UCX  WARN  object 0xbb6dd00 was not returned to mpool ucp_requests
[1720885148.534072] [node013:2083804:0]          mpool.c:43   UCX  WARN  object 0xbb6dec0 was not returned to mpool ucp_requests
[1720885148.534074] [node013:2083804:0]          mpool.c:43   UCX  WARN  object 0xbb6e080 was not returned to mpool ucp_requests
[1720885148.537210] [node013:2083806:0]          mpool.c:43   UCX  WARN  object 0xaabcb40 was not returned to mpool ucp_requests
[1720885148.537223] [node013:2083806:0]          mpool.c:43   UCX  WARN  object 0xaabcd00 was not returned to mpool ucp_requests
[1720885148.537226] [node013:2083806:0]          mpool.c:43   UCX  WARN  object 0xaabcec0 was not returned to mpool ucp_requests
[1720885148.537229] [node013:2083806:0]          mpool.c:43   UCX  WARN  object 0xaabd080 was not returned to mpool ucp_requests
[1720885148.537231] [node013:2083806:0]          mpool.c:43   UCX  WARN  object 0xaabd240 was not returned to mpool ucp_requests
[1720885148.537233] [node013:2083806:0]          mpool.c:43   UCX  WARN  object 0xaabd400 was not returned to mpool ucp_requests
[1720885148.537236] [node013:2083806:0]          mpool.c:43   UCX  WARN  object 0xaabd5c0 was not returned to mpool ucp_requests
[1720885148.537238] [node013:2083806:0]          mpool.c:43   UCX  WARN  object 0xaabd780 was not returned to mpool ucp_requests
[1720885148.537240] [node013:2083806:0]          mpool.c:43   UCX  WARN  object 0xaabd940 was not returned to mpool ucp_requests
[1720885148.537243] [node013:2083806:0]          mpool.c:43   UCX  WARN  object 0xaabdb00 was not returned to mpool ucp_requests
[1720885148.537245] [node013:2083806:0]          mpool.c:43   UCX  WARN  object 0xaabdcc0 was not returned to mpool ucp_requests
[1720885148.537248] [node013:2083806:0]          mpool.c:43   UCX  WARN  object 0xaabde80 was not returned to mpool ucp_requests
[1720885148.538409] [node013:2083795:0]          mpool.c:43   UCX  WARN  object 0xc5e62c0 was not returned to mpool ucp_requests
[1720885148.538428] [node013:2083795:0]          mpool.c:43   UCX  WARN  object 0xc5e6480 was not returned to mpool ucp_requests
[1720885148.538432] [node013:2083795:0]          mpool.c:43   UCX  WARN  object 0xc5e6640 was not returned to mpool ucp_requests
[1720885148.538435] [node013:2083795:0]          mpool.c:43   UCX  WARN  object 0xc5e6800 was not returned to mpool ucp_requests
[1720885148.538440] [node013:2083795:0]          mpool.c:43   UCX  WARN  object 0xc5e69c0 was not returned to mpool ucp_requests
[1720885148.538442] [node013:2083795:0]          mpool.c:43   UCX  WARN  object 0xc5e6b80 was not returned to mpool ucp_requests
[1720885148.538444] [node013:2083795:0]          mpool.c:43   UCX  WARN  object 0xc5e6d40 was not returned to mpool ucp_requests
[1720885148.538447] [node013:2083795:0]          mpool.c:43   UCX  WARN  object 0xc5e6f00 was not returned to mpool ucp_requests
[1720885148.538449] [node013:2083795:0]          mpool.c:43   UCX  WARN  object 0xc5e70c0 was not returned to mpool ucp_requests
[1720885148.538451] [node013:2083795:0]          mpool.c:43   UCX  WARN  object 0xc5e7280 was not returned to mpool ucp_requests
[1720885148.539830] [node013:2083811:0]          mpool.c:43   UCX  WARN  object 0xb5e8cc0 was not returned to mpool ucp_requests
[1720885148.539842] [node013:2083811:0]          mpool.c:43   UCX  WARN  object 0xb5e8e80 was not returned to mpool ucp_requests
[1720885148.539847] [node013:2083811:0]          mpool.c:43   UCX  WARN  object 0xb5e9040 was not returned to mpool ucp_requests
[1720885148.539851] [node013:2083811:0]          mpool.c:43   UCX  WARN  object 0xb5e9200 was not returned to mpool ucp_requests
[1720885148.539856] [node013:2083811:0]          mpool.c:43   UCX  WARN  object 0xb5e93c0 was not returned to mpool ucp_requests
[1720885148.539859] [node013:2083811:0]          mpool.c:43   UCX  WARN  object 0xb5e9580 was not returned to mpool ucp_requests
[1720885148.539862] [node013:2083811:0]          mpool.c:43   UCX  WARN  object 0xb5e9740 was not returned to mpool ucp_requests
[1720885148.539866] [node013:2083811:0]          mpool.c:43   UCX  WARN  object 0xb5e9900 was not returned to mpool ucp_requests
[1720885148.539870] [node013:2083811:0]          mpool.c:43   UCX  WARN  object 0xb5e9ac0 was not returned to mpool ucp_requests
[1720885148.539874] [node013:2083811:0]          mpool.c:43   UCX  WARN  object 0xb5e9c80 was not returned to mpool ucp_requests
[1720885148.539877] [node013:2083811:0]          mpool.c:43   UCX  WARN  object 0xb5e9e40 was not returned to mpool ucp_requests
[1720885148.539880] [node013:2083811:0]          mpool.c:43   UCX  WARN  object 0xb5ea000 was not returned to mpool ucp_requests
[1720885148.541585] [node013:2083799:0]          mpool.c:43   UCX  WARN  object 0xa7ffd80 was not returned to mpool ucp_requests
[1720885148.541597] [node013:2083799:0]          mpool.c:43   UCX  WARN  object 0xa7fff40 was not returned to mpool ucp_requests
[1720885148.541601] [node013:2083799:0]          mpool.c:43   UCX  WARN  object 0xa800100 was not returned to mpool ucp_requests
[1720885148.541605] [node013:2083799:0]          mpool.c:43   UCX  WARN  object 0xa8002c0 was not returned to mpool ucp_requests
[1720885148.541608] [node013:2083799:0]          mpool.c:43   UCX  WARN  object 0xa800480 was not returned to mpool ucp_requests
[1720885148.541611] [node013:2083799:0]          mpool.c:43   UCX  WARN  object 0xa800640 was not returned to mpool ucp_requests
[1720885148.541613] [node013:2083799:0]          mpool.c:43   UCX  WARN  object 0xa800800 was not returned to mpool ucp_requests
[1720885148.541615] [node013:2083799:0]          mpool.c:43   UCX  WARN  object 0xa8009c0 was not returned to mpool ucp_requests
[1720885148.541618] [node013:2083799:0]          mpool.c:43   UCX  WARN  object 0xa800b80 was not returned to mpool ucp_requests
[1720885148.541620] [node013:2083799:0]          mpool.c:43   UCX  WARN  object 0xa800d40 was not returned to mpool ucp_requests
[1720885148.541623] [node013:2083799:0]          mpool.c:43   UCX  WARN  object 0xa800f00 was not returned to mpool ucp_requests
[1720885148.541625] [node013:2083799:0]          mpool.c:43   UCX  WARN  object 0xa8010c0 was not returned to mpool ucp_requests
[1720885148.541628] [node013:2083799:0]          mpool.c:43   UCX  WARN  object 0xa801280 was not returned to mpool ucp_requests
[1720885148.541637] [node013:2083797:0]          mpool.c:43   UCX  WARN  object 0xbe40d80 was not returned to mpool ucp_requests
[1720885148.541651] [node013:2083797:0]          mpool.c:43   UCX  WARN  object 0xbe40f40 was not returned to mpool ucp_requests
[1720885148.541655] [node013:2083797:0]          mpool.c:43   UCX  WARN  object 0xbe41100 was not returned to mpool ucp_requests
[1720885148.541657] [node013:2083797:0]          mpool.c:43   UCX  WARN  object 0xbe412c0 was not returned to mpool ucp_requests
[1720885148.541660] [node013:2083797:0]          mpool.c:43   UCX  WARN  object 0xbe41480 was not returned to mpool ucp_requests
[1720885148.541662] [node013:2083797:0]          mpool.c:43   UCX  WARN  object 0xbe41640 was not returned to mpool ucp_requests
[1720885148.541664] [node013:2083797:0]          mpool.c:43   UCX  WARN  object 0xbe41800 was not returned to mpool ucp_requests
[1720885148.541667] [node013:2083797:0]          mpool.c:43   UCX  WARN  object 0xbe419c0 was not returned to mpool ucp_requests
[1720885148.541669] [node013:2083797:0]          mpool.c:43   UCX  WARN  object 0xbe41b80 was not returned to mpool ucp_requests
[1720885148.541671] [node013:2083797:0]          mpool.c:43   UCX  WARN  object 0xbe41d40 was not returned to mpool ucp_requests
[1720885148.541674] [node013:2083797:0]          mpool.c:43   UCX  WARN  object 0xbe41f00 was not returned to mpool ucp_requests
[1720885148.541676] [node013:2083797:0]          mpool.c:43   UCX  WARN  object 0xbe420c0 was not returned to mpool ucp_requests
[1720885148.541678] [node013:2083797:0]          mpool.c:43   UCX  WARN  object 0xbe42280 was not returned to mpool ucp_requests
[1720885148.542521] [node013:2083794:0]          mpool.c:43   UCX  WARN  object 0xc0161c0 was not returned to mpool ucp_requests
[1720885148.542541] [node013:2083794:0]          mpool.c:43   UCX  WARN  object 0xc016380 was not returned to mpool ucp_requests
[1720885148.542547] [node013:2083794:0]          mpool.c:43   UCX  WARN  object 0xc016540 was not returned to mpool ucp_requests
[1720885148.542550] [node013:2083794:0]          mpool.c:43   UCX  WARN  object 0xc016700 was not returned to mpool ucp_requests
[1720885148.542553] [node013:2083794:0]          mpool.c:43   UCX  WARN  object 0xc0168c0 was not returned to mpool ucp_requests
[1720885148.542556] [node013:2083794:0]          mpool.c:43   UCX  WARN  object 0xc016a80 was not returned to mpool ucp_requests
[1720885148.542559] [node013:2083794:0]          mpool.c:43   UCX  WARN  object 0xc016c40 was not returned to mpool ucp_requests
[1720885148.542563] [node013:2083794:0]          mpool.c:43   UCX  WARN  object 0xc016e00 was not returned to mpool ucp_requests
[1720885148.542566] [node013:2083794:0]          mpool.c:43   UCX  WARN  object 0xc016fc0 was not returned to mpool ucp_requests
[1720885148.542569] [node013:2083794:0]          mpool.c:43   UCX  WARN  object 0xc017180 was not returned to mpool ucp_requests
[1720885148.543363] [node013:2083793:0]          mpool.c:43   UCX  WARN  object 0xb2c20c0 was not returned to mpool ucp_requests
[1720885148.543376] [node013:2083793:0]          mpool.c:43   UCX  WARN  object 0xb2c2280 was not returned to mpool ucp_requests
[1720885148.543379] [node013:2083793:0]          mpool.c:43   UCX  WARN  object 0xb2c2440 was not returned to mpool ucp_requests
[1720885148.543382] [node013:2083793:0]          mpool.c:43   UCX  WARN  object 0xb2c2600 was not returned to mpool ucp_requests
[1720885148.543384] [node013:2083793:0]          mpool.c:43   UCX  WARN  object 0xb2c27c0 was not returned to mpool ucp_requests
[1720885148.543386] [node013:2083793:0]          mpool.c:43   UCX  WARN  object 0xb2c2980 was not returned to mpool ucp_requests
[1720885148.543389] [node013:2083793:0]          mpool.c:43   UCX  WARN  object 0xb2c2b40 was not returned to mpool ucp_requests
[1720885148.543391] [node013:2083793:0]          mpool.c:43   UCX  WARN  object 0xb2c2d00 was not returned to mpool ucp_requests
[1720885148.543393] [node013:2083793:0]          mpool.c:43   UCX  WARN  object 0xb2c2ec0 was not returned to mpool ucp_requests
[1720885148.543395] [node013:2083793:0]          mpool.c:43   UCX  WARN  object 0xb2c3080 was not returned to mpool ucp_requests
[1720885148.543400] [node013:2083793:0]          mpool.c:43   UCX  WARN  object 0xb2c3240 was not returned to mpool ucp_requests
[1720885148.543765] [node013:2083802:0]          mpool.c:43   UCX  WARN  object 0xa858980 was not returned to mpool ucp_requests
[1720885148.543776] [node013:2083802:0]          mpool.c:43   UCX  WARN  object 0xa858b40 was not returned to mpool ucp_requests
[1720885148.543780] [node013:2083802:0]          mpool.c:43   UCX  WARN  object 0xa858d00 was not returned to mpool ucp_requests
[1720885148.543784] [node013:2083802:0]          mpool.c:43   UCX  WARN  object 0xa858ec0 was not returned to mpool ucp_requests
[1720885148.543787] [node013:2083802:0]          mpool.c:43   UCX  WARN  object 0xa859080 was not returned to mpool ucp_requests
[1720885148.543790] [node013:2083802:0]          mpool.c:43   UCX  WARN  object 0xa859240 was not returned to mpool ucp_requests
[1720885148.543792] [node013:2083802:0]          mpool.c:43   UCX  WARN  object 0xa859400 was not returned to mpool ucp_requests
[1720885148.543795] [node013:2083802:0]          mpool.c:43   UCX  WARN  object 0xa8595c0 was not returned to mpool ucp_requests
[1720885148.543797] [node013:2083802:0]          mpool.c:43   UCX  WARN  object 0xa859780 was not returned to mpool ucp_requests
[1720885148.543800] [node013:2083802:0]          mpool.c:43   UCX  WARN  object 0xa859940 was not returned to mpool ucp_requests
[1720885148.543802] [node013:2083802:0]          mpool.c:43   UCX  WARN  object 0xa859b00 was not returned to mpool ucp_requests
[1720885148.543804] [node013:2083802:0]          mpool.c:43   UCX  WARN  object 0xa859cc0 was not returned to mpool ucp_requests
[1720885148.543806] [node013:2083802:0]          mpool.c:43   UCX  WARN  object 0xa859e80 was not returned to mpool ucp_requests
[1720885148.544357] [node013:2083803:0]          mpool.c:43   UCX  WARN  object 0xbcd8a00 was not returned to mpool ucp_requests
[1720885148.544370] [node013:2083803:0]          mpool.c:43   UCX  WARN  object 0xbcd8bc0 was not returned to mpool ucp_requests
[1720885148.544375] [node013:2083803:0]          mpool.c:43   UCX  WARN  object 0xbcd8d80 was not returned to mpool ucp_requests
[1720885148.544379] [node013:2083803:0]          mpool.c:43   UCX  WARN  object 0xbcd8f40 was not returned to mpool ucp_requests
[1720885148.544383] [node013:2083803:0]          mpool.c:43   UCX  WARN  object 0xbcd9100 was not returned to mpool ucp_requests
[1720885148.544387] [node013:2083803:0]          mpool.c:43   UCX  WARN  object 0xbcd92c0 was not returned to mpool ucp_requests
[1720885148.544391] [node013:2083803:0]          mpool.c:43   UCX  WARN  object 0xbcd9480 was not returned to mpool ucp_requests
[1720885148.544394] [node013:2083803:0]          mpool.c:43   UCX  WARN  object 0xbcd9640 was not returned to mpool ucp_requests
[1720885148.544397] [node013:2083803:0]          mpool.c:43   UCX  WARN  object 0xbcd9800 was not returned to mpool ucp_requests
[1720885148.544401] [node013:2083803:0]          mpool.c:43   UCX  WARN  object 0xbcd99c0 was not returned to mpool ucp_requests
[1720885148.544404] [node013:2083803:0]          mpool.c:43   UCX  WARN  object 0xbcd9b80 was not returned to mpool ucp_requests
[1720885148.544408] [node013:2083803:0]          mpool.c:43   UCX  WARN  object 0xbcd9d40 was not returned to mpool ucp_requests
[1720885148.544412] [node013:2083803:0]          mpool.c:43   UCX  WARN  object 0xbcd9f00 was not returned to mpool ucp_requests
[1720885148.545116] [node013:2083801:0]          mpool.c:43   UCX  WARN  object 0xb094ac0 was not returned to mpool ucp_requests
[1720885148.545128] [node013:2083801:0]          mpool.c:43   UCX  WARN  object 0xb094c80 was not returned to mpool ucp_requests
[1720885148.545133] [node013:2083801:0]          mpool.c:43   UCX  WARN  object 0xb094e40 was not returned to mpool ucp_requests
[1720885148.545137] [node013:2083801:0]          mpool.c:43   UCX  WARN  object 0xb095000 was not returned to mpool ucp_requests
[1720885148.545141] [node013:2083801:0]          mpool.c:43   UCX  WARN  object 0xb0951c0 was not returned to mpool ucp_requests
[1720885148.545145] [node013:2083801:0]          mpool.c:43   UCX  WARN  object 0xb095380 was not returned to mpool ucp_requests
[1720885148.545149] [node013:2083801:0]          mpool.c:43   UCX  WARN  object 0xb095540 was not returned to mpool ucp_requests
[1720885148.545153] [node013:2083801:0]          mpool.c:43   UCX  WARN  object 0xb095700 was not returned to mpool ucp_requests
[1720885148.545157] [node013:2083801:0]          mpool.c:43   UCX  WARN  object 0xb0958c0 was not returned to mpool ucp_requests
[1720885148.545161] [node013:2083801:0]          mpool.c:43   UCX  WARN  object 0xb095a80 was not returned to mpool ucp_requests
[1720885148.545165] [node013:2083801:0]          mpool.c:43   UCX  WARN  object 0xb095c40 was not returned to mpool ucp_requests
[1720885148.545169] [node013:2083801:0]          mpool.c:43   UCX  WARN  object 0xb095e00 was not returned to mpool ucp_requests
[1720885148.545172] [node013:2083801:0]          mpool.c:43   UCX  WARN  object 0xb095fc0 was not returned to mpool ucp_requests
[1720885148.545796] [node013:2083798:0]          mpool.c:43   UCX  WARN  object 0xc151cc0 was not returned to mpool ucp_requests
[1720885148.545809] [node013:2083798:0]          mpool.c:43   UCX  WARN  object 0xc151e80 was not returned to mpool ucp_requests
[1720885148.545812] [node013:2083798:0]          mpool.c:43   UCX  WARN  object 0xc152040 was not returned to mpool ucp_requests
[1720885148.545815] [node013:2083798:0]          mpool.c:43   UCX  WARN  object 0xc152200 was not returned to mpool ucp_requests
[1720885148.545817] [node013:2083798:0]          mpool.c:43   UCX  WARN  object 0xc1523c0 was not returned to mpool ucp_requests
[1720885148.545820] [node013:2083798:0]          mpool.c:43   UCX  WARN  object 0xc152580 was not returned to mpool ucp_requests
[1720885148.545822] [node013:2083798:0]          mpool.c:43   UCX  WARN  object 0xc152740 was not returned to mpool ucp_requests
[1720885148.545824] [node013:2083798:0]          mpool.c:43   UCX  WARN  object 0xc152900 was not returned to mpool ucp_requests
[1720885148.545827] [node013:2083798:0]          mpool.c:43   UCX  WARN  object 0xc152ac0 was not returned to mpool ucp_requests
[1720885148.545829] [node013:2083798:0]          mpool.c:43   UCX  WARN  object 0xc152c80 was not returned to mpool ucp_requests
[1720885148.545831] [node013:2083798:0]          mpool.c:43   UCX  WARN  object 0xc152e40 was not returned to mpool ucp_requests
[1720885148.545834] [node013:2083798:0]          mpool.c:43   UCX  WARN  object 0xc153000 was not returned to mpool ucp_requests
[1720885148.545836] [node013:2083798:0]          mpool.c:43   UCX  WARN  object 0xc1531c0 was not returned to mpool ucp_requests
[1720885148.546284] [node013:2083809:0]          mpool.c:43   UCX  WARN  object 0xc1d9bc0 was not returned to mpool ucp_requests
[1720885148.546296] [node013:2083809:0]          mpool.c:43   UCX  WARN  object 0xc1d9d80 was not returned to mpool ucp_requests
[1720885148.546303] [node013:2083809:0]          mpool.c:43   UCX  WARN  object 0xc1d9f40 was not returned to mpool ucp_requests
[1720885148.546307] [node013:2083809:0]          mpool.c:43   UCX  WARN  object 0xc1da100 was not returned to mpool ucp_requests
[1720885148.546310] [node013:2083809:0]          mpool.c:43   UCX  WARN  object 0xc1da2c0 was not returned to mpool ucp_requests
[1720885148.546314] [node013:2083809:0]          mpool.c:43   UCX  WARN  object 0xc1da480 was not returned to mpool ucp_requests
[1720885148.546317] [node013:2083809:0]          mpool.c:43   UCX  WARN  object 0xc1da640 was not returned to mpool ucp_requests
[1720885148.546320] [node013:2083809:0]          mpool.c:43   UCX  WARN  object 0xc1da800 was not returned to mpool ucp_requests
[1720885148.546323] [node013:2083809:0]          mpool.c:43   UCX  WARN  object 0xc1da9c0 was not returned to mpool ucp_requests
[1720885148.546325] [node013:2083809:0]          mpool.c:43   UCX  WARN  object 0xc1dab80 was not returned to mpool ucp_requests
[1720885148.546328] [node013:2083809:0]          mpool.c:43   UCX  WARN  object 0xc1dad40 was not returned to mpool ucp_requests
[1720885148.546331] [node013:2083809:0]          mpool.c:43   UCX  WARN  object 0xc1daf00 was not returned to mpool ucp_requests
[1720885148.555711] [node013:2083800:0]          mpool.c:43   UCX  WARN  object 0xaeeec80 was not returned to mpool ucp_requests
[1720885148.555728] [node013:2083800:0]          mpool.c:43   UCX  WARN  object 0xaeeee40 was not returned to mpool ucp_requests
[1720885148.555733] [node013:2083800:0]          mpool.c:43   UCX  WARN  object 0xaeef000 was not returned to mpool ucp_requests
[1720885148.555736] [node013:2083800:0]          mpool.c:43   UCX  WARN  object 0xaeef1c0 was not returned to mpool ucp_requests
[1720885148.555740] [node013:2083800:0]          mpool.c:43   UCX  WARN  object 0xaeef380 was not returned to mpool ucp_requests
[1720885148.555743] [node013:2083800:0]          mpool.c:43   UCX  WARN  object 0xaeef540 was not returned to mpool ucp_requests
[1720885148.555747] [node013:2083800:0]          mpool.c:43   UCX  WARN  object 0xaeef700 was not returned to mpool ucp_requests
[1720885148.555751] [node013:2083800:0]          mpool.c:43   UCX  WARN  object 0xaeef8c0 was not returned to mpool ucp_requests
[1720885148.555754] [node013:2083800:0]          mpool.c:43   UCX  WARN  object 0xaeefa80 was not returned to mpool ucp_requests
[1720885148.555758] [node013:2083800:0]          mpool.c:43   UCX  WARN  object 0xaeefc40 was not returned to mpool ucp_requests
[1720885148.555762] [node013:2083800:0]          mpool.c:43   UCX  WARN  object 0xaeefe00 was not returned to mpool ucp_requests
[1720885148.555765] [node013:2083800:0]          mpool.c:43   UCX  WARN  object 0xaeeffc0 was not returned to mpool ucp_requests
[1720885148.555770] [node013:2083800:0]          mpool.c:43   UCX  WARN  object 0xaef0180 was not returned to mpool ucp_requests


           ************************************************************
           *        Program running with 20 parallel MPI-processes    *
           *              working on a common directory               *
           ************************************************************
-------------------------------------------------------------------------------
                                 ORCA SCF
-------------------------------------------------------------------------------

------------
SCF SETTINGS
------------
Hamiltonian:
 Density Functional     Method          .... DFT(GTOs)
 Exchange Functional    Exchange        .... WB97M-V
 Correlation Functional Correlation     .... WB97M-V
 Gradients option       PostSCFGGA      .... off
 Hybrid DFT is turned on
   Fraction HF Exchange ScalHFX         ....  0.150000
   Scaling of DF-GGA-X  ScalDFX         ....  0.000000
   Scaling of DF-GGA-C  ScalDFC         ....  1.000000
   Scaling of DF-LDA-C  ScalLDAC        ....  1.000000
   Perturbative correction              ....  0.000000
   Density functional embedding theory  .... OFF
 Long-range corrected/Screened/Range-Separated Hybrid DFT is turned on
   Amount of maximum screened exact exchange              ....  0.850000
   Range separation parameter mu (erf(mu*r12)/r12)        ....  0.300000
   NL short-range parameter             ....  6.000000
   NL long-range parameter              ....  0.010000
 RI-approximation to the Coulomb term is turned on
   Number of AuxJ basis functions       .... 1991
   RIJ-COSX (HFX calculated with COS-X)).... on


General Settings:
 Integral files         IntName         .... ImineZ6Aa
 Hartree-Fock type      HFTyp           .... RHF
 Total Charge           Charge          ....    0
 Multiplicity           Mult            ....    1
 Number of Electrons    NEL             ....  238
 Basis Dimension        Dim             .... 2901
 Nuclear Repulsion      ENuc            ....   3602.2210637219 Eh

Convergence Acceleration:
 DIIS                   CNVDIIS         .... on
   Start iteration      DIISMaxIt       ....    12
   Startup error        DIISStart       ....  0.200000
   # of expansion vecs  DIISMaxEq       ....     5
   Bias factor          DIISBfac        ....   1.050
   Max. coefficient     DIISMaxC        ....  10.000
 Trust-Rad. Augm. Hess. CNVTRAH         .... auto
   Auto Start mean grad. ratio tolernc. ....  1.125000
   Auto Start start iteration           ....    20
   Auto Start num. interpolation iter.  ....    10
   Max. Number of Micro iterations      ....    16
   Max. Number of Macro iterations      .... Maxiter - #DIIS iter
   Number of Davidson start vectors     ....     2
   Converg. threshold I  (grad. norm)   ....   5.000e-05
   Converg. threshold II (energy diff.) ....   1.000e-06
   Grad. Scal. Fac. for Micro threshold ....   0.100
   Minimum threshold for Micro iter.    ....   0.010
   NR start threshold (gradient norm)   ....   0.001
   Initial trust radius                 ....   0.400
   Minimum AH scaling param. (alpha)    ....   1.000
   Maximum AH scaling param. (alpha)    .... 1000.000
   Orbital update algorithm             .... Taylor
   White noise on init. David. guess    .... on
   Maximum white noise                  ....   0.010
   Quad. conv. algorithm                .... NR
 SOSCF                  CNVSOSCF        .... on
   Start iteration      SOSCFMaxIt      ....   150
   Startup grad/error   SOSCFStart      ....  0.003300
 Level Shifting         CNVShift        .... on
   Level shift para.    LevelShift      ....    0.2500
   Turn off err/grad.   ShiftErr        ....    0.0010
 Zerner damping         CNVZerner       .... off
 Static damping         CNVDamp         .... on
   Fraction old density DampFac         ....    0.7000
   Max. Damping (<1)    DampMax         ....    0.9800
   Min. Damping (>=0)   DampMin         ....    0.0000
   Turn off err/grad.   DampErr         ....    0.1000
 Fernandez-Rico         CNVRico         .... off

SCF Procedure:
 Maximum # iterations   MaxIter         ....   125
 SCF integral mode      SCFMode         .... Direct
   Integral package                     .... SHARK and LIBINT hybrid scheme
 Reset frequency        DirectResetFreq ....    20
 Integral Threshold     Thresh          ....  1.000e-10 Eh
 Primitive CutOff       TCut            ....  1.000e-11 Eh

Convergence Tolerance:
 Convergence Check Mode ConvCheckMode   .... Total+1el-Energy
 Convergence forced     ConvForced      .... 0
 Energy Change          TolE            ....  1.000e-06 Eh
 1-El. energy change                    ....  1.000e-03 Eh
 Orbital Gradient       TolG            ....  5.000e-05
 Orbital Rotation angle TolX            ....  5.000e-05
 DIIS Error             TolErr          ....  1.000e-06


Diagonalization of the overlap matrix:
Smallest eigenvalue                        ... 2.540e-06
Time for diagonalization                   ...    1.197 sec
Threshold for overlap eigenvalues          ... 1.000e-08
Number of eigenvalues below threshold      ... 0
Time for construction of square roots      ...    1.280 sec
Total time needed                          ...    2.500 sec

Time for model grid setup =    0.813 sec

------------------------------
INITIAL GUESS: MODEL POTENTIAL
------------------------------
Loading Hartree-Fock densities                     ... done
Calculating cut-offs                               ... done
Initializing the effective Hamiltonian             ... done
Setting up the integral package (SHARK)            ... done
Starting the Coulomb interaction                   ... done (   4.3 sec)
Reading the grid                                   ... done
Mapping shells                                     ... done
Starting the XC term evaluation                    ... done (   1.3 sec)
  promolecular density results
     # of electrons  =    237.977661303
     EX              =   -187.878123218
     EC              =     -7.978442537
     EX+EC           =   -195.856565756
Transforming the Hamiltonian                       ... done (   0.9 sec)
Diagonalizing the Hamiltonian                      ... done (   1.6 sec)
Back transforming the eigenvectors                 ... done (   0.4 sec)
Now organizing SCF variables                       ... done
                      ------------------
                      INITIAL GUESS DONE (   9.6 sec)
                      ------------------
-------------------
DFT GRID GENERATION
-------------------

General Integration Accuracy     IntAcc      ... 4.388
Radial Grid Type                 RadialGrid  ... OptM3 with GC (2021)
Angular Grid (max. ang.)         AngularGrid ... 4 (Lebedev-302)
Angular grid pruning method      GridPruning ... 4 (adaptive)
Weight generation scheme         WeightScheme... Becke
Basis function cutoff            BFCut       ... 1.0000e-10
Integration weight cutoff        WCut        ... 1.0000e-14
Angular grids for H and He will be reduced by one unit
Partially contracted basis set               ... off
Rotationally invariant grid construction     ... off

Total number of grid points                  ...   309046
Total number of batches                      ...     4861
Average number of points per batch           ...       63
Average number of grid points per atom       ...     4613
Time for grid setup =    2.728 sec

--------------------
COSX GRID GENERATION
--------------------

GRIDX 1
-------
General Integration Accuracy     IntAcc      ... 3.816
Radial Grid Type                 RadialGrid  ... OptM3 with GC (2021)
Angular Grid (max. ang.)         AngularGrid ... 1 (Lebedev-50)
Angular grid pruning method      GridPruning ... 4 (adaptive)
Weight generation scheme         WeightScheme... Becke
Basis function cutoff            BFCut       ... 1.0000e-10
Integration weight cutoff        WCut        ... 1.0000e-14
Angular grids for H and He will be reduced by one unit
Partially contracted basis set               ... on
Rotationally invariant grid construction     ... off

Total number of grid points                  ...    39172
Total number of batches                      ...      641
Average number of points per batch           ...       61
Average number of grid points per atom       ...      585
UseSFitting                                  ... on

GRIDX 2
-------
General Integration Accuracy     IntAcc      ... 4.020
Radial Grid Type                 RadialGrid  ... OptM3 with GC (2021)
Angular Grid (max. ang.)         AngularGrid ... 2 (Lebedev-110)
Angular grid pruning method      GridPruning ... 4 (adaptive)
Weight generation scheme         WeightScheme... Becke
Basis function cutoff            BFCut       ... 1.0000e-10
Integration weight cutoff        WCut        ... 1.0000e-14
Angular grids for H and He will be reduced by one unit
Partially contracted basis set               ... on
Rotationally invariant grid construction     ... off

Total number of grid points                  ...    87452
Total number of batches                      ...     1400
Average number of points per batch           ...       62
Average number of grid points per atom       ...     1305
UseSFitting                                  ... on

GRIDX 3
-------
General Integration Accuracy     IntAcc      ... 4.338
Radial Grid Type                 RadialGrid  ... OptM3 with GC (2021)
Angular Grid (max. ang.)         AngularGrid ... 3 (Lebedev-194)
Angular grid pruning method      GridPruning ... 4 (adaptive)
Weight generation scheme         WeightScheme... Becke
Basis function cutoff            BFCut       ... 1.0000e-10
Integration weight cutoff        WCut        ... 1.0000e-14
Angular grids for H and He will be reduced by one unit
Partially contracted basis set               ... on
Rotationally invariant grid construction     ... off

Total number of grid points                  ...   188266
Total number of batches                      ...     2974
Average number of points per batch           ...       63
Average number of grid points per atom       ...     2810
UseSFitting                                  ... on

Time for X-Grid setup             =   18.925 sec


--------------------
CPCM SOLVATION MODEL
--------------------
CPCM parameters:
  Epsilon                                         ...      26.7260
  Refrac                                          ...       1.2907
  Rsolv                                           ...       1.3000
  Surface type                                    ... GAUSSIAN VDW
  Epsilon function type                           ...         CPCM
Solvent:                                     ... 2,2,2-TRIFLUOROETHANOL
SMD-CDS solvent descriptors:
  Soln                                       ...    1.2907
  Soln25                                     ... Unavailable
  Sola                                       ...    0.5700
  Solb                                       ...    0.2500
  Solg                                       ...   42.0200
  Solc                                       ...    0.0000
  Solh                                       ...    0.5000
Radii:
 Radius for O  used is    2.8724 Bohr (=   1.5200 Ang.)
 Radius for N  used is    3.5716 Bohr (=   1.8900 Ang.)
 Radius for C  used is    3.4960 Bohr (=   1.8500 Ang.)
 Radius for H  used is    2.2677 Bohr (=   1.2000 Ang.)
Calculating surface                               ...        done! (  0.0s)
GEPOL surface points                              ...         3806
GEPOL Volume                                      ...    3169.8480
GEPOL Surface-area                                ...    1730.9857
Calculating surface distance matrix               ...        done! (  0.1s)
Performing Cholesky decomposition & store         ...        done! (  1.0s)
Overall time for CPCM initialization              ...                 1.1s
--------------
SCF ITERATIONS
--------------
ITER       Energy         Delta-E        Max-DP      RMS-DP      [F,P]     Damp
               ***  Starting incremental Fock matrix formation  ***
  0  -1385.5003870386   0.000000000000 0.04091656  0.00018146  0.2967649 0.7000
  1  -1385.8808029245  -0.380415885910 0.03271527  0.00015014  0.1407821 0.7000
                               ***Turning on DIIS***
  2  -1386.0789176150  -0.198114690484 0.07725656  0.00037557  0.0879829 0.0000
  3  -1386.4109192268  -0.332001611809 0.01603482  0.00009846  0.0634945 0.0000
  4  -1386.4549982896  -0.044079062812 0.00876408  0.00004198  0.0147300 0.0000
  5  -1386.4561534744  -0.001155184797 0.00224108  0.00001662  0.0119317 0.0000
                      *** Initiating the SOSCF procedure ***
                           *** Shutting down DIIS ***
                      *** Re-Reading the Fockian *** 
                      *** Removing any level shift *** 
ITER      Energy       Delta-E        Grad      Rot      Max-DP    RMS-DP
  6  -1386.45646595  -0.0003124716  0.000365  0.000365  0.001115  0.000008
               *** Restarting incremental Fock matrix formation ***
  7  -1386.45649452  -0.0000285735  0.000275  0.000739  0.023705  0.000150
  8  -1386.45651066  -0.0000161393  0.000172  0.000454  0.011173  0.000054
  9  -1386.45651328  -0.0000026228  0.000076  0.000085  0.007917  0.000042
 10  -1386.45651544  -0.0000021589  0.000028  0.000082  0.001551  0.000007
                  ***Gradient check signals convergence***
              ***Rediagonalizing the Fockian in SOSCF/NRSCF***

               *****************************************************
               *                     SUCCESS                       *
               *           SCF CONVERGED AFTER  11 CYCLES          *
               *****************************************************

Old exchange energy                            =    -60.467047222 Eh
New exchange energy                            =    -60.467018513 Eh
Exchange energy change after final integration =      0.000028709 Eh
Total energy after final integration           =  -1386.456486745 Eh
Final COS-X integration done in                =   207.442 sec

------------------
NL GRID GENERATION
------------------

General Integration Accuracy     IntAcc      ... 4.004
Radial Grid Type                 RadialGrid  ... OptM3 with GC (2021)
Angular Grid (max. ang.)         AngularGrid ... 2 (Lebedev-110)
Angular grid pruning method      GridPruning ... 4 (adaptive)
Weight generation scheme         WeightScheme... Becke
Basis function cutoff            BFCut       ... 1.0000e-10
Integration weight cutoff        WCut        ... 1.0000e-14
Angular grids for H and He will be reduced by one unit
Partially contracted basis set               ... off
Rotationally invariant grid construction     ... off

Total number of grid points                  ...    97572
Total number of batches                      ...     1556
Average number of points per batch           ...       62
Average number of grid points per atom       ...     1456
Final grid set up in    0.9 sec

-------------------------------------------------------------------------------
                    post-SCF DFT-NL dispersion correction                      
-------------------------------------------------------------------------------

SCF Energy:   -1386.456486745 
NL    Energy:  0.858235161 
SC+NL Energy: -1385.598251584 
NL done in:    6.6 sec
-------------------------------------------------------------------------------

SMD CDS free energy correction energy :                -0.35276     Kcal/mol
Total Energy after SMD CDS correction =             -1385.598813746 Eh

----------------
TOTAL SCF ENERGY
----------------

Total Energy       :        -1385.59881375 Eh          -37704.06056 eV

Components:
Nuclear Repulsion  :         3602.22106372 Eh           98021.41846 eV
Electronic Energy  :        -4987.81987747 Eh         -135725.47902 eV
One Electron Energy:        -9046.26219136 Eh         -246161.30883 eV
Two Electron Energy:         4058.44231389 Eh          110435.82981 eV
Max COSX asymmetry :            0.00000114 Eh               0.00003 eV
CPCM Dielectric    :           -0.03137443 Eh              -0.85374 eV
SMD CDS (Gcds)     :           -0.00056216 Eh              -0.01530 eV

Virial components:
Potential Energy   :        -2767.01582548 Eh          -75294.32850 eV
Kinetic Energy     :         1381.41701173 Eh           37590.26794 eV
Virial Ratio       :            2.00302718


DFT components:
N(Alpha)           :      119.000037316684 electrons
N(Beta)            :      119.000037316684 electrons
N(Total)           :      238.000074633368 electrons
E(X)               :     -134.037079248913 Eh       
E(C)               :       -7.500420584389 Eh       
NL Energy, E(C,NL) :        0.858235161164 Eh       
E(XC)              :     -140.679264672138 Eh       
DFET-embed. en.    :        0.000000000000 Eh       
CPCM Solvation Model Properties:
Surface-charge          :           -0.08739343
Charge-correction       :           -0.00017481 Eh              -0.00476 eV
Free-energy (cav+disp)  :           -0.00056216 Eh              -0.01530 eV

---------------
SCF CONVERGENCE
---------------

  Last Energy change         ...   -1.3684e-08  Tolerance :   1.0000e-06
  Last MAX-Density change    ...    1.4433e-15  Tolerance :   1.0000e-05
  Last RMS-Density change    ...    3.9346e-18  Tolerance :   1.0000e-06
  Last Orbital Gradient      ...    1.2377e-05  Tolerance :   5.0000e-05
  Last Orbital Rotation      ...    2.4646e-05  Tolerance :   5.0000e-05

             **** THE GBW FILE WAS UPDATED (ImineZ6Aa.gbw) ****
             **** DENSITY ImineZ6Aa.scfp WAS UPDATED ****
             **** ENERGY FILE WAS UPDATED (ImineZ6Aa.en.tmp) ****
             **** THE GBW FILE WAS UPDATED (ImineZ6Aa.gbw) ****
             **** DENSITY ImineZ6Aa.scfp WAS UPDATED ****
----------------
ORBITAL ENERGIES
----------------

  NO   OCC          E(Eh)            E(eV) 
   0   2.0000     -19.393902      -527.7349 
   1   2.0000     -19.335612      -526.1487 
   2   2.0000     -14.514196      -394.9514 
   3   2.0000     -14.498532      -394.5251 
   4   2.0000     -10.498878      -285.6890 
   5   2.0000     -10.452860      -284.4368 
   6   2.0000     -10.400794      -283.0200 
   7   2.0000     -10.390758      -282.7469 
   8   2.0000     -10.384616      -282.5798 
   9   2.0000     -10.368244      -282.1343 
  10   2.0000     -10.363773      -282.0126 
  11   2.0000     -10.359790      -281.9042 
  12   2.0000     -10.359618      -281.8995 
  13   2.0000     -10.359244      -281.8894 
  14   2.0000     -10.358009      -281.8557 
  15   2.0000     -10.353055      -281.7210 
  16   2.0000     -10.352917      -281.7172 
  17   2.0000     -10.349743      -281.6308 
  18   2.0000     -10.348009      -281.5837 
  19   2.0000     -10.347740      -281.5763 
  20   2.0000     -10.347447      -281.5684 
  21   2.0000     -10.347152      -281.5603 
  22   2.0000     -10.346473      -281.5418 
  23   2.0000     -10.341309      -281.4013 
  24   2.0000     -10.338596      -281.3275 
  25   2.0000     -10.336091      -281.2593 
  26   2.0000     -10.331841      -281.1437 
  27   2.0000     -10.324488      -280.9436 
  28   2.0000     -10.323257      -280.9101 
  29   2.0000     -10.322985      -280.9027 
  30   2.0000     -10.320767      -280.8423 
  31   2.0000     -10.320720      -280.8411 
  32   2.0000     -10.319620      -280.8111 
  33   2.0000      -1.267708       -34.4961 
  34   2.0000      -1.175156       -31.9776 
  35   2.0000      -1.080230       -29.3946 
  36   2.0000      -1.059772       -28.8379 
  37   2.0000      -0.999790       -27.2057 
  38   2.0000      -0.993907       -27.0456 
  39   2.0000      -0.976263       -26.5655 
  40   2.0000      -0.940540       -25.5934 
  41   2.0000      -0.933002       -25.3883 
  42   2.0000      -0.901485       -24.5306 
  43   2.0000      -0.898545       -24.4507 
  44   2.0000      -0.881072       -23.9752 
  45   2.0000      -0.872932       -23.7537 
  46   2.0000      -0.858910       -23.3721 
  47   2.0000      -0.851459       -23.1694 
  48   2.0000      -0.825058       -22.4510 
  49   2.0000      -0.806332       -21.9414 
  50   2.0000      -0.805061       -21.9068 
  51   2.0000      -0.803026       -21.8515 
  52   2.0000      -0.799604       -21.7583 
  53   2.0000      -0.793803       -21.6005 
  54   2.0000      -0.742722       -20.2105 
  55   2.0000      -0.736946       -20.0533 
  56   2.0000      -0.727823       -19.8051 
  57   2.0000      -0.726579       -19.7712 
  58   2.0000      -0.712063       -19.3762 
  59   2.0000      -0.709568       -19.3083 
  60   2.0000      -0.692085       -18.8326 
  61   2.0000      -0.671903       -18.2834 
  62   2.0000      -0.662295       -18.0220 
  63   2.0000      -0.651916       -17.7395 
  64   2.0000      -0.631709       -17.1897 
  65   2.0000      -0.629272       -17.1234 
  66   2.0000      -0.617416       -16.8008 
  67   2.0000      -0.604056       -16.4372 
  68   2.0000      -0.599289       -16.3075 
  69   2.0000      -0.590503       -16.0684 
  70   2.0000      -0.580986       -15.8094 
  71   2.0000      -0.572139       -15.5687 
  72   2.0000      -0.565556       -15.3896 
  73   2.0000      -0.562356       -15.3025 
  74   2.0000      -0.559541       -15.2259 
  75   2.0000      -0.552552       -15.0357 
  76   2.0000      -0.549288       -14.9469 
  77   2.0000      -0.546545       -14.8722 
  78   2.0000      -0.543103       -14.7786 
  79   2.0000      -0.541391       -14.7320 
  80   2.0000      -0.536322       -14.5941 
  81   2.0000      -0.535021       -14.5587 
  82   2.0000      -0.530957       -14.4481 
  83   2.0000      -0.527348       -14.3499 
  84   2.0000      -0.521774       -14.1982 
  85   2.0000      -0.521135       -14.1808 
  86   2.0000      -0.511616       -13.9218 
  87   2.0000      -0.500613       -13.6224 
  88   2.0000      -0.494493       -13.4558 
  89   2.0000      -0.493268       -13.4225 
  90   2.0000      -0.485981       -13.2242 
  91   2.0000      -0.483304       -13.1514 
  92   2.0000      -0.476964       -12.9788 
  93   2.0000      -0.472952       -12.8697 
  94   2.0000      -0.469896       -12.7865 
  95   2.0000      -0.462845       -12.5946 
  96   2.0000      -0.462008       -12.5719 
  97   2.0000      -0.458099       -12.4655 
  98   2.0000      -0.457338       -12.4448 
  99   2.0000      -0.455509       -12.3950 
 100   2.0000      -0.448899       -12.2152 
 101   2.0000      -0.446985       -12.1631 
 102   2.0000      -0.441163       -12.0047 
 103   2.0000      -0.438397       -11.9294 
 104   2.0000      -0.435980       -11.8636 
 105   2.0000      -0.426687       -11.6107 
 106   2.0000      -0.425571       -11.5804 
 107   2.0000      -0.414006       -11.2657 
 108   2.0000      -0.412032       -11.2120 
 109   2.0000      -0.407610       -11.0916 
 110   2.0000      -0.403524       -10.9805 
 111   2.0000      -0.383418       -10.4333 
 112   2.0000      -0.365241        -9.9387 
 113   2.0000      -0.356843        -9.7102 
 114   2.0000      -0.356012        -9.6876 
 115   2.0000      -0.348117        -9.4727 
 116   2.0000      -0.342832        -9.3289 
 117   2.0000      -0.337742        -9.1904 
 118   2.0000      -0.289656        -7.8819 
 119   0.0000       0.012992         0.3535 
 120   0.0000       0.050450         1.3728 
 121   0.0000       0.055852         1.5198 
 122   0.0000       0.059056         1.6070 
 123   0.0000       0.062399         1.6980 
 124   0.0000       0.067791         1.8447 
 125   0.0000       0.070636         1.9221 
 126   0.0000       0.074990         2.0406 
 127   0.0000       0.076360         2.0779 
 128   0.0000       0.082504         2.2450 
 129   0.0000       0.086831         2.3628 
 130   0.0000       0.088302         2.4028 
 131   0.0000       0.090729         2.4689 
 132   0.0000       0.097042         2.6407 
 133   0.0000       0.099130         2.6975 
 134   0.0000       0.103345         2.8122 
 135   0.0000       0.106173         2.8891 
 136   0.0000       0.109232         2.9723 
 137   0.0000       0.111068         3.0223 
 138   0.0000       0.113715         3.0944 
 139   0.0000       0.118016         3.2114 
 140   0.0000       0.120916         3.2903 
 141   0.0000       0.123918         3.3720 
 142   0.0000       0.127730         3.4757 
 143   0.0000       0.129311         3.5187 
 144   0.0000       0.130584         3.5534 
 145   0.0000       0.133503         3.6328 
 146   0.0000       0.135112         3.6766 
 147   0.0000       0.141520         3.8510 
 148   0.0000       0.147016         4.0005 
 149   0.0000       0.149273         4.0619 
 150   0.0000       0.150522         4.0959 
 151   0.0000       0.153562         4.1786 
 152   0.0000       0.159511         4.3405 
 153   0.0000       0.161688         4.3997 
 154   0.0000       0.163773         4.4565 
 155   0.0000       0.165610         4.5065 
 156   0.0000       0.171678         4.6716 
 157   0.0000       0.172344         4.6897 
 158   0.0000       0.176305         4.7975 
 159   0.0000       0.178308         4.8520 
 160   0.0000       0.180726         4.9178 
 161   0.0000       0.185267         5.0414 
 162   0.0000       0.191436         5.2092 
 163   0.0000       0.191772         5.2184 
 164   0.0000       0.194397         5.2898 
 165   0.0000       0.198892         5.4121 
 166   0.0000       0.200555         5.4574 
 167   0.0000       0.201687         5.4882 
 168   0.0000       0.203669         5.5421 
 169   0.0000       0.208647         5.6776 
 170   0.0000       0.210865         5.7379 
 171   0.0000       0.213950         5.8219 
 172   0.0000       0.216254         5.8846 
 173   0.0000       0.219654         5.9771 
 174   0.0000       0.220499         6.0001 
 175   0.0000       0.223420         6.0796 
 176   0.0000       0.226695         6.1687 
 177   0.0000       0.227165         6.1815 
 178   0.0000       0.230277         6.2662 
 179   0.0000       0.233995         6.3673 
 180   0.0000       0.235751         6.4151 
 181   0.0000       0.238522         6.4905 
 182   0.0000       0.240621         6.5476 
 183   0.0000       0.242978         6.6118 
 184   0.0000       0.246061         6.6957 
 185   0.0000       0.247819         6.7435 
 186   0.0000       0.252799         6.8790 
 187   0.0000       0.256844         6.9891 
 188   0.0000       0.260525         7.0892 
 189   0.0000       0.265308         7.2194 
 190   0.0000       0.267184         7.2705 
 191   0.0000       0.269060         7.3215 
 192   0.0000       0.272276         7.4090 
 193   0.0000       0.276798         7.5321 
 194   0.0000       0.279069         7.5939 
 195   0.0000       0.282770         7.6946 
 196   0.0000       0.285869         7.7789 
 197   0.0000       0.287926         7.8349 
 198   0.0000       0.291749         7.9389 
 199   0.0000       0.293557         7.9881 
 200   0.0000       0.296931         8.0799 
 201   0.0000       0.300848         8.1865 
 202   0.0000       0.303412         8.2563 
 203   0.0000       0.304727         8.2920 
 204   0.0000       0.306077         8.3288 
 205   0.0000       0.308766         8.4019 
 206   0.0000       0.309785         8.4297 
 207   0.0000       0.314011         8.5447 
 208   0.0000       0.314707         8.5636 
 209   0.0000       0.318007         8.6534 
 210   0.0000       0.318572         8.6688 
 211   0.0000       0.321846         8.7579 
 212   0.0000       0.324158         8.8208 
 213   0.0000       0.328776         8.9465 
 214   0.0000       0.330807         9.0017 
 215   0.0000       0.333128         9.0649 
 216   0.0000       0.335091         9.1183 
 217   0.0000       0.337467         9.1829 
 218   0.0000       0.339309         9.2331 
 219   0.0000       0.340460         9.2644 
 220   0.0000       0.342218         9.3122 
 221   0.0000       0.343017         9.3340 
 222   0.0000       0.346103         9.4180 
 223   0.0000       0.348285         9.4773 
 224   0.0000       0.348577         9.4853 
 225   0.0000       0.352860         9.6018 
 226   0.0000       0.353125         9.6090 
 227   0.0000       0.356153         9.6914 
 228   0.0000       0.356746         9.7076 
 229   0.0000       0.359785         9.7903 
 230   0.0000       0.361367         9.8333 
 231   0.0000       0.363467         9.8904 
 232   0.0000       0.364268         9.9122 
 233   0.0000       0.367073         9.9886 
 234   0.0000       0.371319        10.1041 
 235   0.0000       0.372387        10.1332 
 236   0.0000       0.375065        10.2060 
 237   0.0000       0.376051        10.2329 
 238   0.0000       0.376540        10.2462 
 239   0.0000       0.377928        10.2839 
 240   0.0000       0.379067        10.3149 
 241   0.0000       0.384800        10.4709 
 242   0.0000       0.385113        10.4795 
 243   0.0000       0.389494        10.5987 
 244   0.0000       0.391243        10.6463 
 245   0.0000       0.392255        10.6738 
 246   0.0000       0.393066        10.6959 
 247   0.0000       0.395018        10.7490 
 248   0.0000       0.397698        10.8219 
 249   0.0000       0.398174        10.8349 
 250   0.0000       0.399186        10.8624 
 251   0.0000       0.401756        10.9323 
 252   0.0000       0.405476        11.0336 
 253   0.0000       0.406894        11.0721 
 254   0.0000       0.408204        11.1078 
 255   0.0000       0.409145        11.1334 
 256   0.0000       0.410803        11.1785 
 257   0.0000       0.412949        11.2369 
 258   0.0000       0.415144        11.2967 
 259   0.0000       0.417431        11.3589 
 260   0.0000       0.421531        11.4705 
 261   0.0000       0.422145        11.4871 
 262   0.0000       0.423822        11.5328 
 263   0.0000       0.426431        11.6038 
 264   0.0000       0.429396        11.6844 
 265   0.0000       0.432036        11.7563 
 266   0.0000       0.434593        11.8259 
 267   0.0000       0.434968        11.8361 
 268   0.0000       0.439747        11.9661 
 269   0.0000       0.440123        11.9764 
 270   0.0000       0.444169        12.0865 
 271   0.0000       0.445207        12.1147 
 272   0.0000       0.446937        12.1618 
 273   0.0000       0.450694        12.2640 
 274   0.0000       0.452166        12.3041 
 275   0.0000       0.453701        12.3458 
 276   0.0000       0.454709        12.3733 
 277   0.0000       0.459022        12.4906 
 278   0.0000       0.461505        12.5582 
 279   0.0000       0.463636        12.6162 
 280   0.0000       0.465722        12.6730 
 281   0.0000       0.470685        12.8080 
 282   0.0000       0.474617        12.9150 
 283   0.0000       0.477718        12.9994 
 284   0.0000       0.480382        13.0719 
 285   0.0000       0.481329        13.0976 
 286   0.0000       0.485432        13.2093 
 287   0.0000       0.486339        13.2340 
 288   0.0000       0.491017        13.3612 
 289   0.0000       0.493725        13.4349 
 290   0.0000       0.494878        13.4663 
 291   0.0000       0.496956        13.5229 
 292   0.0000       0.498878        13.5751 
 293   0.0000       0.501038        13.6339 
 294   0.0000       0.503955        13.7133 
 295   0.0000       0.507961        13.8223 
 296   0.0000       0.512349        13.9417 
 297   0.0000       0.516298        14.0492 
 298   0.0000       0.518537        14.1101 
 299   0.0000       0.520540        14.1646 
 300   0.0000       0.523856        14.2548 
 301   0.0000       0.524585        14.2747 
 302   0.0000       0.527634        14.3576 
 303   0.0000       0.530716        14.4415 
 304   0.0000       0.535938        14.5836 
 305   0.0000       0.538079        14.6419 
 306   0.0000       0.541301        14.7296 
 307   0.0000       0.544136        14.8067 
 308   0.0000       0.544773        14.8240 
 309   0.0000       0.547687        14.9033 
 310   0.0000       0.552439        15.0326 
 311   0.0000       0.555719        15.1219 
 312   0.0000       0.559986        15.2380 
 313   0.0000       0.561192        15.2708 
 314   0.0000       0.562992        15.3198 
 315   0.0000       0.568872        15.4798 
 316   0.0000       0.571549        15.5526 
 317   0.0000       0.574200        15.6248 
 318   0.0000       0.576745        15.6940 
 319   0.0000       0.580153        15.7868 
 320   0.0000       0.580839        15.8054 
 321   0.0000       0.583584        15.8801 
 322   0.0000       0.590396        16.0655 
 323   0.0000       0.592881        16.1331 
 324   0.0000       0.596620        16.2349 
 325   0.0000       0.597967        16.2715 
 326   0.0000       0.598592        16.2885 
 327   0.0000       0.603906        16.4331 
 328   0.0000       0.607341        16.5266 
 329   0.0000       0.613924        16.7057 
 330   0.0000       0.617794        16.8110 
 331   0.0000       0.619435        16.8557 
 332   0.0000       0.624635        16.9972 
 333   0.0000       0.627537        17.0762 
 334   0.0000       0.629677        17.1344 
 335   0.0000       0.631080        17.1726 
 336   0.0000       0.632954        17.2236 
 337   0.0000       0.636811        17.3285 
 338   0.0000       0.638353        17.3705 
 339   0.0000       0.638729        17.3807 
 340   0.0000       0.641998        17.4696 
 341   0.0000       0.642436        17.4816 
 342   0.0000       0.650355        17.6971 
 343   0.0000       0.652698        17.7608 
 344   0.0000       0.657446        17.8900 
 345   0.0000       0.658936        17.9306 
 346   0.0000       0.662170        18.0186 
 347   0.0000       0.664194        18.0736 
 348   0.0000       0.667703        18.1691 
 349   0.0000       0.670886        18.2557 
 350   0.0000       0.671166        18.2634 
 351   0.0000       0.675814        18.3898 
 352   0.0000       0.682569        18.5736 
 353   0.0000       0.684373        18.6227 
 354   0.0000       0.685791        18.6613 
 355   0.0000       0.690162        18.7803 
 356   0.0000       0.691065        18.8048 
 357   0.0000       0.694883        18.9087 
 358   0.0000       0.695782        18.9332 
 359   0.0000       0.699995        19.0478 
 360   0.0000       0.701488        19.0885 
 361   0.0000       0.705618        19.2009 
 362   0.0000       0.711194        19.3526 
 363   0.0000       0.712415        19.3858 
 364   0.0000       0.714829        19.4515 
 365   0.0000       0.719549        19.5799 
 366   0.0000       0.720266        19.5994 
 367   0.0000       0.722163        19.6511 
 368   0.0000       0.724831        19.7237 
 369   0.0000       0.727437        19.7946 
 370   0.0000       0.731077        19.8936 
 371   0.0000       0.734308        19.9815 
 372   0.0000       0.737111        20.0578 
 373   0.0000       0.741196        20.1690 
 374   0.0000       0.742938        20.2164 
 375   0.0000       0.745398        20.2833 
 376   0.0000       0.747790        20.3484 
 377   0.0000       0.752948        20.4887 
 378   0.0000       0.757524        20.6133 
 379   0.0000       0.759267        20.6607 
 380   0.0000       0.760683        20.6992 
 381   0.0000       0.762396        20.7459 
 382   0.0000       0.768150        20.9024 
 383   0.0000       0.769489        20.9389 
 384   0.0000       0.772772        21.0282 
 385   0.0000       0.775637        21.1062 
 386   0.0000       0.778972        21.1969 
 387   0.0000       0.784562        21.3490 
 388   0.0000       0.785026        21.3616 
 389   0.0000       0.787719        21.4349 
 390   0.0000       0.790600        21.5133 
 391   0.0000       0.793454        21.5910 
 392   0.0000       0.796743        21.6805 
 393   0.0000       0.797830        21.7101 
 394   0.0000       0.801070        21.7982 
 395   0.0000       0.802607        21.8401 
 396   0.0000       0.805250        21.9120 
 397   0.0000       0.806676        21.9508 
 398   0.0000       0.809751        22.0344 
 399   0.0000       0.812660        22.1136 
 400   0.0000       0.815402        22.1882 
 401   0.0000       0.818449        22.2711 
 402   0.0000       0.819186        22.2912 
 403   0.0000       0.821651        22.3583 
 404   0.0000       0.825109        22.4524 
 405   0.0000       0.827073        22.5058 
 406   0.0000       0.830273        22.5929 
 407   0.0000       0.833227        22.6733 
 408   0.0000       0.835999        22.7487 
 409   0.0000       0.837399        22.7868 
 410   0.0000       0.839917        22.8553 
 411   0.0000       0.840334        22.8666 
 412   0.0000       0.846998        23.0480 
 413   0.0000       0.847948        23.0738 
 414   0.0000       0.848736        23.0953 
 415   0.0000       0.852430        23.1958 
 416   0.0000       0.854921        23.2636 
 417   0.0000       0.855671        23.2840 
 418   0.0000       0.860794        23.4234 
 419   0.0000       0.865049        23.5392 
 420   0.0000       0.866966        23.5914 
 421   0.0000       0.867469        23.6050 
 422   0.0000       0.868394        23.6302 
 423   0.0000       0.870512        23.6878 
 424   0.0000       0.874368        23.7928 
 425   0.0000       0.877320        23.8731 
 426   0.0000       0.881633        23.9904 
 427   0.0000       0.881670        23.9915 
 428   0.0000       0.885538        24.0967 
 429   0.0000       0.889313        24.1994 
 430   0.0000       0.891888        24.2695 
 431   0.0000       0.895040        24.3553 
 432   0.0000       0.897084        24.4109 
 433   0.0000       0.898707        24.4551 
 434   0.0000       0.899148        24.4671 
 435   0.0000       0.903213        24.5777 
 436   0.0000       0.904187        24.6042 
 437   0.0000       0.905168        24.6309 
 438   0.0000       0.908429        24.7196 
 439   0.0000       0.909258        24.7422 
 440   0.0000       0.910110        24.7654 
 441   0.0000       0.914621        24.8881 
 442   0.0000       0.916280        24.9333 
 443   0.0000       0.919070        25.0092 
 444   0.0000       0.920166        25.0390 
 445   0.0000       0.922302        25.0971 
 446   0.0000       0.924726        25.1631 
 447   0.0000       0.927734        25.2449 
 448   0.0000       0.931912        25.3586 
 449   0.0000       0.934402        25.4264 
 450   0.0000       0.936733        25.4898 
 451   0.0000       0.940240        25.5852 
 452   0.0000       0.942271        25.6405 
 453   0.0000       0.943024        25.6610 
 454   0.0000       0.944787        25.7090 
 455   0.0000       0.946538        25.7566 
 456   0.0000       0.951647        25.8956 
 457   0.0000       0.955116        25.9900 
 458   0.0000       0.955803        26.0087 
 459   0.0000       0.958387        26.0790 
 460   0.0000       0.960085        26.1252 
 461   0.0000       0.961506        26.1639 
 462   0.0000       0.965159        26.2633 
 463   0.0000       0.965783        26.2803 
 464   0.0000       0.969218        26.3738 
 465   0.0000       0.973169        26.4813 
 466   0.0000       0.974945        26.5296 
 467   0.0000       0.975397        26.5419 
 468   0.0000       0.977666        26.6036 
 469   0.0000       0.980811        26.6892 
 470   0.0000       0.983844        26.7717 
 471   0.0000       0.985807        26.8252 
 472   0.0000       0.987666        26.8758 
 473   0.0000       0.989458        26.9245 
 474   0.0000       0.991281        26.9741 
 475   0.0000       0.994969        27.0745 
 476   0.0000       0.996859        27.1259 
 477   0.0000       1.000650        27.2291 
 478   0.0000       1.002796        27.2875 
 479   0.0000       1.004763        27.3410 
 480   0.0000       1.006251        27.3815 
 481   0.0000       1.009676        27.4747 
 482   0.0000       1.011450        27.5229 
 483   0.0000       1.013384        27.5756 
 484   0.0000       1.015568        27.6350 
 485   0.0000       1.020168        27.7602 
 486   0.0000       1.020972        27.7821 
 487   0.0000       1.022320        27.8188 
 488   0.0000       1.026986        27.9457 
 489   0.0000       1.028246        27.9800 
 490   0.0000       1.031023        28.0556 
 491   0.0000       1.032629        28.0993 
 492   0.0000       1.033622        28.1263 
 493   0.0000       1.035373        28.1739 
 494   0.0000       1.037329        28.2272 
 495   0.0000       1.040558        28.3150 
 496   0.0000       1.042582        28.3701 
 497   0.0000       1.046235        28.4695 
 498   0.0000       1.052059        28.6280 
 499   0.0000       1.053521        28.6678 
 500   0.0000       1.055117        28.7112 
 501   0.0000       1.057292        28.7704 
 502   0.0000       1.057958        28.7885 
 503   0.0000       1.062337        28.9077 
 504   0.0000       1.066080        29.0095 
 505   0.0000       1.071159        29.1477 
 506   0.0000       1.073306        29.2062 
 507   0.0000       1.074860        29.2484 
 508   0.0000       1.076526        29.2938 
 509   0.0000       1.078531        29.3483 
 510   0.0000       1.079528        29.3754 
 511   0.0000       1.084618        29.5140 
 512   0.0000       1.088568        29.6214 
 513   0.0000       1.089760        29.6539 
 514   0.0000       1.090805        29.6823 
 515   0.0000       1.092940        29.7404 
 516   0.0000       1.095643        29.8140 
 517   0.0000       1.100790        29.9540 
 518   0.0000       1.104722        30.0610 
 519   0.0000       1.109267        30.1847 
 520   0.0000       1.109669        30.1956 
 521   0.0000       1.110821        30.2270 
 522   0.0000       1.114194        30.3188 
 523   0.0000       1.116030        30.3687 
 524   0.0000       1.120170        30.4814 
 525   0.0000       1.123564        30.5737 
 526   0.0000       1.124342        30.5949 
 527   0.0000       1.129554        30.7367 
 528   0.0000       1.130647        30.7665 
 529   0.0000       1.133652        30.8483 
 530   0.0000       1.136469        30.9249 
 531   0.0000       1.138844        30.9895 
 532   0.0000       1.142112        31.0784 
 533   0.0000       1.144532        31.1443 
 534   0.0000       1.148230        31.2449 
 535   0.0000       1.148763        31.2594 
 536   0.0000       1.154170        31.4066 
 537   0.0000       1.158377        31.5210 
 538   0.0000       1.163311        31.6553 
 539   0.0000       1.165987        31.7281 
 540   0.0000       1.167244        31.7623 
 541   0.0000       1.168662        31.8009 
 542   0.0000       1.173512        31.9329 
 543   0.0000       1.175869        31.9970 
 544   0.0000       1.177994        32.0548 
 545   0.0000       1.180509        32.1233 
 546   0.0000       1.184365        32.2282 
 547   0.0000       1.185521        32.2597 
 548   0.0000       1.188450        32.3394 
 549   0.0000       1.191656        32.4266 
 550   0.0000       1.193207        32.4688 
 551   0.0000       1.196100        32.5475 
 552   0.0000       1.198178        32.6041 
 553   0.0000       1.201995        32.7080 
 554   0.0000       1.204886        32.7866 
 555   0.0000       1.208334        32.8804 
 556   0.0000       1.208811        32.8934 
 557   0.0000       1.211672        32.9713 
 558   0.0000       1.213207        33.0130 
 559   0.0000       1.219572        33.1862 
 560   0.0000       1.222391        33.2630 
 561   0.0000       1.228453        33.4279 
 562   0.0000       1.228984        33.4424 
 563   0.0000       1.231147        33.5012 
 564   0.0000       1.232199        33.5298 
 565   0.0000       1.234586        33.5948 
 566   0.0000       1.238965        33.7139 
 567   0.0000       1.241763        33.7901 
 568   0.0000       1.245709        33.8975 
 569   0.0000       1.248994        33.9869 
 570   0.0000       1.250972        34.0407 
 571   0.0000       1.257060        34.2063 
 572   0.0000       1.257651        34.2224 
 573   0.0000       1.260581        34.3022 
 574   0.0000       1.263347        34.3774 
 575   0.0000       1.266595        34.4658 
 576   0.0000       1.268908        34.5287 
 577   0.0000       1.271379        34.5960 
 578   0.0000       1.273507        34.6539 
 579   0.0000       1.279410        34.8145 
 580   0.0000       1.281787        34.8792 
 581   0.0000       1.283187        34.9173 
 582   0.0000       1.290160        35.1070 
 583   0.0000       1.292395        35.1679 
 584   0.0000       1.295714        35.2582 
 585   0.0000       1.296264        35.2731 
 586   0.0000       1.303142        35.4603 
 587   0.0000       1.304705        35.5028 
 588   0.0000       1.305942        35.5365 
 589   0.0000       1.309919        35.6447 
 590   0.0000       1.311883        35.6981 
 591   0.0000       1.315621        35.7999 
 592   0.0000       1.321690        35.9650 
 593   0.0000       1.325137        36.0588 
 594   0.0000       1.328483        36.1499 
 595   0.0000       1.331677        36.2368 
 596   0.0000       1.334276        36.3075 
 597   0.0000       1.335822        36.3496 
 598   0.0000       1.339792        36.4576 
 599   0.0000       1.342415        36.5290 
 600   0.0000       1.345062        36.6010 
 601   0.0000       1.351326        36.7715 
 602   0.0000       1.354696        36.8631 
 603   0.0000       1.357088        36.9283 
 604   0.0000       1.360724        37.0272 
 605   0.0000       1.362019        37.0624 
 606   0.0000       1.365492        37.1569 
 607   0.0000       1.367059        37.1996 
 608   0.0000       1.369421        37.2638 
 609   0.0000       1.371080        37.3090 
 610   0.0000       1.375191        37.4209 
 611   0.0000       1.382017        37.6066 
 612   0.0000       1.383432        37.6451 
 613   0.0000       1.385663        37.7058 
 614   0.0000       1.391326        37.8599 
 615   0.0000       1.394917        37.9576 
 616   0.0000       1.400034        38.0969 
 617   0.0000       1.406165        38.2637 
 618   0.0000       1.406631        38.2764 
 619   0.0000       1.408545        38.3285 
 620   0.0000       1.413338        38.4589 
 621   0.0000       1.417642        38.5760 
 622   0.0000       1.421304        38.6757 
 623   0.0000       1.423359        38.7316 
 624   0.0000       1.427126        38.8341 
 625   0.0000       1.428191        38.8630 
 626   0.0000       1.431741        38.9597 
 627   0.0000       1.436963        39.1018 
 628   0.0000       1.440635        39.2017 
 629   0.0000       1.443649        39.2837 
 630   0.0000       1.445749        39.3408 
 631   0.0000       1.446910        39.3724 
 632   0.0000       1.451529        39.4981 
 633   0.0000       1.454965        39.5916 
 634   0.0000       1.455432        39.6043 
 635   0.0000       1.457878        39.6709 
 636   0.0000       1.459048        39.7027 
 637   0.0000       1.468951        39.9722 
 638   0.0000       1.472578        40.0709 
 639   0.0000       1.474199        40.1150 
 640   0.0000       1.477803        40.2131 
 641   0.0000       1.481453        40.3124 
 642   0.0000       1.485397        40.4197 
 643   0.0000       1.491510        40.5861 
 644   0.0000       1.492486        40.6126 
 645   0.0000       1.496504        40.7219 
 646   0.0000       1.501935        40.8697 
 647   0.0000       1.505917        40.9781 
 648   0.0000       1.510304        41.0975 
 649   0.0000       1.511893        41.1407 
 650   0.0000       1.513061        41.1725 
 651   0.0000       1.517712        41.2991 
 652   0.0000       1.525359        41.5071 
 653   0.0000       1.528338        41.5882 
 654   0.0000       1.532393        41.6985 
 655   0.0000       1.535224        41.7756 
 656   0.0000       1.538026        41.8518 
 657   0.0000       1.542628        41.9771 
 658   0.0000       1.548302        42.1314 
 659   0.0000       1.552200        42.2375 
 660   0.0000       1.555837        42.3365 
 661   0.0000       1.557444        42.3802 
 662   0.0000       1.561167        42.4815 
 663   0.0000       1.565653        42.6036 
 664   0.0000       1.569188        42.6998 
 665   0.0000       1.572216        42.7822 
 666   0.0000       1.576804        42.9070 
 667   0.0000       1.579684        42.9854 
 668   0.0000       1.582599        43.0647 
 669   0.0000       1.586719        43.1768 
 670   0.0000       1.590054        43.2676 
 671   0.0000       1.592977        43.3471 
 672   0.0000       1.595789        43.4236 
 673   0.0000       1.603270        43.6272 
 674   0.0000       1.605310        43.6827 
 675   0.0000       1.611100        43.8403 
 676   0.0000       1.613190        43.8971 
 677   0.0000       1.618556        44.0431 
 678   0.0000       1.620477        44.0954 
 679   0.0000       1.621290        44.1175 
 680   0.0000       1.626888        44.2699 
 681   0.0000       1.628508        44.3140 
 682   0.0000       1.631682        44.4003 
 683   0.0000       1.634789        44.4849 
 684   0.0000       1.641137        44.6576 
 685   0.0000       1.644539        44.7502 
 686   0.0000       1.646503        44.8036 
 687   0.0000       1.652786        44.9746 
 688   0.0000       1.659555        45.1588 
 689   0.0000       1.665472        45.3198 
 690   0.0000       1.667351        45.3709 
 691   0.0000       1.669543        45.4306 
 692   0.0000       1.675851        45.6022 
 693   0.0000       1.679145        45.6918 
 694   0.0000       1.683660        45.8147 
 695   0.0000       1.684600        45.8403 
 696   0.0000       1.686544        45.8932 
 697   0.0000       1.690244        45.9939 
 698   0.0000       1.691835        46.0372 
 699   0.0000       1.699252        46.2390 
 700   0.0000       1.701326        46.2954 
 701   0.0000       1.707735        46.4698 
 702   0.0000       1.709523        46.5185 
 703   0.0000       1.712317        46.5945 
 704   0.0000       1.715667        46.6857 
 705   0.0000       1.723451        46.8975 
 706   0.0000       1.728179        47.0262 
 707   0.0000       1.730438        47.0876 
 708   0.0000       1.732544        47.1449 
 709   0.0000       1.735453        47.2241 
 710   0.0000       1.741355        47.3847 
 711   0.0000       1.747105        47.5411 
 712   0.0000       1.751623        47.6641 
 713   0.0000       1.754900        47.7532 
 714   0.0000       1.756442        47.7952 
 715   0.0000       1.760760        47.9127 
 716   0.0000       1.763449        47.9859 
 717   0.0000       1.766266        48.0625 
 718   0.0000       1.768052        48.1111 
 719   0.0000       1.774916        48.2979 
 720   0.0000       1.778398        48.3927 
 721   0.0000       1.780941        48.4619 
 722   0.0000       1.783883        48.5419 
 723   0.0000       1.786235        48.6059 
 724   0.0000       1.788383        48.6644 
 725   0.0000       1.791809        48.7576 
 726   0.0000       1.800933        49.0059 
 727   0.0000       1.802662        49.0529 
 728   0.0000       1.804260        49.0964 
 729   0.0000       1.810822        49.2750 
 730   0.0000       1.815742        49.4089 
 731   0.0000       1.816617        49.4327 
 732   0.0000       1.821559        49.5671 
 733   0.0000       1.824202        49.6391 
 734   0.0000       1.825865        49.6843 
 735   0.0000       1.826972        49.7144 
 736   0.0000       1.833595        49.8947 
 737   0.0000       1.834844        49.9286 
 738   0.0000       1.837603        50.0037 
 739   0.0000       1.841114        50.0993 
 740   0.0000       1.848043        50.2878 
 741   0.0000       1.855416        50.4884 
 742   0.0000       1.857790        50.5530 
 743   0.0000       1.860738        50.6333 
 744   0.0000       1.862560        50.6828 
 745   0.0000       1.868393        50.8416 
 746   0.0000       1.871184        50.9175 
 747   0.0000       1.876009        51.0488 
 748   0.0000       1.880891        51.1816 
 749   0.0000       1.882367        51.2218 
 750   0.0000       1.883320        51.2477 
 751   0.0000       1.889469        51.4151 
 752   0.0000       1.893661        51.5291 
 753   0.0000       1.899417        51.6858 
 754   0.0000       1.902652        51.7738 
 755   0.0000       1.904399        51.8213 
 756   0.0000       1.906121        51.8682 
 757   0.0000       1.907134        51.8958 
 758   0.0000       1.912949        52.0540 
 759   0.0000       1.914111        52.0856 
 760   0.0000       1.920144        52.2498 
 761   0.0000       1.921917        52.2980 
 762   0.0000       1.923847        52.3505 
 763   0.0000       1.927289        52.4442 
 764   0.0000       1.928407        52.4746 
 765   0.0000       1.932673        52.5907 
 766   0.0000       1.939269        52.7702 
 767   0.0000       1.943905        52.8963 
 768   0.0000       1.944673        52.9172 
 769   0.0000       1.947542        52.9953 
 770   0.0000       1.951428        53.1010 
 771   0.0000       1.953704        53.1630 
 772   0.0000       1.955299        53.2064 
 773   0.0000       1.960712        53.3537 
 774   0.0000       1.964539        53.4578 
 775   0.0000       1.969670        53.5974 
 776   0.0000       1.970117        53.6096 
 777   0.0000       1.974079        53.7174 
 778   0.0000       1.978182        53.8291 
 779   0.0000       1.981085        53.9081 
 780   0.0000       1.984721        54.0070 
 781   0.0000       1.988395        54.1070 
 782   0.0000       1.989818        54.1457 
 783   0.0000       1.994071        54.2614 
 784   0.0000       1.996746        54.3342 
 785   0.0000       1.997127        54.3446 
 786   0.0000       2.001678        54.4684 
 787   0.0000       2.005624        54.5758 
 788   0.0000       2.007177        54.6181 
 789   0.0000       2.013545        54.7914 
 790   0.0000       2.015640        54.8483 
 791   0.0000       2.016893        54.8824 
 792   0.0000       2.020757        54.9876 
 793   0.0000       2.024285        55.0836 
 794   0.0000       2.026632        55.1475 
 795   0.0000       2.030974        55.2656 
 796   0.0000       2.032312        55.3020 
 797   0.0000       2.036247        55.4091 
 798   0.0000       2.039188        55.4891 
 799   0.0000       2.040207        55.5169 
 800   0.0000       2.041875        55.5622 
 801   0.0000       2.049489        55.7694 
 802   0.0000       2.050933        55.8087 
 803   0.0000       2.054271        55.8996 
 804   0.0000       2.056467        55.9593 
 805   0.0000       2.060175        56.0602 
 806   0.0000       2.060971        56.0819 
 807   0.0000       2.063750        56.1575 
 808   0.0000       2.065893        56.2158 
 809   0.0000       2.069728        56.3202 
 810   0.0000       2.072043        56.3832 
 811   0.0000       2.074674        56.4548 
 812   0.0000       2.075460        56.4761 
 813   0.0000       2.079958        56.5985 
 814   0.0000       2.084006        56.7087 
 815   0.0000       2.085275        56.7432 
 816   0.0000       2.087252        56.7970 
 817   0.0000       2.092882        56.9502 
 818   0.0000       2.094593        56.9968 
 819   0.0000       2.095974        57.0344 
 820   0.0000       2.098018        57.0900 
 821   0.0000       2.104228        57.2589 
 822   0.0000       2.106728        57.3270 
 823   0.0000       2.108761        57.3823 
 824   0.0000       2.111713        57.4626 
 825   0.0000       2.115900        57.5766 
 826   0.0000       2.117451        57.6188 
 827   0.0000       2.118246        57.6404 
 828   0.0000       2.123981        57.7965 
 829   0.0000       2.124944        57.8227 
 830   0.0000       2.128193        57.9111 
 831   0.0000       2.131268        57.9948 
 832   0.0000       2.134177        58.0739 
 833   0.0000       2.135467        58.1090 
 834   0.0000       2.137802        58.1725 
 835   0.0000       2.144390        58.3518 
 836   0.0000       2.145915        58.3933 
 837   0.0000       2.149623        58.4942 
 838   0.0000       2.151617        58.5485 
 839   0.0000       2.152935        58.5844 
 840   0.0000       2.155860        58.6639 
 841   0.0000       2.158882        58.7462 
 842   0.0000       2.161889        58.8280 
 843   0.0000       2.164568        58.9009 
 844   0.0000       2.168568        59.0097 
 845   0.0000       2.169595        59.0377 
 846   0.0000       2.173948        59.1561 
 847   0.0000       2.175366        59.1947 
 848   0.0000       2.176844        59.2349 
 849   0.0000       2.182562        59.3905 
 850   0.0000       2.184872        59.4534 
 851   0.0000       2.191157        59.6244 
 852   0.0000       2.192894        59.6717 
 853   0.0000       2.195976        59.7555 
 854   0.0000       2.196710        59.7755 
 855   0.0000       2.201501        59.9059 
 856   0.0000       2.203968        59.9730 
 857   0.0000       2.205314        60.0097 
 858   0.0000       2.208284        60.0905 
 859   0.0000       2.209461        60.1225 
 860   0.0000       2.212441        60.2036 
 861   0.0000       2.216892        60.3247 
 862   0.0000       2.217489        60.3409 
 863   0.0000       2.220716        60.4288 
 864   0.0000       2.223462        60.5035 
 865   0.0000       2.224705        60.5373 
 866   0.0000       2.227990        60.6267 
 867   0.0000       2.231933        60.7340 
 868   0.0000       2.234164        60.7947 
 869   0.0000       2.239507        60.9401 
 870   0.0000       2.241282        60.9884 
 871   0.0000       2.243899        61.0596 
 872   0.0000       2.245147        61.0936 
 873   0.0000       2.248524        61.1855 
 874   0.0000       2.250081        61.2278 
 875   0.0000       2.252505        61.2938 
 876   0.0000       2.255354        61.3713 
 877   0.0000       2.255897        61.3861 
 878   0.0000       2.259306        61.4788 
 879   0.0000       2.262193        61.5574 
 880   0.0000       2.265247        61.6405 
 881   0.0000       2.267732        61.7081 
 882   0.0000       2.268173        61.7201 
 883   0.0000       2.274147        61.8827 
 884   0.0000       2.276215        61.9390 
 885   0.0000       2.280840        62.0648 
 886   0.0000       2.282906        62.1210 
 887   0.0000       2.285256        62.1850 
 888   0.0000       2.289604        62.3033 
 889   0.0000       2.291307        62.3496 
 890   0.0000       2.295857        62.4734 
 891   0.0000       2.297445        62.5167 
 892   0.0000       2.299657        62.5768 
 893   0.0000       2.301395        62.6241 
 894   0.0000       2.303060        62.6694 
 895   0.0000       2.304247        62.7018 
 896   0.0000       2.309915        62.8560 
 897   0.0000       2.311203        62.8910 
 898   0.0000       2.313344        62.9493 
 899   0.0000       2.317639        63.0662 
 900   0.0000       2.321256        63.1646 
 901   0.0000       2.323951        63.2379 
 902   0.0000       2.325813        63.2886 
 903   0.0000       2.328104        63.3509 
 904   0.0000       2.329358        63.3851 
 905   0.0000       2.333811        63.5062 
 906   0.0000       2.334449        63.5236 
 907   0.0000       2.339024        63.6481 
 908   0.0000       2.341660        63.7198 
 909   0.0000       2.343048        63.7576 
 910   0.0000       2.344893        63.8078 
 911   0.0000       2.350844        63.9697 
 912   0.0000       2.354169        64.0602 
 913   0.0000       2.355442        64.0948 
 914   0.0000       2.357046        64.1385 
 915   0.0000       2.361886        64.2702 
 916   0.0000       2.364123        64.3311 
 917   0.0000       2.367251        64.4162 
 918   0.0000       2.369799        64.4855 
 919   0.0000       2.371177        64.5230 
 920   0.0000       2.372351        64.5550 
 921   0.0000       2.376453        64.6666 
 922   0.0000       2.377912        64.7063 
 923   0.0000       2.381988        64.8172 
 924   0.0000       2.383323        64.8535 
 925   0.0000       2.388691        64.9996 
 926   0.0000       2.392315        65.0982 
 927   0.0000       2.393071        65.1188 
 928   0.0000       2.396379        65.2088 
 929   0.0000       2.399474        65.2930 
 930   0.0000       2.401399        65.3454 
 931   0.0000       2.406962        65.4968 
 932   0.0000       2.407644        65.5153 
 933   0.0000       2.413025        65.6618 
 934   0.0000       2.413759        65.6817 
 935   0.0000       2.415444        65.7276 
 936   0.0000       2.417076        65.7720 
 937   0.0000       2.420656        65.8694 
 938   0.0000       2.427214        66.0479 
 939   0.0000       2.429775        66.1175 
 940   0.0000       2.431992        66.1779 
 941   0.0000       2.435143        66.2636 
 942   0.0000       2.435693        66.2786 
 943   0.0000       2.441491        66.4363 
 944   0.0000       2.442480        66.4632 
 945   0.0000       2.447208        66.5919 
 946   0.0000       2.449656        66.6585 
 947   0.0000       2.451369        66.7051 
 948   0.0000       2.454984        66.8035 
 949   0.0000       2.461273        66.9746 
 950   0.0000       2.465176        67.0809 
 951   0.0000       2.467799        67.1522 
 952   0.0000       2.470491        67.2255 
 953   0.0000       2.472182        67.2715 
 954   0.0000       2.472624        67.2835 
 955   0.0000       2.473638        67.3111 
 956   0.0000       2.477256        67.4096 
 957   0.0000       2.483678        67.5843 
 958   0.0000       2.484188        67.5982 
 959   0.0000       2.489853        67.7523 
 960   0.0000       2.491821        67.8059 
 961   0.0000       2.494211        67.8709 
 962   0.0000       2.497570        67.9623 
 963   0.0000       2.500562        68.0438 
 964   0.0000       2.503514        68.1241 
 965   0.0000       2.504667        68.1555 
 966   0.0000       2.508641        68.2636 
 967   0.0000       2.514009        68.4097 
 968   0.0000       2.516009        68.4641 
 969   0.0000       2.519285        68.5532 
 970   0.0000       2.522000        68.6271 
 971   0.0000       2.524464        68.6942 
 972   0.0000       2.526508        68.7498 
 973   0.0000       2.533340        68.9357 
 974   0.0000       2.534612        68.9703 
 975   0.0000       2.537366        69.0453 
 976   0.0000       2.538574        69.0781 
 977   0.0000       2.541679        69.1626 
 978   0.0000       2.542618        69.1882 
 979   0.0000       2.546833        69.3028 
 980   0.0000       2.549258        69.3688 
 981   0.0000       2.552504        69.4572 
 982   0.0000       2.554743        69.5181 
 983   0.0000       2.557169        69.5841 
 984   0.0000       2.559940        69.6595 
 985   0.0000       2.562032        69.7164 
 986   0.0000       2.565034        69.7981 
 987   0.0000       2.569609        69.9226 
 988   0.0000       2.571068        69.9623 
 989   0.0000       2.573943        70.0406 
 990   0.0000       2.577718        70.1433 
 991   0.0000       2.580101        70.2081 
 992   0.0000       2.582708        70.2790 
 993   0.0000       2.584760        70.3349 
 994   0.0000       2.588622        70.4400 
 995   0.0000       2.591374        70.5149 
 996   0.0000       2.593022        70.5597 
 997   0.0000       2.596119        70.6440 
 998   0.0000       2.599115        70.7255 
 999   0.0000       2.603847        70.8543 
 1000   0.0000       2.606231        70.9191 
 1001   0.0000       2.607925        70.9652 
 1002   0.0000       2.612787        71.0976 
 1003   0.0000       2.614896        71.1549 
 1004   0.0000       2.616084        71.1873 
 1005   0.0000       2.622099        71.3510 
 1006   0.0000       2.624141        71.4065 
 1007   0.0000       2.626474        71.4700 
 1008   0.0000       2.628660        71.5295 
 1009   0.0000       2.629979        71.5654 
 1010   0.0000       2.633331        71.6566 
 1011   0.0000       2.637174        71.7611 
 1012   0.0000       2.641764        71.8861 
 1013   0.0000       2.644778        71.9681 
 1014   0.0000       2.647387        72.0391 
 1015   0.0000       2.651403        72.1483 
 1016   0.0000       2.652444        72.1767 
 1017   0.0000       2.655564        72.2616 
 1018   0.0000       2.656192        72.2787 
 1019   0.0000       2.661097        72.4121 
 1020   0.0000       2.662696        72.4556 
 1021   0.0000       2.666138        72.5493 
 1022   0.0000       2.671658        72.6995 
 1023   0.0000       2.673136        72.7397 
 1024   0.0000       2.678140        72.8759 
 1025   0.0000       2.680296        72.9346 
 1026   0.0000       2.681345        72.9631 
 1027   0.0000       2.683524        73.0224 
 1028   0.0000       2.686972        73.1162 
 1029   0.0000       2.689681        73.1899 
 1030   0.0000       2.690371        73.2087 
 1031   0.0000       2.695691        73.3535 
 1032   0.0000       2.696600        73.3782 
 1033   0.0000       2.700103        73.4735 
 1034   0.0000       2.702219        73.5311 
 1035   0.0000       2.706852        73.6572 
 1036   0.0000       2.710000        73.7428 
 1037   0.0000       2.710360        73.7526 
 1038   0.0000       2.712184        73.8023 
 1039   0.0000       2.717789        73.9548 
 1040   0.0000       2.719598        74.0040 
 1041   0.0000       2.722472        74.0822 
 1042   0.0000       2.722919        74.0944 
 1043   0.0000       2.724963        74.1500 
 1044   0.0000       2.728482        74.2458 
 1045   0.0000       2.732238        74.3480 
 1046   0.0000       2.734229        74.4022 
 1047   0.0000       2.736334        74.4594 
 1048   0.0000       2.739619        74.5488 
 1049   0.0000       2.744306        74.6764 
 1050   0.0000       2.745258        74.7023 
 1051   0.0000       2.747011        74.7500 
 1052   0.0000       2.751470        74.8713 
 1053   0.0000       2.752085        74.8880 
 1054   0.0000       2.755365        74.9773 
 1055   0.0000       2.760345        75.1128 
 1056   0.0000       2.761621        75.1475 
 1057   0.0000       2.764680        75.2308 
 1058   0.0000       2.768251        75.3279 
 1059   0.0000       2.771675        75.4211 
 1060   0.0000       2.773376        75.4674 
 1061   0.0000       2.777320        75.5747 
 1062   0.0000       2.779126        75.6239 
 1063   0.0000       2.783025        75.7300 
 1064   0.0000       2.784844        75.7795 
 1065   0.0000       2.786003        75.8110 
 1066   0.0000       2.787620        75.8550 
 1067   0.0000       2.790862        75.9432 
 1068   0.0000       2.796177        76.0878 
 1069   0.0000       2.797628        76.1273 
 1070   0.0000       2.800322        76.2006 
 1071   0.0000       2.805558        76.3431 
 1072   0.0000       2.807061        76.3840 
 1073   0.0000       2.809930        76.4621 
 1074   0.0000       2.813688        76.5643 
 1075   0.0000       2.815875        76.6239 
 1076   0.0000       2.818561        76.6969 
 1077   0.0000       2.823280        76.8254 
 1078   0.0000       2.827236        76.9330 
 1079   0.0000       2.828614        76.9705 
 1080   0.0000       2.829400        76.9919 
 1081   0.0000       2.834484        77.1302 
 1082   0.0000       2.838398        77.2367 
 1083   0.0000       2.843398        77.3728 
 1084   0.0000       2.845349        77.4259 
 1085   0.0000       2.847171        77.4755 
 1086   0.0000       2.850962        77.5786 
 1087   0.0000       2.852150        77.6109 
 1088   0.0000       2.853671        77.6523 
 1089   0.0000       2.856421        77.7272 
 1090   0.0000       2.859674        77.8157 
 1091   0.0000       2.863476        77.9191 
 1092   0.0000       2.867432        78.0268 
 1093   0.0000       2.870957        78.1227 
 1094   0.0000       2.872113        78.1542 
 1095   0.0000       2.873756        78.1989 
 1096   0.0000       2.875558        78.2479 
 1097   0.0000       2.875985        78.2595 
 1098   0.0000       2.880363        78.3787 
 1099   0.0000       2.882109        78.4262 
 1100   0.0000       2.886300        78.5402 
 1101   0.0000       2.889440        78.6256 
 1102   0.0000       2.891572        78.6837 
 1103   0.0000       2.897039        78.8324 
 1104   0.0000       2.903281        79.0023 
 1105   0.0000       2.904736        79.0419 
 1106   0.0000       2.907114        79.1066 
 1107   0.0000       2.912549        79.2545 
 1108   0.0000       2.912755        79.2601 
 1109   0.0000       2.914658        79.3119 
 1110   0.0000       2.919937        79.4555 
 1111   0.0000       2.921795        79.5061 
 1112   0.0000       2.924061        79.5678 
 1113   0.0000       2.928347        79.6844 
 1114   0.0000       2.930722        79.7490 
 1115   0.0000       2.932559        79.7990 
 1116   0.0000       2.935117        79.8686 
 1117   0.0000       2.938749        79.9674 
 1118   0.0000       2.942278        80.0634 
 1119   0.0000       2.944054        80.1118 
 1120   0.0000       2.947785        80.2133 
 1121   0.0000       2.950627        80.2907 
 1122   0.0000       2.956692        80.4557 
 1123   0.0000       2.958539        80.5059 
 1124   0.0000       2.960887        80.5698 
 1125   0.0000       2.962632        80.6173 
 1126   0.0000       2.970133        80.8214 
 1127   0.0000       2.972389        80.8828 
 1128   0.0000       2.974354        80.9363 
 1129   0.0000       2.976616        80.9978 
 1130   0.0000       2.979216        81.0686 
 1131   0.0000       2.981535        81.1317 
 1132   0.0000       2.985211        81.2317 
 1133   0.0000       2.988740        81.3278 
 1134   0.0000       2.993612        81.4603 
 1135   0.0000       2.996265        81.5325 
 1136   0.0000       2.999587        81.6229 
 1137   0.0000       3.000855        81.6574 
 1138   0.0000       3.004347        81.7524 
 1139   0.0000       3.010609        81.9228 
 1140   0.0000       3.010700        81.9253 
 1141   0.0000       3.012771        81.9817 
 1142   0.0000       3.018482        82.1371 
 1143   0.0000       3.020008        82.1786 
 1144   0.0000       3.025927        82.3396 
 1145   0.0000       3.027923        82.3940 
 1146   0.0000       3.030763        82.4712 
 1147   0.0000       3.034793        82.5809 
 1148   0.0000       3.037429        82.6526 
 1149   0.0000       3.040116        82.7258 
 1150   0.0000       3.041780        82.7711 
 1151   0.0000       3.044598        82.8477 
 1152   0.0000       3.048898        82.9647 
 1153   0.0000       3.050467        83.0074 
 1154   0.0000       3.056161        83.1624 
 1155   0.0000       3.059067        83.2414 
 1156   0.0000       3.061069        83.2959 
 1157   0.0000       3.064611        83.3923 
 1158   0.0000       3.066158        83.4344 
 1159   0.0000       3.072348        83.6028 
 1160   0.0000       3.074893        83.6721 
 1161   0.0000       3.076641        83.7196 
 1162   0.0000       3.078423        83.7682 
 1163   0.0000       3.083995        83.9198 
 1164   0.0000       3.088541        84.0435 
 1165   0.0000       3.093532        84.1793 
 1166   0.0000       3.095699        84.2382 
 1167   0.0000       3.097508        84.2875 
 1168   0.0000       3.099958        84.3541 
 1169   0.0000       3.102454        84.4221 
 1170   0.0000       3.106785        84.5399 
 1171   0.0000       3.109687        84.6189 
 1172   0.0000       3.111938        84.6801 
 1173   0.0000       3.114015        84.7367 
 1174   0.0000       3.118226        84.8512 
 1175   0.0000       3.124619        85.0252 
 1176   0.0000       3.128953        85.1431 
 1177   0.0000       3.132657        85.2439 
 1178   0.0000       3.132878        85.2499 
 1179   0.0000       3.136323        85.3437 
 1180   0.0000       3.142938        85.5237 
 1181   0.0000       3.144581        85.5684 
 1182   0.0000       3.147162        85.6386 
 1183   0.0000       3.151734        85.7630 
 1184   0.0000       3.155059        85.8535 
 1185   0.0000       3.159122        85.9641 
 1186   0.0000       3.163129        86.0731 
 1187   0.0000       3.165592        86.1401 
 1188   0.0000       3.170891        86.2843 
 1189   0.0000       3.172840        86.3374 
 1190   0.0000       3.178159        86.4821 
 1191   0.0000       3.182472        86.5995 
 1192   0.0000       3.186368        86.7055 
 1193   0.0000       3.190154        86.8085 
 1194   0.0000       3.193283        86.8937 
 1195   0.0000       3.196523        86.9818 
 1196   0.0000       3.202569        87.1463 
 1197   0.0000       3.206939        87.2652 
 1198   0.0000       3.209331        87.3303 
 1199   0.0000       3.213133        87.4338 
 1200   0.0000       3.214836        87.4801 
 1201   0.0000       3.219390        87.6040 
 1202   0.0000       3.222203        87.6806 
 1203   0.0000       3.228789        87.8598 
 1204   0.0000       3.232279        87.9548 
 1205   0.0000       3.238973        88.1369 
 1206   0.0000       3.241591        88.2082 
 1207   0.0000       3.248408        88.3937 
 1208   0.0000       3.251208        88.4699 
 1209   0.0000       3.253741        88.5388 
 1210   0.0000       3.257657        88.6453 
 1211   0.0000       3.264344        88.8273 
 1212   0.0000       3.266251        88.8792 
 1213   0.0000       3.270881        89.0052 
 1214   0.0000       3.273424        89.0744 
 1215   0.0000       3.279715        89.2456 
 1216   0.0000       3.281061        89.2822 
 1217   0.0000       3.286088        89.4190 
 1218   0.0000       3.290878        89.5493 
 1219   0.0000       3.293321        89.6158 
 1220   0.0000       3.296721        89.7083 
 1221   0.0000       3.299261        89.7775 
 1222   0.0000       3.303741        89.8993 
 1223   0.0000       3.307034        89.9890 
 1224   0.0000       3.311629        90.1140 
 1225   0.0000       3.314501        90.1922 
 1226   0.0000       3.317519        90.2743 
 1227   0.0000       3.321931        90.3943 
 1228   0.0000       3.325930        90.5031 
 1229   0.0000       3.332124        90.6717 
 1230   0.0000       3.334466        90.7354 
 1231   0.0000       3.337336        90.8135 
 1232   0.0000       3.341740        90.9334 
 1233   0.0000       3.346277        91.0568 
 1234   0.0000       3.349240        91.1375 
 1235   0.0000       3.356084        91.3237 
 1236   0.0000       3.358020        91.3764 
 1237   0.0000       3.361071        91.4594 
 1238   0.0000       3.366423        91.6050 
 1239   0.0000       3.372223        91.7629 
 1240   0.0000       3.374062        91.8129 
 1241   0.0000       3.381231        92.0080 
 1242   0.0000       3.386246        92.1445 
 1243   0.0000       3.387319        92.1736 
 1244   0.0000       3.390980        92.2733 
 1245   0.0000       3.395116        92.3858 
 1246   0.0000       3.396793        92.4314 
 1247   0.0000       3.402927        92.5984 
 1248   0.0000       3.406209        92.6877 
 1249   0.0000       3.410960        92.8169 
 1250   0.0000       3.415164        92.9313 
 1251   0.0000       3.419052        93.0371 
 1252   0.0000       3.421168        93.0947 
 1253   0.0000       3.424525        93.1861 
 1254   0.0000       3.427231        93.2597 
 1255   0.0000       3.431058        93.3638 
 1256   0.0000       3.436201        93.5038 
 1257   0.0000       3.438325        93.5616 
 1258   0.0000       3.442318        93.6702 
 1259   0.0000       3.449914        93.8769 
 1260   0.0000       3.452293        93.9417 
 1261   0.0000       3.455079        94.0175 
 1262   0.0000       3.456823        94.0649 
 1263   0.0000       3.461018        94.1791 
 1264   0.0000       3.464998        94.2874 
 1265   0.0000       3.469715        94.4157 
 1266   0.0000       3.472251        94.4848 
 1267   0.0000       3.477177        94.6188 
 1268   0.0000       3.477420        94.6254 
 1269   0.0000       3.479857        94.6917 
 1270   0.0000       3.483666        94.7954 
 1271   0.0000       3.485702        94.8508 
 1272   0.0000       3.489339        94.9497 
 1273   0.0000       3.491650        95.0126 
 1274   0.0000       3.495479        95.1168 
 1275   0.0000       3.497792        95.1798 
 1276   0.0000       3.502330        95.3032 
 1277   0.0000       3.506958        95.4292 
 1278   0.0000       3.508356        95.4672 
 1279   0.0000       3.509668        95.5029 
 1280   0.0000       3.515366        95.6580 
 1281   0.0000       3.518522        95.7438 
 1282   0.0000       3.522875        95.8623 
 1283   0.0000       3.523566        95.8811 
 1284   0.0000       3.524233        95.8992 
 1285   0.0000       3.528829        96.0243 
 1286   0.0000       3.535303        96.2005 
 1287   0.0000       3.536248        96.2262 
 1288   0.0000       3.539100        96.3038 
 1289   0.0000       3.542167        96.3873 
 1290   0.0000       3.544280        96.4448 
 1291   0.0000       3.550087        96.6028 
 1292   0.0000       3.552759        96.6755 
 1293   0.0000       3.555975        96.7630 
 1294   0.0000       3.558754        96.8386 
 1295   0.0000       3.563163        96.9586 
 1296   0.0000       3.569189        97.1226 
 1297   0.0000       3.572294        97.2071 
 1298   0.0000       3.574644        97.2710 
 1299   0.0000       3.576241        97.3145 
 1300   0.0000       3.580378        97.4270 
 1301   0.0000       3.585763        97.5736 
 1302   0.0000       3.587984        97.6340 
 1303   0.0000       3.592485        97.7565 
 1304   0.0000       3.596051        97.8535 
 1305   0.0000       3.602579        98.0312 
 1306   0.0000       3.604407        98.0809 
 1307   0.0000       3.608374        98.1888 
 1308   0.0000       3.610773        98.2541 
 1309   0.0000       3.614207        98.3476 
 1310   0.0000       3.619168        98.4826 
 1311   0.0000       3.623961        98.6130 
 1312   0.0000       3.627393        98.7064 
 1313   0.0000       3.628125        98.7263 
 1314   0.0000       3.634150        98.8903 
 1315   0.0000       3.635232        98.9197 
 1316   0.0000       3.642314        99.1124 
 1317   0.0000       3.645762        99.2062 
 1318   0.0000       3.652546        99.3908 
 1319   0.0000       3.653868        99.4268 
 1320   0.0000       3.656288        99.4926 
 1321   0.0000       3.662528        99.6625 
 1322   0.0000       3.665792        99.7513 
 1323   0.0000       3.671978        99.9196 
 1324   0.0000       3.678922       100.1086 
 1325   0.0000       3.680245       100.1446 
 1326   0.0000       3.682062       100.1940 
 1327   0.0000       3.686916       100.3261 
 1328   0.0000       3.690186       100.4151 
 1329   0.0000       3.693357       100.5013 
 1330   0.0000       3.696664       100.5913 
 1331   0.0000       3.702158       100.7408 
 1332   0.0000       3.707468       100.8853 
 1333   0.0000       3.712456       101.0211 
 1334   0.0000       3.718514       101.1859 
 1335   0.0000       3.724182       101.3401 
 1336   0.0000       3.726105       101.3925 
 1337   0.0000       3.728349       101.4535 
 1338   0.0000       3.730700       101.5175 
 1339   0.0000       3.737240       101.6955 
 1340   0.0000       3.741012       101.7981 
 1341   0.0000       3.745991       101.9336 
 1342   0.0000       3.750586       102.0586 
 1343   0.0000       3.755836       102.2015 
 1344   0.0000       3.757896       102.2575 
 1345   0.0000       3.761128       102.3455 
 1346   0.0000       3.765381       102.4612 
 1347   0.0000       3.770011       102.5872 
 1348   0.0000       3.779015       102.8322 
 1349   0.0000       3.781234       102.8926 
 1350   0.0000       3.791783       103.1797 
 1351   0.0000       3.793358       103.2225 
 1352   0.0000       3.795525       103.2815 
 1353   0.0000       3.800405       103.4143 
 1354   0.0000       3.804204       103.5177 
 1355   0.0000       3.806322       103.5753 
 1356   0.0000       3.813450       103.7692 
 1357   0.0000       3.818299       103.9012 
 1358   0.0000       3.826038       104.1118 
 1359   0.0000       3.828337       104.1743 
 1360   0.0000       3.833111       104.3043 
 1361   0.0000       3.836706       104.4021 
 1362   0.0000       3.844950       104.6264 
 1363   0.0000       3.846843       104.6779 
 1364   0.0000       3.850541       104.7786 
 1365   0.0000       3.853059       104.8471 
 1366   0.0000       3.861212       105.0689 
 1367   0.0000       3.864618       105.1616 
 1368   0.0000       3.867689       105.2452 
 1369   0.0000       3.872759       105.3831 
 1370   0.0000       3.874709       105.4362 
 1371   0.0000       3.875957       105.4701 
 1372   0.0000       3.881923       105.6325 
 1373   0.0000       3.891876       105.9033 
 1374   0.0000       3.898176       106.0748 
 1375   0.0000       3.903064       106.2078 
 1376   0.0000       3.911256       106.4307 
 1377   0.0000       3.913470       106.4909 
 1378   0.0000       3.915701       106.5516 
 1379   0.0000       3.922868       106.7467 
 1380   0.0000       3.927144       106.8630 
 1381   0.0000       3.931562       106.9832 
 1382   0.0000       3.940394       107.2236 
 1383   0.0000       3.946559       107.3913 
 1384   0.0000       3.951784       107.5335 
 1385   0.0000       3.952423       107.5509 
 1386   0.0000       3.955375       107.6312 
 1387   0.0000       3.957515       107.6895 
 1388   0.0000       3.964572       107.8815 
 1389   0.0000       3.969010       108.0023 
 1390   0.0000       3.973224       108.1169 
 1391   0.0000       3.973679       108.1293 
 1392   0.0000       3.978847       108.2699 
 1393   0.0000       3.979987       108.3010 
 1394   0.0000       3.983700       108.4020 
 1395   0.0000       3.986639       108.4820 
 1396   0.0000       3.994276       108.6898 
 1397   0.0000       4.001492       108.8861 
 1398   0.0000       4.010378       109.1279 
 1399   0.0000       4.013407       109.2104 
 1400   0.0000       4.016661       109.2989 
 1401   0.0000       4.021812       109.4391 
 1402   0.0000       4.024154       109.5028 
 1403   0.0000       4.029173       109.6394 
 1404   0.0000       4.033901       109.7680 
 1405   0.0000       4.037549       109.8673 
 1406   0.0000       4.041621       109.9781 
 1407   0.0000       4.044986       110.0697 
 1408   0.0000       4.050924       110.2313 
 1409   0.0000       4.055389       110.3528 
 1410   0.0000       4.057431       110.4083 
 1411   0.0000       4.058188       110.4289 
 1412   0.0000       4.062535       110.5472 
 1413   0.0000       4.070641       110.7678 
 1414   0.0000       4.072063       110.8065 
 1415   0.0000       4.075782       110.9077 
 1416   0.0000       4.085703       111.1776 
 1417   0.0000       4.088206       111.2457 
 1418   0.0000       4.090645       111.3121 
 1419   0.0000       4.106885       111.7540 
 1420   0.0000       4.107776       111.7783 
 1421   0.0000       4.114200       111.9531 
 1422   0.0000       4.117577       112.0450 
 1423   0.0000       4.125792       112.2685 
 1424   0.0000       4.134272       112.4993 
 1425   0.0000       4.135808       112.5411 
 1426   0.0000       4.142346       112.7190 
 1427   0.0000       4.144615       112.7807 
 1428   0.0000       4.152442       112.9937 
 1429   0.0000       4.158989       113.1718 
 1430   0.0000       4.167343       113.3992 
 1431   0.0000       4.167906       113.4145 
 1432   0.0000       4.173974       113.5796 
 1433   0.0000       4.181024       113.7714 
 1434   0.0000       4.183179       113.8301 
 1435   0.0000       4.191004       114.0430 
 1436   0.0000       4.197183       114.2112 
 1437   0.0000       4.200999       114.3150 
 1438   0.0000       4.203687       114.3881 
 1439   0.0000       4.215669       114.7142 
 1440   0.0000       4.217408       114.7615 
 1441   0.0000       4.221550       114.8742 
 1442   0.0000       4.230604       115.1206 
 1443   0.0000       4.237074       115.2966 
 1444   0.0000       4.243467       115.4706 
 1445   0.0000       4.247059       115.5684 
 1446   0.0000       4.256801       115.8335 
 1447   0.0000       4.262020       115.9755 
 1448   0.0000       4.268971       116.1646 
 1449   0.0000       4.279980       116.4642 
 1450   0.0000       4.285194       116.6061 
 1451   0.0000       4.295648       116.8905 
 1452   0.0000       4.299884       117.0058 
 1453   0.0000       4.315287       117.4249 
 1454   0.0000       4.323182       117.6397 
 1455   0.0000       4.332425       117.8913 
 1456   0.0000       4.338472       118.0558 
 1457   0.0000       4.347044       118.2891 
 1458   0.0000       4.356511       118.5467 
 1459   0.0000       4.359539       118.6291 
 1460   0.0000       4.368300       118.8675 
 1461   0.0000       4.370001       118.9138 
 1462   0.0000       4.382382       119.2507 
 1463   0.0000       4.385914       119.3468 
 1464   0.0000       4.394793       119.5884 
 1465   0.0000       4.399174       119.7076 
 1466   0.0000       4.406963       119.9196 
 1467   0.0000       4.417436       120.2045 
 1468   0.0000       4.423493       120.3694 
 1469   0.0000       4.441522       120.8600 
 1470   0.0000       4.445089       120.9570 
 1471   0.0000       4.456038       121.2550 
 1472   0.0000       4.468475       121.5934 
 1473   0.0000       4.469440       121.6196 
 1474   0.0000       4.483036       121.9896 
 1475   0.0000       4.492412       122.2447 
 1476   0.0000       4.498257       122.4038 
 1477   0.0000       4.504154       122.5643 
 1478   0.0000       4.508242       122.6755 
 1479   0.0000       4.525041       123.1326 
 1480   0.0000       4.531082       123.2970 
 1481   0.0000       4.534471       123.3892 
 1482   0.0000       4.541074       123.5689 
 1483   0.0000       4.550268       123.8191 
 1484   0.0000       4.559073       124.0587 
 1485   0.0000       4.566933       124.2726 
 1486   0.0000       4.569439       124.3408 
 1487   0.0000       4.583363       124.7196 
 1488   0.0000       4.592130       124.9582 
 1489   0.0000       4.596202       125.0690 
 1490   0.0000       4.602183       125.2318 
 1491   0.0000       4.604543       125.2960 
 1492   0.0000       4.612093       125.5014 
 1493   0.0000       4.631059       126.0175 
 1494   0.0000       4.635874       126.1485 
 1495   0.0000       4.638782       126.2277 
 1496   0.0000       4.646338       126.4333 
 1497   0.0000       4.658161       126.7550 
 1498   0.0000       4.669410       127.0611 
 1499   0.0000       4.672417       127.1429 
 1500   0.0000       4.675559       127.2284 
 1501   0.0000       4.682542       127.4184 
 1502   0.0000       4.690366       127.6314 
 1503   0.0000       4.696347       127.7941 
 1504   0.0000       4.706572       128.0723 
 1505   0.0000       4.721611       128.4816 
 1506   0.0000       4.728128       128.6589 
 1507   0.0000       4.739619       128.9716 
 1508   0.0000       4.749854       129.2501 
 1509   0.0000       4.762085       129.5829 
 1510   0.0000       4.771192       129.8307 
 1511   0.0000       4.778165       130.0205 
 1512   0.0000       4.789095       130.3179 
 1513   0.0000       4.795233       130.4849 
 1514   0.0000       4.805840       130.7736 
 1515   0.0000       4.809738       130.8796 
 1516   0.0000       4.821625       131.2031 
 1517   0.0000       4.823804       131.2624 
 1518   0.0000       4.829307       131.4121 
 1519   0.0000       4.830247       131.4377 
 1520   0.0000       4.837962       131.6476 
 1521   0.0000       4.841672       131.7486 
 1522   0.0000       4.860409       132.2585 
 1523   0.0000       4.868338       132.4742 
 1524   0.0000       4.869608       132.5088 
 1525   0.0000       4.887323       132.9908 
 1526   0.0000       4.894292       133.1805 
 1527   0.0000       4.895553       133.2148 
 1528   0.0000       4.899405       133.3196 
 1529   0.0000       4.906005       133.4992 
 1530   0.0000       4.914425       133.7283 
 1531   0.0000       4.934301       134.2692 
 1532   0.0000       4.943169       134.5105 
 1533   0.0000       4.952985       134.7776 
 1534   0.0000       4.963652       135.0678 
 1535   0.0000       4.967794       135.1805 
 1536   0.0000       4.971964       135.2940 
 1537   0.0000       4.982151       135.5712 
 1538   0.0000       4.992525       135.8535 
 1539   0.0000       4.997670       135.9935 
 1540   0.0000       4.999319       136.0384 
 1541   0.0000       5.004228       136.1720 
 1542   0.0000       5.007035       136.2483 
 1543   0.0000       5.013511       136.4246 
 1544   0.0000       5.014984       136.4646 
 1545   0.0000       5.028987       136.8457 
 1546   0.0000       5.036041       137.0376 
 1547   0.0000       5.042444       137.2119 
 1548   0.0000       5.048871       137.3868 
 1549   0.0000       5.059024       137.6630 
 1550   0.0000       5.063206       137.7768 
 1551   0.0000       5.070528       137.9761 
 1552   0.0000       5.076813       138.1471 
 1553   0.0000       5.086651       138.4148 
 1554   0.0000       5.093599       138.6039 
 1555   0.0000       5.094641       138.6322 
 1556   0.0000       5.112509       139.1184 
 1557   0.0000       5.121835       139.3722 
 1558   0.0000       5.128201       139.5455 
 1559   0.0000       5.134496       139.7167 
 1560   0.0000       5.143428       139.9598 
 1561   0.0000       5.148259       140.0912 
 1562   0.0000       5.153930       140.2456 
 1563   0.0000       5.158633       140.3735 
 1564   0.0000       5.163511       140.5063 
 1565   0.0000       5.166900       140.5985 
 1566   0.0000       5.169994       140.6827 
 1567   0.0000       5.174036       140.7927 
 1568   0.0000       5.181555       140.9973 
 1569   0.0000       5.184898       141.0882 
 1570   0.0000       5.200268       141.5065 
 1571   0.0000       5.204815       141.6302 
 1572   0.0000       5.208494       141.7303 
 1573   0.0000       5.214922       141.9053 
 1574   0.0000       5.221838       142.0934 
 1575   0.0000       5.227860       142.2573 
 1576   0.0000       5.228946       142.2869 
 1577   0.0000       5.233102       142.3999 
 1578   0.0000       5.237697       142.5250 
 1579   0.0000       5.241519       142.6290 
 1580   0.0000       5.250572       142.8753 
 1581   0.0000       5.254260       142.9757 
 1582   0.0000       5.260119       143.1351 
 1583   0.0000       5.262369       143.1963 
 1584   0.0000       5.265752       143.2884 
 1585   0.0000       5.268643       143.3671 
 1586   0.0000       5.274530       143.5272 
 1587   0.0000       5.281138       143.7071 
 1588   0.0000       5.286168       143.8439 
 1589   0.0000       5.295025       144.0850 
 1590   0.0000       5.298156       144.1702 
 1591   0.0000       5.309413       144.4765 
 1592   0.0000       5.316741       144.6759 
 1593   0.0000       5.321225       144.7979 
 1594   0.0000       5.333444       145.1304 
 1595   0.0000       5.340916       145.3337 
 1596   0.0000       5.342907       145.3879 
 1597   0.0000       5.347155       145.5035 
 1598   0.0000       5.349112       145.5567 
 1599   0.0000       5.355039       145.7180 
 1600   0.0000       5.362291       145.9154 
 1601   0.0000       5.366055       146.0178 
 1602   0.0000       5.372435       146.1914 
 1603   0.0000       5.375953       146.2871 
 1604   0.0000       5.381413       146.4357 
 1605   0.0000       5.391992       146.7236 
 1606   0.0000       5.393148       146.7550 
 1607   0.0000       5.397648       146.8775 
 1608   0.0000       5.404673       147.0686 
 1609   0.0000       5.407796       147.1536 
 1610   0.0000       5.416131       147.3804 
 1611   0.0000       5.421581       147.5287 
 1612   0.0000       5.429853       147.7538 
 1613   0.0000       5.433325       147.8483 
 1614   0.0000       5.439639       148.0201 
 1615   0.0000       5.442495       148.0978 
 1616   0.0000       5.449766       148.2957 
 1617   0.0000       5.453736       148.4037 
 1618   0.0000       5.462761       148.6493 
 1619   0.0000       5.463946       148.6815 
 1620   0.0000       5.470975       148.8728 
 1621   0.0000       5.478310       149.0724 
 1622   0.0000       5.482259       149.1798 
 1623   0.0000       5.484735       149.2472 
 1624   0.0000       5.490121       149.3938 
 1625   0.0000       5.498995       149.6353 
 1626   0.0000       5.503811       149.7663 
 1627   0.0000       5.507197       149.8585 
 1628   0.0000       5.510273       149.9422 
 1629   0.0000       5.512274       149.9966 
 1630   0.0000       5.523096       150.2911 
 1631   0.0000       5.529181       150.4567 
 1632   0.0000       5.533425       150.5721 
 1633   0.0000       5.535907       150.6397 
 1634   0.0000       5.545313       150.8956 
 1635   0.0000       5.550989       151.0501 
 1636   0.0000       5.556098       151.1891 
 1637   0.0000       5.558853       151.2641 
 1638   0.0000       5.561189       151.3276 
 1639   0.0000       5.565646       151.4489 
 1640   0.0000       5.568857       151.5363 
 1641   0.0000       5.574037       151.6773 
 1642   0.0000       5.577692       151.7767 
 1643   0.0000       5.581276       151.8742 
 1644   0.0000       5.584883       151.9724 
 1645   0.0000       5.589346       152.0938 
 1646   0.0000       5.590628       152.1287 
 1647   0.0000       5.592001       152.1661 
 1648   0.0000       5.594845       152.2435 
 1649   0.0000       5.598641       152.3468 
 1650   0.0000       5.603789       152.4869 
 1651   0.0000       5.605338       152.5290 
 1652   0.0000       5.610621       152.6728 
 1653   0.0000       5.615069       152.7938 
 1654   0.0000       5.617842       152.8693 
 1655   0.0000       5.622579       152.9982 
 1656   0.0000       5.625189       153.0692 
 1657   0.0000       5.634100       153.3116 
 1658   0.0000       5.636651       153.3811 
 1659   0.0000       5.639949       153.4708 
 1660   0.0000       5.644042       153.5822 
 1661   0.0000       5.646126       153.6389 
 1662   0.0000       5.650338       153.7535 
 1663   0.0000       5.657078       153.9369 
 1664   0.0000       5.657672       153.9531 
 1665   0.0000       5.665636       154.1698 
 1666   0.0000       5.670965       154.3148 
 1667   0.0000       5.675670       154.4428 
 1668   0.0000       5.677120       154.4823 
 1669   0.0000       5.681831       154.6105 
 1670   0.0000       5.686135       154.7276 
 1671   0.0000       5.694363       154.9515 
 1672   0.0000       5.698100       155.0532 
 1673   0.0000       5.704758       155.2344 
 1674   0.0000       5.706357       155.2779 
 1675   0.0000       5.710920       155.4020 
 1676   0.0000       5.718060       155.5963 
 1677   0.0000       5.721043       155.6775 
 1678   0.0000       5.724681       155.7765 
 1679   0.0000       5.730650       155.9389 
 1680   0.0000       5.732847       155.9987 
 1681   0.0000       5.736720       156.1041 
 1682   0.0000       5.741025       156.2212 
 1683   0.0000       5.748374       156.4212 
 1684   0.0000       5.750339       156.4747 
 1685   0.0000       5.758918       156.7081 
 1686   0.0000       5.765669       156.8918 
 1687   0.0000       5.768495       156.9687 
 1688   0.0000       5.776350       157.1825 
 1689   0.0000       5.780544       157.2966 
 1690   0.0000       5.784541       157.4054 
 1691   0.0000       5.790433       157.5657 
 1692   0.0000       5.792629       157.6254 
 1693   0.0000       5.796554       157.7323 
 1694   0.0000       5.800713       157.8454 
 1695   0.0000       5.810253       158.1050 
 1696   0.0000       5.818057       158.3174 
 1697   0.0000       5.821196       158.4028 
 1698   0.0000       5.824273       158.4865 
 1699   0.0000       5.829029       158.6160 
 1700   0.0000       5.831223       158.6757 
 1701   0.0000       5.835287       158.7862 
 1702   0.0000       5.837138       158.8366 
 1703   0.0000       5.840343       158.9238 
 1704   0.0000       5.844024       159.0240 
 1705   0.0000       5.850600       159.2029 
 1706   0.0000       5.856024       159.3505 
 1707   0.0000       5.860507       159.4725 
 1708   0.0000       5.863520       159.5545 
 1709   0.0000       5.867933       159.6746 
 1710   0.0000       5.870817       159.7530 
 1711   0.0000       5.876074       159.8961 
 1712   0.0000       5.884194       160.1171 
 1713   0.0000       5.889454       160.2602 
 1714   0.0000       5.892259       160.3365 
 1715   0.0000       5.892711       160.3488 
 1716   0.0000       5.899269       160.5273 
 1717   0.0000       5.905696       160.7022 
 1718   0.0000       5.906171       160.7151 
 1719   0.0000       5.910555       160.8344 
 1720   0.0000       5.917605       161.0262 
 1721   0.0000       5.918641       161.0544 
 1722   0.0000       5.920796       161.1130 
 1723   0.0000       5.922523       161.1601 
 1724   0.0000       5.926318       161.2633 
 1725   0.0000       5.927486       161.2951 
 1726   0.0000       5.933779       161.4663 
 1727   0.0000       5.937355       161.5636 
 1728   0.0000       5.940005       161.6357 
 1729   0.0000       5.942319       161.6987 
 1730   0.0000       5.945508       161.7855 
 1731   0.0000       5.950325       161.9166 
 1732   0.0000       5.952997       161.9893 
 1733   0.0000       5.955393       162.0545 
 1734   0.0000       5.960377       162.1901 
 1735   0.0000       5.963150       162.2656 
 1736   0.0000       5.965219       162.3219 
 1737   0.0000       5.968627       162.4146 
 1738   0.0000       5.970341       162.4612 
 1739   0.0000       5.974631       162.5780 
 1740   0.0000       5.978768       162.6906 
 1741   0.0000       5.981820       162.7736 
 1742   0.0000       5.986098       162.8900 
 1743   0.0000       5.989683       162.9876 
 1744   0.0000       5.990219       163.0022 
 1745   0.0000       5.993663       163.0959 
 1746   0.0000       5.997290       163.1946 
 1747   0.0000       6.002479       163.3358 
 1748   0.0000       6.006052       163.4330 
 1749   0.0000       6.009305       163.5215 
 1750   0.0000       6.012170       163.5995 
 1751   0.0000       6.015241       163.6830 
 1752   0.0000       6.016346       163.7131 
 1753   0.0000       6.018930       163.7834 
 1754   0.0000       6.021258       163.8468 
 1755   0.0000       6.025840       163.9714 
 1756   0.0000       6.030927       164.1099 
 1757   0.0000       6.032387       164.1496 
 1758   0.0000       6.034206       164.1991 
 1759   0.0000       6.037130       164.2787 
 1760   0.0000       6.043445       164.4505 
 1761   0.0000       6.045201       164.4983 
 1762   0.0000       6.047558       164.5624 
 1763   0.0000       6.049919       164.6267 
 1764   0.0000       6.052119       164.6865 
 1765   0.0000       6.056241       164.7987 
 1766   0.0000       6.057383       164.8298 
 1767   0.0000       6.059349       164.8833 
 1768   0.0000       6.065798       165.0587 
 1769   0.0000       6.068743       165.1389 
 1770   0.0000       6.071893       165.2246 
 1771   0.0000       6.073520       165.2689 
 1772   0.0000       6.075623       165.3261 
 1773   0.0000       6.079478       165.4310 
 1774   0.0000       6.081605       165.4889 
 1775   0.0000       6.083190       165.5320 
 1776   0.0000       6.085260       165.5883 
 1777   0.0000       6.086642       165.6259 
 1778   0.0000       6.087777       165.6568 
 1779   0.0000       6.094069       165.8280 
 1780   0.0000       6.095801       165.8752 
 1781   0.0000       6.101127       166.0201 
 1782   0.0000       6.105964       166.1517 
 1783   0.0000       6.107040       166.1810 
 1784   0.0000       6.108592       166.2232 
 1785   0.0000       6.117866       166.4756 
 1786   0.0000       6.118125       166.4826 
 1787   0.0000       6.120624       166.5507 
 1788   0.0000       6.122976       166.6146 
 1789   0.0000       6.125777       166.6909 
 1790   0.0000       6.128333       166.7604 
 1791   0.0000       6.132500       166.8738 
 1792   0.0000       6.135775       166.9629 
 1793   0.0000       6.138254       167.0304 
 1794   0.0000       6.140699       167.0969 
 1795   0.0000       6.144268       167.1940 
 1796   0.0000       6.147223       167.2744 
 1797   0.0000       6.149875       167.3466 
 1798   0.0000       6.152612       167.4211 
 1799   0.0000       6.159050       167.5963 
 1800   0.0000       6.161181       167.6542 
 1801   0.0000       6.165252       167.7650 
 1802   0.0000       6.168100       167.8425 
 1803   0.0000       6.170099       167.8969 
 1804   0.0000       6.173284       167.9836 
 1805   0.0000       6.174684       168.0217 
 1806   0.0000       6.178963       168.1381 
 1807   0.0000       6.182669       168.2390 
 1808   0.0000       6.185054       168.3039 
 1809   0.0000       6.187341       168.3661 
 1810   0.0000       6.188786       168.4054 
 1811   0.0000       6.191398       168.4765 
 1812   0.0000       6.192045       168.4941 
 1813   0.0000       6.199176       168.6882 
 1814   0.0000       6.201613       168.7545 
 1815   0.0000       6.202957       168.7910 
 1816   0.0000       6.204571       168.8350 
 1817   0.0000       6.206329       168.8828 
 1818   0.0000       6.209788       168.9769 
 1819   0.0000       6.211231       169.0162 
 1820   0.0000       6.215485       169.1319 
 1821   0.0000       6.219100       169.2303 
 1822   0.0000       6.223621       169.3533 
 1823   0.0000       6.227952       169.4712 
 1824   0.0000       6.228198       169.4779 
 1825   0.0000       6.232029       169.5821 
 1826   0.0000       6.233400       169.6194 
 1827   0.0000       6.239922       169.7969 
 1828   0.0000       6.241042       169.8274 
 1829   0.0000       6.242991       169.8804 
 1830   0.0000       6.244548       169.9228 
 1831   0.0000       6.248399       170.0276 
 1832   0.0000       6.250899       170.0956 
 1833   0.0000       6.253154       170.1570 
 1834   0.0000       6.259719       170.3356 
 1835   0.0000       6.261831       170.3931 
 1836   0.0000       6.264307       170.4605 
 1837   0.0000       6.269036       170.5891 
 1838   0.0000       6.270977       170.6420 
 1839   0.0000       6.273503       170.7107 
 1840   0.0000       6.276446       170.7908 
 1841   0.0000       6.279372       170.8704 
 1842   0.0000       6.280913       170.9123 
 1843   0.0000       6.281571       170.9302 
 1844   0.0000       6.284023       170.9970 
 1845   0.0000       6.287050       171.0793 
 1846   0.0000       6.288835       171.1279 
 1847   0.0000       6.291627       171.2039 
 1848   0.0000       6.294646       171.2860 
 1849   0.0000       6.296193       171.3281 
 1850   0.0000       6.300790       171.4532 
 1851   0.0000       6.302782       171.5074 
 1852   0.0000       6.306443       171.6070 
 1853   0.0000       6.308791       171.6709 
 1854   0.0000       6.310876       171.7277 
 1855   0.0000       6.316027       171.8678 
 1856   0.0000       6.316620       171.8840 
 1857   0.0000       6.318658       171.9394 
 1858   0.0000       6.322583       172.0462 
 1859   0.0000       6.325925       172.1372 
 1860   0.0000       6.327794       172.1880 
 1861   0.0000       6.332549       172.3174 
 1862   0.0000       6.334700       172.3759 
 1863   0.0000       6.336695       172.4302 
 1864   0.0000       6.342416       172.5859 
 1865   0.0000       6.343542       172.6166 
 1866   0.0000       6.346583       172.6993 
 1867   0.0000       6.349570       172.7806 
 1868   0.0000       6.351909       172.8442 
 1869   0.0000       6.355684       172.9470 
 1870   0.0000       6.358923       173.0351 
 1871   0.0000       6.361748       173.1120 
 1872   0.0000       6.363264       173.1532 
 1873   0.0000       6.365980       173.2271 
 1874   0.0000       6.371834       173.3864 
 1875   0.0000       6.372590       173.4070 
 1876   0.0000       6.375031       173.4734 
 1877   0.0000       6.376998       173.5269 
 1878   0.0000       6.382839       173.6859 
 1879   0.0000       6.385240       173.7512 
 1880   0.0000       6.388337       173.8355 
 1881   0.0000       6.390885       173.9048 
 1882   0.0000       6.393198       173.9678 
 1883   0.0000       6.397206       174.0768 
 1884   0.0000       6.399219       174.1316 
 1885   0.0000       6.401764       174.2009 
 1886   0.0000       6.403848       174.2576 
 1887   0.0000       6.404822       174.2841 
 1888   0.0000       6.406703       174.3352 
 1889   0.0000       6.408532       174.3850 
 1890   0.0000       6.416675       174.6066 
 1891   0.0000       6.418733       174.6626 
 1892   0.0000       6.421825       174.7467 
 1893   0.0000       6.423017       174.7792 
 1894   0.0000       6.424233       174.8123 
 1895   0.0000       6.427781       174.9088 
 1896   0.0000       6.433654       175.0686 
 1897   0.0000       6.435499       175.1188 
 1898   0.0000       6.436131       175.1360 
 1899   0.0000       6.440174       175.2460 
 1900   0.0000       6.441336       175.2777 
 1901   0.0000       6.444909       175.3749 
 1902   0.0000       6.447728       175.4516 
 1903   0.0000       6.452934       175.5933 
 1904   0.0000       6.455021       175.6501 
 1905   0.0000       6.459066       175.7601 
 1906   0.0000       6.460987       175.8124 
 1907   0.0000       6.463247       175.8739 
 1908   0.0000       6.464436       175.9062 
 1909   0.0000       6.466952       175.9747 
 1910   0.0000       6.470134       176.0613 
 1911   0.0000       6.474395       176.1772 
 1912   0.0000       6.475572       176.2093 
 1913   0.0000       6.477463       176.2607 
 1914   0.0000       6.482464       176.3968 
 1915   0.0000       6.484187       176.4437 
 1916   0.0000       6.486693       176.5119 
 1917   0.0000       6.491652       176.6468 
 1918   0.0000       6.495210       176.7436 
 1919   0.0000       6.497692       176.8112 
 1920   0.0000       6.502952       176.9543 
 1921   0.0000       6.508585       177.1076 
 1922   0.0000       6.512173       177.2052 
 1923   0.0000       6.515502       177.2958 
 1924   0.0000       6.517587       177.3525 
 1925   0.0000       6.519797       177.4127 
 1926   0.0000       6.525142       177.5582 
 1927   0.0000       6.525900       177.5788 
 1928   0.0000       6.527921       177.6338 
 1929   0.0000       6.533250       177.7788 
 1930   0.0000       6.536740       177.8737 
 1931   0.0000       6.542103       178.0197 
 1932   0.0000       6.544542       178.0860 
 1933   0.0000       6.547245       178.1596 
 1934   0.0000       6.551048       178.2631 
 1935   0.0000       6.554853       178.3666 
 1936   0.0000       6.555834       178.3933 
 1937   0.0000       6.559089       178.4819 
 1938   0.0000       6.566043       178.6711 
 1939   0.0000       6.568734       178.7443 
 1940   0.0000       6.572857       178.8565 
 1941   0.0000       6.580153       179.0551 
 1942   0.0000       6.581697       179.0971 
 1943   0.0000       6.585062       179.1886 
 1944   0.0000       6.586240       179.2207 
 1945   0.0000       6.592076       179.3795 
 1946   0.0000       6.598189       179.5458 
 1947   0.0000       6.599019       179.5684 
 1948   0.0000       6.604449       179.7162 
 1949   0.0000       6.607623       179.8026 
 1950   0.0000       6.611219       179.9004 
 1951   0.0000       6.618378       180.0952 
 1952   0.0000       6.619538       180.1268 
 1953   0.0000       6.623389       180.2316 
 1954   0.0000       6.627636       180.3472 
 1955   0.0000       6.629481       180.3973 
 1956   0.0000       6.631894       180.4630 
 1957   0.0000       6.637862       180.6254 
 1958   0.0000       6.641984       180.7376 
 1959   0.0000       6.645888       180.8438 
 1960   0.0000       6.648575       180.9169 
 1961   0.0000       6.652442       181.0221 
 1962   0.0000       6.656291       181.1269 
 1963   0.0000       6.662446       181.2944 
 1964   0.0000       6.664742       181.3568 
 1965   0.0000       6.670197       181.5053 
 1966   0.0000       6.671957       181.5532 
 1967   0.0000       6.672543       181.5691 
 1968   0.0000       6.675671       181.6542 
 1969   0.0000       6.677065       181.6922 
 1970   0.0000       6.682393       181.8372 
 1971   0.0000       6.684921       181.9060 
 1972   0.0000       6.689274       182.0244 
 1973   0.0000       6.691827       182.0939 
 1974   0.0000       6.693936       182.1513 
 1975   0.0000       6.696295       182.2155 
 1976   0.0000       6.698499       182.2754 
 1977   0.0000       6.703732       182.4178 
 1978   0.0000       6.707344       182.5161 
 1979   0.0000       6.711491       182.6290 
 1980   0.0000       6.713278       182.6776 
 1981   0.0000       6.715808       182.7464 
 1982   0.0000       6.720223       182.8666 
 1983   0.0000       6.720845       182.8835 
 1984   0.0000       6.725525       183.0109 
 1985   0.0000       6.728791       183.0997 
 1986   0.0000       6.732460       183.1995 
 1987   0.0000       6.733990       183.2412 
 1988   0.0000       6.736857       183.3192 
 1989   0.0000       6.740727       183.4245 
 1990   0.0000       6.744864       183.5371 
 1991   0.0000       6.749174       183.6544 
 1992   0.0000       6.752130       183.7348 
 1993   0.0000       6.754759       183.8063 
 1994   0.0000       6.757905       183.8920 
 1995   0.0000       6.759837       183.9445 
 1996   0.0000       6.761675       183.9945 
 1997   0.0000       6.770431       184.2328 
 1998   0.0000       6.772944       184.3012 
 1999   0.0000       6.777142       184.4154 
 2000   0.0000       6.778500       184.4524 
 2001   0.0000       6.779775       184.4871 
 2002   0.0000       6.785766       184.6501 
 2003   0.0000       6.786999       184.6836 
 2004   0.0000       6.791438       184.8044 
 2005   0.0000       6.797085       184.9581 
 2006   0.0000       6.797545       184.9706 
 2007   0.0000       6.802230       185.0981 
 2008   0.0000       6.804774       185.1673 
 2009   0.0000       6.806720       185.2203 
 2010   0.0000       6.809939       185.3078 
 2011   0.0000       6.812381       185.3743 
 2012   0.0000       6.819219       185.5604 
 2013   0.0000       6.821242       185.6154 
 2014   0.0000       6.827987       185.7990 
 2015   0.0000       6.829772       185.8476 
 2016   0.0000       6.832497       185.9217 
 2017   0.0000       6.837642       186.0617 
 2018   0.0000       6.844980       186.2614 
 2019   0.0000       6.846870       186.3128 
 2020   0.0000       6.853529       186.4940 
 2021   0.0000       6.856335       186.5704 
 2022   0.0000       6.857623       186.6054 
 2023   0.0000       6.861031       186.6981 
 2024   0.0000       6.866547       186.8483 
 2025   0.0000       6.873034       187.0248 
 2026   0.0000       6.876783       187.1268 
 2027   0.0000       6.880603       187.2307 
 2028   0.0000       6.883478       187.3089 
 2029   0.0000       6.889826       187.4817 
 2030   0.0000       6.890491       187.4998 
 2031   0.0000       6.892636       187.5582 
 2032   0.0000       6.899717       187.7508 
 2033   0.0000       6.906100       187.9245 
 2034   0.0000       6.907684       187.9676 
 2035   0.0000       6.911437       188.0698 
 2036   0.0000       6.914812       188.1616 
 2037   0.0000       6.916034       188.1948 
 2038   0.0000       6.924837       188.4344 
 2039   0.0000       6.937060       188.7670 
 2040   0.0000       6.939179       188.8247 
 2041   0.0000       6.949008       189.0921 
 2042   0.0000       6.950282       189.1268 
 2043   0.0000       6.952979       189.2002 
 2044   0.0000       6.954392       189.2386 
 2045   0.0000       6.964814       189.5222 
 2046   0.0000       6.965818       189.5495 
 2047   0.0000       6.971955       189.7166 
 2048   0.0000       6.976727       189.8464 
 2049   0.0000       6.987589       190.1420 
 2050   0.0000       6.990883       190.2316 
 2051   0.0000       6.993457       190.3016 
 2052   0.0000       6.998545       190.4401 
 2053   0.0000       7.002580       190.5499 
 2054   0.0000       7.007502       190.6838 
 2055   0.0000       7.008938       190.7229 
 2056   0.0000       7.018463       190.9821 
 2057   0.0000       7.022895       191.1027 
 2058   0.0000       7.026558       191.2024 
 2059   0.0000       7.031117       191.3264 
 2060   0.0000       7.034199       191.4103 
 2061   0.0000       7.036996       191.4864 
 2062   0.0000       7.042797       191.6443 
 2063   0.0000       7.048284       191.7936 
 2064   0.0000       7.050611       191.8569 
 2065   0.0000       7.052310       191.9031 
 2066   0.0000       7.056462       192.0161 
 2067   0.0000       7.058320       192.0667 
 2068   0.0000       7.059984       192.1119 
 2069   0.0000       7.069200       192.3627 
 2070   0.0000       7.071052       192.4131 
 2071   0.0000       7.073014       192.4665 
 2072   0.0000       7.076578       192.5635 
 2073   0.0000       7.083258       192.7453 
 2074   0.0000       7.089063       192.9032 
 2075   0.0000       7.094158       193.0418 
 2076   0.0000       7.100297       193.2089 
 2077   0.0000       7.101758       193.2487 
 2078   0.0000       7.107082       193.3935 
 2079   0.0000       7.109385       193.4562 
 2080   0.0000       7.111829       193.5227 
 2081   0.0000       7.113185       193.5596 
 2082   0.0000       7.121215       193.7781 
 2083   0.0000       7.123831       193.8493 
 2084   0.0000       7.127234       193.9419 
 2085   0.0000       7.129535       194.0045 
 2086   0.0000       7.131484       194.0575 
 2087   0.0000       7.139458       194.2745 
 2088   0.0000       7.141929       194.3418 
 2089   0.0000       7.148325       194.5158 
 2090   0.0000       7.151312       194.5971 
 2091   0.0000       7.154962       194.6964 
 2092   0.0000       7.162222       194.8940 
 2093   0.0000       7.165051       194.9710 
 2094   0.0000       7.168042       195.0523 
 2095   0.0000       7.169213       195.0842 
 2096   0.0000       7.175562       195.2570 
 2097   0.0000       7.180065       195.3795 
 2098   0.0000       7.187142       195.5721 
 2099   0.0000       7.192322       195.7130 
 2100   0.0000       7.193758       195.7521 
 2101   0.0000       7.198829       195.8901 
 2102   0.0000       7.204128       196.0343 
 2103   0.0000       7.210662       196.2121 
 2104   0.0000       7.213493       196.2891 
 2105   0.0000       7.224637       196.5924 
 2106   0.0000       7.228626       196.7009 
 2107   0.0000       7.231128       196.7690 
 2108   0.0000       7.237520       196.9429 
 2109   0.0000       7.244761       197.1400 
 2110   0.0000       7.248580       197.2439 
 2111   0.0000       7.251508       197.3236 
 2112   0.0000       7.257851       197.4962 
 2113   0.0000       7.259120       197.5307 
 2114   0.0000       7.262728       197.6289 
 2115   0.0000       7.264938       197.6890 
 2116   0.0000       7.271144       197.8579 
 2117   0.0000       7.272314       197.8897 
 2118   0.0000       7.280115       198.1020 
 2119   0.0000       7.287323       198.2981 
 2120   0.0000       7.297667       198.5796 
 2121   0.0000       7.299211       198.6216 
 2122   0.0000       7.302003       198.6976 
 2123   0.0000       7.307944       198.8593 
 2124   0.0000       7.309457       198.9004 
 2125   0.0000       7.316757       199.0991 
 2126   0.0000       7.326834       199.3733 
 2127   0.0000       7.330311       199.4679 
 2128   0.0000       7.338903       199.7017 
 2129   0.0000       7.342242       199.7926 
 2130   0.0000       7.348118       199.9525 
 2131   0.0000       7.351015       200.0313 
 2132   0.0000       7.356850       200.1901 
 2133   0.0000       7.359954       200.2745 
 2134   0.0000       7.364040       200.3857 
 2135   0.0000       7.371594       200.5913 
 2136   0.0000       7.375732       200.7039 
 2137   0.0000       7.379588       200.8088 
 2138   0.0000       7.388778       201.0589 
 2139   0.0000       7.391782       201.1406 
 2140   0.0000       7.398368       201.3198 
 2141   0.0000       7.407435       201.5665 
 2142   0.0000       7.412259       201.6978 
 2143   0.0000       7.419699       201.9003 
 2144   0.0000       7.420791       201.9300 
 2145   0.0000       7.428988       202.1530 
 2146   0.0000       7.430619       202.1974 
 2147   0.0000       7.431576       202.2235 
 2148   0.0000       7.441212       202.4857 
 2149   0.0000       7.445765       202.6096 
 2150   0.0000       7.453026       202.8071 
 2151   0.0000       7.457636       202.9326 
 2152   0.0000       7.458090       202.9449 
 2153   0.0000       7.461150       203.0282 
 2154   0.0000       7.466069       203.1621 
 2155   0.0000       7.470796       203.2907 
 2156   0.0000       7.473330       203.3596 
 2157   0.0000       7.478996       203.5138 
 2158   0.0000       7.482893       203.6199 
 2159   0.0000       7.491832       203.8631 
 2160   0.0000       7.493398       203.9057 
 2161   0.0000       7.497711       204.0231 
 2162   0.0000       7.502468       204.1525 
 2163   0.0000       7.505220       204.2274 
 2164   0.0000       7.509463       204.3429 
 2165   0.0000       7.513488       204.4524 
 2166   0.0000       7.516027       204.5215 
 2167   0.0000       7.517831       204.5706 
 2168   0.0000       7.521051       204.6582 
 2169   0.0000       7.525204       204.7712 
 2170   0.0000       7.534148       205.0146 
 2171   0.0000       7.535559       205.0530 
 2172   0.0000       7.539938       205.1722 
 2173   0.0000       7.541410       205.2122 
 2174   0.0000       7.547290       205.3722 
 2175   0.0000       7.550066       205.4477 
 2176   0.0000       7.556497       205.6227 
 2177   0.0000       7.559884       205.7149 
 2178   0.0000       7.560472       205.7309 
 2179   0.0000       7.561928       205.7705 
 2180   0.0000       7.563635       205.8170 
 2181   0.0000       7.568736       205.9558 
 2182   0.0000       7.574920       206.1241 
 2183   0.0000       7.578889       206.2321 
 2184   0.0000       7.581319       206.2982 
 2185   0.0000       7.587687       206.4715 
 2186   0.0000       7.592347       206.5983 
 2187   0.0000       7.594158       206.6475 
 2188   0.0000       7.597649       206.7426 
 2189   0.0000       7.599814       206.8014 
 2190   0.0000       7.603254       206.8951 
 2191   0.0000       7.609075       207.0534 
 2192   0.0000       7.614803       207.2093 
 2193   0.0000       7.619406       207.3346 
 2194   0.0000       7.628129       207.5719 
 2195   0.0000       7.629392       207.6063 
 2196   0.0000       7.633539       207.7191 
 2197   0.0000       7.640649       207.9126 
 2198   0.0000       7.642594       207.9655 
 2199   0.0000       7.647901       208.1100 
 2200   0.0000       7.652888       208.2457 
 2201   0.0000       7.657968       208.3839 
 2202   0.0000       7.658870       208.4084 
 2203   0.0000       7.660805       208.4611 
 2204   0.0000       7.666029       208.6032 
 2205   0.0000       7.669568       208.6996 
 2206   0.0000       7.672861       208.7892 
 2207   0.0000       7.675862       208.8708 
 2208   0.0000       7.680345       208.9928 
 2209   0.0000       7.684625       209.1093 
 2210   0.0000       7.693581       209.3530 
 2211   0.0000       7.694798       209.3861 
 2212   0.0000       7.698809       209.4952 
 2213   0.0000       7.704469       209.6493 
 2214   0.0000       7.709293       209.7805 
 2215   0.0000       7.714655       209.9264 
 2216   0.0000       7.716506       209.9768 
 2217   0.0000       7.722117       210.1295 
 2218   0.0000       7.724464       210.1933 
 2219   0.0000       7.728333       210.2986 
 2220   0.0000       7.731067       210.3730 
 2221   0.0000       7.741480       210.6564 
 2222   0.0000       7.741913       210.6682 
 2223   0.0000       7.748186       210.8389 
 2224   0.0000       7.749605       210.8775 
 2225   0.0000       7.751683       210.9340 
 2226   0.0000       7.756271       211.0589 
 2227   0.0000       7.760869       211.1840 
 2228   0.0000       7.765272       211.3038 
 2229   0.0000       7.767125       211.3542 
 2230   0.0000       7.772658       211.5048 
 2231   0.0000       7.775981       211.5952 
 2232   0.0000       7.779605       211.6938 
 2233   0.0000       7.782813       211.7811 
 2234   0.0000       7.793245       212.0650 
 2235   0.0000       7.799500       212.2352 
 2236   0.0000       7.804411       212.3688 
 2237   0.0000       7.806694       212.4309 
 2238   0.0000       7.812861       212.5987 
 2239   0.0000       7.816571       212.6997 
 2240   0.0000       7.820489       212.8063 
 2241   0.0000       7.826092       212.9588 
 2242   0.0000       7.832342       213.1289 
 2243   0.0000       7.834265       213.1812 
 2244   0.0000       7.838533       213.2973 
 2245   0.0000       7.842361       213.4015 
 2246   0.0000       7.848737       213.5750 
 2247   0.0000       7.854068       213.7201 
 2248   0.0000       7.857068       213.8017 
 2249   0.0000       7.862520       213.9500 
 2250   0.0000       7.864284       213.9980 
 2251   0.0000       7.868646       214.1167 
 2252   0.0000       7.870579       214.1693 
 2253   0.0000       7.879380       214.4088 
 2254   0.0000       7.885007       214.5619 
 2255   0.0000       7.891723       214.7447 
 2256   0.0000       7.893525       214.7937 
 2257   0.0000       7.897536       214.9029 
 2258   0.0000       7.902898       215.0488 
 2259   0.0000       7.907942       215.1860 
 2260   0.0000       7.912174       215.3012 
 2261   0.0000       7.914683       215.3695 
 2262   0.0000       7.918009       215.4600 
 2263   0.0000       7.923474       215.6087 
 2264   0.0000       7.924590       215.6391 
 2265   0.0000       7.928201       215.7373 
 2266   0.0000       7.932179       215.8456 
 2267   0.0000       7.933914       215.8928 
 2268   0.0000       7.938661       216.0220 
 2269   0.0000       7.941655       216.1034 
 2270   0.0000       7.944510       216.1811 
 2271   0.0000       7.950082       216.3327 
 2272   0.0000       7.953145       216.4161 
 2273   0.0000       7.956795       216.5154 
 2274   0.0000       7.962736       216.6771 
 2275   0.0000       7.965111       216.7417 
 2276   0.0000       7.967531       216.8075 
 2277   0.0000       7.970079       216.8769 
 2278   0.0000       7.974605       217.0000 
 2279   0.0000       7.976008       217.0382 
 2280   0.0000       7.981960       217.2002 
 2281   0.0000       7.984682       217.2743 
 2282   0.0000       7.988963       217.3907 
 2283   0.0000       7.993721       217.5202 
 2284   0.0000       7.996562       217.5975 
 2285   0.0000       8.006451       217.8666 
 2286   0.0000       8.008120       217.9120 
 2287   0.0000       8.009724       217.9557 
 2288   0.0000       8.013809       218.0668 
 2289   0.0000       8.016780       218.1477 
 2290   0.0000       8.022212       218.2955 
 2291   0.0000       8.024633       218.3614 
 2292   0.0000       8.027924       218.4509 
 2293   0.0000       8.029989       218.5071 
 2294   0.0000       8.032719       218.5814 
 2295   0.0000       8.038429       218.7368 
 2296   0.0000       8.039327       218.7612 
 2297   0.0000       8.041630       218.8239 
 2298   0.0000       8.048411       219.0084 
 2299   0.0000       8.056650       219.2326 
 2300   0.0000       8.061166       219.3555 
 2301   0.0000       8.065593       219.4759 
 2302   0.0000       8.071902       219.6476 
 2303   0.0000       8.074229       219.7109 
 2304   0.0000       8.082415       219.9337 
 2305   0.0000       8.088507       220.0995 
 2306   0.0000       8.090989       220.1670 
 2307   0.0000       8.097486       220.3438 
 2308   0.0000       8.104775       220.5421 
 2309   0.0000       8.106442       220.5875 
 2310   0.0000       8.112828       220.7613 
 2311   0.0000       8.117284       220.8825 
 2312   0.0000       8.122689       221.0296 
 2313   0.0000       8.124844       221.0882 
 2314   0.0000       8.133622       221.3271 
 2315   0.0000       8.140520       221.5148 
 2316   0.0000       8.142558       221.5703 
 2317   0.0000       8.143864       221.6058 
 2318   0.0000       8.144724       221.6292 
 2319   0.0000       8.147959       221.7172 
 2320   0.0000       8.151560       221.8152 
 2321   0.0000       8.155916       221.9338 
 2322   0.0000       8.158861       222.0139 
 2323   0.0000       8.161530       222.0865 
 2324   0.0000       8.165313       222.1895 
 2325   0.0000       8.168132       222.2662 
 2326   0.0000       8.173015       222.3990 
 2327   0.0000       8.177615       222.5242 
 2328   0.0000       8.180930       222.6144 
 2329   0.0000       8.183314       222.6793 
 2330   0.0000       8.184463       222.7106 
 2331   0.0000       8.189064       222.8358 
 2332   0.0000       8.199260       223.1132 
 2333   0.0000       8.201326       223.1694 
 2334   0.0000       8.205745       223.2897 
 2335   0.0000       8.207758       223.3444 
 2336   0.0000       8.210363       223.4153 
 2337   0.0000       8.213213       223.4929 
 2338   0.0000       8.213853       223.5103 
 2339   0.0000       8.214450       223.5265 
 2340   0.0000       8.218228       223.6294 
 2341   0.0000       8.221327       223.7137 
 2342   0.0000       8.225282       223.8213 
 2343   0.0000       8.228627       223.9123 
 2344   0.0000       8.232448       224.0163 
 2345   0.0000       8.237610       224.1568 
 2346   0.0000       8.239389       224.2052 
 2347   0.0000       8.243529       224.3178 
 2348   0.0000       8.246971       224.4115 
 2349   0.0000       8.255184       224.6350 
 2350   0.0000       8.261092       224.7957 
 2351   0.0000       8.267383       224.9669 
 2352   0.0000       8.272783       225.1139 
 2353   0.0000       8.275773       225.1952 
 2354   0.0000       8.284857       225.4424 
 2355   0.0000       8.290915       225.6073 
 2356   0.0000       8.294070       225.6931 
 2357   0.0000       8.296623       225.7626 
 2358   0.0000       8.302483       225.9220 
 2359   0.0000       8.309039       226.1004 
 2360   0.0000       8.311807       226.1758 
 2361   0.0000       8.318002       226.3443 
 2362   0.0000       8.321582       226.4418 
 2363   0.0000       8.329646       226.6612 
 2364   0.0000       8.331427       226.7096 
 2365   0.0000       8.336120       226.8374 
 2366   0.0000       8.341760       226.9908 
 2367   0.0000       8.344164       227.0562 
 2368   0.0000       8.350192       227.2203 
 2369   0.0000       8.353028       227.2974 
 2370   0.0000       8.357825       227.4280 
 2371   0.0000       8.363933       227.5942 
 2372   0.0000       8.369525       227.7464 
 2373   0.0000       8.372705       227.8329 
 2374   0.0000       8.374154       227.8723 
 2375   0.0000       8.376936       227.9480 
 2376   0.0000       8.380546       228.0462 
 2377   0.0000       8.385893       228.1918 
 2378   0.0000       8.386770       228.2156 
 2379   0.0000       8.388800       228.2709 
 2380   0.0000       8.392831       228.3806 
 2381   0.0000       8.393261       228.3922 
 2382   0.0000       8.397660       228.5119 
 2383   0.0000       8.399692       228.5672 
 2384   0.0000       8.401474       228.6157 
 2385   0.0000       8.409679       228.8390 
 2386   0.0000       8.410453       228.8601 
 2387   0.0000       8.412832       228.9248 
 2388   0.0000       8.417254       229.0451 
 2389   0.0000       8.418948       229.0912 
 2390   0.0000       8.422578       229.1900 
 2391   0.0000       8.424473       229.2416 
 2392   0.0000       8.430284       229.3997 
 2393   0.0000       8.432999       229.4736 
 2394   0.0000       8.435915       229.5529 
 2395   0.0000       8.438866       229.6332 
 2396   0.0000       8.441485       229.7045 
 2397   0.0000       8.445763       229.8209 
 2398   0.0000       8.446909       229.8521 
 2399   0.0000       8.450605       229.9527 
 2400   0.0000       8.451775       229.9845 
 2401   0.0000       8.454823       230.0674 
 2402   0.0000       8.460130       230.2118 
 2403   0.0000       8.465417       230.3557 
 2404   0.0000       8.467553       230.4138 
 2405   0.0000       8.473307       230.5704 
 2406   0.0000       8.475457       230.6289 
 2407   0.0000       8.479848       230.7484 
 2408   0.0000       8.481727       230.7995 
 2409   0.0000       8.485489       230.9019 
 2410   0.0000       8.490573       231.0402 
 2411   0.0000       8.493602       231.1227 
 2412   0.0000       8.497959       231.2412 
 2413   0.0000       8.500493       231.3102 
 2414   0.0000       8.505105       231.4357 
 2415   0.0000       8.508339       231.5237 
 2416   0.0000       8.511175       231.6008 
 2417   0.0000       8.513631       231.6677 
 2418   0.0000       8.518168       231.7911 
 2419   0.0000       8.523670       231.9408 
 2420   0.0000       8.528729       232.0785 
 2421   0.0000       8.530178       232.1179 
 2422   0.0000       8.532378       232.1778 
 2423   0.0000       8.533496       232.2082 
 2424   0.0000       8.536196       232.2817 
 2425   0.0000       8.538569       232.3463 
 2426   0.0000       8.541590       232.4285 
 2427   0.0000       8.544923       232.5192 
 2428   0.0000       8.550088       232.6597 
 2429   0.0000       8.552791       232.7333 
 2430   0.0000       8.556031       232.8215 
 2431   0.0000       8.561064       232.9584 
 2432   0.0000       8.564389       233.0489 
 2433   0.0000       8.565607       233.0820 
 2434   0.0000       8.567966       233.1462 
 2435   0.0000       8.574771       233.3314 
 2436   0.0000       8.576080       233.3670 
 2437   0.0000       8.580060       233.4753 
 2438   0.0000       8.584553       233.5976 
 2439   0.0000       8.587605       233.6806 
 2440   0.0000       8.591457       233.7854 
 2441   0.0000       8.596339       233.9183 
 2442   0.0000       8.599143       233.9946 
 2443   0.0000       8.602650       234.0900 
 2444   0.0000       8.607833       234.2310 
 2445   0.0000       8.609726       234.2825 
 2446   0.0000       8.613294       234.3796 
 2447   0.0000       8.619883       234.5589 
 2448   0.0000       8.620449       234.5743 
 2449   0.0000       8.620854       234.5854 
 2450   0.0000       8.624407       234.6820 
 2451   0.0000       8.630042       234.8354 
 2452   0.0000       8.631453       234.8738 
 2453   0.0000       8.639032       235.0800 
 2454   0.0000       8.643494       235.2014 
 2455   0.0000       8.644700       235.2342 
 2456   0.0000       8.646892       235.2939 
 2457   0.0000       8.652027       235.4336 
 2458   0.0000       8.658885       235.6202 
 2459   0.0000       8.665756       235.8072 
 2460   0.0000       8.670346       235.9321 
 2461   0.0000       8.671947       235.9757 
 2462   0.0000       8.674330       236.0405 
 2463   0.0000       8.677307       236.1215 
 2464   0.0000       8.680461       236.2073 
 2465   0.0000       8.687766       236.4061 
 2466   0.0000       8.690683       236.4855 
 2467   0.0000       8.694831       236.5984 
 2468   0.0000       8.698886       236.7087 
 2469   0.0000       8.700600       236.7554 
 2470   0.0000       8.702975       236.8200 
 2471   0.0000       8.709887       237.0081 
 2472   0.0000       8.715459       237.1597 
 2473   0.0000       8.720327       237.2922 
 2474   0.0000       8.724616       237.4089 
 2475   0.0000       8.727942       237.4994 
 2476   0.0000       8.731617       237.5994 
 2477   0.0000       8.737611       237.7625 
 2478   0.0000       8.747078       238.0201 
 2479   0.0000       8.748910       238.0699 
 2480   0.0000       8.758322       238.3261 
 2481   0.0000       8.762247       238.4329 
 2482   0.0000       8.764158       238.4849 
 2483   0.0000       8.771191       238.6763 
 2484   0.0000       8.773206       238.7311 
 2485   0.0000       8.774935       238.7781 
 2486   0.0000       8.779402       238.8997 
 2487   0.0000       8.783349       239.0071 
 2488   0.0000       8.789989       239.1878 
 2489   0.0000       8.794784       239.3183 
 2490   0.0000       8.798525       239.4200 
 2491   0.0000       8.803247       239.5485 
 2492   0.0000       8.809059       239.7067 
 2493   0.0000       8.810716       239.7518 
 2494   0.0000       8.815203       239.8739 
 2495   0.0000       8.827269       240.2022 
 2496   0.0000       8.830689       240.2953 
 2497   0.0000       8.836267       240.4471 
 2498   0.0000       8.837640       240.4844 
 2499   0.0000       8.845731       240.7046 
 2500   0.0000       8.849959       240.8196 
 2501   0.0000       8.859306       241.0740 
 2502   0.0000       8.866206       241.2617 
 2503   0.0000       8.867242       241.2899 
 2504   0.0000       8.871374       241.4023 
 2505   0.0000       8.876658       241.5461 
 2506   0.0000       8.879586       241.6258 
 2507   0.0000       8.882145       241.6955 
 2508   0.0000       8.888732       241.8747 
 2509   0.0000       8.895026       242.0460 
 2510   0.0000       8.901093       242.2111 
 2511   0.0000       8.904261       242.2973 
 2512   0.0000       8.909954       242.4522 
 2513   0.0000       8.914546       242.5771 
 2514   0.0000       8.916696       242.6356 
 2515   0.0000       8.920971       242.7520 
 2516   0.0000       8.925819       242.8839 
 2517   0.0000       8.930918       243.0226 
 2518   0.0000       8.934034       243.1074 
 2519   0.0000       8.939949       243.2684 
 2520   0.0000       8.944067       243.3804 
 2521   0.0000       8.950959       243.5680 
 2522   0.0000       8.952375       243.6065 
 2523   0.0000       8.961145       243.8451 
 2524   0.0000       8.962565       243.8838 
 2525   0.0000       8.966204       243.9828 
 2526   0.0000       8.970722       244.1058 
 2527   0.0000       8.975241       244.2287 
 2528   0.0000       8.977930       244.3019 
 2529   0.0000       8.981522       244.3996 
 2530   0.0000       8.985886       244.5184 
 2531   0.0000       8.988760       244.5966 
 2532   0.0000       8.991097       244.6602 
 2533   0.0000       8.997225       244.8269 
 2534   0.0000       8.999643       244.8927 
 2535   0.0000       9.006015       245.0661 
 2536   0.0000       9.008348       245.1296 
 2537   0.0000       9.009921       245.1724 
 2538   0.0000       9.012092       245.2315 
 2539   0.0000       9.017691       245.3839 
 2540   0.0000       9.022065       245.5029 
 2541   0.0000       9.030378       245.7291 
 2542   0.0000       9.036419       245.8935 
 2543   0.0000       9.041222       246.0242 
 2544   0.0000       9.045107       246.1299 
 2545   0.0000       9.054522       246.3861 
 2546   0.0000       9.058767       246.5016 
 2547   0.0000       9.062232       246.5959 
 2548   0.0000       9.074040       246.9172 
 2549   0.0000       9.077147       247.0017 
 2550   0.0000       9.083623       247.1779 
 2551   0.0000       9.084712       247.2076 
 2552   0.0000       9.090149       247.3555 
 2553   0.0000       9.093182       247.4381 
 2554   0.0000       9.098844       247.5921 
 2555   0.0000       9.100110       247.6266 
 2556   0.0000       9.105131       247.7632 
 2557   0.0000       9.108214       247.8471 
 2558   0.0000       9.113433       247.9891 
 2559   0.0000       9.117370       248.0962 
 2560   0.0000       9.121504       248.2087 
 2561   0.0000       9.129451       248.4250 
 2562   0.0000       9.135644       248.5935 
 2563   0.0000       9.139878       248.7087 
 2564   0.0000       9.144302       248.8291 
 2565   0.0000       9.154686       249.1117 
 2566   0.0000       9.156664       249.1655 
 2567   0.0000       9.167006       249.4469 
 2568   0.0000       9.170867       249.5520 
 2569   0.0000       9.178882       249.7701 
 2570   0.0000       9.186249       249.9705 
 2571   0.0000       9.192774       250.1481 
 2572   0.0000       9.201243       250.3786 
 2573   0.0000       9.207886       250.5593 
 2574   0.0000       9.221210       250.9219 
 2575   0.0000       9.237524       251.3658 
 2576   0.0000       9.242898       251.5121 
 2577   0.0000       9.263180       252.0639 
 2578   0.0000       9.285279       252.6653 
 2579   0.0000       9.295814       252.9520 
 2580   0.0000       9.302344       253.1296 
 2581   0.0000       9.314826       253.4693 
 2582   0.0000       9.320774       253.6312 
 2583   0.0000       9.351853       254.4769 
 2584   0.0000       9.361377       254.7360 
 2585   0.0000       9.375500       255.1203 
 2586   0.0000       9.382790       255.3187 
 2587   0.0000       9.398365       255.7425 
 2588   0.0000       9.406670       255.9685 
 2589   0.0000       9.409399       256.0428 
 2590   0.0000       9.417915       256.2745 
 2591   0.0000       9.428936       256.5744 
 2592   0.0000       9.438438       256.8330 
 2593   0.0000       9.452943       257.2277 
 2594   0.0000       9.467018       257.6107 
 2595   0.0000       9.474341       257.8099 
 2596   0.0000       9.488793       258.2032 
 2597   0.0000       9.500724       258.5278 
 2598   0.0000       9.513067       258.8637 
 2599   0.0000       9.528392       259.2807 
 2600   0.0000       9.538851       259.5653 
 2601   0.0000       9.555287       260.0126 
 2602   0.0000       9.560899       260.1653 
 2603   0.0000       9.567223       260.3374 
 2604   0.0000       9.574955       260.5478 
 2605   0.0000       9.590831       260.9798 
 2606   0.0000       9.594332       261.0750 
 2607   0.0000       9.608872       261.4707 
 2608   0.0000       9.620254       261.7804 
 2609   0.0000       9.626129       261.9403 
 2610   0.0000       9.631961       262.0990 
 2611   0.0000       9.650282       262.5975 
 2612   0.0000       9.664770       262.9918 
 2613   0.0000       9.678836       263.3745 
 2614   0.0000       9.695679       263.8328 
 2615   0.0000       9.697645       263.8863 
 2616   0.0000       9.703557       264.0472 
 2617   0.0000       9.708347       264.1775 
 2618   0.0000       9.710672       264.2408 
 2619   0.0000       9.715849       264.3817 
 2620   0.0000       9.725437       264.6426 
 2621   0.0000       9.730980       264.7934 
 2622   0.0000       9.738283       264.9922 
 2623   0.0000       9.740208       265.0445 
 2624   0.0000       9.745096       265.1775 
 2625   0.0000       9.751287       265.3460 
 2626   0.0000       9.753716       265.4121 
 2627   0.0000       9.767655       265.7914 
 2628   0.0000       9.774812       265.9862 
 2629   0.0000       9.776274       266.0259 
 2630   0.0000       9.784583       266.2521 
 2631   0.0000       9.793038       266.4821 
 2632   0.0000       9.794754       266.5288 
 2633   0.0000       9.796518       266.5768 
 2634   0.0000       9.801498       266.7123 
 2635   0.0000       9.809459       266.9290 
 2636   0.0000       9.817929       267.1594 
 2637   0.0000       9.821247       267.2497 
 2638   0.0000       9.823666       267.3155 
 2639   0.0000       9.828405       267.4445 
 2640   0.0000       9.830338       267.4971 
 2641   0.0000       9.834315       267.6053 
 2642   0.0000       9.836785       267.6725 
 2643   0.0000       9.848109       267.9807 
 2644   0.0000       9.856082       268.1976 
 2645   0.0000       9.861853       268.3547 
 2646   0.0000       9.866093       268.4700 
 2647   0.0000       9.873396       268.6688 
 2648   0.0000       9.877326       268.7757 
 2649   0.0000       9.879325       268.8301 
 2650   0.0000       9.882848       268.9260 
 2651   0.0000       9.884931       268.9826 
 2652   0.0000       9.891906       269.1724 
 2653   0.0000       9.892966       269.2013 
 2654   0.0000       9.896487       269.2971 
 2655   0.0000       9.900824       269.4151 
 2656   0.0000       9.908741       269.6306 
 2657   0.0000       9.912874       269.7430 
 2658   0.0000       9.920456       269.9493 
 2659   0.0000       9.920827       269.9594 
 2660   0.0000       9.929990       270.2088 
 2661   0.0000       9.933497       270.3042 
 2662   0.0000       9.936317       270.3809 
 2663   0.0000       9.950799       270.7750 
 2664   0.0000       9.956833       270.9392 
 2665   0.0000       9.962898       271.1042 
 2666   0.0000       9.972053       271.3534 
 2667   0.0000       9.986625       271.7499 
 2668   0.0000       9.990540       271.8564 
 2669   0.0000       9.992862       271.9196 
 2670   0.0000       9.998890       272.0836 
 2671   0.0000      10.005103       272.2527 
 2672   0.0000      10.007970       272.3307 
 2673   0.0000      10.016638       272.5666 
 2674   0.0000      10.023014       272.7401 
 2675   0.0000      10.026805       272.8432 
 2676   0.0000      10.029085       272.9053 
 2677   0.0000      10.038464       273.1605 
 2678   0.0000      10.046413       273.3768 
 2679   0.0000      10.048846       273.4430 
 2680   0.0000      10.057102       273.6677 
 2681   0.0000      10.068405       273.9752 
 2682   0.0000      10.075854       274.1779 
 2683   0.0000      10.082743       274.3654 
 2684   0.0000      10.095606       274.7154 
 2685   0.0000      10.106836       275.0210 
 2686   0.0000      10.113161       275.1931 
 2687   0.0000      10.130178       275.6562 
 2688   0.0000      10.136588       275.8306 
 2689   0.0000      10.140655       275.9412 
 2690   0.0000      10.144095       276.0348 
 2691   0.0000      10.156020       276.3594 
 2692   0.0000      10.167053       276.6596 
 2693   0.0000      10.174917       276.8736 
 2694   0.0000      10.197058       277.4761 
 2695   0.0000      10.210529       277.8426 
 2696   0.0000      10.214638       277.9544 
 2697   0.0000      10.219953       278.0991 
 2698   0.0000      10.233370       278.4641 
 2699   0.0000      10.240896       278.6689 
 2700   0.0000      10.246416       278.8192 
 2701   0.0000      10.254049       279.0269 
 2702   0.0000      10.261430       279.2277 
 2703   0.0000      10.266168       279.3566 
 2704   0.0000      10.295495       280.1547 
 2705   0.0000      10.308858       280.5183 
 2706   0.0000      10.330323       281.1024 
 2707   0.0000      10.336860       281.2803 
 2708   0.0000      10.349875       281.6344 
 2709   0.0000      10.358578       281.8712 
 2710   0.0000      10.371164       282.2137 
 2711   0.0000      10.373761       282.2844 
 2712   0.0000      10.384096       282.5656 
 2713   0.0000      10.386294       282.6254 
 2714   0.0000      10.390937       282.7518 
 2715   0.0000      10.393047       282.8092 
 2716   0.0000      10.403993       283.1070 
 2717   0.0000      10.407186       283.1939 
 2718   0.0000      10.413221       283.3581 
 2719   0.0000      10.419136       283.5191 
 2720   0.0000      10.425585       283.6946 
 2721   0.0000      10.427355       283.7427 
 2722   0.0000      10.434939       283.9491 
 2723   0.0000      10.438428       284.0441 
 2724   0.0000      10.451900       284.4107 
 2725   0.0000      10.452867       284.4370 
 2726   0.0000      10.467589       284.8376 
 2727   0.0000      10.471098       284.9331 
 2728   0.0000      10.485711       285.3307 
 2729   0.0000      10.496145       285.6146 
 2730   0.0000      10.504564       285.8437 
 2731   0.0000      10.536771       286.7201 
 2732   0.0000      10.556504       287.2571 
 2733   0.0000      10.575168       287.7650 
 2734   0.0000      10.587029       288.0877 
 2735   0.0000      10.597495       288.3725 
 2736   0.0000      10.616927       288.9013 
 2737   0.0000      10.634866       289.3894 
 2738   0.0000      10.638367       289.4847 
 2739   0.0000      10.642637       289.6009 
 2740   0.0000      10.658535       290.0335 
 2741   0.0000      10.675588       290.4975 
 2742   0.0000      10.698032       291.1082 
 2743   0.0000      10.715918       291.5950 
 2744   0.0000      10.739883       292.2471 
 2745   0.0000      10.752075       292.5788 
 2746   0.0000      10.754793       292.6528 
 2747   0.0000      10.757765       292.7337 
 2748   0.0000      10.772904       293.1456 
 2749   0.0000      10.789948       293.6094 
 2750   0.0000      10.800221       293.8889 
 2751   0.0000      10.838994       294.9440 
 2752   0.0000      10.842064       295.0276 
 2753   0.0000      10.847149       295.1659 
 2754   0.0000      10.860235       295.5220 
 2755   0.0000      10.868958       295.7594 
 2756   0.0000      10.934336       297.5384 
 2757   0.0000      10.946852       297.8790 
 2758   0.0000      10.964872       298.3693 
 2759   0.0000      10.983215       298.8685 
 2760   0.0000      11.108577       302.2797 
 2761   0.0000      11.144485       303.2569 
 2762   0.0000      11.184814       304.3543 
 2763   0.0000      11.215291       305.1836 
 2764   0.0000      11.236616       305.7639 
 2765   0.0000      11.314888       307.8937 
 2766   0.0000      11.500960       312.9570 
 2767   0.0000      11.521147       313.5063 
 2768   0.0000      11.588621       315.3424 
 2769   0.0000      11.622528       316.2651 
 2770   0.0000      11.638169       316.6907 
 2771   0.0000      11.682713       317.9028 
 2772   0.0000      11.713260       318.7340 
 2773   0.0000      11.754313       319.8511 
 2774   0.0000      11.849009       322.4279 
 2775   0.0000      11.882020       323.3262 
 2776   0.0000      11.915106       324.2265 
 2777   0.0000      11.953749       325.2780 
 2778   0.0000      12.064338       328.2873 
 2779   0.0000      12.134617       330.1997 
 2780   0.0000      12.149158       330.5954 
 2781   0.0000      12.157243       330.8154 
 2782   0.0000      12.176366       331.3358 
 2783   0.0000      12.180014       331.4350 
 2784   0.0000      12.193150       331.7925 
 2785   0.0000      12.223061       332.6064 
 2786   0.0000      12.236566       332.9739 
 2787   0.0000      12.251583       333.3825 
 2788   0.0000      12.283021       334.2380 
 2789   0.0000      12.305518       334.8502 
 2790   0.0000      12.324923       335.3782 
 2791   0.0000      12.331126       335.5470 
 2792   0.0000      12.351826       336.1103 
 2793   0.0000      12.364693       336.4604 
 2794   0.0000      12.370664       336.6229 
 2795   0.0000      12.393477       337.2437 
 2796   0.0000      12.408393       337.6495 
 2797   0.0000      12.415879       337.8532 
 2798   0.0000      12.434670       338.3646 
 2799   0.0000      12.522899       340.7654 
 2800   0.0000      12.562731       341.8493 
 2801   0.0000      12.567612       341.9821 
 2802   0.0000      12.577358       342.2473 
 2803   0.0000      12.597957       342.8078 
 2804   0.0000      12.613979       343.2438 
 2805   0.0000      12.629718       343.6721 
 2806   0.0000      12.717783       346.0685 
 2807   0.0000      12.749324       346.9267 
 2808   0.0000      12.770434       347.5012 
 2809   0.0000      12.790140       348.0374 
 2810   0.0000      12.813760       348.6801 
 2811   0.0000      12.877158       350.4053 
 2812   0.0000      12.907444       351.2294 
 2813   0.0000      12.925174       351.7119 
 2814   0.0000      12.960595       352.6757 
 2815   0.0000      13.034757       354.6938 
 2816   0.0000      13.090920       356.2220 
 2817   0.0000      13.139675       357.5487 
 2818   0.0000      13.151948       357.8827 
 2819   0.0000      13.163601       358.1998 
 2820   0.0000      13.190792       358.9397 
 2821   0.0000      13.271312       361.1308 
 2822   0.0000      13.313564       362.2805 
 2823   0.0000      13.332234       362.7885 
 2824   0.0000      13.341986       363.0539 
 2825   0.0000      13.355751       363.4285 
 2826   0.0000      13.383752       364.1904 
 2827   0.0000      13.401136       364.6635 
 2828   0.0000      13.707673       373.0047 
 2829   0.0000      13.776559       374.8792 
 2830   0.0000      13.944029       379.4363 
 2831   0.0000      14.530373       395.3916 
 2832   0.0000      14.762095       401.6970 
 2833   0.0000      15.159826       412.5198 
 2834   0.0000      15.404138       419.1679 
 2835   0.0000      28.253504       768.8169 
 2836   0.0000      28.277459       769.4688 
 2837   0.0000      28.384971       772.3943 
 2838   0.0000      28.656274       779.7768 
 2839   0.0000      28.747476       782.2586 
 2840   0.0000      28.758479       782.5580 
 2841   0.0000      28.768483       782.8302 
 2842   0.0000      28.770563       782.8868 
 2843   0.0000      28.807580       783.8941 
 2844   0.0000      28.828235       784.4561 
 2845   0.0000      28.850397       785.0592 
 2846   0.0000      29.067870       790.9769 
 2847   0.0000      29.075414       791.1823 
 2848   0.0000      29.115940       792.2850 
 2849   0.0000      29.158948       793.4553 
 2850   0.0000      29.163567       793.5810 
 2851   0.0000      29.234078       795.4997 
 2852   0.0000      29.247131       795.8549 
 2853   0.0000      29.253150       796.0187 
 2854   0.0000      29.299134       797.2700 
 2855   0.0000      29.379233       799.4496 
 2856   0.0000      29.409264       800.2667 
 2857   0.0000      29.416163       800.4545 
 2858   0.0000      29.431342       800.8675 
 2859   0.0000      29.450251       801.3821 
 2860   0.0000      29.489868       802.4601 
 2861   0.0000      29.573137       804.7260 
 2862   0.0000      29.580767       804.9336 
 2863   0.0000      29.598636       805.4198 
 2864   0.0000      38.261159      1041.1391 
 2865   0.0000      38.690696      1052.8274 
 2866   0.0000      48.650833      1323.8565 
 2867   0.0000      48.894397      1330.4842 
 2868   0.0000     149.094875      4057.0778 
 2869   0.0000     149.118615      4057.7238 
 2870   0.0000     149.230338      4060.7639 
 2871   0.0000     149.482591      4067.6281 
 2872   0.0000     149.567847      4069.9480 
 2873   0.0000     149.572818      4070.0833 
 2874   0.0000     149.583189      4070.3655 
 2875   0.0000     149.600569      4070.8384 
 2876   0.0000     149.602360      4070.8872 
 2877   0.0000     149.648056      4072.1306 
 2878   0.0000     149.669214      4072.7064 
 2879   0.0000     149.862597      4077.9686 
 2880   0.0000     149.910093      4079.2610 
 2881   0.0000     149.919457      4079.5158 
 2882   0.0000     149.936474      4079.9789 
 2883   0.0000     149.973480      4080.9859 
 2884   0.0000     150.025524      4082.4021 
 2885   0.0000     150.027226      4082.4484 
 2886   0.0000     150.039911      4082.7935 
 2887   0.0000     150.150958      4085.8153 
 2888   0.0000     150.249567      4088.4986 
 2889   0.0000     150.258505      4088.7418 
 2890   0.0000     150.274845      4089.1864 
 2891   0.0000     150.285623      4089.4797 
 2892   0.0000     150.298088      4089.8189 
 2893   0.0000     150.334891      4090.8203 
 2894   0.0000     150.380529      4092.0622 
 2895   0.0000     150.388723      4092.2852 
 2896   0.0000     150.409254      4092.8439 
 2897   0.0000     199.667631      5433.2325 
 2898   0.0000     200.145179      5446.2272 
 2899   0.0000     256.088837      6968.5315 
 2900   0.0000     256.375398      6976.3293 

                    ********************************
                    * MULLIKEN POPULATION ANALYSIS *
                    ********************************

-----------------------
MULLIKEN ATOMIC CHARGES
-----------------------
   0 O :   -0.397662
   1 O :   -0.422520
   2 N :   -0.406902
   3 N :   -0.449940
   4 C :    0.341029
   5 C :    0.371942
   6 H :    0.016807
   7 C :    0.049680
   8 C :   -0.139009
   9 H :    0.112464
  10 C :   -0.143356
  11 H :    0.142410
  12 C :   -0.125123
  13 H :    0.135844
  14 C :   -0.131410
  15 H :    0.145612
  16 C :   -0.153273
  17 H :    0.081468
  18 C :    0.033232
  19 C :   -0.265285
  20 H :    0.091572
  21 H :    0.116010
  22 H :    0.114092
  23 C :   -0.261616
  24 H :    0.112341
  25 H :    0.117896
  26 H :    0.095620
  27 C :   -0.302684
  28 H :    0.108038
  29 H :    0.114512
  30 H :    0.098415
  31 C :    0.185219
  32 C :   -0.010159
  33 C :   -0.067507
  34 H :    0.082608
  35 C :   -0.174678
  36 H :    0.124411
  37 C :   -0.126894
  38 H :    0.138265
  39 C :   -0.136246
  40 H :    0.053892
  41 C :   -0.117457
  42 C :   -0.179274
  43 H :    0.068193
  44 H :    0.057551
  45 H :    0.088096
  46 C :   -0.248053
  47 H :    0.105489
  48 H :    0.100192
  49 H :    0.103229
  50 C :   -0.257265
  51 H :    0.111983
  52 H :    0.101899
  53 H :    0.092063
  54 C :    0.377366
  55 C :    0.039433
  56 C :   -0.115556
  57 H :    0.097044
  58 C :   -0.124388
  59 H :    0.148003
  60 C :   -0.095963
  61 H :    0.150355
  62 C :   -0.126922
  63 H :    0.146567
  64 C :   -0.058904
  65 H :    0.121164
  66 H :    0.146038
Sum of atomic charges:   -0.0000000

--------------------------------
MULLIKEN REDUCED ORBITAL CHARGES
--------------------------------
  0 O s       :     3.858937  s :     3.858937
      pz      :     1.609105  p :     4.489660
      px      :     1.340001
      py      :     1.540554
      dz2     :     0.007041  d :     0.043645
      dxz     :     0.011816
      dyz     :     0.007644
      dx2y2   :     0.008448
      dxy     :     0.008695
      f0      :     0.000412  f :     0.005170
      f+1     :     0.000725
      f-1     :     0.000289
      f+2     :     0.000644
      f-2     :     0.001050
      f+3     :     0.000970
      f-3     :     0.001081
      g0      :     0.000021  g :     0.000251
      g+1     :     0.000035
      g-1     :     0.000017
      g+2     :     0.000014
      g-2     :     0.000028
      g+3     :     0.000040
      g-3     :     0.000048
      g+4     :     0.000026
      g-4     :     0.000022
  1 O s       :     3.788229  s :     3.788229
      pz      :     1.369172  p :     4.595933
      px      :     1.616875
      py      :     1.609886
      dz2     :     0.011586  d :     0.034503
      dxz     :     0.010645
      dyz     :     0.010738
      dx2y2   :     0.000624
      dxy     :     0.000910
      f0      :     0.001078  f :     0.003654
      f+1     :     0.001131
      f-1     :     0.001111
      f+2     :     0.000163
      f-2     :     0.000147
      f+3     :     0.000010
      f-3     :     0.000014
      g0      :     0.000069  g :     0.000200
      g+1     :     0.000057
      g-1     :     0.000055
      g+2     :     0.000011
      g-2     :     0.000008
      g+3     :     0.000001
      g-3     :     0.000001
      g+4     :     0.000000
      g-4     :     0.000000
  2 N s       :     3.665329  s :     3.665329
      pz      :     1.232232  p :     3.670517
      px      :     1.432542
      py      :     1.005743
      dz2     :     0.009001  d :     0.062807
      dxz     :     0.005674
      dyz     :     0.016901
      dx2y2   :     0.012521
      dxy     :     0.018710
      f0      :     0.000708  f :     0.007710
      f+1     :     0.000392
      f-1     :     0.001409
      f+2     :     0.000973
      f-2     :     0.000799
      f+3     :     0.002032
      f-3     :     0.001397
      g0      :     0.000051  g :     0.000537
      g+1     :     0.000015
      g-1     :     0.000054
      g+2     :     0.000047
      g-2     :     0.000033
      g+3     :     0.000051
      g-3     :     0.000059
      g+4     :     0.000113
      g-4     :     0.000114
  3 N s       :     3.629813  s :     3.629813
      pz      :     1.049079  p :     3.753460
      px      :     1.631937
      py      :     1.072444
      dz2     :     0.013369  d :     0.057667
      dxz     :     0.012003
      dyz     :     0.017697
      dx2y2   :     0.005287
      dxy     :     0.009311
      f0      :     0.001305  f :     0.008492
      f+1     :     0.001249
      f-1     :     0.002562
      f+2     :     0.001107
      f-2     :     0.000577
      f+3     :     0.000797
      f-3     :     0.000895
      g0      :     0.000129  g :     0.000508
      g+1     :     0.000070
      g-1     :     0.000100
      g+2     :     0.000040
      g-2     :     0.000027
      g+3     :     0.000044
      g-3     :     0.000049
      g+4     :     0.000022
      g-4     :     0.000025
  4 C s       :     3.104245  s :     3.104245
      pz      :     0.781427  p :     2.322871
      px      :     0.722421
      py      :     0.819023
      dz2     :     0.029390  d :     0.197482
      dxz     :     0.022448
      dyz     :     0.047121
      dx2y2   :     0.039690
      dxy     :     0.058832
      f0      :     0.002110  f :     0.031100
      f+1     :     0.003964
      f-1     :     0.003454
      f+2     :     0.004312
      f-2     :     0.004262
      f+3     :     0.007966
      f-3     :     0.005032
      g0      :     0.000296  g :     0.003273
      g+1     :     0.000226
      g-1     :     0.000173
      g+2     :     0.000377
      g-2     :     0.000231
      g+3     :     0.000430
      g-3     :     0.000493
      g+4     :     0.000551
      g-4     :     0.000496
  5 C s       :     3.192405  s :     3.192405
      pz      :     0.783817  p :     2.295653
      px      :     0.845465
      py      :     0.666371
      dz2     :     0.016414  d :     0.118758
      dxz     :     0.022518
      dyz     :     0.021906
      dx2y2   :     0.022926
      dxy     :     0.034995
      f0      :     0.002856  f :     0.019493
      f+1     :     0.001865
      f-1     :     0.004636
      f+2     :     0.001526
      f-2     :     0.002710
      f+3     :     0.002941
      f-3     :     0.002959
      g0      :     0.000299  g :     0.001749
      g+1     :     0.000166
      g-1     :     0.000247
      g+2     :     0.000117
      g-2     :     0.000089
      g+3     :     0.000204
      g-3     :     0.000212
      g+4     :     0.000229
      g-4     :     0.000186
  6 H s       :     0.958098  s :     0.958098
      pz      :     0.010088  p :     0.019688
      px      :     0.000304
      py      :     0.009296
      dz2     :     0.000913  d :     0.005020
      dxz     :     0.001055
      dyz     :     0.000487
      dx2y2   :     0.001311
      dxy     :     0.001254
      f0      :     0.000018  f :     0.000388
      f+1     :     0.000101
      f-1     :     0.000031
      f+2     :     0.000029
      f-2     :     0.000044
      f+3     :     0.000117
      f-3     :     0.000049
  7 C s       :     3.272723  s :     3.272723
      pz      :     0.755763  p :     2.551019
      px      :     0.888654
      py      :     0.906603
      dz2     :     0.035316  d :     0.106697
      dxz     :     0.014465
      dyz     :     0.017812
      dx2y2   :     0.025540
      dxy     :     0.013564
      f0      :     0.001853  f :     0.018349
      f+1     :     0.004779
      f-1     :     0.004351
      f+2     :     0.002297
      f-2     :     0.001273
      f+3     :     0.002122
      f-3     :     0.001673
      g0      :     0.000301  g :     0.001533
      g+1     :     0.000214
      g-1     :     0.000182
      g+2     :     0.000037
      g-2     :     0.000206
      g+3     :     0.000219
      g-3     :     0.000205
      g+4     :     0.000076
      g-4     :     0.000092
  8 C s       :     3.218596  s :     3.218596
      pz      :     0.894972  p :     2.790955
      px      :     0.963662
      py      :     0.932321
      dz2     :     0.022985  d :     0.114875
      dxz     :     0.037343
      dyz     :     0.032812
      dx2y2   :     0.012404
      dxy     :     0.009330
      f0      :     0.001053  f :     0.013332
      f+1     :     0.004133
      f-1     :     0.003347
      f+2     :     0.001112
      f-2     :     0.000998
      f+3     :     0.001700
      f-3     :     0.000989
      g0      :     0.000293  g :     0.001253
      g+1     :     0.000244
      g-1     :     0.000200
      g+2     :     0.000029
      g-2     :     0.000124
      g+3     :     0.000132
      g-3     :     0.000115
      g+4     :     0.000052
      g-4     :     0.000064
  9 H s       :     0.857944  s :     0.857944
      pz      :     0.007071  p :     0.026025
      px      :     0.008571
      py      :     0.010383
      dz2     :     0.000932  d :     0.003263
      dxz     :     0.000400
      dyz     :     0.000438
      dx2y2   :     0.000947
      dxy     :     0.000547
      f0      :     0.000015  f :     0.000305
      f+1     :     0.000053
      f-1     :     0.000056
      f+2     :     0.000064
      f-2     :     0.000014
      f+3     :     0.000048
      f-3     :     0.000054
 10 C s       :     3.193970  s :     3.193970
      pz      :     0.915876  p :     2.807522
      px      :     0.944314
      py      :     0.947332
      dz2     :     0.029015  d :     0.128043
      dxz     :     0.037112
      dyz     :     0.039074
      dx2y2   :     0.012728
      dxy     :     0.010114
      f0      :     0.000977  f :     0.012553
      f+1     :     0.003362
      f-1     :     0.003456
      f+2     :     0.001218
      f-2     :     0.000979
      f+3     :     0.001118
      f-3     :     0.001443
      g0      :     0.000288  g :     0.001268
      g+1     :     0.000226
      g-1     :     0.000234
      g+2     :     0.000028
      g-2     :     0.000137
      g+3     :     0.000110
      g-3     :     0.000144
      g+4     :     0.000037
      g-4     :     0.000065
 11 H s       :     0.831581  s :     0.831581
      pz      :     0.006572  p :     0.022837
      px      :     0.007453
      py      :     0.008813
      dz2     :     0.000662  d :     0.002888
      dxz     :     0.000482
      dyz     :     0.000401
      dx2y2   :     0.000922
      dxy     :     0.000421
      f0      :     0.000010  f :     0.000284
      f+1     :     0.000064
      f-1     :     0.000034
      f+2     :     0.000048
      f-2     :     0.000025
      f+3     :     0.000077
      f-3     :     0.000026
 12 C s       :     3.193858  s :     3.193858
      pz      :     0.949359  p :     2.790246
      px      :     0.914049
      py      :     0.926838
      dz2     :     0.051748  d :     0.127282
      dxz     :     0.015274
      dyz     :     0.012598
      dx2y2   :     0.024502
      dxy     :     0.023160
      f0      :     0.000852  f :     0.012484
      f+1     :     0.002910
      f-1     :     0.002405
      f+2     :     0.002028
      f-2     :     0.000811
      f+3     :     0.001938
      f-3     :     0.001538
      g0      :     0.000200  g :     0.001253
      g+1     :     0.000143
      g-1     :     0.000115
      g+2     :     0.000030
      g-2     :     0.000184
      g+3     :     0.000216
      g-3     :     0.000204
      g+4     :     0.000071
      g-4     :     0.000091
 13 H s       :     0.837454  s :     0.837454
      pz      :     0.005964  p :     0.023484
      px      :     0.008535
      py      :     0.008984
      dz2     :     0.000408  d :     0.002934
      dxz     :     0.001183
      dyz     :     0.001200
      dx2y2   :     0.000077
      dxy     :     0.000066
      f0      :     0.000041  f :     0.000285
      f+1     :     0.000106
      f-1     :     0.000112
      f+2     :     0.000010
      f-2     :     0.000014
      f+3     :     0.000000
      f-3     :     0.000000
 14 C s       :     3.167063  s :     3.167063
      pz      :     0.937518  p :     2.827465
      px      :     0.932364
      py      :     0.957584
      dz2     :     0.023604  d :     0.123031
      dxz     :     0.041985
      dyz     :     0.034708
      dx2y2   :     0.012128
      dxy     :     0.010606
      f0      :     0.000914  f :     0.012577
      f+1     :     0.003700
      f-1     :     0.003175
      f+2     :     0.000961
      f-2     :     0.001133
      f+3     :     0.001663
      f-3     :     0.001031
      g0      :     0.000299  g :     0.001274
      g+1     :     0.000242
      g-1     :     0.000205
      g+2     :     0.000028
      g-2     :     0.000135
      g+3     :     0.000132
      g-3     :     0.000113
      g+4     :     0.000055
      g-4     :     0.000066
 15 H s       :     0.828554  s :     0.828554
      pz      :     0.006274  p :     0.022654
      px      :     0.008065
      py      :     0.008315
      dz2     :     0.000770  d :     0.002893
      dxz     :     0.000407
      dyz     :     0.000410
      dx2y2   :     0.000905
      dxy     :     0.000401
      f0      :     0.000014  f :     0.000287
      f+1     :     0.000048
      f-1     :     0.000055
      f+2     :     0.000062
      f-2     :     0.000016
      f+3     :     0.000042
      f-3     :     0.000050
 16 C s       :     3.271521  s :     3.271521
      pz      :     0.914809  p :     2.768781
      px      :     0.932286
      py      :     0.921686
      dz2     :     0.024238  d :     0.098454
      dxz     :     0.024597
      dyz     :     0.028118
      dx2y2   :     0.011933
      dxy     :     0.009568
      f0      :     0.001131  f :     0.013280
      f+1     :     0.003557
      f-1     :     0.003678
      f+2     :     0.001329
      f-2     :     0.001012
      f+3     :     0.001062
      f-3     :     0.001511
      g0      :     0.000280  g :     0.001237
      g+1     :     0.000218
      g-1     :     0.000226
      g+2     :     0.000031
      g-2     :     0.000135
      g+3     :     0.000110
      g-3     :     0.000137
      g+4     :     0.000035
      g-4     :     0.000065
 17 H s       :     0.884581  s :     0.884581
      pz      :     0.008902  p :     0.030153
      px      :     0.010475
      py      :     0.010776
      dz2     :     0.000930  d :     0.003487
      dxz     :     0.000482
      dyz     :     0.000425
      dx2y2   :     0.000915
      dxy     :     0.000736
      f0      :     0.000010  f :     0.000311
      f+1     :     0.000071
      f-1     :     0.000039
      f+2     :     0.000049
      f-2     :     0.000021
      f+3     :     0.000086
      f-3     :     0.000034
 18 C s       :     3.262977  s :     3.262977
      pz      :     0.930255  p :     2.539057
      px      :     0.848740
      py      :     0.760062
      dz2     :     0.030985  d :     0.138604
      dxz     :     0.026324
      dyz     :     0.027185
      dx2y2   :     0.025852
      dxy     :     0.028258
      f0      :     0.003164  f :     0.024156
      f+1     :     0.003945
      f-1     :     0.003873
      f+2     :     0.001601
      f-2     :     0.002864
      f+3     :     0.002611
      f-3     :     0.006098
      g0      :     0.000318  g :     0.001974
      g+1     :     0.000217
      g-1     :     0.000265
      g+2     :     0.000089
      g-2     :     0.000137
      g+3     :     0.000240
      g-3     :     0.000115
      g+4     :     0.000295
      g-4     :     0.000299
 19 C s       :     3.166955  s :     3.166955
      pz      :     1.026673  p :     3.021958
      px      :     0.966083
      py      :     1.029202
      dz2     :     0.019712  d :     0.069205
      dxz     :     0.011026
      dyz     :     0.009144
      dx2y2   :     0.009419
      dxy     :     0.019905
      f0      :     0.000958  f :     0.006422
      f+1     :     0.001275
      f-1     :     0.000742
      f+2     :     0.000484
      f-2     :     0.000321
      f+3     :     0.001278
      f-3     :     0.001363
      g0      :     0.000096  g :     0.000745
      g+1     :     0.000094
      g-1     :     0.000069
      g+2     :     0.000049
      g-2     :     0.000046
      g+3     :     0.000122
      g-3     :     0.000045
      g+4     :     0.000124
      g-4     :     0.000099
 20 H s       :     0.874507  s :     0.874507
      pz      :     0.010296  p :     0.029395
      px      :     0.008413
      py      :     0.010686
      dz2     :     0.001108  d :     0.004139
      dxz     :     0.000663
      dyz     :     0.000351
      dx2y2   :     0.001171
      dxy     :     0.000846
      f0      :     0.000020  f :     0.000387
      f+1     :     0.000064
      f-1     :     0.000076
      f+2     :     0.000060
      f-2     :     0.000030
      f+3     :     0.000032
      f-3     :     0.000104
 21 H s       :     0.852978  s :     0.852978
      pz      :     0.010351  p :     0.026645
      px      :     0.008132
      py      :     0.008162
      dz2     :     0.000201  d :     0.003973
      dxz     :     0.000422
      dyz     :     0.001273
      dx2y2   :     0.001210
      dxy     :     0.000867
      f0      :     0.000060  f :     0.000394
      f+1     :     0.000019
      f-1     :     0.000018
      f+2     :     0.000028
      f-2     :     0.000084
      f+3     :     0.000027
      f-3     :     0.000158
 22 H s       :     0.854289  s :     0.854289
      pz      :     0.007812  p :     0.027310
      px      :     0.008345
      py      :     0.011152
      dz2     :     0.000812  d :     0.003928
      dxz     :     0.001382
      dyz     :     0.001424
      dx2y2   :     0.000142
      dxy     :     0.000167
      f0      :     0.000092  f :     0.000381
      f+1     :     0.000123
      f-1     :     0.000105
      f+2     :     0.000029
      f-2     :     0.000029
      f+3     :     0.000002
      f-3     :     0.000002
 23 C s       :     3.156906  s :     3.156906
      pz      :     0.952476  p :     3.026814
      px      :     1.039595
      py      :     1.034743
      dz2     :     0.014614  d :     0.070654
      dxz     :     0.015959
      dyz     :     0.014609
      dx2y2   :     0.012470
      dxy     :     0.013001
      f0      :     0.001730  f :     0.006486
      f+1     :     0.001298
      f-1     :     0.001572
      f+2     :     0.000147
      f-2     :     0.000504
      f+3     :     0.001174
      f-3     :     0.000062
      g0      :     0.000229  g :     0.000756
      g+1     :     0.000121
      g-1     :     0.000161
      g+2     :     0.000022
      g-2     :     0.000040
      g+3     :     0.000110
      g-3     :     0.000006
      g+4     :     0.000031
      g-4     :     0.000035
 24 H s       :     0.856260  s :     0.856260
      pz      :     0.007130  p :     0.027101
      px      :     0.009068
      py      :     0.010903
      dz2     :     0.000576  d :     0.003917
      dxz     :     0.001109
      dyz     :     0.000223
      dx2y2   :     0.000387
      dxy     :     0.001622
      f0      :     0.000016  f :     0.000381
      f+1     :     0.000107
      f-1     :     0.000008
      f+2     :     0.000049
      f-2     :     0.000045
      f+3     :     0.000025
      f-3     :     0.000131
 25 H s       :     0.850762  s :     0.850762
      pz      :     0.008774  p :     0.027040
      px      :     0.009752
      py      :     0.008514
      dz2     :     0.000289  d :     0.003918
      dxz     :     0.000446
      dyz     :     0.001166
      dx2y2   :     0.001422
      dxy     :     0.000596
      f0      :     0.000044  f :     0.000384
      f+1     :     0.000025
      f-1     :     0.000042
      f+2     :     0.000027
      f-2     :     0.000066
      f+3     :     0.000018
      f-3     :     0.000162
 26 H s       :     0.870645  s :     0.870645
      pz      :     0.008633  p :     0.029322
      px      :     0.010604
      py      :     0.010084
      dz2     :     0.000911  d :     0.004030
      dxz     :     0.000569
      dyz     :     0.000793
      dx2y2   :     0.001110
      dxy     :     0.000647
      f0      :     0.000013  f :     0.000383
      f+1     :     0.000042
      f-1     :     0.000103
      f+2     :     0.000063
      f-2     :     0.000042
      f+3     :     0.000011
      f-3     :     0.000109
 27 C s       :     3.173911  s :     3.173911
      pz      :     1.027769  p :     3.048503
      px      :     1.027241
      py      :     0.993493
      dz2     :     0.024206  d :     0.072830
      dxz     :     0.007364
      dyz     :     0.009182
      dx2y2   :     0.015211
      dxy     :     0.016866
      f0      :     0.001446  f :     0.006666
      f+1     :     0.000318
      f-1     :     0.001395
      f+2     :     0.000374
      f-2     :     0.000390
      f+3     :     0.001437
      f-3     :     0.001306
      g0      :     0.000143  g :     0.000774
      g+1     :     0.000058
      g-1     :     0.000090
      g+2     :     0.000025
      g-2     :     0.000055
      g+3     :     0.000138
      g-3     :     0.000047
      g+4     :     0.000088
      g-4     :     0.000129
 28 H s       :     0.860626  s :     0.860626
      pz      :     0.009713  p :     0.027013
      px      :     0.007950
      py      :     0.009350
      dz2     :     0.000668  d :     0.003939
      dxz     :     0.000967
      dyz     :     0.000177
      dx2y2   :     0.000548
      dxy     :     0.001580
      f0      :     0.000012  f :     0.000383
      f+1     :     0.000114
      f-1     :     0.000011
      f+2     :     0.000037
      f-2     :     0.000036
      f+3     :     0.000043
      f-3     :     0.000129
 29 H s       :     0.854724  s :     0.854724
      pz      :     0.006931  p :     0.026515
      px      :     0.010079
      py      :     0.009505
      dz2     :     0.000702  d :     0.003867
      dxz     :     0.001610
      dyz     :     0.001430
      dx2y2   :     0.000041
      dxy     :     0.000084
      f0      :     0.000065  f :     0.000381
      f+1     :     0.000167
      f-1     :     0.000126
      f+2     :     0.000006
      f-2     :     0.000017
      f+3     :     0.000000
      f-3     :     0.000000
 30 H s       :     0.870394  s :     0.870394
      pz      :     0.009875  p :     0.026863
      px      :     0.009556
      py      :     0.007432
      dz2     :     0.000390  d :     0.003943
      dxz     :     0.000393
      dyz     :     0.001057
      dx2y2   :     0.001524
      dxy     :     0.000579
      f0      :     0.000039  f :     0.000385
      f+1     :     0.000022
      f-1     :     0.000053
      f+2     :     0.000024
      f-2     :     0.000063
      f+3     :     0.000035
      f-3     :     0.000148
 31 C s       :     3.263776  s :     3.263776
      pz      :     0.648709  p :     2.406162
      px      :     0.927834
      py      :     0.829619
      dz2     :     0.028576  d :     0.119172
      dxz     :     0.039646
      dyz     :     0.016817
      dx2y2   :     0.011215
      dxy     :     0.022918
      f0      :     0.003435  f :     0.023620
      f+1     :     0.003728
      f-1     :     0.007995
      f+2     :     0.002176
      f-2     :     0.001953
      f+3     :     0.002560
      f-3     :     0.001774
      g0      :     0.000477  g :     0.002052
      g+1     :     0.000271
      g-1     :     0.000392
      g+2     :     0.000221
      g-2     :     0.000121
      g+3     :     0.000207
      g-3     :     0.000191
      g+4     :     0.000086
      g-4     :     0.000088
 32 C s       :     3.335229  s :     3.335229
      pz      :     0.832719  p :     2.562661
      px      :     0.996170
      py      :     0.733771
      dz2     :     0.013980  d :     0.092657
      dxz     :     0.021719
      dyz     :     0.029861
      dx2y2   :     0.010404
      dxy     :     0.016693
      f0      :     0.001142  f :     0.018143
      f+1     :     0.002260
      f-1     :     0.007215
      f+2     :     0.001712
      f-2     :     0.001852
      f+3     :     0.002258
      f-3     :     0.001704
      g0      :     0.000304  g :     0.001471
      g+1     :     0.000186
      g-1     :     0.000281
      g+2     :     0.000148
      g-2     :     0.000045
      g+3     :     0.000162
      g-3     :     0.000182
      g+4     :     0.000073
      g-4     :     0.000090
 33 C s       :     3.222341  s :     3.222341
      pz      :     0.874671  p :     2.719740
      px      :     0.939102
      py      :     0.905968
      dz2     :     0.018269  d :     0.110555
      dxz     :     0.026110
      dyz     :     0.047259
      dx2y2   :     0.009395
      dxy     :     0.009521
      f0      :     0.001033  f :     0.013628
      f+1     :     0.002387
      f-1     :     0.005343
      f+2     :     0.001253
      f-2     :     0.001212
      f+3     :     0.001067
      f-3     :     0.001333
      g0      :     0.000282  g :     0.001244
      g+1     :     0.000186
      g-1     :     0.000267
      g+2     :     0.000107
      g-2     :     0.000065
      g+3     :     0.000111
      g-3     :     0.000140
      g+4     :     0.000054
      g-4     :     0.000031
 34 H s       :     0.880490  s :     0.880490
      pz      :     0.011535  p :     0.032741
      px      :     0.011984
      py      :     0.009222
      dz2     :     0.000753  d :     0.003834
      dxz     :     0.000374
      dyz     :     0.001272
      dx2y2   :     0.000365
      dxy     :     0.001070
      f0      :     0.000009  f :     0.000327
      f+1     :     0.000003
      f-1     :     0.000116
      f+2     :     0.000033
      f-2     :     0.000055
      f+3     :     0.000081
      f-3     :     0.000029
 35 C s       :     3.185114  s :     3.185114
      pz      :     0.952394  p :     2.848219
      px      :     1.008063
      py      :     0.887761
      dz2     :     0.051907  d :     0.127466
      dxz     :     0.007079
      dyz     :     0.022880
      dx2y2   :     0.020924
      dxy     :     0.024676
      f0      :     0.001079  f :     0.012633
      f+1     :     0.000623
      f-1     :     0.004611
      f+2     :     0.001179
      f-2     :     0.001690
      f+3     :     0.002011
      f-3     :     0.001440
      g0      :     0.000190  g :     0.001247
      g+1     :     0.000039
      g-1     :     0.000216
      g+2     :     0.000175
      g-2     :     0.000060
      g+3     :     0.000209
      g-3     :     0.000195
      g+4     :     0.000078
      g-4     :     0.000085
 36 H s       :     0.848407  s :     0.848407
      pz      :     0.005393  p :     0.023857
      px      :     0.011352
      py      :     0.007112
      dz2     :     0.000479  d :     0.003030
      dxz     :     0.001249
      dyz     :     0.001149
      dx2y2   :     0.000069
      dxy     :     0.000084
      f0      :     0.000046  f :     0.000296
      f+1     :     0.000124
      f-1     :     0.000100
      f+2     :     0.000013
      f-2     :     0.000013
      f+3     :     0.000000
      f-3     :     0.000000
 37 C s       :     3.191025  s :     3.191025
      pz      :     0.933326  p :     2.795839
      px      :     0.949304
      py      :     0.913209
      dz2     :     0.021546  d :     0.126103
      dxz     :     0.022739
      dyz     :     0.058492
      dx2y2   :     0.007661
      dxy     :     0.015666
      f0      :     0.000910  f :     0.012658
      f+1     :     0.002130
      f-1     :     0.004841
      f+2     :     0.001028
      f-2     :     0.000888
      f+3     :     0.001793
      f-3     :     0.001067
      g0      :     0.000292  g :     0.001269
      g+1     :     0.000183
      g-1     :     0.000262
      g+2     :     0.000131
      g-2     :     0.000029
      g+3     :     0.000124
      g-3     :     0.000111
      g+4     :     0.000056
      g-4     :     0.000082
 38 H s       :     0.836711  s :     0.836711
      pz      :     0.006064  p :     0.021886
      px      :     0.009655
      py      :     0.006167
      dz2     :     0.000790  d :     0.002850
      dxz     :     0.000387
      dyz     :     0.000433
      dx2y2   :     0.000547
      dxy     :     0.000692
      f0      :     0.000018  f :     0.000288
      f+1     :     0.000012
      f-1     :     0.000090
      f+2     :     0.000033
      f-2     :     0.000048
      f+3     :     0.000041
      f-3     :     0.000045
 39 C s       :     3.223067  s :     3.223067
      pz      :     0.878424  p :     2.802828
      px      :     1.041014
      py      :     0.883389
      dz2     :     0.029533  d :     0.095693
      dxz     :     0.020629
      dyz     :     0.026753
      dx2y2   :     0.010945
      dxy     :     0.007832
      f0      :     0.001436  f :     0.013432
      f+1     :     0.002438
      f-1     :     0.004654
      f+2     :     0.001258
      f-2     :     0.001129
      f+3     :     0.001098
      f-3     :     0.001418
      g0      :     0.000278  g :     0.001227
      g+1     :     0.000179
      g-1     :     0.000272
      g+2     :     0.000101
      g-2     :     0.000075
      g+3     :     0.000113
      g-3     :     0.000129
      g+4     :     0.000052
      g-4     :     0.000027
 40 H s       :     0.910581  s :     0.910581
      pz      :     0.008798  p :     0.031530
      px      :     0.011675
      py      :     0.011058
      dz2     :     0.000939  d :     0.003667
      dxz     :     0.000313
      dyz     :     0.000659
      dx2y2   :     0.000699
      dxy     :     0.001058
      f0      :     0.000011  f :     0.000329
      f+1     :     0.000003
      f-1     :     0.000104
      f+2     :     0.000028
      f-2     :     0.000048
      f+3     :     0.000096
      f-3     :     0.000040
 41 C s       :     3.269465  s :     3.269465
      pz      :     0.954246  p :     2.709342
      px      :     0.911192
      py      :     0.843905
      dz2     :     0.011621  d :     0.117620
      dxz     :     0.033305
      dyz     :     0.025494
      dx2y2   :     0.027454
      dxy     :     0.019746
      f0      :     0.000913  f :     0.019421
      f+1     :     0.002847
      f-1     :     0.003305
      f+2     :     0.003598
      f-2     :     0.003944
      f+3     :     0.002303
      f-3     :     0.002512
      g0      :     0.000117  g :     0.001610
      g+1     :     0.000118
      g-1     :     0.000118
      g+2     :     0.000312
      g-2     :     0.000087
      g+3     :     0.000330
      g-3     :     0.000322
      g+4     :     0.000107
      g-4     :     0.000099
 42 C s       :     3.193597  s :     3.193597
      pz      :     0.987426  p :     2.915371
      px      :     0.919296
      py      :     1.008648
      dz2     :     0.006010  d :     0.062856
      dxz     :     0.013611
      dyz     :     0.019192
      dx2y2   :     0.016027
      dxy     :     0.008015
      f0      :     0.000106  f :     0.006719
      f+1     :     0.001268
      f-1     :     0.000278
      f+2     :     0.002474
      f-2     :     0.001149
      f+3     :     0.000826
      f-3     :     0.000617
      g0      :     0.000076  g :     0.000731
      g+1     :     0.000071
      g-1     :     0.000011
      g+2     :     0.000137
      g-2     :     0.000015
      g+3     :     0.000181
      g-3     :     0.000110
      g+4     :     0.000075
      g-4     :     0.000054
 43 H s       :     0.895097  s :     0.895097
      pz      :     0.011102  p :     0.032123
      px      :     0.007948
      py      :     0.013073
      dz2     :     0.001097  d :     0.004196
      dxz     :     0.000417
      dyz     :     0.001101
      dx2y2   :     0.000721
      dxy     :     0.000859
      f0      :     0.000043  f :     0.000391
      f+1     :     0.000081
      f-1     :     0.000030
      f+2     :     0.000052
      f-2     :     0.000111
      f+3     :     0.000039
      f-3     :     0.000034
 44 H s       :     0.902720  s :     0.902720
      pz      :     0.009470  p :     0.034984
      px      :     0.012027
      py      :     0.013487
      dz2     :     0.001440  d :     0.004354
      dxz     :     0.000969
      dyz     :     0.000407
      dx2y2   :     0.000536
      dxy     :     0.001002
      f0      :     0.000046  f :     0.000392
      f+1     :     0.000027
      f-1     :     0.000125
      f+2     :     0.000020
      f-2     :     0.000102
      f+3     :     0.000035
      f-3     :     0.000037
 45 H s       :     0.879713  s :     0.879713
      pz      :     0.009559  p :     0.027685
      px      :     0.008668
      py      :     0.009458
      dz2     :     0.000846  d :     0.004107
      dxz     :     0.000522
      dyz     :     0.000968
      dx2y2   :     0.000663
      dxy     :     0.001108
      f0      :     0.000008  f :     0.000398
      f+1     :     0.000010
      f-1     :     0.000143
      f+2     :     0.000038
      f-2     :     0.000083
      f+3     :     0.000062
      f-3     :     0.000054
 46 C s       :     3.145685  s :     3.145685
      pz      :     1.021987  p :     3.022243
      px      :     1.017337
      py      :     0.982919
      dz2     :     0.005962  d :     0.072720
      dxz     :     0.022844
      dyz     :     0.018776
      dx2y2   :     0.015571
      dxy     :     0.009568
      f0      :     0.000245  f :     0.006637
      f+1     :     0.000394
      f-1     :     0.001040
      f+2     :     0.002414
      f-2     :     0.001434
      f+3     :     0.000579
      f-3     :     0.000530
      g0      :     0.000072  g :     0.000767
      g+1     :     0.000023
      g-1     :     0.000074
      g+2     :     0.000164
      g-2     :     0.000033
      g+3     :     0.000140
      g-3     :     0.000171
      g+4     :     0.000043
      g-4     :     0.000046
 47 H s       :     0.865926  s :     0.865926
      pz      :     0.008711  p :     0.024344
      px      :     0.006767
      py      :     0.008866
      dz2     :     0.001186  d :     0.003850
      dxz     :     0.000485
      dyz     :     0.000890
      dx2y2   :     0.000627
      dxy     :     0.000663
      f0      :     0.000053  f :     0.000391
      f+1     :     0.000103
      f-1     :     0.000036
      f+2     :     0.000043
      f-2     :     0.000090
      f+3     :     0.000038
      f-3     :     0.000028
 48 H s       :     0.867996  s :     0.867996
      pz      :     0.009200  p :     0.027319
      px      :     0.010742
      py      :     0.007377
      dz2     :     0.000963  d :     0.004099
      dxz     :     0.000705
      dyz     :     0.000557
      dx2y2   :     0.000918
      dxy     :     0.000956
      f0      :     0.000020  f :     0.000394
      f+1     :     0.000012
      f-1     :     0.000108
      f+2     :     0.000052
      f-2     :     0.000088
      f+3     :     0.000050
      f-3     :     0.000065
 49 H s       :     0.867947  s :     0.867947
      pz      :     0.009761  p :     0.024568
      px      :     0.007438
      py      :     0.007369
      dz2     :     0.000722  d :     0.003866
      dxz     :     0.000914
      dyz     :     0.000549
      dx2y2   :     0.000637
      dxy     :     0.001044
      f0      :     0.000008  f :     0.000391
      f+1     :     0.000128
      f-1     :     0.000009
      f+2     :     0.000042
      f-2     :     0.000083
      f+3     :     0.000046
      f-3     :     0.000075
 50 C s       :     3.160589  s :     3.160589
      pz      :     0.991752  p :     3.015619
      px      :     0.998327
      py      :     1.025540
      dz2     :     0.008987  d :     0.073756
      dxz     :     0.015511
      dyz     :     0.024331
      dx2y2   :     0.018196
      dxy     :     0.006729
      f0      :     0.000253  f :     0.006548
      f+1     :     0.001228
      f-1     :     0.000552
      f+2     :     0.002354
      f-2     :     0.001349
      f+3     :     0.000455
      f-3     :     0.000359
      g0      :     0.000073  g :     0.000753
      g+1     :     0.000086
      g-1     :     0.000021
      g+2     :     0.000162
      g-2     :     0.000073
      g+3     :     0.000133
      g-3     :     0.000137
      g+4     :     0.000030
      g-4     :     0.000039
 51 H s       :     0.857177  s :     0.857177
      pz      :     0.009241  p :     0.026611
      px      :     0.006530
      py      :     0.010840
      dz2     :     0.000726  d :     0.003849
      dxz     :     0.000654
      dyz     :     0.000536
      dx2y2   :     0.000686
      dxy     :     0.001247
      f0      :     0.000009  f :     0.000380
      f+1     :     0.000108
      f-1     :     0.000006
      f+2     :     0.000030
      f-2     :     0.000087
      f+3     :     0.000054
      f-3     :     0.000085
 52 H s       :     0.866890  s :     0.866890
      pz      :     0.008273  p :     0.026859
      px      :     0.009522
      py      :     0.009063
      dz2     :     0.000801  d :     0.003964
      dxz     :     0.000517
      dyz     :     0.000923
      dx2y2   :     0.000885
      dxy     :     0.000838
      f0      :     0.000008  f :     0.000388
      f+1     :     0.000014
      f-1     :     0.000131
      f+2     :     0.000061
      f-2     :     0.000066
      f+3     :     0.000040
      f-3     :     0.000069
 53 H s       :     0.872487  s :     0.872487
      pz      :     0.009104  p :     0.030980
      px      :     0.011121
      py      :     0.010755
      dz2     :     0.001348  d :     0.004089
      dxz     :     0.000976
      dyz     :     0.000345
      dx2y2   :     0.000511
      dxy     :     0.000910
      f0      :     0.000047  f :     0.000381
      f+1     :     0.000037
      f-1     :     0.000106
      f+2     :     0.000027
      f-2     :     0.000101
      f+3     :     0.000039
      f-3     :     0.000024
 54 C s       :     3.105666  s :     3.105666
      pz      :     0.830675  p :     2.215363
      px      :     0.710072
      py      :     0.674616
      dz2     :     0.052575  d :     0.261265
      dxz     :     0.081368
      dyz     :     0.068805
      dx2y2   :     0.039266
      dxy     :     0.019251
      f0      :     0.005539  f :     0.035898
      f+1     :     0.008885
      f-1     :     0.009045
      f+2     :     0.002669
      f-2     :     0.003467
      f+3     :     0.003176
      f-3     :     0.003117
      g0      :     0.000855  g :     0.004441
      g+1     :     0.000893
      g-1     :     0.000875
      g+2     :     0.000192
      g-2     :     0.000465
      g+3     :     0.000281
      g-3     :     0.000327
      g+4     :     0.000217
      g-4     :     0.000334
 55 C s       :     3.253724  s :     3.253724
      pz      :     0.790714  p :     2.592597
      px      :     0.913252
      py      :     0.888630
      dz2     :     0.016862  d :     0.095506
      dxz     :     0.027617
      dyz     :     0.025717
      dx2y2   :     0.017319
      dxy     :     0.007990
      f0      :     0.002979  f :     0.017204
      f+1     :     0.003226
      f-1     :     0.003440
      f+2     :     0.000903
      f-2     :     0.002612
      f+3     :     0.002555
      f-3     :     0.001489
      g0      :     0.000283  g :     0.001537
      g+1     :     0.000259
      g-1     :     0.000188
      g+2     :     0.000125
      g-2     :     0.000242
      g+3     :     0.000105
      g-3     :     0.000141
      g+4     :     0.000088
      g-4     :     0.000106
 56 C s       :     3.287995  s :     3.287995
      pz      :     0.885442  p :     2.718958
      px      :     0.910016
      py      :     0.923501
      dz2     :     0.024963  d :     0.093944
      dxz     :     0.026714
      dyz     :     0.023216
      dx2y2   :     0.009553
      dxy     :     0.009498
      f0      :     0.002656  f :     0.013414
      f+1     :     0.002617
      f-1     :     0.002945
      f+2     :     0.001761
      f-2     :     0.001438
      f+3     :     0.000920
      f-3     :     0.001078
      g0      :     0.000246  g :     0.001245
      g+1     :     0.000240
      g-1     :     0.000215
      g+2     :     0.000125
      g-2     :     0.000162
      g+3     :     0.000093
      g-3     :     0.000104
      g+4     :     0.000031
      g-4     :     0.000030
 57 H s       :     0.866562  s :     0.866562
      pz      :     0.011836  p :     0.032475
      px      :     0.012599
      py      :     0.008040
      dz2     :     0.000368  d :     0.003606
      dxz     :     0.001092
      dyz     :     0.000665
      dx2y2   :     0.001189
      dxy     :     0.000291
      f0      :     0.000030  f :     0.000313
      f+1     :     0.000041
      f-1     :     0.000024
      f+2     :     0.000027
      f-2     :     0.000064
      f+3     :     0.000104
      f-3     :     0.000024
 58 C s       :     3.185963  s :     3.185963
      pz      :     0.972373  p :     2.806310
      px      :     0.911208
      py      :     0.922729
      dz2     :     0.043641  d :     0.118264
      dxz     :     0.023764
      dyz     :     0.012958
      dx2y2   :     0.021788
      dxy     :     0.016112
      f0      :     0.002159  f :     0.012578
      f+1     :     0.002001
      f-1     :     0.001666
      f+2     :     0.001764
      f-2     :     0.001575
      f+3     :     0.002214
      f-3     :     0.001200
      g0      :     0.000165  g :     0.001273
      g+1     :     0.000198
      g-1     :     0.000117
      g+2     :     0.000106
      g-2     :     0.000200
      g+3     :     0.000150
      g-3     :     0.000155
      g+4     :     0.000087
      g-4     :     0.000097
 59 H s       :     0.826442  s :     0.826442
      pz      :     0.005045  p :     0.022435
      px      :     0.008691
      py      :     0.008700
      dz2     :     0.000439  d :     0.002836
      dxz     :     0.001031
      dyz     :     0.001121
      dx2y2   :     0.000131
      dxy     :     0.000115
      f0      :     0.000059  f :     0.000284
      f+1     :     0.000070
      f-1     :     0.000106
      f+2     :     0.000021
      f-2     :     0.000025
      f+3     :     0.000002
      f-3     :     0.000001
 60 C s       :     3.201973  s :     3.201973
      pz      :     0.920670  p :     2.758148
      px      :     0.916249
      py      :     0.921230
      dz2     :     0.013670  d :     0.122291
      dxz     :     0.048345
      dyz     :     0.037084
      dx2y2   :     0.015269
      dxy     :     0.007924
      f0      :     0.002040  f :     0.012284
      f+1     :     0.002215
      f-1     :     0.002702
      f+2     :     0.000615
      f-2     :     0.001833
      f+3     :     0.001972
      f-3     :     0.000907
      g0      :     0.000252  g :     0.001266
      g+1     :     0.000243
      g-1     :     0.000178
      g+2     :     0.000071
      g-2     :     0.000185
      g+3     :     0.000062
      g-3     :     0.000086
      g+4     :     0.000081
      g-4     :     0.000106
 61 H s       :     0.824005  s :     0.824005
      pz      :     0.006534  p :     0.022506
      px      :     0.007823
      py      :     0.008149
      dz2     :     0.000976  d :     0.002855
      dxz     :     0.000439
      dyz     :     0.000415
      dx2y2   :     0.000646
      dxy     :     0.000378
      f0      :     0.000051  f :     0.000279
      f+1     :     0.000041
      f-1     :     0.000040
      f+2     :     0.000076
      f-2     :     0.000016
      f+3     :     0.000027
      f-3     :     0.000026
 62 C s       :     3.195817  s :     3.195817
      pz      :     0.884949  p :     2.798724
      px      :     0.965503
      py      :     0.948272
      dz2     :     0.042633  d :     0.118706
      dxz     :     0.024067
      dyz     :     0.028014
      dx2y2   :     0.009146
      dxy     :     0.014847
      f0      :     0.002285  f :     0.012404
      f+1     :     0.002255
      f-1     :     0.002733
      f+2     :     0.001603
      f-2     :     0.001404
      f+3     :     0.000930
      f-3     :     0.001194
      g0      :     0.000243  g :     0.001271
      g+1     :     0.000250
      g-1     :     0.000207
      g+2     :     0.000139
      g-2     :     0.000171
      g+3     :     0.000093
      g-3     :     0.000106
      g+4     :     0.000032
      g-4     :     0.000030
 63 H s       :     0.827244  s :     0.827244
      pz      :     0.007059  p :     0.023048
      px      :     0.007425
      py      :     0.008565
      dz2     :     0.000316  d :     0.002860
      dxz     :     0.000702
      dyz     :     0.000434
      dx2y2   :     0.001050
      dxy     :     0.000358
      f0      :     0.000023  f :     0.000281
      f+1     :     0.000039
      f-1     :     0.000022
      f+2     :     0.000023
      f-2     :     0.000048
      f+3     :     0.000102
      f-3     :     0.000025
 64 C s       :     3.224885  s :     3.224885
      pz      :     0.944077  p :     2.722608
      px      :     0.895526
      py      :     0.883005
      dz2     :     0.030686  d :     0.097430
      dxz     :     0.020683
      dyz     :     0.011774
      dx2y2   :     0.022128
      dxy     :     0.012159
      f0      :     0.002465  f :     0.012723
      f+1     :     0.002004
      f-1     :     0.001533
      f+2     :     0.001636
      f-2     :     0.001440
      f+3     :     0.002395
      f-3     :     0.001250
      g0      :     0.000154  g :     0.001257
      g+1     :     0.000191
      g-1     :     0.000113
      g+2     :     0.000109
      g-2     :     0.000191
      g+3     :     0.000146
      g-3     :     0.000149
      g+4     :     0.000094
      g-4     :     0.000109
 65 H s       :     0.849559  s :     0.849559
      pz      :     0.007699  p :     0.025805
      px      :     0.008980
      py      :     0.009126
      dz2     :     0.000470  d :     0.003174
      dxz     :     0.001177
      dyz     :     0.001233
      dx2y2   :     0.000135
      dxy     :     0.000160
      f0      :     0.000052  f :     0.000298
      f+1     :     0.000085
      f-1     :     0.000111
      f+2     :     0.000022
      f-2     :     0.000026
      f+3     :     0.000002
      f-3     :     0.000001
 66 H s       :     0.763409  s :     0.763409
      pz      :     0.021873  p :     0.078981
      px      :     0.037565
      py      :     0.019543
      dz2     :     0.002937  d :     0.010634
      dxz     :     0.001926
      dyz     :     0.001176
      dx2y2   :     0.001058
      dxy     :     0.003537
      f0      :     0.000057  f :     0.000939
      f+1     :     0.000024
      f-1     :     0.000253
      f+2     :     0.000065
      f-2     :     0.000281
      f+3     :     0.000191
      f-3     :     0.000068


                     *******************************
                     * LOEWDIN POPULATION ANALYSIS *
                     *******************************

----------------------
LOEWDIN ATOMIC CHARGES
----------------------
   0 O :    0.591734
   1 O :    0.335517
   2 N :    0.385290
   3 N :    0.597065
   4 C :   -0.488938
   5 C :   -0.145888
   6 H :   -0.010593
   7 C :   -0.088755
   8 C :    0.081635
   9 H :   -0.043860
  10 C :    0.061608
  11 H :   -0.050883
  12 C :    0.058519
  13 H :   -0.052032
  14 C :    0.062438
  15 H :   -0.050571
  16 C :    0.073955
  17 H :   -0.050894
  18 C :   -0.406215
  19 C :    0.240866
  20 H :   -0.055411
  21 H :   -0.044653
  22 H :   -0.049208
  23 C :    0.240025
  24 H :   -0.049528
  25 H :   -0.044732
  26 H :   -0.057021
  27 C :    0.221538
  28 H :   -0.052907
  29 H :   -0.051826
  30 H :   -0.049361
  31 C :   -0.204764
  32 C :   -0.052425
  33 C :    0.066793
  34 H :   -0.051683
  35 C :    0.031861
  36 H :   -0.059962
  37 C :    0.041067
  38 H :   -0.051526
  39 C :    0.058502
  40 H :   -0.054181
  41 C :   -0.245274
  42 C :    0.249661
  43 H :   -0.043176
  44 H :   -0.058933
  45 H :   -0.046195
  46 C :    0.232253
  47 H :   -0.046809
  48 H :   -0.044527
  49 H :   -0.047444
  50 C :    0.251896
  51 H :   -0.045463
  52 H :   -0.044933
  53 H :   -0.057791
  54 C :   -0.765876
  55 C :   -0.125491
  56 C :    0.099157
  57 H :   -0.044731
  58 C :    0.073789
  59 H :   -0.048329
  60 C :    0.081277
  61 H :   -0.045980
  62 C :    0.071962
  63 H :   -0.048583
  64 C :    0.098272
  65 H :   -0.041600
  66 H :   -0.187730

-------------------------------
LOEWDIN REDUCED ORBITAL CHARGES
-------------------------------
  0 O s       :     3.033250  s :     3.033250
      pz      :     1.453909  p :     4.158948
      px      :     1.309371
      py      :     1.395668
      dz2     :     0.029674  d :     0.184594
      dxz     :     0.046394
      dyz     :     0.026895
      dx2y2   :     0.035058
      dxy     :     0.046572
      f0      :     0.002418  f :     0.030376
      f+1     :     0.005972
      f-1     :     0.003299
      f+2     :     0.004759
      f-2     :     0.005538
      f+3     :     0.004219
      f-3     :     0.004173
      g0      :     0.000087  g :     0.001098
      g+1     :     0.000105
      g-1     :     0.000044
      g+2     :     0.000071
      g-2     :     0.000182
      g+3     :     0.000150
      g-3     :     0.000173
      g+4     :     0.000165
      g-4     :     0.000122
  1 O s       :     3.233085  s :     3.233085
      pz      :     1.497061  p :     4.312267
      px      :     1.407151
      py      :     1.408056
      dz2     :     0.041511  d :     0.096154
      dxz     :     0.025322
      dyz     :     0.025304
      dx2y2   :     0.001399
      dxy     :     0.002619
      f0      :     0.007483  f :     0.021734
      f+1     :     0.006384
      f-1     :     0.005919
      f+2     :     0.000788
      f-2     :     0.001055
      f+3     :     0.000036
      f-3     :     0.000069
      g0      :     0.000414  g :     0.001243
      g+1     :     0.000361
      g-1     :     0.000326
      g+2     :     0.000049
      g-2     :     0.000079
      g+3     :     0.000006
      g-3     :     0.000007
      g+4     :     0.000000
      g-4     :     0.000000
  2 N s       :     2.851230  s :     2.851230
      pz      :     1.055567  p :     3.415148
      px      :     1.205847
      py      :     1.153734
      dz2     :     0.030673  d :     0.288367
      dxz     :     0.017130
      dyz     :     0.072142
      dx2y2   :     0.089686
      dxy     :     0.078737
      f0      :     0.003420  f :     0.055816
      f+1     :     0.001992
      f-1     :     0.010627
      f+2     :     0.005012
      f-2     :     0.008425
      f+3     :     0.012147
      f-3     :     0.014193
      g0      :     0.000304  g :     0.004149
      g+1     :     0.000080
      g-1     :     0.000520
      g+2     :     0.000442
      g-2     :     0.000340
      g+3     :     0.000426
      g-3     :     0.000386
      g+4     :     0.000777
      g-4     :     0.000873
  3 N s       :     2.671639  s :     2.671639
      pz      :     1.065268  p :     3.341483
      px      :     1.230251
      py      :     1.045963
      dz2     :     0.083181  d :     0.330137
      dxz     :     0.049987
      dyz     :     0.121013
      dx2y2   :     0.040113
      dxy     :     0.035842
      f0      :     0.007614  f :     0.056661
      f+1     :     0.008687
      f-1     :     0.018248
      f+2     :     0.006208
      f-2     :     0.005049
      f+3     :     0.005509
      f-3     :     0.005345
      g0      :     0.000530  g :     0.003016
      g+1     :     0.000354
      g-1     :     0.000522
      g+2     :     0.000327
      g-2     :     0.000243
      g+3     :     0.000276
      g-3     :     0.000336
      g+4     :     0.000256
      g-4     :     0.000171
  4 C s       :     2.597231  s :     2.597231
      pz      :     0.784587  p :     2.626224
      px      :     0.817573
      py      :     1.024064
      dz2     :     0.126291  d :     0.946708
      dxz     :     0.147854
      dyz     :     0.191136
      dx2y2   :     0.210844
      dxy     :     0.270582
      f0      :     0.020468  f :     0.283560
      f+1     :     0.035358
      f-1     :     0.027899
      f+2     :     0.041208
      f-2     :     0.042968
      f+3     :     0.068119
      f-3     :     0.047540
      g0      :     0.003909  g :     0.035215
      g+1     :     0.003195
      g-1     :     0.002254
      g+2     :     0.003761
      g-2     :     0.003171
      g+3     :     0.005181
      g-3     :     0.004951
      g+4     :     0.004496
      g-4     :     0.004296
  5 C s       :     2.523066  s :     2.523066
      pz      :     0.911165  p :     2.673685
      px      :     0.917945
      py      :     0.844575
      dz2     :     0.153602  d :     0.736486
      dxz     :     0.108643
      dyz     :     0.153546
      dx2y2   :     0.122183
      dxy     :     0.198513
      f0      :     0.022004  f :     0.198382
      f+1     :     0.022148
      f-1     :     0.042023
      f+2     :     0.023669
      f-2     :     0.032545
      f+3     :     0.024579
      f-3     :     0.031414
      g0      :     0.001611  g :     0.014269
      g+1     :     0.001457
      g-1     :     0.001852
      g+2     :     0.001625
      g-2     :     0.000807
      g+3     :     0.001903
      g-3     :     0.001911
      g+4     :     0.001555
      g-4     :     0.001547
  6 H s       :     0.737824  s :     0.737824
      pz      :     0.053366  p :     0.190484
      px      :     0.087261
      py      :     0.049857
      dz2     :     0.013486  d :     0.072471
      dxz     :     0.016544
      dyz     :     0.005653
      dx2y2   :     0.018353
      dxy     :     0.018434
      f0      :     0.000651  f :     0.009814
      f+1     :     0.002258
      f-1     :     0.000560
      f+2     :     0.001003
      f-2     :     0.001263
      f+3     :     0.002308
      f-3     :     0.001772
  7 C s       :     2.564268  s :     2.564268
      pz      :     0.908178  p :     2.698581
      px      :     0.910316
      py      :     0.880087
      dz2     :     0.171586  d :     0.650934
      dxz     :     0.151621
      dyz     :     0.125318
      dx2y2   :     0.102395
      dxy     :     0.100014
      f0      :     0.015902  f :     0.160480
      f+1     :     0.044522
      f-1     :     0.036097
      f+2     :     0.022453
      f-2     :     0.016206
      f+3     :     0.012209
      f-3     :     0.013091
      g0      :     0.002042  g :     0.014492
      g+1     :     0.002020
      g-1     :     0.001766
      g+2     :     0.000622
      g-2     :     0.002762
      g+3     :     0.001455
      g-3     :     0.001644
      g+4     :     0.001081
      g-4     :     0.001100
  8 C s       :     2.578074  s :     2.578074
      pz      :     0.981624  p :     2.705087
      px      :     0.878039
      py      :     0.845425
      dz2     :     0.128820  d :     0.507543
      dxz     :     0.142364
      dyz     :     0.124027
      dx2y2   :     0.046027
      dxy     :     0.066306
      f0      :     0.015898  f :     0.115875
      f+1     :     0.034263
      f-1     :     0.026286
      f+2     :     0.010930
      f-2     :     0.010129
      f+3     :     0.010361
      f-3     :     0.008007
      g0      :     0.002178  g :     0.011786
      g+1     :     0.002226
      g-1     :     0.001861
      g+2     :     0.000558
      g-2     :     0.001396
      g+3     :     0.000909
      g-3     :     0.000989
      g+4     :     0.000804
      g-4     :     0.000865
  9 H s       :     0.781818  s :     0.781818
      pz      :     0.057080  p :     0.186885
      px      :     0.062452
      py      :     0.067353
      dz2     :     0.015672  d :     0.065471
      dxz     :     0.010725
      dyz     :     0.011601
      dx2y2   :     0.014944
      dxy     :     0.012528
      f0      :     0.000799  f :     0.009687
      f+1     :     0.001519
      f-1     :     0.001720
      f+2     :     0.001399
      f-2     :     0.001658
      f+3     :     0.001231
      f-3     :     0.001359
 10 C s       :     2.587294  s :     2.587294
      pz      :     0.983037  p :     2.717932
      px      :     0.876660
      py      :     0.858235
      dz2     :     0.135979  d :     0.507881
      dxz     :     0.135501
      dyz     :     0.127780
      dx2y2   :     0.044642
      dxy     :     0.063980
      f0      :     0.015733  f :     0.113638
      f+1     :     0.029320
      f-1     :     0.030604
      f+2     :     0.011924
      f-2     :     0.009234
      f+3     :     0.007039
      f-3     :     0.009784
      g0      :     0.001963  g :     0.011647
      g+1     :     0.002179
      g-1     :     0.002224
      g+2     :     0.000443
      g-2     :     0.001426
      g+3     :     0.000762
      g-3     :     0.001152
      g+4     :     0.000672
      g-4     :     0.000825
 11 H s       :     0.790165  s :     0.790165
      pz      :     0.053097  p :     0.186634
      px      :     0.072331
      py      :     0.061206
      dz2     :     0.013192  d :     0.064457
      dxz     :     0.013449
      dyz     :     0.008890
      dx2y2   :     0.015651
      dxy     :     0.013276
      f0      :     0.000707  f :     0.009627
      f+1     :     0.002022
      f-1     :     0.001051
      f+2     :     0.001218
      f-2     :     0.001670
      f+3     :     0.001645
      f-3     :     0.001313
 12 C s       :     2.587928  s :     2.587928
      pz      :     0.945583  p :     2.720498
      px      :     0.901595
      py      :     0.873320
      dz2     :     0.147304  d :     0.507672
      dxz     :     0.092217
      dyz     :     0.075885
      dx2y2   :     0.099644
      dxy     :     0.092621
      f0      :     0.008830  f :     0.113758
      f+1     :     0.025769
      f-1     :     0.021020
      f+2     :     0.021381
      f-2     :     0.013294
      f+3     :     0.011439
      f-3     :     0.012024
      g0      :     0.001456  g :     0.011626
      g+1     :     0.000999
      g-1     :     0.000826
      g+2     :     0.000520
      g-2     :     0.002422
      g+3     :     0.001507
      g-3     :     0.001681
      g+4     :     0.001099
      g-4     :     0.001117
 13 H s       :     0.791320  s :     0.791320
      pz      :     0.091070  p :     0.186725
      px      :     0.047441
      py      :     0.048214
      dz2     :     0.018623  d :     0.064357
      dxz     :     0.022119
      dyz     :     0.021650
      dx2y2   :     0.001038
      dxy     :     0.000928
      f0      :     0.002922  f :     0.009630
      f+1     :     0.003112
      f-1     :     0.003009
      f+2     :     0.000313
      f-2     :     0.000264
      f+3     :     0.000004
      f-3     :     0.000004
 14 C s       :     2.586891  s :     2.586891
      pz      :     0.977729  p :     2.715683
      px      :     0.884885
      py      :     0.853070
      dz2     :     0.127494  d :     0.509440
      dxz     :     0.143570
      dyz     :     0.125538
      dx2y2   :     0.046241
      dxy     :     0.066595
      f0      :     0.015316  f :     0.113894
      f+1     :     0.033626
      f-1     :     0.026651
      f+2     :     0.010483
      f-2     :     0.009500
      f+3     :     0.010328
      f-3     :     0.007989
      g0      :     0.002132  g :     0.011654
      g+1     :     0.002196
      g-1     :     0.001875
      g+2     :     0.000542
      g-2     :     0.001418
      g+3     :     0.000880
      g-3     :     0.000937
      g+4     :     0.000828
      g-4     :     0.000846
 15 H s       :     0.789849  s :     0.789849
      pz      :     0.055941  p :     0.186596
      px      :     0.063412
      py      :     0.067243
      dz2     :     0.014996  d :     0.064498
      dxz     :     0.010508
      dyz     :     0.011691
      dx2y2   :     0.014922
      dxy     :     0.012381
      f0      :     0.000787  f :     0.009627
      f+1     :     0.001460
      f-1     :     0.001750
      f+2     :     0.001370
      f-2     :     0.001666
      f+3     :     0.001223
      f-3     :     0.001370
 16 C s       :     2.575899  s :     2.575899
      pz      :     0.982185  p :     2.712828
      px      :     0.877159
      py      :     0.853484
      dz2     :     0.134009  d :     0.509167
      dxz     :     0.135389
      dyz     :     0.128368
      dx2y2   :     0.045798
      dxy     :     0.065603
      f0      :     0.015949  f :     0.116392
      f+1     :     0.029232
      f-1     :     0.031454
      f+2     :     0.012741
      f-2     :     0.009920
      f+3     :     0.007082
      f-3     :     0.010014
      g0      :     0.001957  g :     0.011759
      g+1     :     0.002148
      g-1     :     0.002233
      g+2     :     0.000493
      g-2     :     0.001452
      g+3     :     0.000786
      g-3     :     0.001190
      g+4     :     0.000643
      g-4     :     0.000857
 17 H s       :     0.778811  s :     0.778811
      pz      :     0.056679  p :     0.195329
      px      :     0.076702
      py      :     0.061948
      dz2     :     0.013387  d :     0.067016
      dxz     :     0.013976
      dyz     :     0.009198
      dx2y2   :     0.016307
      dxy     :     0.014148
      f0      :     0.000718  f :     0.009738
      f+1     :     0.002025
      f-1     :     0.001028
      f+2     :     0.001211
      f-2     :     0.001669
      f+3     :     0.001739
      f-3     :     0.001348
 18 C s       :     2.545248  s :     2.545248
      pz      :     0.936297  p :     2.709423
      px      :     0.914014
      py      :     0.859113
      dz2     :     0.190223  d :     0.893312
      dxz     :     0.157191
      dyz     :     0.162634
      dx2y2   :     0.171144
      dxy     :     0.212119
      f0      :     0.023211  f :     0.242536
      f+1     :     0.042115
      f-1     :     0.039277
      f+2     :     0.021587
      f-2     :     0.033908
      f+3     :     0.025332
      f-3     :     0.057107
      g0      :     0.001548  g :     0.015696
      g+1     :     0.001661
      g-1     :     0.001816
      g+2     :     0.001268
      g-2     :     0.001540
      g+3     :     0.001376
      g-3     :     0.001786
      g+4     :     0.002294
      g-4     :     0.002407
 19 C s       :     2.537780  s :     2.537780
      pz      :     0.930775  p :     2.758581
      px      :     0.890595
      py      :     0.937211
      dz2     :     0.100714  d :     0.384402
      dxz     :     0.066526
      dyz     :     0.042418
      dx2y2   :     0.058016
      dxy     :     0.116728
      f0      :     0.007895  f :     0.074531
      f+1     :     0.015607
      f-1     :     0.006132
      f+2     :     0.010429
      f-2     :     0.008623
      f+3     :     0.012710
      f-3     :     0.013134
      g0      :     0.000509  g :     0.003840
      g+1     :     0.000220
      g-1     :     0.000207
      g+2     :     0.000700
      g-2     :     0.000223
      g+3     :     0.000471
      g-3     :     0.000386
      g+4     :     0.000420
      g-4     :     0.000704
 20 H s       :     0.780074  s :     0.780074
      pz      :     0.063721  p :     0.197494
      px      :     0.060415
      py      :     0.073358
      dz2     :     0.017240  d :     0.068364
      dxz     :     0.009134
      dyz     :     0.010489
      dx2y2   :     0.018543
      dxy     :     0.012958
      f0      :     0.000751  f :     0.009479
      f+1     :     0.001171
      f-1     :     0.001679
      f+2     :     0.001372
      f-2     :     0.001526
      f+3     :     0.001023
      f-3     :     0.001958
 21 H s       :     0.776988  s :     0.776988
      pz      :     0.053921  p :     0.190700
      px      :     0.057659
      py      :     0.079120
      dz2     :     0.005286  d :     0.067540
      dxz     :     0.005571
      dyz     :     0.019108
      dx2y2   :     0.021296
      dxy     :     0.016279
      f0      :     0.001150  f :     0.009425
      f+1     :     0.000507
      f-1     :     0.000933
      f+2     :     0.000557
      f-2     :     0.001472
      f+3     :     0.001686
      f-3     :     0.003120
 22 H s       :     0.781881  s :     0.781881
      pz      :     0.084962  p :     0.190577
      px      :     0.048847
      py      :     0.056768
      dz2     :     0.018772  d :     0.067384
      dxz     :     0.022366
      dyz     :     0.021694
      dx2y2   :     0.001975
      dxy     :     0.002578
      f0      :     0.002865  f :     0.009366
      f+1     :     0.002662
      f-1     :     0.002584
      f+2     :     0.000555
      f-2     :     0.000649
      f+3     :     0.000032
      f-3     :     0.000019
 23 C s       :     2.538504  s :     2.538504
      pz      :     0.882898  p :     2.757762
      px      :     0.938983
      py      :     0.935881
      dz2     :     0.094018  d :     0.385301
      dxz     :     0.090178
      dyz     :     0.089280
      dx2y2   :     0.050550
      dxy     :     0.061275
      f0      :     0.014900  f :     0.074564
      f+1     :     0.017809
      f-1     :     0.016764
      f+2     :     0.007429
      f-2     :     0.008322
      f+3     :     0.008595
      f-3     :     0.000745
      g0      :     0.000765  g :     0.003844
      g+1     :     0.001097
      g-1     :     0.000927
      g+2     :     0.000162
      g-2     :     0.000305
      g+3     :     0.000388
      g-3     :     0.000030
      g+4     :     0.000065
      g-4     :     0.000106
 24 H s       :     0.782429  s :     0.782429
      pz      :     0.052486  p :     0.190492
      px      :     0.082872
      py      :     0.055134
      dz2     :     0.010953  d :     0.067251
      dxz     :     0.018696
      dyz     :     0.002547
      dx2y2   :     0.011436
      dxy     :     0.023619
      f0      :     0.000597  f :     0.009357
      f+1     :     0.002366
      f-1     :     0.000147
      f+2     :     0.001580
      f-2     :     0.000793
      f+3     :     0.001348
      f-3     :     0.002525
 25 H s       :     0.778019  s :     0.778019
      pz      :     0.049167  p :     0.190036
      px      :     0.062992
      py      :     0.077877
      dz2     :     0.006812  d :     0.067276
      dxz     :     0.005891
      dyz     :     0.017103
      dx2y2   :     0.023101
      dxy     :     0.014370
      f0      :     0.000904  f :     0.009400
      f+1     :     0.000592
      f-1     :     0.001268
      f+2     :     0.000555
      f-2     :     0.001493
      f+3     :     0.001557
      f-3     :     0.003031
 26 H s       :     0.782158  s :     0.782158
      pz      :     0.058009  p :     0.197348
      px      :     0.061380
      py      :     0.077959
      dz2     :     0.015823  d :     0.068077
      dxz     :     0.007502
      dyz     :     0.012898
      dx2y2   :     0.018240
      dxy     :     0.013615
      f0      :     0.000671  f :     0.009437
      f+1     :     0.000817
      f-1     :     0.002061
      f+2     :     0.001353
      f-2     :     0.001501
      f+3     :     0.000971
      f-3     :     0.002062
 27 C s       :     2.541750  s :     2.541750
      pz      :     0.924191  p :     2.761980
      px      :     0.928231
      py      :     0.909558
      dz2     :     0.128036  d :     0.395248
      dxz     :     0.035147
      dyz     :     0.049945
      dx2y2   :     0.088963
      dxy     :     0.093156
      f0      :     0.009456  f :     0.075579
      f+1     :     0.005838
      f-1     :     0.015156
      f+2     :     0.011138
      f-2     :     0.009855
      f+3     :     0.012196
      f-3     :     0.011940
      g0      :     0.000523  g :     0.003906
      g+1     :     0.000176
      g-1     :     0.000344
      g+2     :     0.000279
      g-2     :     0.000596
      g+3     :     0.000469
      g-3     :     0.000559
      g+4     :     0.000610
      g-4     :     0.000350
 28 H s       :     0.787007  s :     0.787007
      pz      :     0.056019  p :     0.189212
      px      :     0.082715
      py      :     0.050478
      dz2     :     0.011650  d :     0.067314
      dxz     :     0.017628
      dyz     :     0.002315
      dx2y2   :     0.012388
      dxy     :     0.023333
      f0      :     0.000593  f :     0.009374
      f+1     :     0.002360
      f-1     :     0.000181
      f+2     :     0.001421
      f-2     :     0.000704
      f+3     :     0.001520
      f-3     :     0.002595
 29 H s       :     0.786092  s :     0.786092
      pz      :     0.086019  p :     0.189189
      px      :     0.052921
      py      :     0.050249
      dz2     :     0.018065  d :     0.067188
      dxz     :     0.024237
      dyz     :     0.022795
      dx2y2   :     0.000663
      dxy     :     0.001428
      f0      :     0.002839  f :     0.009356
      f+1     :     0.003089
      f-1     :     0.002941
      f+2     :     0.000145
      f-2     :     0.000329
      f+3     :     0.000009
      f-3     :     0.000003
 30 H s       :     0.783697  s :     0.783697
      pz      :     0.053688  p :     0.189129
      px      :     0.062043
      py      :     0.073399
      dz2     :     0.007681  d :     0.067154
      dxz     :     0.006290
      dyz     :     0.016064
      dx2y2   :     0.023466
      dxy     :     0.013653
      f0      :     0.000896  f :     0.009381
      f+1     :     0.000626
      f-1     :     0.001301
      f+2     :     0.000447
      f-2     :     0.001473
      f+3     :     0.001666
      f-3     :     0.002971
 31 C s       :     2.557676  s :     2.557676
      pz      :     0.877281  p :     2.655494
      px      :     0.774831
      py      :     1.003382
      dz2     :     0.197652  d :     0.768223
      dxz     :     0.168737
      dyz     :     0.204917
      dx2y2   :     0.097293
      dxy     :     0.099624
      f0      :     0.029755  f :     0.202886
      f+1     :     0.034081
      f-1     :     0.067798
      f+2     :     0.019447
      f-2     :     0.023205
      f+3     :     0.014590
      f-3     :     0.014009
      g0      :     0.003965  g :     0.020486
      g+1     :     0.002990
      g-1     :     0.003973
      g+2     :     0.002949
      g-2     :     0.001538
      g+3     :     0.001430
      g-3     :     0.001552
      g+4     :     0.001005
      g-4     :     0.001083
 32 C s       :     2.561986  s :     2.561986
      pz      :     0.978184  p :     2.706797
      px      :     0.795637
      py      :     0.932976
      dz2     :     0.146776  d :     0.617755
      dxz     :     0.099328
      dyz     :     0.194513
      dx2y2   :     0.092444
      dxy     :     0.084693
      f0      :     0.016855  f :     0.152241
      f+1     :     0.016451
      f-1     :     0.056950
      f+2     :     0.014910
      f-2     :     0.018207
      f+3     :     0.014389
      f-3     :     0.014478
      g0      :     0.002303  g :     0.013645
      g+1     :     0.001384
      g-1     :     0.002754
      g+2     :     0.001840
      g-2     :     0.000559
      g+3     :     0.001134
      g-3     :     0.001478
      g+4     :     0.001055
      g-4     :     0.001137
 33 C s       :     2.571223  s :     2.571223
      pz      :     0.978667  p :     2.703830
      px      :     0.774976
      py      :     0.950186
      dz2     :     0.141121  d :     0.528812
      dxz     :     0.101438
      dyz     :     0.176093
      dx2y2   :     0.068816
      dxy     :     0.041344
      f0      :     0.018065  f :     0.117512
      f+1     :     0.017207
      f-1     :     0.042457
      f+2     :     0.010796
      f-2     :     0.012938
      f+3     :     0.006781
      f-3     :     0.009269
      g0      :     0.001973  g :     0.011831
      g+1     :     0.001550
      g-1     :     0.003209
      g+2     :     0.000969
      g-2     :     0.000821
      g+3     :     0.000797
      g-3     :     0.001208
      g+4     :     0.000755
      g-4     :     0.000548
 34 H s       :     0.770135  s :     0.770135
      pz      :     0.054194  p :     0.202906
      px      :     0.055128
      py      :     0.093583
      dz2     :     0.013093  d :     0.068787
      dxz     :     0.004775
      dyz     :     0.020571
      dx2y2   :     0.013241
      dxy     :     0.017107
      f0      :     0.000710  f :     0.009855
      f+1     :     0.000056
      f-1     :     0.003103
      f+2     :     0.001752
      f-2     :     0.001185
      f+3     :     0.001685
      f-3     :     0.001365
 35 C s       :     2.583045  s :     2.583045
      pz      :     0.944683  p :     2.749334
      px      :     0.814255
      py      :     0.990396
      dz2     :     0.146757  d :     0.509921
      dxz     :     0.030085
      dyz     :     0.140875
      dx2y2   :     0.093410
      dxy     :     0.098794
      f0      :     0.009971  f :     0.114124
      f+1     :     0.003950
      f-1     :     0.041818
      f+2     :     0.015915
      f-2     :     0.019420
      f+3     :     0.011449
      f-3     :     0.011601
      g0      :     0.001425  g :     0.011715
      g+1     :     0.000246
      g-1     :     0.001722
      g+2     :     0.002143
      g-2     :     0.000784
      g+3     :     0.001450
      g-3     :     0.001726
      g+4     :     0.001069
      g-4     :     0.001149
 36 H s       :     0.794765  s :     0.794765
      pz      :     0.089183  p :     0.190438
      px      :     0.057539
      py      :     0.043715
      dz2     :     0.018590  d :     0.065017
      dxz     :     0.020662
      dyz     :     0.023632
      dx2y2   :     0.001095
      dxy     :     0.001040
      f0      :     0.002961  f :     0.009742
      f+1     :     0.002717
      f-1     :     0.003431
      f+2     :     0.000326
      f-2     :     0.000296
      f+3     :     0.000005
      f-3     :     0.000006
 37 C s       :     2.583881  s :     2.583881
      pz      :     0.978091  p :     2.716664
      px      :     0.774498
      py      :     0.964075
      dz2     :     0.125417  d :     0.529487
      dxz     :     0.092331
      dyz     :     0.190387
      dx2y2   :     0.060090
      dxy     :     0.061262
      f0      :     0.016036  f :     0.116910
      f+1     :     0.017265
      f-1     :     0.043945
      f+2     :     0.011111
      f-2     :     0.008519
      f+3     :     0.011451
      f-3     :     0.008584
      g0      :     0.002297  g :     0.011991
      g+1     :     0.001498
      g-1     :     0.002469
      g+2     :     0.001668
      g-2     :     0.000328
      g+3     :     0.000855
      g-3     :     0.000984
      g+4     :     0.000824
      g-4     :     0.001068
 38 H s       :     0.791507  s :     0.791507
      pz      :     0.057076  p :     0.186135
      px      :     0.054046
      py      :     0.075013
      dz2     :     0.015871  d :     0.064274
      dxz     :     0.007145
      dyz     :     0.014959
      dx2y2   :     0.013025
      dxy     :     0.013274
      f0      :     0.000861  f :     0.009609
      f+1     :     0.000343
      f-1     :     0.002925
      f+2     :     0.001584
      f-2     :     0.001498
      f+3     :     0.001138
      f-3     :     0.001260
 39 C s       :     2.569924  s :     2.569924
      pz      :     0.985592  p :     2.743746
      px      :     0.822822
      py      :     0.935332
      dz2     :     0.134322  d :     0.500748
      dxz     :     0.088948
      dyz     :     0.173910
      dx2y2   :     0.064746
      dxy     :     0.038822
      f0      :     0.017691  f :     0.115432
      f+1     :     0.017218
      f-1     :     0.041720
      f+2     :     0.011195
      f-2     :     0.012855
      f+3     :     0.005966
      f-3     :     0.008787
      g0      :     0.001924  g :     0.011648
      g+1     :     0.001460
      g-1     :     0.003186
      g+2     :     0.000933
      g-2     :     0.000922
      g+3     :     0.000790
      g-3     :     0.001178
      g+4     :     0.000730
      g-4     :     0.000525
 40 H s       :     0.771719  s :     0.771719
      pz      :     0.057909  p :     0.203876
      px      :     0.060799
      py      :     0.085168
      dz2     :     0.012855  d :     0.068643
      dxz     :     0.004423
      dyz     :     0.019018
      dx2y2   :     0.013507
      dxy     :     0.018841
      f0      :     0.000711  f :     0.009943
      f+1     :     0.000070
      f-1     :     0.002839
      f+2     :     0.001761
      f-2     :     0.001094
      f+3     :     0.002001
      f-3     :     0.001467
 41 C s       :     2.530269  s :     2.530269
      pz      :     0.903763  p :     2.715898
      px      :     0.911150
      py      :     0.900985
      dz2     :     0.120977  d :     0.790160
      dxz     :     0.172860
      dyz     :     0.180119
      dx2y2   :     0.180611
      dxy     :     0.135594
      f0      :     0.016595  f :     0.197466
      f+1     :     0.030767
      f-1     :     0.033958
      f+2     :     0.022979
      f-2     :     0.038820
      f+3     :     0.026267
      f-3     :     0.028079
      g0      :     0.000885  g :     0.011481
      g+1     :     0.001105
      g-1     :     0.001294
      g+2     :     0.001673
      g-2     :     0.001057
      g+3     :     0.001667
      g-3     :     0.001592
      g+4     :     0.001033
      g-4     :     0.001175
 42 C s       :     2.532117  s :     2.532117
      pz      :     0.924239  p :     2.743526
      px      :     0.886087
      py      :     0.933200
      dz2     :     0.028324  d :     0.395318
      dxz     :     0.110091
      dyz     :     0.108595
      dx2y2   :     0.097028
      dxy     :     0.051280
      f0      :     0.008012  f :     0.075569
      f+1     :     0.017117
      f-1     :     0.003951
      f+2     :     0.012496
      f-2     :     0.010454
      f+3     :     0.010396
      f-3     :     0.013143
      g0      :     0.000596  g :     0.003809
      g+1     :     0.000237
      g-1     :     0.000090
      g+2     :     0.000707
      g-2     :     0.000163
      g+3     :     0.000401
      g-3     :     0.000693
      g+4     :     0.000398
      g-4     :     0.000525
 43 H s       :     0.772795  s :     0.772795
      pz      :     0.069006  p :     0.192769
      px      :     0.067919
      py      :     0.055845
      dz2     :     0.017038  d :     0.068191
      dxz     :     0.013019
      dyz     :     0.015029
      dx2y2   :     0.012413
      dxy     :     0.010692
      f0      :     0.001052  f :     0.009420
      f+1     :     0.002406
      f-1     :     0.000652
      f+2     :     0.001727
      f-2     :     0.002024
      f+3     :     0.000895
      f-3     :     0.000665
 44 H s       :     0.775392  s :     0.775392
      pz      :     0.070168  p :     0.204901
      px      :     0.053755
      py      :     0.080978
      dz2     :     0.018286  d :     0.069176
      dxz     :     0.012709
      dyz     :     0.013304
      dx2y2   :     0.012173
      dxy     :     0.012703
      f0      :     0.000980  f :     0.009464
      f+1     :     0.000460
      f-1     :     0.002727
      f+2     :     0.001557
      f-2     :     0.002061
      f+3     :     0.000743
      f-3     :     0.000936
 45 H s       :     0.777651  s :     0.777651
      pz      :     0.061459  p :     0.191407
      px      :     0.051061
      py      :     0.078887
      dz2     :     0.011936  d :     0.067745
      dxz     :     0.008283
      dyz     :     0.017340
      dx2y2   :     0.014180
      dxy     :     0.016005
      f0      :     0.000532  f :     0.009392
      f+1     :     0.000143
      f-1     :     0.002563
      f+2     :     0.001567
      f-2     :     0.001749
      f+3     :     0.001333
      f-3     :     0.001504
 46 C s       :     2.530619  s :     2.530619
      pz      :     0.917077  p :     2.743280
      px      :     0.933719
      py      :     0.892484
      dz2     :     0.038733  d :     0.412814
      dxz     :     0.122178
      dyz     :     0.108884
      dx2y2   :     0.094069
      dxy     :     0.048950
      f0      :     0.009378  f :     0.077114
      f+1     :     0.005913
      f-1     :     0.016737
      f+2     :     0.011872
      f-2     :     0.013305
      f+3     :     0.011118
      f-3     :     0.008790
      g0      :     0.000405  g :     0.003921
      g+1     :     0.000094
      g-1     :     0.000620
      g+2     :     0.000617
      g-2     :     0.000377
      g+3     :     0.000768
      g-3     :     0.000357
      g+4     :     0.000288
      g-4     :     0.000394
 47 H s       :     0.779386  s :     0.779386
      pz      :     0.068137  p :     0.190228
      px      :     0.071389
      py      :     0.050702
      dz2     :     0.017601  d :     0.067824
      dxz     :     0.013518
      dyz     :     0.014190
      dx2y2   :     0.011897
      dxy     :     0.010619
      f0      :     0.001049  f :     0.009371
      f+1     :     0.002611
      f-1     :     0.000667
      f+2     :     0.001613
      f-2     :     0.001985
      f+3     :     0.000801
      f-3     :     0.000645
 48 H s       :     0.775883  s :     0.775883
      pz      :     0.063708  p :     0.190998
      px      :     0.056358
      py      :     0.070933
      dz2     :     0.014559  d :     0.068197
      dxz     :     0.011518
      dyz     :     0.014099
      dx2y2   :     0.014716
      dxy     :     0.013304
      f0      :     0.000625  f :     0.009448
      f+1     :     0.000322
      f-1     :     0.002545
      f+2     :     0.001687
      f-2     :     0.001865
      f+3     :     0.001068
      f-3     :     0.001338
 49 H s       :     0.779457  s :     0.779457
      pz      :     0.059081  p :     0.190683
      px      :     0.079657
      py      :     0.051945
      dz2     :     0.010757  d :     0.067927
      dxz     :     0.018070
      dyz     :     0.008290
      dx2y2   :     0.013766
      dxy     :     0.017044
      f0      :     0.000550  f :     0.009378
      f+1     :     0.002401
      f-1     :     0.000157
      f+2     :     0.001587
      f-2     :     0.001706
      f+3     :     0.001426
      f-3     :     0.001550
 50 C s       :     2.534420  s :     2.534420
      pz      :     0.910131  p :     2.739682
      px      :     0.906979
      py      :     0.922572
      dz2     :     0.046206  d :     0.395063
      dxz     :     0.090132
      dyz     :     0.124750
      dx2y2   :     0.095352
      dxy     :     0.038622
      f0      :     0.011661  f :     0.075126
      f+1     :     0.014459
      f-1     :     0.007292
      f+2     :     0.013108
      f-2     :     0.011182
      f+3     :     0.009453
      f-3     :     0.007972
      g0      :     0.000286  g :     0.003812
      g+1     :     0.000883
      g-1     :     0.000114
      g+2     :     0.000485
      g-2     :     0.000515
      g+3     :     0.000565
      g-3     :     0.000429
      g+4     :     0.000262
      g-4     :     0.000274
 51 H s       :     0.778286  s :     0.778286
      pz      :     0.058063  p :     0.190337
      px      :     0.076779
      py      :     0.055495
      dz2     :     0.011318  d :     0.067469
      dxz     :     0.016136
      dyz     :     0.008699
      dx2y2   :     0.013746
      dxy     :     0.017570
      f0      :     0.000536  f :     0.009371
      f+1     :     0.002360
      f-1     :     0.000143
      f+2     :     0.001540
      f-2     :     0.001707
      f+3     :     0.001426
      f-3     :     0.001660
 52 H s       :     0.777009  s :     0.777009
      pz      :     0.060090  p :     0.190892
      px      :     0.052101
      py      :     0.078701
      dz2     :     0.011754  d :     0.067654
      dxz     :     0.008858
      dyz     :     0.017276
      dx2y2   :     0.015359
      dxy     :     0.014407
      f0      :     0.000518  f :     0.009379
      f+1     :     0.000228
      f-1     :     0.002512
      f+2     :     0.001715
      f-2     :     0.001672
      f+3     :     0.001232
      f-3     :     0.001502
 53 H s       :     0.776095  s :     0.776095
      pz      :     0.068625  p :     0.203505
      px      :     0.055175
      py      :     0.079704
      dz2     :     0.018099  d :     0.068828
      dxz     :     0.013869
      dyz     :     0.013017
      dx2y2   :     0.010933
      dxy     :     0.012909
      f0      :     0.000976  f :     0.009363
      f+1     :     0.000713
      f-1     :     0.002554
      f+2     :     0.001558
      f-2     :     0.002049
      f+3     :     0.000817
      f-3     :     0.000698
 54 C s       :     2.605581  s :     2.605581
      pz      :     1.037173  p :     2.584197
      px      :     0.776113
      py      :     0.770912
      dz2     :     0.296195  d :     1.159601
      dxz     :     0.307111
      dyz     :     0.290021
      dx2y2   :     0.134130
      dxy     :     0.132145
      f0      :     0.075514  f :     0.366167
      f+1     :     0.080959
      f-1     :     0.082311
      f+2     :     0.028683
      f-2     :     0.041610
      f+3     :     0.028307
      f-3     :     0.028783
      g0      :     0.009785  g :     0.050330
      g+1     :     0.009740
      g-1     :     0.009562
      g+2     :     0.001571
      g-2     :     0.004887
      g+3     :     0.003669
      g-3     :     0.003927
      g+4     :     0.002634
      g-4     :     0.004554
 55 C s       :     2.568714  s :     2.568714
      pz      :     0.979929  p :     2.756398
      px      :     0.914517
      py      :     0.861952
      dz2     :     0.151893  d :     0.629237
      dxz     :     0.173772
      dyz     :     0.139337
      dx2y2   :     0.077043
      dxy     :     0.087192
      f0      :     0.031964  f :     0.156318
      f+1     :     0.032830
      f-1     :     0.030050
      f+2     :     0.013196
      f-2     :     0.021242
      f+3     :     0.015006
      f-3     :     0.012029
      g0      :     0.002829  g :     0.014824
      g+1     :     0.002275
      g-1     :     0.001906
      g+2     :     0.000983
      g-2     :     0.002111
      g+3     :     0.000859
      g-3     :     0.001641
      g+4     :     0.001079
      g-4     :     0.001141
 56 C s       :     2.576719  s :     2.576719
      pz      :     0.984673  p :     2.686089
      px      :     0.874118
      py      :     0.827299
      dz2     :     0.159486  d :     0.508904
      dxz     :     0.129073
      dyz     :     0.119280
      dx2y2   :     0.034398
      dxy     :     0.066667
      f0      :     0.026702  f :     0.117273
      f+1     :     0.022553
      f-1     :     0.024733
      f+2     :     0.017809
      f-2     :     0.013936
      f+3     :     0.004209
      f-3     :     0.007330
      g0      :     0.002183  g :     0.011857
      g+1     :     0.002136
      g-1     :     0.002210
      g+2     :     0.000847
      g-2     :     0.001417
      g+3     :     0.000885
      g-3     :     0.001164
      g+4     :     0.000507
      g-4     :     0.000507
 57 H s       :     0.773673  s :     0.773673
      pz      :     0.047703  p :     0.195079
      px      :     0.083011
      py      :     0.064365
      dz2     :     0.008382  d :     0.066250
      dxz     :     0.015982
      dyz     :     0.009113
      dx2y2   :     0.018279
      dxy     :     0.014493
      f0      :     0.000984  f :     0.009729
      f+1     :     0.001494
      f-1     :     0.000820
      f+2     :     0.000666
      f-2     :     0.001947
      f+3     :     0.002155
      f-3     :     0.001664
 58 C s       :     2.584971  s :     2.584971
      pz      :     0.950325  p :     2.716910
      px      :     0.907157
      py      :     0.859427
      dz2     :     0.139851  d :     0.499585
      dxz     :     0.110767
      dyz     :     0.073297
      dx2y2   :     0.087302
      dxy     :     0.088369
      f0      :     0.018928  f :     0.113103
      f+1     :     0.019520
      f-1     :     0.015854
      f+2     :     0.017705
      f-2     :     0.018291
      f+3     :     0.012140
      f-3     :     0.010665
      g0      :     0.001156  g :     0.011643
      g+1     :     0.001592
      g-1     :     0.001155
      g+2     :     0.000702
      g-2     :     0.001882
      g+3     :     0.001129
      g-3     :     0.001803
      g+4     :     0.001118
      g-4     :     0.001105
 59 H s       :     0.787999  s :     0.787999
      pz      :     0.088805  p :     0.186098
      px      :     0.049617
      py      :     0.047676
      dz2     :     0.019687  d :     0.064571
      dxz     :     0.020469
      dyz     :     0.020366
      dx2y2   :     0.001938
      dxy     :     0.002110
      f0      :     0.003122  f :     0.009662
      f+1     :     0.002702
      f-1     :     0.002587
      f+2     :     0.000572
      f-2     :     0.000629
      f+3     :     0.000021
      f-3     :     0.000030
 60 C s       :     2.588120  s :     2.588120
      pz      :     0.975757  p :     2.697835
      px      :     0.890533
      py      :     0.831546
      dz2     :     0.114475  d :     0.507513
      dxz     :     0.147693
      dyz     :     0.118723
      dx2y2   :     0.060563
      dxy     :     0.066058
      f0      :     0.022840  f :     0.113688
      f+1     :     0.024202
      f-1     :     0.022959
      f+2     :     0.007216
      f-2     :     0.015563
      f+3     :     0.012132
      f-3     :     0.008777
      g0      :     0.002480  g :     0.011567
      g+1     :     0.001667
      g-1     :     0.001416
      g+2     :     0.000477
      g-2     :     0.001772
      g+3     :     0.000458
      g-3     :     0.001128
      g+4     :     0.001000
      g-4     :     0.001169
 61 H s       :     0.788109  s :     0.788109
      pz      :     0.067153  p :     0.184329
      px      :     0.057449
      py      :     0.059727
      dz2     :     0.019737  d :     0.063970
      dxz     :     0.011871
      dyz     :     0.011965
      dx2y2   :     0.010282
      dxy     :     0.010115
      f0      :     0.001672  f :     0.009573
      f+1     :     0.001525
      f-1     :     0.001660
      f+2     :     0.001662
      f-2     :     0.001649
      f+3     :     0.000667
      f-3     :     0.000738
 62 C s       :     2.585441  s :     2.585441
      pz      :     0.992894  p :     2.717955
      px      :     0.883643
      py      :     0.841418
      dz2     :     0.160617  d :     0.499762
      dxz     :     0.127086
      dyz     :     0.116088
      dx2y2   :     0.032205
      dxy     :     0.063766
      f0      :     0.025616  f :     0.113215
      f+1     :     0.022339
      f-1     :     0.023575
      f+2     :     0.017132
      f-2     :     0.013678
      f+3     :     0.003890
      f-3     :     0.006985
      g0      :     0.002081  g :     0.011665
      g+1     :     0.002121
      g-1     :     0.002104
      g+2     :     0.000912
      g-2     :     0.001398
      g+3     :     0.000880
      g-3     :     0.001173
      g+4     :     0.000513
      g-4     :     0.000483
 63 H s       :     0.788408  s :     0.788408
      pz      :     0.046112  p :     0.186018
      px      :     0.075780
      py      :     0.064126
      dz2     :     0.008166  d :     0.064497
      dxz     :     0.015081
      dyz     :     0.008731
      dx2y2   :     0.018380
      dxy     :     0.014140
      f0      :     0.000970  f :     0.009660
      f+1     :     0.001444
      f-1     :     0.000814
      f+2     :     0.000634
      f-2     :     0.001939
      f+3     :     0.002208
      f-3     :     0.001653
 64 C s       :     2.577895  s :     2.577895
      pz      :     0.959148  p :     2.685353
      px      :     0.891533
      py      :     0.834672
      dz2     :     0.142085  d :     0.509166
      dxz     :     0.107620
      dyz     :     0.072788
      dx2y2   :     0.097922
      dxy     :     0.088751
      f0      :     0.019497  f :     0.117416
      f+1     :     0.020103
      f-1     :     0.016121
      f+2     :     0.018753
      f-2     :     0.018097
      f+3     :     0.013473
      f-3     :     0.011371
      g0      :     0.001201  g :     0.011899
      g+1     :     0.001577
      g-1     :     0.001160
      g+2     :     0.000704
      g-2     :     0.001868
      g+3     :     0.001120
      g-3     :     0.001746
      g+4     :     0.001206
      g-4     :     0.001317
 65 H s       :     0.779459  s :     0.779459
      pz      :     0.093087  p :     0.187347
      px      :     0.047977
      py      :     0.046283
      dz2     :     0.019750  d :     0.065124
      dxz     :     0.021238
      dyz     :     0.020506
      dx2y2   :     0.001679
      dxy     :     0.001951
      f0      :     0.003134  f :     0.009670
      f+1     :     0.002780
      f-1     :     0.002594
      f+2     :     0.000527
      f-2     :     0.000592
      f+3     :     0.000016
      f-3     :     0.000027
 66 H s       :     0.686881  s :     0.686881
      pz      :     0.091290  p :     0.341826
      px      :     0.121636
      py      :     0.128900
      dz2     :     0.028322  d :     0.135377
      dxz     :     0.019914
      dyz     :     0.027457
      dx2y2   :     0.019968
      dxy     :     0.039717
      f0      :     0.001862  f :     0.023646
      f+1     :     0.000466
      f-1     :     0.006007
      f+2     :     0.003132
      f-2     :     0.006169
      f+3     :     0.004101
      f-3     :     0.001910


                      *****************************
                      * MAYER POPULATION ANALYSIS *
                      *****************************

  NA   - Mulliken gross atomic population
  ZA   - Total nuclear charge
  QA   - Mulliken gross atomic charge
  VA   - Mayer's total valence
  BVA  - Mayer's bonded valence
  FA   - Mayer's free valence

  ATOM       NA         ZA         QA         VA         BVA        FA
  0 O      8.3977     8.0000    -0.3977     1.9869     1.9869    -0.0000
  1 O      8.4225     8.0000    -0.4225     2.0774     2.0774     0.0000
  2 N      7.4069     7.0000    -0.4069     2.9294     2.9294    -0.0000
  3 N      7.4499     7.0000    -0.4499     2.8277     2.8277    -0.0000
  4 C      5.6590     6.0000     0.3410     3.7681     3.7681    -0.0000
  5 C      5.6281     6.0000     0.3719     3.7658     3.7658     0.0000
  6 H      0.9832     1.0000     0.0168     0.9964     0.9964     0.0000
  7 C      5.9503     6.0000     0.0497     3.7188     3.7188    -0.0000
  8 C      6.1390     6.0000    -0.1390     3.9606     3.9606    -0.0000
  9 H      0.8875     1.0000     0.1125     1.0017     1.0017     0.0000
 10 C      6.1434     6.0000    -0.1434     3.9854     3.9854     0.0000
 11 H      0.8576     1.0000     0.1424     0.9729     0.9729     0.0000
 12 C      6.1251     6.0000    -0.1251     3.9820     3.9820     0.0000
 13 H      0.8642     1.0000     0.1358     0.9765     0.9765     0.0000
 14 C      6.1314     6.0000    -0.1314     4.0083     4.0083     0.0000
 15 H      0.8544     1.0000     0.1456     0.9681     0.9681     0.0000
 16 C      6.1533     6.0000    -0.1533     3.9426     3.9426    -0.0000
 17 H      0.9185     1.0000     0.0815     1.0095     1.0095     0.0000
 18 C      5.9668     6.0000     0.0332     4.2784     4.2784     0.0000
 19 C      6.2653     6.0000    -0.2653     3.9415     3.9415     0.0000
 20 H      0.9084     1.0000     0.0916     0.9906     0.9906     0.0000
 21 H      0.8840     1.0000     0.1160     0.9824     0.9824    -0.0000
 22 H      0.8859     1.0000     0.1141     0.9965     0.9965    -0.0000
 23 C      6.2616     6.0000    -0.2616     3.9448     3.9448     0.0000
 24 H      0.8877     1.0000     0.1123     0.9901     0.9901    -0.0000
 25 H      0.8821     1.0000     0.1179     0.9843     0.9843     0.0000
 26 H      0.9044     1.0000     0.0956     1.0007     1.0007     0.0000
 27 C      6.3027     6.0000    -0.3027     3.9648     3.9648     0.0000
 28 H      0.8920     1.0000     0.1080     0.9959     0.9959    -0.0000
 29 H      0.8855     1.0000     0.1145     0.9899     0.9899     0.0000
 30 H      0.9016     1.0000     0.0984     0.9902     0.9902    -0.0000
 31 C      5.8148     6.0000     0.1852     3.6165     3.6165    -0.0000
 32 C      6.0102     6.0000    -0.0102     3.5832     3.5832    -0.0000
 33 C      6.0675     6.0000    -0.0675     3.8864     3.8864     0.0000
 34 H      0.9174     1.0000     0.0826     1.0090     1.0090     0.0000
 35 C      6.1747     6.0000    -0.1747     3.9544     3.9544    -0.0000
 36 H      0.8756     1.0000     0.1244     0.9783     0.9783    -0.0000
 37 C      6.1269     6.0000    -0.1269     3.9634     3.9634    -0.0000
 38 H      0.8617     1.0000     0.1383     0.9685     0.9685    -0.0000
 39 C      6.1362     6.0000    -0.1362     3.9389     3.9389    -0.0000
 40 H      0.9461     1.0000     0.0539     1.0192     1.0192    -0.0000
 41 C      6.1175     6.0000    -0.1175     4.1290     4.1290    -0.0000
 42 C      6.1793     6.0000    -0.1793     3.9523     3.9523     0.0000
 43 H      0.9318     1.0000     0.0682     0.9944     0.9944    -0.0000
 44 H      0.9424     1.0000     0.0576     1.0176     1.0176     0.0000
 45 H      0.9119     1.0000     0.0881     0.9978     0.9978     0.0000
 46 C      6.2481     6.0000    -0.2481     4.0046     4.0046     0.0000
 47 H      0.8945     1.0000     0.1055     0.9821     0.9821     0.0000
 48 H      0.8998     1.0000     0.1002     0.9858     0.9858    -0.0000
 49 H      0.8968     1.0000     0.1032     0.9817     0.9817     0.0000
 50 C      6.2573     6.0000    -0.2573     3.9580     3.9580    -0.0000
 51 H      0.8880     1.0000     0.1120     0.9899     0.9899    -0.0000
 52 H      0.8981     1.0000     0.1019     0.9874     0.9874     0.0000
 53 H      0.9079     1.0000     0.0921     1.0070     1.0070    -0.0000
 54 C      5.6226     6.0000     0.3774     4.0483     4.0483     0.0000
 55 C      5.9606     6.0000     0.0394     3.8308     3.8308     0.0000
 56 C      6.1156     6.0000    -0.1156     3.8846     3.8846     0.0000
 57 H      0.9030     1.0000     0.0970     1.0184     1.0184     0.0000
 58 C      6.1244     6.0000    -0.1244     3.9701     3.9701     0.0000
 59 H      0.8520     1.0000     0.1480     0.9740     0.9740    -0.0000
 60 C      6.0960     6.0000    -0.0960     3.9524     3.9524     0.0000
 61 H      0.8496     1.0000     0.1504     0.9709     0.9709     0.0000
 62 C      6.1269     6.0000    -0.1269     3.9543     3.9543    -0.0000
 63 H      0.8534     1.0000     0.1466     0.9724     0.9724    -0.0000
 64 C      6.0589     6.0000    -0.0589     3.8687     3.8687     0.0000
 65 H      0.8788     1.0000     0.1212     1.0061     1.0061     0.0000
 66 H      0.8540     1.0000     0.1460     1.0618     1.0618    -0.0000

  Mayer bond orders larger than 0.100000
B(  0-O ,  4-C ) :   0.8797 B(  0-O , 54-C ) :   0.9938 B(  1-O , 54-C ) :   1.9181 
B(  2-N ,  4-C ) :   1.8886 B(  2-N , 18-C ) :   0.9517 B(  3-N ,  5-C ) :   0.8443 
B(  3-N , 31-C ) :   1.0380 B(  3-N , 66-H ) :   0.9613 B(  4-C ,  5-C ) :   0.9982 
B(  5-C ,  6-H ) :   0.9150 B(  5-C ,  7-C ) :   0.9190 B(  7-C ,  8-C ) :   1.4194 
B(  7-C , 16-C ) :   1.3095 B(  8-C ,  9-H ) :   0.9313 B(  8-C , 10-C ) :   1.4706 
B( 10-C , 11-H ) :   0.9245 B( 10-C , 12-C ) :   1.4542 B( 12-C , 13-H ) :   0.9275 
B( 12-C , 14-C ) :   1.4576 B( 14-C , 15-H ) :   0.9099 B( 14-C , 16-C ) :   1.5142 
B( 16-C , 17-H ) :   0.9685 B( 18-C , 19-C ) :   1.0567 B( 18-C , 23-C ) :   1.0589 
B( 18-C , 27-C ) :   1.0846 B( 19-C , 20-H ) :   0.9649 B( 19-C , 21-H ) :   0.9546 
B( 19-C , 22-H ) :   0.9600 B( 23-C , 24-H ) :   0.9614 B( 23-C , 25-H ) :   0.9544 
B( 23-C , 26-H ) :   0.9617 B( 27-C , 28-H ) :   0.9599 B( 27-C , 29-H ) :   0.9587 
B( 27-C , 30-H ) :   0.9613 B( 31-C , 32-C ) :   1.1728 B( 31-C , 39-C ) :   1.3379 
B( 32-C , 33-C ) :   1.4328 B( 32-C , 41-C ) :   0.8985 B( 33-C , 34-H ) :   0.9323 
B( 33-C , 35-C ) :   1.4471 B( 35-C , 36-H ) :   0.9242 B( 35-C , 37-C ) :   1.4672 
B( 37-C , 38-H ) :   0.9119 B( 37-C , 39-C ) :   1.4835 B( 39-C , 40-H ) :   0.9537 
B( 41-C , 42-C ) :   1.0243 B( 41-C , 46-C ) :   1.1116 B( 41-C , 50-C ) :   1.0558 
B( 42-C , 43-H ) :   0.9734 B( 42-C , 44-H ) :   0.9727 B( 42-C , 45-H ) :   0.9550 
B( 46-C , 47-H ) :   0.9575 B( 46-C , 48-H ) :   0.9587 B( 46-C , 49-H ) :   0.9574 
B( 50-C , 51-H ) :   0.9611 B( 50-C , 52-H ) :   0.9559 B( 50-C , 53-H ) :   0.9652 
B( 54-C , 55-C ) :   1.0601 B( 55-C , 56-C ) :   1.3155 B( 55-C , 64-C ) :   1.3533 
B( 56-C , 57-H ) :   0.9523 B( 56-C , 58-C ) :   1.4671 B( 58-C , 59-H ) :   0.9214 
B( 58-C , 60-C ) :   1.4476 B( 60-C , 61-H ) :   0.9267 B( 60-C , 62-C ) :   1.4306 
B( 62-C , 63-H ) :   0.9253 B( 62-C , 64-C ) :   1.4617 B( 64-C , 65-H ) :   0.9276 


-------
TIMINGS
-------

Total SCF time: 0 days 0 hours 22 min 48 sec 

Total time                  ....    1368.102 sec
Sum of individual times     ....    1337.303 sec  ( 97.7%)

Fock matrix formation       ....    1245.149 sec  ( 91.0%)
  Split-RI-J                ....      55.292 sec  (  4.4% of F)
  Chain of spheres X        ....    1004.078 sec  ( 80.6% of F)
  XC integration            ....      98.265 sec  (  7.9% of F)
    Basis function eval.    ....       3.239 sec  (  3.3% of XC)
    Density eval.           ....      27.892 sec  ( 28.4% of XC)
    XC-Functional eval.     ....       0.803 sec  (  0.8% of XC)
    XC-Potential eval.      ....      21.809 sec  ( 22.2% of XC)
Diagonalization             ....      17.622 sec  (  1.3%)
Density matrix formation    ....       3.283 sec  (  0.2%)
Population analysis         ....       5.210 sec  (  0.4%)
Initial guess               ....       8.798 sec  (  0.6%)
Orbital Transformation      ....       0.000 sec  (  0.0%)
Orbital Orthonormalization  ....       0.000 sec  (  0.0%)
DIIS solution               ....      17.961 sec  (  1.3%)
SOSCF solution              ....      15.907 sec  (  1.2%)
Grid generation             ....      23.373 sec  (  1.7%)

Maximum memory used throughout the entire SCF-calculation: 1184.5 MB
[1720886520.892787] [node013:2083885:0]          mpool.c:43   UCX  WARN  object 0x1492af40 was not returned to mpool ucp_requests
[1720886520.892799] [node013:2083885:0]          mpool.c:43   UCX  WARN  object 0x1492b2c0 was not returned to mpool ucp_requests
[1720886520.892802] [node013:2083885:0]          mpool.c:43   UCX  WARN  object 0x1492b480 was not returned to mpool ucp_requests
[1720886520.892804] [node013:2083885:0]          mpool.c:43   UCX  WARN  object 0x1492b640 was not returned to mpool ucp_requests
[1720886520.892807] [node013:2083885:0]          mpool.c:43   UCX  WARN  object 0x1492b800 was not returned to mpool ucp_requests
[1720886520.892809] [node013:2083885:0]          mpool.c:43   UCX  WARN  object 0x1492bb80 was not returned to mpool ucp_requests
[1720886520.892811] [node013:2083885:0]          mpool.c:43   UCX  WARN  object 0x1492bd40 was not returned to mpool ucp_requests
[1720886520.892814] [node013:2083885:0]          mpool.c:43   UCX  WARN  object 0x1492bf00 was not returned to mpool ucp_requests
[1720886520.892816] [node013:2083885:0]          mpool.c:43   UCX  WARN  object 0x1492c0c0 was not returned to mpool ucp_requests
[1720886520.892819] [node013:2083885:0]          mpool.c:43   UCX  WARN  object 0x1492c280 was not returned to mpool ucp_requests
[1720886520.892821] [node013:2083885:0]          mpool.c:43   UCX  WARN  object 0x1492c440 was not returned to mpool ucp_requests
[1720886520.892823] [node013:2083885:0]          mpool.c:43   UCX  WARN  object 0x1492c600 was not returned to mpool ucp_requests
[1720886520.892826] [node013:2083885:0]          mpool.c:43   UCX  WARN  object 0x1492c7c0 was not returned to mpool ucp_requests
[1720886520.892828] [node013:2083885:0]          mpool.c:43   UCX  WARN  object 0x1492c980 was not returned to mpool ucp_requests
[1720886520.892830] [node013:2083885:0]          mpool.c:43   UCX  WARN  object 0x1492cb40 was not returned to mpool ucp_requests
[1720886520.892833] [node013:2083885:0]          mpool.c:43   UCX  WARN  object 0x1492cd00 was not returned to mpool ucp_requests
[1720886520.892835] [node013:2083885:0]          mpool.c:43   UCX  WARN  object 0x1492cec0 was not returned to mpool ucp_requests
[1720886520.892837] [node013:2083885:0]          mpool.c:43   UCX  WARN  object 0x1492d080 was not returned to mpool ucp_requests
[1720886520.882549] [node013:2083889:0]          mpool.c:43   UCX  WARN  object 0x13ccdd80 was not returned to mpool ucp_requests
[1720886520.882569] [node013:2083889:0]          mpool.c:43   UCX  WARN  object 0x13cce480 was not returned to mpool ucp_requests
[1720886520.882575] [node013:2083889:0]          mpool.c:43   UCX  WARN  object 0x13cce640 was not returned to mpool ucp_requests
[1720886520.882578] [node013:2083889:0]          mpool.c:43   UCX  WARN  object 0x13cce800 was not returned to mpool ucp_requests
[1720886520.882581] [node013:2083889:0]          mpool.c:43   UCX  WARN  object 0x13cce9c0 was not returned to mpool ucp_requests
[1720886520.882583] [node013:2083889:0]          mpool.c:43   UCX  WARN  object 0x13cceb80 was not returned to mpool ucp_requests
[1720886520.882586] [node013:2083889:0]          mpool.c:43   UCX  WARN  object 0x13cced40 was not returned to mpool ucp_requests
[1720886520.882589] [node013:2083889:0]          mpool.c:43   UCX  WARN  object 0x13ccef00 was not returned to mpool ucp_requests
[1720886520.882591] [node013:2083889:0]          mpool.c:43   UCX  WARN  object 0x13ccf0c0 was not returned to mpool ucp_requests
[1720886520.882594] [node013:2083889:0]          mpool.c:43   UCX  WARN  object 0x13ccf280 was not returned to mpool ucp_requests
[1720886520.882597] [node013:2083889:0]          mpool.c:43   UCX  WARN  object 0x13ccf440 was not returned to mpool ucp_requests
[1720886520.882599] [node013:2083889:0]          mpool.c:43   UCX  WARN  object 0x13ccf600 was not returned to mpool ucp_requests
[1720886520.882602] [node013:2083889:0]          mpool.c:43   UCX  WARN  object 0x13ccf7c0 was not returned to mpool ucp_requests
[1720886520.882604] [node013:2083889:0]          mpool.c:43   UCX  WARN  object 0x13ccf980 was not returned to mpool ucp_requests
[1720886520.882607] [node013:2083889:0]          mpool.c:43   UCX  WARN  object 0x13ccfb40 was not returned to mpool ucp_requests
[1720886520.882610] [node013:2083889:0]          mpool.c:43   UCX  WARN  object 0x13ccfd00 was not returned to mpool ucp_requests
[1720886520.882612] [node013:2083889:0]          mpool.c:43   UCX  WARN  object 0x13ccfec0 was not returned to mpool ucp_requests
[1720886520.882615] [node013:2083889:0]          mpool.c:43   UCX  WARN  object 0x13cd0080 was not returned to mpool ucp_requests
[1720886520.881168] [node013:2083893:0]          mpool.c:43   UCX  WARN  object 0x13783000 was not returned to mpool ucp_requests
[1720886520.881184] [node013:2083893:0]          mpool.c:43   UCX  WARN  object 0x13783380 was not returned to mpool ucp_requests
[1720886520.881189] [node013:2083893:0]          mpool.c:43   UCX  WARN  object 0x13783540 was not returned to mpool ucp_requests
[1720886520.881192] [node013:2083893:0]          mpool.c:43   UCX  WARN  object 0x13783700 was not returned to mpool ucp_requests
[1720886520.881196] [node013:2083893:0]          mpool.c:43   UCX  WARN  object 0x137838c0 was not returned to mpool ucp_requests
[1720886520.881199] [node013:2083893:0]          mpool.c:43   UCX  WARN  object 0x13783a80 was not returned to mpool ucp_requests
[1720886520.881202] [node013:2083893:0]          mpool.c:43   UCX  WARN  object 0x13783c40 was not returned to mpool ucp_requests
[1720886520.881206] [node013:2083893:0]          mpool.c:43   UCX  WARN  object 0x13783e00 was not returned to mpool ucp_requests
[1720886520.881209] [node013:2083893:0]          mpool.c:43   UCX  WARN  object 0x13783fc0 was not returned to mpool ucp_requests
[1720886520.881213] [node013:2083893:0]          mpool.c:43   UCX  WARN  object 0x13784180 was not returned to mpool ucp_requests
[1720886520.881216] [node013:2083893:0]          mpool.c:43   UCX  WARN  object 0x13784340 was not returned to mpool ucp_requests
[1720886520.881220] [node013:2083893:0]          mpool.c:43   UCX  WARN  object 0x13784500 was not returned to mpool ucp_requests
[1720886520.881223] [node013:2083893:0]          mpool.c:43   UCX  WARN  object 0x137846c0 was not returned to mpool ucp_requests
[1720886520.881226] [node013:2083893:0]          mpool.c:43   UCX  WARN  object 0x13784880 was not returned to mpool ucp_requests
[1720886520.881229] [node013:2083893:0]          mpool.c:43   UCX  WARN  object 0x13784a40 was not returned to mpool ucp_requests
[1720886520.881233] [node013:2083893:0]          mpool.c:43   UCX  WARN  object 0x13784c00 was not returned to mpool ucp_requests
[1720886520.881236] [node013:2083893:0]          mpool.c:43   UCX  WARN  object 0x13784dc0 was not returned to mpool ucp_requests
[1720886520.881239] [node013:2083893:0]          mpool.c:43   UCX  WARN  object 0x13785140 was not returned to mpool ucp_requests
[1720886520.876057] [node013:2083894:0]          mpool.c:43   UCX  WARN  object 0x13669140 was not returned to mpool ucp_requests
[1720886520.876076] [node013:2083894:0]          mpool.c:43   UCX  WARN  object 0x13669300 was not returned to mpool ucp_requests
[1720886520.876081] [node013:2083894:0]          mpool.c:43   UCX  WARN  object 0x136694c0 was not returned to mpool ucp_requests
[1720886520.876084] [node013:2083894:0]          mpool.c:43   UCX  WARN  object 0x13669680 was not returned to mpool ucp_requests
[1720886520.876090] [node013:2083894:0]          mpool.c:43   UCX  WARN  object 0x13669840 was not returned to mpool ucp_requests
[1720886520.876093] [node013:2083894:0]          mpool.c:43   UCX  WARN  object 0x13669a00 was not returned to mpool ucp_requests
[1720886520.876095] [node013:2083894:0]          mpool.c:43   UCX  WARN  object 0x13669bc0 was not returned to mpool ucp_requests
[1720886520.876097] [node013:2083894:0]          mpool.c:43   UCX  WARN  object 0x13669d80 was not returned to mpool ucp_requests
[1720886520.876100] [node013:2083894:0]          mpool.c:43   UCX  WARN  object 0x13669f40 was not returned to mpool ucp_requests
[1720886520.876102] [node013:2083894:0]          mpool.c:43   UCX  WARN  object 0x1366a100 was not returned to mpool ucp_requests
[1720886520.876105] [node013:2083894:0]          mpool.c:43   UCX  WARN  object 0x1366a2c0 was not returned to mpool ucp_requests
[1720886520.876107] [node013:2083894:0]          mpool.c:43   UCX  WARN  object 0x1366a480 was not returned to mpool ucp_requests
[1720886520.876109] [node013:2083894:0]          mpool.c:43   UCX  WARN  object 0x1366a640 was not returned to mpool ucp_requests
[1720886520.876112] [node013:2083894:0]          mpool.c:43   UCX  WARN  object 0x1366a800 was not returned to mpool ucp_requests
[1720886520.876114] [node013:2083894:0]          mpool.c:43   UCX  WARN  object 0x1366a9c0 was not returned to mpool ucp_requests
[1720886520.876116] [node013:2083894:0]          mpool.c:43   UCX  WARN  object 0x1366ab80 was not returned to mpool ucp_requests
[1720886520.876119] [node013:2083894:0]          mpool.c:43   UCX  WARN  object 0x1366ad40 was not returned to mpool ucp_requests
[1720886520.876121] [node013:2083894:0]          mpool.c:43   UCX  WARN  object 0x1366af00 was not returned to mpool ucp_requests
[1720886520.894550] [node013:2083896:0]          mpool.c:43   UCX  WARN  object 0x12a00e40 was not returned to mpool ucp_requests
[1720886520.894568] [node013:2083896:0]          mpool.c:43   UCX  WARN  object 0x12a011c0 was not returned to mpool ucp_requests
[1720886520.894574] [node013:2083896:0]          mpool.c:43   UCX  WARN  object 0x12a01380 was not returned to mpool ucp_requests
[1720886520.894578] [node013:2083896:0]          mpool.c:43   UCX  WARN  object 0x12a01540 was not returned to mpool ucp_requests
[1720886520.894580] [node013:2083896:0]          mpool.c:43   UCX  WARN  object 0x12a01700 was not returned to mpool ucp_requests
[1720886520.894583] [node013:2083896:0]          mpool.c:43   UCX  WARN  object 0x12a018c0 was not returned to mpool ucp_requests
[1720886520.894587] [node013:2083896:0]          mpool.c:43   UCX  WARN  object 0x12a01a80 was not returned to mpool ucp_requests
[1720886520.894591] [node013:2083896:0]          mpool.c:43   UCX  WARN  object 0x12a01c40 was not returned to mpool ucp_requests
[1720886520.894594] [node013:2083896:0]          mpool.c:43   UCX  WARN  object 0x12a01e00 was not returned to mpool ucp_requests
[1720886520.894597] [node013:2083896:0]          mpool.c:43   UCX  WARN  object 0x12a01fc0 was not returned to mpool ucp_requests
[1720886520.894600] [node013:2083896:0]          mpool.c:43   UCX  WARN  object 0x12a02180 was not returned to mpool ucp_requests
[1720886520.894603] [node013:2083896:0]          mpool.c:43   UCX  WARN  object 0x12a02340 was not returned to mpool ucp_requests
[1720886520.894607] [node013:2083896:0]          mpool.c:43   UCX  WARN  object 0x12a02500 was not returned to mpool ucp_requests
[1720886520.894611] [node013:2083896:0]          mpool.c:43   UCX  WARN  object 0x12a026c0 was not returned to mpool ucp_requests
[1720886520.894614] [node013:2083896:0]          mpool.c:43   UCX  WARN  object 0x12a02880 was not returned to mpool ucp_requests
[1720886520.894618] [node013:2083896:0]          mpool.c:43   UCX  WARN  object 0x12a02a40 was not returned to mpool ucp_requests
[1720886520.894622] [node013:2083896:0]          mpool.c:43   UCX  WARN  object 0x12a02dc0 was not returned to mpool ucp_requests
[1720886520.894624] [node013:2083896:0]          mpool.c:43   UCX  WARN  object 0x12a02f80 was not returned to mpool ucp_requests
[1720886520.899568] [node013:2083898:0]          mpool.c:43   UCX  WARN  object 0x144240c0 was not returned to mpool ucp_requests
[1720886520.899581] [node013:2083898:0]          mpool.c:43   UCX  WARN  object 0x14424440 was not returned to mpool ucp_requests
[1720886520.899585] [node013:2083898:0]          mpool.c:43   UCX  WARN  object 0x14424600 was not returned to mpool ucp_requests
[1720886520.899588] [node013:2083898:0]          mpool.c:43   UCX  WARN  object 0x144247c0 was not returned to mpool ucp_requests
[1720886520.899592] [node013:2083898:0]          mpool.c:43   UCX  WARN  object 0x14424980 was not returned to mpool ucp_requests
[1720886520.899595] [node013:2083898:0]          mpool.c:43   UCX  WARN  object 0x14424b40 was not returned to mpool ucp_requests
[1720886520.899599] [node013:2083898:0]          mpool.c:43   UCX  WARN  object 0x14424d00 was not returned to mpool ucp_requests
[1720886520.899601] [node013:2083898:0]          mpool.c:43   UCX  WARN  object 0x14424ec0 was not returned to mpool ucp_requests
[1720886520.899605] [node013:2083898:0]          mpool.c:43   UCX  WARN  object 0x14425080 was not returned to mpool ucp_requests
[1720886520.899608] [node013:2083898:0]          mpool.c:43   UCX  WARN  object 0x14425240 was not returned to mpool ucp_requests
[1720886520.899612] [node013:2083898:0]          mpool.c:43   UCX  WARN  object 0x14425400 was not returned to mpool ucp_requests
[1720886520.899614] [node013:2083898:0]          mpool.c:43   UCX  WARN  object 0x144255c0 was not returned to mpool ucp_requests
[1720886520.899618] [node013:2083898:0]          mpool.c:43   UCX  WARN  object 0x14425780 was not returned to mpool ucp_requests
[1720886520.899622] [node013:2083898:0]          mpool.c:43   UCX  WARN  object 0x14425940 was not returned to mpool ucp_requests
[1720886520.899626] [node013:2083898:0]          mpool.c:43   UCX  WARN  object 0x14425b00 was not returned to mpool ucp_requests
[1720886520.899629] [node013:2083898:0]          mpool.c:43   UCX  WARN  object 0x14425cc0 was not returned to mpool ucp_requests
[1720886520.899634] [node013:2083898:0]          mpool.c:43   UCX  WARN  object 0x14425e80 was not returned to mpool ucp_requests
[1720886520.899637] [node013:2083898:0]          mpool.c:43   UCX  WARN  object 0x14426040 was not returned to mpool ucp_requests
[1720886520.899714] [node013:2083881:0]          mpool.c:43   UCX  WARN  object 0x1418de80 was not returned to mpool ucp_requests
[1720886520.899726] [node013:2083881:0]          mpool.c:43   UCX  WARN  object 0x1418e200 was not returned to mpool ucp_requests
[1720886520.899730] [node013:2083881:0]          mpool.c:43   UCX  WARN  object 0x1418e580 was not returned to mpool ucp_requests
[1720886520.899733] [node013:2083881:0]          mpool.c:43   UCX  WARN  object 0x1418e740 was not returned to mpool ucp_requests
[1720886520.899736] [node013:2083881:0]          mpool.c:43   UCX  WARN  object 0x1418e900 was not returned to mpool ucp_requests
[1720886520.899739] [node013:2083881:0]          mpool.c:43   UCX  WARN  object 0x1418eac0 was not returned to mpool ucp_requests
[1720886520.899741] [node013:2083881:0]          mpool.c:43   UCX  WARN  object 0x1418ee40 was not returned to mpool ucp_requests
[1720886520.899744] [node013:2083881:0]          mpool.c:43   UCX  WARN  object 0x1418f000 was not returned to mpool ucp_requests
[1720886520.899747] [node013:2083881:0]          mpool.c:43   UCX  WARN  object 0x1418f1c0 was not returned to mpool ucp_requests
[1720886520.899749] [node013:2083881:0]          mpool.c:43   UCX  WARN  object 0x1418f540 was not returned to mpool ucp_requests
[1720886520.899752] [node013:2083881:0]          mpool.c:43   UCX  WARN  object 0x1418f700 was not returned to mpool ucp_requests
[1720886520.899755] [node013:2083881:0]          mpool.c:43   UCX  WARN  object 0x1418fa80 was not returned to mpool ucp_requests
[1720886520.899758] [node013:2083881:0]          mpool.c:43   UCX  WARN  object 0x1418fc40 was not returned to mpool ucp_requests
[1720886520.899761] [node013:2083881:0]          mpool.c:43   UCX  WARN  object 0x1418fe00 was not returned to mpool ucp_requests
[1720886520.899764] [node013:2083881:0]          mpool.c:43   UCX  WARN  object 0x1418ffc0 was not returned to mpool ucp_requests
[1720886520.901453] [node013:2083891:0]          mpool.c:43   UCX  WARN  object 0x1428a0c0 was not returned to mpool ucp_requests
[1720886520.901466] [node013:2083891:0]          mpool.c:43   UCX  WARN  object 0x1428a280 was not returned to mpool ucp_requests
[1720886520.901470] [node013:2083891:0]          mpool.c:43   UCX  WARN  object 0x1428a440 was not returned to mpool ucp_requests
[1720886520.901473] [node013:2083891:0]          mpool.c:43   UCX  WARN  object 0x1428a600 was not returned to mpool ucp_requests
[1720886520.901477] [node013:2083891:0]          mpool.c:43   UCX  WARN  object 0x1428a7c0 was not returned to mpool ucp_requests
[1720886520.901480] [node013:2083891:0]          mpool.c:43   UCX  WARN  object 0x1428a980 was not returned to mpool ucp_requests
[1720886520.901484] [node013:2083891:0]          mpool.c:43   UCX  WARN  object 0x1428ab40 was not returned to mpool ucp_requests
[1720886520.901487] [node013:2083891:0]          mpool.c:43   UCX  WARN  object 0x1428ad00 was not returned to mpool ucp_requests
[1720886520.901490] [node013:2083891:0]          mpool.c:43   UCX  WARN  object 0x1428aec0 was not returned to mpool ucp_requests
[1720886520.901494] [node013:2083891:0]          mpool.c:43   UCX  WARN  object 0x1428b080 was not returned to mpool ucp_requests
[1720886520.901497] [node013:2083891:0]          mpool.c:43   UCX  WARN  object 0x1428b240 was not returned to mpool ucp_requests
[1720886520.901501] [node013:2083891:0]          mpool.c:43   UCX  WARN  object 0x1428b400 was not returned to mpool ucp_requests
[1720886520.901503] [node013:2083891:0]          mpool.c:43   UCX  WARN  object 0x1428b5c0 was not returned to mpool ucp_requests
[1720886520.901507] [node013:2083891:0]          mpool.c:43   UCX  WARN  object 0x1428b780 was not returned to mpool ucp_requests
[1720886520.901510] [node013:2083891:0]          mpool.c:43   UCX  WARN  object 0x1428b940 was not returned to mpool ucp_requests
[1720886520.901513] [node013:2083891:0]          mpool.c:43   UCX  WARN  object 0x1428bcc0 was not returned to mpool ucp_requests
[1720886520.901516] [node013:2083891:0]          mpool.c:43   UCX  WARN  object 0x1428be80 was not returned to mpool ucp_requests
[1720886520.901519] [node013:2083891:0]          mpool.c:43   UCX  WARN  object 0x1428c040 was not returned to mpool ucp_requests
[1720886520.902538] [node013:2083888:0]          mpool.c:43   UCX  WARN  object 0x1330cd40 was not returned to mpool ucp_requests
[1720886520.902550] [node013:2083888:0]          mpool.c:43   UCX  WARN  object 0x1330d0c0 was not returned to mpool ucp_requests
[1720886520.902554] [node013:2083888:0]          mpool.c:43   UCX  WARN  object 0x1330d280 was not returned to mpool ucp_requests
[1720886520.902557] [node013:2083888:0]          mpool.c:43   UCX  WARN  object 0x1330d440 was not returned to mpool ucp_requests
[1720886520.902560] [node013:2083888:0]          mpool.c:43   UCX  WARN  object 0x1330d600 was not returned to mpool ucp_requests
[1720886520.902564] [node013:2083888:0]          mpool.c:43   UCX  WARN  object 0x1330d7c0 was not returned to mpool ucp_requests
[1720886520.902567] [node013:2083888:0]          mpool.c:43   UCX  WARN  object 0x1330d980 was not returned to mpool ucp_requests
[1720886520.902570] [node013:2083888:0]          mpool.c:43   UCX  WARN  object 0x1330db40 was not returned to mpool ucp_requests
[1720886520.902573] [node013:2083888:0]          mpool.c:43   UCX  WARN  object 0x1330dd00 was not returned to mpool ucp_requests
[1720886520.902576] [node013:2083888:0]          mpool.c:43   UCX  WARN  object 0x1330dec0 was not returned to mpool ucp_requests
[1720886520.902579] [node013:2083888:0]          mpool.c:43   UCX  WARN  object 0x1330e240 was not returned to mpool ucp_requests
[1720886520.902582] [node013:2083888:0]          mpool.c:43   UCX  WARN  object 0x1330e400 was not returned to mpool ucp_requests
[1720886520.902584] [node013:2083888:0]          mpool.c:43   UCX  WARN  object 0x1330e5c0 was not returned to mpool ucp_requests
[1720886520.902587] [node013:2083888:0]          mpool.c:43   UCX  WARN  object 0x1330e780 was not returned to mpool ucp_requests
[1720886520.902589] [node013:2083888:0]          mpool.c:43   UCX  WARN  object 0x1330e940 was not returned to mpool ucp_requests
[1720886520.902592] [node013:2083888:0]          mpool.c:43   UCX  WARN  object 0x1330eb00 was not returned to mpool ucp_requests
[1720886520.902595] [node013:2083888:0]          mpool.c:43   UCX  WARN  object 0x1330ecc0 was not returned to mpool ucp_requests
[1720886520.902598] [node013:2083888:0]          mpool.c:43   UCX  WARN  object 0x1330ee80 was not returned to mpool ucp_requests
[1720886520.905917] [node013:2083883:0]          mpool.c:43   UCX  WARN  object 0x13ccce40 was not returned to mpool ucp_requests
[1720886520.905930] [node013:2083883:0]          mpool.c:43   UCX  WARN  object 0x13ccd1c0 was not returned to mpool ucp_requests
[1720886520.905934] [node013:2083883:0]          mpool.c:43   UCX  WARN  object 0x13ccd380 was not returned to mpool ucp_requests
[1720886520.905938] [node013:2083883:0]          mpool.c:43   UCX  WARN  object 0x13ccd540 was not returned to mpool ucp_requests
[1720886520.905941] [node013:2083883:0]          mpool.c:43   UCX  WARN  object 0x13ccd8c0 was not returned to mpool ucp_requests
[1720886520.905945] [node013:2083883:0]          mpool.c:43   UCX  WARN  object 0x13ccda80 was not returned to mpool ucp_requests
[1720886520.905948] [node013:2083883:0]          mpool.c:43   UCX  WARN  object 0x13cce180 was not returned to mpool ucp_requests
[1720886520.905952] [node013:2083883:0]          mpool.c:43   UCX  WARN  object 0x13cce340 was not returned to mpool ucp_requests
[1720886520.905956] [node013:2083883:0]          mpool.c:43   UCX  WARN  object 0x13cce500 was not returned to mpool ucp_requests
[1720886520.905961] [node013:2083883:0]          mpool.c:43   UCX  WARN  object 0x13cce6c0 was not returned to mpool ucp_requests
[1720886520.905964] [node013:2083883:0]          mpool.c:43   UCX  WARN  object 0x13cce880 was not returned to mpool ucp_requests
[1720886520.905968] [node013:2083883:0]          mpool.c:43   UCX  WARN  object 0x13ccea40 was not returned to mpool ucp_requests
[1720886520.905971] [node013:2083883:0]          mpool.c:43   UCX  WARN  object 0x13ccec00 was not returned to mpool ucp_requests
[1720886520.905974] [node013:2083883:0]          mpool.c:43   UCX  WARN  object 0x13ccedc0 was not returned to mpool ucp_requests
[1720886520.906594] [node013:2083890:0]          mpool.c:43   UCX  WARN  object 0x14236000 was not returned to mpool ucp_requests
[1720886520.906606] [node013:2083890:0]          mpool.c:43   UCX  WARN  object 0x14236380 was not returned to mpool ucp_requests
[1720886520.906610] [node013:2083890:0]          mpool.c:43   UCX  WARN  object 0x14236540 was not returned to mpool ucp_requests
[1720886520.906613] [node013:2083890:0]          mpool.c:43   UCX  WARN  object 0x14236700 was not returned to mpool ucp_requests
[1720886520.906617] [node013:2083890:0]          mpool.c:43   UCX  WARN  object 0x142368c0 was not returned to mpool ucp_requests
[1720886520.906620] [node013:2083890:0]          mpool.c:43   UCX  WARN  object 0x14236a80 was not returned to mpool ucp_requests
[1720886520.906624] [node013:2083890:0]          mpool.c:43   UCX  WARN  object 0x14236c40 was not returned to mpool ucp_requests
[1720886520.906627] [node013:2083890:0]          mpool.c:43   UCX  WARN  object 0x14236e00 was not returned to mpool ucp_requests
[1720886520.906630] [node013:2083890:0]          mpool.c:43   UCX  WARN  object 0x14236fc0 was not returned to mpool ucp_requests
[1720886520.906634] [node013:2083890:0]          mpool.c:43   UCX  WARN  object 0x14237180 was not returned to mpool ucp_requests
[1720886520.906637] [node013:2083890:0]          mpool.c:43   UCX  WARN  object 0x14237340 was not returned to mpool ucp_requests
[1720886520.906641] [node013:2083890:0]          mpool.c:43   UCX  WARN  object 0x14237500 was not returned to mpool ucp_requests
[1720886520.906645] [node013:2083890:0]          mpool.c:43   UCX  WARN  object 0x142376c0 was not returned to mpool ucp_requests
[1720886520.906648] [node013:2083890:0]          mpool.c:43   UCX  WARN  object 0x14237a40 was not returned to mpool ucp_requests
[1720886520.906652] [node013:2083890:0]          mpool.c:43   UCX  WARN  object 0x14237c00 was not returned to mpool ucp_requests
[1720886520.906655] [node013:2083890:0]          mpool.c:43   UCX  WARN  object 0x14237dc0 was not returned to mpool ucp_requests
[1720886520.906658] [node013:2083890:0]          mpool.c:43   UCX  WARN  object 0x14237f80 was not returned to mpool ucp_requests
[1720886520.906662] [node013:2083890:0]          mpool.c:43   UCX  WARN  object 0x14238140 was not returned to mpool ucp_requests
[1720886520.908133] [node013:2083897:0]          mpool.c:43   UCX  WARN  object 0x13a4bb80 was not returned to mpool ucp_requests
[1720886520.908146] [node013:2083897:0]          mpool.c:43   UCX  WARN  object 0x13a4c0c0 was not returned to mpool ucp_requests
[1720886520.908151] [node013:2083897:0]          mpool.c:43   UCX  WARN  object 0x13a4c280 was not returned to mpool ucp_requests
[1720886520.908151] [node013:2083895:0]          mpool.c:43   UCX  WARN  object 0x1359c2c0 was not returned to mpool ucp_requests
[1720886520.908162] [node013:2083895:0]          mpool.c:43   UCX  WARN  object 0x1359c480 was not returned to mpool ucp_requests
[1720886520.908155] [node013:2083897:0]          mpool.c:43   UCX  WARN  object 0x13a4c440 was not returned to mpool ucp_requests
[1720886520.908160] [node013:2083897:0]          mpool.c:43   UCX  WARN  object 0x13a4c600 was not returned to mpool ucp_requests
[1720886520.908164] [node013:2083897:0]          mpool.c:43   UCX  WARN  object 0x13a4c7c0 was not returned to mpool ucp_requests
[1720886520.908166] [node013:2083895:0]          mpool.c:43   UCX  WARN  object 0x1359c640 was not returned to mpool ucp_requests
[1720886520.908170] [node013:2083895:0]          mpool.c:43   UCX  WARN  object 0x1359c800 was not returned to mpool ucp_requests
[1720886520.908173] [node013:2083895:0]          mpool.c:43   UCX  WARN  object 0x1359c9c0 was not returned to mpool ucp_requests
[1720886520.908177] [node013:2083895:0]          mpool.c:43   UCX  WARN  object 0x1359cb80 was not returned to mpool ucp_requests
[1720886520.908179] [node013:2083895:0]          mpool.c:43   UCX  WARN  object 0x1359cd40 was not returned to mpool ucp_requests
[1720886520.908183] [node013:2083895:0]          mpool.c:43   UCX  WARN  object 0x1359cf00 was not returned to mpool ucp_requests
[1720886520.908186] [node013:2083895:0]          mpool.c:43   UCX  WARN  object 0x1359d0c0 was not returned to mpool ucp_requests
[1720886520.908168] [node013:2083897:0]          mpool.c:43   UCX  WARN  object 0x13a4c980 was not returned to mpool ucp_requests
[1720886520.908173] [node013:2083897:0]          mpool.c:43   UCX  WARN  object 0x13a4cb40 was not returned to mpool ucp_requests
[1720886520.908176] [node013:2083897:0]          mpool.c:43   UCX  WARN  object 0x13a4cd00 was not returned to mpool ucp_requests
[1720886520.908180] [node013:2083897:0]          mpool.c:43   UCX  WARN  object 0x13a4cec0 was not returned to mpool ucp_requests
[1720886520.908183] [node013:2083897:0]          mpool.c:43   UCX  WARN  object 0x13a4d080 was not returned to mpool ucp_requests
[1720886520.908189] [node013:2083895:0]          mpool.c:43   UCX  WARN  object 0x1359d280 was not returned to mpool ucp_requests
[1720886520.908193] [node013:2083895:0]          mpool.c:43   UCX  WARN  object 0x1359d440 was not returned to mpool ucp_requests
[1720886520.908196] [node013:2083895:0]          mpool.c:43   UCX  WARN  object 0x1359d600 was not returned to mpool ucp_requests
[1720886520.908199] [node013:2083895:0]          mpool.c:43   UCX  WARN  object 0x1359d7c0 was not returned to mpool ucp_requests
[1720886520.908188] [node013:2083897:0]          mpool.c:43   UCX  WARN  object 0x13a4d240 was not returned to mpool ucp_requests
[1720886520.908192] [node013:2083897:0]          mpool.c:43   UCX  WARN  object 0x13a4d400 was not returned to mpool ucp_requests
[1720886520.908195] [node013:2083897:0]          mpool.c:43   UCX  WARN  object 0x13a4d5c0 was not returned to mpool ucp_requests
[1720886520.908198] [node013:2083897:0]          mpool.c:43   UCX  WARN  object 0x13a4d780 was not returned to mpool ucp_requests
[1720886520.908202] [node013:2083895:0]          mpool.c:43   UCX  WARN  object 0x1359d980 was not returned to mpool ucp_requests
[1720886520.908206] [node013:2083895:0]          mpool.c:43   UCX  WARN  object 0x1359db40 was not returned to mpool ucp_requests
[1720886520.908210] [node013:2083895:0]          mpool.c:43   UCX  WARN  object 0x1359dd00 was not returned to mpool ucp_requests
[1720886520.908213] [node013:2083895:0]          mpool.c:43   UCX  WARN  object 0x1359dec0 was not returned to mpool ucp_requests
[1720886520.908216] [node013:2083895:0]          mpool.c:43   UCX  WARN  object 0x1359e080 was not returned to mpool ucp_requests
[1720886520.908201] [node013:2083897:0]          mpool.c:43   UCX  WARN  object 0x13a4d940 was not returned to mpool ucp_requests
[1720886520.908206] [node013:2083897:0]          mpool.c:43   UCX  WARN  object 0x13a4db00 was not returned to mpool ucp_requests
[1720886520.908209] [node013:2083897:0]          mpool.c:43   UCX  WARN  object 0x13a4dcc0 was not returned to mpool ucp_requests
[1720886520.908310] [node013:2083882:0]          mpool.c:43   UCX  WARN  object 0x12f9fbc0 was not returned to mpool ucp_requests
[1720886520.908321] [node013:2083882:0]          mpool.c:43   UCX  WARN  object 0x12fa0100 was not returned to mpool ucp_requests
[1720886520.908325] [node013:2083882:0]          mpool.c:43   UCX  WARN  object 0x12fa02c0 was not returned to mpool ucp_requests
[1720886520.908329] [node013:2083882:0]          mpool.c:43   UCX  WARN  object 0x12fa0480 was not returned to mpool ucp_requests
[1720886520.908332] [node013:2083882:0]          mpool.c:43   UCX  WARN  object 0x12fa0640 was not returned to mpool ucp_requests
[1720886520.908335] [node013:2083882:0]          mpool.c:43   UCX  WARN  object 0x12fa0800 was not returned to mpool ucp_requests
[1720886520.908339] [node013:2083882:0]          mpool.c:43   UCX  WARN  object 0x12fa09c0 was not returned to mpool ucp_requests
[1720886520.908342] [node013:2083882:0]          mpool.c:43   UCX  WARN  object 0x12fa0b80 was not returned to mpool ucp_requests
[1720886520.908345] [node013:2083882:0]          mpool.c:43   UCX  WARN  object 0x12fa0d40 was not returned to mpool ucp_requests
[1720886520.908349] [node013:2083882:0]          mpool.c:43   UCX  WARN  object 0x12fa0f00 was not returned to mpool ucp_requests
[1720886520.908353] [node013:2083882:0]          mpool.c:43   UCX  WARN  object 0x12fa10c0 was not returned to mpool ucp_requests
[1720886520.908356] [node013:2083882:0]          mpool.c:43   UCX  WARN  object 0x12fa1280 was not returned to mpool ucp_requests
[1720886520.908359] [node013:2083882:0]          mpool.c:43   UCX  WARN  object 0x12fa1440 was not returned to mpool ucp_requests
[1720886520.908362] [node013:2083882:0]          mpool.c:43   UCX  WARN  object 0x12fa1600 was not returned to mpool ucp_requests
[1720886520.908366] [node013:2083882:0]          mpool.c:43   UCX  WARN  object 0x12fa17c0 was not returned to mpool ucp_requests
[1720886520.908369] [node013:2083882:0]          mpool.c:43   UCX  WARN  object 0x12fa1b40 was not returned to mpool ucp_requests
[1720886520.908373] [node013:2083882:0]          mpool.c:43   UCX  WARN  object 0x12fa1d00 was not returned to mpool ucp_requests
[1720886520.908376] [node013:2083882:0]          mpool.c:43   UCX  WARN  object 0x12fa1ec0 was not returned to mpool ucp_requests
[1720886520.908253] [node013:2083887:0]          mpool.c:43   UCX  WARN  object 0x13ca4140 was not returned to mpool ucp_requests
[1720886520.908266] [node013:2083887:0]          mpool.c:43   UCX  WARN  object 0x13ca4300 was not returned to mpool ucp_requests
[1720886520.908270] [node013:2083887:0]          mpool.c:43   UCX  WARN  object 0x13ca44c0 was not returned to mpool ucp_requests
[1720886520.908274] [node013:2083887:0]          mpool.c:43   UCX  WARN  object 0x13ca4680 was not returned to mpool ucp_requests
[1720886520.908277] [node013:2083887:0]          mpool.c:43   UCX  WARN  object 0x13ca4840 was not returned to mpool ucp_requests
[1720886520.908280] [node013:2083887:0]          mpool.c:43   UCX  WARN  object 0x13ca4a00 was not returned to mpool ucp_requests
[1720886520.908283] [node013:2083887:0]          mpool.c:43   UCX  WARN  object 0x13ca4bc0 was not returned to mpool ucp_requests
[1720886520.908287] [node013:2083887:0]          mpool.c:43   UCX  WARN  object 0x13ca4d80 was not returned to mpool ucp_requests
[1720886520.908290] [node013:2083887:0]          mpool.c:43   UCX  WARN  object 0x13ca4f40 was not returned to mpool ucp_requests
[1720886520.908293] [node013:2083887:0]          mpool.c:43   UCX  WARN  object 0x13ca5100 was not returned to mpool ucp_requests
[1720886520.908297] [node013:2083887:0]          mpool.c:43   UCX  WARN  object 0x13ca52c0 was not returned to mpool ucp_requests
[1720886520.908300] [node013:2083887:0]          mpool.c:43   UCX  WARN  object 0x13ca5480 was not returned to mpool ucp_requests
[1720886520.908303] [node013:2083887:0]          mpool.c:43   UCX  WARN  object 0x13ca5640 was not returned to mpool ucp_requests
[1720886520.908306] [node013:2083887:0]          mpool.c:43   UCX  WARN  object 0x13ca5800 was not returned to mpool ucp_requests
[1720886520.908310] [node013:2083887:0]          mpool.c:43   UCX  WARN  object 0x13ca59c0 was not returned to mpool ucp_requests
[1720886520.908313] [node013:2083887:0]          mpool.c:43   UCX  WARN  object 0x13ca5b80 was not returned to mpool ucp_requests
[1720886520.908316] [node013:2083887:0]          mpool.c:43   UCX  WARN  object 0x13ca5d40 was not returned to mpool ucp_requests
[1720886520.908319] [node013:2083887:0]          mpool.c:43   UCX  WARN  object 0x13ca5f00 was not returned to mpool ucp_requests
[1720886520.910739] [node013:2083878:0]          mpool.c:43   UCX  WARN  object 0x133d2fc0 was not returned to mpool ucp_requests
[1720886520.910751] [node013:2083878:0]          mpool.c:43   UCX  WARN  object 0x133d3500 was not returned to mpool ucp_requests
[1720886520.910756] [node013:2083878:0]          mpool.c:43   UCX  WARN  object 0x133d36c0 was not returned to mpool ucp_requests
[1720886520.910759] [node013:2083878:0]          mpool.c:43   UCX  WARN  object 0x133d3880 was not returned to mpool ucp_requests
[1720886520.910763] [node013:2083878:0]          mpool.c:43   UCX  WARN  object 0x133d3a40 was not returned to mpool ucp_requests
[1720886520.910766] [node013:2083878:0]          mpool.c:43   UCX  WARN  object 0x133d3c00 was not returned to mpool ucp_requests
[1720886520.910770] [node013:2083878:0]          mpool.c:43   UCX  WARN  object 0x133d3f80 was not returned to mpool ucp_requests
[1720886520.910773] [node013:2083878:0]          mpool.c:43   UCX  WARN  object 0x133d4140 was not returned to mpool ucp_requests
[1720886520.910777] [node013:2083878:0]          mpool.c:43   UCX  WARN  object 0x133d4300 was not returned to mpool ucp_requests
[1720886520.910780] [node013:2083878:0]          mpool.c:43   UCX  WARN  object 0x133d44c0 was not returned to mpool ucp_requests
[1720886520.910784] [node013:2083878:0]          mpool.c:43   UCX  WARN  object 0x133d4680 was not returned to mpool ucp_requests
[1720886520.910787] [node013:2083878:0]          mpool.c:43   UCX  WARN  object 0x133d4840 was not returned to mpool ucp_requests
[1720886520.910792] [node013:2083878:0]          mpool.c:43   UCX  WARN  object 0x133d4a00 was not returned to mpool ucp_requests
[1720886520.910795] [node013:2083878:0]          mpool.c:43   UCX  WARN  object 0x133d4bc0 was not returned to mpool ucp_requests
[1720886520.910799] [node013:2083878:0]          mpool.c:43   UCX  WARN  object 0x133d4d80 was not returned to mpool ucp_requests
[1720886520.910802] [node013:2083878:0]          mpool.c:43   UCX  WARN  object 0x133d4f40 was not returned to mpool ucp_requests
[1720886520.910805] [node013:2083878:0]          mpool.c:43   UCX  WARN  object 0x133d5100 was not returned to mpool ucp_requests
[1720886520.921290] [node013:2083892:0]          mpool.c:43   UCX  WARN  object 0x13049ec0 was not returned to mpool ucp_requests
[1720886520.921303] [node013:2083892:0]          mpool.c:43   UCX  WARN  object 0x1304a240 was not returned to mpool ucp_requests
[1720886520.921307] [node013:2083892:0]          mpool.c:43   UCX  WARN  object 0x1304a400 was not returned to mpool ucp_requests
[1720886520.921311] [node013:2083892:0]          mpool.c:43   UCX  WARN  object 0x1304a5c0 was not returned to mpool ucp_requests
[1720886520.921315] [node013:2083892:0]          mpool.c:43   UCX  WARN  object 0x1304a780 was not returned to mpool ucp_requests
[1720886520.921319] [node013:2083892:0]          mpool.c:43   UCX  WARN  object 0x1304a940 was not returned to mpool ucp_requests
[1720886520.921323] [node013:2083892:0]          mpool.c:43   UCX  WARN  object 0x1304ab00 was not returned to mpool ucp_requests
[1720886520.921326] [node013:2083892:0]          mpool.c:43   UCX  WARN  object 0x1304acc0 was not returned to mpool ucp_requests
[1720886520.921330] [node013:2083892:0]          mpool.c:43   UCX  WARN  object 0x1304ae80 was not returned to mpool ucp_requests
[1720886520.921334] [node013:2083892:0]          mpool.c:43   UCX  WARN  object 0x1304b040 was not returned to mpool ucp_requests
[1720886520.921337] [node013:2083892:0]          mpool.c:43   UCX  WARN  object 0x1304b200 was not returned to mpool ucp_requests
[1720886520.921341] [node013:2083892:0]          mpool.c:43   UCX  WARN  object 0x1304b3c0 was not returned to mpool ucp_requests
[1720886520.921345] [node013:2083892:0]          mpool.c:43   UCX  WARN  object 0x1304b580 was not returned to mpool ucp_requests
[1720886520.921348] [node013:2083892:0]          mpool.c:43   UCX  WARN  object 0x1304b740 was not returned to mpool ucp_requests
[1720886520.921352] [node013:2083892:0]          mpool.c:43   UCX  WARN  object 0x1304b900 was not returned to mpool ucp_requests
[1720886520.921355] [node013:2083892:0]          mpool.c:43   UCX  WARN  object 0x1304bac0 was not returned to mpool ucp_requests
[1720886520.921359] [node013:2083892:0]          mpool.c:43   UCX  WARN  object 0x1304bc80 was not returned to mpool ucp_requests
[1720886520.921362] [node013:2083892:0]          mpool.c:43   UCX  WARN  object 0x1304c000 was not returned to mpool ucp_requests
[1720886520.945863] [node013:2083884:0]          mpool.c:43   UCX  WARN  object 0x1425cd40 was not returned to mpool ucp_requests
[1720886520.945882] [node013:2083884:0]          mpool.c:43   UCX  WARN  object 0x1425d280 was not returned to mpool ucp_requests
[1720886520.945888] [node013:2083884:0]          mpool.c:43   UCX  WARN  object 0x1425d440 was not returned to mpool ucp_requests
[1720886520.945891] [node013:2083884:0]          mpool.c:43   UCX  WARN  object 0x1425d600 was not returned to mpool ucp_requests
[1720886520.945895] [node013:2083884:0]          mpool.c:43   UCX  WARN  object 0x1425d980 was not returned to mpool ucp_requests
[1720886520.945897] [node013:2083884:0]          mpool.c:43   UCX  WARN  object 0x1425db40 was not returned to mpool ucp_requests
[1720886520.945900] [node013:2083884:0]          mpool.c:43   UCX  WARN  object 0x1425dd00 was not returned to mpool ucp_requests
[1720886520.945902] [node013:2083884:0]          mpool.c:43   UCX  WARN  object 0x1425dec0 was not returned to mpool ucp_requests
[1720886520.945904] [node013:2083884:0]          mpool.c:43   UCX  WARN  object 0x1425e080 was not returned to mpool ucp_requests
[1720886520.945906] [node013:2083884:0]          mpool.c:43   UCX  WARN  object 0x1425e240 was not returned to mpool ucp_requests
[1720886520.945909] [node013:2083884:0]          mpool.c:43   UCX  WARN  object 0x1425e400 was not returned to mpool ucp_requests
[1720886520.945912] [node013:2083884:0]          mpool.c:43   UCX  WARN  object 0x1425e5c0 was not returned to mpool ucp_requests
[1720886520.945914] [node013:2083884:0]          mpool.c:43   UCX  WARN  object 0x1425e780 was not returned to mpool ucp_requests
[1720886520.945916] [node013:2083884:0]          mpool.c:43   UCX  WARN  object 0x1425e940 was not returned to mpool ucp_requests
[1720886520.945919] [node013:2083884:0]          mpool.c:43   UCX  WARN  object 0x1425eb00 was not returned to mpool ucp_requests
[1720886520.945922] [node013:2083884:0]          mpool.c:43   UCX  WARN  object 0x1425ecc0 was not returned to mpool ucp_requests
[1720886520.945925] [node013:2083884:0]          mpool.c:43   UCX  WARN  object 0x1425ee80 was not returned to mpool ucp_requests
[1720886520.945928] [node013:2083884:0]          mpool.c:43   UCX  WARN  object 0x1425f040 was not returned to mpool ucp_requests
[1720886520.952318] [node013:2083879:0]          mpool.c:43   UCX  WARN  object 0x1421ef00 was not returned to mpool ucp_requests
[1720886520.952329] [node013:2083879:0]          mpool.c:43   UCX  WARN  object 0x1421f0c0 was not returned to mpool ucp_requests
[1720886520.952334] [node013:2083879:0]          mpool.c:43   UCX  WARN  object 0x1421f600 was not returned to mpool ucp_requests
[1720886520.952338] [node013:2083879:0]          mpool.c:43   UCX  WARN  object 0x1421f7c0 was not returned to mpool ucp_requests
[1720886520.952341] [node013:2083879:0]          mpool.c:43   UCX  WARN  object 0x1421f980 was not returned to mpool ucp_requests
[1720886520.952344] [node013:2083879:0]          mpool.c:43   UCX  WARN  object 0x1421fd00 was not returned to mpool ucp_requests
[1720886520.952346] [node013:2083879:0]          mpool.c:43   UCX  WARN  object 0x1421fec0 was not returned to mpool ucp_requests
[1720886520.952349] [node013:2083879:0]          mpool.c:43   UCX  WARN  object 0x14220240 was not returned to mpool ucp_requests
[1720886520.952352] [node013:2083879:0]          mpool.c:43   UCX  WARN  object 0x14220400 was not returned to mpool ucp_requests
[1720886520.952355] [node013:2083879:0]          mpool.c:43   UCX  WARN  object 0x142205c0 was not returned to mpool ucp_requests
[1720886520.952357] [node013:2083879:0]          mpool.c:43   UCX  WARN  object 0x14220780 was not returned to mpool ucp_requests
[1720886520.952361] [node013:2083879:0]          mpool.c:43   UCX  WARN  object 0x14220940 was not returned to mpool ucp_requests
[1720886520.952364] [node013:2083879:0]          mpool.c:43   UCX  WARN  object 0x14220b00 was not returned to mpool ucp_requests
[1720886520.952369] [node013:2083879:0]          mpool.c:43   UCX  WARN  object 0x14220cc0 was not returned to mpool ucp_requests
[1720886520.952371] [node013:2083879:0]          mpool.c:43   UCX  WARN  object 0x14220e80 was not returned to mpool ucp_requests
[1720886520.952373] [node013:2083879:0]          mpool.c:43   UCX  WARN  object 0x14221040 was not returned to mpool ucp_requests
[1720886520.952375] [node013:2083879:0]          mpool.c:43   UCX  WARN  object 0x14221200 was not returned to mpool ucp_requests

-------------------------   --------------------
FINAL SINGLE POINT ENERGY     -1385.598813746350
-------------------------   --------------------


                            ***************************************
                            *     ORCA property calculations      *
                            ***************************************

                                    ---------------------
                                    Active property flags
                                    ---------------------
   (+) Dipole Moment


------------------------------------------------------------------------------
                       ORCA ELECTRIC PROPERTIES CALCULATION
------------------------------------------------------------------------------

Dipole Moment Calculation                       ... on
Quadrupole Moment Calculation                   ... off
Polarizability Calculation                      ... off
GBWName                                         ... ImineZ6Aa.gbw
Electron density                                ... ImineZ6Aa.scfp
The origin for moment calculation is the CENTER OF MASS  = ( 9.793689, 14.357514  6.330491)

-------------
DIPOLE MOMENT
-------------
                                X             Y             Z
Electronic contribution:     -2.42035      -1.21210      -1.84335
Nuclear contribution   :      1.99781       2.08357       2.75728
                        -----------------------------------------
Total Dipole Moment    :     -0.42254       0.87147       0.91393
                        -----------------------------------------
Magnitude (a.u.)       :      1.33164
Magnitude (Debye)      :      3.38476


--------------------
Rotational spectrum 
--------------------
 
Rotational constants in cm-1:     0.005539     0.003912     0.003251 
Rotational constants in MHz :   166.045561   117.285856    97.474356 

 Dipole components along the rotational axes: 
x,y,z [a.u.] :     1.324953    -0.101667     0.086201 
x,y,z [Debye]:     3.367762    -0.258416     0.219106 

 

Timings for individual modules:

Sum of individual times         ...     1383.296 sec (=  23.055 min)
GTO integral calculation        ...       10.800 sec (=   0.180 min)   0.8 %
SCF iterations                  ...     1372.496 sec (=  22.875 min)  99.2 %
                             ****ORCA TERMINATED NORMALLY****
TOTAL RUN TIME: 0 days 0 hours 23 minutes 11 seconds 778 msec
