# Supplementary material for: A stereodivergent multicomponent approach for the synthesis of C–N atropisomeric peptide analogues
Source: Chem Sci. 2024 Sep 16;15(40):16743–51. doi: 10.1039/d4sc04700a (PMC11418089; doi:10.1039/d4sc04700a)
Supplement: SC-015-D4SC04700A-s001 [file SC-015-D4SC04700A-s001.zip › CompData/_2_Imine-BzOH/ImineBzOH10rAfreq.out]

                                 *****************
                                 * O   R   C   A *
                                 *****************

                                            #,                                       
                                            ###                                      
                                            ####                                     
                                            #####                                    
                                            ######                                   
                                           ########,                                 
                                     ,,################,,,,,                         
                               ,,#################################,,                 
                          ,,##########################################,,             
                       ,#########################################, ''#####,          
                    ,#############################################,,   '####,        
                  ,##################################################,,,,####,       
                ,###########''''           ''''###############################       
              ,#####''   ,,,,##########,,,,          '''####'''          '####       
            ,##' ,,,,###########################,,,                        '##       
           ' ,,###''''                  '''############,,,                           
         ,,##''                                '''############,,,,        ,,,,,,###''
      ,#''                                            '''#######################'''  
     '                                                          ''''####''''         
             ,#######,   #######,   ,#######,      ##                                
            ,#'     '#,  ##    ##  ,#'     '#,    #''#        ######   ,####,        
            ##       ##  ##   ,#'  ##            #'  '#       #        #'  '#        
            ##       ##  #######   ##           ,######,      #####,   #    #        
            '#,     ,#'  ##    ##  '#,     ,#' ,#      #,         ##   #,  ,#        
             '#######'   ##     ##  '#######'  #'      '#     #####' # '####'        


                  #######################################################
                  #                        -***-                        #
                  #          Department of theory and spectroscopy      #
                  #    Directorship and core code : Frank Neese         #
                  #        Max Planck Institute fuer Kohlenforschung    #
                  #                Kaiser Wilhelm Platz 1               #
                  #                 D-45470 Muelheim/Ruhr               #
                  #                      Germany                        #
                  #                                                     #
                  #                  All rights reserved                #
                  #                        -***-                        #
                  #######################################################


                         Program Version 5.0.2 -  RELEASE  -


 With contributions from (in alphabetic order):
   Daniel Aravena         : Magnetic Suceptibility
   Michael Atanasov       : Ab Initio Ligand Field Theory (pilot matlab implementation)
   Alexander A. Auer      : GIAO ZORA, VPT2 properties, NMR spectrum
   Ute Becker             : Parallelization
   Giovanni Bistoni       : ED, misc. LED, open-shell LED, HFLD
   Martin Brehm           : Molecular dynamics
   Dmytro Bykov           : SCF Hessian
   Vijay G. Chilkuri      : MRCI spin determinant printing, contributions to CSF-ICE
   Dipayan Datta          : RHF DLPNO-CCSD density
   Achintya Kumar Dutta   : EOM-CC, STEOM-CC
   Dmitry Ganyushin       : Spin-Orbit,Spin-Spin,Magnetic field MRCI
   Miquel Garcia          : C-PCM and meta-GGA Hessian, CC/C-PCM, Gaussian charge scheme
   Yang Guo               : DLPNO-NEVPT2, F12-NEVPT2, CIM, IAO-localization
   Andreas Hansen         : Spin unrestricted coupled pair/coupled cluster methods
   Benjamin Helmich-Paris : MC-RPA, TRAH-SCF, COSX integrals
   Lee Huntington         : MR-EOM, pCC
   Robert Izsak           : Overlap fitted RIJCOSX, COSX-SCS-MP3, EOM
   Marcus Kettner         : VPT2
   Christian Kollmar      : KDIIS, OOCD, Brueckner-CCSD(T), CCSD density, CASPT2, CASPT2-K
   Simone Kossmann        : Meta GGA functionals, TD-DFT gradient, OOMP2, MP2 Hessian
   Martin Krupicka        : Initial AUTO-CI
   Lucas Lang             : DCDCAS
   Marvin Lechner         : AUTO-CI (C++ implementation), FIC-MRCC
   Dagmar Lenk            : GEPOL surface, SMD
   Dimitrios Liakos       : Extrapolation schemes; Compound Job, initial MDCI parallelization
   Dimitrios Manganas     : Further ROCIS development; embedding schemes
   Dimitrios Pantazis     : SARC Basis sets
   Anastasios Papadopoulos: AUTO-CI, single reference methods and gradients
   Taras Petrenko         : DFT Hessian,TD-DFT gradient, ASA, ECA, R-Raman, ABS, FL, XAS/XES, NRVS
   Peter Pinski           : DLPNO-MP2, DLPNO-MP2 Gradient
   Christoph Reimann      : Effective Core Potentials
   Marius Retegan         : Local ZFS, SOC
   Christoph Riplinger    : Optimizer, TS searches, QM/MM, DLPNO-CCSD(T), (RO)-DLPNO pert. Triples
   Tobias Risthaus        : Range-separated hybrids, TD-DFT gradient, RPA, STAB
   Michael Roemelt        : Original ROCIS implementation
   Masaaki Saitow         : Open-shell DLPNO-CCSD energy and density
   Barbara Sandhoefer     : DKH picture change effects
   Avijit Sen             : IP-ROCIS
   Kantharuban Sivalingam : CASSCF convergence, NEVPT2, FIC-MRCI
   Bernardo de Souza      : ESD, SOC TD-DFT
   Georgi Stoychev        : AutoAux, RI-MP2 NMR, DLPNO-MP2 response
   Willem Van den Heuvel  : Paramagnetic NMR
   Boris Wezisla          : Elementary symmetry handling
   Frank Wennmohs         : Technical directorship


 We gratefully acknowledge several colleagues who have allowed us to
 interface, adapt or use parts of their codes:
   Stefan Grimme, W. Hujo, H. Kruse, P. Pracht,  : VdW corrections, initial TS optimization,
                  C. Bannwarth, S. Ehlert          DFT functionals, gCP, sTDA/sTD-DF
   Ed Valeev, F. Pavosevic, A. Kumar             : LibInt (2-el integral package), F12 methods
   Garnet Chan, S. Sharma, J. Yang, R. Olivares  : DMRG
   Ulf Ekstrom                                   : XCFun DFT Library
   Mihaly Kallay                                 : mrcc  (arbitrary order and MRCC methods)
   Jiri Pittner, Ondrej Demel                    : Mk-CCSD
   Frank Weinhold                                : gennbo (NPA and NBO analysis)
   Christopher J. Cramer and Donald G. Truhlar   : smd solvation model
   Lars Goerigk                                  : TD-DFT with DH, B97 family of functionals
   V. Asgeirsson, H. Jonsson                     : NEB implementation
   FAccTs GmbH                                   : IRC, NEB, NEB-TS, DLPNO-Multilevel, CI-OPT
                                                   MM, QMMM, 2- and 3-layer-ONIOM, Crystal-QMMM,
                                                   LR-CPCM, SF, NACMEs, symmetry and pop. for TD-DFT,
                                                   nearIR, NL-DFT gradient (VV10), updates on ESD,
                                                   ML-optimized integration grids
   S Lehtola, MJT Oliveira, MAL Marques          : LibXC Library
   Liviu Ungur et al                             : ANISO software


 Your calculation uses the libint2 library for the computation of 2-el integrals
 For citations please refer to: http://libint.valeyev.net

 Your ORCA version has been built with support for libXC version: 5.1.0
 For citations please refer to: https://tddft.org/programs/libxc/

 This ORCA versions uses:
   CBLAS   interface :  Fast vector & matrix operations
   LAPACKE interface :  Fast linear algebra routines
   SCALAPACK package :  Parallel linear algebra routines
   Shared memory     :  Shared parallel matrices
   BLAS/LAPACK       :  OpenBLAS 0.3.15  USE64BITINT DYNAMIC_ARCH NO_AFFINITY Zen SINGLE_THREADED
        Core in use  :  Zen
   Copyright (c) 2011-2014, The OpenBLAS Project


Your calculation utilizes the atom-pairwise dispersion correction
with the Becke-Johnson damping scheme (D3BJ)
Cite in your paper:
S.Grimme, S.Ehrlich, L.Goerigk, J Comput Chem, (2011), 32, 1456–1465 
S.Grimme, J.Antony, S.Ehrlich and H.Krieg, J.Chem.Phys., 132, (2010), 154104 
   

Your calculation utilizes the SMD solvation module
Please cite in your paper:
A.V. Marenich, C.J. Cramer, D.G. Truhlar J. Phys. Chem. B, 113, (2009), 6378 

================================================================================

----- Orbital basis set information -----
Your calculation utilizes the basis: def2-TZVP
   F. Weigend and R. Ahlrichs, Phys. Chem. Chem. Phys. 7, 3297 (2005).

----- AuxJ basis set information -----
Your calculation utilizes the auxiliary basis: def2/J
   F. Weigend, Phys. Chem. Chem. Phys. 8, 1057 (2006).

================================================================================
                                        WARNINGS
                       Please study these warnings very carefully!
================================================================================

WARNING: Gradients needed for Numerical Frequencies
  ===> : Setting RunTyp to EnGrad

WARNING: The environment variable RSH_COMMAND is not set!
  ===> : All Displacements for the Numerical Hessian or Gradient calculation
         will be started on localhost

INFO   : the flag for use of the SHARK integral package has been found!

================================================================================
                                       INPUT FILE
================================================================================
NAME = ImineBzOH10rAfreq.inp
|  1> ! PBE0 D3 def2-tzvp NumFreq
|  2> %maxcore 2660
|  3> %pal nprocs 30
|  4> end
|  5> %CPCM SMD TRUE
|  6>    SMDSOLVENT "2,2,2-TRIFLUOROETHANOL"
|  7> end
|  8> 
|  9> *xyz 0 1
| 10> O  1.920843  4.415790  1.318427
| 11> O  3.820349  3.259814  1.188550
| 12> N  2.199284  5.965533  -0.397335
| 13> N  3.506317  5.727554  2.981574
| 14> C  2.512167  5.538943  0.728097
| 15> C  3.567392  6.190001  1.611145
| 16> H  4.509685  5.776882  1.240178
| 17> C  3.703539  7.699874  1.493205
| 18> C  4.936237  8.233606  1.866025
| 19> H  5.737876  7.562649  2.159506
| 20> C  5.150109  9.602634  1.869924
| 21> H  6.118190  9.995956  2.160278
| 22> C  4.128322  10.465360  1.495683
| 23> H  4.290723  11.537561  1.494769
| 24> C  2.900712  9.943743  1.116165
| 25> H  2.096585  10.607483  0.817634
| 26> C  2.688960  8.570805  1.113954
| 27> H  1.728686  8.186047  0.798230
| 28> C  1.241885  5.321601  -1.305999
| 29> C  1.686119  3.906842  -1.668855
| 30> H  2.723102  3.906474  -2.013862
| 31> H  1.060707  3.528703  -2.481164
| 32> H  1.597894  3.215687  -0.830407
| 33> C  1.223702  6.173394  -2.569981
| 34> H  0.929970  7.200166  -2.338009
| 35> H  0.516285  5.767806  -3.296935
| 36> H  2.214486  6.198313  -3.030987
| 37> C  -0.151974  5.316341  -0.684445
| 38> H  -0.874448  4.937465  -1.411450
| 39> H  -0.452128  6.330168  -0.406953
| 40> H  -0.199024  4.685979  0.204283
| 41> C  2.563589  6.139293  3.905959
| 42> C  2.762316  5.983900  5.304208
| 43> C  1.716601  6.372205  6.138136
| 44> H  1.836765  6.267991  7.207750
| 45> C  0.516184  6.891456  5.671971
| 46> H  -0.260507  7.177746  6.371848
| 47> C  0.337163  7.035241  4.308784
| 48> H  -0.587858  7.433057  3.905670
| 49> C  1.350335  6.663048  3.444557
| 50> H  1.181299  6.769213  2.382680
| 51> C  4.045405  5.405194  5.911541
| 52> C  4.261809  3.962215  5.435535
| 53> H  3.446059  3.325944  5.789436
| 54> H  5.195966  3.570699  5.847487
| 55> H  4.303335  3.854671  4.354444
| 56> C  5.254188  6.295809  5.586858
| 57> H  5.451100  6.434054  4.523766
| 58> H  6.156981  5.865610  6.028911
| 59> H  5.109364  7.290437  6.017177
| 60> C  3.976762  5.336060  7.437087
| 61> H  3.860526  6.322845  7.891985
| 62> H  4.911689  4.909187  7.808749
| 63> H  3.161487  4.696238  7.783622
| 64> C  2.743399  3.439771  1.727819
| 65> C  2.187106  2.603811  2.797079
| 66> C  2.842515  1.416480  3.120816
| 67> H  3.708450  1.108407  2.547866
| 68> C  2.384689  0.640799  4.169767
| 69> H  2.893744  -0.282183  4.421785
| 70> C  1.275046  1.048550  4.900557
| 71> H  0.921239  0.443282  5.727764
| 72> C  0.616706  2.227461  4.575718
| 73> H  -0.247612  2.543732  5.147998
| 74> C  1.066578  3.006059  3.522782
| 75> H  0.564183  3.931879  3.274306
| 76> H  4.417675  5.497822  3.334418
| 77> O  6.440774  4.808742  2.549720
| 78> C  6.688564  3.697931  2.983166
| 79> C  7.762680  3.432335  3.964567
| 80> C  7.932335  2.172585  4.535002
| 81> H  7.285553  1.355259  4.241774
| 82> C  8.920930  1.973303  5.484873
| 83> H  9.049538  0.994338  5.932223
| 84> C  9.742333  3.026474  5.865494
| 85> H  10.513907  2.868341  6.610864
| 86> C  9.575995  4.283030  5.296296
| 87> H  10.216468  5.104796  5.595316
| 88> C  8.586752  4.486921  4.349856
| 89> H  8.440506  5.464053  3.905348
| 90> O  6.002782  2.624756  2.629917
| 91> H  5.236250  2.890378  2.060004
| 92> *
| 93> 
| 94>                          ****END OF INPUT****
================================================================================

                     *******************************
                     * Energy+Gradient Calculation *
                     *******************************

---------------------------------
CARTESIAN COORDINATES (ANGSTROEM)
---------------------------------
  O      1.920843    4.415790    1.318427
  O      3.820349    3.259814    1.188550
  N      2.199284    5.965533   -0.397335
  N      3.506317    5.727554    2.981574
  C      2.512167    5.538943    0.728097
  C      3.567392    6.190001    1.611145
  H      4.509685    5.776882    1.240178
  C      3.703539    7.699874    1.493205
  C      4.936237    8.233606    1.866025
  H      5.737876    7.562649    2.159506
  C      5.150109    9.602634    1.869924
  H      6.118190    9.995956    2.160278
  C      4.128322   10.465360    1.495683
  H      4.290723   11.537561    1.494769
  C      2.900712    9.943743    1.116165
  H      2.096585   10.607483    0.817634
  C      2.688960    8.570805    1.113954
  H      1.728686    8.186047    0.798230
  C      1.241885    5.321601   -1.305999
  C      1.686119    3.906842   -1.668855
  H      2.723102    3.906474   -2.013862
  H      1.060707    3.528703   -2.481164
  H      1.597894    3.215687   -0.830407
  C      1.223702    6.173394   -2.569981
  H      0.929970    7.200166   -2.338009
  H      0.516285    5.767806   -3.296935
  H      2.214486    6.198313   -3.030987
  C     -0.151974    5.316341   -0.684445
  H     -0.874448    4.937465   -1.411450
  H     -0.452128    6.330168   -0.406953
  H     -0.199024    4.685979    0.204283
  C      2.563589    6.139293    3.905959
  C      2.762316    5.983900    5.304208
  C      1.716601    6.372205    6.138136
  H      1.836765    6.267991    7.207750
  C      0.516184    6.891456    5.671971
  H     -0.260507    7.177746    6.371848
  C      0.337163    7.035241    4.308784
  H     -0.587858    7.433057    3.905670
  C      1.350335    6.663048    3.444557
  H      1.181299    6.769213    2.382680
  C      4.045405    5.405194    5.911541
  C      4.261809    3.962215    5.435535
  H      3.446059    3.325944    5.789436
  H      5.195966    3.570699    5.847487
  H      4.303335    3.854671    4.354444
  C      5.254188    6.295809    5.586858
  H      5.451100    6.434054    4.523766
  H      6.156981    5.865610    6.028911
  H      5.109364    7.290437    6.017177
  C      3.976762    5.336060    7.437087
  H      3.860526    6.322845    7.891985
  H      4.911689    4.909187    7.808749
  H      3.161487    4.696238    7.783622
  C      2.743399    3.439771    1.727819
  C      2.187106    2.603811    2.797079
  C      2.842515    1.416480    3.120816
  H      3.708450    1.108407    2.547866
  C      2.384689    0.640799    4.169767
  H      2.893744   -0.282183    4.421785
  C      1.275046    1.048550    4.900557
  H      0.921239    0.443282    5.727764
  C      0.616706    2.227461    4.575718
  H     -0.247612    2.543732    5.147998
  C      1.066578    3.006059    3.522782
  H      0.564183    3.931879    3.274306
  H      4.417675    5.497822    3.334418
  O      6.440774    4.808742    2.549720
  C      6.688564    3.697931    2.983166
  C      7.762680    3.432335    3.964567
  C      7.932335    2.172585    4.535002
  H      7.285553    1.355259    4.241774
  C      8.920930    1.973303    5.484873
  H      9.049538    0.994338    5.932223
  C      9.742333    3.026474    5.865494
  H     10.513907    2.868341    6.610864
  C      9.575995    4.283030    5.296296
  H     10.216468    5.104796    5.595316
  C      8.586752    4.486921    4.349856
  H      8.440506    5.464053    3.905348
  O      6.002782    2.624756    2.629917
  H      5.236250    2.890378    2.060004

----------------------------
CARTESIAN COORDINATES (A.U.)
----------------------------
  NO LB      ZA    FRAG     MASS         X           Y           Z
   0 O     8.0000    0    15.999    3.629867    8.344634    2.491466
   1 O     8.0000    0    15.999    7.219413    6.160156    2.246034
   2 N     7.0000    0    14.007    4.156044   11.273224   -0.750854
   3 N     7.0000    0    14.007    6.625979   10.823508    5.634358
   4 C     6.0000    0    12.011    4.747308   10.467085    1.375904
   5 C     6.0000    0    12.011    6.741394   11.697407    3.044623
   6 H     1.0000    0     1.008    8.522070   10.916725    2.343597
   7 C     6.0000    0    12.011    6.998674   14.550653    2.821749
   8 C     6.0000    0    12.011    9.328136   15.559260    3.526276
   9 H     1.0000    0     1.008   10.843014   14.291335    4.080875
  10 C     6.0000    0    12.011    9.732296   18.146348    3.533644
  11 H     1.0000    0     1.008   11.561704   18.889619    4.082334
  12 C     6.0000    0    12.011    7.801398   19.776664    2.826431
  13 H     1.0000    0     1.008    8.108291   21.802831    2.824704
  14 C     6.0000    0    12.011    5.481551   18.790951    2.109246
  15 H     1.0000    0     1.008    3.961971   20.045238    1.545104
  16 C     6.0000    0    12.011    5.081398   16.196474    2.105068
  17 H     1.0000    0     1.008    3.266743   15.469387    1.508436
  18 C     6.0000    0    12.011    2.346823   10.056368   -2.467980
  19 C     6.0000    0    12.011    3.186303    7.382861   -3.153679
  20 H     1.0000    0     1.008    5.145917    7.382166   -3.805648
  21 H     1.0000    0     1.008    2.004446    6.668282   -4.688720
  22 H     1.0000    0     1.008    3.019582    6.076768   -1.569242
  23 C     6.0000    0    12.011    2.312462   11.666024   -4.856560
  24 H     1.0000    0     1.008    1.757389   13.606342   -4.418197
  25 H     1.0000    0     1.008    0.975637   10.899574   -6.230304
  26 H     1.0000    0     1.008    4.184772   11.713114   -5.727735
  27 C     6.0000    0    12.011   -0.287189   10.046429   -1.293414
  28 H     1.0000    0     1.008   -1.652467    9.330457   -2.667254
  29 H     1.0000    0     1.008   -0.854398   11.962284   -0.769030
  30 H     1.0000    0     1.008   -0.376101    8.855217    0.386039
  31 C     6.0000    0    12.011    4.844481   11.601582    7.381193
  32 C     6.0000    0    12.011    5.220021   11.307932   10.023500
  33 C     6.0000    0    12.011    3.243906   12.041722   11.599396
  34 H     1.0000    0     1.008    3.470983   11.844786   13.620674
  35 C     6.0000    0    12.011    0.975446   13.022965   10.718472
  36 H     1.0000    0     1.008   -0.492287   13.563974   12.041048
  37 C     6.0000    0    12.011    0.637146   13.294679    8.142422
  38 H     1.0000    0     1.008   -1.110891   14.046442    7.380647
  39 C     6.0000    0    12.011    2.551763   12.591336    6.509269
  40 H     1.0000    0     1.008    2.232332   12.791959    4.502613
  41 C     6.0000    0    12.011    7.644708   10.214336   11.171194
  42 C     6.0000    0    12.011    8.053652    7.487501   10.271673
  43 H     1.0000    0     1.008    6.512108    6.285123   10.940449
  44 H     1.0000    0     1.008    9.818953    6.747643   11.050149
  45 H     1.0000    0     1.008    8.132125    7.284273    8.228707
  46 C     6.0000    0    12.011    9.928976   11.897355   10.557632
  47 H     1.0000    0     1.008   10.301086   12.158600    8.548679
  48 H     1.0000    0     1.008   11.635008   11.084397   11.392991
  49 H     1.0000    0     1.008    9.655299   13.776929   11.370817
  50 C     6.0000    0    12.011    7.514991   10.083692   14.054058
  51 H     1.0000    0     1.008    7.295337   11.948445   14.913690
  52 H     1.0000    0     1.008    9.281747    9.277019   14.756397
  53 H     1.0000    0     1.008    5.974345    8.874604   14.708914
  54 C     6.0000    0    12.011    5.184273    6.500225    3.265105
  55 C     6.0000    0    12.011    4.133031    4.920490    5.285713
  56 C     6.0000    0    12.011    5.371575    2.676759    5.897488
  57 H     1.0000    0     1.008    7.007955    2.094586    4.814769
  58 C     6.0000    0    12.011    4.506409    1.210935    7.879718
  59 H     1.0000    0     1.008    5.468384   -0.533249    8.355963
  60 C     6.0000    0    12.011    2.409488    1.981472    9.260711
  61 H     1.0000    0     1.008    1.740889    0.837682   10.823905
  62 C     6.0000    0    12.011    1.165405    4.209291    8.646854
  63 H     1.0000    0     1.008   -0.467919    4.806957    9.728306
  64 C     6.0000    0    12.011    2.015540    5.680628    6.657093
  65 H     1.0000    0     1.008    1.066151    7.430175    6.187542
  66 H     1.0000    0     1.008    8.348196   10.389378    6.301137
  67 O     8.0000    0    15.999   12.171299    9.087205    4.818273
  68 C     6.0000    0    12.011   12.639554    6.988077    5.637367
  69 C     6.0000    0    12.011   14.669339    6.486173    7.491946
  70 C     6.0000    0    12.011   14.989941    4.105591    8.569912
  71 H     1.0000    0     1.008   13.767700    2.561068    8.015791
  72 C     6.0000    0    12.011   16.858115    3.729002   10.364908
  73 H     1.0000    0     1.008   17.101148    1.879027   11.210277
  74 C     6.0000    0    12.011   18.410341    5.719207   11.084177
  75 H     1.0000    0     1.008   19.868405    5.420379   12.492722
  76 C     6.0000    0    12.011   18.096008    8.093754   10.008549
  77 H     1.0000    0     1.008   19.306327    9.646666   10.573615
  78 C     6.0000    0    12.011   16.226610    8.479052    8.220037
  79 H     1.0000    0     1.008   15.950245   10.325564    7.380038
  80 O     8.0000    0    15.999   11.343614    4.960070    4.969823
  81 H     1.0000    0     1.008    9.895078    5.462023    3.892843

--------------------------------
INTERNAL COORDINATES (ANGSTROEM)
--------------------------------
 O      0   0   0     0.000000000000     0.00000000     0.00000000
 O      1   0   0     2.227391207611     0.00000000     0.00000000
 N      1   2   0     2.328749019790   101.56311898     0.00000000
 N      1   2   3     2.645847792293    77.46321879   268.91949912
 C      3   1   2     1.243572268271    30.11939198   289.78881474
 C      4   1   2     1.447640503535    65.70700089    89.05386774
 H      6   4   1     1.093709248886   103.69640641   256.06813586
 C      6   4   1     1.520579601776   113.22872257   141.93718682
 C      8   6   4     1.394062035717   116.01425180    71.17035480
 H      9   8   6     1.085789795279   119.24468746     3.44370143
 C      9   8   6     1.385638516847   121.03134589   183.59034142
 H     11   9   8     1.084522228247   119.79190941   180.21208915
 C     11   9   8     1.388668841202   119.96592334   359.86159197
 H     13  11   9     1.084430682247   120.28425789   180.13404389
 C     13  11   9     1.386774862446   119.43437301   359.78662905
 H     15  13  11     1.084569858372   120.09713041   180.27211692
 C     15  13  11     1.389173333270   120.47163153     0.25099864
 H     17  15  13     1.081594433148   119.16798189   181.01897702
 C      3   1   2     1.468649560215    94.94047450   106.36681063
 C     19   3   1     1.526614342777   111.32693724   298.17019059
 H     20  19   3     1.092869483407   110.57661073   309.17644895
 H     20  19   3     1.092691715236   109.32038802   190.45406593
 H     20  19   3     1.090171515567   112.40688032    70.76253148
 C     19   3   1     1.524313757946   106.01017012   179.86630422
 H     24  19   3     1.092863320179   110.62235814   301.13798198
 H     24  19   3     1.092429657117   110.61301460   180.98579275
 H     24  19   3     1.093069267363   110.58831784    60.94984163
 C     19   3   1     1.526171666097   110.17623014    61.84489276
 H     28  19   3     1.092726852455   109.51680152   173.74327619
 H     28  19   3     1.093132846322   110.54627819    54.87081175
 H     28  19   3     1.090599565160   111.91753580   293.79833769
 C      4   1   2     1.383023034635    99.16468746   212.87655478
 C     32   4   1     1.420823588972   121.99605839   132.32892956
 C     33  32   4     1.392744249112   116.98411009   183.19087313
 H     34  33  32     1.081376000144   118.81290644   180.08350957
 C     34  33  32     1.388500047575   123.52928135     0.05089809
 H     36  34  33     1.083992015058   120.09630225   180.11494450
 C     36  34  33     1.382389757498   118.81121368     0.00000000
 H     38  36  34     1.084630037060   121.00353908   179.74043477
 C     38  36  34     1.382726812629   119.56740719   359.93131605
 H     40  38  36     1.080475330422   118.24067208   178.99872445
 C     33  32   4     1.532994256103   123.24586914     2.49829889
 C     42  33  32     1.534796663305   110.49095411   298.56427451
 H     43  42  33     1.093405124253   109.96993611   296.73727650
 H     43  42  33     1.093452572913   109.89196798   178.12132947
 H     43  42  33     1.087220249486   114.00262892    56.92278537
 C     42  33  32     1.536154442041   110.85555561    62.85824806
 H     47  42  33     1.089977346660   114.95070004   300.75420681
 H     47  42  33     1.093397107760   109.64268314   179.98362974
 H     47  42  33     1.093358720238   109.87685566    61.49517025
 C     42  33  32     1.528653646030   112.01550775   180.79969142
 H     51  42  33     1.092788924873   112.29430252   298.34065617
 H     51  42  33     1.092905163178   108.57994989   179.50378624
 H     51  42  33     1.092763480143   112.11425505    60.80881854
 C      2   1   3     1.217791804337    31.05440648   180.21050402
 C     55   2   1     1.466836040957   125.02747499   176.33219051
 C     56  55   2     1.394317577172   118.44323806   351.48218164
 H     57  56  55     1.083062371267   119.68395648   356.65541184
 C     57  56  55     1.382600397960   119.88403705   176.62482918
 H     59  57  56     1.083764659727   119.91300344   179.99804702
 C     59  57  56     1.389828223037   119.91441301   359.82417312
 H     61  59  57     1.084343195636   119.85918282   180.45857859
 C     61  59  57     1.388799149424   120.30000370     0.49436521
 H     63  61  59     1.083779197514   120.14937600   180.07544266
 C     63  61  59     1.384656593558   120.07774051   359.78086459
 H     65  63  61     1.082258624822   120.31746297   180.78694286
 H      4   1   2     1.003916871222   130.65166547   350.77998873
 O     67   4   1     2.276732694324   139.00737411    49.08453800
 C     68  67   4     1.217857297362   109.52321636   244.48864794
 C     69  68  67     1.478990986948   123.21123955   248.58261997
 C     70  69  68     1.393251223129   121.49920143   173.66639849
 H     71  70  69     1.082742539011   119.92822924     1.62048275
 C     71  70  69     1.385383811869   119.84626691   182.20206487
 H     73  71  70     1.083990088234   119.83646793   179.69360080
 C     73  71  70     1.388792421239   120.05821427   359.88125706
 H     75  73  71     1.084393341950   119.90941040   179.86116655
 C     75  73  71     1.389455891558   120.18037504     0.02294356
 H     77  75  73     1.083936337100   120.12384726   179.89246481
 C     77  75  73     1.384168315824   119.92574119     0.16901273
 H     79  77  75     1.083403064424   120.65491037   179.41519648
 O     69  68  67     1.321660466289   122.67812536    67.49687285
 H     81  69  68     0.991426841213   109.71069375   354.21975080

---------------------------
INTERNAL COORDINATES (A.U.)
---------------------------
 O      0   0   0     0.000000000000     0.00000000     0.00000000
 O      1   0   0     4.209159375488     0.00000000     0.00000000
 N      1   2   0     4.400697882041   101.56311898     0.00000000
 N      1   2   3     4.999927719474    77.46321879   268.91949912
 C      3   1   2     2.350011014772    30.11939198   289.78881474
 C      4   1   2     2.735644092053    65.70700089    89.05386774
 H      6   4   1     2.066810950531   103.69640641   256.06813586
 C      6   4   1     2.873479012184   113.22872257   141.93718682
 C      8   6   4     2.634395461202   116.01425180    71.17035480
 H      9   8   6     2.051845352083   119.24468746     3.44370143
 C      9   8   6     2.618477317453   121.03134589   183.59034142
 H     11   9   8     2.049449997536   119.79190941   180.21208915
 C     11   9   8     2.624203800582   119.96592334   359.86159197
 H     13  11   9     2.049277000668   120.28425789   180.13404389
 C     13  11   9     2.620624699430   119.43437301   359.78662905
 H     15  13  11     2.049540005430   120.09713041   180.27211692
 C     15  13  11     2.625157152427   120.47163153     0.25099864
 H     17  15  13     2.043917266623   119.16798189   181.01897702
 C      3   1   2     2.775345455511    94.94047450   106.36681063
 C     19   3   1     2.884883019965   111.32693724   298.17019059
 H     20  19   3     2.065224023759   110.57661073   309.17644895
 H     20  19   3     2.064888090601   109.32038802   190.45406593
 H     20  19   3     2.060125603424   112.40688032    70.76253148
 C     19   3   1     2.880535544685   106.01017012   179.86630422
 H     24  19   3     2.065212376946   110.62235814   301.13798198
 H     24  19   3     2.064392872525   110.61301460   180.98579275
 H     24  19   3     2.065601560722   110.58831784    60.94984163
 C     19   3   1     2.884046482273   110.17623014    61.84489276
 H     28  19   3     2.064954490322   109.51680152   173.74327619
 H     28  19   3     2.065721707543   110.54627819    54.87081175
 H     28  19   3     2.060934499927   111.91753580   293.79833769
 C      4   1   2     2.613534772364    99.16468746   212.87655478
 C     32   4   1     2.684967467772   121.99605839   132.32892956
 C     33  32   4     2.631905205415   116.98411009   183.19087313
 H     34  33  32     2.043504488068   118.81290644   180.08350957
 C     34  33  32     2.623884826853   123.52928135     0.05089809
 H     36  34  33     2.048448039817   120.09630225   180.11494450
 C     36  34  33     2.612338052009   118.81121368     0.00000000
 H     38  36  34     2.049653726668   121.00353908   179.74043477
 C     38  36  34     2.612974993898   119.56740719   359.93131605
 H     40  38  36     2.041802468955   118.24067208   178.99872445
 C     33  32   4     2.896939308910   123.24586914     2.49829889
 C     42  33  32     2.900345364903   110.49095411   298.56427451
 H     43  42  33     2.066236238264   109.96993611   296.73727650
 H     43  42  33     2.066325903236   109.89196798   178.12132947
 H     43  42  33     2.054548518783   114.00262892    56.92278537
 C     42  33  32     2.902911194865   110.85555561    62.85824806
 H     47  42  33     2.059758677366   114.95070004   300.75420681
 H     47  42  33     2.066221089289   109.64268314   179.98362974
 H     47  42  33     2.066148547385   109.87685566    61.49517025
 C     42  33  32     2.888736744617   112.01550775   180.79969142
 H     51  42  33     2.065071790192   112.29430252   298.34065617
 H     51  42  33     2.065291448756   108.57994989   179.50378624
 H     51  42  33     2.065023706621   112.11425505    60.80881854
 C      2   1   3     2.301292998330    31.05440648   180.21050402
 C     55   2   1     2.771918400773   125.02747499   176.33219051
 C     56  55   2     2.634878364568   118.44323806   351.48218164
 H     57  56  55     2.046691267650   119.68395648   356.65541184
 C     57  56  55     2.612736104794   119.88403705   176.62482918
 H     59  57  56     2.048018400506   119.91300344   179.99804702
 C     59  57  56     2.626394714734   119.91441301   359.82417312
 H     61  59  57     2.049111674933   119.85918282   180.45857859
 C     61  59  57     2.624450047435   120.30000370     0.49436521
 H     63  61  59     2.048045872943   120.14937600   180.07544266
 C     63  61  59     2.616621751353   120.07774051   359.78086459
 H     65  63  61     2.045172406987   120.31746297   180.78694286
 H      4   1   2     1.897127947833   130.65166547   350.77998873
 O     67   4   1     4.302401272417   139.00737411    49.08453800
 C     68  67   4     2.301416762211   109.52321636   244.48864794
 C     69  68  67     2.794887919869   123.21123955   248.58261997
 C     70  69  68     2.632863247464   121.49920143   173.66639849
 H     71  70  69     2.046086872277   119.92822924     1.62048275
 C     71  70  69     2.617995994801   119.84626691   182.20206487
 H     73  71  70     2.048444398647   119.83646793   179.69360080
 C     73  71  70     2.624437333007   120.05821427   359.88125706
 H     75  73  71     2.049206437733   119.90941040   179.86116655
 C     75  73  71     2.625691110207   120.18037504     0.02294356
 H     77  75  73     2.048342823724   120.12384726   179.89246481
 C     77  75  73     2.615699040158   119.92574119     0.16901273
 H     79  77  75     2.047335084413   120.65491037   179.41519648
 O     69  68  67     2.497576323316   122.67812536    67.49687285
 H     81  69  68     1.873525211711   109.71069375   354.21975080

---------------------
BASIS SET INFORMATION
---------------------
There are 4 groups of distinct atoms

 Group   1 Type O   : 11s6p2d1f contracted to 5s3p2d1f pattern {62111/411/11/1}
 Group   2 Type N   : 11s6p2d1f contracted to 5s3p2d1f pattern {62111/411/11/1}
 Group   3 Type C   : 11s6p2d1f contracted to 5s3p2d1f pattern {62111/411/11/1}
 Group   4 Type H   : 5s1p contracted to 3s1p pattern {311/1}

Atom   0O    basis set group =>   1
Atom   1O    basis set group =>   1
Atom   2N    basis set group =>   2
Atom   3N    basis set group =>   2
Atom   4C    basis set group =>   3
Atom   5C    basis set group =>   3
Atom   6H    basis set group =>   4
Atom   7C    basis set group =>   3
Atom   8C    basis set group =>   3
Atom   9H    basis set group =>   4
Atom  10C    basis set group =>   3
Atom  11H    basis set group =>   4
Atom  12C    basis set group =>   3
Atom  13H    basis set group =>   4
Atom  14C    basis set group =>   3
Atom  15H    basis set group =>   4
Atom  16C    basis set group =>   3
Atom  17H    basis set group =>   4
Atom  18C    basis set group =>   3
Atom  19C    basis set group =>   3
Atom  20H    basis set group =>   4
Atom  21H    basis set group =>   4
Atom  22H    basis set group =>   4
Atom  23C    basis set group =>   3
Atom  24H    basis set group =>   4
Atom  25H    basis set group =>   4
Atom  26H    basis set group =>   4
Atom  27C    basis set group =>   3
Atom  28H    basis set group =>   4
Atom  29H    basis set group =>   4
Atom  30H    basis set group =>   4
Atom  31C    basis set group =>   3
Atom  32C    basis set group =>   3
Atom  33C    basis set group =>   3
Atom  34H    basis set group =>   4
Atom  35C    basis set group =>   3
Atom  36H    basis set group =>   4
Atom  37C    basis set group =>   3
Atom  38H    basis set group =>   4
Atom  39C    basis set group =>   3
Atom  40H    basis set group =>   4
Atom  41C    basis set group =>   3
Atom  42C    basis set group =>   3
Atom  43H    basis set group =>   4
Atom  44H    basis set group =>   4
Atom  45H    basis set group =>   4
Atom  46C    basis set group =>   3
Atom  47H    basis set group =>   4
Atom  48H    basis set group =>   4
Atom  49H    basis set group =>   4
Atom  50C    basis set group =>   3
Atom  51H    basis set group =>   4
Atom  52H    basis set group =>   4
Atom  53H    basis set group =>   4
Atom  54C    basis set group =>   3
Atom  55C    basis set group =>   3
Atom  56C    basis set group =>   3
Atom  57H    basis set group =>   4
Atom  58C    basis set group =>   3
Atom  59H    basis set group =>   4
Atom  60C    basis set group =>   3
Atom  61H    basis set group =>   4
Atom  62C    basis set group =>   3
Atom  63H    basis set group =>   4
Atom  64C    basis set group =>   3
Atom  65H    basis set group =>   4
Atom  66H    basis set group =>   4
Atom  67O    basis set group =>   1
Atom  68C    basis set group =>   3
Atom  69C    basis set group =>   3
Atom  70C    basis set group =>   3
Atom  71H    basis set group =>   4
Atom  72C    basis set group =>   3
Atom  73H    basis set group =>   4
Atom  74C    basis set group =>   3
Atom  75H    basis set group =>   4
Atom  76C    basis set group =>   3
Atom  77H    basis set group =>   4
Atom  78C    basis set group =>   3
Atom  79H    basis set group =>   4
Atom  80O    basis set group =>   1
Atom  81H    basis set group =>   4
---------------------------------
AUXILIARY/J BASIS SET INFORMATION
---------------------------------
There are 4 groups of distinct atoms

 Group   1 Type O   : 12s5p4d2f1g contracted to 6s4p3d1f1g pattern {711111/2111/211/2/1}
 Group   2 Type N   : 12s5p4d2f1g contracted to 6s4p3d1f1g pattern {711111/2111/211/2/1}
 Group   3 Type C   : 12s5p4d2f1g contracted to 6s4p3d1f1g pattern {711111/2111/211/2/1}
 Group   4 Type H   : 5s2p1d contracted to 3s1p1d pattern {311/2/1}

Atom   0O    basis set group =>   1
Atom   1O    basis set group =>   1
Atom   2N    basis set group =>   2
Atom   3N    basis set group =>   2
Atom   4C    basis set group =>   3
Atom   5C    basis set group =>   3
Atom   6H    basis set group =>   4
Atom   7C    basis set group =>   3
Atom   8C    basis set group =>   3
Atom   9H    basis set group =>   4
Atom  10C    basis set group =>   3
Atom  11H    basis set group =>   4
Atom  12C    basis set group =>   3
Atom  13H    basis set group =>   4
Atom  14C    basis set group =>   3
Atom  15H    basis set group =>   4
Atom  16C    basis set group =>   3
Atom  17H    basis set group =>   4
Atom  18C    basis set group =>   3
Atom  19C    basis set group =>   3
Atom  20H    basis set group =>   4
Atom  21H    basis set group =>   4
Atom  22H    basis set group =>   4
Atom  23C    basis set group =>   3
Atom  24H    basis set group =>   4
Atom  25H    basis set group =>   4
Atom  26H    basis set group =>   4
Atom  27C    basis set group =>   3
Atom  28H    basis set group =>   4
Atom  29H    basis set group =>   4
Atom  30H    basis set group =>   4
Atom  31C    basis set group =>   3
Atom  32C    basis set group =>   3
Atom  33C    basis set group =>   3
Atom  34H    basis set group =>   4
Atom  35C    basis set group =>   3
Atom  36H    basis set group =>   4
Atom  37C    basis set group =>   3
Atom  38H    basis set group =>   4
Atom  39C    basis set group =>   3
Atom  40H    basis set group =>   4
Atom  41C    basis set group =>   3
Atom  42C    basis set group =>   3
Atom  43H    basis set group =>   4
Atom  44H    basis set group =>   4
Atom  45H    basis set group =>   4
Atom  46C    basis set group =>   3
Atom  47H    basis set group =>   4
Atom  48H    basis set group =>   4
Atom  49H    basis set group =>   4
Atom  50C    basis set group =>   3
Atom  51H    basis set group =>   4
Atom  52H    basis set group =>   4
Atom  53H    basis set group =>   4
Atom  54C    basis set group =>   3
Atom  55C    basis set group =>   3
Atom  56C    basis set group =>   3
Atom  57H    basis set group =>   4
Atom  58C    basis set group =>   3
Atom  59H    basis set group =>   4
Atom  60C    basis set group =>   3
Atom  61H    basis set group =>   4
Atom  62C    basis set group =>   3
Atom  63H    basis set group =>   4
Atom  64C    basis set group =>   3
Atom  65H    basis set group =>   4
Atom  66H    basis set group =>   4
Atom  67O    basis set group =>   1
Atom  68C    basis set group =>   3
Atom  69C    basis set group =>   3
Atom  70C    basis set group =>   3
Atom  71H    basis set group =>   4
Atom  72C    basis set group =>   3
Atom  73H    basis set group =>   4
Atom  74C    basis set group =>   3
Atom  75H    basis set group =>   4
Atom  76C    basis set group =>   3
Atom  77H    basis set group =>   4
Atom  78C    basis set group =>   3
Atom  79H    basis set group =>   4
Atom  80O    basis set group =>   1
Atom  81H    basis set group =>   4


           ************************************************************
           *        Program running with 30 parallel MPI-processes    *
           *              working on a common directory               *
           ************************************************************
------------------------------------------------------------------------------
                           ORCA GTO INTEGRAL CALCULATION
                           -- RI-GTO INTEGRALS CHOSEN --
------------------------------------------------------------------------------
------------------------------------------------------------------------------
                   ___                                                        
                  /   \      - P O W E R E D   B Y -                         
                 /     \                                                     
                 |  |  |   _    _      __       _____    __    __             
                 |  |  |  | |  | |    /  \     |  _  \  |  |  /  |          
                  \  \/   | |  | |   /    \    | | | |  |  | /  /          
                 / \  \   | |__| |  /  /\  \   | |_| |  |  |/  /          
                |  |  |   |  __  | /  /__\  \  |    /   |      \           
                |  |  |   | |  | | |   __   |  |    \   |  |\   \          
                \     /   | |  | | |  |  |  |  | |\  \  |  | \   \       
                 \___/    |_|  |_| |__|  |__|  |_| \__\ |__|  \__/        
                                                                              
                      - O R C A' S   B I G   F R I E N D -                    
                                      &                                       
                       - I N T E G R A L  F E E D E R -                       
                                                                              
 v1 FN, 2020, v2 2021                                                         
------------------------------------------------------------------------------


Reading SHARK input file ImineBzOH10rAfreq.SHARKINP.tmp ... ok
----------------------
SHARK INTEGRAL PACKAGE
----------------------

Number of atoms                             ...     82
Number of basis functions                   ...   1542
Number of shells                            ...    622
Maximum angular momentum                    ...      3
Integral batch strategy                     ... SHARK/LIBINT Hybrid
RI-J (if used) integral strategy            ... SPLIT-RIJ (Revised 2003 algorithm where possible)
Printlevel                                  ...      1
Contraction scheme used                     ... SEGMENTED contraction
Coulomb Range Separation                    ... NOT USED
Exchange Range Separation                   ... NOT USED
Finite Nucleus Model                        ... NOT USED
Auxiliary Coulomb fitting basis             ... AVAILABLE
   # of basis functions in Aux-J            ...   2498
   # of shells in Aux-J                     ...    830
   Maximum angular momentum in Aux-J        ...      4
Auxiliary J/K fitting basis                 ... NOT available
Auxiliary Correlation fitting basis         ... NOT available
Auxiliary 'external' fitting basis          ... NOT available
Integral threshold                          ...     2.500000e-11
Primitive cut-off                           ...     2.500000e-12
Primitive pair pre-selection threshold      ...     2.500000e-12

Calculating pre-screening integrals         ... done (  0.2 sec) Dimension = 622
Organizing shell pair data                  ... done (  1.2 sec)
Shell pair information
Total number of shell pairs                 ...    193753
Shell pairs after pre-screening             ...    115124
Total number of primitive shell pairs       ...    584784
Primitive shell pairs kept                  ...    215740
          la=0 lb=0:  31822 shell pairs
          la=1 lb=0:  34504 shell pairs
          la=1 lb=1:   9432 shell pairs
          la=2 lb=0:  15589 shell pairs
          la=2 lb=1:   8661 shell pairs
          la=2 lb=2:   1970 shell pairs
          la=3 lb=0:   7064 shell pairs
          la=3 lb=1:   3994 shell pairs
          la=3 lb=2:   1702 shell pairs
          la=3 lb=3:    386 shell pairs

Calculating one electron integrals          ... done (  0.3 sec)
Calculating RI/J V-Matrix + Cholesky decomp.... done (  2.1 sec)
Calculating Nuclear repulsion               ... done (  0.0 sec) ENN=   5274.365769725668 Eh

SHARK setup successfully completed in   6.7 seconds

Maximum memory used throughout the entire GTOINT-calculation: 167.1 MB
[1711143870.399472] [node095:1941537:0]          mpool.c:43   UCX  WARN  object 0xb0af7c0 was not returned to mpool ucp_requests
[1711143870.399495] [node095:1941537:0]          mpool.c:43   UCX  WARN  object 0xb0af980 was not returned to mpool ucp_requests
[1711143870.399499] [node095:1941537:0]          mpool.c:43   UCX  WARN  object 0xb0afb40 was not returned to mpool ucp_requests
[1711143870.399501] [node095:1941537:0]          mpool.c:43   UCX  WARN  object 0xb0afd00 was not returned to mpool ucp_requests
[1711143870.402278] [node095:1941568:0]          mpool.c:43   UCX  WARN  object 0xab69840 was not returned to mpool ucp_requests
[1711143870.402292] [node095:1941568:0]          mpool.c:43   UCX  WARN  object 0xab69a00 was not returned to mpool ucp_requests
[1711143870.402295] [node095:1941568:0]          mpool.c:43   UCX  WARN  object 0xab69bc0 was not returned to mpool ucp_requests
[1711143870.402297] [node095:1941568:0]          mpool.c:43   UCX  WARN  object 0xab69d80 was not returned to mpool ucp_requests
[1711143870.402300] [node095:1941568:0]          mpool.c:43   UCX  WARN  object 0xab69f40 was not returned to mpool ucp_requests
[1711143870.403976] [node095:1941555:0]          mpool.c:43   UCX  WARN  object 0xb5b7940 was not returned to mpool ucp_requests
[1711143870.403991] [node095:1941555:0]          mpool.c:43   UCX  WARN  object 0xb5b7b00 was not returned to mpool ucp_requests
[1711143870.403994] [node095:1941555:0]          mpool.c:43   UCX  WARN  object 0xb5b7cc0 was not returned to mpool ucp_requests
[1711143870.403997] [node095:1941555:0]          mpool.c:43   UCX  WARN  object 0xb5b7e80 was not returned to mpool ucp_requests
[1711143870.403999] [node095:1941555:0]          mpool.c:43   UCX  WARN  object 0xb5b8040 was not returned to mpool ucp_requests
[1711143870.405592] [node095:1941561:0]          mpool.c:43   UCX  WARN  object 0xc15ea40 was not returned to mpool ucp_requests
[1711143870.405612] [node095:1941561:0]          mpool.c:43   UCX  WARN  object 0xc15ec00 was not returned to mpool ucp_requests
[1711143870.405617] [node095:1941561:0]          mpool.c:43   UCX  WARN  object 0xc15edc0 was not returned to mpool ucp_requests
[1711143870.405621] [node095:1941561:0]          mpool.c:43   UCX  WARN  object 0xc15ef80 was not returned to mpool ucp_requests
[1711143870.405625] [node095:1941561:0]          mpool.c:43   UCX  WARN  object 0xc15f140 was not returned to mpool ucp_requests
[1711143870.405782] [node095:1941580:0]          mpool.c:43   UCX  WARN  object 0xbdfd7c0 was not returned to mpool ucp_requests
[1711143870.405793] [node095:1941580:0]          mpool.c:43   UCX  WARN  object 0xbdfd980 was not returned to mpool ucp_requests
[1711143870.405797] [node095:1941580:0]          mpool.c:43   UCX  WARN  object 0xbdfdb40 was not returned to mpool ucp_requests
[1711143870.405800] [node095:1941580:0]          mpool.c:43   UCX  WARN  object 0xbdfdd00 was not returned to mpool ucp_requests
[1711143870.405804] [node095:1941580:0]          mpool.c:43   UCX  WARN  object 0xbdfdec0 was not returned to mpool ucp_requests
[1711143870.407116] [node095:1941572:0]          mpool.c:43   UCX  WARN  object 0xc664780 was not returned to mpool ucp_requests
[1711143870.407137] [node095:1941572:0]          mpool.c:43   UCX  WARN  object 0xc664940 was not returned to mpool ucp_requests
[1711143870.407141] [node095:1941572:0]          mpool.c:43   UCX  WARN  object 0xc664b00 was not returned to mpool ucp_requests
[1711143870.407143] [node095:1941572:0]          mpool.c:43   UCX  WARN  object 0xc664cc0 was not returned to mpool ucp_requests
[1711143870.407145] [node095:1941572:0]          mpool.c:43   UCX  WARN  object 0xc664e80 was not returned to mpool ucp_requests
[1711143870.408363] [node095:1941551:0]          mpool.c:43   UCX  WARN  object 0xac97b00 was not returned to mpool ucp_requests
[1711143870.408384] [node095:1941551:0]          mpool.c:43   UCX  WARN  object 0xac97cc0 was not returned to mpool ucp_requests
[1711143870.408387] [node095:1941551:0]          mpool.c:43   UCX  WARN  object 0xac97e80 was not returned to mpool ucp_requests
[1711143870.408390] [node095:1941551:0]          mpool.c:43   UCX  WARN  object 0xac98040 was not returned to mpool ucp_requests
[1711143870.408392] [node095:1941551:0]          mpool.c:43   UCX  WARN  object 0xac98200 was not returned to mpool ucp_requests
[1711143870.408875] [node095:1941582:0]          mpool.c:43   UCX  WARN  object 0xbbad780 was not returned to mpool ucp_requests
[1711143870.408897] [node095:1941582:0]          mpool.c:43   UCX  WARN  object 0xbbad940 was not returned to mpool ucp_requests
[1711143870.408902] [node095:1941582:0]          mpool.c:43   UCX  WARN  object 0xbbadb00 was not returned to mpool ucp_requests
[1711143870.408904] [node095:1941582:0]          mpool.c:43   UCX  WARN  object 0xbbadcc0 was not returned to mpool ucp_requests
[1711143870.408908] [node095:1941582:0]          mpool.c:43   UCX  WARN  object 0xbbade80 was not returned to mpool ucp_requests
[1711143870.409079] [node095:1941559:0]          mpool.c:43   UCX  WARN  object 0xc1fa7c0 was not returned to mpool ucp_requests
[1711143870.409090] [node095:1941559:0]          mpool.c:43   UCX  WARN  object 0xc1fa980 was not returned to mpool ucp_requests
[1711143870.409096] [node095:1941559:0]          mpool.c:43   UCX  WARN  object 0xc1fab40 was not returned to mpool ucp_requests
[1711143870.409099] [node095:1941559:0]          mpool.c:43   UCX  WARN  object 0xc1fad00 was not returned to mpool ucp_requests
[1711143870.409102] [node095:1941559:0]          mpool.c:43   UCX  WARN  object 0xc1faec0 was not returned to mpool ucp_requests
[1711143870.411641] [node095:1941585:0]          mpool.c:43   UCX  WARN  object 0xbd64a40 was not returned to mpool ucp_requests
[1711143870.411653] [node095:1941585:0]          mpool.c:43   UCX  WARN  object 0xbd64c00 was not returned to mpool ucp_requests
[1711143870.411657] [node095:1941585:0]          mpool.c:43   UCX  WARN  object 0xbd64dc0 was not returned to mpool ucp_requests
[1711143870.411661] [node095:1941585:0]          mpool.c:43   UCX  WARN  object 0xbd64f80 was not returned to mpool ucp_requests
[1711143870.411664] [node095:1941585:0]          mpool.c:43   UCX  WARN  object 0xbd65140 was not returned to mpool ucp_requests
[1711143870.411935] [node095:1941574:0]          mpool.c:43   UCX  WARN  object 0xbc9d7c0 was not returned to mpool ucp_requests
[1711143870.411946] [node095:1941574:0]          mpool.c:43   UCX  WARN  object 0xbc9d980 was not returned to mpool ucp_requests
[1711143870.411950] [node095:1941574:0]          mpool.c:43   UCX  WARN  object 0xbc9db40 was not returned to mpool ucp_requests
[1711143870.411954] [node095:1941574:0]          mpool.c:43   UCX  WARN  object 0xbc9dd00 was not returned to mpool ucp_requests
[1711143870.411956] [node095:1941574:0]          mpool.c:43   UCX  WARN  object 0xbc9dec0 was not returned to mpool ucp_requests
[1711143870.412082] [node095:1941549:0]          mpool.c:43   UCX  WARN  object 0xbdbab40 was not returned to mpool ucp_requests
[1711143870.412092] [node095:1941549:0]          mpool.c:43   UCX  WARN  object 0xbdbad00 was not returned to mpool ucp_requests
[1711143870.412096] [node095:1941549:0]          mpool.c:43   UCX  WARN  object 0xbdbaec0 was not returned to mpool ucp_requests
[1711143870.412098] [node095:1941549:0]          mpool.c:43   UCX  WARN  object 0xbdbb080 was not returned to mpool ucp_requests
[1711143870.412101] [node095:1941549:0]          mpool.c:43   UCX  WARN  object 0xbdbb240 was not returned to mpool ucp_requests
[1711143870.419469] [node095:1941570:0]          mpool.c:43   UCX  WARN  object 0xbba1b00 was not returned to mpool ucp_requests
[1711143870.419480] [node095:1941570:0]          mpool.c:43   UCX  WARN  object 0xbba1cc0 was not returned to mpool ucp_requests
[1711143870.419484] [node095:1941570:0]          mpool.c:43   UCX  WARN  object 0xbba1e80 was not returned to mpool ucp_requests
[1711143870.419486] [node095:1941570:0]          mpool.c:43   UCX  WARN  object 0xbba2040 was not returned to mpool ucp_requests
[1711143870.419489] [node095:1941570:0]          mpool.c:43   UCX  WARN  object 0xbba2200 was not returned to mpool ucp_requests
[1711143870.422602] [node095:1941535:0]          mpool.c:43   UCX  WARN  object 0xb93d7c0 was not returned to mpool ucp_requests
[1711143870.422612] [node095:1941535:0]          mpool.c:43   UCX  WARN  object 0xb93d980 was not returned to mpool ucp_requests
[1711143870.422616] [node095:1941535:0]          mpool.c:43   UCX  WARN  object 0xb93db40 was not returned to mpool ucp_requests
[1711143870.422619] [node095:1941535:0]          mpool.c:43   UCX  WARN  object 0xb93dd00 was not returned to mpool ucp_requests
[1711143870.423364] [node095:1941541:0]          mpool.c:43   UCX  WARN  object 0xaa6e8c0 was not returned to mpool ucp_requests
[1711143870.423375] [node095:1941541:0]          mpool.c:43   UCX  WARN  object 0xaa6ea80 was not returned to mpool ucp_requests
[1711143870.423379] [node095:1941541:0]          mpool.c:43   UCX  WARN  object 0xaa6ec40 was not returned to mpool ucp_requests
[1711143870.423382] [node095:1941541:0]          mpool.c:43   UCX  WARN  object 0xaa6ee00 was not returned to mpool ucp_requests
[1711143870.423384] [node095:1941541:0]          mpool.c:43   UCX  WARN  object 0xaa6efc0 was not returned to mpool ucp_requests
[1711143870.423387] [node095:1941541:0]          mpool.c:43   UCX  WARN  object 0xaa6f180 was not returned to mpool ucp_requests
[1711143870.425413] [node095:1941557:0]          mpool.c:43   UCX  WARN  object 0xc166980 was not returned to mpool ucp_requests
[1711143870.425424] [node095:1941557:0]          mpool.c:43   UCX  WARN  object 0xc166b40 was not returned to mpool ucp_requests
[1711143870.425428] [node095:1941557:0]          mpool.c:43   UCX  WARN  object 0xc166d00 was not returned to mpool ucp_requests
[1711143870.425431] [node095:1941557:0]          mpool.c:43   UCX  WARN  object 0xc166ec0 was not returned to mpool ucp_requests
[1711143870.425434] [node095:1941557:0]          mpool.c:43   UCX  WARN  object 0xc167080 was not returned to mpool ucp_requests
[1711143870.427396] [node095:1941579:0]          mpool.c:43   UCX  WARN  object 0xc499780 was not returned to mpool ucp_requests
[1711143870.427409] [node095:1941579:0]          mpool.c:43   UCX  WARN  object 0xc499940 was not returned to mpool ucp_requests
[1711143870.427414] [node095:1941579:0]          mpool.c:43   UCX  WARN  object 0xc499b00 was not returned to mpool ucp_requests
[1711143870.427417] [node095:1941579:0]          mpool.c:43   UCX  WARN  object 0xc499cc0 was not returned to mpool ucp_requests
[1711143870.427420] [node095:1941579:0]          mpool.c:43   UCX  WARN  object 0xc499e80 was not returned to mpool ucp_requests
[1711143870.429231] [node095:1941566:0]          mpool.c:43   UCX  WARN  object 0xc2c17c0 was not returned to mpool ucp_requests
[1711143870.429244] [node095:1941566:0]          mpool.c:43   UCX  WARN  object 0xc2c1980 was not returned to mpool ucp_requests
[1711143870.429247] [node095:1941566:0]          mpool.c:43   UCX  WARN  object 0xc2c1b40 was not returned to mpool ucp_requests
[1711143870.429249] [node095:1941566:0]          mpool.c:43   UCX  WARN  object 0xc2c1d00 was not returned to mpool ucp_requests
[1711143870.429252] [node095:1941566:0]          mpool.c:43   UCX  WARN  object 0xc2c1ec0 was not returned to mpool ucp_requests
[1711143870.429668] [node095:1941545:0]          mpool.c:43   UCX  WARN  object 0xb07d800 was not returned to mpool ucp_requests
[1711143870.429680] [node095:1941545:0]          mpool.c:43   UCX  WARN  object 0xb07d9c0 was not returned to mpool ucp_requests
[1711143870.429685] [node095:1941545:0]          mpool.c:43   UCX  WARN  object 0xb07db80 was not returned to mpool ucp_requests
[1711143870.429688] [node095:1941545:0]          mpool.c:43   UCX  WARN  object 0xb07dd40 was not returned to mpool ucp_requests
[1711143870.429691] [node095:1941545:0]          mpool.c:43   UCX  WARN  object 0xb07df00 was not returned to mpool ucp_requests
[1711143870.431854] [node095:1941577:0]          mpool.c:43   UCX  WARN  object 0xb682880 was not returned to mpool ucp_requests
[1711143870.431866] [node095:1941577:0]          mpool.c:43   UCX  WARN  object 0xb682a40 was not returned to mpool ucp_requests
[1711143870.431869] [node095:1941577:0]          mpool.c:43   UCX  WARN  object 0xb682c00 was not returned to mpool ucp_requests
[1711143870.431872] [node095:1941577:0]          mpool.c:43   UCX  WARN  object 0xb682dc0 was not returned to mpool ucp_requests
[1711143870.431875] [node095:1941577:0]          mpool.c:43   UCX  WARN  object 0xb682f80 was not returned to mpool ucp_requests
[1711143870.432162] [node095:1941547:0]          mpool.c:43   UCX  WARN  object 0xbf3cb00 was not returned to mpool ucp_requests
[1711143870.432173] [node095:1941547:0]          mpool.c:43   UCX  WARN  object 0xbf3ccc0 was not returned to mpool ucp_requests
[1711143870.432177] [node095:1941547:0]          mpool.c:43   UCX  WARN  object 0xbf3ce80 was not returned to mpool ucp_requests
[1711143870.432180] [node095:1941547:0]          mpool.c:43   UCX  WARN  object 0xbf3d040 was not returned to mpool ucp_requests
[1711143870.432183] [node095:1941547:0]          mpool.c:43   UCX  WARN  object 0xbf3d200 was not returned to mpool ucp_requests
[1711143870.432814] [node095:1941531:0]          mpool.c:43   UCX  WARN  object 0xc095880 was not returned to mpool ucp_requests
[1711143870.432844] [node095:1941531:0]          mpool.c:43   UCX  WARN  object 0xc095a40 was not returned to mpool ucp_requests
[1711143870.432849] [node095:1941531:0]          mpool.c:43   UCX  WARN  object 0xc095c00 was not returned to mpool ucp_requests
[1711143870.432852] [node095:1941531:0]          mpool.c:43   UCX  WARN  object 0xc095dc0 was not returned to mpool ucp_requests
[1711143870.432856] [node095:1941531:0]          mpool.c:43   UCX  WARN  object 0xc095f80 was not returned to mpool ucp_requests
[1711143870.432859] [node095:1941531:0]          mpool.c:43   UCX  WARN  object 0xc096140 was not returned to mpool ucp_requests
[1711143870.434983] [node095:1941586:0]          mpool.c:43   UCX  WARN  object 0xc510980 was not returned to mpool ucp_requests
[1711143870.434997] [node095:1941586:0]          mpool.c:43   UCX  WARN  object 0xc510b40 was not returned to mpool ucp_requests
[1711143870.435001] [node095:1941586:0]          mpool.c:43   UCX  WARN  object 0xc510d00 was not returned to mpool ucp_requests
[1711143870.435004] [node095:1941586:0]          mpool.c:43   UCX  WARN  object 0xc510ec0 was not returned to mpool ucp_requests
[1711143870.435007] [node095:1941586:0]          mpool.c:43   UCX  WARN  object 0xc511080 was not returned to mpool ucp_requests
[1711143870.453983] [node095:1941564:0]          mpool.c:43   UCX  WARN  object 0xc82aa40 was not returned to mpool ucp_requests
[1711143870.453996] [node095:1941564:0]          mpool.c:43   UCX  WARN  object 0xc82ac00 was not returned to mpool ucp_requests
[1711143870.453999] [node095:1941564:0]          mpool.c:43   UCX  WARN  object 0xc82adc0 was not returned to mpool ucp_requests
[1711143870.454002] [node095:1941564:0]          mpool.c:43   UCX  WARN  object 0xc82af80 was not returned to mpool ucp_requests
[1711143870.454004] [node095:1941564:0]          mpool.c:43   UCX  WARN  object 0xc82b140 was not returned to mpool ucp_requests
[1711143870.458880] [node095:1941553:0]          mpool.c:43   UCX  WARN  object 0xb365b40 was not returned to mpool ucp_requests
[1711143870.458892] [node095:1941553:0]          mpool.c:43   UCX  WARN  object 0xb365d00 was not returned to mpool ucp_requests
[1711143870.458895] [node095:1941553:0]          mpool.c:43   UCX  WARN  object 0xb365ec0 was not returned to mpool ucp_requests
[1711143870.458898] [node095:1941553:0]          mpool.c:43   UCX  WARN  object 0xb366080 was not returned to mpool ucp_requests
[1711143870.458900] [node095:1941553:0]          mpool.c:43   UCX  WARN  object 0xb366240 was not returned to mpool ucp_requests
[1711143870.470188] [node095:1941530:0]          mpool.c:43   UCX  WARN  object 0xb7d7d40 was not returned to mpool ucp_requests
[1711143870.470207] [node095:1941530:0]          mpool.c:43   UCX  WARN  object 0xb7d7f00 was not returned to mpool ucp_requests
[1711143870.470212] [node095:1941530:0]          mpool.c:43   UCX  WARN  object 0xb7d8280 was not returned to mpool ucp_requests
[1711143870.486363] [node095:1941543:0]          mpool.c:43   UCX  WARN  object 0xc3e2840 was not returned to mpool ucp_requests
[1711143870.486375] [node095:1941543:0]          mpool.c:43   UCX  WARN  object 0xc3e2a00 was not returned to mpool ucp_requests
[1711143870.486379] [node095:1941543:0]          mpool.c:43   UCX  WARN  object 0xc3e2bc0 was not returned to mpool ucp_requests
[1711143870.486382] [node095:1941543:0]          mpool.c:43   UCX  WARN  object 0xc3e2d80 was not returned to mpool ucp_requests
[1711143870.486385] [node095:1941543:0]          mpool.c:43   UCX  WARN  object 0xc3e2f40 was not returned to mpool ucp_requests
[1711143870.519640] [node095:1941533:0]          mpool.c:43   UCX  WARN  object 0xac997c0 was not returned to mpool ucp_requests
[1711143870.519662] [node095:1941533:0]          mpool.c:43   UCX  WARN  object 0xac99980 was not returned to mpool ucp_requests
[1711143870.519668] [node095:1941533:0]          mpool.c:43   UCX  WARN  object 0xac99b40 was not returned to mpool ucp_requests
[1711143870.519671] [node095:1941533:0]          mpool.c:43   UCX  WARN  object 0xac99d00 was not returned to mpool ucp_requests
[1711143870.519673] [node095:1941533:0]          mpool.c:43   UCX  WARN  object 0xac99ec0 was not returned to mpool ucp_requests
[1711143870.519675] [node095:1941533:0]          mpool.c:43   UCX  WARN  object 0xac9a080 was not returned to mpool ucp_requests
[1711143870.528177] [node095:1941539:0]          mpool.c:43   UCX  WARN  object 0xaa847c0 was not returned to mpool ucp_requests
[1711143870.528189] [node095:1941539:0]          mpool.c:43   UCX  WARN  object 0xaa84980 was not returned to mpool ucp_requests
[1711143870.528193] [node095:1941539:0]          mpool.c:43   UCX  WARN  object 0xaa84b40 was not returned to mpool ucp_requests
[1711143870.528196] [node095:1941539:0]          mpool.c:43   UCX  WARN  object 0xaa84d00 was not returned to mpool ucp_requests
[1711143870.528198] [node095:1941539:0]          mpool.c:43   UCX  WARN  object 0xaa84ec0 was not returned to mpool ucp_requests
[1711143870.528201] [node095:1941539:0]          mpool.c:43   UCX  WARN  object 0xaa85080 was not returned to mpool ucp_requests


           ************************************************************
           *        Program running with 30 parallel MPI-processes    *
           *              working on a common directory               *
           ************************************************************
-------------------------------------------------------------------------------
                                 ORCA SCF
-------------------------------------------------------------------------------

------------
SCF SETTINGS
------------
Hamiltonian:
 Density Functional     Method          .... DFT(GTOs)
 Exchange Functional    Exchange        .... PBE
   PBE kappa parameter   XKappa         ....  0.804000
   PBE mue parameter    XMuePBE         ....  0.219520
 Correlation Functional Correlation     .... PBE
   PBE beta parameter  CBetaPBE         ....  0.066725
 LDA part of GGA corr.  LDAOpt          .... PW91-LDA
 Gradients option       PostSCFGGA      .... off
 Hybrid DFT is turned on
   Fraction HF Exchange ScalHFX         ....  0.250000
   Scaling of DF-GGA-X  ScalDFX         ....  0.750000
   Scaling of DF-GGA-C  ScalDFC         ....  1.000000
   Scaling of DF-LDA-C  ScalLDAC        ....  1.000000
   Perturbative correction              ....  0.000000
   Density functional embedding theory  .... OFF
   NL short-range parameter             ....  6.900000
 RI-approximation to the Coulomb term is turned on
   Number of AuxJ basis functions       .... 2498
   RIJ-COSX (HFX calculated with COS-X)).... on


General Settings:
 Integral files         IntName         .... ImineBzOH10rAfreq
 Hartree-Fock type      HFTyp           .... RHF
 Total Charge           Charge          ....    0
 Multiplicity           Mult            ....    1
 Number of Electrons    NEL             ....  302
 Basis Dimension        Dim             .... 1542
 Nuclear Repulsion      ENuc            ....   5274.3657697257 Eh

Convergence Acceleration:
 DIIS                   CNVDIIS         .... on
   Start iteration      DIISMaxIt       ....    12
   Startup error        DIISStart       ....  0.200000
   # of expansion vecs  DIISMaxEq       ....     5
   Bias factor          DIISBfac        ....   1.050
   Max. coefficient     DIISMaxC        ....  10.000
 Trust-Rad. Augm. Hess. CNVTRAH         .... auto
   Auto Start mean grad. ratio tolernc. ....  1.125000
   Auto Start start iteration           ....    20
   Auto Start num. interpolation iter.  ....    10
   Max. Number of Micro iterations      ....    16
   Max. Number of Macro iterations      .... Maxiter - #DIIS iter
   Number of Davidson start vectors     ....     2
   Converg. threshold I  (grad. norm)   ....   1.000e-05
   Converg. threshold II (energy diff.) ....   1.000e-08
   Grad. Scal. Fac. for Micro threshold ....   0.100
   Minimum threshold for Micro iter.    ....   0.010
   NR start threshold (gradient norm)   ....   0.001
   Initial trust radius                 ....   0.400
   Minimum AH scaling param. (alpha)    ....   1.000
   Maximum AH scaling param. (alpha)    .... 1000.000
   Orbital update algorithm             .... Taylor
   White noise on init. David. guess    .... on
   Maximum white noise                  ....   0.010
   Quad. conv. algorithm                .... NR
 SOSCF                  CNVSOSCF        .... on
   Start iteration      SOSCFMaxIt      ....   150
   Startup grad/error   SOSCFStart      ....  0.003300
 Level Shifting         CNVShift        .... on
   Level shift para.    LevelShift      ....    0.2500
   Turn off err/grad.   ShiftErr        ....    0.0010
 Zerner damping         CNVZerner       .... off
 Static damping         CNVDamp         .... on
   Fraction old density DampFac         ....    0.7000
   Max. Damping (<1)    DampMax         ....    0.9800
   Min. Damping (>=0)   DampMin         ....    0.0000
   Turn off err/grad.   DampErr         ....    0.1000
 Fernandez-Rico         CNVRico         .... off

SCF Procedure:
 Maximum # iterations   MaxIter         ....   125
 SCF integral mode      SCFMode         .... Direct
   Integral package                     .... SHARK and LIBINT hybrid scheme
 Reset frequency        DirectResetFreq ....    20
 Integral Threshold     Thresh          ....  2.500e-11 Eh
 Primitive CutOff       TCut            ....  2.500e-12 Eh

Convergence Tolerance:
 Convergence Check Mode ConvCheckMode   .... Total+1el-Energy
 Convergence forced     ConvForced      .... 0
 Energy Change          TolE            ....  1.000e-08 Eh
 1-El. energy change                    ....  1.000e-05 Eh
 Orbital Gradient       TolG            ....  1.000e-05
 Orbital Rotation angle TolX            ....  1.000e-05
 DIIS Error             TolErr          ....  5.000e-07


Diagonalization of the overlap matrix:
Smallest eigenvalue                        ... 3.126e-06
Time for diagonalization                   ...    1.750 sec
Threshold for overlap eigenvalues          ... 1.000e-08
Number of eigenvalues below threshold      ... 0
Time for construction of square roots      ...    1.371 sec
Total time needed                          ...    3.532 sec

Time for model grid setup =    1.229 sec

------------------------------
INITIAL GUESS: MODEL POTENTIAL
------------------------------
Loading Hartree-Fock densities                     ... done
Calculating cut-offs                               ... done
Initializing the effective Hamiltonian             ... done
Setting up the integral package (SHARK)            ... done
Starting the Coulomb interaction                   ... done (   3.6 sec)
Reading the grid                                   ... done
Mapping shells                                     ... done
Starting the XC term evaluation                    ... done (   1.1 sec)
  promolecular density results
     # of electrons  =    301.972595358
     EX              =   -241.783157451
     EC              =    -10.138992981
     EX+EC           =   -251.922150433
Transforming the Hamiltonian                       ... done (   1.8 sec)
Diagonalizing the Hamiltonian                      ... done (   1.0 sec)
Back transforming the eigenvectors                 ... done (   0.1 sec)
Now organizing SCF variables                       ... done
                      ------------------
                      INITIAL GUESS DONE (   9.7 sec)
                      ------------------
-------------------
DFT GRID GENERATION
-------------------

General Integration Accuracy     IntAcc      ... 4.388
Radial Grid Type                 RadialGrid  ... OptM3 with GC (2021)
Angular Grid (max. ang.)         AngularGrid ... 4 (Lebedev-302)
Angular grid pruning method      GridPruning ... 4 (adaptive)
Weight generation scheme         WeightScheme... Becke
Basis function cutoff            BFCut       ... 1.0000e-11
Integration weight cutoff        WCut        ... 1.0000e-14
Angular grids for H and He will be reduced by one unit
Partially contracted basis set               ... off
Rotationally invariant grid construction     ... off

Total number of grid points                  ...   374156
Total number of batches                      ...     5887
Average number of points per batch           ...       63
Average number of grid points per atom       ...     4563
Time for grid setup =    2.891 sec

--------------------
COSX GRID GENERATION
--------------------

GRIDX 1
-------
General Integration Accuracy     IntAcc      ... 3.816
Radial Grid Type                 RadialGrid  ... OptM3 with GC (2021)
Angular Grid (max. ang.)         AngularGrid ... 1 (Lebedev-50)
Angular grid pruning method      GridPruning ... 4 (adaptive)
Weight generation scheme         WeightScheme... Becke
Basis function cutoff            BFCut       ... 1.0000e-11
Integration weight cutoff        WCut        ... 1.0000e-14
Angular grids for H and He will be reduced by one unit
Partially contracted basis set               ... on
Rotationally invariant grid construction     ... off

Total number of grid points                  ...    47410
Total number of batches                      ...      780
Average number of points per batch           ...       60
Average number of grid points per atom       ...      578
UseSFitting                                  ... on

GRIDX 2
-------
General Integration Accuracy     IntAcc      ... 4.020
Radial Grid Type                 RadialGrid  ... OptM3 with GC (2021)
Angular Grid (max. ang.)         AngularGrid ... 2 (Lebedev-110)
Angular grid pruning method      GridPruning ... 4 (adaptive)
Weight generation scheme         WeightScheme... Becke
Basis function cutoff            BFCut       ... 1.0000e-11
Integration weight cutoff        WCut        ... 1.0000e-14
Angular grids for H and He will be reduced by one unit
Partially contracted basis set               ... on
Rotationally invariant grid construction     ... off

Total number of grid points                  ...   100424
Total number of batches                      ...     1613
Average number of points per batch           ...       62
Average number of grid points per atom       ...     1225
UseSFitting                                  ... on

GRIDX 3
-------
General Integration Accuracy     IntAcc      ... 4.338
Radial Grid Type                 RadialGrid  ... OptM3 with GC (2021)
Angular Grid (max. ang.)         AngularGrid ... 3 (Lebedev-194)
Angular grid pruning method      GridPruning ... 4 (adaptive)
Weight generation scheme         WeightScheme... Becke
Basis function cutoff            BFCut       ... 1.0000e-11
Integration weight cutoff        WCut        ... 1.0000e-14
Angular grids for H and He will be reduced by one unit
Partially contracted basis set               ... on
Rotationally invariant grid construction     ... off

Total number of grid points                  ...   218015
Total number of batches                      ...     3453
Average number of points per batch           ...       63
Average number of grid points per atom       ...     2659
UseSFitting                                  ... on

Time for X-Grid setup             =   11.396 sec


--------------------
CPCM SOLVATION MODEL
--------------------
CPCM parameters:
  Epsilon                                         ...      26.7260
  Refrac                                          ...       1.2907
  Rsolv                                           ...       1.3000
  Surface type                                    ... GAUSSIAN VDW
  Epsilon function type                           ...         CPCM
Solvent:                                     ... 2,2,2-TRIFLUOROETHANOL
SMD-CDS solvent descriptors:
  Soln                                       ...    1.2907
  Soln25                                     ... Unavailable
  Sola                                       ...    0.5700
  Solb                                       ...    0.2500
  Solg                                       ...   42.0200
  Solc                                       ...    0.0000
  Solh                                       ...    0.5000
Radii:
 Radius for O  used is    2.8724 Bohr (=   1.5200 Ang.)
 Radius for N  used is    3.5716 Bohr (=   1.8900 Ang.)
 Radius for C  used is    3.4960 Bohr (=   1.8500 Ang.)
 Radius for H  used is    2.2677 Bohr (=   1.2000 Ang.)
Calculating surface                               ...        done! (  0.0s)
GEPOL surface points                              ...         4702
GEPOL Volume                                      ...    3963.4057
GEPOL Surface-area                                ...    2165.7704
Calculating surface distance matrix               ...        done! (  0.2s)
Performing Cholesky decomposition & store         ...        done! (  1.4s)
Overall time for CPCM initialization              ...                 1.5s
--------------
SCF ITERATIONS
--------------
ITER       Energy         Delta-E        Max-DP      RMS-DP      [F,P]     Damp
               ***  Starting incremental Fock matrix formation  ***
  0  -1803.8403923905   0.000000000000 0.04886122  0.00051069  0.2575689 0.7000
  1  -1804.3323817912  -0.491989400689 0.06757759  0.00040587  0.1100263 0.7000
                               ***Turning on DIIS***
  2  -1804.5407649948  -0.208383203661 0.10590516  0.00077379  0.0393918 0.0000
  3  -1804.8560449638  -0.315279968987 0.08750677  0.00028516  0.0548480 0.0000
  4  -1804.9271200718  -0.071075107939 0.02343425  0.00011196  0.0111684 0.0000
  5  -1804.9306338936  -0.003513821856 0.02183426  0.00005020  0.0087343 0.0000
                      *** Initiating the SOSCF procedure ***
                           *** Shutting down DIIS ***
                      *** Re-Reading the Fockian *** 
                      *** Removing any level shift *** 
ITER      Energy       Delta-E        Grad      Rot      Max-DP    RMS-DP
  6  -1804.93100050  -0.0003666032  0.000219  0.000219  0.007040  0.000019
               *** Restarting incremental Fock matrix formation ***
  7  -1804.93098576   0.0000147402  0.000129  0.000445  0.004574  0.000037
  8  -1804.93098301   0.0000027501  0.000239  0.000306  0.001149  0.000006
  9  -1804.93099105  -0.0000080424  0.000017  0.000041  0.000620  0.000005
 10  -1804.93099093   0.0000001140  0.000031  0.000031  0.000123  0.000001
 11  -1804.93099121  -0.0000002766  0.000005  0.000015  0.000202  0.000001
 12  -1804.93099122  -0.0000000067  0.000007  0.000010  0.000273  0.000001
                  ***Gradient check signals convergence***
              ***Rediagonalizing the Fockian in SOSCF/NRSCF***

               *****************************************************
               *                     SUCCESS                       *
               *           SCF CONVERGED AFTER  13 CYCLES          *
               *****************************************************

Old exchange energy                            =    -61.836346537 Eh
New exchange energy                            =    -61.836316733 Eh
Exchange energy change after final integration =      0.000029804 Eh
Total energy after final integration           =  -1804.930961267 Eh
Final COS-X integration done in                =    36.707 sec

SMD CDS free energy correction energy :                 1.68103     Kcal/mol
Total Energy after SMD CDS correction =             -1804.928282374 Eh

----------------
TOTAL SCF ENERGY
----------------

Total Energy       :        -1804.92828237 Eh          -49114.59550 eV

Components:
Nuclear Repulsion  :         5274.36576973 Eh          143522.78915 eV
Electronic Energy  :        -7079.29405210 Eh         -192637.38465 eV
One Electron Energy:       -12956.41334690 Eh         -352561.93107 eV
Two Electron Energy:         5877.11929480 Eh          159924.54642 eV
Max COSX asymmetry :            0.00000490 Eh               0.00013 eV
CPCM Dielectric    :           -0.03998231 Eh              -1.08797 eV
SMD CDS (Gcds)     :            0.00267889 Eh               0.07290 eV

Virial components:
Potential Energy   :        -3601.47752118 Eh          -98001.18564 eV
Kinetic Energy     :         1796.54923881 Eh           48886.59013 eV
Virial Ratio       :            2.00466397


DFT components:
N(Alpha)           :      151.000273454607 electrons
N(Beta)            :      151.000273454607 electrons
N(Total)           :      302.000546909214 electrons
E(X)               :     -184.935682020873 Eh       
E(C)               :      -10.119783633964 Eh       
E(XC)              :     -195.055465654837 Eh       
DFET-embed. en.    :        0.000000000000 Eh       
CPCM Solvation Model Properties:
Surface-charge          :           -0.08562516
Charge-correction       :           -0.00032583 Eh              -0.00887 eV
Free-energy (cav+disp)  :            0.00267889 Eh               0.07290 eV

---------------
SCF CONVERGENCE
---------------

  Last Energy change         ...    1.4778e-07  Tolerance :   1.0000e-08
  Last MAX-Density change    ...    2.2204e-15  Tolerance :   1.0000e-07
  Last RMS-Density change    ...    1.0653e-17  Tolerance :   5.0000e-09
  Last Orbital Gradient      ...    1.2160e-06  Tolerance :   1.0000e-05
  Last Orbital Rotation      ...    3.8914e-06  Tolerance :   1.0000e-05

             **** THE GBW FILE WAS UPDATED (ImineBzOH10rAfreq.gbw) ****
             **** DENSITY ImineBzOH10rAfreq.scfp WAS UPDATED ****
             **** ENERGY FILE WAS UPDATED (ImineBzOH10rAfreq.en.tmp) ****
             **** THE GBW FILE WAS UPDATED (ImineBzOH10rAfreq.gbw) ****
             **** DENSITY ImineBzOH10rAfreq.scfp WAS UPDATED ****
----------------
ORBITAL ENERGIES
----------------

  NO   OCC          E(Eh)            E(eV) 
   0   2.0000     -19.272823      -524.4402 
   1   2.0000     -19.245075      -523.6851 
   2   2.0000     -19.216782      -522.9152 
   3   2.0000     -19.197810      -522.3990 
   4   2.0000     -14.395636      -391.7252 
   5   2.0000     -14.378263      -391.2524 
   6   2.0000     -10.378117      -282.4029 
   7   2.0000     -10.359725      -281.9025 
   8   2.0000     -10.329823      -281.0888 
   9   2.0000     -10.278286      -279.6864 
  10   2.0000     -10.265412      -279.3361 
  11   2.0000     -10.263009      -279.2707 
  12   2.0000     -10.249652      -278.9072 
  13   2.0000     -10.244391      -278.7640 
  14   2.0000     -10.239671      -278.6356 
  15   2.0000     -10.239410      -278.6285 
  16   2.0000     -10.238919      -278.6152 
  17   2.0000     -10.237948      -278.5887 
  18   2.0000     -10.237679      -278.5814 
  19   2.0000     -10.236536      -278.5503 
  20   2.0000     -10.235645      -278.5261 
  21   2.0000     -10.234910      -278.5061 
  22   2.0000     -10.232839      -278.4497 
  23   2.0000     -10.232651      -278.4446 
  24   2.0000     -10.230955      -278.3984 
  25   2.0000     -10.230891      -278.3967 
  26   2.0000     -10.228656      -278.3359 
  27   2.0000     -10.223844      -278.2049 
  28   2.0000     -10.223591      -278.1981 
  29   2.0000     -10.223287      -278.1898 
  30   2.0000     -10.222978      -278.1814 
  31   2.0000     -10.222555      -278.1699 
  32   2.0000     -10.217893      -278.0430 
  33   2.0000     -10.215436      -277.9761 
  34   2.0000     -10.214273      -277.9445 
  35   2.0000     -10.209833      -277.8237 
  36   2.0000     -10.201336      -277.5925 
  37   2.0000     -10.201107      -277.5862 
  38   2.0000     -10.200476      -277.5691 
  39   2.0000     -10.198074      -277.5037 
  40   2.0000     -10.197916      -277.4994 
  41   2.0000     -10.197225      -277.4806 
  42   2.0000      -1.171526       -31.8788 
  43   2.0000      -1.141179       -31.0531 
  44   2.0000      -1.077287       -29.3145 
  45   2.0000      -1.046819       -28.4854 
  46   2.0000      -0.977564       -26.6009 
  47   2.0000      -0.960611       -26.1395 
  48   2.0000      -0.900593       -24.5064 
  49   2.0000      -0.896758       -24.4020 
  50   2.0000      -0.889315       -24.1995 
  51   2.0000      -0.875169       -23.8146 
  52   2.0000      -0.838896       -22.8275 
  53   2.0000      -0.832678       -22.6583 
  54   2.0000      -0.802602       -21.8399 
  55   2.0000      -0.796953       -21.6862 
  56   2.0000      -0.795259       -21.6401 
  57   2.0000      -0.782553       -21.2944 
  58   2.0000      -0.779528       -21.2120 
  59   2.0000      -0.770077       -20.9549 
  60   2.0000      -0.758975       -20.6528 
  61   2.0000      -0.755123       -20.5479 
  62   2.0000      -0.724742       -19.7212 
  63   2.0000      -0.706329       -19.2202 
  64   2.0000      -0.704566       -19.1722 
  65   2.0000      -0.702504       -19.1161 
  66   2.0000      -0.699163       -19.0252 
  67   2.0000      -0.694533       -18.8992 
  68   2.0000      -0.684889       -18.6368 
  69   2.0000      -0.647047       -17.6071 
  70   2.0000      -0.638170       -17.3655 
  71   2.0000      -0.635059       -17.2808 
  72   2.0000      -0.631261       -17.1775 
  73   2.0000      -0.624843       -17.0028 
  74   2.0000      -0.620718       -16.8906 
  75   2.0000      -0.614218       -16.7137 
  76   2.0000      -0.608831       -16.5671 
  77   2.0000      -0.594100       -16.1663 
  78   2.0000      -0.577134       -15.7046 
  79   2.0000      -0.567483       -15.4420 
  80   2.0000      -0.558635       -15.2012 
  81   2.0000      -0.553699       -15.0669 
  82   2.0000      -0.536567       -14.6007 
  83   2.0000      -0.535633       -14.5753 
  84   2.0000      -0.525741       -14.3061 
  85   2.0000      -0.516490       -14.0544 
  86   2.0000      -0.507879       -13.8201 
  87   2.0000      -0.504072       -13.7165 
  88   2.0000      -0.498134       -13.5549 
  89   2.0000      -0.494330       -13.4514 
  90   2.0000      -0.485384       -13.2080 
  91   2.0000      -0.481971       -13.1151 
  92   2.0000      -0.478881       -13.0310 
  93   2.0000      -0.474833       -12.9209 
  94   2.0000      -0.471171       -12.8212 
  95   2.0000      -0.468516       -12.7490 
  96   2.0000      -0.464504       -12.6398 
  97   2.0000      -0.460101       -12.5200 
  98   2.0000      -0.459473       -12.5029 
  99   2.0000      -0.457478       -12.4486 
 100   2.0000      -0.451781       -12.2936 
 101   2.0000      -0.451207       -12.2780 
 102   2.0000      -0.448255       -12.1976 
 103   2.0000      -0.446042       -12.1374 
 104   2.0000      -0.441431       -12.0119 
 105   2.0000      -0.440583       -11.9889 
 106   2.0000      -0.438743       -11.9388 
 107   2.0000      -0.432408       -11.7664 
 108   2.0000      -0.430977       -11.7275 
 109   2.0000      -0.427632       -11.6364 
 110   2.0000      -0.418930       -11.3997 
 111   2.0000      -0.411374       -11.1941 
 112   2.0000      -0.406565       -11.0632 
 113   2.0000      -0.402582       -10.9548 
 114   2.0000      -0.400135       -10.8882 
 115   2.0000      -0.395875       -10.7723 
 116   2.0000      -0.394237       -10.7277 
 117   2.0000      -0.387778       -10.5520 
 118   2.0000      -0.386883       -10.5276 
 119   2.0000      -0.381592       -10.3837 
 120   2.0000      -0.379818       -10.3354 
 121   2.0000      -0.375922       -10.2294 
 122   2.0000      -0.373538       -10.1645 
 123   2.0000      -0.371897       -10.1198 
 124   2.0000      -0.368448       -10.0260 
 125   2.0000      -0.367463        -9.9992 
 126   2.0000      -0.364283        -9.9126 
 127   2.0000      -0.361539        -9.8380 
 128   2.0000      -0.360819        -9.8184 
 129   2.0000      -0.358716        -9.7612 
 130   2.0000      -0.355075        -9.6621 
 131   2.0000      -0.350918        -9.5490 
 132   2.0000      -0.349527        -9.5111 
 133   2.0000      -0.343019        -9.3340 
 134   2.0000      -0.338660        -9.2154 
 135   2.0000      -0.336000        -9.1430 
 136   2.0000      -0.328004        -8.9254 
 137   2.0000      -0.325499        -8.8573 
 138   2.0000      -0.322232        -8.7684 
 139   2.0000      -0.319006        -8.6806 
 140   2.0000      -0.306980        -8.3534 
 141   2.0000      -0.299548        -8.1511 
 142   2.0000      -0.283633        -7.7180 
 143   2.0000      -0.280169        -7.6238 
 144   2.0000      -0.279904        -7.6166 
 145   2.0000      -0.279402        -7.6029 
 146   2.0000      -0.277330        -7.5465 
 147   2.0000      -0.268399        -7.3035 
 148   2.0000      -0.262764        -7.1502 
 149   2.0000      -0.255733        -6.9588 
 150   2.0000      -0.214710        -5.8426 
 151   0.0000      -0.065554        -1.7838 
 152   0.0000      -0.053555        -1.4573 
 153   0.0000      -0.016109        -0.4384 
 154   0.0000      -0.014438        -0.3929 
 155   0.0000      -0.013495        -0.3672 
 156   0.0000      -0.011229        -0.3056 
 157   0.0000      -0.002299        -0.0625 
 158   0.0000       0.006241         0.1698 
 159   0.0000       0.009090         0.2473 
 160   0.0000       0.042826         1.1653 
 161   0.0000       0.044451         1.2096 
 162   0.0000       0.050973         1.3870 
 163   0.0000       0.053513         1.4562 
 164   0.0000       0.064000         1.7415 
 165   0.0000       0.065374         1.7789 
 166   0.0000       0.070547         1.9197 
 167   0.0000       0.076113         2.0711 
 168   0.0000       0.082453         2.2437 
 169   0.0000       0.086119         2.3434 
 170   0.0000       0.089460         2.4343 
 171   0.0000       0.092209         2.5091 
 172   0.0000       0.097075         2.6415 
 173   0.0000       0.098090         2.6692 
 174   0.0000       0.098949         2.6925 
 175   0.0000       0.101318         2.7570 
 176   0.0000       0.105501         2.8708 
 177   0.0000       0.107732         2.9315 
 178   0.0000       0.109400         2.9769 
 179   0.0000       0.113067         3.0767 
 180   0.0000       0.115408         3.1404 
 181   0.0000       0.119131         3.2417 
 182   0.0000       0.122001         3.3198 
 183   0.0000       0.123444         3.3591 
 184   0.0000       0.125402         3.4124 
 185   0.0000       0.127251         3.4627 
 186   0.0000       0.130966         3.5638 
 187   0.0000       0.133327         3.6280 
 188   0.0000       0.135014         3.6739 
 189   0.0000       0.138436         3.7670 
 190   0.0000       0.141710         3.8561 
 191   0.0000       0.144505         3.9322 
 192   0.0000       0.147881         4.0241 
 193   0.0000       0.149425         4.0660 
 194   0.0000       0.152139         4.1399 
 195   0.0000       0.153471         4.1762 
 196   0.0000       0.155481         4.2308 
 197   0.0000       0.158981         4.3261 
 198   0.0000       0.160812         4.3759 
 199   0.0000       0.163268         4.4427 
 200   0.0000       0.165056         4.4914 
 201   0.0000       0.166065         4.5189 
 202   0.0000       0.168132         4.5751 
 203   0.0000       0.170952         4.6519 
 204   0.0000       0.173397         4.7184 
 205   0.0000       0.175483         4.7751 
 206   0.0000       0.175796         4.7837 
 207   0.0000       0.181732         4.9452 
 208   0.0000       0.184583         5.0228 
 209   0.0000       0.187338         5.0977 
 210   0.0000       0.189384         5.1534 
 211   0.0000       0.191618         5.2142 
 212   0.0000       0.193090         5.2542 
 213   0.0000       0.195230         5.3125 
 214   0.0000       0.195476         5.3192 
 215   0.0000       0.201835         5.4922 
 216   0.0000       0.204475         5.5640 
 217   0.0000       0.206569         5.6210 
 218   0.0000       0.208518         5.6741 
 219   0.0000       0.211092         5.7441 
 220   0.0000       0.212653         5.7866 
 221   0.0000       0.215822         5.8728 
 222   0.0000       0.219025         5.9600 
 223   0.0000       0.221365         6.0236 
 224   0.0000       0.224274         6.1028 
 225   0.0000       0.225488         6.1358 
 226   0.0000       0.227185         6.1820 
 227   0.0000       0.229080         6.2336 
 228   0.0000       0.230570         6.2741 
 229   0.0000       0.235706         6.4139 
 230   0.0000       0.237425         6.4607 
 231   0.0000       0.239800         6.5253 
 232   0.0000       0.240320         6.5394 
 233   0.0000       0.242197         6.5905 
 234   0.0000       0.246585         6.7099 
 235   0.0000       0.249146         6.7796 
 236   0.0000       0.250845         6.8258 
 237   0.0000       0.252184         6.8623 
 238   0.0000       0.253407         6.8956 
 239   0.0000       0.256417         6.9775 
 240   0.0000       0.258624         7.0375 
 241   0.0000       0.259913         7.0726 
 242   0.0000       0.261801         7.1240 
 243   0.0000       0.263392         7.1673 
 244   0.0000       0.266177         7.2430 
 245   0.0000       0.267972         7.2919 
 246   0.0000       0.271054         7.3757 
 247   0.0000       0.274583         7.4718 
 248   0.0000       0.277330         7.5465 
 249   0.0000       0.280407         7.6303 
 250   0.0000       0.285915         7.7801 
 251   0.0000       0.287417         7.8210 
 252   0.0000       0.289593         7.8802 
 253   0.0000       0.292027         7.9465 
 254   0.0000       0.297134         8.0854 
 255   0.0000       0.297388         8.0923 
 256   0.0000       0.299207         8.1418 
 257   0.0000       0.302514         8.2318 
 258   0.0000       0.304183         8.2772 
 259   0.0000       0.308504         8.3948 
 260   0.0000       0.310651         8.4532 
 261   0.0000       0.312205         8.4955 
 262   0.0000       0.314288         8.5522 
 263   0.0000       0.316474         8.6117 
 264   0.0000       0.320055         8.7091 
 265   0.0000       0.322271         8.7694 
 266   0.0000       0.322902         8.7866 
 267   0.0000       0.327206         8.9037 
 268   0.0000       0.327402         8.9091 
 269   0.0000       0.332677         9.0526 
 270   0.0000       0.336890         9.1672 
 271   0.0000       0.337588         9.1862 
 272   0.0000       0.339102         9.2274 
 273   0.0000       0.343212         9.3393 
 274   0.0000       0.345056         9.3895 
 275   0.0000       0.348218         9.4755 
 276   0.0000       0.351588         9.5672 
 277   0.0000       0.352373         9.5886 
 278   0.0000       0.353567         9.6210 
 279   0.0000       0.354916         9.6578 
 280   0.0000       0.360496         9.8096 
 281   0.0000       0.363504         9.8915 
 282   0.0000       0.365011         9.9325 
 283   0.0000       0.366812         9.9815 
 284   0.0000       0.369324        10.0498 
 285   0.0000       0.370943        10.0939 
 286   0.0000       0.374167        10.1816 
 287   0.0000       0.377269        10.2660 
 288   0.0000       0.378672        10.3042 
 289   0.0000       0.383096        10.4246 
 290   0.0000       0.384261        10.4563 
 291   0.0000       0.386313        10.5121 
 292   0.0000       0.390527        10.6268 
 293   0.0000       0.393108        10.6970 
 294   0.0000       0.394411        10.7325 
 295   0.0000       0.396524        10.7900 
 296   0.0000       0.400463        10.8972 
 297   0.0000       0.402294        10.9470 
 298   0.0000       0.404217        10.9993 
 299   0.0000       0.408545        11.1171 
 300   0.0000       0.410317        11.1653 
 301   0.0000       0.412664        11.2292 
 302   0.0000       0.416834        11.3426 
 303   0.0000       0.418825        11.3968 
 304   0.0000       0.420944        11.4545 
 305   0.0000       0.425531        11.5793 
 306   0.0000       0.425775        11.5859 
 307   0.0000       0.427387        11.6298 
 308   0.0000       0.428536        11.6611 
 309   0.0000       0.434087        11.8121 
 310   0.0000       0.436166        11.8687 
 311   0.0000       0.437732        11.9113 
 312   0.0000       0.439508        11.9596 
 313   0.0000       0.440240        11.9795 
 314   0.0000       0.443041        12.0558 
 315   0.0000       0.443618        12.0715 
 316   0.0000       0.445808        12.1311 
 317   0.0000       0.446209        12.1420 
 318   0.0000       0.447785        12.1849 
 319   0.0000       0.449691        12.2367 
 320   0.0000       0.453283        12.3345 
 321   0.0000       0.455984        12.4079 
 322   0.0000       0.459423        12.5015 
 323   0.0000       0.460237        12.5237 
 324   0.0000       0.461210        12.5502 
 325   0.0000       0.464007        12.6263 
 326   0.0000       0.464844        12.6490 
 327   0.0000       0.467903        12.7323 
 328   0.0000       0.468833        12.7576 
 329   0.0000       0.470734        12.8093 
 330   0.0000       0.471127        12.8200 
 331   0.0000       0.473816        12.8932 
 332   0.0000       0.475332        12.9344 
 333   0.0000       0.478066        13.0088 
 334   0.0000       0.479814        13.0564 
 335   0.0000       0.482036        13.1169 
 336   0.0000       0.484236        13.1767 
 337   0.0000       0.485287        13.2053 
 338   0.0000       0.487036        13.2529 
 339   0.0000       0.490092        13.3361 
 340   0.0000       0.492018        13.3885 
 341   0.0000       0.492697        13.4070 
 342   0.0000       0.498057        13.5528 
 343   0.0000       0.498969        13.5776 
 344   0.0000       0.501845        13.6559 
 345   0.0000       0.505496        13.7552 
 346   0.0000       0.507246        13.8029 
 347   0.0000       0.508800        13.8451 
 348   0.0000       0.509743        13.8708 
 349   0.0000       0.511677        13.9234 
 350   0.0000       0.512980        13.9589 
 351   0.0000       0.517737        14.0883 
 352   0.0000       0.519504        14.1364 
 353   0.0000       0.521479        14.1902 
 354   0.0000       0.523614        14.2483 
 355   0.0000       0.525629        14.3031 
 356   0.0000       0.528160        14.3720 
 357   0.0000       0.531264        14.4564 
 358   0.0000       0.533752        14.5241 
 359   0.0000       0.536643        14.6028 
 360   0.0000       0.537397        14.6233 
 361   0.0000       0.541394        14.7321 
 362   0.0000       0.544236        14.8094 
 363   0.0000       0.547315        14.8932 
 364   0.0000       0.551424        15.0050 
 365   0.0000       0.553010        15.0482 
 366   0.0000       0.555020        15.1029 
 367   0.0000       0.559490        15.2245 
 368   0.0000       0.561923        15.2907 
 369   0.0000       0.567839        15.4517 
 370   0.0000       0.570991        15.5374 
 371   0.0000       0.572713        15.5843 
 372   0.0000       0.575479        15.6596 
 373   0.0000       0.577289        15.7088 
 374   0.0000       0.580980        15.8093 
 375   0.0000       0.586618        15.9627 
 376   0.0000       0.588402        16.0112 
 377   0.0000       0.590132        16.0583 
 378   0.0000       0.596823        16.2404 
 379   0.0000       0.599241        16.3062 
 380   0.0000       0.603442        16.4205 
 381   0.0000       0.606532        16.5046 
 382   0.0000       0.608318        16.5532 
 383   0.0000       0.613140        16.6844 
 384   0.0000       0.618298        16.8247 
 385   0.0000       0.621103        16.9011 
 386   0.0000       0.621978        16.9249 
 387   0.0000       0.627686        17.0802 
 388   0.0000       0.630358        17.1529 
 389   0.0000       0.636911        17.3312 
 390   0.0000       0.639636        17.4054 
 391   0.0000       0.645441        17.5633 
 392   0.0000       0.650272        17.6948 
 393   0.0000       0.651954        17.7406 
 394   0.0000       0.653937        17.7945 
 395   0.0000       0.657900        17.9024 
 396   0.0000       0.662202        18.0194 
 397   0.0000       0.667837        18.1728 
 398   0.0000       0.672128        18.2895 
 399   0.0000       0.674754        18.3610 
 400   0.0000       0.677636        18.4394 
 401   0.0000       0.679079        18.4787 
 402   0.0000       0.684545        18.6274 
 403   0.0000       0.688187        18.7265 
 404   0.0000       0.690618        18.7927 
 405   0.0000       0.692674        18.8486 
 406   0.0000       0.695380        18.9222 
 407   0.0000       0.698014        18.9939 
 408   0.0000       0.699956        19.0468 
 409   0.0000       0.703776        19.1507 
 410   0.0000       0.707110        19.2414 
 411   0.0000       0.709166        19.2974 
 412   0.0000       0.713213        19.4075 
 413   0.0000       0.716620        19.5002 
 414   0.0000       0.718282        19.5454 
 415   0.0000       0.719502        19.5787 
 416   0.0000       0.721959        19.6455 
 417   0.0000       0.724768        19.7219 
 418   0.0000       0.728019        19.8104 
 419   0.0000       0.728789        19.8314 
 420   0.0000       0.731490        19.9049 
 421   0.0000       0.735712        20.0197 
 422   0.0000       0.738803        20.1039 
 423   0.0000       0.741991        20.1906 
 424   0.0000       0.743705        20.2373 
 425   0.0000       0.747187        20.3320 
 426   0.0000       0.748367        20.3641 
 427   0.0000       0.750040        20.4096 
 428   0.0000       0.751942        20.4614 
 429   0.0000       0.758891        20.6505 
 430   0.0000       0.759535        20.6680 
 431   0.0000       0.767029        20.8719 
 432   0.0000       0.768744        20.9186 
 433   0.0000       0.772525        21.0215 
 434   0.0000       0.773681        21.0529 
 435   0.0000       0.776200        21.1215 
 436   0.0000       0.776291        21.1240 
 437   0.0000       0.778716        21.1899 
 438   0.0000       0.786774        21.4092 
 439   0.0000       0.787744        21.4356 
 440   0.0000       0.792480        21.5645 
 441   0.0000       0.794941        21.6314 
 442   0.0000       0.798686        21.7334 
 443   0.0000       0.803447        21.8629 
 444   0.0000       0.806691        21.9512 
 445   0.0000       0.810297        22.0493 
 446   0.0000       0.811732        22.0883 
 447   0.0000       0.816913        22.2293 
 448   0.0000       0.819192        22.2913 
 449   0.0000       0.821505        22.3543 
 450   0.0000       0.824286        22.4300 
 451   0.0000       0.827036        22.5048 
 452   0.0000       0.834496        22.7078 
 453   0.0000       0.837589        22.7919 
 454   0.0000       0.838284        22.8109 
 455   0.0000       0.843238        22.9457 
 456   0.0000       0.845167        22.9982 
 457   0.0000       0.847086        23.0504 
 458   0.0000       0.848886        23.0994 
 459   0.0000       0.855410        23.2769 
 460   0.0000       0.863186        23.4885 
 461   0.0000       0.863647        23.5010 
 462   0.0000       0.867332        23.6013 
 463   0.0000       0.868666        23.6376 
 464   0.0000       0.871753        23.7216 
 465   0.0000       0.876574        23.8528 
 466   0.0000       0.881064        23.9750 
 467   0.0000       0.882933        24.0258 
 468   0.0000       0.884726        24.0746 
 469   0.0000       0.891585        24.2613 
 470   0.0000       0.895616        24.3709 
 471   0.0000       0.896086        24.3838 
 472   0.0000       0.902830        24.5672 
 473   0.0000       0.903706        24.5911 
 474   0.0000       0.910436        24.7742 
 475   0.0000       0.912552        24.8318 
 476   0.0000       0.916637        24.9429 
 477   0.0000       0.920332        25.0435 
 478   0.0000       0.922336        25.0980 
 479   0.0000       0.925627        25.1876 
 480   0.0000       0.926174        25.2025 
 481   0.0000       0.932149        25.3651 
 482   0.0000       0.935955        25.4686 
 483   0.0000       0.938978        25.5509 
 484   0.0000       0.942590        25.6492 
 485   0.0000       0.943126        25.6638 
 486   0.0000       0.948944        25.8221 
 487   0.0000       0.953887        25.9566 
 488   0.0000       0.957435        26.0531 
 489   0.0000       0.961497        26.1637 
 490   0.0000       0.964545        26.2466 
 491   0.0000       0.967613        26.3301 
 492   0.0000       0.970962        26.4212 
 493   0.0000       0.976428        26.5699 
 494   0.0000       0.979729        26.6598 
 495   0.0000       0.984922        26.8011 
 496   0.0000       0.989220        26.9180 
 497   0.0000       0.992520        27.0079 
 498   0.0000       0.996673        27.1209 
 499   0.0000       0.997868        27.1534 
 500   0.0000       1.002859        27.2892 
 501   0.0000       1.005443        27.3595 
 502   0.0000       1.014320        27.6011 
 503   0.0000       1.016919        27.6718 
 504   0.0000       1.020626        27.7726 
 505   0.0000       1.026256        27.9258 
 506   0.0000       1.028495        27.9868 
 507   0.0000       1.033976        28.1359 
 508   0.0000       1.035690        28.1826 
 509   0.0000       1.039229        28.2789 
 510   0.0000       1.044062        28.4104 
 511   0.0000       1.045724        28.4556 
 512   0.0000       1.047979        28.5170 
 513   0.0000       1.053592        28.6697 
 514   0.0000       1.055987        28.7349 
 515   0.0000       1.061222        28.8773 
 516   0.0000       1.068631        29.0789 
 517   0.0000       1.071522        29.1576 
 518   0.0000       1.073864        29.2213 
 519   0.0000       1.076085        29.2818 
 520   0.0000       1.081029        29.4163 
 521   0.0000       1.088201        29.6114 
 522   0.0000       1.095370        29.8065 
 523   0.0000       1.101434        29.9715 
 524   0.0000       1.103558        30.0293 
 525   0.0000       1.105959        30.0947 
 526   0.0000       1.108394        30.1609 
 527   0.0000       1.114448        30.3257 
 528   0.0000       1.118646        30.4399 
 529   0.0000       1.121817        30.5262 
 530   0.0000       1.126752        30.6605 
 531   0.0000       1.129587        30.7376 
 532   0.0000       1.134882        30.8817 
 533   0.0000       1.139013        30.9941 
 534   0.0000       1.140508        31.0348 
 535   0.0000       1.144058        31.1314 
 536   0.0000       1.146937        31.2097 
 537   0.0000       1.150062        31.2948 
 538   0.0000       1.154832        31.4246 
 539   0.0000       1.160162        31.5696 
 540   0.0000       1.161023        31.5930 
 541   0.0000       1.164010        31.6743 
 542   0.0000       1.167589        31.7717 
 543   0.0000       1.174699        31.9652 
 544   0.0000       1.175683        31.9920 
 545   0.0000       1.182502        32.1775 
 546   0.0000       1.186034        32.2736 
 547   0.0000       1.188537        32.3417 
 548   0.0000       1.193108        32.4661 
 549   0.0000       1.199813        32.6486 
 550   0.0000       1.202627        32.7252 
 551   0.0000       1.206973        32.8434 
 552   0.0000       1.208684        32.8900 
 553   0.0000       1.217953        33.1422 
 554   0.0000       1.220037        33.1989 
 555   0.0000       1.222194        33.2576 
 556   0.0000       1.224146        33.3107 
 557   0.0000       1.229373        33.4529 
 558   0.0000       1.231961        33.5234 
 559   0.0000       1.235302        33.6143 
 560   0.0000       1.237603        33.6769 
 561   0.0000       1.241200        33.7748 
 562   0.0000       1.245610        33.8948 
 563   0.0000       1.248138        33.9636 
 564   0.0000       1.257964        34.2309 
 565   0.0000       1.259848        34.2822 
 566   0.0000       1.262727        34.3606 
 567   0.0000       1.269165        34.5357 
 568   0.0000       1.270660        34.5764 
 569   0.0000       1.272669        34.6311 
 570   0.0000       1.277636        34.7662 
 571   0.0000       1.281802        34.8796 
 572   0.0000       1.282699        34.9040 
 573   0.0000       1.284881        34.9634 
 574   0.0000       1.286135        34.9975 
 575   0.0000       1.291614        35.1466 
 576   0.0000       1.295086        35.2411 
 577   0.0000       1.297645        35.3107 
 578   0.0000       1.298519        35.3345 
 579   0.0000       1.301725        35.4217 
 580   0.0000       1.304740        35.5038 
 581   0.0000       1.306580        35.5539 
 582   0.0000       1.311764        35.6949 
 583   0.0000       1.316849        35.8333 
 584   0.0000       1.325010        36.0554 
 585   0.0000       1.329022        36.1645 
 586   0.0000       1.332386        36.2561 
 587   0.0000       1.334653        36.3177 
 588   0.0000       1.336671        36.3727 
 589   0.0000       1.341306        36.4988 
 590   0.0000       1.354462        36.8568 
 591   0.0000       1.355818        36.8937 
 592   0.0000       1.357212        36.9316 
 593   0.0000       1.361966        37.0610 
 594   0.0000       1.365285        37.1513 
 595   0.0000       1.367620        37.2148 
 596   0.0000       1.374478        37.4014 
 597   0.0000       1.382100        37.6089 
 598   0.0000       1.383601        37.6497 
 599   0.0000       1.390214        37.8296 
 600   0.0000       1.399139        38.0725 
 601   0.0000       1.400603        38.1123 
 602   0.0000       1.405417        38.2433 
 603   0.0000       1.408386        38.3241 
 604   0.0000       1.413377        38.4600 
 605   0.0000       1.419950        38.6388 
 606   0.0000       1.423861        38.7452 
 607   0.0000       1.427312        38.8391 
 608   0.0000       1.433005        38.9940 
 609   0.0000       1.435223        39.0544 
 610   0.0000       1.447940        39.4004 
 611   0.0000       1.450404        39.4675 
 612   0.0000       1.453587        39.5541 
 613   0.0000       1.460868        39.7522 
 614   0.0000       1.463181        39.8152 
 615   0.0000       1.468983        39.9731 
 616   0.0000       1.477603        40.2076 
 617   0.0000       1.479960        40.2718 
 618   0.0000       1.482798        40.3490 
 619   0.0000       1.486789        40.4576 
 620   0.0000       1.489080        40.5199 
 621   0.0000       1.493581        40.6424 
 622   0.0000       1.497033        40.7363 
 623   0.0000       1.500828        40.8396 
 624   0.0000       1.503108        40.9017 
 625   0.0000       1.506230        40.9866 
 626   0.0000       1.512021        41.1442 
 627   0.0000       1.516483        41.2656 
 628   0.0000       1.518271        41.3142 
 629   0.0000       1.523942        41.4686 
 630   0.0000       1.528281        41.5866 
 631   0.0000       1.529788        41.6276 
 632   0.0000       1.534978        41.7689 
 633   0.0000       1.537197        41.8293 
 634   0.0000       1.543995        42.0142 
 635   0.0000       1.548602        42.1396 
 636   0.0000       1.552120        42.2353 
 637   0.0000       1.559435        42.4344 
 638   0.0000       1.564110        42.5616 
 639   0.0000       1.564748        42.5790 
 640   0.0000       1.569369        42.7047 
 641   0.0000       1.570475        42.7348 
 642   0.0000       1.573350        42.8130 
 643   0.0000       1.579620        42.9836 
 644   0.0000       1.585558        43.1452 
 645   0.0000       1.591185        43.2983 
 646   0.0000       1.592004        43.3206 
 647   0.0000       1.593727        43.3675 
 648   0.0000       1.600397        43.5490 
 649   0.0000       1.602295        43.6007 
 650   0.0000       1.604882        43.6711 
 651   0.0000       1.606763        43.7222 
 652   0.0000       1.607952        43.7546 
 653   0.0000       1.612499        43.8783 
 654   0.0000       1.616230        43.9799 
 655   0.0000       1.618473        44.0409 
 656   0.0000       1.619499        44.0688 
 657   0.0000       1.623122        44.1674 
 658   0.0000       1.623722        44.1837 
 659   0.0000       1.628879        44.3241 
 660   0.0000       1.632054        44.4105 
 661   0.0000       1.634938        44.4889 
 662   0.0000       1.636033        44.5187 
 663   0.0000       1.639049        44.6008 
 664   0.0000       1.642134        44.6847 
 665   0.0000       1.645960        44.7889 
 666   0.0000       1.650233        44.9051 
 667   0.0000       1.651002        44.9261 
 668   0.0000       1.652091        44.9557 
 669   0.0000       1.658182        45.1214 
 670   0.0000       1.660186        45.1760 
 671   0.0000       1.663010        45.2528 
 672   0.0000       1.664189        45.2849 
 673   0.0000       1.667890        45.3856 
 674   0.0000       1.672851        45.5206 
 675   0.0000       1.675335        45.5882 
 676   0.0000       1.677503        45.6472 
 677   0.0000       1.680664        45.7332 
 678   0.0000       1.683544        45.8116 
 679   0.0000       1.686285        45.8862 
 680   0.0000       1.688247        45.9395 
 681   0.0000       1.695120        46.1266 
 682   0.0000       1.697409        46.1888 
 683   0.0000       1.699533        46.2466 
 684   0.0000       1.706740        46.4428 
 685   0.0000       1.709300        46.5124 
 686   0.0000       1.712263        46.5930 
 687   0.0000       1.715580        46.6833 
 688   0.0000       1.719366        46.7863 
 689   0.0000       1.721201        46.8363 
 690   0.0000       1.723697        46.9042 
 691   0.0000       1.726082        46.9691 
 692   0.0000       1.727226        47.0002 
 693   0.0000       1.732480        47.1432 
 694   0.0000       1.732835        47.1528 
 695   0.0000       1.735003        47.2118 
 696   0.0000       1.738328        47.3023 
 697   0.0000       1.743285        47.4372 
 698   0.0000       1.746719        47.5306 
 699   0.0000       1.750821        47.6423 
 700   0.0000       1.756551        47.7982 
 701   0.0000       1.757845        47.8334 
 702   0.0000       1.759468        47.8776 
 703   0.0000       1.764793        48.0225 
 704   0.0000       1.769172        48.1416 
 705   0.0000       1.772631        48.2357 
 706   0.0000       1.780688        48.4550 
 707   0.0000       1.785766        48.5932 
 708   0.0000       1.788357        48.6637 
 709   0.0000       1.793282        48.7977 
 710   0.0000       1.797864        48.9224 
 711   0.0000       1.802964        49.0611 
 712   0.0000       1.805934        49.1420 
 713   0.0000       1.810251        49.2594 
 714   0.0000       1.817617        49.4599 
 715   0.0000       1.821805        49.5738 
 716   0.0000       1.825810        49.6828 
 717   0.0000       1.834708        49.9250 
 718   0.0000       1.836578        49.9758 
 719   0.0000       1.847306        50.2677 
 720   0.0000       1.849112        50.3169 
 721   0.0000       1.857932        50.5569 
 722   0.0000       1.860036        50.6141 
 723   0.0000       1.865898        50.7737 
 724   0.0000       1.870857        50.9086 
 725   0.0000       1.876433        51.0603 
 726   0.0000       1.882277        51.2194 
 727   0.0000       1.890053        51.4310 
 728   0.0000       1.891965        51.4830 
 729   0.0000       1.900890        51.7258 
 730   0.0000       1.901720        51.7484 
 731   0.0000       1.907553        51.9071 
 732   0.0000       1.911339        52.0102 
 733   0.0000       1.915029        52.1106 
 734   0.0000       1.922579        52.3160 
 735   0.0000       1.923408        52.3386 
 736   0.0000       1.931100        52.5479 
 737   0.0000       1.934360        52.6366 
 738   0.0000       1.937315        52.7170 
 739   0.0000       1.942412        52.8557 
 740   0.0000       1.946634        52.9706 
 741   0.0000       1.949184        53.0400 
 742   0.0000       1.955933        53.2236 
 743   0.0000       1.958215        53.2857 
 744   0.0000       1.961838        53.3843 
 745   0.0000       1.964357        53.4529 
 746   0.0000       1.968625        53.5690 
 747   0.0000       1.972800        53.6826 
 748   0.0000       1.981645        53.9233 
 749   0.0000       1.988730        54.1161 
 750   0.0000       1.991374        54.1881 
 751   0.0000       1.998032        54.3692 
 752   0.0000       2.000230        54.4290 
 753   0.0000       2.004513        54.5456 
 754   0.0000       2.011529        54.7365 
 755   0.0000       2.015507        54.8447 
 756   0.0000       2.022631        55.0386 
 757   0.0000       2.025550        55.1180 
 758   0.0000       2.031363        55.2762 
 759   0.0000       2.032838        55.3163 
 760   0.0000       2.037989        55.4565 
 761   0.0000       2.040549        55.5262 
 762   0.0000       2.041940        55.5640 
 763   0.0000       2.051280        55.8182 
 764   0.0000       2.055160        55.9237 
 765   0.0000       2.060548        56.0704 
 766   0.0000       2.062362        56.1197 
 767   0.0000       2.072207        56.3876 
 768   0.0000       2.075491        56.4770 
 769   0.0000       2.081424        56.6384 
 770   0.0000       2.084076        56.7106 
 771   0.0000       2.088315        56.8259 
 772   0.0000       2.091224        56.9051 
 773   0.0000       2.097507        57.0761 
 774   0.0000       2.098402        57.1004 
 775   0.0000       2.101895        57.1955 
 776   0.0000       2.104787        57.2742 
 777   0.0000       2.110376        57.4263 
 778   0.0000       2.112194        57.4757 
 779   0.0000       2.118253        57.6406 
 780   0.0000       2.124480        57.8100 
 781   0.0000       2.130916        57.9852 
 782   0.0000       2.136204        58.1291 
 783   0.0000       2.142666        58.3049 
 784   0.0000       2.146683        58.4142 
 785   0.0000       2.152599        58.5752 
 786   0.0000       2.156164        58.6722 
 787   0.0000       2.157342        58.7043 
 788   0.0000       2.159005        58.7495 
 789   0.0000       2.165789        58.9341 
 790   0.0000       2.166811        58.9619 
 791   0.0000       2.172785        59.1245 
 792   0.0000       2.177811        59.2613 
 793   0.0000       2.183124        59.4058 
 794   0.0000       2.185925        59.4820 
 795   0.0000       2.191422        59.6316 
 796   0.0000       2.194721        59.7214 
 797   0.0000       2.197838        59.8062 
 798   0.0000       2.204768        59.9948 
 799   0.0000       2.206830        60.0509 
 800   0.0000       2.210556        60.1523 
 801   0.0000       2.217512        60.3416 
 802   0.0000       2.224965        60.5444 
 803   0.0000       2.227296        60.6078 
 804   0.0000       2.232897        60.7602 
 805   0.0000       2.234598        60.8065 
 806   0.0000       2.240255        60.9604 
 807   0.0000       2.240820        60.9758 
 808   0.0000       2.249486        61.2116 
 809   0.0000       2.251649        61.2705 
 810   0.0000       2.256932        61.4143 
 811   0.0000       2.258462        61.4559 
 812   0.0000       2.260603        61.5141 
 813   0.0000       2.264932        61.6319 
 814   0.0000       2.267266        61.6955 
 815   0.0000       2.277247        61.9670 
 816   0.0000       2.279370        62.0248 
 817   0.0000       2.280383        62.0524 
 818   0.0000       2.289979        62.3135 
 819   0.0000       2.297035        62.5055 
 820   0.0000       2.302494        62.6540 
 821   0.0000       2.305006        62.7224 
 822   0.0000       2.311180        62.8904 
 823   0.0000       2.318629        63.0931 
 824   0.0000       2.323125        63.2155 
 825   0.0000       2.326368        63.3037 
 826   0.0000       2.331619        63.4466 
 827   0.0000       2.333775        63.5052 
 828   0.0000       2.340458        63.6871 
 829   0.0000       2.343621        63.7732 
 830   0.0000       2.343880        63.7802 
 831   0.0000       2.355744        64.1031 
 832   0.0000       2.363691        64.3193 
 833   0.0000       2.364886        64.3518 
 834   0.0000       2.368456        64.4490 
 835   0.0000       2.370079        64.4931 
 836   0.0000       2.376918        64.6792 
 837   0.0000       2.380458        64.7756 
 838   0.0000       2.385535        64.9137 
 839   0.0000       2.390222        65.0413 
 840   0.0000       2.395387        65.1818 
 841   0.0000       2.405939        65.4689 
 842   0.0000       2.408384        65.5355 
 843   0.0000       2.411636        65.6240 
 844   0.0000       2.413916        65.6860 
 845   0.0000       2.418691        65.8159 
 846   0.0000       2.422252        65.9128 
 847   0.0000       2.423073        65.9352 
 848   0.0000       2.425062        65.9893 
 849   0.0000       2.433078        66.2074 
 850   0.0000       2.438132        66.3450 
 851   0.0000       2.446636        66.5763 
 852   0.0000       2.450116        66.6710 
 853   0.0000       2.455784        66.8253 
 854   0.0000       2.458567        66.9010 
 855   0.0000       2.461839        66.9900 
 856   0.0000       2.464551        67.0638 
 857   0.0000       2.470026        67.2128 
 858   0.0000       2.472665        67.2846 
 859   0.0000       2.475200        67.3536 
 860   0.0000       2.479965        67.4833 
 861   0.0000       2.488504        67.7156 
 862   0.0000       2.501202        68.0612 
 863   0.0000       2.504489        68.1506 
 864   0.0000       2.507386        68.2295 
 865   0.0000       2.510468        68.3133 
 866   0.0000       2.521503        68.6136 
 867   0.0000       2.523745        68.6746 
 868   0.0000       2.526380        68.7463 
 869   0.0000       2.528640        68.8078 
 870   0.0000       2.532658        68.9171 
 871   0.0000       2.542263        69.1785 
 872   0.0000       2.546675        69.2986 
 873   0.0000       2.548185        69.3396 
 874   0.0000       2.551555        69.4314 
 875   0.0000       2.553164        69.4751 
 876   0.0000       2.553681        69.4892 
 877   0.0000       2.559271        69.6413 
 878   0.0000       2.566509        69.8383 
 879   0.0000       2.566667        69.8426 
 880   0.0000       2.570342        69.9426 
 881   0.0000       2.572482        70.0008 
 882   0.0000       2.581628        70.2497 
 883   0.0000       2.585737        70.3615 
 884   0.0000       2.586501        70.3823 
 885   0.0000       2.589994        70.4773 
 886   0.0000       2.595314        70.6221 
 887   0.0000       2.598601        70.7115 
 888   0.0000       2.602243        70.8106 
 889   0.0000       2.605432        70.8974 
 890   0.0000       2.608938        70.9928 
 891   0.0000       2.614015        71.1310 
 892   0.0000       2.619615        71.2833 
 893   0.0000       2.621306        71.3294 
 894   0.0000       2.624091        71.4051 
 895   0.0000       2.626515        71.4711 
 896   0.0000       2.630822        71.5883 
 897   0.0000       2.635668        71.7202 
 898   0.0000       2.637179        71.7613 
 899   0.0000       2.642131        71.8960 
 900   0.0000       2.648229        72.0620 
 901   0.0000       2.649424        72.0945 
 902   0.0000       2.652900        72.1891 
 903   0.0000       2.656513        72.2874 
 904   0.0000       2.661342        72.4188 
 905   0.0000       2.663738        72.4840 
 906   0.0000       2.664311        72.4996 
 907   0.0000       2.669102        72.6300 
 908   0.0000       2.672047        72.7101 
 909   0.0000       2.673518        72.7501 
 910   0.0000       2.676899        72.8421 
 911   0.0000       2.681036        72.9547 
 912   0.0000       2.683012        73.0085 
 913   0.0000       2.685142        73.0664 
 914   0.0000       2.686782        73.1110 
 915   0.0000       2.689381        73.1818 
 916   0.0000       2.691623        73.2428 
 917   0.0000       2.693530        73.2947 
 918   0.0000       2.696698        73.3809 
 919   0.0000       2.699060        73.4452 
 920   0.0000       2.701057        73.4995 
 921   0.0000       2.703022        73.5530 
 922   0.0000       2.706495        73.6475 
 923   0.0000       2.709853        73.7388 
 924   0.0000       2.714058        73.8533 
 925   0.0000       2.714980        73.8784 
 926   0.0000       2.720035        74.0159 
 927   0.0000       2.721782        74.0634 
 928   0.0000       2.727154        74.2096 
 929   0.0000       2.727815        74.2276 
 930   0.0000       2.730508        74.3009 
 931   0.0000       2.733415        74.3800 
 932   0.0000       2.735363        74.4330 
 933   0.0000       2.738303        74.5130 
 934   0.0000       2.739222        74.5380 
 935   0.0000       2.744503        74.6817 
 936   0.0000       2.748337        74.7861 
 937   0.0000       2.754331        74.9492 
 938   0.0000       2.757036        75.0228 
 939   0.0000       2.758824        75.0714 
 940   0.0000       2.763162        75.1895 
 941   0.0000       2.763362        75.1949 
 942   0.0000       2.768357        75.3308 
 943   0.0000       2.771108        75.4057 
 944   0.0000       2.771649        75.4204 
 945   0.0000       2.776844        75.5618 
 946   0.0000       2.779923        75.6456 
 947   0.0000       2.782803        75.7239 
 948   0.0000       2.789677        75.9110 
 949   0.0000       2.792862        75.9977 
 950   0.0000       2.794018        76.0291 
 951   0.0000       2.798471        76.1503 
 952   0.0000       2.803778        76.2947 
 953   0.0000       2.804797        76.3224 
 954   0.0000       2.808440        76.4215 
 955   0.0000       2.810725        76.4837 
 956   0.0000       2.816094        76.6298 
 957   0.0000       2.819948        76.7347 
 958   0.0000       2.823558        76.8329 
 959   0.0000       2.829704        77.0002 
 960   0.0000       2.833370        77.0999 
 961   0.0000       2.833610        77.1064 
 962   0.0000       2.836962        77.1977 
 963   0.0000       2.841356        77.3172 
 964   0.0000       2.842965        77.3610 
 965   0.0000       2.849595        77.5414 
 966   0.0000       2.851523        77.5939 
 967   0.0000       2.854383        77.6717 
 968   0.0000       2.856737        77.7358 
 969   0.0000       2.859792        77.8189 
 970   0.0000       2.867708        78.0343 
 971   0.0000       2.868501        78.0559 
 972   0.0000       2.869545        78.0843 
 973   0.0000       2.872214        78.1569 
 974   0.0000       2.875127        78.2362 
 975   0.0000       2.879629        78.3587 
 976   0.0000       2.880407        78.3799 
 977   0.0000       2.884864        78.5012 
 978   0.0000       2.885961        78.5310 
 979   0.0000       2.890143        78.6448 
 980   0.0000       2.894837        78.7725 
 981   0.0000       2.897677        78.8498 
 982   0.0000       2.899462        78.8984 
 983   0.0000       2.902754        78.9879 
 984   0.0000       2.905934        79.0745 
 985   0.0000       2.909459        79.1704 
 986   0.0000       2.913259        79.2738 
 987   0.0000       2.918701        79.4219 
 988   0.0000       2.920634        79.4745 
 989   0.0000       2.926014        79.6209 
 990   0.0000       2.928300        79.6831 
 991   0.0000       2.933186        79.8160 
 992   0.0000       2.938383        79.9575 
 993   0.0000       2.939710        79.9936 
 994   0.0000       2.946111        80.1678 
 995   0.0000       2.948097        80.2218 
 996   0.0000       2.952593        80.3441 
 997   0.0000       2.956370        80.4469 
 998   0.0000       2.959194        80.5238 
 999   0.0000       2.967163        80.7406 
 1000   0.0000       2.971485        80.8582 
 1001   0.0000       2.976516        80.9951 
 1002   0.0000       2.982031        81.1452 
 1003   0.0000       2.984585        81.2147 
 1004   0.0000       2.988313        81.3161 
 1005   0.0000       2.995298        81.5062 
 1006   0.0000       2.999643        81.6244 
 1007   0.0000       3.003739        81.7359 
 1008   0.0000       3.011274        81.9409 
 1009   0.0000       3.012828        81.9832 
 1010   0.0000       3.020476        82.1913 
 1011   0.0000       3.023656        82.2779 
 1012   0.0000       3.028227        82.4023 
 1013   0.0000       3.031819        82.5000 
 1014   0.0000       3.038277        82.6757 
 1015   0.0000       3.042081        82.7792 
 1016   0.0000       3.044515        82.8455 
 1017   0.0000       3.050374        83.0049 
 1018   0.0000       3.055977        83.1574 
 1019   0.0000       3.060543        83.2816 
 1020   0.0000       3.063004        83.3486 
 1021   0.0000       3.069048        83.5130 
 1022   0.0000       3.076330        83.7112 
 1023   0.0000       3.080822        83.8334 
 1024   0.0000       3.082201        83.8710 
 1025   0.0000       3.085199        83.9525 
 1026   0.0000       3.087346        84.0109 
 1027   0.0000       3.096308        84.2548 
 1028   0.0000       3.101060        84.3841 
 1029   0.0000       3.107527        84.5601 
 1030   0.0000       3.108517        84.5871 
 1031   0.0000       3.117191        84.8231 
 1032   0.0000       3.117794        84.8395 
 1033   0.0000       3.120219        84.9055 
 1034   0.0000       3.124394        85.0191 
 1035   0.0000       3.135256        85.3147 
 1036   0.0000       3.136203        85.3404 
 1037   0.0000       3.140229        85.4500 
 1038   0.0000       3.145081        85.5820 
 1039   0.0000       3.146664        85.6251 
 1040   0.0000       3.151793        85.7647 
 1041   0.0000       3.155568        85.8674 
 1042   0.0000       3.156963        85.9053 
 1043   0.0000       3.158542        85.9483 
 1044   0.0000       3.161729        86.0350 
 1045   0.0000       3.166367        86.1612 
 1046   0.0000       3.168230        86.2119 
 1047   0.0000       3.171178        86.2921 
 1048   0.0000       3.175033        86.3970 
 1049   0.0000       3.175925        86.4213 
 1050   0.0000       3.181903        86.5840 
 1051   0.0000       3.184202        86.6465 
 1052   0.0000       3.186693        86.7143 
 1053   0.0000       3.188734        86.7699 
 1054   0.0000       3.191438        86.8434 
 1055   0.0000       3.196407        86.9786 
 1056   0.0000       3.198479        87.0350 
 1057   0.0000       3.200458        87.0889 
 1058   0.0000       3.201447        87.1158 
 1059   0.0000       3.204341        87.1945 
 1060   0.0000       3.209376        87.3316 
 1061   0.0000       3.211065        87.3775 
 1062   0.0000       3.216249        87.5186 
 1063   0.0000       3.217952        87.5649 
 1064   0.0000       3.219010        87.5937 
 1065   0.0000       3.226077        87.7860 
 1066   0.0000       3.230856        87.9161 
 1067   0.0000       3.233879        87.9983 
 1068   0.0000       3.237292        88.0912 
 1069   0.0000       3.241649        88.2097 
 1070   0.0000       3.248297        88.3906 
 1071   0.0000       3.250202        88.4425 
 1072   0.0000       3.251587        88.4802 
 1073   0.0000       3.255215        88.5789 
 1074   0.0000       3.256112        88.6033 
 1075   0.0000       3.258041        88.6558 
 1076   0.0000       3.260793        88.7307 
 1077   0.0000       3.265213        88.8510 
 1078   0.0000       3.269063        88.9557 
 1079   0.0000       3.273928        89.0881 
 1080   0.0000       3.277271        89.1791 
 1081   0.0000       3.283464        89.3476 
 1082   0.0000       3.284920        89.3872 
 1083   0.0000       3.287806        89.4657 
 1084   0.0000       3.290592        89.5416 
 1085   0.0000       3.297079        89.7181 
 1086   0.0000       3.298614        89.7599 
 1087   0.0000       3.300681        89.8161 
 1088   0.0000       3.304634        89.9237 
 1089   0.0000       3.307799        90.0098 
 1090   0.0000       3.309241        90.0490 
 1091   0.0000       3.313152        90.1554 
 1092   0.0000       3.316973        90.2594 
 1093   0.0000       3.319921        90.3396 
 1094   0.0000       3.324367        90.4606 
 1095   0.0000       3.327616        90.5490 
 1096   0.0000       3.331463        90.6537 
 1097   0.0000       3.335069        90.7519 
 1098   0.0000       3.339536        90.8734 
 1099   0.0000       3.342483        90.9536 
 1100   0.0000       3.345109        91.0250 
 1101   0.0000       3.347655        91.0943 
 1102   0.0000       3.349854        91.1542 
 1103   0.0000       3.353056        91.2413 
 1104   0.0000       3.354279        91.2746 
 1105   0.0000       3.359877        91.4269 
 1106   0.0000       3.361836        91.4802 
 1107   0.0000       3.365945        91.5920 
 1108   0.0000       3.371822        91.7520 
 1109   0.0000       3.372367        91.7668 
 1110   0.0000       3.376101        91.8684 
 1111   0.0000       3.377137        91.8966 
 1112   0.0000       3.378669        91.9382 
 1113   0.0000       3.381630        92.0188 
 1114   0.0000       3.385199        92.1159 
 1115   0.0000       3.387744        92.1852 
 1116   0.0000       3.389603        92.2358 
 1117   0.0000       3.392955        92.3270 
 1118   0.0000       3.395733        92.4026 
 1119   0.0000       3.397360        92.4469 
 1120   0.0000       3.399200        92.4969 
 1121   0.0000       3.402949        92.5989 
 1122   0.0000       3.406528        92.6963 
 1123   0.0000       3.407600        92.7255 
 1124   0.0000       3.412031        92.8461 
 1125   0.0000       3.412557        92.8604 
 1126   0.0000       3.415465        92.9395 
 1127   0.0000       3.418512        93.0224 
 1128   0.0000       3.421652        93.1079 
 1129   0.0000       3.422507        93.1312 
 1130   0.0000       3.426443        93.2383 
 1131   0.0000       3.428640        93.2980 
 1132   0.0000       3.431607        93.3788 
 1133   0.0000       3.435265        93.4783 
 1134   0.0000       3.440898        93.6316 
 1135   0.0000       3.441993        93.6614 
 1136   0.0000       3.444830        93.7386 
 1137   0.0000       3.449206        93.8577 
 1138   0.0000       3.449608        93.8686 
 1139   0.0000       3.453429        93.9726 
 1140   0.0000       3.454751        94.0086 
 1141   0.0000       3.458371        94.1071 
 1142   0.0000       3.461294        94.1866 
 1143   0.0000       3.463088        94.2354 
 1144   0.0000       3.466049        94.3160 
 1145   0.0000       3.470014        94.4239 
 1146   0.0000       3.474452        94.5447 
 1147   0.0000       3.476990        94.6137 
 1148   0.0000       3.481819        94.7451 
 1149   0.0000       3.483104        94.7801 
 1150   0.0000       3.485683        94.8503 
 1151   0.0000       3.488985        94.9401 
 1152   0.0000       3.491181        94.9999 
 1153   0.0000       3.497728        95.1780 
 1154   0.0000       3.499285        95.2204 
 1155   0.0000       3.501929        95.2923 
 1156   0.0000       3.503613        95.3382 
 1157   0.0000       3.511222        95.5452 
 1158   0.0000       3.513442        95.6056 
 1159   0.0000       3.519273        95.7643 
 1160   0.0000       3.521206        95.8169 
 1161   0.0000       3.524946        95.9187 
 1162   0.0000       3.530344        96.0655 
 1163   0.0000       3.533704        96.1570 
 1164   0.0000       3.538461        96.2864 
 1165   0.0000       3.540702        96.3474 
 1166   0.0000       3.547262        96.5259 
 1167   0.0000       3.549131        96.5768 
 1168   0.0000       3.553662        96.7001 
 1169   0.0000       3.556990        96.7906 
 1170   0.0000       3.560115        96.8757 
 1171   0.0000       3.563054        96.9556 
 1172   0.0000       3.565514        97.0226 
 1173   0.0000       3.570643        97.1621 
 1174   0.0000       3.574005        97.2536 
 1175   0.0000       3.577563        97.3504 
 1176   0.0000       3.581180        97.4489 
 1177   0.0000       3.585389        97.5634 
 1178   0.0000       3.585715        97.5723 
 1179   0.0000       3.592486        97.7565 
 1180   0.0000       3.601852        98.0114 
 1181   0.0000       3.605346        98.1065 
 1182   0.0000       3.607471        98.1643 
 1183   0.0000       3.610836        98.2559 
 1184   0.0000       3.611724        98.2800 
 1185   0.0000       3.620276        98.5127 
 1186   0.0000       3.626069        98.6704 
 1187   0.0000       3.635481        98.9265 
 1188   0.0000       3.639274        99.0297 
 1189   0.0000       3.640961        99.0756 
 1190   0.0000       3.642338        99.1131 
 1191   0.0000       3.649415        99.3056 
 1192   0.0000       3.654498        99.4440 
 1193   0.0000       3.656536        99.4994 
 1194   0.0000       3.662764        99.6689 
 1195   0.0000       3.666092        99.7594 
 1196   0.0000       3.668491        99.8247 
 1197   0.0000       3.672699        99.9392 
 1198   0.0000       3.674809        99.9966 
 1199   0.0000       3.682955       100.2183 
 1200   0.0000       3.688576       100.3712 
 1201   0.0000       3.695760       100.5667 
 1202   0.0000       3.698090       100.6301 
 1203   0.0000       3.704574       100.8066 
 1204   0.0000       3.707701       100.8917 
 1205   0.0000       3.714708       101.0823 
 1206   0.0000       3.717502       101.1584 
 1207   0.0000       3.724995       101.3623 
 1208   0.0000       3.729783       101.4926 
 1209   0.0000       3.738957       101.7422 
 1210   0.0000       3.743880       101.8762 
 1211   0.0000       3.746811       101.9559 
 1212   0.0000       3.747878       101.9849 
 1213   0.0000       3.757219       102.2391 
 1214   0.0000       3.770146       102.5909 
 1215   0.0000       3.774302       102.7040 
 1216   0.0000       3.779933       102.8572 
 1217   0.0000       3.790572       103.1467 
 1218   0.0000       3.792954       103.2115 
 1219   0.0000       3.794901       103.2645 
 1220   0.0000       3.800073       103.4052 
 1221   0.0000       3.808863       103.6444 
 1222   0.0000       3.818776       103.9142 
 1223   0.0000       3.825324       104.0924 
 1224   0.0000       3.829977       104.2190 
 1225   0.0000       3.834291       104.3363 
 1226   0.0000       3.839142       104.4684 
 1227   0.0000       3.847421       104.6937 
 1228   0.0000       3.851003       104.7911 
 1229   0.0000       3.854430       104.8844 
 1230   0.0000       3.862790       105.1119 
 1231   0.0000       3.876582       105.4871 
 1232   0.0000       3.880942       105.6058 
 1233   0.0000       3.888639       105.8152 
 1234   0.0000       3.892022       105.9073 
 1235   0.0000       3.902050       106.1802 
 1236   0.0000       3.910083       106.3988 
 1237   0.0000       3.912078       106.4531 
 1238   0.0000       3.920939       106.6942 
 1239   0.0000       3.922000       106.7230 
 1240   0.0000       3.926252       106.8387 
 1241   0.0000       3.939964       107.2119 
 1242   0.0000       3.946720       107.3957 
 1243   0.0000       3.955700       107.6401 
 1244   0.0000       3.963828       107.8612 
 1245   0.0000       3.969277       108.0095 
 1246   0.0000       3.970631       108.0464 
 1247   0.0000       3.973582       108.1267 
 1248   0.0000       3.979935       108.2995 
 1249   0.0000       3.992332       108.6369 
 1250   0.0000       3.996140       108.7405 
 1251   0.0000       4.006261       109.0159 
 1252   0.0000       4.017545       109.3230 
 1253   0.0000       4.027352       109.5898 
 1254   0.0000       4.029419       109.6461 
 1255   0.0000       4.041165       109.9657 
 1256   0.0000       4.049677       110.1973 
 1257   0.0000       4.059101       110.4538 
 1258   0.0000       4.063469       110.5726 
 1259   0.0000       4.065755       110.6348 
 1260   0.0000       4.073079       110.8341 
 1261   0.0000       4.079852       111.0184 
 1262   0.0000       4.089507       111.2811 
 1263   0.0000       4.096645       111.4754 
 1264   0.0000       4.103397       111.6591 
 1265   0.0000       4.107899       111.7816 
 1266   0.0000       4.111292       111.8739 
 1267   0.0000       4.115352       111.9844 
 1268   0.0000       4.118654       112.0743 
 1269   0.0000       4.128125       112.3320 
 1270   0.0000       4.133353       112.4743 
 1271   0.0000       4.137626       112.5905 
 1272   0.0000       4.143333       112.7458 
 1273   0.0000       4.155998       113.0904 
 1274   0.0000       4.157568       113.1332 
 1275   0.0000       4.162368       113.2638 
 1276   0.0000       4.166219       113.3686 
 1277   0.0000       4.170401       113.4824 
 1278   0.0000       4.174397       113.5911 
 1279   0.0000       4.176973       113.6612 
 1280   0.0000       4.180568       113.7591 
 1281   0.0000       4.188196       113.9666 
 1282   0.0000       4.191347       114.0524 
 1283   0.0000       4.195145       114.1557 
 1284   0.0000       4.200759       114.3085 
 1285   0.0000       4.209221       114.5387 
 1286   0.0000       4.211428       114.5988 
 1287   0.0000       4.216653       114.7410 
 1288   0.0000       4.218665       114.7957 
 1289   0.0000       4.221018       114.8597 
 1290   0.0000       4.226833       115.0180 
 1291   0.0000       4.230624       115.1211 
 1292   0.0000       4.232738       115.1786 
 1293   0.0000       4.235433       115.2520 
 1294   0.0000       4.236724       115.2871 
 1295   0.0000       4.241606       115.4200 
 1296   0.0000       4.242900       115.4552 
 1297   0.0000       4.245131       115.5159 
 1298   0.0000       4.248386       115.6045 
 1299   0.0000       4.252422       115.7143 
 1300   0.0000       4.254671       115.7755 
 1301   0.0000       4.257843       115.8618 
 1302   0.0000       4.262621       115.9918 
 1303   0.0000       4.265541       116.0713 
 1304   0.0000       4.267521       116.1251 
 1305   0.0000       4.270688       116.2113 
 1306   0.0000       4.272654       116.2648 
 1307   0.0000       4.277159       116.3874 
 1308   0.0000       4.283351       116.5559 
 1309   0.0000       4.287030       116.6560 
 1310   0.0000       4.294747       116.8660 
 1311   0.0000       4.296248       116.9069 
 1312   0.0000       4.311578       117.3240 
 1313   0.0000       4.316530       117.4588 
 1314   0.0000       4.318954       117.5247 
 1315   0.0000       4.329294       117.8061 
 1316   0.0000       4.333603       117.9233 
 1317   0.0000       4.338632       118.0602 
 1318   0.0000       4.345228       118.2397 
 1319   0.0000       4.354173       118.4831 
 1320   0.0000       4.360123       118.6450 
 1321   0.0000       4.366319       118.8136 
 1322   0.0000       4.370914       118.9386 
 1323   0.0000       4.374840       119.0454 
 1324   0.0000       4.380787       119.2073 
 1325   0.0000       4.385668       119.3401 
 1326   0.0000       4.393429       119.5513 
 1327   0.0000       4.396850       119.6444 
 1328   0.0000       4.403269       119.8191 
 1329   0.0000       4.412170       120.0612 
 1330   0.0000       4.415292       120.1462 
 1331   0.0000       4.424413       120.3944 
 1332   0.0000       4.431909       120.5984 
 1333   0.0000       4.436768       120.7306 
 1334   0.0000       4.450240       121.0972 
 1335   0.0000       4.452274       121.1525 
 1336   0.0000       4.465341       121.5081 
 1337   0.0000       4.470219       121.6409 
 1338   0.0000       4.473637       121.7339 
 1339   0.0000       4.483330       121.9976 
 1340   0.0000       4.490916       122.2040 
 1341   0.0000       4.492995       122.2606 
 1342   0.0000       4.502874       122.5294 
 1343   0.0000       4.506226       122.6206 
 1344   0.0000       4.520716       123.0149 
 1345   0.0000       4.528291       123.2211 
 1346   0.0000       4.539628       123.5295 
 1347   0.0000       4.547428       123.7418 
 1348   0.0000       4.554317       123.9293 
 1349   0.0000       4.561798       124.1328 
 1350   0.0000       4.589014       124.8734 
 1351   0.0000       4.594760       125.0298 
 1352   0.0000       4.607572       125.3784 
 1353   0.0000       4.610477       125.4575 
 1354   0.0000       4.615704       125.5997 
 1355   0.0000       4.623625       125.8152 
 1356   0.0000       4.639022       126.2342 
 1357   0.0000       4.642655       126.3331 
 1358   0.0000       4.643786       126.3638 
 1359   0.0000       4.662427       126.8711 
 1360   0.0000       4.668266       127.0300 
 1361   0.0000       4.672994       127.1586 
 1362   0.0000       4.674899       127.2105 
 1363   0.0000       4.675346       127.2226 
 1364   0.0000       4.682344       127.4131 
 1365   0.0000       4.688646       127.5845 
 1366   0.0000       4.704853       128.0256 
 1367   0.0000       4.720247       128.4445 
 1368   0.0000       4.726500       128.6146 
 1369   0.0000       4.748317       129.2083 
 1370   0.0000       4.752444       129.3206 
 1371   0.0000       4.759395       129.5097 
 1372   0.0000       4.765997       129.6894 
 1373   0.0000       4.768579       129.7596 
 1374   0.0000       4.776003       129.9616 
 1375   0.0000       4.780165       130.0749 
 1376   0.0000       4.785955       130.2325 
 1377   0.0000       4.798924       130.5854 
 1378   0.0000       4.811438       130.9259 
 1379   0.0000       4.824771       131.2887 
 1380   0.0000       4.845688       131.8579 
 1381   0.0000       4.850132       131.9788 
 1382   0.0000       4.861115       132.2777 
 1383   0.0000       4.876365       132.6927 
 1384   0.0000       4.890320       133.0724 
 1385   0.0000       4.898994       133.3084 
 1386   0.0000       4.905322       133.4806 
 1387   0.0000       4.917029       133.7992 
 1388   0.0000       4.918644       133.8431 
 1389   0.0000       4.920050       133.8814 
 1390   0.0000       4.928476       134.1107 
 1391   0.0000       4.940964       134.4505 
 1392   0.0000       4.951535       134.7381 
 1393   0.0000       4.965452       135.1168 
 1394   0.0000       4.977938       135.4566 
 1395   0.0000       4.982860       135.5905 
 1396   0.0000       4.991847       135.8351 
 1397   0.0000       4.999554       136.0448 
 1398   0.0000       5.022824       136.6780 
 1399   0.0000       5.026689       136.7832 
 1400   0.0000       5.040628       137.1625 
 1401   0.0000       5.048721       137.3827 
 1402   0.0000       5.066729       137.8727 
 1403   0.0000       5.071318       137.9976 
 1404   0.0000       5.092409       138.5715 
 1405   0.0000       5.107921       138.9936 
 1406   0.0000       5.122017       139.3772 
 1407   0.0000       5.133483       139.6892 
 1408   0.0000       5.157180       140.3340 
 1409   0.0000       5.157920       140.3541 
 1410   0.0000       5.171864       140.7336 
 1411   0.0000       5.191748       141.2746 
 1412   0.0000       5.196135       141.3940 
 1413   0.0000       5.206929       141.6878 
 1414   0.0000       5.212366       141.8357 
 1415   0.0000       5.215490       141.9207 
 1416   0.0000       5.221161       142.0750 
 1417   0.0000       5.233007       142.3974 
 1418   0.0000       5.239022       142.5610 
 1419   0.0000       5.241906       142.6395 
 1420   0.0000       5.245827       142.7462 
 1421   0.0000       5.255951       143.0217 
 1422   0.0000       5.269691       143.3956 
 1423   0.0000       5.270702       143.4231 
 1424   0.0000       5.275286       143.5478 
 1425   0.0000       5.304140       144.3330 
 1426   0.0000       5.326352       144.9374 
 1427   0.0000       5.337183       145.2321 
 1428   0.0000       5.348621       145.5434 
 1429   0.0000       5.359212       145.8316 
 1430   0.0000       5.373795       146.2284 
 1431   0.0000       5.383440       146.4908 
 1432   0.0000       5.388314       146.6235 
 1433   0.0000       5.403477       147.0361 
 1434   0.0000       5.426755       147.6695 
 1435   0.0000       5.431963       147.8112 
 1436   0.0000       5.447346       148.2298 
 1437   0.0000       5.453896       148.4081 
 1438   0.0000       5.462604       148.6450 
 1439   0.0000       5.469135       148.8227 
 1440   0.0000       5.496635       149.5711 
 1441   0.0000       5.502984       149.7438 
 1442   0.0000       5.509869       149.9312 
 1443   0.0000       5.518125       150.1558 
 1444   0.0000       5.523289       150.2963 
 1445   0.0000       5.545375       150.8973 
 1446   0.0000       5.553818       151.1271 
 1447   0.0000       5.573641       151.6665 
 1448   0.0000       5.589858       152.1078 
 1449   0.0000       5.603773       152.4864 
 1450   0.0000       5.623083       153.0119 
 1451   0.0000       5.636025       153.3640 
 1452   0.0000       5.644935       153.6065 
 1453   0.0000       5.658610       153.9786 
 1454   0.0000       5.694245       154.9483 
 1455   0.0000       5.697580       155.0390 
 1456   0.0000       5.708497       155.3361 
 1457   0.0000       5.736877       156.1084 
 1458   0.0000       5.787376       157.4825 
 1459   0.0000       5.803386       157.9182 
 1460   0.0000       5.841858       158.9650 
 1461   0.0000       5.889882       160.2718 
 1462   0.0000       5.927187       161.2870 
 1463   0.0000       5.957248       162.1050 
 1464   0.0000       5.966732       162.3630 
 1465   0.0000       5.973207       162.5392 
 1466   0.0000       6.016068       163.7055 
 1467   0.0000       6.042892       164.4354 
 1468   0.0000       6.063728       165.0024 
 1469   0.0000       6.167057       167.8142 
 1470   0.0000       6.186003       168.3297 
 1471   0.0000       6.216625       169.1630 
 1472   0.0000       6.223090       169.3389 
 1473   0.0000       6.320417       171.9873 
 1474   0.0000       6.389769       173.8745 
 1475   0.0000       6.409521       174.4119 
 1476   0.0000       6.420910       174.7218 
 1477   0.0000       6.472689       176.1308 
 1478   0.0000       6.514674       177.2733 
 1479   0.0000       6.518704       177.3829 
 1480   0.0000       6.585610       179.2035 
 1481   0.0000       6.608820       179.8351 
 1482   0.0000       6.632899       180.4904 
 1483   0.0000       6.777439       184.4235 
 1484   0.0000       6.782650       184.5653 
 1485   0.0000       6.827083       185.7744 
 1486   0.0000       6.874867       187.0746 
 1487   0.0000       6.902973       187.8394 
 1488   0.0000       6.939166       188.8243 
 1489   0.0000       6.971218       189.6965 
 1490   0.0000       7.020807       191.0459 
 1491   0.0000       7.043992       191.6768 
 1492   0.0000       7.123440       193.8387 
 1493   0.0000       7.163064       194.9169 
 1494   0.0000       7.205581       196.0738 
 1495   0.0000       7.271235       197.8604 
 1496   0.0000       7.287084       198.2916 
 1497   0.0000       7.395396       201.2389 
 1498   0.0000       7.512553       204.4270 
 1499   0.0000       7.543973       205.2819 
 1500   0.0000      22.229433       604.8936 
 1501   0.0000      22.249879       605.4500 
 1502   0.0000      22.346564       608.0809 
 1503   0.0000      22.462700       611.2412 
 1504   0.0000      22.505831       612.4148 
 1505   0.0000      22.550052       613.6181 
 1506   0.0000      22.567437       614.0912 
 1507   0.0000      22.568988       614.1334 
 1508   0.0000      22.608787       615.2164 
 1509   0.0000      22.663263       616.6988 
 1510   0.0000      22.682424       617.2201 
 1511   0.0000      22.690606       617.4428 
 1512   0.0000      22.701274       617.7331 
 1513   0.0000      22.710388       617.9811 
 1514   0.0000      22.717237       618.1674 
 1515   0.0000      22.739355       618.7693 
 1516   0.0000      22.780630       619.8924 
 1517   0.0000      22.834674       621.3631 
 1518   0.0000      22.845994       621.6711 
 1519   0.0000      22.866496       622.2290 
 1520   0.0000      22.887653       622.8047 
 1521   0.0000      22.913915       623.5193 
 1522   0.0000      22.922190       623.7445 
 1523   0.0000      22.936944       624.1460 
 1524   0.0000      22.938644       624.1922 
 1525   0.0000      23.005901       626.0224 
 1526   0.0000      23.036595       626.8576 
 1527   0.0000      23.070335       627.7757 
 1528   0.0000      23.172461       630.5547 
 1529   0.0000      23.294698       633.8810 
 1530   0.0000      23.299594       634.0142 
 1531   0.0000      23.364308       635.7751 
 1532   0.0000      23.400338       636.7556 
 1533   0.0000      23.530328       640.2928 
 1534   0.0000      23.625255       642.8759 
 1535   0.0000      23.673259       644.1821 
 1536   0.0000      32.970226       897.1654 
 1537   0.0000      33.059883       899.6052 
 1538   0.0000      44.058459      1198.8916 
 1539   0.0000      44.220594      1203.3035 
 1540   0.0000      44.280033      1204.9209 
 1541   0.0000      44.595422      1213.5031 

                    ********************************
                    * MULLIKEN POPULATION ANALYSIS *
                    ********************************

-----------------------
MULLIKEN ATOMIC CHARGES
-----------------------
   0 O :   -0.246061
   1 O :   -0.480547
   2 N :   -0.187895
   3 N :   -0.221575
   4 C :    0.053892
   5 C :    0.105641
   6 H :    0.157507
   7 C :    0.172700
   8 C :   -0.270035
   9 H :    0.169221
  10 C :   -0.175232
  11 H :    0.153759
  12 C :   -0.161602
  13 H :    0.155799
  14 C :   -0.162731
  15 H :    0.153821
  16 C :   -0.234794
  17 H :    0.169576
  18 C :    0.189950
  19 C :   -0.430929
  20 H :    0.135109
  21 H :    0.144926
  22 H :    0.141077
  23 C :   -0.400719
  24 H :    0.134937
  25 H :    0.135305
  26 H :    0.133009
  27 C :   -0.444371
  28 H :    0.146126
  29 H :    0.139857
  30 H :    0.147256
  31 C :    0.194701
  32 C :    0.017366
  33 C :   -0.188614
  34 H :    0.153818
  35 C :   -0.239792
  36 H :    0.147150
  37 C :   -0.200262
  38 H :    0.147626
  39 C :   -0.284773
  40 H :    0.144187
  41 C :    0.083527
  42 C :   -0.439182
  43 H :    0.144429
  44 H :    0.142751
  45 H :    0.124661
  46 C :   -0.427927
  47 H :    0.137262
  48 H :    0.144162
  49 H :    0.143038
  50 C :   -0.458521
  51 H :    0.147264
  52 H :    0.146424
  53 H :    0.145610
  54 C :    0.514244
  55 C :    0.064887
  56 C :   -0.207751
  57 H :    0.165085
  58 C :   -0.152809
  59 H :    0.162423
  60 C :   -0.123187
  61 H :    0.164529
  62 C :   -0.154045
  63 H :    0.160815
  64 C :   -0.209683
  65 H :    0.175008
  66 H :    0.198210
  67 O :   -0.465398
  68 C :    0.402610
  69 C :    0.130050
  70 C :   -0.238777
  71 H :    0.166543
  72 C :   -0.136826
  73 H :    0.162557
  74 C :   -0.136729
  75 H :    0.163813
  76 C :   -0.139459
  77 H :    0.162479
  78 C :   -0.216990
  79 H :    0.165330
  80 O :   -0.395856
  81 H :    0.371046
Sum of atomic charges:   -0.0000000

--------------------------------
MULLIKEN REDUCED ORBITAL CHARGES
--------------------------------
  0 O s       :     3.773360  s :     3.773360
      pz      :     1.633265  p :     4.428757
      px      :     1.528003
      py      :     1.267490
      dz2     :     0.005255  d :     0.041738
      dxz     :     0.007264
      dyz     :     0.006940
      dx2y2   :     0.008286
      dxy     :     0.013993
      f0      :     0.000321  f :     0.002206
      f+1     :     0.000154
      f-1     :     0.000410
      f+2     :     0.000244
      f-2     :     0.000432
      f+3     :     0.000322
      f-3     :     0.000323
  1 O s       :     3.857297  s :     3.857297
      pz      :     1.583880  p :     4.592645
      px      :     1.344355
      py      :     1.664409
      dz2     :     0.004981  d :     0.028754
      dxz     :     0.008440
      dyz     :     0.002462
      dx2y2   :     0.006261
      dxy     :     0.006612
      f0      :     0.000113  f :     0.001851
      f+1     :     0.000436
      f-1     :     0.000031
      f+2     :     0.000318
      f-2     :     0.000233
      f+3     :     0.000345
      f-3     :     0.000375
  2 N s       :     3.515043  s :     3.515043
      pz      :     1.051074  p :     3.607353
      px      :     1.163860
      py      :     1.392418
      dz2     :     0.016427  d :     0.061542
      dxz     :     0.014360
      dyz     :     0.014471
      dx2y2   :     0.007435
      dxy     :     0.008849
      f0      :     0.001025  f :     0.003957
      f+1     :     0.000829
      f-1     :     0.000502
      f+2     :     0.000593
      f-2     :     0.000643
      f+3     :     0.000167
      f-3     :     0.000198
  3 N s       :     3.394883  s :     3.394883
      pz      :     1.075108  p :     3.756952
      px      :     1.113005
      py      :     1.568839
      dz2     :     0.017744  d :     0.065860
      dxz     :     0.018404
      dyz     :     0.014291
      dx2y2   :     0.009249
      dxy     :     0.006172
      f0      :     0.000669  f :     0.003880
      f+1     :     0.000685
      f-1     :     0.000620
      f+2     :     0.000560
      f-2     :     0.000456
      f+3     :     0.000460
      f-3     :     0.000429
  4 C s       :     3.173319  s :     3.173319
      pz      :     0.928391  p :     2.537376
      px      :     0.850854
      py      :     0.758131
      dz2     :     0.049874  d :     0.216154
      dxz     :     0.044229
      dyz     :     0.059869
      dx2y2   :     0.035498
      dxy     :     0.026683
      f0      :     0.003056  f :     0.019259
      f+1     :     0.003327
      f-1     :     0.003891
      f+2     :     0.002859
      f-2     :     0.002455
      f+3     :     0.001890
      f-3     :     0.001781
  5 C s       :     2.990975  s :     2.990975
      pz      :     0.762723  p :     2.730002
      px      :     1.081407
      py      :     0.885872
      dz2     :     0.032411  d :     0.162952
      dxz     :     0.030287
      dyz     :     0.049509
      dx2y2   :     0.024321
      dxy     :     0.026424
      f0      :     0.002714  f :     0.010431
      f+1     :     0.001584
      f-1     :     0.001995
      f+2     :     0.001159
      f-2     :     0.000898
      f+3     :     0.001075
      f-3     :     0.001007
  6 H s       :     0.819232  s :     0.819232
      pz      :     0.004829  p :     0.023260
      px      :     0.012425
      py      :     0.006007
  7 C s       :     3.238682  s :     3.238682
      pz      :     0.925548  p :     2.441777
      px      :     0.798260
      py      :     0.717969
      dz2     :     0.011597  d :     0.136901
      dxz     :     0.021880
      dyz     :     0.021131
      dx2y2   :     0.042942
      dxy     :     0.039351
      f0      :     0.001048  f :     0.009940
      f+1     :     0.001217
      f-1     :     0.001016
      f+2     :     0.001146
      f-2     :     0.001016
      f+3     :     0.002911
      f-3     :     0.001586
  8 C s       :     3.243500  s :     3.243500
      pz      :     0.968573  p :     2.922937
      px      :     0.975724
      py      :     0.978641
      dz2     :     0.006896  d :     0.096237
      dxz     :     0.010692
      dyz     :     0.019354
      dx2y2   :     0.022055
      dxy     :     0.037240
      f0      :     0.001158  f :     0.007361
      f+1     :     0.000975
      f-1     :     0.000514
      f+2     :     0.001098
      f-2     :     0.000531
      f+3     :     0.001975
      f-3     :     0.001110
  9 H s       :     0.808523  s :     0.808523
      pz      :     0.005207  p :     0.022257
      px      :     0.009349
      py      :     0.007701
 10 C s       :     3.204925  s :     3.204925
      pz      :     0.966363  p :     2.868422
      px      :     0.968106
      py      :     0.933952
      dz2     :     0.006093  d :     0.094685
      dxz     :     0.008268
      dyz     :     0.021761
      dx2y2   :     0.028365
      dxy     :     0.030197
      f0      :     0.001159  f :     0.007200
      f+1     :     0.000853
      f-1     :     0.000605
      f+2     :     0.000951
      f-2     :     0.000661
      f+3     :     0.001815
      f-3     :     0.001156
 11 H s       :     0.824230  s :     0.824230
      pz      :     0.005268  p :     0.022011
      px      :     0.011797
      py      :     0.004946
 12 C s       :     3.189512  s :     3.189512
      pz      :     0.961272  p :     2.870785
      px      :     0.928359
      py      :     0.981153
      dz2     :     0.009389  d :     0.094133
      dxz     :     0.019457
      dyz     :     0.007441
      dx2y2   :     0.036262
      dxy     :     0.021584
      f0      :     0.000851  f :     0.007171
      f+1     :     0.001183
      f-1     :     0.000788
      f+2     :     0.000522
      f-2     :     0.000946
      f+3     :     0.001728
      f-3     :     0.001153
 13 H s       :     0.822213  s :     0.822213
      pz      :     0.004531  p :     0.021988
      px      :     0.003930
      py      :     0.013527
 14 C s       :     3.193068  s :     3.193068
      pz      :     0.972095  p :     2.867982
      px      :     0.950676
      py      :     0.945211
      dz2     :     0.006169  d :     0.094453
      dxz     :     0.011426
      dyz     :     0.018738
      dx2y2   :     0.021097
      dxy     :     0.037022
      f0      :     0.001142  f :     0.007228
      f+1     :     0.000990
      f-1     :     0.000484
      f+2     :     0.001118
      f-2     :     0.000509
      f+3     :     0.001896
      f-3     :     0.001089
 15 H s       :     0.824188  s :     0.824188
      pz      :     0.005316  p :     0.021991
      px      :     0.009272
      py      :     0.007404
 16 C s       :     3.227548  s :     3.227548
      pz      :     0.947910  p :     2.902030
      px      :     1.004869
      py      :     0.949251
      dz2     :     0.006524  d :     0.097895
      dxz     :     0.008972
      dyz     :     0.022982
      dx2y2   :     0.030219
      dxy     :     0.029197
      f0      :     0.001147  f :     0.007321
      f+1     :     0.000819
      f-1     :     0.000646
      f+2     :     0.000979
      f-2     :     0.000711
      f+3     :     0.001781
      f-3     :     0.001239
 17 H s       :     0.807417  s :     0.807417
      pz      :     0.005537  p :     0.023007
      px      :     0.012020
      py      :     0.005450
 18 C s       :     3.042625  s :     3.042625
      pz      :     0.847966  p :     2.542502
      px      :     0.832787
      py      :     0.861749
      dz2     :     0.039849  d :     0.211864
      dxz     :     0.043481
      dyz     :     0.044321
      dx2y2   :     0.042993
      dxy     :     0.041221
      f0      :     0.001648  f :     0.013060
      f+1     :     0.002211
      f-1     :     0.001422
      f+2     :     0.002317
      f-2     :     0.002146
      f+3     :     0.001477
      f-3     :     0.001840
 19 C s       :     3.267826  s :     3.267826
      pz      :     1.080646  p :     3.103104
      px      :     1.068520
      py      :     0.953938
      dz2     :     0.005364  d :     0.056579
      dxz     :     0.008685
      dyz     :     0.019277
      dx2y2   :     0.013912
      dxy     :     0.009339
      f0      :     0.000179  f :     0.003421
      f+1     :     0.000203
      f-1     :     0.000710
      f+2     :     0.000897
      f-2     :     0.000307
      f+3     :     0.000653
      f-3     :     0.000473
 20 H s       :     0.843749  s :     0.843749
      pz      :     0.005239  p :     0.021143
      px      :     0.011622
      py      :     0.004281
 21 H s       :     0.833739  s :     0.833739
      pz      :     0.008914  p :     0.021334
      px      :     0.006839
      py      :     0.005581
 22 H s       :     0.837274  s :     0.837274
      pz      :     0.009203  p :     0.021649
      px      :     0.004495
      py      :     0.007951
 23 C s       :     3.263293  s :     3.263293
      pz      :     0.965073  p :     3.077381
      px      :     1.079386
      py      :     1.032922
      dz2     :     0.011416  d :     0.056505
      dxz     :     0.019092
      dyz     :     0.007464
      dx2y2   :     0.012897
      dxy     :     0.005636
      f0      :     0.000683  f :     0.003541
      f+1     :     0.000370
      f-1     :     0.000610
      f+2     :     0.000838
      f-2     :     0.000601
      f+3     :     0.000303
      f-3     :     0.000135
 24 H s       :     0.843980  s :     0.843980
      pz      :     0.004458  p :     0.021083
      px      :     0.004948
      py      :     0.011676
 25 H s       :     0.843639  s :     0.843639
      pz      :     0.008140  p :     0.021057
      px      :     0.007657
      py      :     0.005260
 26 H s       :     0.845911  s :     0.845911
      pz      :     0.005932  p :     0.021081
      px      :     0.010722
      py      :     0.004427
 27 C s       :     3.278826  s :     3.278826
      pz      :     1.064590  p :     3.105489
      px      :     0.954011
      py      :     1.086887
      dz2     :     0.007764  d :     0.056621
      dxz     :     0.014442
      dyz     :     0.010481
      dx2y2   :     0.010514
      dxy     :     0.013419
      f0      :     0.000103  f :     0.003436
      f+1     :     0.000654
      f-1     :     0.000391
      f+2     :     0.000880
      f-2     :     0.000361
      f+3     :     0.000406
      f-3     :     0.000641
 28 H s       :     0.832585  s :     0.832585
      pz      :     0.007632  p :     0.021288
      px      :     0.008256
      py      :     0.005400
 29 H s       :     0.839051  s :     0.839051
      pz      :     0.004974  p :     0.021092
      px      :     0.005040
      py      :     0.011079
 30 H s       :     0.831000  s :     0.831000
      pz      :     0.010157  p :     0.021745
      px      :     0.004434
      py      :     0.007153
 31 C s       :     3.022586  s :     3.022586
      pz      :     0.827728  p :     2.607669
      px      :     0.871515
      py      :     0.908426
      dz2     :     0.031348  d :     0.161856
      dxz     :     0.044401
      dyz     :     0.036043
      dx2y2   :     0.028558
      dxy     :     0.021506
      f0      :     0.001665  f :     0.013188
      f+1     :     0.003263
      f-1     :     0.001694
      f+2     :     0.002035
      f-2     :     0.001829
      f+3     :     0.001690
      f-3     :     0.001012
 32 C s       :     3.330616  s :     3.330616
      pz      :     0.772020  p :     2.516504
      px      :     0.797465
      py      :     0.947019
      dz2     :     0.030662  d :     0.126160
      dxz     :     0.035035
      dyz     :     0.022593
      dx2y2   :     0.019056
      dxy     :     0.018814
      f0      :     0.001282  f :     0.009354
      f+1     :     0.002624
      f-1     :     0.001491
      f+2     :     0.000882
      f-2     :     0.000969
      f+3     :     0.001184
      f-3     :     0.000921
 33 C s       :     3.203625  s :     3.203625
      pz      :     0.964099  p :     2.878937
      px      :     0.945596
      py      :     0.969242
      dz2     :     0.026750  d :     0.098593
      dxz     :     0.020910
      dyz     :     0.008622
      dx2y2   :     0.021060
      dxy     :     0.021250
      f0      :     0.000973  f :     0.007459
      f+1     :     0.001543
      f-1     :     0.000425
      f+2     :     0.000991
      f-2     :     0.001058
      f+3     :     0.001526
      f-3     :     0.000942
 34 H s       :     0.822553  s :     0.822553
      pz      :     0.014181  p :     0.023629
      px      :     0.004526
      py      :     0.004922
 35 C s       :     3.228248  s :     3.228248
      pz      :     0.942645  p :     2.911003
      px      :     0.961768
      py      :     1.006590
      dz2     :     0.018466  d :     0.093334
      dxz     :     0.035204
      dyz     :     0.018844
      dx2y2   :     0.010733
      dxy     :     0.010086
      f0      :     0.000898  f :     0.007207
      f+1     :     0.001881
      f-1     :     0.001421
      f+2     :     0.000587
      f-2     :     0.000549
      f+3     :     0.001170
      f-3     :     0.000701
 36 H s       :     0.830723  s :     0.830723
      pz      :     0.007690  p :     0.022126
      px      :     0.008877
      py      :     0.005559
 37 C s       :     3.227625  s :     3.227625
      pz      :     0.941048  p :     2.869374
      px      :     0.965798
      py      :     0.962528
      dz2     :     0.027174  d :     0.095969
      dxz     :     0.026846
      dyz     :     0.023767
      dx2y2   :     0.008735
      dxy     :     0.009447
      f0      :     0.001080  f :     0.007294
      f+1     :     0.001856
      f-1     :     0.001378
      f+2     :     0.000725
      f-2     :     0.000772
      f+3     :     0.000748
      f-3     :     0.000733
 38 H s       :     0.830472  s :     0.830472
      pz      :     0.004996  p :     0.021903
      px      :     0.011058
      py      :     0.005849
 39 C s       :     3.313991  s :     3.313991
      pz      :     0.968854  p :     2.870483
      px      :     0.909832
      py      :     0.991797
      dz2     :     0.024946  d :     0.092787
      dxz     :     0.020886
      dyz     :     0.009080
      dx2y2   :     0.019270
      dxy     :     0.018605
      f0      :     0.001037  f :     0.007512
      f+1     :     0.001488
      f-1     :     0.000447
      f+2     :     0.000931
      f-2     :     0.001018
      f+3     :     0.001596
      f-3     :     0.000995
 40 H s       :     0.831754  s :     0.831754
      pz      :     0.014392  p :     0.024059
      px      :     0.004320
      py      :     0.005348
 41 C s       :     2.967925  s :     2.967925
      pz      :     0.936870  p :     2.752214
      px      :     0.916189
      py      :     0.899155
      dz2     :     0.037378  d :     0.186271
      dxz     :     0.035535
      dyz     :     0.034147
      dx2y2   :     0.039221
      dxy     :     0.039990
      f0      :     0.001440  f :     0.010063
      f+1     :     0.001770
      f-1     :     0.001853
      f+2     :     0.000701
      f-2     :     0.000882
      f+3     :     0.002045
      f-3     :     0.001372
 42 C s       :     3.256850  s :     3.256850
      pz      :     1.074079  p :     3.119707
      px      :     1.079259
      py      :     0.966369
      dz2     :     0.015096  d :     0.059297
      dxz     :     0.003968
      dyz     :     0.011596
      dx2y2   :     0.007897
      dxy     :     0.020740
      f0      :     0.000897  f :     0.003327
      f+1     :     0.000039
      f-1     :     0.000425
      f+2     :     0.000315
      f-2     :     0.000197
      f+3     :     0.000635
      f-3     :     0.000818
 43 H s       :     0.834237  s :     0.834237
      pz      :     0.005283  p :     0.021335
      px      :     0.008631
      py      :     0.007420
 44 H s       :     0.835915  s :     0.835915
      pz      :     0.005531  p :     0.021335
      px      :     0.010173
      py      :     0.005631
 45 H s       :     0.852139  s :     0.852139
      pz      :     0.013451  p :     0.023200
      px      :     0.004765
      py      :     0.004984
 46 C s       :     3.259714  s :     3.259714
      pz      :     1.079816  p :     3.105327
      px      :     0.988930
      py      :     1.036581
      dz2     :     0.011724  d :     0.059545
      dxz     :     0.011631
      dyz     :     0.007646
      dx2y2   :     0.020083
      dxy     :     0.008461
      f0      :     0.000846  f :     0.003341
      f+1     :     0.000285
      f-1     :     0.000176
      f+2     :     0.000119
      f-2     :     0.000436
      f+3     :     0.000709
      f-3     :     0.000769
 47 H s       :     0.840131  s :     0.840131
      pz      :     0.012524  p :     0.022608
      px      :     0.005155
      py      :     0.004929
 48 H s       :     0.834335  s :     0.834335
      pz      :     0.005807  p :     0.021503
      px      :     0.010254
      py      :     0.005442
 49 H s       :     0.835718  s :     0.835718
      pz      :     0.005687  p :     0.021244
      px      :     0.004415
      py      :     0.011142
 50 C s       :     3.300051  s :     3.300051
      pz      :     0.925244  p :     3.093163
      px      :     1.091136
      py      :     1.076783
      dz2     :     0.008559  d :     0.061708
      dxz     :     0.017225
      dyz     :     0.019890
      dx2y2   :     0.007033
      dxy     :     0.009001
      f0      :     0.001130  f :     0.003599
      f+1     :     0.000852
      f-1     :     0.000854
      f+2     :     0.000014
      f-2     :    -0.000004
      f+3     :     0.000111
      f-3     :     0.000642
 51 H s       :     0.831739  s :     0.831739
      pz      :     0.005884  p :     0.020997
      px      :     0.004508
      py      :     0.010604
 52 H s       :     0.832190  s :     0.832190
      pz      :     0.005575  p :     0.021386
      px      :     0.010110
      py      :     0.005701
 53 H s       :     0.833400  s :     0.833400
      pz      :     0.005253  p :     0.020991
      px      :     0.008823
      py      :     0.006915
 54 C s       :     3.044161  s :     3.044161
      pz      :     0.725251  p :     2.145982
      px      :     0.688689
      py      :     0.732041
      dz2     :     0.049583  d :     0.269739
      dxz     :     0.060535
      dyz     :     0.038416
      dx2y2   :     0.048254
      dxy     :     0.072952
      f0      :     0.001869  f :     0.025874
      f+1     :     0.005303
      f-1     :     0.002044
      f+2     :     0.003843
      f-2     :     0.004339
      f+3     :     0.003264
      f-3     :     0.005212
 55 C s       :     3.286592  s :     3.286592
      pz      :     0.850089  p :     2.508148
      px      :     0.853542
      py      :     0.804517
      dz2     :     0.022281  d :     0.130292
      dxz     :     0.021016
      dyz     :     0.027818
      dx2y2   :     0.027876
      dxy     :     0.031302
      f0      :     0.000823  f :     0.010081
      f+1     :     0.001709
      f-1     :     0.001183
      f+2     :     0.001671
      f-2     :     0.001942
      f+3     :     0.001018
      f-3     :     0.001735
 56 C s       :     3.241964  s :     3.241964
      pz      :     0.965023  p :     2.861402
      px      :     0.977341
      py      :     0.919038
      dz2     :     0.017559  d :     0.097039
      dxz     :     0.019637
      dyz     :     0.020160
      dx2y2   :     0.023109
      dxy     :     0.016574
      f0      :     0.001153  f :     0.007345
      f+1     :     0.000657
      f-1     :     0.000957
      f+2     :     0.001275
      f-2     :     0.001360
      f+3     :     0.000551
      f-3     :     0.001393
 57 H s       :     0.812290  s :     0.812290
      pz      :     0.007053  p :     0.022625
      px      :     0.010853
      py      :     0.004719
 58 C s       :     3.186791  s :     3.186791
      pz      :     0.942072  p :     2.865522
      px      :     0.945498
      py      :     0.977952
      dz2     :     0.022706  d :     0.093261
      dxz     :     0.019506
      dyz     :     0.014290
      dx2y2   :     0.017634
      dxy     :     0.019125
      f0      :     0.000925  f :     0.007235
      f+1     :     0.001336
      f-1     :     0.000759
      f+2     :     0.001280
      f-2     :     0.001325
      f+3     :     0.000990
      f-3     :     0.000619
 59 H s       :     0.815456  s :     0.815456
      pz      :     0.004507  p :     0.022122
      px      :     0.006232
      py      :     0.011383
 60 C s       :     3.184453  s :     3.184453
      pz      :     0.955228  p :     2.836328
      px      :     0.933017
      py      :     0.948083
      dz2     :     0.015518  d :     0.095246
      dxz     :     0.013737
      dyz     :     0.020753
      dx2y2   :     0.022026
      dxy     :     0.023213
      f0      :     0.000457  f :     0.007159
      f+1     :     0.001253
      f-1     :     0.000853
      f+2     :     0.000881
      f-2     :     0.001400
      f+3     :     0.000894
      f-3     :     0.001421
 61 H s       :     0.813475  s :     0.813475
      pz      :     0.009967  p :     0.021996
      px      :     0.004980
      py      :     0.007050
 62 C s       :     3.192071  s :     3.192071
      pz      :     0.964675  p :     2.861958
      px      :     0.965447
      py      :     0.931836
      dz2     :     0.016316  d :     0.092810
      dxz     :     0.016992
      dyz     :     0.021124
      dx2y2   :     0.021967
      dxy     :     0.016412
      f0      :     0.001106  f :     0.007206
      f+1     :     0.000659
      f-1     :     0.000925
      f+2     :     0.001218
      f-2     :     0.001394
      f+3     :     0.000539
      f-3     :     0.001364
 63 H s       :     0.817058  s :     0.817058
      pz      :     0.006869  p :     0.022128
      px      :     0.010542
      py      :     0.004717
 64 C s       :     3.244327  s :     3.244327
      pz      :     0.945373  p :     2.857759
      px      :     0.930902
      py      :     0.981484
      dz2     :     0.025392  d :     0.100264
      dxz     :     0.019442
      dyz     :     0.016534
      dx2y2   :     0.018971
      dxy     :     0.019926
      f0      :     0.000934  f :     0.007333
      f+1     :     0.001370
      f-1     :     0.000792
      f+2     :     0.001261
      f-2     :     0.001330
      f+3     :     0.001018
      f-3     :     0.000628
 65 H s       :     0.801870  s :     0.801870
      pz      :     0.004662  p :     0.023121
      px      :     0.006138
      py      :     0.012321
 66 H s       :     0.757862  s :     0.757862
      pz      :     0.008350  p :     0.043927
      px      :     0.022134
      py      :     0.013444
 67 O s       :     3.858926  s :     3.858926
      pz      :     1.553047  p :     4.576147
      px      :     1.639321
      py      :     1.383780
      dz2     :     0.004096  d :     0.028504
      dxz     :     0.001396
      dyz     :     0.008567
      dx2y2   :     0.006637
      dxy     :     0.007808
      f0      :     0.000130  f :     0.001820
      f+1     :     0.000018
      f-1     :     0.000416
      f+2     :     0.000323
      f-2     :     0.000169
      f+3     :     0.000415
      f-3     :     0.000349
 68 C s       :     3.052736  s :     3.052736
      pz      :     0.770530  p :     2.253754
      px      :     0.777395
      py      :     0.705830
      dz2     :     0.040055  d :     0.265391
      dxz     :     0.025410
      dyz     :     0.065628
      dx2y2   :     0.063442
      dxy     :     0.070857
      f0      :     0.001762  f :     0.025509
      f+1     :     0.001482
      f-1     :     0.004707
      f+2     :     0.002915
      f-2     :     0.004567
      f+3     :     0.004206
      f-3     :     0.005870
 69 C s       :     3.182374  s :     3.182374
      pz      :     0.880696  p :     2.548301
      px      :     0.856638
      py      :     0.810967
      dz2     :     0.019410  d :     0.129226
      dxz     :     0.018519
      dyz     :     0.027144
      dx2y2   :     0.034080
      dxy     :     0.030073
      f0      :     0.000649  f :     0.010049
      f+1     :     0.001237
      f-1     :     0.001616
      f+2     :     0.001485
      f-2     :     0.001949
      f+3     :     0.001503
      f-3     :     0.001611
 70 C s       :     3.266107  s :     3.266107
      pz      :     0.942798  p :     2.865848
      px      :     0.959856
      py      :     0.963193
      dz2     :     0.021077  d :     0.099492
      dxz     :     0.011208
      dyz     :     0.021780
      dx2y2   :     0.015669
      dxy     :     0.029758
      f0      :     0.000711  f :     0.007329
      f+1     :     0.001074
      f-1     :     0.001126
      f+2     :     0.001005
      f-2     :     0.001453
      f+3     :     0.001216
      f-3     :     0.000745
 71 H s       :     0.810980  s :     0.810980
      pz      :     0.004949  p :     0.022477
      px      :     0.007922
      py      :     0.009606
 72 C s       :     3.174655  s :     3.174655
      pz      :     0.952333  p :     2.861511
      px      :     0.936282
      py      :     0.972896
      dz2     :     0.015816  d :     0.093424
      dxz     :     0.013350
      dyz     :     0.020622
      dx2y2   :     0.025486
      dxy     :     0.018150
      f0      :     0.000881  f :     0.007237
      f+1     :     0.001262
      f-1     :     0.000563
      f+2     :     0.001041
      f-2     :     0.001461
      f+3     :     0.000694
      f-3     :     0.001336
 73 H s       :     0.815356  s :     0.815356
      pz      :     0.005863  p :     0.022088
      px      :     0.004139
      py      :     0.012086
 74 C s       :     3.189017  s :     3.189017
      pz      :     0.958896  p :     2.845720
      px      :     0.962575
      py      :     0.924250
      dz2     :     0.012239  d :     0.094836
      dxz     :     0.013295
      dyz     :     0.020355
      dx2y2   :     0.026577
      dxy     :     0.022369
      f0      :     0.000417  f :     0.007156
      f+1     :     0.000750
      f-1     :     0.001343
      f+2     :     0.001039
      f-2     :     0.001169
      f+3     :     0.001176
      f-3     :     0.001261
 75 H s       :     0.814209  s :     0.814209
      pz      :     0.008916  p :     0.021978
      px      :     0.009182
      py      :     0.003880
 76 C s       :     3.177850  s :     3.177850
      pz      :     0.947636  p :     2.861056
      px      :     0.955810
      py      :     0.957610
      dz2     :     0.018828  d :     0.093340
      dxz     :     0.010505
      dyz     :     0.021389
      dx2y2   :     0.015393
      dxy     :     0.027224
      f0      :     0.000702  f :     0.007214
      f+1     :     0.001073
      f-1     :     0.001084
      f+2     :     0.001023
      f-2     :     0.001424
      f+3     :     0.001192
      f-3     :     0.000716
 77 H s       :     0.815433  s :     0.815433
      pz      :     0.004885  p :     0.022089
      px      :     0.007601
      py      :     0.009602
 78 C s       :     3.234670  s :     3.234670
      pz      :     0.954640  p :     2.877202
      px      :     0.938240
      py      :     0.984322
      dz2     :     0.017345  d :     0.097791
      dxz     :     0.012422
      dyz     :     0.022494
      dx2y2   :     0.026236
      dxy     :     0.019294
      f0      :     0.000878  f :     0.007326
      f+1     :     0.001279
      f-1     :     0.000595
      f+2     :     0.001062
      f-2     :     0.001442
      f+3     :     0.000722
      f-3     :     0.001348
 79 H s       :     0.812054  s :     0.812054
      pz      :     0.006014  p :     0.022616
      px      :     0.004324
      py      :     0.012278
 80 O s       :     3.769311  s :     3.769311
      pz      :     1.613223  p :     4.593818
      px      :     1.455461
      py      :     1.525133
      dz2     :     0.002745  d :     0.030996
      dxz     :     0.004965
      dyz     :     0.006584
      dx2y2   :     0.007713
      dxy     :     0.008990
      f0      :     0.000260  f :     0.001731
      f+1     :     0.000230
      f-1     :     0.000153
      f+2     :     0.000287
      f-2     :     0.000317
      f+3     :     0.000221
      f-3     :     0.000264
 81 H s       :     0.574403  s :     0.574403
      pz      :     0.018396  p :     0.054551
      px      :     0.026293
      py      :     0.009862


                     *******************************
                     * LOEWDIN POPULATION ANALYSIS *
                     *******************************

----------------------
LOEWDIN ATOMIC CHARGES
----------------------
   0 O :    0.351321
   1 O :    0.084650
   2 N :    0.192383
   3 N :    0.168670
   4 C :   -0.311121
   5 C :   -0.221600
   6 H :    0.189415
   7 C :   -0.125002
   8 C :   -0.113561
   9 H :    0.158633
  10 C :   -0.151142
  11 H :    0.155118
  12 C :   -0.152679
  13 H :    0.154112
  14 C :   -0.150721
  15 H :    0.155048
  16 C :   -0.119873
  17 H :    0.157302
  18 C :   -0.402251
  19 C :   -0.265952
  20 H :    0.130782
  21 H :    0.134476
  22 H :    0.128210
  23 C :   -0.275139
  24 H :    0.126202
  25 H :    0.129117
  26 H :    0.126657
  27 C :   -0.266661
  28 H :    0.134354
  29 H :    0.130046
  30 H :    0.126702
  31 C :   -0.185986
  32 C :   -0.080158
  33 C :   -0.126826
  34 H :    0.161727
  35 C :   -0.185600
  36 H :    0.150119
  37 C :   -0.166037
  38 H :    0.153944
  39 C :   -0.136032
  40 H :    0.160771
  41 C :   -0.314523
  42 C :   -0.258317
  43 H :    0.133915
  44 H :    0.132501
  45 H :    0.123351
  46 C :   -0.263136
  47 H :    0.118354
  48 H :    0.131683
  49 H :    0.131877
  50 C :   -0.270218
  51 H :    0.128279
  52 H :    0.132418
  53 H :    0.128530
  54 C :   -0.427010
  55 C :   -0.139660
  56 C :   -0.082179
  57 H :    0.163556
  58 C :   -0.135318
  59 H :    0.159209
  60 C :   -0.118373
  61 H :    0.159528
  62 C :   -0.135428
  63 H :    0.159286
  64 C :   -0.080644
  65 H :    0.164826
  66 H :    0.179887
  67 O :    0.041439
  68 C :   -0.485569
  69 C :   -0.141182
  70 C :   -0.093116
  71 H :    0.161855
  72 C :   -0.138859
  73 H :    0.158115
  74 C :   -0.124683
  75 H :    0.158460
  76 C :   -0.138388
  77 H :    0.158174
  78 C :   -0.088711
  79 H :    0.161961
  80 O :    0.133568
  81 H :    0.191122

-------------------------------
LOEWDIN REDUCED ORBITAL CHARGES
-------------------------------
  0 O s       :     3.216889  s :     3.216889
      pz      :     1.495720  p :     4.316201
      px      :     1.519292
      py      :     1.301189
      dz2     :     0.013033  d :     0.108594
      dxz     :     0.013604
      dyz     :     0.022890
      dx2y2   :     0.023621
      dxy     :     0.035446
      f0      :     0.000736  f :     0.006995
      f+1     :     0.000551
      f-1     :     0.000979
      f+2     :     0.000702
      f-2     :     0.001245
      f+3     :     0.001233
      f-3     :     0.001550
  1 O s       :     3.379683  s :     3.379683
      pz      :     1.488720  p :     4.462449
      px      :     1.452634
      py      :     1.521096
      dz2     :     0.009165  d :     0.067164
      dxz     :     0.021777
      dyz     :     0.003827
      dx2y2   :     0.017582
      dxy     :     0.014812
      f0      :     0.000565  f :     0.006054
      f+1     :     0.001167
      f-1     :     0.000064
      f+2     :     0.001347
      f-2     :     0.000703
      f+3     :     0.001017
      f-3     :     0.001190
  2 N s       :     3.018891  s :     3.018891
      pz      :     1.171312  p :     3.568987
      px      :     1.102895
      py      :     1.294780
      dz2     :     0.061546  d :     0.202610
      dxz     :     0.048754
      dyz     :     0.050072
      dx2y2   :     0.021753
      dxy     :     0.020485
      f0      :     0.003482  f :     0.017129
      f+1     :     0.003705
      f-1     :     0.003514
      f+2     :     0.002486
      f-2     :     0.002055
      f+3     :     0.000972
      f-3     :     0.000914
  3 N s       :     2.914658  s :     2.914658
      pz      :     1.117440  p :     3.677973
      px      :     1.166639
      py      :     1.393894
      dz2     :     0.063939  d :     0.223779
      dxz     :     0.067390
      dyz     :     0.042626
      dx2y2   :     0.029469
      dxy     :     0.020355
      f0      :     0.002833  f :     0.014919
      f+1     :     0.003420
      f-1     :     0.002149
      f+2     :     0.002163
      f-2     :     0.001980
      f+3     :     0.001218
      f-3     :     0.001155
  4 C s       :     2.736779  s :     2.736779
      pz      :     0.984696  p :     2.691401
      px      :     0.880642
      py      :     0.826063
      dz2     :     0.162954  d :     0.771387
      dxz     :     0.159955
      dyz     :     0.221892
      dx2y2   :     0.112249
      dxy     :     0.114336
      f0      :     0.015645  f :     0.111555
      f+1     :     0.018506
      f-1     :     0.024276
      f+2     :     0.016334
      f-2     :     0.012205
      f+3     :     0.013408
      f-3     :     0.011180
  5 C s       :     2.713946  s :     2.713946
      pz      :     0.882959  p :     2.873097
      px      :     1.008755
      py      :     0.981384
      dz2     :     0.123697  d :     0.567553
      dxz     :     0.103350
      dyz     :     0.156701
      dx2y2   :     0.096120
      dxy     :     0.087686
      f0      :     0.014776  f :     0.067004
      f+1     :     0.009295
      f-1     :     0.013602
      f+2     :     0.007980
      f-2     :     0.008860
      f+3     :     0.006521
      f-3     :     0.005971
  6 H s       :     0.749860  s :     0.749860
      pz      :     0.013267  p :     0.060725
      px      :     0.031426
      py      :     0.016032
  7 C s       :     2.705078  s :     2.705078
      pz      :     0.862805  p :     2.847827
      px      :     1.034561
      py      :     0.950460
      dz2     :     0.049166  d :     0.515046
      dxz     :     0.076733
      dyz     :     0.065933
      dx2y2   :     0.173400
      dxy     :     0.149814
      f0      :     0.004055  f :     0.057052
      f+1     :     0.004266
      f-1     :     0.005101
      f+2     :     0.007296
      f-2     :     0.007020
      f+3     :     0.018716
      f-3     :     0.010597
  8 C s       :     2.756037  s :     2.756037
      pz      :     0.891483  p :     2.923028
      px      :     0.994511
      py      :     1.037035
      dz2     :     0.029132  d :     0.391374
      dxz     :     0.041337
      dyz     :     0.065301
      dx2y2   :     0.101859
      dxy     :     0.153746
      f0      :     0.003521  f :     0.043122
      f+1     :     0.003663
      f-1     :     0.003545
      f+2     :     0.007538
      f-2     :     0.002819
      f+3     :     0.013608
      f-3     :     0.008428
  9 H s       :     0.780668  s :     0.780668
      pz      :     0.014999  p :     0.060698
      px      :     0.025018
      py      :     0.020681
 10 C s       :     2.764552  s :     2.764552
      pz      :     0.897211  p :     2.950195
      px      :     0.993398
      py      :     1.059585
      dz2     :     0.027922  d :     0.392982
      dxz     :     0.029229
      dyz     :     0.077729
      dx2y2   :     0.130703
      dxy     :     0.127398
      f0      :     0.003505  f :     0.043414
      f+1     :     0.002933
      f-1     :     0.004341
      f+2     :     0.005643
      f-2     :     0.004829
      f+3     :     0.013071
      f-3     :     0.009092
 11 H s       :     0.784650  s :     0.784650
      pz      :     0.014825  p :     0.060232
      px      :     0.031319
      py      :     0.014088
 12 C s       :     2.765505  s :     2.765505
      pz      :     0.901522  p :     2.950868
      px      :     1.052598
      py      :     0.996748
      dz2     :     0.039666  d :     0.392846
      dxz     :     0.075043
      dyz     :     0.023060
      dx2y2   :     0.153920
      dxy     :     0.101158
      f0      :     0.003004  f :     0.043460
      f+1     :     0.004164
      f-1     :     0.003873
      f+2     :     0.003924
      f-2     :     0.007072
      f+3     :     0.012740
      f-3     :     0.008683
 13 H s       :     0.785593  s :     0.785593
      pz      :     0.012971  p :     0.060295
      px      :     0.011615
      py      :     0.035708
 14 C s       :     2.764565  s :     2.764565
      pz      :     0.898895  p :     2.949648
      px      :     1.012388
      py      :     1.038365
      dz2     :     0.028132  d :     0.393271
      dxz     :     0.042008
      dyz     :     0.065863
      dx2y2   :     0.102042
      dxy     :     0.155225
      f0      :     0.003515  f :     0.043237
      f+1     :     0.003715
      f-1     :     0.003512
      f+2     :     0.007662
      f-2     :     0.002835
      f+3     :     0.013567
      f-3     :     0.008431
 15 H s       :     0.784751  s :     0.784751
      pz      :     0.014967  p :     0.060201
      px      :     0.024993
      py      :     0.020241
 16 C s       :     2.757254  s :     2.757254
      pz      :     0.890331  p :     2.928688
      px      :     0.986181
      py      :     1.052176
      dz2     :     0.028388  d :     0.390887
      dxz     :     0.031251
      dyz     :     0.077632
      dx2y2   :     0.127437
      dxy     :     0.126178
      f0      :     0.003585  f :     0.043044
      f+1     :     0.002854
      f-1     :     0.004381
      f+2     :     0.005625
      f-2     :     0.004921
      f+3     :     0.012640
      f-3     :     0.009038
 17 H s       :     0.780465  s :     0.780465
      pz      :     0.015478  p :     0.062233
      px      :     0.031752
      py      :     0.015003
 18 C s       :     2.701732  s :     2.701732
      pz      :     0.946624  p :     2.895340
      px      :     0.953474
      py      :     0.995241
      dz2     :     0.131963  d :     0.719608
      dxz     :     0.148626
      dyz     :     0.154328
      dx2y2   :     0.146343
      dxy     :     0.138348
      f0      :     0.011991  f :     0.085571
      f+1     :     0.013843
      f-1     :     0.009786
      f+2     :     0.012202
      f-2     :     0.014719
      f+3     :     0.010370
      f-3     :     0.012660
 19 C s       :     2.826739  s :     2.826739
      pz      :     1.067542  p :     3.156060
      px      :     1.069282
      py      :     1.019236
      dz2     :     0.025128  d :     0.259003
      dxz     :     0.037522
      dyz     :     0.083307
      dx2y2   :     0.072105
      dxy     :     0.040941
      f0      :     0.002332  f :     0.024149
      f+1     :     0.002081
      f-1     :     0.004519
      f+2     :     0.003118
      f-2     :     0.003087
      f+3     :     0.004855
      f-3     :     0.004156
 20 H s       :     0.806661  s :     0.806661
      pz      :     0.015886  p :     0.062557
      px      :     0.033988
      py      :     0.012683
 21 H s       :     0.803123  s :     0.803123
      pz      :     0.026173  p :     0.062402
      px      :     0.021050
      py      :     0.015179
 22 H s       :     0.807780  s :     0.807780
      pz      :     0.028271  p :     0.064011
      px      :     0.013795
      py      :     0.021945
 23 C s       :     2.832121  s :     2.832121
      pz      :     1.033235  p :     3.156450
      px      :     1.071809
      py      :     1.051406
      dz2     :     0.051010  d :     0.262280
      dxz     :     0.080623
      dyz     :     0.046578
      dx2y2   :     0.059740
      dxy     :     0.024329
      f0      :     0.005589  f :     0.024288
      f+1     :     0.002748
      f-1     :     0.004256
      f+2     :     0.003208
      f-2     :     0.004351
      f+3     :     0.002506
      f-3     :     0.001631
 24 H s       :     0.811572  s :     0.811572
      pz      :     0.013915  p :     0.062226
      px      :     0.015152
      py      :     0.033158
 25 H s       :     0.808817  s :     0.808817
      pz      :     0.022592  p :     0.062066
      px      :     0.023067
      py      :     0.016407
 26 H s       :     0.811119  s :     0.811119
      pz      :     0.016811  p :     0.062224
      px      :     0.032179
      py      :     0.013233
 27 C s       :     2.827087  s :     2.827087
      pz      :     1.063734  p :     3.156423
      px      :     1.019423
      py      :     1.073267
      dz2     :     0.034781  d :     0.258986
      dxz     :     0.066435
      dyz     :     0.048830
      dx2y2   :     0.053883
      dxy     :     0.055057
      f0      :     0.002069  f :     0.024165
      f+1     :     0.004874
      f-1     :     0.002353
      f+2     :     0.003256
      f-2     :     0.003055
      f+3     :     0.003370
      f-3     :     0.005187
 28 H s       :     0.803214  s :     0.803214
      pz      :     0.023692  p :     0.062431
      px      :     0.022369
      py      :     0.016370
 29 H s       :     0.807458  s :     0.807458
      pz      :     0.014904  p :     0.062497
      px      :     0.014349
      py      :     0.033243
 30 H s       :     0.809130  s :     0.809130
      pz      :     0.029375  p :     0.064168
      px      :     0.013129
      py      :     0.021663
 31 C s       :     2.694742  s :     2.694742
      pz      :     0.967971  p :     2.784918
      px      :     0.950839
      py      :     0.866108
      dz2     :     0.136861  d :     0.629547
      dxz     :     0.179695
      dyz     :     0.120496
      dx2y2   :     0.098537
      dxy     :     0.093958
      f0      :     0.010971  f :     0.076779
      f+1     :     0.019426
      f-1     :     0.008356
      f+2     :     0.012730
      f-2     :     0.012564
      f+3     :     0.006544
      f-3     :     0.006189
 32 C s       :     2.702651  s :     2.702651
      pz      :     0.994090  p :     2.834362
      px      :     0.960440
      py      :     0.879832
      dz2     :     0.133961  d :     0.490244
      dxz     :     0.140537
      dyz     :     0.080272
      dx2y2   :     0.067381
      dxy     :     0.068093
      f0      :     0.008040  f :     0.052901
      f+1     :     0.016197
      f-1     :     0.006843
      f+2     :     0.006129
      f-2     :     0.006298
      f+3     :     0.004844
      f-3     :     0.004550
 33 C s       :     2.751677  s :     2.751677
      pz      :     0.989897  p :     2.928428
      px      :     1.028450
      py      :     0.910082
      dz2     :     0.117902  d :     0.403727
      dxz     :     0.095324
      dyz     :     0.028933
      dx2y2   :     0.080605
      dxy     :     0.080963
      f0      :     0.005420  f :     0.042993
      f+1     :     0.010856
      f-1     :     0.002265
      f+2     :     0.007067
      f-2     :     0.007344
      f+3     :     0.004716
      f-3     :     0.005325
 34 H s       :     0.775450  s :     0.775450
      pz      :     0.036536  p :     0.062824
      px      :     0.012371
      py      :     0.013916
 35 C s       :     2.761160  s :     2.761160
      pz      :     1.038558  p :     2.985004
      px      :     1.006146
      py      :     0.940300
      dz2     :     0.088977  d :     0.395546
      dxz     :     0.152474
      dyz     :     0.070101
      dx2y2   :     0.043274
      dxy     :     0.040720
      f0      :     0.008350  f :     0.043890
      f+1     :     0.012605
      f-1     :     0.007373
      f+2     :     0.003260
      f-2     :     0.003546
      f+3     :     0.004467
      f-3     :     0.004289
 36 H s       :     0.789178  s :     0.789178
      pz      :     0.021030  p :     0.060703
      px      :     0.023935
      py      :     0.015738
 37 C s       :     2.761861  s :     2.761861
      pz      :     1.062957  p :     2.950474
      px      :     0.986100
      py      :     0.901417
      dz2     :     0.117369  d :     0.408898
      dxz     :     0.130372
      dyz     :     0.090619
      dx2y2   :     0.033226
      dxy     :     0.037311
      f0      :     0.008498  f :     0.044805
      f+1     :     0.013290
      f-1     :     0.006389
      f+2     :     0.005389
      f-2     :     0.005486
      f+3     :     0.002442
      f-3     :     0.003312
 38 H s       :     0.786188  s :     0.786188
      pz      :     0.014351  p :     0.059867
      px      :     0.029217
      py      :     0.016300
 39 C s       :     2.750968  s :     2.750968
      pz      :     0.990362  p :     2.960740
      px      :     1.023209
      py      :     0.947170
      dz2     :     0.116902  d :     0.381486
      dxz     :     0.091590
      dyz     :     0.029097
      dx2y2   :     0.072001
      dxy     :     0.071896
      f0      :     0.005716  f :     0.042838
      f+1     :     0.010559
      f-1     :     0.002239
      f+2     :     0.006786
      f-2     :     0.007118
      f+3     :     0.004946
      f-3     :     0.005475
 40 H s       :     0.775112  s :     0.775112
      pz      :     0.036362  p :     0.064118
      px      :     0.012353
      py      :     0.015403
 41 C s       :     2.685206  s :     2.685206
      pz      :     0.982152  p :     2.924002
      px      :     0.959016
      py      :     0.982834
      dz2     :     0.143077  d :     0.636966
      dxz     :     0.113285
      dyz     :     0.113139
      dx2y2   :     0.130506
      dxy     :     0.136960
      f0      :     0.008664  f :     0.068349
      f+1     :     0.011424
      f-1     :     0.012291
      f+2     :     0.007329
      f-2     :     0.007952
      f+3     :     0.012336
      f-3     :     0.008353
 42 C s       :     2.819579  s :     2.819579
      pz      :     1.064605  p :     3.146947
      px      :     1.066884
      py      :     1.015457
      dz2     :     0.074254  d :     0.267608
      dxz     :     0.017585
      dyz     :     0.051402
      dx2y2   :     0.041420
      dxy     :     0.082948
      f0      :     0.003828  f :     0.024183
      f+1     :     0.000478
      f-1     :     0.003314
      f+2     :     0.004325
      f-2     :     0.004041
      f+3     :     0.003740
      f-3     :     0.004456
 43 H s       :     0.803586  s :     0.803586
      pz      :     0.016151  p :     0.062499
      px      :     0.026315
      py      :     0.020033
 44 H s       :     0.804937  s :     0.804937
      pz      :     0.017019  p :     0.062562
      px      :     0.030076
      py      :     0.015468
 45 H s       :     0.809643  s :     0.809643
      pz      :     0.038556  p :     0.067006
      px      :     0.014366
      py      :     0.014083
 46 C s       :     2.822802  s :     2.822802
      pz      :     1.067043  p :     3.148802
      px      :     1.028430
      py      :     1.053328
      dz2     :     0.061318  d :     0.267595
      dxz     :     0.048496
      dyz     :     0.034059
      dx2y2   :     0.078047
      dxy     :     0.045674
      f0      :     0.003863  f :     0.023938
      f+1     :     0.002087
      f-1     :     0.001272
      f+2     :     0.003601
      f-2     :     0.004497
      f+3     :     0.004307
      f-3     :     0.004311
 47 H s       :     0.815874  s :     0.815874
      pz      :     0.036707  p :     0.065772
      px      :     0.014613
      py      :     0.014453
 48 H s       :     0.805814  s :     0.805814
      pz      :     0.017542  p :     0.062503
      px      :     0.028126
      py      :     0.016835
 49 H s       :     0.805817  s :     0.805817
      pz      :     0.017343  p :     0.062305
      px      :     0.013397
      py      :     0.031566
 50 C s       :     2.824121  s :     2.824121
      pz      :     1.008526  p :     3.145959
      px      :     1.069894
      py      :     1.067539
      dz2     :     0.056755  d :     0.275559
      dxz     :     0.067858
      dyz     :     0.080820
      dx2y2   :     0.030550
      dxy     :     0.039576
      f0      :     0.005141  f :     0.024579
      f+1     :     0.006021
      f-1     :     0.005719
      f+2     :     0.002643
      f-2     :     0.002136
      f+3     :     0.000407
      f-3     :     0.002511
 51 H s       :     0.809098  s :     0.809098
      pz      :     0.016319  p :     0.062623
      px      :     0.013859
      py      :     0.032445
 52 H s       :     0.805496  s :     0.805496
      pz      :     0.014821  p :     0.062086
      px      :     0.030227
      py      :     0.017038
 53 H s       :     0.808865  s :     0.808865
      pz      :     0.014667  p :     0.062605
      px      :     0.026537
      py      :     0.021402
 54 C s       :     2.735155  s :     2.735155
      pz      :     0.863072  p :     2.589346
      px      :     0.906082
      py      :     0.820192
      dz2     :     0.159343  d :     0.943957
      dxz     :     0.210639
      dyz     :     0.124858
      dx2y2   :     0.188572
      dxy     :     0.260545
      f0      :     0.011993  f :     0.158552
      f+1     :     0.032375
      f-1     :     0.011671
      f+2     :     0.023975
      f-2     :     0.022673
      f+3     :     0.020356
      f-3     :     0.035509
 55 C s       :     2.700607  s :     2.700607
      pz      :     0.924917  p :     2.883847
      px      :     0.980482
      py      :     0.978448
      dz2     :     0.078263  d :     0.498519
      dxz     :     0.086629
      dyz     :     0.108324
      dx2y2   :     0.108357
      dxy     :     0.116946
      f0      :     0.005496  f :     0.056687
      f+1     :     0.009208
      f-1     :     0.006812
      f+2     :     0.009755
      f-2     :     0.008238
      f+3     :     0.006818
      f-3     :     0.010361
 56 C s       :     2.756503  s :     2.756503
      pz      :     0.960618  p :     2.895270
      px      :     0.944784
      py      :     0.989868
      dz2     :     0.063544  d :     0.386842
      dxz     :     0.074367
      dyz     :     0.089611
      dx2y2   :     0.087273
      dxy     :     0.072046
      f0      :     0.006660  f :     0.043564
      f+1     :     0.004812
      f-1     :     0.005777
      f+2     :     0.007344
      f-2     :     0.005980
      f+3     :     0.004865
      f-3     :     0.008125
 57 H s       :     0.774493  s :     0.774493
      pz      :     0.019390  p :     0.061950
      px      :     0.029209
      py      :     0.013351
 58 C s       :     2.763506  s :     2.763506
      pz      :     0.988729  p :     2.942859
      px      :     0.984291
      py      :     0.969838
      dz2     :     0.087782  d :     0.385637
      dxz     :     0.086730
      dyz     :     0.062097
      dx2y2   :     0.067794
      dxy     :     0.081233
      f0      :     0.004924  f :     0.043317
      f+1     :     0.007662
      f-1     :     0.005482
      f+2     :     0.008494
      f-2     :     0.006303
      f+3     :     0.005446
      f-3     :     0.005005
 59 H s       :     0.780297  s :     0.780297
      pz      :     0.012915  p :     0.060494
      px      :     0.017327
      py      :     0.030253
 60 C s       :     2.767366  s :     2.767366
      pz      :     0.940515  p :     2.916707
      px      :     0.984140
      py      :     0.992051
      dz2     :     0.056593  d :     0.391115
      dxz     :     0.061864
      dyz     :     0.086810
      dx2y2   :     0.088682
      dxy     :     0.097166
      f0      :     0.003498  f :     0.043185
      f+1     :     0.007243
      f-1     :     0.004760
      f+2     :     0.007029
      f-2     :     0.005891
      f+3     :     0.006146
      f-3     :     0.008617
 61 H s       :     0.780236  s :     0.780236
      pz      :     0.026752  p :     0.060236
      px      :     0.014111
      py      :     0.019374
 62 C s       :     2.763790  s :     2.763790
      pz      :     0.973859  p :     2.943046
      px      :     0.956064
      py      :     1.013123
      dz2     :     0.060850  d :     0.385374
      dxz     :     0.070793
      dyz     :     0.094894
      dx2y2   :     0.087024
      dxy     :     0.071814
      f0      :     0.006384  f :     0.043218
      f+1     :     0.004844
      f-1     :     0.005804
      f+2     :     0.007370
      f-2     :     0.006092
      f+3     :     0.004822
      f-3     :     0.007901
 63 H s       :     0.780168  s :     0.780168
      pz      :     0.018848  p :     0.060546
      px      :     0.028188
      py      :     0.013510
 64 C s       :     2.757151  s :     2.757151
      pz      :     0.970888  p :     2.893870
      px      :     0.958176
      py      :     0.964806
      dz2     :     0.090175  d :     0.386140
      dxz     :     0.082486
      dyz     :     0.064172
      dx2y2   :     0.069117
      dxy     :     0.080190
      f0      :     0.004962  f :     0.043483
      f+1     :     0.007604
      f-1     :     0.005678
      f+2     :     0.008416
      f-2     :     0.006202
      f+3     :     0.005693
      f-3     :     0.004928
 65 H s       :     0.772051  s :     0.772051
      pz      :     0.013236  p :     0.063123
      px      :     0.017065
      py      :     0.032822
 66 H s       :     0.701225  s :     0.701225
      pz      :     0.023149  p :     0.118888
      px      :     0.058250
      py      :     0.037488
 67 O s       :     3.396327  s :     3.396327
      pz      :     1.467624  p :     4.490787
      px      :     1.512185
      py      :     1.510978
      dz2     :     0.008293  d :     0.065503
      dxz     :     0.003135
      dyz     :     0.018408
      dx2y2   :     0.019710
      dxy     :     0.015956
      f0      :     0.000538  f :     0.005944
      f+1     :     0.000055
      f-1     :     0.001058
      f+2     :     0.001104
      f-2     :     0.000600
      f+3     :     0.001191
      f-3     :     0.001398
 68 C s       :     2.742093  s :     2.742093
      pz      :     0.832364  p :     2.622776
      px      :     0.855827
      py      :     0.934585
      dz2     :     0.138857  d :     0.961883
      dxz     :     0.092400
      dyz     :     0.227285
      dx2y2   :     0.244052
      dxy     :     0.259290
      f0      :     0.011191  f :     0.158817
      f+1     :     0.006115
      f-1     :     0.031835
      f+2     :     0.015350
      f-2     :     0.028630
      f+3     :     0.027953
      f-3     :     0.037743
 69 C s       :     2.704712  s :     2.704712
      pz      :     0.913379  p :     2.884404
      px      :     0.933349
      py      :     1.037676
      dz2     :     0.064809  d :     0.495973
      dxz     :     0.080484
      dyz     :     0.104835
      dx2y2   :     0.127333
      dxy     :     0.118511
      f0      :     0.004429  f :     0.056093
      f+1     :     0.004710
      f-1     :     0.009915
      f+2     :     0.006890
      f-2     :     0.010323
      f+3     :     0.009789
      f-3     :     0.010036
 70 C s       :     2.758761  s :     2.758761
      pz      :     0.946563  p :     2.904441
      px      :     0.956551
      py      :     1.001326
      dz2     :     0.074007  d :     0.386618
      dxz     :     0.050375
      dyz     :     0.085507
      dx2y2   :     0.065919
      dxy     :     0.110811
      f0      :     0.004510  f :     0.043297
      f+1     :     0.004821
      f-1     :     0.006405
      f+2     :     0.006519
      f-2     :     0.007729
      f+3     :     0.007431
      f-3     :     0.005883
 71 H s       :     0.776368  s :     0.776368
      pz      :     0.014026  p :     0.061777
      px      :     0.021666
      py      :     0.026085
 72 C s       :     2.764597  s :     2.764597
      pz      :     0.957511  p :     2.944471
      px      :     0.987936
      py      :     0.999024
      dz2     :     0.058516  d :     0.386632
      dxz     :     0.064577
      dyz     :     0.081727
      dx2y2   :     0.105967
      dxy     :     0.075845
      f0      :     0.005305  f :     0.043159
      f+1     :     0.005231
      f-1     :     0.004527
      f+2     :     0.005262
      f-2     :     0.008615
      f+3     :     0.006010
      f-3     :     0.008208
 73 H s       :     0.781430  s :     0.781430
      pz      :     0.016315  p :     0.060455
      px      :     0.011993
      py      :     0.032147
 74 C s       :     2.767496  s :     2.767496
      pz      :     0.922228  p :     2.922757
      px      :     0.942241
      py      :     1.058287
      dz2     :     0.043264  d :     0.391248
      dxz     :     0.058776
      dyz     :     0.084678
      dx2y2   :     0.109523
      dxy     :     0.095006
      f0      :     0.003039  f :     0.043183
      f+1     :     0.002210
      f-1     :     0.008777
      f+2     :     0.005002
      f-2     :     0.007476
      f+3     :     0.008288
      f-3     :     0.008392
 75 H s       :     0.781305  s :     0.781305
      pz      :     0.024050  p :     0.060235
      px      :     0.024761
      py      :     0.011424
 76 C s       :     2.764374  s :     2.764374
      pz      :     0.963486  p :     2.944246
      px      :     0.964212
      py      :     1.016548
      dz2     :     0.070226  d :     0.386553
      dxz     :     0.050550
      dyz     :     0.087674
      dx2y2   :     0.066703
      dxy     :     0.111399
      f0      :     0.004455  f :     0.043215
      f+1     :     0.004781
      f-1     :     0.006270
      f+2     :     0.006514
      f-2     :     0.007899
      f+3     :     0.007350
      f-3     :     0.005946
 77 H s       :     0.781388  s :     0.781388
      pz      :     0.013839  p :     0.060438
      px      :     0.020708
      py      :     0.025891
 78 C s       :     2.757646  s :     2.757646
      pz      :     0.939300  p :     2.900426
      px      :     0.967965
      py      :     0.993161
      dz2     :     0.061165  d :     0.387197
      dxz     :     0.062144
      dyz     :     0.083067
      dx2y2   :     0.103862
      dxy     :     0.076959
      f0      :     0.005411  f :     0.043441
      f+1     :     0.005208
      f-1     :     0.004603
      f+2     :     0.005243
      f-2     :     0.008631
      f+3     :     0.006011
      f-3     :     0.008334
 79 H s       :     0.776238  s :     0.776238
      pz      :     0.016662  p :     0.061801
      px      :     0.012330
      py      :     0.032809
 80 O s       :     3.312093  s :     3.312093
      pz      :     1.518409  p :     4.480223
      px      :     1.395646
      py      :     1.566168
      dz2     :     0.006526  d :     0.069113
      dxz     :     0.013074
      dyz     :     0.011521
      dx2y2   :     0.019048
      dxy     :     0.018945
      f0      :     0.000577  f :     0.005004
      f+1     :     0.000242
      f-1     :     0.000589
      f+2     :     0.000498
      f-2     :     0.000956
      f+3     :     0.000919
      f-3     :     0.001223
 81 H s       :     0.631248  s :     0.631248
      pz      :     0.059338  p :     0.177630
      px      :     0.084292
      py      :     0.034000


                      *****************************
                      * MAYER POPULATION ANALYSIS *
                      *****************************

  NA   - Mulliken gross atomic population
  ZA   - Total nuclear charge
  QA   - Mulliken gross atomic charge
  VA   - Mayer's total valence
  BVA  - Mayer's bonded valence
  FA   - Mayer's free valence

  ATOM       NA         ZA         QA         VA         BVA        FA
  0 O      8.2461     8.0000    -0.2461     2.1572     2.1572     0.0000
  1 O      8.4805     8.0000    -0.4805     2.0108     2.0108    -0.0000
  2 N      7.1879     7.0000    -0.1879     3.0687     3.0687    -0.0000
  3 N      7.2216     7.0000    -0.2216     3.0753     3.0753     0.0000
  4 C      5.9461     6.0000     0.0539     4.2708     4.2708    -0.0000
  5 C      5.8944     6.0000     0.1056     3.7157     3.7157    -0.0000
  6 H      0.8425     1.0000     0.1575     1.0114     1.0114    -0.0000
  7 C      5.8273     6.0000     0.1727     3.6287     3.6287    -0.0000
  8 C      6.2700     6.0000    -0.2700     3.9494     3.9494     0.0000
  9 H      0.8308     1.0000     0.1692     0.9684     0.9684     0.0000
 10 C      6.1752     6.0000    -0.1752     3.8872     3.8872     0.0000
 11 H      0.8462     1.0000     0.1538     0.9635     0.9635    -0.0000
 12 C      6.1616     6.0000    -0.1616     3.8859     3.8859     0.0000
 13 H      0.8442     1.0000     0.1558     0.9602     0.9602     0.0000
 14 C      6.1627     6.0000    -0.1627     3.9193     3.9193    -0.0000
 15 H      0.8462     1.0000     0.1538     0.9630     0.9630     0.0000
 16 C      6.2348     6.0000    -0.2348     3.9319     3.9319    -0.0000
 17 H      0.8304     1.0000     0.1696     0.9761     0.9761     0.0000
 18 C      5.8100     6.0000     0.1900     3.8709     3.8709     0.0000
 19 C      6.4309     6.0000    -0.4309     3.8917     3.8917     0.0000
 20 H      0.8649     1.0000     0.1351     0.9797     0.9797     0.0000
 21 H      0.8551     1.0000     0.1449     0.9700     0.9700     0.0000
 22 H      0.8589     1.0000     0.1411     0.9789     0.9789    -0.0000
 23 C      6.4007     6.0000    -0.4007     3.8456     3.8456    -0.0000
 24 H      0.8651     1.0000     0.1349     0.9776     0.9776    -0.0000
 25 H      0.8647     1.0000     0.1353     0.9756     0.9756     0.0000
 26 H      0.8670     1.0000     0.1330     0.9802     0.9802     0.0000
 27 C      6.4444     6.0000    -0.4444     3.8763     3.8763    -0.0000
 28 H      0.8539     1.0000     0.1461     0.9695     0.9695    -0.0000
 29 H      0.8601     1.0000     0.1399     0.9745     0.9745    -0.0000
 30 H      0.8527     1.0000     0.1473     0.9808     0.9808     0.0000
 31 C      5.8053     6.0000     0.1947     3.8835     3.8835     0.0000
 32 C      5.9826     6.0000     0.0174     3.6097     3.6097     0.0000
 33 C      6.1886     6.0000    -0.1886     3.7656     3.7656     0.0000
 34 H      0.8462     1.0000     0.1538     0.9612     0.9612     0.0000
 35 C      6.2398     6.0000    -0.2398     3.8995     3.8995    -0.0000
 36 H      0.8528     1.0000     0.1472     0.9642     0.9642    -0.0000
 37 C      6.2003     6.0000    -0.2003     3.8824     3.8824    -0.0000
 38 H      0.8524     1.0000     0.1476     0.9626     0.9626    -0.0000
 39 C      6.2848     6.0000    -0.2848     3.8518     3.8518     0.0000
 40 H      0.8558     1.0000     0.1442     0.9796     0.9796     0.0000
 41 C      5.9165     6.0000     0.0835     3.9467     3.9467     0.0000
 42 C      6.4392     6.0000    -0.4392     3.9310     3.9310     0.0000
 43 H      0.8556     1.0000     0.1444     0.9639     0.9639     0.0000
 44 H      0.8572     1.0000     0.1428     0.9700     0.9700     0.0000
 45 H      0.8753     1.0000     0.1247     0.9915     0.9915     0.0000
 46 C      6.4279     6.0000    -0.4279     3.8689     3.8689     0.0000
 47 H      0.8627     1.0000     0.1373     0.9880     0.9880     0.0000
 48 H      0.8558     1.0000     0.1442     0.9711     0.9711     0.0000
 49 H      0.8570     1.0000     0.1430     0.9718     0.9718     0.0000
 50 C      6.4585     6.0000    -0.4585     3.8716     3.8716     0.0000
 51 H      0.8527     1.0000     0.1473     0.9675     0.9675     0.0000
 52 H      0.8536     1.0000     0.1464     0.9731     0.9731     0.0000
 53 H      0.8544     1.0000     0.1456     0.9701     0.9701     0.0000
 54 C      5.4858     6.0000     0.5142     3.8988     3.8988    -0.0000
 55 C      5.9351     6.0000     0.0649     3.6655     3.6655    -0.0000
 56 C      6.2078     6.0000    -0.2078     3.9347     3.9347    -0.0000
 57 H      0.8349     1.0000     0.1651     0.9777     0.9777    -0.0000
 58 C      6.1528     6.0000    -0.1528     3.9005     3.9005    -0.0000
 59 H      0.8376     1.0000     0.1624     0.9614     0.9614     0.0000
 60 C      6.1232     6.0000    -0.1232     3.8894     3.8894     0.0000
 61 H      0.8355     1.0000     0.1645     0.9586     0.9586     0.0000
 62 C      6.1540     6.0000    -0.1540     3.9000     3.9000     0.0000
 63 H      0.8392     1.0000     0.1608     0.9642     0.9642     0.0000
 64 C      6.2097     6.0000    -0.2097     3.9747     3.9747     0.0000
 65 H      0.8250     1.0000     0.1750     0.9577     0.9577     0.0000
 66 H      0.8018     1.0000     0.1982     0.9926     0.9926    -0.0000
 67 O      8.4654     8.0000    -0.4654     2.0168     2.0168    -0.0000
 68 C      5.5974     6.0000     0.4026     4.1694     4.1694    -0.0000
 69 C      5.8700     6.0000     0.1300     3.5680     3.5680    -0.0000
 70 C      6.2388     6.0000    -0.2388     3.9673     3.9673    -0.0000
 71 H      0.8335     1.0000     0.1665     0.9749     0.9749    -0.0000
 72 C      6.1368     6.0000    -0.1368     3.8812     3.8812    -0.0000
 73 H      0.8374     1.0000     0.1626     0.9601     0.9601    -0.0000
 74 C      6.1367     6.0000    -0.1367     3.9086     3.9086    -0.0000
 75 H      0.8362     1.0000     0.1638     0.9582     0.9582     0.0000
 76 C      6.1395     6.0000    -0.1395     3.8929     3.8929    -0.0000
 77 H      0.8375     1.0000     0.1625     0.9602     0.9602    -0.0000
 78 C      6.2170     6.0000    -0.2170     3.9587     3.9587    -0.0000
 79 H      0.8347     1.0000     0.1653     0.9747     0.9747    -0.0000
 80 O      8.3959     8.0000    -0.3959     2.1061     2.1061    -0.0000
 81 H      0.6290     1.0000     0.3710     0.9249     0.9249     0.0000

  Mayer bond orders larger than 0.100000
B(  0-O ,  4-C ) :   0.9333 B(  0-O , 54-C ) :   1.1083 B(  1-O , 54-C ) :   1.7083 
B(  1-O , 81-H ) :   0.1084 B(  2-N ,  4-C ) :   2.1792 B(  2-N , 18-C ) :   0.8570 
B(  3-N ,  5-C ) :   0.9775 B(  3-N , 31-C ) :   1.1098 B(  3-N , 66-H ) :   0.9017 
B(  4-C ,  5-C ) :   0.9653 B(  5-C ,  6-H ) :   0.8841 B(  5-C ,  7-C ) :   0.8733 
B(  7-C ,  8-C ) :   1.3469 B(  7-C , 16-C ) :   1.3305 B(  8-C ,  9-H ) :   0.9590 
B(  8-C , 10-C ) :   1.4222 B( 10-C , 11-H ) :   0.9810 B( 10-C , 12-C ) :   1.3738 
B( 12-C , 13-H ) :   0.9745 B( 12-C , 14-C ) :   1.3955 B( 14-C , 15-H ) :   0.9777 
B( 14-C , 16-C ) :   1.4245 B( 16-C , 17-H ) :   0.9485 B( 18-C , 19-C ) :   0.9768 
B( 18-C , 23-C ) :   0.9667 B( 18-C , 27-C ) :   0.9652 B( 19-C , 20-H ) :   0.9659 
B( 19-C , 21-H ) :   0.9608 B( 19-C , 22-H ) :   0.9632 B( 23-C , 24-H ) :   0.9684 
B( 23-C , 25-H ) :   0.9714 B( 23-C , 26-H ) :   0.9698 B( 27-C , 28-H ) :   0.9624 
B( 27-C , 29-H ) :   0.9656 B( 27-C , 30-H ) :   0.9639 B( 31-C , 32-C ) :   1.2873 
B( 31-C , 39-C ) :   1.3435 B( 32-C , 33-C ) :   1.3099 B( 32-C , 41-C ) :   0.9936 
B( 33-C , 34-H ) :   0.9734 B( 33-C , 35-C ) :   1.3806 B( 35-C , 36-H ) :   0.9959 
B( 35-C , 37-C ) :   1.3738 B( 37-C , 38-H ) :   0.9917 B( 37-C , 39-C ) :   1.3854 
B( 39-C , 40-H ) :   0.9759 B( 41-C , 42-C ) :   0.9941 B( 41-C , 46-C ) :   0.9708 
B( 41-C , 50-C ) :   0.9404 B( 42-C , 43-H ) :   0.9595 B( 42-C , 44-H ) :   0.9571 
B( 42-C , 45-H ) :   0.9488 B( 46-C , 47-H ) :   0.9493 B( 46-C , 48-H ) :   0.9604 
B( 46-C , 49-H ) :   0.9651 B( 50-C , 51-H ) :   0.9659 B( 50-C , 52-H ) :   0.9687 
B( 50-C , 53-H ) :   0.9667 B( 54-C , 55-C ) :   1.0071 B( 55-C , 56-C ) :   1.2956 
B( 55-C , 64-C ) :   1.3378 B( 56-C , 57-H ) :   0.9639 B( 56-C , 58-C ) :   1.4396 
B( 58-C , 59-H ) :   0.9745 B( 58-C , 60-C ) :   1.3731 B( 60-C , 61-H ) :   0.9674 
B( 60-C , 62-C ) :   1.3785 B( 62-C , 63-H ) :   0.9758 B( 62-C , 64-C ) :   1.4328 
B( 64-C , 65-H ) :   0.9549 B( 67-O , 68-C ) :   1.8382 B( 68-C , 69-C ) :   0.9913 
B( 68-C , 80-O ) :   1.2934 B( 69-C , 70-C ) :   1.3442 B( 69-C , 78-C ) :   1.3368 
B( 70-C , 71-H ) :   0.9658 B( 70-C , 72-C ) :   1.4210 B( 72-C , 73-H ) :   0.9706 
B( 72-C , 74-C ) :   1.3893 B( 74-C , 75-H ) :   0.9665 B( 74-C , 76-C ) :   1.3827 
B( 76-C , 77-H ) :   0.9717 B( 76-C , 78-C ) :   1.4262 B( 78-C , 79-H ) :   0.9626 
B( 80-O , 81-H ) :   0.7624 

-------
TIMINGS
-------

Total SCF time: 0 days 0 hours 7 min 45 sec 

Total time                  ....     465.761 sec
Sum of individual times     ....     442.061 sec  ( 94.9%)

Fock matrix formation       ....     388.867 sec  ( 83.5%)
  Split-RI-J                ....      46.723 sec  ( 12.0% of F)
  Chain of spheres X        ....     205.605 sec  ( 52.9% of F)
  XC integration            ....      47.729 sec  ( 12.3% of F)
    Basis function eval.    ....       2.112 sec  (  4.4% of XC)
    Density eval.           ....       5.507 sec  ( 11.5% of XC)
    XC-Functional eval.     ....       0.166 sec  (  0.3% of XC)
    XC-Potential eval.      ....       3.056 sec  (  6.4% of XC)
Diagonalization             ....       5.941 sec  (  1.3%)
Density matrix formation    ....       1.943 sec  (  0.4%)
Population analysis         ....       2.362 sec  (  0.5%)
Initial guess               ....       8.507 sec  (  1.8%)
Orbital Transformation      ....       0.000 sec  (  0.0%)
Orbital Orthonormalization  ....       0.000 sec  (  0.0%)
DIIS solution               ....      10.784 sec  (  2.3%)
SOSCF solution              ....       8.141 sec  (  1.7%)
Grid generation             ....      15.516 sec  (  3.3%)

Maximum memory used throughout the entire SCF-calculation: 584.1 MB
[1711144339.550584] [node095:1942104:0]          mpool.c:43   UCX  WARN  object 0x130d7ac0 was not returned to mpool ucp_requests
[1711144339.550603] [node095:1942104:0]          mpool.c:43   UCX  WARN  object 0x130d7c80 was not returned to mpool ucp_requests
[1711144339.550607] [node095:1942104:0]          mpool.c:43   UCX  WARN  object 0x130d7e40 was not returned to mpool ucp_requests
[1711144339.552811] [node095:1942080:0]          mpool.c:43   UCX  WARN  object 0x12c8fb80 was not returned to mpool ucp_requests
[1711144339.552831] [node095:1942080:0]          mpool.c:43   UCX  WARN  object 0x12c8fd40 was not returned to mpool ucp_requests
[1711144339.552847] [node095:1942080:0]          mpool.c:43   UCX  WARN  object 0x12c8ff00 was not returned to mpool ucp_requests
[1711144339.552850] [node095:1942080:0]          mpool.c:43   UCX  WARN  object 0x12c900c0 was not returned to mpool ucp_requests
[1711144339.555146] [node095:1942083:0]          mpool.c:43   UCX  WARN  object 0x1381e900 was not returned to mpool ucp_requests
[1711144339.555158] [node095:1942083:0]          mpool.c:43   UCX  WARN  object 0x1381eac0 was not returned to mpool ucp_requests
[1711144339.555161] [node095:1942083:0]          mpool.c:43   UCX  WARN  object 0x1381ec80 was not returned to mpool ucp_requests
[1711144339.555164] [node095:1942083:0]          mpool.c:43   UCX  WARN  object 0x1381ee40 was not returned to mpool ucp_requests
[1711144339.555167] [node095:1942083:0]          mpool.c:43   UCX  WARN  object 0x1381f380 was not returned to mpool ucp_requests
[1711144339.564250] [node095:1942084:0]          mpool.c:43   UCX  WARN  object 0x1398c900 was not returned to mpool ucp_requests
[1711144339.564269] [node095:1942084:0]          mpool.c:43   UCX  WARN  object 0x1398cac0 was not returned to mpool ucp_requests
[1711144339.564275] [node095:1942084:0]          mpool.c:43   UCX  WARN  object 0x1398cc80 was not returned to mpool ucp_requests
[1711144339.564279] [node095:1942084:0]          mpool.c:43   UCX  WARN  object 0x1398ce40 was not returned to mpool ucp_requests
[1711144339.564282] [node095:1942084:0]          mpool.c:43   UCX  WARN  object 0x1398d380 was not returned to mpool ucp_requests
[1711144339.564925] [node095:1942086:0]          mpool.c:43   UCX  WARN  object 0x1484e840 was not returned to mpool ucp_requests
[1711144339.564937] [node095:1942086:0]          mpool.c:43   UCX  WARN  object 0x1484ea00 was not returned to mpool ucp_requests
[1711144339.564942] [node095:1942086:0]          mpool.c:43   UCX  WARN  object 0x1484ebc0 was not returned to mpool ucp_requests
[1711144339.567029] [node095:1942078:0]          mpool.c:43   UCX  WARN  object 0x1444b7c0 was not returned to mpool ucp_requests
[1711144339.567041] [node095:1942078:0]          mpool.c:43   UCX  WARN  object 0x1444bb40 was not returned to mpool ucp_requests
[1711144339.567046] [node095:1942078:0]          mpool.c:43   UCX  WARN  object 0x1444bd00 was not returned to mpool ucp_requests
[1711144339.567049] [node095:1942078:0]          mpool.c:43   UCX  WARN  object 0x1444bec0 was not returned to mpool ucp_requests
[1711144339.567612] [node095:1942098:0]          mpool.c:43   UCX  WARN  object 0x141f9940 was not returned to mpool ucp_requests
[1711144339.567624] [node095:1942098:0]          mpool.c:43   UCX  WARN  object 0x141f9b00 was not returned to mpool ucp_requests
[1711144339.567629] [node095:1942098:0]          mpool.c:43   UCX  WARN  object 0x141fa040 was not returned to mpool ucp_requests
[1711144339.567168] [node095:1942102:0]          mpool.c:43   UCX  WARN  object 0x135baa40 was not returned to mpool ucp_requests
[1711144339.567181] [node095:1942102:0]          mpool.c:43   UCX  WARN  object 0x135badc0 was not returned to mpool ucp_requests
[1711144339.567185] [node095:1942102:0]          mpool.c:43   UCX  WARN  object 0x135baf80 was not returned to mpool ucp_requests
[1711144339.577007] [node095:1942090:0]          mpool.c:43   UCX  WARN  object 0x148ed440 was not returned to mpool ucp_requests
[1711144339.577020] [node095:1942090:0]          mpool.c:43   UCX  WARN  object 0x148edd00 was not returned to mpool ucp_requests
[1711144339.577025] [node095:1942090:0]          mpool.c:43   UCX  WARN  object 0x148edec0 was not returned to mpool ucp_requests
[1711144339.577085] [node095:1942089:0]          mpool.c:43   UCX  WARN  object 0x140e3780 was not returned to mpool ucp_requests
[1711144339.577097] [node095:1942089:0]          mpool.c:43   UCX  WARN  object 0x140e3940 was not returned to mpool ucp_requests
[1711144339.577102] [node095:1942089:0]          mpool.c:43   UCX  WARN  object 0x140e3cc0 was not returned to mpool ucp_requests
[1711144339.580792] [node095:1942094:0]          mpool.c:43   UCX  WARN  object 0x147c84c0 was not returned to mpool ucp_requests
[1711144339.580813] [node095:1942094:0]          mpool.c:43   UCX  WARN  object 0x147c8bc0 was not returned to mpool ucp_requests
[1711144339.580818] [node095:1942094:0]          mpool.c:43   UCX  WARN  object 0x147c8f40 was not returned to mpool ucp_requests
[1711144339.580846] [node095:1942100:0]          mpool.c:43   UCX  WARN  object 0x140e2ac0 was not returned to mpool ucp_requests
[1711144339.580859] [node095:1942100:0]          mpool.c:43   UCX  WARN  object 0x140e2c80 was not returned to mpool ucp_requests
[1711144339.580864] [node095:1942100:0]          mpool.c:43   UCX  WARN  object 0x140e2e40 was not returned to mpool ucp_requests
[1711144339.580942] [node095:1942082:0]          mpool.c:43   UCX  WARN  object 0x13af2b80 was not returned to mpool ucp_requests
[1711144339.580953] [node095:1942082:0]          mpool.c:43   UCX  WARN  object 0x13af2d40 was not returned to mpool ucp_requests
[1711144339.580957] [node095:1942082:0]          mpool.c:43   UCX  WARN  object 0x13af2f00 was not returned to mpool ucp_requests
[1711144339.580960] [node095:1942082:0]          mpool.c:43   UCX  WARN  object 0x13af30c0 was not returned to mpool ucp_requests
[1711144339.581977] [node095:1942091:0]          mpool.c:43   UCX  WARN  object 0x14791640 was not returned to mpool ucp_requests
[1711144339.581988] [node095:1942091:0]          mpool.c:43   UCX  WARN  object 0x147920c0 was not returned to mpool ucp_requests
[1711144339.581993] [node095:1942091:0]          mpool.c:43   UCX  WARN  object 0x14792280 was not returned to mpool ucp_requests
[1711144339.589038] [node095:1942096:0]          mpool.c:43   UCX  WARN  object 0x14567780 was not returned to mpool ucp_requests
[1711144339.589055] [node095:1942096:0]          mpool.c:43   UCX  WARN  object 0x14567b00 was not returned to mpool ucp_requests
[1711144339.589060] [node095:1942096:0]          mpool.c:43   UCX  WARN  object 0x14567cc0 was not returned to mpool ucp_requests
[1711144339.592426] [node095:1942097:0]          mpool.c:43   UCX  WARN  object 0x149377c0 was not returned to mpool ucp_requests
[1711144339.592437] [node095:1942097:0]          mpool.c:43   UCX  WARN  object 0x14937980 was not returned to mpool ucp_requests
[1711144339.592442] [node095:1942097:0]          mpool.c:43   UCX  WARN  object 0x14937d00 was not returned to mpool ucp_requests
[1711144339.592868] [node095:1942106:0]          mpool.c:43   UCX  WARN  object 0x1374dc00 was not returned to mpool ucp_requests
[1711144339.592879] [node095:1942106:0]          mpool.c:43   UCX  WARN  object 0x1374df80 was not returned to mpool ucp_requests
[1711144339.592883] [node095:1942106:0]          mpool.c:43   UCX  WARN  object 0x1374e140 was not returned to mpool ucp_requests
[1711144339.594577] [node095:1942103:0]          mpool.c:43   UCX  WARN  object 0x143d2c80 was not returned to mpool ucp_requests
[1711144339.594588] [node095:1942103:0]          mpool.c:43   UCX  WARN  object 0x143d2e40 was not returned to mpool ucp_requests
[1711144339.594591] [node095:1942103:0]          mpool.c:43   UCX  WARN  object 0x143d3000 was not returned to mpool ucp_requests
[1711144339.597544] [node095:1942099:0]          mpool.c:43   UCX  WARN  object 0x13afc7c0 was not returned to mpool ucp_requests
[1711144339.597557] [node095:1942099:0]          mpool.c:43   UCX  WARN  object 0x13afcb40 was not returned to mpool ucp_requests
[1711144339.597561] [node095:1942099:0]          mpool.c:43   UCX  WARN  object 0x13afcd00 was not returned to mpool ucp_requests
[1711144339.600245] [node095:1942101:0]          mpool.c:43   UCX  WARN  object 0x14542980 was not returned to mpool ucp_requests
[1711144339.600256] [node095:1942101:0]          mpool.c:43   UCX  WARN  object 0x14542b40 was not returned to mpool ucp_requests
[1711144339.600261] [node095:1942101:0]          mpool.c:43   UCX  WARN  object 0x14542d00 was not returned to mpool ucp_requests
[1711144339.600798] [node095:1942092:0]          mpool.c:43   UCX  WARN  object 0x13e9c740 was not returned to mpool ucp_requests
[1711144339.600809] [node095:1942092:0]          mpool.c:43   UCX  WARN  object 0x13e9cc80 was not returned to mpool ucp_requests
[1711144339.600813] [node095:1942092:0]          mpool.c:43   UCX  WARN  object 0x13e9ce40 was not returned to mpool ucp_requests
[1711144339.601243] [node095:1942095:0]          mpool.c:43   UCX  WARN  object 0x135f6380 was not returned to mpool ucp_requests
[1711144339.601254] [node095:1942095:0]          mpool.c:43   UCX  WARN  object 0x135f68c0 was not returned to mpool ucp_requests
[1711144339.601258] [node095:1942095:0]          mpool.c:43   UCX  WARN  object 0x135f6a80 was not returned to mpool ucp_requests
[1711144339.602900] [node095:1942079:0]          mpool.c:43   UCX  WARN  object 0x14583b40 was not returned to mpool ucp_requests
[1711144339.602919] [node095:1942079:0]          mpool.c:43   UCX  WARN  object 0x14583d00 was not returned to mpool ucp_requests
[1711144339.602922] [node095:1942079:0]          mpool.c:43   UCX  WARN  object 0x14583ec0 was not returned to mpool ucp_requests
[1711144339.602925] [node095:1942079:0]          mpool.c:43   UCX  WARN  object 0x14584080 was not returned to mpool ucp_requests
[1711144339.610926] [node095:1942087:0]          mpool.c:43   UCX  WARN  object 0x12ca95c0 was not returned to mpool ucp_requests
[1711144339.610938] [node095:1942087:0]          mpool.c:43   UCX  WARN  object 0x12ca9b00 was not returned to mpool ucp_requests
[1711144339.610942] [node095:1942087:0]          mpool.c:43   UCX  WARN  object 0x12ca9e80 was not returned to mpool ucp_requests
[1711144339.629268] [node095:1942088:0]          mpool.c:43   UCX  WARN  object 0x12be2940 was not returned to mpool ucp_requests
[1711144339.629279] [node095:1942088:0]          mpool.c:43   UCX  WARN  object 0x12be2b00 was not returned to mpool ucp_requests
[1711144339.629284] [node095:1942088:0]          mpool.c:43   UCX  WARN  object 0x12be2cc0 was not returned to mpool ucp_requests
[1711144339.649079] [node095:1942105:0]          mpool.c:43   UCX  WARN  object 0x132a7ac0 was not returned to mpool ucp_requests
[1711144339.649097] [node095:1942105:0]          mpool.c:43   UCX  WARN  object 0x132a7c80 was not returned to mpool ucp_requests
[1711144339.649102] [node095:1942105:0]          mpool.c:43   UCX  WARN  object 0x132a7e40 was not returned to mpool ucp_requests
[1711144339.649145] [node095:1942085:0]          mpool.c:43   UCX  WARN  object 0x14893c80 was not returned to mpool ucp_requests
[1711144339.649157] [node095:1942085:0]          mpool.c:43   UCX  WARN  object 0x14893e40 was not returned to mpool ucp_requests
[1711144339.649161] [node095:1942085:0]          mpool.c:43   UCX  WARN  object 0x14894000 was not returned to mpool ucp_requests
[1711144339.652694] [node095:1942081:0]          mpool.c:43   UCX  WARN  object 0x12a51940 was not returned to mpool ucp_requests
[1711144339.652707] [node095:1942081:0]          mpool.c:43   UCX  WARN  object 0x12a51b00 was not returned to mpool ucp_requests
[1711144339.652711] [node095:1942081:0]          mpool.c:43   UCX  WARN  object 0x12a51cc0 was not returned to mpool ucp_requests
[1711144339.652714] [node095:1942081:0]          mpool.c:43   UCX  WARN  object 0x12a51e80 was not returned to mpool ucp_requests
[1711144339.715028] [node095:1942093:0]          mpool.c:43   UCX  WARN  object 0x13357740 was not returned to mpool ucp_requests
[1711144339.715046] [node095:1942093:0]          mpool.c:43   UCX  WARN  object 0x13357c80 was not returned to mpool ucp_requests
[1711144339.715050] [node095:1942093:0]          mpool.c:43   UCX  WARN  object 0x13357e40 was not returned to mpool ucp_requests


-------------------------------------------------------------------------------
                          DFT DISPERSION CORRECTION                            
                                                                               
                              DFTD3 V3.1  Rev 1                                
                          USING Becke-Johnson damping                          
-------------------------------------------------------------------------------
The PBE0 functional is recognized
Active option DFTDOPT                   ...         4   

molecular C6(AA) [au] = 70481.695916 


            DFT-D V3
 parameters
 s6 scaling factor         :     1.0000 
 a1 scaling factor         :     0.4145 
 s8 scaling factor         :     1.2177 
 a2 scaling factor         :     4.8593 
 ad hoc parameters k1-k3   :    16.0000     1.3333    -4.0000 

 Edisp/kcal,au: -72.785472253020  -0.115991020849 
 E6   /kcal   : -47.033359077 
 E8   /kcal   : -25.752113176 
 % E8         :  35.380842328 

-------------------------   ----------------
Dispersion correction           -0.115991021
-------------------------   ----------------


-------------------------   --------------------
FINAL SINGLE POINT ENERGY     -1805.044273395012
-------------------------   --------------------


           ************************************************************
           *        Program running with 30 parallel MPI-processes    *
           *              working on a common directory               *
           ************************************************************
------------------------------------------------------------------------------
                         ORCA SCF GRADIENT CALCULATION
------------------------------------------------------------------------------

 ... reading COSX grid (gridx3)
Gradient of the Kohn-Sham DFT energy:
Kohn-Sham wavefunction type      ... RKS
Hartree-Fock exchange scaling    ...    0.250
Number of operators              ...    1
Number of atoms                  ...   82
Basis set dimensions             ... 1542
Integral neglect threshold       ... 2.5e-11
Integral primitive cutoff        ... 2.5e-12
SHARK Integral package           ... ON

Nuc. rep. gradient       (SHARK) ... done (  0.4 sec)
HCore & Overlap gradient (SHARK) ... done (  1.4 sec)
RI-J gradient            (SHARK) ... done (  6.7 sec)
COSX-gradient                    ... done ( 48.0 sec)
Exchange-correlation gradient    ... done
Dispersion correction            ... done

------------------
CARTESIAN GRADIENT
------------------

   1   O   :   -0.000103031   -0.000021162    0.000008667
   2   O   :    0.000170686   -0.000574350   -0.000355189
   3   N   :   -0.000030302    0.000037680    0.000010329
   4   N   :    0.000008523   -0.000033846    0.000002084
   5   C   :    0.000153934    0.000068234    0.000014252
   6   C   :    0.000010312    0.000023005   -0.000017905
   7   H   :   -0.000001728   -0.000000928    0.000000770
   8   C   :   -0.000002750    0.000009265    0.000014087
   9   C   :    0.000034981    0.000020858    0.000031935
  10   H   :   -0.000000710    0.000004186    0.000013848
  11   C   :    0.000009401    0.000000278    0.000011005
  12   H   :    0.000014509    0.000001795    0.000018138
  13   C   :    0.000008938    0.000003989    0.000005053
  14   H   :    0.000013504    0.000006310    0.000010079
  15   C   :    0.000038718    0.000017965    0.000010296
  16   H   :    0.000015819    0.000004640    0.000000961
  17   C   :    0.000009834    0.000009985   -0.000003909
  18   H   :    0.000015568   -0.000009479    0.000015854
  19   C   :    0.000042031   -0.000003080   -0.000011671
  20   C   :    0.000024202   -0.000036810   -0.000010802
  21   H   :    0.000026697    0.000013009   -0.000000401
  22   H   :    0.000030715    0.000010250   -0.000010876
  23   H   :    0.000010067    0.000019650   -0.000028325
  24   C   :    0.000030141    0.000008431   -0.000009176
  25   H   :    0.000028533    0.000006652    0.000000939
  26   H   :    0.000032270    0.000006611   -0.000004062
  27   H   :    0.000033136    0.000004427    0.000002151
  28   C   :    0.000022802    0.000015986    0.000009925
  29   H   :    0.000028348    0.000012682   -0.000018341
  30   H   :    0.000018178    0.000007892   -0.000015100
  31   H   :    0.000029808    0.000004073   -0.000010022
  32   C   :   -0.000016943    0.000005906   -0.000020641
  33   C   :    0.000025327   -0.000001162    0.000012919
  34   C   :   -0.000023981    0.000014622   -0.000002563
  35   H   :    0.000006250   -0.000001865   -0.000001945
  36   C   :   -0.000012526    0.000012049   -0.000025879
  37   H   :   -0.000000933    0.000003867   -0.000003507
  38   C   :    0.000004226    0.000003362    0.000015695
  39   H   :    0.000001202    0.000011052   -0.000014385
  40   C   :    0.000002007    0.000011454   -0.000001190
  41   H   :    0.000027903    0.000010305   -0.000024579
  42   C   :   -0.000024034    0.000013784    0.000011922
  43   C   :    0.000013856   -0.000020439   -0.000006436
  44   H   :   -0.000006087    0.000006982    0.000009537
  45   H   :   -0.000006413    0.000011443    0.000024312
  46   H   :    0.000004289    0.000012812    0.000010325
  47   C   :   -0.000002640    0.000010584    0.000040268
  48   H   :    0.000024621   -0.000003963    0.000013533
  49   H   :   -0.000008727    0.000000734   -0.000004333
  50   H   :   -0.000005931    0.000000312    0.000016809
  51   C   :   -0.000019050    0.000012607    0.000003430
  52   H   :   -0.000009907    0.000003954    0.000006833
  53   H   :   -0.000011868    0.000000949    0.000009652
  54   H   :   -0.000011224    0.000002490    0.000005778
  55   C   :   -0.000029646    0.000011328    0.000052111
  56   C   :    0.000040814   -0.000002854   -0.000003529
  57   C   :    0.000003875   -0.000016746    0.000013714
  58   H   :   -0.000001327    0.000010358    0.000000770
  59   C   :   -0.000006206    0.000007689    0.000003489
  60   H   :    0.000001430    0.000005380   -0.000000870
  61   C   :    0.000000749    0.000010424   -0.000013770
  62   H   :   -0.000005782    0.000006778   -0.000004970
  63   C   :   -0.000003535    0.000003320   -0.000007179
  64   H   :   -0.000002874    0.000004983   -0.000009270
  65   C   :    0.000002633    0.000013250    0.000001037
  66   H   :    0.000013000    0.000004189   -0.000012019
  67   H   :    0.000015656    0.000035089   -0.000002820
  68   O   :    0.000017708   -0.000005759    0.000027914
  69   C   :    0.000032512   -0.000041417   -0.000047712
  70   C   :   -0.000002064    0.000019363    0.000018642
  71   C   :    0.000016281   -0.000001998    0.000033519
  72   H   :   -0.000004951    0.000006903    0.000016541
  73   C   :   -0.000010761    0.000000950    0.000023126
  74   H   :   -0.000008270    0.000001584    0.000028679
  75   C   :   -0.000002138    0.000010298    0.000031138
  76   H   :   -0.000007662    0.000001790    0.000033908
  77   C   :   -0.000001078   -0.000016158    0.000043801
  78   H   :    0.000000685    0.000009647    0.000028005
  79   C   :    0.000005146    0.000014547    0.000024561
  80   H   :   -0.000012258    0.000004775    0.000026272
  81   O   :    0.000140683   -0.000895029   -0.000490954
  82   H   :   -0.000268950    0.001481767    0.000924201

Difference to translation invariance:
           :    0.0005962255    0.0004444882    0.0004984840

Difference to rotation invariance:
           :    0.0024386888   -0.0099865449   -0.0047651855

Norm of the cartesian gradient     ...    0.0021850847
RMS gradient                       ...    0.0001393159
MAX gradient                       ...    0.0014817667

-------
TIMINGS
-------

Total SCF gradient time            ...       86.309 sec

One electron gradient       ....       1.369 sec  (  1.6%)
RI-J Coulomb gradient       ....       6.663 sec  (  7.7%)
COSX gradient               ....      47.974 sec  ( 55.6%)
XC gradient                 ....       8.224 sec  (  9.5%)
CPCM gradient               ....       2.859 sec  (  3.3%)
   A-Matrix (El+Nuc)        ....       0.871 sec  (  1.0%)
   Potential                ....       1.987 sec  (  2.3%)

Maximum memory used throughout the entire SCFGRAD-calculation: 365.7 MB

                            ***************************************
                            *     ORCA property calculations      *
                            ***************************************

                                    ---------------------
                                    Active property flags
                                    ---------------------
   (+) Dipole Moment


------------------------------------------------------------------------------
                       ORCA ELECTRIC PROPERTIES CALCULATION
------------------------------------------------------------------------------

Dipole Moment Calculation                       ... on
Quadrupole Moment Calculation                   ... off
Polarizability Calculation                      ... off
GBWName                                         ... ImineBzOH10rAfreq.gbw
Electron density                                ... ImineBzOH10rAfreq.scfp
The origin for moment calculation is the CENTER OF MASS  = ( 7.042416,  9.464925  5.585725)

-------------
DIPOLE MOMENT
-------------
                                X             Y             Z
Electronic contribution:      9.34287      -6.23590      -1.46956
Nuclear contribution   :     -9.62693       4.56181       3.24611
                        -----------------------------------------
Total Dipole Moment    :     -0.28406      -1.67408       1.77655
                        -----------------------------------------
Magnitude (a.u.)       :      2.45752
Magnitude (Debye)      :      6.24651


--------------------
Rotational spectrum 
--------------------
 
Rotational constants in cm-1:     0.003458     0.002298     0.002103 
Rotational constants in MHz :   103.670756    68.897909    63.040258 

 Dipole components along the rotational axes: 
x,y,z [a.u.] :    -1.511728     1.669621     0.983070 
x,y,z [Debye]:    -3.842508     4.243840     2.498766 

 

----------------------------------------------------------------------------
                           ORCA NUMERICAL FREQUENCIES
                              (30-process run)
----------------------------------------------------------------------------

Number of atoms                ... 82
Central differences            ... used
Number of displacements        ... 492
Numerical increment            ... 5.000e-03 bohr
IR-spectrum generation         ... on
Raman-spectrum generation      ... off
Surface Crossing Hessian       ... off

The output will be reduced. Please look at the following files:
SCF program output             ... >ImineBzOH10rAfreq.lastscf
Integral program output        ... >ImineBzOH10rAfreq.lastint
Gradient program output        ... >ImineBzOH10rAfreq.lastgrad
Dipole moment program output   ... >ImineBzOH10rAfreq.lastmom
AutoCI program output          ... >ImineBzOH10rAfreq.lastautoci

	<< Calculating on displaced geometry  11 (of 492) >>
	<< Calculating on displaced geometry  29 (of 492) >>
	<< Calculating on displaced geometry   8 (of 492) >>
	<< Calculating on displaced geometry  14 (of 492) >>
	<< Calculating on displaced geometry  27 (of 492) >>
	<< Calculating on displaced geometry  30 (of 492) >>
	<< Calculating on displaced geometry  20 (of 492) >>
	<< Calculating on displaced geometry   6 (of 492) >>
	<< Calculating on displaced geometry  18 (of 492) >>
	<< Calculating on displaced geometry   4 (of 492) >>
	<< Calculating on displaced geometry  13 (of 492) >>
	<< Calculating on displaced geometry  16 (of 492) >>
	<< Calculating on displaced geometry   9 (of 492) >>
	<< Calculating on displaced geometry  15 (of 492) >>
	<< Calculating on displaced geometry  19 (of 492) >>
	<< Calculating on displaced geometry  22 (of 492) >>
	<< Calculating on displaced geometry  21 (of 492) >>
	<< Calculating on displaced geometry   3 (of 492) >>
	<< Calculating on displaced geometry  24 (of 492) >>
	<< Calculating on displaced geometry   2 (of 492) >>
	<< Calculating on displaced geometry  25 (of 492) >>
	<< Calculating on displaced geometry  10 (of 492) >>
	<< Calculating on displaced geometry  26 (of 492) >>
	<< Calculating on displaced geometry   7 (of 492) >>
	<< Calculating on displaced geometry  28 (of 492) >>
	<< Calculating on displaced geometry   1 (of 492) >>
	<< Calculating on displaced geometry  17 (of 492) >>
	<< Calculating on displaced geometry  12 (of 492) >>
	<< Calculating on displaced geometry   5 (of 492) >>
	<< Calculating on displaced geometry  23 (of 492) >>
	<< Calculating on displaced geometry  31 (of 492) >>
	<< Calculating on displaced geometry  32 (of 492) >>
	<< Calculating on displaced geometry  33 (of 492) >>
	<< Calculating on displaced geometry  34 (of 492) >>
	<< Calculating on displaced geometry  35 (of 492) >>
	<< Calculating on displaced geometry  36 (of 492) >>
	<< Calculating on displaced geometry  37 (of 492) >>
	<< Calculating on displaced geometry  38 (of 492) >>
	<< Calculating on displaced geometry  39 (of 492) >>
	<< Calculating on displaced geometry  40 (of 492) >>
	<< Calculating on displaced geometry  41 (of 492) >>
	<< Calculating on displaced geometry  42 (of 492) >>
	<< Calculating on displaced geometry  43 (of 492) >>
	<< Calculating on displaced geometry  44 (of 492) >>
	<< Calculating on displaced geometry  45 (of 492) >>
	<< Calculating on displaced geometry  46 (of 492) >>
	<< Calculating on displaced geometry  47 (of 492) >>
	<< Calculating on displaced geometry  48 (of 492) >>
	<< Calculating on displaced geometry  49 (of 492) >>
	<< Calculating on displaced geometry  50 (of 492) >>
	<< Calculating on displaced geometry  51 (of 492) >>
	<< Calculating on displaced geometry  52 (of 492) >>
	<< Calculating on displaced geometry  53 (of 492) >>
	<< Calculating on displaced geometry  54 (of 492) >>
	<< Calculating on displaced geometry  55 (of 492) >>
	<< Calculating on displaced geometry  56 (of 492) >>
	<< Calculating on displaced geometry  57 (of 492) >>
	<< Calculating on displaced geometry  58 (of 492) >>
	<< Calculating on displaced geometry  59 (of 492) >>
	<< Calculating on displaced geometry  60 (of 492) >>
	<< Calculating on displaced geometry  61 (of 492) >>
	<< Calculating on displaced geometry  62 (of 492) >>
	<< Calculating on displaced geometry  63 (of 492) >>
	<< Calculating on displaced geometry  64 (of 492) >>
	<< Calculating on displaced geometry  65 (of 492) >>
	<< Calculating on displaced geometry  66 (of 492) >>
	<< Calculating on displaced geometry  67 (of 492) >>
	<< Calculating on displaced geometry  68 (of 492) >>
	<< Calculating on displaced geometry  69 (of 492) >>
	<< Calculating on displaced geometry  70 (of 492) >>
	<< Calculating on displaced geometry  71 (of 492) >>
	<< Calculating on displaced geometry  72 (of 492) >>
	<< Calculating on displaced geometry  73 (of 492) >>
	<< Calculating on displaced geometry  74 (of 492) >>
	<< Calculating on displaced geometry  75 (of 492) >>
	<< Calculating on displaced geometry  76 (of 492) >>
	<< Calculating on displaced geometry  77 (of 492) >>
	<< Calculating on displaced geometry  78 (of 492) >>
	<< Calculating on displaced geometry  79 (of 492) >>
	<< Calculating on displaced geometry  80 (of 492) >>
	<< Calculating on displaced geometry  81 (of 492) >>
	<< Calculating on displaced geometry  82 (of 492) >>
	<< Calculating on displaced geometry  83 (of 492) >>
	<< Calculating on displaced geometry  84 (of 492) >>
	<< Calculating on displaced geometry  85 (of 492) >>
	<< Calculating on displaced geometry  86 (of 492) >>
	<< Calculating on displaced geometry  87 (of 492) >>
	<< Calculating on displaced geometry  88 (of 492) >>
	<< Calculating on displaced geometry  89 (of 492) >>
	<< Calculating on displaced geometry  90 (of 492) >>
	<< Calculating on displaced geometry  91 (of 492) >>
	<< Calculating on displaced geometry  92 (of 492) >>
	<< Calculating on displaced geometry  93 (of 492) >>
	<< Calculating on displaced geometry  94 (of 492) >>
	<< Calculating on displaced geometry  95 (of 492) >>
	<< Calculating on displaced geometry  96 (of 492) >>
	<< Calculating on displaced geometry  97 (of 492) >>
	<< Calculating on displaced geometry  98 (of 492) >>
	<< Calculating on displaced geometry  99 (of 492) >>
	<< Calculating on displaced geometry 100 (of 492) >>
	<< Calculating on displaced geometry 101 (of 492) >>
	<< Calculating on displaced geometry 102 (of 492) >>
	<< Calculating on displaced geometry 103 (of 492) >>
	<< Calculating on displaced geometry 104 (of 492) >>
	<< Calculating on displaced geometry 105 (of 492) >>
	<< Calculating on displaced geometry 106 (of 492) >>
	<< Calculating on displaced geometry 107 (of 492) >>
	<< Calculating on displaced geometry 108 (of 492) >>
	<< Calculating on displaced geometry 109 (of 492) >>
	<< Calculating on displaced geometry 110 (of 492) >>
	<< Calculating on displaced geometry 111 (of 492) >>
	<< Calculating on displaced geometry 112 (of 492) >>
	<< Calculating on displaced geometry 113 (of 492) >>
	<< Calculating on displaced geometry 114 (of 492) >>
	<< Calculating on displaced geometry 115 (of 492) >>
	<< Calculating on displaced geometry 116 (of 492) >>
	<< Calculating on displaced geometry 117 (of 492) >>
	<< Calculating on displaced geometry 118 (of 492) >>
	<< Calculating on displaced geometry 119 (of 492) >>
	<< Calculating on displaced geometry 120 (of 492) >>
	<< Calculating on displaced geometry 121 (of 492) >>
	<< Calculating on displaced geometry 122 (of 492) >>
	<< Calculating on displaced geometry 123 (of 492) >>
	<< Calculating on displaced geometry 124 (of 492) >>
	<< Calculating on displaced geometry 125 (of 492) >>
	<< Calculating on displaced geometry 126 (of 492) >>
	<< Calculating on displaced geometry 127 (of 492) >>
	<< Calculating on displaced geometry 128 (of 492) >>
	<< Calculating on displaced geometry 129 (of 492) >>
	<< Calculating on displaced geometry 130 (of 492) >>
	<< Calculating on displaced geometry 131 (of 492) >>
	<< Calculating on displaced geometry 132 (of 492) >>
	<< Calculating on displaced geometry 133 (of 492) >>
	<< Calculating on displaced geometry 134 (of 492) >>
	<< Calculating on displaced geometry 136 (of 492) >>
	<< Calculating on displaced geometry 135 (of 492) >>
	<< Calculating on displaced geometry 137 (of 492) >>
	<< Calculating on displaced geometry 138 (of 492) >>
	<< Calculating on displaced geometry 139 (of 492) >>
	<< Calculating on displaced geometry 140 (of 492) >>
	<< Calculating on displaced geometry 141 (of 492) >>
	<< Calculating on displaced geometry 142 (of 492) >>
	<< Calculating on displaced geometry 143 (of 492) >>
	<< Calculating on displaced geometry 144 (of 492) >>
	<< Calculating on displaced geometry 145 (of 492) >>
	<< Calculating on displaced geometry 146 (of 492) >>
	<< Calculating on displaced geometry 147 (of 492) >>
	<< Calculating on displaced geometry 148 (of 492) >>
	<< Calculating on displaced geometry 149 (of 492) >>
	<< Calculating on displaced geometry 150 (of 492) >>
	<< Calculating on displaced geometry 151 (of 492) >>
	<< Calculating on displaced geometry 152 (of 492) >>
	<< Calculating on displaced geometry 153 (of 492) >>
	<< Calculating on displaced geometry 154 (of 492) >>
	<< Calculating on displaced geometry 155 (of 492) >>
	<< Calculating on displaced geometry 156 (of 492) >>
	<< Calculating on displaced geometry 157 (of 492) >>
	<< Calculating on displaced geometry 158 (of 492) >>
	<< Calculating on displaced geometry 159 (of 492) >>
	<< Calculating on displaced geometry 160 (of 492) >>
	<< Calculating on displaced geometry 161 (of 492) >>
	<< Calculating on displaced geometry 162 (of 492) >>
	<< Calculating on displaced geometry 163 (of 492) >>
	<< Calculating on displaced geometry 164 (of 492) >>
	<< Calculating on displaced geometry 165 (of 492) >>
	<< Calculating on displaced geometry 166 (of 492) >>
	<< Calculating on displaced geometry 167 (of 492) >>
	<< Calculating on displaced geometry 168 (of 492) >>
	<< Calculating on displaced geometry 169 (of 492) >>
	<< Calculating on displaced geometry 170 (of 492) >>
	<< Calculating on displaced geometry 171 (of 492) >>
	<< Calculating on displaced geometry 172 (of 492) >>
	<< Calculating on displaced geometry 173 (of 492) >>
	<< Calculating on displaced geometry 174 (of 492) >>
	<< Calculating on displaced geometry 175 (of 492) >>
	<< Calculating on displaced geometry 176 (of 492) >>
	<< Calculating on displaced geometry 177 (of 492) >>
	<< Calculating on displaced geometry 178 (of 492) >>
	<< Calculating on displaced geometry 179 (of 492) >>
	<< Calculating on displaced geometry 180 (of 492) >>
	<< Calculating on displaced geometry 181 (of 492) >>
	<< Calculating on displaced geometry 182 (of 492) >>
	<< Calculating on displaced geometry 183 (of 492) >>
	<< Calculating on displaced geometry 184 (of 492) >>
	<< Calculating on displaced geometry 185 (of 492) >>
	<< Calculating on displaced geometry 186 (of 492) >>
	<< Calculating on displaced geometry 187 (of 492) >>
	<< Calculating on displaced geometry 188 (of 492) >>
	<< Calculating on displaced geometry 189 (of 492) >>
	<< Calculating on displaced geometry 190 (of 492) >>
	<< Calculating on displaced geometry 191 (of 492) >>
	<< Calculating on displaced geometry 192 (of 492) >>
	<< Calculating on displaced geometry 193 (of 492) >>
	<< Calculating on displaced geometry 194 (of 492) >>
	<< Calculating on displaced geometry 195 (of 492) >>
	<< Calculating on displaced geometry 196 (of 492) >>
	<< Calculating on displaced geometry 197 (of 492) >>
	<< Calculating on displaced geometry 198 (of 492) >>
	<< Calculating on displaced geometry 199 (of 492) >>
	<< Calculating on displaced geometry 200 (of 492) >>
	<< Calculating on displaced geometry 201 (of 492) >>
	<< Calculating on displaced geometry 202 (of 492) >>
	<< Calculating on displaced geometry 203 (of 492) >>
	<< Calculating on displaced geometry 204 (of 492) >>
	<< Calculating on displaced geometry 205 (of 492) >>
	<< Calculating on displaced geometry 206 (of 492) >>
	<< Calculating on displaced geometry 207 (of 492) >>
	<< Calculating on displaced geometry 208 (of 492) >>
	<< Calculating on displaced geometry 209 (of 492) >>
	<< Calculating on displaced geometry 210 (of 492) >>
	<< Calculating on displaced geometry 211 (of 492) >>
	<< Calculating on displaced geometry 212 (of 492) >>
	<< Calculating on displaced geometry 213 (of 492) >>
	<< Calculating on displaced geometry 214 (of 492) >>
	<< Calculating on displaced geometry 215 (of 492) >>
	<< Calculating on displaced geometry 216 (of 492) >>
	<< Calculating on displaced geometry 217 (of 492) >>
	<< Calculating on displaced geometry 218 (of 492) >>
	<< Calculating on displaced geometry 219 (of 492) >>
	<< Calculating on displaced geometry 220 (of 492) >>
	<< Calculating on displaced geometry 221 (of 492) >>
	<< Calculating on displaced geometry 222 (of 492) >>
	<< Calculating on displaced geometry 223 (of 492) >>
	<< Calculating on displaced geometry 224 (of 492) >>
	<< Calculating on displaced geometry 225 (of 492) >>
	<< Calculating on displaced geometry 226 (of 492) >>
	<< Calculating on displaced geometry 227 (of 492) >>
	<< Calculating on displaced geometry 228 (of 492) >>
	<< Calculating on displaced geometry 229 (of 492) >>
	<< Calculating on displaced geometry 231 (of 492) >>
	<< Calculating on displaced geometry 230 (of 492) >>
	<< Calculating on displaced geometry 232 (of 492) >>
	<< Calculating on displaced geometry 233 (of 492) >>
	<< Calculating on displaced geometry 234 (of 492) >>
	<< Calculating on displaced geometry 235 (of 492) >>
	<< Calculating on displaced geometry 236 (of 492) >>
	<< Calculating on displaced geometry 237 (of 492) >>
	<< Calculating on displaced geometry 238 (of 492) >>
	<< Calculating on displaced geometry 239 (of 492) >>
	<< Calculating on displaced geometry 240 (of 492) >>
	<< Calculating on displaced geometry 241 (of 492) >>
	<< Calculating on displaced geometry 242 (of 492) >>
	<< Calculating on displaced geometry 243 (of 492) >>
	<< Calculating on displaced geometry 244 (of 492) >>
	<< Calculating on displaced geometry 245 (of 492) >>
	<< Calculating on displaced geometry 246 (of 492) >>
	<< Calculating on displaced geometry 247 (of 492) >>
	<< Calculating on displaced geometry 248 (of 492) >>
	<< Calculating on displaced geometry 250 (of 492) >>
	<< Calculating on displaced geometry 249 (of 492) >>
	<< Calculating on displaced geometry 251 (of 492) >>
	<< Calculating on displaced geometry 252 (of 492) >>
	<< Calculating on displaced geometry 253 (of 492) >>
	<< Calculating on displaced geometry 254 (of 492) >>
	<< Calculating on displaced geometry 255 (of 492) >>
	<< Calculating on displaced geometry 256 (of 492) >>
	<< Calculating on displaced geometry 257 (of 492) >>
	<< Calculating on displaced geometry 258 (of 492) >>
	<< Calculating on displaced geometry 259 (of 492) >>
	<< Calculating on displaced geometry 260 (of 492) >>
	<< Calculating on displaced geometry 261 (of 492) >>
	<< Calculating on displaced geometry 262 (of 492) >>
	<< Calculating on displaced geometry 263 (of 492) >>
	<< Calculating on displaced geometry 264 (of 492) >>
	<< Calculating on displaced geometry 265 (of 492) >>
	<< Calculating on displaced geometry 266 (of 492) >>
	<< Calculating on displaced geometry 267 (of 492) >>
	<< Calculating on displaced geometry 268 (of 492) >>
	<< Calculating on displaced geometry 269 (of 492) >>
	<< Calculating on displaced geometry 270 (of 492) >>
	<< Calculating on displaced geometry 271 (of 492) >>
	<< Calculating on displaced geometry 272 (of 492) >>
	<< Calculating on displaced geometry 273 (of 492) >>
	<< Calculating on displaced geometry 274 (of 492) >>
	<< Calculating on displaced geometry 275 (of 492) >>
	<< Calculating on displaced geometry 276 (of 492) >>
	<< Calculating on displaced geometry 277 (of 492) >>
	<< Calculating on displaced geometry 278 (of 492) >>
	<< Calculating on displaced geometry 279 (of 492) >>
	<< Calculating on displaced geometry 280 (of 492) >>
	<< Calculating on displaced geometry 281 (of 492) >>
	<< Calculating on displaced geometry 282 (of 492) >>
	<< Calculating on displaced geometry 283 (of 492) >>
	<< Calculating on displaced geometry 284 (of 492) >>
	<< Calculating on displaced geometry 285 (of 492) >>
	<< Calculating on displaced geometry 286 (of 492) >>
	<< Calculating on displaced geometry 287 (of 492) >>
	<< Calculating on displaced geometry 288 (of 492) >>
	<< Calculating on displaced geometry 289 (of 492) >>
	<< Calculating on displaced geometry 290 (of 492) >>
	<< Calculating on displaced geometry 291 (of 492) >>
	<< Calculating on displaced geometry 292 (of 492) >>
	<< Calculating on displaced geometry 293 (of 492) >>
	<< Calculating on displaced geometry 294 (of 492) >>
	<< Calculating on displaced geometry 295 (of 492) >>
	<< Calculating on displaced geometry 296 (of 492) >>
	<< Calculating on displaced geometry 297 (of 492) >>
	<< Calculating on displaced geometry 298 (of 492) >>
	<< Calculating on displaced geometry 299 (of 492) >>
	<< Calculating on displaced geometry 300 (of 492) >>
	<< Calculating on displaced geometry 301 (of 492) >>
	<< Calculating on displaced geometry 302 (of 492) >>
	<< Calculating on displaced geometry 303 (of 492) >>
	<< Calculating on displaced geometry 304 (of 492) >>
	<< Calculating on displaced geometry 305 (of 492) >>
	<< Calculating on displaced geometry 306 (of 492) >>
	<< Calculating on displaced geometry 307 (of 492) >>
	<< Calculating on displaced geometry 308 (of 492) >>
	<< Calculating on displaced geometry 309 (of 492) >>
	<< Calculating on displaced geometry 310 (of 492) >>
	<< Calculating on displaced geometry 311 (of 492) >>
	<< Calculating on displaced geometry 312 (of 492) >>
	<< Calculating on displaced geometry 313 (of 492) >>
	<< Calculating on displaced geometry 314 (of 492) >>
	<< Calculating on displaced geometry 315 (of 492) >>
	<< Calculating on displaced geometry 316 (of 492) >>
	<< Calculating on displaced geometry 317 (of 492) >>
	<< Calculating on displaced geometry 318 (of 492) >>
	<< Calculating on displaced geometry 319 (of 492) >>
	<< Calculating on displaced geometry 320 (of 492) >>
	<< Calculating on displaced geometry 321 (of 492) >>
	<< Calculating on displaced geometry 322 (of 492) >>
	<< Calculating on displaced geometry 323 (of 492) >>
	<< Calculating on displaced geometry 324 (of 492) >>
	<< Calculating on displaced geometry 325 (of 492) >>
	<< Calculating on displaced geometry 326 (of 492) >>
	<< Calculating on displaced geometry 327 (of 492) >>
	<< Calculating on displaced geometry 328 (of 492) >>
	<< Calculating on displaced geometry 329 (of 492) >>
	<< Calculating on displaced geometry 330 (of 492) >>
	<< Calculating on displaced geometry 331 (of 492) >>
	<< Calculating on displaced geometry 332 (of 492) >>
	<< Calculating on displaced geometry 333 (of 492) >>
	<< Calculating on displaced geometry 334 (of 492) >>
	<< Calculating on displaced geometry 335 (of 492) >>
	<< Calculating on displaced geometry 336 (of 492) >>
	<< Calculating on displaced geometry 337 (of 492) >>
	<< Calculating on displaced geometry 338 (of 492) >>
	<< Calculating on displaced geometry 339 (of 492) >>
	<< Calculating on displaced geometry 340 (of 492) >>
	<< Calculating on displaced geometry 341 (of 492) >>
	<< Calculating on displaced geometry 342 (of 492) >>
	<< Calculating on displaced geometry 343 (of 492) >>
	<< Calculating on displaced geometry 344 (of 492) >>
	<< Calculating on displaced geometry 345 (of 492) >>
	<< Calculating on displaced geometry 346 (of 492) >>
	<< Calculating on displaced geometry 347 (of 492) >>
	<< Calculating on displaced geometry 348 (of 492) >>
	<< Calculating on displaced geometry 349 (of 492) >>
	<< Calculating on displaced geometry 350 (of 492) >>
	<< Calculating on displaced geometry 351 (of 492) >>
	<< Calculating on displaced geometry 352 (of 492) >>
	<< Calculating on displaced geometry 353 (of 492) >>
	<< Calculating on displaced geometry 354 (of 492) >>
	<< Calculating on displaced geometry 355 (of 492) >>
	<< Calculating on displaced geometry 356 (of 492) >>
	<< Calculating on displaced geometry 358 (of 492) >>
	<< Calculating on displaced geometry 357 (of 492) >>
	<< Calculating on displaced geometry 359 (of 492) >>
	<< Calculating on displaced geometry 360 (of 492) >>
	<< Calculating on displaced geometry 361 (of 492) >>
	<< Calculating on displaced geometry 362 (of 492) >>
	<< Calculating on displaced geometry 363 (of 492) >>
	<< Calculating on displaced geometry 364 (of 492) >>
	<< Calculating on displaced geometry 365 (of 492) >>
	<< Calculating on displaced geometry 366 (of 492) >>
	<< Calculating on displaced geometry 367 (of 492) >>
	<< Calculating on displaced geometry 368 (of 492) >>
	<< Calculating on displaced geometry 369 (of 492) >>
	<< Calculating on displaced geometry 370 (of 492) >>
	<< Calculating on displaced geometry 371 (of 492) >>
	<< Calculating on displaced geometry 372 (of 492) >>
	<< Calculating on displaced geometry 373 (of 492) >>
	<< Calculating on displaced geometry 374 (of 492) >>
	<< Calculating on displaced geometry 375 (of 492) >>
	<< Calculating on displaced geometry 376 (of 492) >>
	<< Calculating on displaced geometry 377 (of 492) >>
	<< Calculating on displaced geometry 378 (of 492) >>
	<< Calculating on displaced geometry 379 (of 492) >>
	<< Calculating on displaced geometry 380 (of 492) >>
	<< Calculating on displaced geometry 381 (of 492) >>
	<< Calculating on displaced geometry 382 (of 492) >>
	<< Calculating on displaced geometry 383 (of 492) >>
	<< Calculating on displaced geometry 384 (of 492) >>
	<< Calculating on displaced geometry 385 (of 492) >>
	<< Calculating on displaced geometry 386 (of 492) >>
	<< Calculating on displaced geometry 387 (of 492) >>
	<< Calculating on displaced geometry 388 (of 492) >>
	<< Calculating on displaced geometry 389 (of 492) >>
	<< Calculating on displaced geometry 390 (of 492) >>
	<< Calculating on displaced geometry 391 (of 492) >>
	<< Calculating on displaced geometry 392 (of 492) >>
	<< Calculating on displaced geometry 393 (of 492) >>
	<< Calculating on displaced geometry 394 (of 492) >>
	<< Calculating on displaced geometry 395 (of 492) >>
	<< Calculating on displaced geometry 396 (of 492) >>
	<< Calculating on displaced geometry 397 (of 492) >>
	<< Calculating on displaced geometry 398 (of 492) >>
	<< Calculating on displaced geometry 399 (of 492) >>
	<< Calculating on displaced geometry 400 (of 492) >>
	<< Calculating on displaced geometry 401 (of 492) >>
	<< Calculating on displaced geometry 402 (of 492) >>
	<< Calculating on displaced geometry 404 (of 492) >>
	<< Calculating on displaced geometry 403 (of 492) >>
	<< Calculating on displaced geometry 405 (of 492) >>
	<< Calculating on displaced geometry 406 (of 492) >>
	<< Calculating on displaced geometry 407 (of 492) >>
	<< Calculating on displaced geometry 408 (of 492) >>
	<< Calculating on displaced geometry 409 (of 492) >>
	<< Calculating on displaced geometry 410 (of 492) >>
	<< Calculating on displaced geometry 411 (of 492) >>
	<< Calculating on displaced geometry 412 (of 492) >>
	<< Calculating on displaced geometry 413 (of 492) >>
	<< Calculating on displaced geometry 414 (of 492) >>
	<< Calculating on displaced geometry 415 (of 492) >>
	<< Calculating on displaced geometry 416 (of 492) >>
	<< Calculating on displaced geometry 417 (of 492) >>
	<< Calculating on displaced geometry 418 (of 492) >>
	<< Calculating on displaced geometry 419 (of 492) >>
	<< Calculating on displaced geometry 420 (of 492) >>
	<< Calculating on displaced geometry 421 (of 492) >>
	<< Calculating on displaced geometry 422 (of 492) >>
	<< Calculating on displaced geometry 423 (of 492) >>
	<< Calculating on displaced geometry 424 (of 492) >>
	<< Calculating on displaced geometry 425 (of 492) >>
	<< Calculating on displaced geometry 426 (of 492) >>
	<< Calculating on displaced geometry 427 (of 492) >>
	<< Calculating on displaced geometry 428 (of 492) >>
	<< Calculating on displaced geometry 429 (of 492) >>
	<< Calculating on displaced geometry 430 (of 492) >>
	<< Calculating on displaced geometry 431 (of 492) >>
	<< Calculating on displaced geometry 432 (of 492) >>
	<< Calculating on displaced geometry 433 (of 492) >>
	<< Calculating on displaced geometry 434 (of 492) >>
	<< Calculating on displaced geometry 435 (of 492) >>
	<< Calculating on displaced geometry 436 (of 492) >>
	<< Calculating on displaced geometry 437 (of 492) >>
	<< Calculating on displaced geometry 438 (of 492) >>
	<< Calculating on displaced geometry 439 (of 492) >>
	<< Calculating on displaced geometry 440 (of 492) >>
	<< Calculating on displaced geometry 441 (of 492) >>
	<< Calculating on displaced geometry 442 (of 492) >>
	<< Calculating on displaced geometry 443 (of 492) >>
	<< Calculating on displaced geometry 444 (of 492) >>
	<< Calculating on displaced geometry 445 (of 492) >>
	<< Calculating on displaced geometry 446 (of 492) >>
	<< Calculating on displaced geometry 447 (of 492) >>
	<< Calculating on displaced geometry 448 (of 492) >>
	<< Calculating on displaced geometry 449 (of 492) >>
	<< Calculating on displaced geometry 450 (of 492) >>
	<< Calculating on displaced geometry 451 (of 492) >>
	<< Calculating on displaced geometry 452 (of 492) >>
	<< Calculating on displaced geometry 453 (of 492) >>
	<< Calculating on displaced geometry 454 (of 492) >>
	<< Calculating on displaced geometry 455 (of 492) >>
	<< Calculating on displaced geometry 456 (of 492) >>
	<< Calculating on displaced geometry 457 (of 492) >>
	<< Calculating on displaced geometry 458 (of 492) >>
	<< Calculating on displaced geometry 459 (of 492) >>
	<< Calculating on displaced geometry 460 (of 492) >>
	<< Calculating on displaced geometry 461 (of 492) >>
	<< Calculating on displaced geometry 462 (of 492) >>
	<< Calculating on displaced geometry 463 (of 492) >>
	<< Calculating on displaced geometry 464 (of 492) >>
	<< Calculating on displaced geometry 465 (of 492) >>
	<< Calculating on displaced geometry 466 (of 492) >>
	<< Calculating on displaced geometry 467 (of 492) >>
	<< Calculating on displaced geometry 468 (of 492) >>
	<< Calculating on displaced geometry 469 (of 492) >>
	<< Calculating on displaced geometry 470 (of 492) >>
	<< Calculating on displaced geometry 471 (of 492) >>
	<< Calculating on displaced geometry 472 (of 492) >>
	<< Calculating on displaced geometry 473 (of 492) >>
	<< Calculating on displaced geometry 474 (of 492) >>
	<< Calculating on displaced geometry 475 (of 492) >>
	<< Calculating on displaced geometry 476 (of 492) >>
	<< Calculating on displaced geometry 477 (of 492) >>
	<< Calculating on displaced geometry 478 (of 492) >>
	<< Calculating on displaced geometry 479 (of 492) >>
	<< Calculating on displaced geometry 480 (of 492) >>
	<< Calculating on displaced geometry 481 (of 492) >>
	<< Calculating on displaced geometry 482 (of 492) >>
	<< Calculating on displaced geometry 483 (of 492) >>
	<< Calculating on displaced geometry 484 (of 492) >>
	<< Calculating on displaced geometry 485 (of 492) >>
	<< Calculating on displaced geometry 486 (of 492) >>
	<< Calculating on displaced geometry 487 (of 492) >>
	<< Calculating on displaced geometry 488 (of 492) >>
	<< Calculating on displaced geometry 489 (of 492) >>
	<< Calculating on displaced geometry 490 (of 492) >>
	<< Calculating on displaced geometry 491 (of 492) >>
	<< Calculating on displaced geometry 492 (of 492) >>

-----------------------
VIBRATIONAL FREQUENCIES
-----------------------

Scaling factor for frequencies =  1.000000000 (already applied!)

   0:         0.00 cm**-1
   1:         0.00 cm**-1
   2:         0.00 cm**-1
   3:         0.00 cm**-1
   4:         0.00 cm**-1
   5:         0.00 cm**-1
   6:        17.28 cm**-1
   7:        22.13 cm**-1
   8:        27.02 cm**-1
   9:        32.99 cm**-1
  10:        35.82 cm**-1
  11:        40.09 cm**-1
  12:        43.96 cm**-1
  13:        47.57 cm**-1
  14:        49.90 cm**-1
  15:        56.09 cm**-1
  16:        57.98 cm**-1
  17:        67.73 cm**-1
  18:        71.67 cm**-1
  19:        82.53 cm**-1
  20:        89.88 cm**-1
  21:       101.51 cm**-1
  22:       105.99 cm**-1
  23:       117.85 cm**-1
  24:       130.10 cm**-1
  25:       131.92 cm**-1
  26:       139.65 cm**-1
  27:       145.86 cm**-1
  28:       158.17 cm**-1
  29:       172.53 cm**-1
  30:       181.14 cm**-1
  31:       187.86 cm**-1
  32:       204.05 cm**-1
  33:       206.91 cm**-1
  34:       222.94 cm**-1
  35:       233.33 cm**-1
  36:       235.85 cm**-1
  37:       243.21 cm**-1
  38:       244.91 cm**-1
  39:       252.63 cm**-1
  40:       280.02 cm**-1
  41:       290.94 cm**-1
  42:       301.21 cm**-1
  43:       323.91 cm**-1
  44:       338.17 cm**-1
  45:       340.93 cm**-1
  46:       356.23 cm**-1
  47:       362.40 cm**-1
  48:       368.40 cm**-1
  49:       384.73 cm**-1
  50:       389.08 cm**-1
  51:       398.84 cm**-1
  52:       411.06 cm**-1
  53:       413.20 cm**-1
  54:       417.50 cm**-1
  55:       418.94 cm**-1
  56:       422.37 cm**-1
  57:       428.34 cm**-1
  58:       441.17 cm**-1
  59:       447.59 cm**-1
  60:       460.50 cm**-1
  61:       484.69 cm**-1
  62:       504.26 cm**-1
  63:       514.35 cm**-1
  64:       517.41 cm**-1
  65:       520.67 cm**-1
  66:       532.02 cm**-1
  67:       550.24 cm**-1
  68:       579.35 cm**-1
  69:       585.38 cm**-1
  70:       587.73 cm**-1
  71:       626.66 cm**-1
  72:       627.48 cm**-1
  73:       629.88 cm**-1
  74:       639.29 cm**-1
  75:       662.58 cm**-1
  76:       667.05 cm**-1
  77:       691.81 cm**-1
  78:       706.28 cm**-1
  79:       707.54 cm**-1
  80:       712.84 cm**-1
  81:       719.25 cm**-1
  82:       722.66 cm**-1
  83:       728.03 cm**-1
  84:       760.90 cm**-1
  85:       765.80 cm**-1
  86:       781.15 cm**-1
  87:       790.20 cm**-1
  88:       795.93 cm**-1
  89:       806.59 cm**-1
  90:       812.55 cm**-1
  91:       818.33 cm**-1
  92:       836.91 cm**-1
  93:       860.75 cm**-1
  94:       867.54 cm**-1
  95:       869.22 cm**-1
  96:       869.48 cm**-1
  97:       870.46 cm**-1
  98:       878.38 cm**-1
  99:       881.04 cm**-1
 100:       889.55 cm**-1
 101:       906.79 cm**-1
 102:       938.01 cm**-1
 103:       939.39 cm**-1
 104:       941.60 cm**-1
 105:       951.82 cm**-1
 106:       953.93 cm**-1
 107:       956.57 cm**-1
 108:       959.84 cm**-1
 109:       960.80 cm**-1
 110:       965.65 cm**-1
 111:       971.57 cm**-1
 112:       974.42 cm**-1
 113:       980.11 cm**-1
 114:      1001.04 cm**-1
 115:      1003.67 cm**-1
 116:      1011.25 cm**-1
 117:      1012.68 cm**-1
 118:      1022.98 cm**-1
 119:      1023.43 cm**-1
 120:      1024.20 cm**-1
 121:      1026.78 cm**-1
 122:      1029.99 cm**-1
 123:      1032.42 cm**-1
 124:      1047.01 cm**-1
 125:      1050.40 cm**-1
 126:      1053.32 cm**-1
 127:      1053.56 cm**-1
 128:      1055.72 cm**-1
 129:      1060.28 cm**-1
 130:      1081.57 cm**-1
 131:      1090.93 cm**-1
 132:      1101.62 cm**-1
 133:      1107.23 cm**-1
 134:      1110.86 cm**-1
 135:      1114.16 cm**-1
 136:      1139.38 cm**-1
 137:      1149.81 cm**-1
 138:      1154.01 cm**-1
 139:      1166.16 cm**-1
 140:      1168.63 cm**-1
 141:      1169.76 cm**-1
 142:      1177.99 cm**-1
 143:      1181.96 cm**-1
 144:      1190.06 cm**-1
 145:      1197.62 cm**-1
 146:      1200.10 cm**-1
 147:      1218.45 cm**-1
 148:      1226.42 cm**-1
 149:      1229.26 cm**-1
 150:      1234.54 cm**-1
 151:      1253.59 cm**-1
 152:      1261.95 cm**-1
 153:      1266.68 cm**-1
 154:      1275.81 cm**-1
 155:      1298.82 cm**-1
 156:      1301.95 cm**-1
 157:      1309.12 cm**-1
 158:      1317.97 cm**-1
 159:      1335.63 cm**-1
 160:      1347.11 cm**-1
 161:      1347.95 cm**-1
 162:      1359.63 cm**-1
 163:      1369.35 cm**-1
 164:      1375.30 cm**-1
 165:      1378.27 cm**-1
 166:      1381.22 cm**-1
 167:      1382.58 cm**-1
 168:      1384.45 cm**-1
 169:      1385.81 cm**-1
 170:      1391.31 cm**-1
 171:      1402.72 cm**-1
 172:      1408.27 cm**-1
 173:      1430.23 cm**-1
 174:      1450.66 cm**-1
 175:      1458.69 cm**-1
 176:      1459.12 cm**-1
 177:      1460.52 cm**-1
 178:      1464.39 cm**-1
 179:      1466.41 cm**-1
 180:      1469.76 cm**-1
 181:      1472.18 cm**-1
 182:      1476.28 cm**-1
 183:      1477.10 cm**-1
 184:      1483.20 cm**-1
 185:      1484.27 cm**-1
 186:      1486.08 cm**-1
 187:      1486.43 cm**-1
 188:      1486.96 cm**-1
 189:      1496.00 cm**-1
 190:      1513.62 cm**-1
 191:      1530.87 cm**-1
 192:      1531.65 cm**-1
 193:      1532.95 cm**-1
 194:      1554.15 cm**-1
 195:      1637.54 cm**-1
 196:      1643.84 cm**-1
 197:      1645.90 cm**-1
 198:      1647.75 cm**-1
 199:      1664.08 cm**-1
 200:      1664.53 cm**-1
 201:      1665.29 cm**-1
 202:      1667.05 cm**-1
 203:      1696.64 cm**-1
 204:      1722.55 cm**-1
 205:      1813.65 cm**-1
 206:      3045.06 cm**-1
 207:      3046.39 cm**-1
 208:      3051.16 cm**-1
 209:      3052.35 cm**-1
 210:      3056.93 cm**-1
 211:      3058.54 cm**-1
 212:      3086.95 cm**-1
 213:      3119.41 cm**-1
 214:      3120.90 cm**-1
 215:      3124.59 cm**-1
 216:      3125.28 cm**-1
 217:      3126.51 cm**-1
 218:      3126.99 cm**-1
 219:      3129.41 cm**-1
 220:      3134.52 cm**-1
 221:      3146.98 cm**-1
 222:      3151.46 cm**-1
 223:      3152.36 cm**-1
 224:      3172.59 cm**-1
 225:      3183.14 cm**-1
 226:      3190.83 cm**-1
 227:      3190.98 cm**-1
 228:      3195.37 cm**-1
 229:      3198.47 cm**-1
 230:      3200.30 cm**-1
 231:      3205.73 cm**-1
 232:      3205.74 cm**-1
 233:      3209.97 cm**-1
 234:      3210.42 cm**-1
 235:      3212.38 cm**-1
 236:      3216.18 cm**-1
 237:      3221.04 cm**-1
 238:      3226.40 cm**-1
 239:      3227.44 cm**-1
 240:      3228.13 cm**-1
 241:      3230.79 cm**-1
 242:      3231.57 cm**-1
 243:      3240.79 cm**-1
 244:      3277.60 cm**-1
 245:      3670.35 cm**-1


------------
NORMAL MODES
------------

These modes are the cartesian displacements weighted by the diagonal matrix
M(i,i)=1/sqrt(m[i]) where m[i] is the mass of the displaced atom
Thus, these vectors are normalized but *not* orthogonal

                  0          1          2          3          4          5    
      0       0.000000   0.000000   0.000000   0.000000   0.000000   0.000000
      1       0.000000   0.000000   0.000000   0.000000   0.000000   0.000000
      2       0.000000   0.000000   0.000000   0.000000   0.000000   0.000000
      3       0.000000   0.000000   0.000000   0.000000   0.000000   0.000000
      4       0.000000   0.000000   0.000000   0.000000   0.000000   0.000000
      5       0.000000   0.000000   0.000000   0.000000   0.000000   0.000000
      6       0.000000   0.000000   0.000000   0.000000   0.000000   0.000000
      7       0.000000   0.000000   0.000000   0.000000   0.000000   0.000000
      8       0.000000   0.000000   0.000000   0.000000   0.000000   0.000000
      9       0.000000   0.000000   0.000000   0.000000   0.000000   0.000000
     10       0.000000   0.000000   0.000000   0.000000   0.000000   0.000000
     11       0.000000   0.000000   0.000000   0.000000   0.000000   0.000000
     12       0.000000   0.000000   0.000000   0.000000   0.000000   0.000000
     13       0.000000   0.000000   0.000000   0.000000   0.000000   0.000000
     14       0.000000   0.000000   0.000000   0.000000   0.000000   0.000000
     15       0.000000   0.000000   0.000000   0.000000   0.000000   0.000000
     16       0.000000   0.000000   0.000000   0.000000   0.000000   0.000000
     17       0.000000   0.000000   0.000000   0.000000   0.000000   0.000000
     18       0.000000   0.000000   0.000000   0.000000   0.000000   0.000000
     19       0.000000   0.000000   0.000000   0.000000   0.000000   0.000000
     20       0.000000   0.000000   0.000000   0.000000   0.000000   0.000000
     21       0.000000   0.000000   0.000000   0.000000   0.000000   0.000000
     22       0.000000   0.000000   0.000000   0.000000   0.000000   0.000000
     23       0.000000   0.000000   0.000000   0.000000   0.000000   0.000000
     24       0.000000   0.000000   0.000000   0.000000   0.000000   0.000000
     25       0.000000   0.000000   0.000000   0.000000   0.000000   0.000000
     26       0.000000   0.000000   0.000000   0.000000   0.000000   0.000000
     27       0.000000   0.000000   0.000000   0.000000   0.000000   0.000000
     28       0.000000   0.000000   0.000000   0.000000   0.000000   0.000000
     29       0.000000   0.000000   0.000000   0.000000   0.000000   0.000000
     30       0.000000   0.000000   0.000000   0.000000   0.000000   0.000000
     31       0.000000   0.000000   0.000000   0.000000   0.000000   0.000000
     32       0.000000   0.000000   0.000000   0.000000   0.000000   0.000000
     33       0.000000   0.000000   0.000000   0.000000   0.000000   0.000000
     34       0.000000   0.000000   0.000000   0.000000   0.000000   0.000000
     35       0.000000   0.000000   0.000000   0.000000   0.000000   0.000000
     36       0.000000   0.000000   0.000000   0.000000   0.000000   0.000000
     37       0.000000   0.000000   0.000000   0.000000   0.000000   0.000000
     38       0.000000   0.000000   0.000000   0.000000   0.000000   0.000000
     39       0.000000   0.000000   0.000000   0.000000   0.000000   0.000000
     40       0.000000   0.000000   0.000000   0.000000   0.000000   0.000000
     41       0.000000   0.000000   0.000000   0.000000   0.000000   0.000000
     42       0.000000   0.000000   0.000000   0.000000   0.000000   0.000000
     43       0.000000   0.000000   0.000000   0.000000   0.000000   0.000000
     44       0.000000   0.000000   0.000000   0.000000   0.000000   0.000000
     45       0.000000   0.000000   0.000000   0.000000   0.000000   0.000000
     46       0.000000   0.000000   0.000000   0.000000   0.000000   0.000000
     47       0.000000   0.000000   0.000000   0.000000   0.000000   0.000000
     48       0.000000   0.000000   0.000000   0.000000   0.000000   0.000000
     49       0.000000   0.000000   0.000000   0.000000   0.000000   0.000000
     50       0.000000   0.000000   0.000000   0.000000   0.000000   0.000000
     51       0.000000   0.000000   0.000000   0.000000   0.000000   0.000000
     52       0.000000   0.000000   0.000000   0.000000   0.000000   0.000000
     53       0.000000   0.000000   0.000000   0.000000   0.000000   0.000000
     54       0.000000   0.000000   0.000000   0.000000   0.000000   0.000000
     55       0.000000   0.000000   0.000000   0.000000   0.000000   0.000000
     56       0.000000   0.000000   0.000000   0.000000   0.000000   0.000000
     57       0.000000   0.000000   0.000000   0.000000   0.000000   0.000000
     58       0.000000   0.000000   0.000000   0.000000   0.000000   0.000000
     59       0.000000   0.000000   0.000000   0.000000   0.000000   0.000000
     60       0.000000   0.000000   0.000000   0.000000   0.000000   0.000000
     61       0.000000   0.000000   0.000000   0.000000   0.000000   0.000000
     62       0.000000   0.000000   0.000000   0.000000   0.000000   0.000000
     63       0.000000   0.000000   0.000000   0.000000   0.000000   0.000000
     64       0.000000   0.000000   0.000000   0.000000   0.000000   0.000000
     65       0.000000   0.000000   0.000000   0.000000   0.000000   0.000000
     66       0.000000   0.000000   0.000000   0.000000   0.000000   0.000000
     67       0.000000   0.000000   0.000000   0.000000   0.000000   0.000000
     68       0.000000   0.000000   0.000000   0.000000   0.000000   0.000000
     69       0.000000   0.000000   0.000000   0.000000   0.000000   0.000000
     70       0.000000   0.000000   0.000000   0.000000   0.000000   0.000000
     71       0.000000   0.000000   0.000000   0.000000   0.000000   0.000000
     72       0.000000   0.000000   0.000000   0.000000   0.000000   0.000000
     73       0.000000   0.000000   0.000000   0.000000   0.000000   0.000000
     74       0.000000   0.000000   0.000000   0.000000   0.000000   0.000000
     75       0.000000   0.000000   0.000000   0.000000   0.000000   0.000000
     76       0.000000   0.000000   0.000000   0.000000   0.000000   0.000000
     77       0.000000   0.000000   0.000000   0.000000   0.000000   0.000000
     78       0.000000   0.000000   0.000000   0.000000   0.000000   0.000000
     79       0.000000   0.000000   0.000000   0.000000   0.000000   0.000000
     80       0.000000   0.000000   0.000000   0.000000   0.000000   0.000000
     81       0.000000   0.000000   0.000000   0.000000   0.000000   0.000000
     82       0.000000   0.000000   0.000000   0.000000   0.000000   0.000000
     83       0.000000   0.000000   0.000000   0.000000   0.000000   0.000000
     84       0.000000   0.000000   0.000000   0.000000   0.000000   0.000000
     85       0.000000   0.000000   0.000000   0.000000   0.000000   0.000000
     86       0.000000   0.000000   0.000000   0.000000   0.000000   0.000000
     87       0.000000   0.000000   0.000000   0.000000   0.000000   0.000000
     88       0.000000   0.000000   0.000000   0.000000   0.000000   0.000000
     89       0.000000   0.000000   0.000000   0.000000   0.000000   0.000000
     90       0.000000   0.000000   0.000000   0.000000   0.000000   0.000000
     91       0.000000   0.000000   0.000000   0.000000   0.000000   0.000000
     92       0.000000   0.000000   0.000000   0.000000   0.000000   0.000000
     93       0.000000   0.000000   0.000000   0.000000   0.000000   0.000000
     94       0.000000   0.000000   0.000000   0.000000   0.000000   0.000000
     95       0.000000   0.000000   0.000000   0.000000   0.000000   0.000000
     96       0.000000   0.000000   0.000000   0.000000   0.000000   0.000000
     97       0.000000   0.000000   0.000000   0.000000   0.000000   0.000000
     98       0.000000   0.000000   0.000000   0.000000   0.000000   0.000000
     99       0.000000   0.000000   0.000000   0.000000   0.000000   0.000000
    100       0.000000   0.000000   0.000000   0.000000   0.000000   0.000000
    101       0.000000   0.000000   0.000000   0.000000   0.000000   0.000000
    102       0.000000   0.000000   0.000000   0.000000   0.000000   0.000000
    103       0.000000   0.000000   0.000000   0.000000   0.000000   0.000000
    104       0.000000   0.000000   0.000000   0.000000   0.000000   0.000000
    105       0.000000   0.000000   0.000000   0.000000   0.000000   0.000000
    106       0.000000   0.000000   0.000000   0.000000   0.000000   0.000000
    107       0.000000   0.000000   0.000000   0.000000   0.000000   0.000000
    108       0.000000   0.000000   0.000000   0.000000   0.000000   0.000000
    109       0.000000   0.000000   0.000000   0.000000   0.000000   0.000000
    110       0.000000   0.000000   0.000000   0.000000   0.000000   0.000000
    111       0.000000   0.000000   0.000000   0.000000   0.000000   0.000000
    112       0.000000   0.000000   0.000000   0.000000   0.000000   0.000000
    113       0.000000   0.000000   0.000000   0.000000   0.000000   0.000000
    114       0.000000   0.000000   0.000000   0.000000   0.000000   0.000000
    115       0.000000   0.000000   0.000000   0.000000   0.000000   0.000000
    116       0.000000   0.000000   0.000000   0.000000   0.000000   0.000000
    117       0.000000   0.000000   0.000000   0.000000   0.000000   0.000000
    118       0.000000   0.000000   0.000000   0.000000   0.000000   0.000000
    119       0.000000   0.000000   0.000000   0.000000   0.000000   0.000000
    120       0.000000   0.000000   0.000000   0.000000   0.000000   0.000000
    121       0.000000   0.000000   0.000000   0.000000   0.000000   0.000000
    122       0.000000   0.000000   0.000000   0.000000   0.000000   0.000000
    123       0.000000   0.000000   0.000000   0.000000   0.000000   0.000000
    124       0.000000   0.000000   0.000000   0.000000   0.000000   0.000000
    125       0.000000   0.000000   0.000000   0.000000   0.000000   0.000000
    126       0.000000   0.000000   0.000000   0.000000   0.000000   0.000000
    127       0.000000   0.000000   0.000000   0.000000   0.000000   0.000000
    128       0.000000   0.000000   0.000000   0.000000   0.000000   0.000000
    129       0.000000   0.000000   0.000000   0.000000   0.000000   0.000000
    130       0.000000   0.000000   0.000000   0.000000   0.000000   0.000000
    131       0.000000   0.000000   0.000000   0.000000   0.000000   0.000000
    132       0.000000   0.000000   0.000000   0.000000   0.000000   0.000000
    133       0.000000   0.000000   0.000000   0.000000   0.000000   0.000000
    134       0.000000   0.000000   0.000000   0.000000   0.000000   0.000000
    135       0.000000   0.000000   0.000000   0.000000   0.000000   0.000000
    136       0.000000   0.000000   0.000000   0.000000   0.000000   0.000000
    137       0.000000   0.000000   0.000000   0.000000   0.000000   0.000000
    138       0.000000   0.000000   0.000000   0.000000   0.000000   0.000000
    139       0.000000   0.000000   0.000000   0.000000   0.000000   0.000000
    140       0.000000   0.000000   0.000000   0.000000   0.000000   0.000000
    141       0.000000   0.000000   0.000000   0.000000   0.000000   0.000000
    142       0.000000   0.000000   0.000000   0.000000   0.000000   0.000000
    143       0.000000   0.000000   0.000000   0.000000   0.000000   0.000000
    144       0.000000   0.000000   0.000000   0.000000   0.000000   0.000000
    145       0.000000   0.000000   0.000000   0.000000   0.000000   0.000000
    146       0.000000   0.000000   0.000000   0.000000   0.000000   0.000000
    147       0.000000   0.000000   0.000000   0.000000   0.000000   0.000000
    148       0.000000   0.000000   0.000000   0.000000   0.000000   0.000000
    149       0.000000   0.000000   0.000000   0.000000   0.000000   0.000000
    150       0.000000   0.000000   0.000000   0.000000   0.000000   0.000000
    151       0.000000   0.000000   0.000000   0.000000   0.000000   0.000000
    152       0.000000   0.000000   0.000000   0.000000   0.000000   0.000000
    153       0.000000   0.000000   0.000000   0.000000   0.000000   0.000000
    154       0.000000   0.000000   0.000000   0.000000   0.000000   0.000000
    155       0.000000   0.000000   0.000000   0.000000   0.000000   0.000000
    156       0.000000   0.000000   0.000000   0.000000   0.000000   0.000000
    157       0.000000   0.000000   0.000000   0.000000   0.000000   0.000000
    158       0.000000   0.000000   0.000000   0.000000   0.000000   0.000000
    159       0.000000   0.000000   0.000000   0.000000   0.000000   0.000000
    160       0.000000   0.000000   0.000000   0.000000   0.000000   0.000000
    161       0.000000   0.000000   0.000000   0.000000   0.000000   0.000000
    162       0.000000   0.000000   0.000000   0.000000   0.000000   0.000000
    163       0.000000   0.000000   0.000000   0.000000   0.000000   0.000000
    164       0.000000   0.000000   0.000000   0.000000   0.000000   0.000000
    165       0.000000   0.000000   0.000000   0.000000   0.000000   0.000000
    166       0.000000   0.000000   0.000000   0.000000   0.000000   0.000000
    167       0.000000   0.000000   0.000000   0.000000   0.000000   0.000000
    168       0.000000   0.000000   0.000000   0.000000   0.000000   0.000000
    169       0.000000   0.000000   0.000000   0.000000   0.000000   0.000000
    170       0.000000   0.000000   0.000000   0.000000   0.000000   0.000000
    171       0.000000   0.000000   0.000000   0.000000   0.000000   0.000000
    172       0.000000   0.000000   0.000000   0.000000   0.000000   0.000000
    173       0.000000   0.000000   0.000000   0.000000   0.000000   0.000000
    174       0.000000   0.000000   0.000000   0.000000   0.000000   0.000000
    175       0.000000   0.000000   0.000000   0.000000   0.000000   0.000000
    176       0.000000   0.000000   0.000000   0.000000   0.000000   0.000000
    177       0.000000   0.000000   0.000000   0.000000   0.000000   0.000000
    178       0.000000   0.000000   0.000000   0.000000   0.000000   0.000000
    179       0.000000   0.000000   0.000000   0.000000   0.000000   0.000000
    180       0.000000   0.000000   0.000000   0.000000   0.000000   0.000000
    181       0.000000   0.000000   0.000000   0.000000   0.000000   0.000000
    182       0.000000   0.000000   0.000000   0.000000   0.000000   0.000000
    183       0.000000   0.000000   0.000000   0.000000   0.000000   0.000000
    184       0.000000   0.000000   0.000000   0.000000   0.000000   0.000000
    185       0.000000   0.000000   0.000000   0.000000   0.000000   0.000000
    186       0.000000   0.000000   0.000000   0.000000   0.000000   0.000000
    187       0.000000   0.000000   0.000000   0.000000   0.000000   0.000000
    188       0.000000   0.000000   0.000000   0.000000   0.000000   0.000000
    189       0.000000   0.000000   0.000000   0.000000   0.000000   0.000000
    190       0.000000   0.000000   0.000000   0.000000   0.000000   0.000000
    191       0.000000   0.000000   0.000000   0.000000   0.000000   0.000000
    192       0.000000   0.000000   0.000000   0.000000   0.000000   0.000000
    193       0.000000   0.000000   0.000000   0.000000   0.000000   0.000000
    194       0.000000   0.000000   0.000000   0.000000   0.000000   0.000000
    195       0.000000   0.000000   0.000000   0.000000   0.000000   0.000000
    196       0.000000   0.000000   0.000000   0.000000   0.000000   0.000000
    197       0.000000   0.000000   0.000000   0.000000   0.000000   0.000000
    198       0.000000   0.000000   0.000000   0.000000   0.000000   0.000000
    199       0.000000   0.000000   0.000000   0.000000   0.000000   0.000000
    200       0.000000   0.000000   0.000000   0.000000   0.000000   0.000000
    201       0.000000   0.000000   0.000000   0.000000   0.000000   0.000000
    202       0.000000   0.000000   0.000000   0.000000   0.000000   0.000000
    203       0.000000   0.000000   0.000000   0.000000   0.000000   0.000000
    204       0.000000   0.000000   0.000000   0.000000   0.000000   0.000000
    205       0.000000   0.000000   0.000000   0.000000   0.000000   0.000000
    206       0.000000   0.000000   0.000000   0.000000   0.000000   0.000000
    207       0.000000   0.000000   0.000000   0.000000   0.000000   0.000000
    208       0.000000   0.000000   0.000000   0.000000   0.000000   0.000000
    209       0.000000   0.000000   0.000000   0.000000   0.000000   0.000000
    210       0.000000   0.000000   0.000000   0.000000   0.000000   0.000000
    211       0.000000   0.000000   0.000000   0.000000   0.000000   0.000000
    212       0.000000   0.000000   0.000000   0.000000   0.000000   0.000000
    213       0.000000   0.000000   0.000000   0.000000   0.000000   0.000000
    214       0.000000   0.000000   0.000000   0.000000   0.000000   0.000000
    215       0.000000   0.000000   0.000000   0.000000   0.000000   0.000000
    216       0.000000   0.000000   0.000000   0.000000   0.000000   0.000000
    217       0.000000   0.000000   0.000000   0.000000   0.000000   0.000000
    218       0.000000   0.000000   0.000000   0.000000   0.000000   0.000000
    219       0.000000   0.000000   0.000000   0.000000   0.000000   0.000000
    220       0.000000   0.000000   0.000000   0.000000   0.000000   0.000000
    221       0.000000   0.000000   0.000000   0.000000   0.000000   0.000000
    222       0.000000   0.000000   0.000000   0.000000   0.000000   0.000000
    223       0.000000   0.000000   0.000000   0.000000   0.000000   0.000000
    224       0.000000   0.000000   0.000000   0.000000   0.000000   0.000000
    225       0.000000   0.000000   0.000000   0.000000   0.000000   0.000000
    226       0.000000   0.000000   0.000000   0.000000   0.000000   0.000000
    227       0.000000   0.000000   0.000000   0.000000   0.000000   0.000000
    228       0.000000   0.000000   0.000000   0.000000   0.000000   0.000000
    229       0.000000   0.000000   0.000000   0.000000   0.000000   0.000000
    230       0.000000   0.000000   0.000000   0.000000   0.000000   0.000000
    231       0.000000   0.000000   0.000000   0.000000   0.000000   0.000000
    232       0.000000   0.000000   0.000000   0.000000   0.000000   0.000000
    233       0.000000   0.000000   0.000000   0.000000   0.000000   0.000000
    234       0.000000   0.000000   0.000000   0.000000   0.000000   0.000000
    235       0.000000   0.000000   0.000000   0.000000   0.000000   0.000000
    236       0.000000   0.000000   0.000000   0.000000   0.000000   0.000000
    237       0.000000   0.000000   0.000000   0.000000   0.000000   0.000000
    238       0.000000   0.000000   0.000000   0.000000   0.000000   0.000000
    239       0.000000   0.000000   0.000000   0.000000   0.000000   0.000000
    240       0.000000   0.000000   0.000000   0.000000   0.000000   0.000000
    241       0.000000   0.000000   0.000000   0.000000   0.000000   0.000000
    242       0.000000   0.000000   0.000000   0.000000   0.000000   0.000000
    243       0.000000   0.000000   0.000000   0.000000   0.000000   0.000000
    244       0.000000   0.000000   0.000000   0.000000   0.000000   0.000000
    245       0.000000   0.000000   0.000000   0.000000   0.000000   0.000000
                  6          7          8          9         10         11    
      0       0.002346  -0.001453  -0.013238  -0.000336   0.002108  -0.009186
      1      -0.002226  -0.012570  -0.002102   0.028212   0.053351  -0.000457
      2       0.003631   0.004164  -0.008300   0.005892   0.069762   0.005581
      3       0.004426  -0.005221  -0.037588  -0.022690  -0.001915  -0.005035
      4       0.009959  -0.023011  -0.043870  -0.003434   0.050477   0.009080
      5      -0.065575   0.004534   0.006552  -0.012935   0.040982  -0.003411
      6      -0.045961  -0.029928   0.046815   0.024959   0.011072  -0.027996
      7       0.014599   0.018174  -0.019959   0.003528  -0.005073   0.009004
      8       0.010937   0.029844  -0.016497  -0.015362   0.020408   0.011256
      9       0.022445  -0.001655   0.012050   0.021368   0.033140  -0.015548
     10       0.000346  -0.018773  -0.046273   0.017918   0.084919   0.007587
     11      -0.018838   0.008483   0.001283  -0.012323   0.023589   0.007705
     12      -0.015658  -0.004431   0.013581   0.011647   0.004324  -0.021747
     13       0.005110  -0.006746  -0.015112   0.015175   0.035489   0.008670
     14      -0.001269   0.013463  -0.005275  -0.007359   0.037388   0.009608
     15       0.002186   0.016586   0.007600   0.013307   0.006091  -0.015540
     16       0.001411  -0.032853  -0.023372   0.019376   0.062849   0.003020
     17      -0.019971   0.004841   0.008244  -0.010524   0.017149   0.006134
     18      -0.004792   0.002518   0.009879   0.013856   0.005191  -0.022698
     19      -0.000520  -0.071164  -0.011004   0.024759   0.065890  -0.012901
     20      -0.035857   0.012335   0.000603  -0.015346   0.010869   0.005111
     21       0.003880   0.075574  -0.002698   0.005506  -0.011868   0.011261
     22       0.001323  -0.039624  -0.020208   0.021136   0.062364  -0.000473
     23      -0.020772  -0.009522   0.035526  -0.010178  -0.032278  -0.000881
     24       0.011670   0.106188  -0.017949  -0.004285  -0.013882   0.027413
     25      -0.002454  -0.088954  -0.014925   0.028803   0.091276  -0.024520
     26      -0.041020  -0.038950   0.078041   0.011062  -0.068641  -0.018919
     27       0.014835   0.083463  -0.020035  -0.006692  -0.006162   0.017141
     28      -0.004986  -0.120432  -0.012027   0.034071   0.112740  -0.040088
     29      -0.055312  -0.049795   0.090111   0.029879  -0.039551  -0.026745
     30       0.015751   0.165760  -0.031438  -0.010745  -0.022563   0.056441
     31      -0.003105  -0.098331  -0.012860   0.029803   0.093096  -0.029218
     32      -0.043029  -0.055258   0.106003   0.007758  -0.147460  -0.027190
     33       0.021812   0.188850  -0.043375  -0.018200  -0.022916   0.068508
     34      -0.006359  -0.138008  -0.007931   0.035797   0.115282  -0.048507
     35      -0.058648  -0.077686   0.138836   0.024242  -0.176486  -0.040972
     36       0.012123   0.195860  -0.029870  -0.007470  -0.029151   0.069806
     37       0.000296  -0.057551  -0.016653   0.023241   0.065896  -0.009487
     38      -0.025172  -0.043061   0.092683  -0.016596  -0.191831  -0.018173
     39       0.015312   0.242120  -0.040416  -0.012353  -0.034593   0.092163
     40      -0.000186  -0.064692  -0.015047   0.023987   0.066733  -0.012928
     41      -0.026921  -0.056662   0.115158  -0.019185  -0.255691  -0.025059
     42       0.004200   0.165422  -0.014318   0.002168  -0.029527   0.053935
     43       0.004231  -0.008073  -0.022256   0.015498   0.037018   0.014622
     44      -0.004998  -0.012904   0.050357  -0.036928  -0.151472  -0.000054
     45       0.001133   0.188533  -0.012890   0.004577  -0.035942   0.064370
     46       0.006811   0.024051  -0.025024   0.010057   0.014788   0.030373
     47       0.008882  -0.004104   0.040422  -0.055313  -0.183199   0.006761
     48       0.000018   0.105199  -0.000680   0.008846  -0.020281   0.024479
     49       0.004853   0.001044  -0.024210   0.014379   0.035519   0.018933
     50      -0.002691   0.003942   0.022093  -0.033927  -0.072266   0.008588
     51      -0.006255   0.082782   0.010866   0.016450  -0.020200   0.012245
     52       0.008206   0.039978  -0.029302   0.008287   0.012431   0.037649
     53       0.012513   0.024866  -0.007201  -0.050006  -0.044937   0.022593
     54      -0.072659  -0.065763   0.065986   0.028068   0.020652   0.000642
     55       0.025225   0.048384  -0.017976   0.000675  -0.040992  -0.017199
     56       0.031607   0.046419  -0.038047  -0.016615   0.035191  -0.001710
     57      -0.112262  -0.130204   0.088620   0.026599   0.039068   0.170598
     58       0.012557   0.029382  -0.010192  -0.003533  -0.046268   0.068373
     59       0.031456   0.040882  -0.039963  -0.001820   0.077222  -0.122139
     60      -0.109376  -0.128174   0.088251   0.027920   0.044254   0.131691
     61      -0.017876  -0.016700   0.006935  -0.008885  -0.046001   0.238320
     62       0.040300   0.047103  -0.041120   0.002219   0.093054  -0.239638
     63      -0.116733  -0.142503   0.093745   0.028836   0.054188   0.133915
     64       0.033786   0.063035  -0.019807  -0.009789  -0.071217   0.012531
     65       0.025190   0.034854  -0.039552  -0.000695   0.077036  -0.068115
     66      -0.141805  -0.168655   0.101759   0.021907   0.030654   0.375685
     67       0.013238   0.029501  -0.012510   0.004640  -0.027509   0.015134
     68       0.028579   0.036511  -0.040188   0.004488   0.091635  -0.143023
     69      -0.079254  -0.057080   0.082688   0.039819   0.018098  -0.133431
     70       0.018437   0.047310  -0.008976  -0.009029  -0.077003   0.077336
     71       0.026996   0.045444  -0.032150  -0.023294   0.011048   0.063960
     72      -0.049305  -0.011068   0.064614   0.039545   0.003808  -0.243883
     73       0.026745   0.059300  -0.014243  -0.006743  -0.074096   0.026500
     74       0.027637   0.050074  -0.031234  -0.033382  -0.019154   0.147836
     75      -0.104276  -0.087626   0.103116   0.044862   0.027581  -0.107421
     76       0.031358   0.074609  -0.012633  -0.013454  -0.106052   0.052490
     77       0.044356   0.060055  -0.050230  -0.025842   0.018181   0.052602
     78      -0.088439  -0.065320   0.092227   0.043522   0.020531  -0.148430
     79      -0.008067   0.006971   0.006795  -0.014043  -0.076966   0.223187
     80       0.005352   0.025147  -0.010341  -0.015450   0.016460   0.039578
     81      -0.059253  -0.052502   0.052759   0.023735   0.016739   0.012114
     82       0.060061   0.106501  -0.037625   0.009492  -0.041082  -0.238620
     83       0.061737   0.076717  -0.068004  -0.026393   0.026458   0.021939
     84      -0.083679  -0.085119   0.072219   0.027636   0.027074   0.045156
     85       0.068701   0.135421  -0.035743   0.006332  -0.072430  -0.236734
     86       0.081203   0.093641  -0.088072  -0.028587   0.032558  -0.011336
     87      -0.031406  -0.003673   0.037355   0.024667   0.000450  -0.094946
     88       0.068389   0.118650  -0.043180   0.012377  -0.036953  -0.299918
     89       0.060747   0.083989  -0.063888  -0.035893  -0.005896   0.132700
     90      -0.051267  -0.056861   0.037946   0.015819   0.019126   0.085816
     91       0.068066   0.108663  -0.047571   0.016172  -0.015684  -0.338842
     92       0.068197   0.078447  -0.076114  -0.022085   0.044340  -0.046755
     93       0.030665  -0.017391   0.035368   0.002567   0.030185  -0.011956
     94      -0.002217  -0.022739  -0.027898  -0.024185   0.048353   0.012559
     95      -0.008258  -0.006879   0.018602  -0.014631   0.033066   0.009100
     96       0.045185  -0.047653   0.056675  -0.029456   0.014573  -0.011736
     97      -0.001092  -0.047950  -0.026695  -0.093205  -0.026615   0.007466
     98      -0.010121  -0.004917   0.015389  -0.017342   0.028133   0.008666
     99       0.054159  -0.066478   0.082495  -0.065916   0.015932  -0.007866
    100      -0.000666  -0.065554   0.005375  -0.174201  -0.045307   0.013614
    101       0.000961  -0.020700   0.032938  -0.025387   0.037970   0.010535
    102       0.066244  -0.090985   0.100440  -0.095994   0.005060  -0.007606
    103       0.000937  -0.088984   0.009706  -0.238727  -0.100921   0.010203
    104      -0.000294  -0.020187   0.031365  -0.028354   0.033864   0.010188
    105       0.048491  -0.055854   0.086814  -0.066145   0.028719  -0.004395
    106      -0.002571  -0.055251   0.031935  -0.177468  -0.000562   0.023877
    107       0.013757  -0.036874   0.051769  -0.028541   0.053816   0.012856
    108       0.056078  -0.072276   0.107697  -0.096315   0.028883  -0.001472
    109      -0.002016  -0.071230   0.057481  -0.245867  -0.019073   0.028263
    110       0.021963  -0.048527   0.064427  -0.033811   0.061519   0.014248
    111       0.033237  -0.023067   0.062977  -0.024311   0.040579  -0.004709
    112      -0.005514  -0.022584   0.023401  -0.085445   0.063203   0.028261
    113       0.015537  -0.037598   0.053893  -0.024177   0.059017   0.013378
    114       0.028424  -0.012370   0.063983  -0.019032   0.049711  -0.002042
    115      -0.007182  -0.010315   0.040743  -0.075868   0.096075   0.036394
    116       0.024868  -0.049908   0.068577  -0.026744   0.070326   0.015309
    117       0.024359  -0.004156   0.037665   0.009970   0.040811  -0.008288
    118      -0.005011  -0.005894  -0.006886  -0.008404   0.086714   0.022679
    119       0.004874  -0.022834   0.037311  -0.016848   0.048859   0.011365
    120       0.011627   0.019614   0.021075   0.040077   0.052358  -0.007472
    121      -0.004242   0.020383  -0.013189   0.058841   0.138988   0.027155
    122       0.007010  -0.024018   0.039207  -0.014655   0.052475   0.011643
    123       0.050804  -0.058517   0.051274  -0.026677  -0.008427  -0.014532
    124      -0.000846  -0.054218  -0.059761  -0.081552  -0.095908  -0.001506
    125      -0.022373   0.012168  -0.005430  -0.011753   0.010447   0.006145
    126       0.046633  -0.041861   0.008995   0.022866  -0.041606  -0.017504
    127       0.000064  -0.046090  -0.062493  -0.058098  -0.073111   0.000398
    128      -0.026307  -0.004459  -0.016102  -0.055258  -0.072266  -0.001033
    129       0.044633  -0.050186  -0.009896   0.022765  -0.071987  -0.020088
    130       0.001644  -0.053654  -0.040840  -0.088981  -0.069101   0.000597
    131      -0.027891  -0.037705  -0.020618  -0.111955  -0.135526  -0.006946
    132       0.045160  -0.052308  -0.002360   0.015650  -0.065517  -0.019798
    133      -0.003643  -0.050166  -0.092692  -0.053004  -0.128230  -0.003955
    134      -0.027210   0.015720  -0.019417  -0.033963  -0.070247   0.000048
    135       0.045990  -0.010913   0.005517   0.067237  -0.014890  -0.013969
    136       0.002943  -0.029072  -0.056403  -0.015515  -0.005991   0.005656
    137      -0.026702  -0.004772  -0.016678  -0.057244  -0.077340  -0.001338
    138       0.046467  -0.056523   0.066124  -0.043742   0.019938  -0.011849
    139       0.001276  -0.043230  -0.085661  -0.039685  -0.109449  -0.003372
    140      -0.031514   0.049015  -0.019389   0.040043   0.079045   0.011094
    141       0.033203  -0.050888   0.028288  -0.026035   0.016811  -0.015490
    142       0.007614  -0.007969  -0.054974  -0.003203  -0.021462   0.006154
    143      -0.033197   0.054367  -0.022458   0.047632   0.089160   0.011529
    144       0.052091  -0.058802   0.070235  -0.041477   0.009080  -0.011985
    145       0.000553  -0.055076  -0.124471  -0.029128  -0.176858  -0.011137
    146      -0.043973   0.041817  -0.066318   0.045487   0.034768   0.003766
    147       0.050180  -0.062241   0.109043  -0.079003   0.054785  -0.006625
    148      -0.000755  -0.057020  -0.094594  -0.056336  -0.141840  -0.006893
    149      -0.025385   0.078943   0.016332   0.066701   0.165996   0.020929
    150       0.065179  -0.088952   0.073436  -0.055706  -0.028322  -0.015599
    151      -0.004296  -0.076348  -0.068725  -0.132613  -0.187157  -0.009922
    152      -0.021827   0.009818  -0.004798  -0.015281   0.005721   0.005740
    153       0.070946  -0.108591   0.109539  -0.105478  -0.003831  -0.010839
    154      -0.005392  -0.083726  -0.069056  -0.151307  -0.211731  -0.012074
    155      -0.017964   0.020908   0.005340   0.013050   0.066001   0.011603
    156       0.068313  -0.092178   0.067312  -0.046419  -0.045053  -0.017849
    157      -0.006395  -0.071753  -0.098700  -0.106608  -0.238164  -0.016766
    158      -0.032168   0.023157  -0.023849  -0.009064  -0.010945   0.003522
    159       0.067855  -0.089508   0.060624  -0.036858  -0.050951  -0.018961
    160      -0.004343  -0.089027  -0.047949  -0.175767  -0.183675  -0.007872
    161      -0.015421  -0.015336   0.003686  -0.051348  -0.041461   0.001621
    162       0.018051  -0.005380  -0.034351  -0.004826  -0.004984  -0.003387
    163      -0.004591  -0.018015  -0.015980   0.026224   0.037638   0.004071
    164      -0.033668   0.001620   0.003340   0.013599   0.038893   0.002033
    165       0.053819  -0.012271  -0.058648   0.016062  -0.017950   0.006109
    166      -0.021724  -0.018810   0.003722   0.069163   0.006903   0.000612
    167      -0.028503  -0.002233   0.006174   0.057455   0.007704   0.004103
    168       0.072438  -0.013565  -0.078707   0.016626  -0.034879   0.007082
    169      -0.020330  -0.018892  -0.000926   0.077715  -0.014079  -0.002187
    170      -0.060952   0.000053   0.029169   0.087526  -0.036221  -0.008290
    171       0.056964  -0.008502  -0.071558  -0.007953  -0.031526  -0.001174
    172      -0.008292  -0.015886  -0.015938   0.043058   0.001915  -0.002821
    173      -0.090406   0.005906   0.047734   0.068823  -0.039988  -0.020311
    174       0.110410  -0.020385  -0.106402   0.052891  -0.056886   0.018357
    175      -0.034720  -0.021545   0.015219   0.134256  -0.054655  -0.004697
    176      -0.054917  -0.004902   0.029054   0.144913  -0.075915  -0.005268
    177       0.125155  -0.021348  -0.121600   0.054426  -0.071230   0.019059
    178      -0.033403  -0.021607   0.011763   0.142263  -0.072262  -0.006999
    179      -0.079911  -0.003057   0.047364   0.169859  -0.110616  -0.015085
    180       0.129615  -0.025830  -0.114153   0.088457  -0.060101   0.028915
    181      -0.050577  -0.023854   0.035655   0.182186  -0.072606  -0.004118
    182      -0.017118  -0.011829   0.006038   0.172815  -0.070793   0.010373
    183       0.159811  -0.031418  -0.136241   0.119274  -0.078082   0.038094
    184      -0.061536  -0.025943   0.047710   0.227879  -0.105295  -0.005829
    185      -0.012160  -0.015781   0.005349   0.219606  -0.102499   0.013073
    186       0.110127  -0.023500  -0.093221   0.083990  -0.038949   0.027650
    187      -0.052860  -0.022931   0.041357   0.170408  -0.047777  -0.001509
    188       0.014206  -0.013084  -0.015754   0.139801  -0.023480   0.022441
    189       0.124927  -0.027059  -0.099136   0.110499  -0.039362   0.035907
    190      -0.065851  -0.024168   0.057895   0.207547  -0.060763  -0.001166
    191       0.043650  -0.017674  -0.033767   0.158655  -0.016821   0.034644
    192       0.072322  -0.016619  -0.065145   0.047514  -0.017527   0.016117
    193      -0.038059  -0.020160   0.025289   0.112741  -0.006786   0.000871
    194       0.009113  -0.008210  -0.015677   0.081522   0.015976   0.019302
    195       0.057123  -0.014789  -0.048775   0.045396  -0.000866   0.015299
    196      -0.039272  -0.019310   0.029096   0.104225   0.012687   0.003143
    197       0.034504  -0.008949  -0.033592   0.055186   0.053269   0.029045
    198       0.028634  -0.005987   0.014378   0.019906   0.032780  -0.015072
    199       0.011730  -0.015534  -0.055978   0.013647   0.066433   0.007228
    200      -0.027750   0.021595  -0.011417  -0.011548   0.012173   0.006553
    201       0.056455  -0.022957  -0.003279   0.006987   0.013668  -0.019759
    202       0.000316   0.012883  -0.038771   0.003362   0.023881   0.005129
    203      -0.091559  -0.020295  -0.145195  -0.047086   0.022615  -0.006801
    204       0.011330  -0.000421  -0.011848   0.003919   0.011475  -0.017373
    205       0.004937   0.026308  -0.013689  -0.001075   0.020317   0.004289
    206      -0.054137   0.000098  -0.076344  -0.056502   0.015037  -0.010093
    207      -0.052710   0.012581  -0.020540  -0.012734   0.011887  -0.019595
    208       0.004715   0.068470   0.044925  -0.008738   0.010643   0.004163
    209       0.016038  -0.003271  -0.051209  -0.040474   0.012257  -0.008045
    210      -0.147503   0.051457  -0.056149  -0.023693  -0.002040  -0.020173
    211       0.026189   0.083047   0.092829  -0.013675   0.009906   0.003078
    212       0.091408   0.016987   0.064514  -0.048103   0.014951  -0.010409
    213      -0.164063   0.070633  -0.070487  -0.015798  -0.011243  -0.018470
    214       0.040396   0.060371   0.080719  -0.011889   0.016589   0.003196
    215       0.088326   0.037477   0.129429  -0.070114   0.016597  -0.014349
    216      -0.225623   0.067142  -0.075830  -0.046679  -0.005072  -0.023286
    217       0.031104   0.126032   0.157380  -0.020148   0.000951   0.002052
    218       0.173734   0.009960   0.098779  -0.025686   0.016229  -0.007512
    219      -0.302570   0.099100  -0.104376  -0.056176  -0.016541  -0.023870
    220       0.048430   0.137134   0.195139  -0.023779   0.000520   0.001262
    221       0.233370   0.024820   0.189005  -0.030737   0.018540  -0.009008
    222      -0.207517   0.042905  -0.059777  -0.058588   0.006308  -0.025800
    223       0.014791   0.154599   0.174291  -0.021626  -0.007355   0.002191
    224       0.179856  -0.016816   0.017148   0.004160   0.014582  -0.002506
    225      -0.270421   0.055423  -0.076245  -0.077282   0.003867  -0.028290
    226       0.020076   0.187841   0.225608  -0.026365  -0.014194   0.001494
    227       0.246237  -0.022584   0.045291   0.022462   0.015660  -0.000076
    228      -0.109750   0.003583  -0.021954  -0.047153   0.020699  -0.025136
    229      -0.007716   0.140388   0.125812  -0.016903  -0.006825   0.003257
    230       0.101426  -0.036647  -0.100842   0.011166   0.011508  -0.000375
    231      -0.094507  -0.015087  -0.008585  -0.056304   0.029606  -0.026905
    232      -0.020933   0.162741   0.139047  -0.018265  -0.013296   0.003224
    233       0.104721  -0.057966  -0.165365   0.034412   0.010174   0.003523
    234      -0.032833  -0.011261  -0.002633  -0.024477   0.023293  -0.022178
    235      -0.012562   0.097321   0.061641  -0.010421   0.002273   0.004275
    236       0.019850  -0.029992  -0.134433  -0.011274   0.010655  -0.003217
    237       0.041030  -0.042040   0.023689  -0.016477   0.034537  -0.021997
    238      -0.028007   0.085463   0.025370  -0.006497   0.003177   0.005082
    239      -0.038360  -0.045742  -0.222221  -0.005322   0.008874  -0.001500
    240       0.008031   0.014975  -0.018009   0.011829   0.007795  -0.012573
    241       0.010521   0.007508  -0.030941   0.000683   0.024036   0.003427
    242      -0.065727   0.024261  -0.013762  -0.076451   0.010134  -0.015188
    243       0.026479   0.011027  -0.024119   0.004597   0.001881  -0.013789
    244       0.014590  -0.013238  -0.055033   0.004896   0.029575   0.003376
    245      -0.087694   0.021738  -0.016544  -0.065308   0.020632  -0.014665
                 12         13         14         15         16         17    
      0      -0.031064  -0.019858  -0.005595   0.034116   0.035626  -0.022524
      1       0.010123   0.016177   0.005419   0.044646  -0.009081   0.019433
      2       0.041773   0.024019   0.002279   0.056672  -0.017674  -0.032399
      3      -0.040875  -0.032422   0.000918   0.012413   0.033718   0.004889
      4       0.010189   0.003187   0.018626   0.015736  -0.019947   0.051641
      5      -0.043303  -0.004043   0.003147   0.021818  -0.011555  -0.006378
      6       0.015194   0.034956   0.007738   0.013621   0.033948  -0.085647
      7      -0.025432   0.011008   0.010861  -0.012263   0.021604   0.022844
      8       0.009199   0.020220   0.006659   0.010612   0.003742  -0.030550
      9      -0.028173  -0.013737  -0.014426   0.055169   0.010151  -0.033909
     10       0.002496   0.013445   0.007818   0.057154   0.012580   0.024668
     11       0.031484   0.043908   0.015011  -0.003444   0.005482  -0.043981
     12      -0.016526  -0.002285  -0.002224   0.033422   0.033535  -0.058996
     13       0.000774   0.012725   0.008186   0.025853   0.000759   0.036258
     14       0.027042   0.030571   0.008109   0.019775  -0.004667  -0.031373
     15      -0.018668  -0.009730  -0.006989   0.043901   0.018724  -0.046903
     16      -0.001831   0.006292   0.006185   0.043755   0.009842   0.032430
     17       0.030972   0.042792   0.014995  -0.005599   0.006408  -0.042319
     18      -0.022868  -0.012481  -0.006008   0.041770   0.029252  -0.058984
     19      -0.015546  -0.007012   0.003050   0.045986   0.025673   0.016509
     20       0.035871   0.051415   0.021177  -0.013970   0.016597  -0.056827
     21       0.008544   0.006734  -0.002634   0.038276  -0.014446  -0.007632
     22      -0.004427   0.000823   0.004757   0.046725   0.013613   0.028254
     23       0.032037   0.013723   0.006939   0.000882  -0.005915  -0.017937
     24      -0.002065   0.052214   0.009915   0.005199  -0.025850   0.027953
     25      -0.026144  -0.008960   0.002029   0.051799   0.049357  -0.025519
     26       0.099297  -0.123257  -0.030862   0.105538  -0.021847  -0.054844
     27      -0.032170   0.072847   0.015029  -0.015686  -0.007336   0.023163
     28      -0.039774  -0.014360   0.000590   0.054431   0.072949  -0.064343
     29       0.149322  -0.191794  -0.048186   0.168588  -0.016779  -0.130422
     30       0.023842   0.074402   0.017051  -0.004062  -0.058287   0.065638
     31      -0.030638  -0.011857   0.001093   0.052607   0.055240  -0.032370
     32       0.104386  -0.179947  -0.049081   0.135131  -0.047488   0.013362
     33       0.014474   0.110868   0.027304  -0.031352  -0.065481   0.091023
     34      -0.047337  -0.019896  -0.001323   0.056499   0.082991  -0.074974
     35       0.158005  -0.289626  -0.079728   0.219898  -0.061280  -0.013061
     36       0.061283   0.050499   0.011325   0.020810  -0.080033   0.066818
     37      -0.013309  -0.005776   0.002788   0.049465   0.025180   0.015740
     38       0.041013  -0.099102  -0.029042   0.057597  -0.056558   0.119995
     39       0.081428   0.067852   0.016972   0.013325  -0.104229   0.092282
     40      -0.016416  -0.008438   0.001925   0.050583   0.028911   0.011879
     41       0.044354  -0.144897  -0.044006   0.081069  -0.077295   0.179314
     42       0.072658   0.003215  -0.002025   0.056052  -0.070531   0.036133
     43       0.007951   0.004096   0.005620   0.044330  -0.010238   0.069659
     44      -0.024429   0.038238   0.009698  -0.047483  -0.038969   0.144981
     45       0.101788  -0.015127  -0.006500   0.075565  -0.088425   0.040016
     46       0.021984   0.009289   0.007008   0.041582  -0.034984   0.108905
     47      -0.071434   0.098663   0.024713  -0.105656  -0.045670   0.221267
     48       0.045815  -0.017998  -0.008829   0.063789  -0.036859  -0.001432
     49       0.011647   0.007658   0.006750   0.042220  -0.014800   0.074513
     50      -0.027614   0.092609   0.027048  -0.073593  -0.014317   0.073628
     51       0.054180  -0.052886  -0.018412   0.088985  -0.028751  -0.026258
     52       0.025830   0.016602   0.009672   0.035916  -0.040465   0.116436
     53      -0.071158   0.186534   0.052448  -0.143133  -0.006154   0.095155
     54       0.047769   0.074338   0.019580  -0.008773   0.015503  -0.038831
     55      -0.048714   0.012315   0.013562  -0.057745   0.070652  -0.063056
     56      -0.008903  -0.019898  -0.007059   0.062406  -0.007441  -0.026003
     57       0.031168   0.077467   0.026454   0.011907  -0.011499   0.009578
     58      -0.076447   0.003991   0.015683  -0.057345   0.077972  -0.074609
     59       0.074605   0.015192  -0.006716   0.084669  -0.063753   0.068220
     60       0.061388   0.097080   0.029652   0.003302  -0.024683   0.040369
     61      -0.123656  -0.011967   0.018927  -0.044089   0.078561  -0.077923
     62       0.165869   0.074382   0.002923   0.058957  -0.103512   0.160874
     63       0.088812   0.118685   0.034840  -0.000882  -0.045427   0.085325
     64      -0.077453   0.007163   0.016399  -0.088354   0.103546  -0.107049
     65       0.030639  -0.018085  -0.013517   0.108783  -0.049484   0.025062
     66      -0.071378   0.018968   0.020259   0.045960   0.017057  -0.063465
     67      -0.048970   0.010615   0.013366  -0.041748   0.058018  -0.048094
     68       0.085814   0.014379  -0.009219   0.100728  -0.076589   0.081240
     69       0.127110   0.145041   0.033920  -0.071667   0.011460  -0.021830
     70      -0.105839   0.000235   0.018311  -0.093392   0.120342  -0.144472
     71      -0.048392  -0.029071  -0.004073   0.039987   0.025640  -0.080656
     72       0.136882   0.143640   0.030228  -0.088294   0.030896  -0.051624
     73      -0.089257   0.005403   0.017189  -0.093907   0.115802  -0.136043
     74      -0.108101  -0.053163  -0.003808   0.021763   0.069480  -0.154877
     75       0.153470   0.176625   0.042947  -0.086683  -0.004453   0.007308
     76      -0.124587  -0.000121   0.020326  -0.129979   0.160029  -0.208059
     77      -0.063665  -0.059996  -0.014113   0.075492   0.018696  -0.073227
     78       0.149380   0.167792   0.039429  -0.087999   0.006015  -0.010120
     79      -0.145937  -0.013677   0.020780  -0.082125   0.122063  -0.151334
     80      -0.002253   0.019615   0.008032   0.005355   0.014048  -0.056218
     81       0.019777   0.045855   0.012491   0.010491   0.025679  -0.060349
     82       0.007772   0.030615   0.008910  -0.073822   0.074056  -0.072348
     83      -0.072350  -0.085098  -0.023391   0.106861   0.015476  -0.075047
     84       0.049244   0.078220   0.021902  -0.003235   0.001600  -0.010700
     85      -0.039105   0.012971   0.007772  -0.101295   0.135172  -0.198224
     86      -0.077140  -0.107909  -0.032093   0.134756   0.007502  -0.058741
     87       0.013462   0.033767   0.006323  -0.001628   0.061227  -0.134434
     88       0.029011   0.037542   0.007661  -0.074272   0.067295  -0.059515
     89      -0.156951  -0.123782  -0.025563   0.096058   0.077897  -0.201222
     90      -0.021983   0.006165   0.004223   0.047687   0.023925  -0.053786
     91       0.070115   0.052610   0.007656  -0.058116   0.026429   0.023994
     92      -0.029971  -0.071252  -0.024653   0.119178  -0.018164  -0.006133
     93      -0.023500  -0.015157  -0.025841   0.030867   0.006104  -0.017978
     94       0.034028  -0.012691  -0.006212   0.028800   0.009584   0.013425
     95       0.022630   0.052501   0.009197  -0.018727   0.000394  -0.024620
     96      -0.038275   0.006493  -0.032003  -0.002272  -0.005590   0.009804
     97       0.039732  -0.006741  -0.006684   0.000733   0.006584  -0.014550
     98       0.025008   0.050932   0.010109  -0.017461   0.001952  -0.031559
     99      -0.027882  -0.003905  -0.049578  -0.053317  -0.009097   0.024674
    100       0.091092  -0.062482  -0.037982  -0.091508   0.012551  -0.039268
    101       0.014441   0.063508   0.003024  -0.038656  -0.005236  -0.002581
    102      -0.037842   0.011043  -0.056947  -0.085818  -0.016795   0.046149
    103       0.100476  -0.065365  -0.041486  -0.129920   0.011051  -0.063074
    104       0.016563   0.061579   0.003433  -0.038789  -0.004457  -0.007222
    105      -0.005370  -0.031312  -0.058607  -0.064099  -0.002783   0.013258
    106       0.131618  -0.112861  -0.065078  -0.134469   0.020372  -0.035125
    107       0.001112   0.077919  -0.003986  -0.059067  -0.012856   0.030764
    108       0.002730  -0.039615  -0.072488  -0.106638  -0.005460   0.024155
    109       0.172158  -0.155926  -0.090741  -0.211108   0.025607  -0.055489
    110      -0.006651   0.086425  -0.008800  -0.074680  -0.018005   0.051220
    111       0.005571  -0.045650  -0.048491  -0.013876   0.006501  -0.012106
    112       0.117120  -0.101897  -0.055882  -0.063551   0.019046  -0.003382
    113      -0.001988   0.080848  -0.004302  -0.058125  -0.014311   0.037227
    114       0.022303  -0.064839  -0.053586  -0.012686   0.010420  -0.021595
    115       0.145727  -0.134402  -0.073140  -0.076179   0.021396   0.002057
    116      -0.012031   0.092492  -0.009661  -0.073208  -0.020952   0.064239
    117      -0.003425  -0.037649  -0.031691   0.033800   0.010147  -0.026973
    118       0.067882  -0.051195  -0.025389   0.020753   0.012943   0.021081
    119       0.008477   0.068182   0.002426  -0.038115  -0.007115   0.008472
    120       0.008739  -0.050683  -0.024564   0.070067   0.015043  -0.046684
    121       0.062551  -0.050374  -0.020525   0.076604   0.005481   0.040972
    122       0.005809   0.070276   0.001834  -0.038371  -0.008389   0.013393
    123      -0.060458   0.042706  -0.024851   0.018164  -0.014405   0.024663
    124       0.003921   0.056521   0.015994   0.067702  -0.003909  -0.022402
    125       0.038716   0.034200   0.019043   0.002755   0.009764  -0.073543
    126      -0.076083   0.081877  -0.016849   0.085046  -0.028399   0.005257
    127       0.003323   0.053163   0.010425   0.069790  -0.008990  -0.017542
    128       0.031964   0.059779   0.040438   0.027177   0.017158  -0.096544
    129      -0.091759   0.127915  -0.004541   0.122997  -0.017366   0.030086
    130       0.012570   0.027986   0.007132   0.034087  -0.005032  -0.022532
    131       0.011249   0.122050   0.062695   0.052068   0.049003  -0.048177
    132      -0.089721   0.120580  -0.006085   0.112068  -0.016326   0.031633
    133      -0.012646   0.102903   0.026004   0.124008  -0.005181  -0.016254
    134       0.048133   0.018583   0.031158   0.017238  -0.006662  -0.155508
    135      -0.053980   0.025102  -0.032519   0.070680  -0.062333  -0.064839
    136       0.010019   0.024673  -0.002301   0.053998  -0.020545  -0.012790
    137       0.032129   0.059672   0.040755   0.027451   0.016920  -0.098861
    138      -0.038491   0.001050  -0.024926  -0.016366  -0.004751   0.014651
    139      -0.018665   0.097933   0.012378   0.114012  -0.016347  -0.014046
    140       0.059239  -0.010301   0.006047  -0.001977   0.010984  -0.089492
    141      -0.034054  -0.020426   0.022996   0.020581  -0.009933  -0.016085
    142      -0.007408   0.078198  -0.057463   0.062412  -0.007893   0.017803
    143       0.061137  -0.016477   0.006055  -0.001429   0.011152  -0.090392
    144      -0.049482   0.024972  -0.037937  -0.012137  -0.007660   0.028478
    145      -0.045868   0.146916   0.050454   0.184632  -0.030454  -0.024661
    146       0.055225  -0.011337   0.070456   0.058692   0.002927  -0.128264
    147      -0.017492  -0.033839  -0.051283  -0.083053   0.008540   0.025570
    148      -0.021496   0.102864   0.038469   0.130672  -0.018362  -0.026301
    149       0.072705  -0.033937  -0.063283  -0.063444   0.020248  -0.057008
    150      -0.084770   0.082136  -0.025817   0.007595  -0.020203   0.068203
    151      -0.005996   0.089279   0.044258   0.098686   0.003241  -0.045731
    152       0.037164   0.037451   0.020361   0.003415   0.009791  -0.072979
    153      -0.061768   0.044612  -0.039880  -0.064733  -0.012247   0.083568
    154      -0.006437   0.095291   0.051913   0.102978   0.006394  -0.052719
    155       0.043819   0.014864   0.000385  -0.024325   0.005007  -0.053618
    156      -0.102936   0.111596  -0.021074   0.032047  -0.025671   0.078046
    157      -0.036931   0.143912   0.063467   0.171206  -0.004403  -0.054084
    158       0.047384   0.026420   0.030354   0.025317   0.014987  -0.107257
    159      -0.109403   0.121586  -0.017719   0.047373  -0.027485   0.077248
    160       0.015828   0.057847   0.040257   0.052388   0.012467  -0.049914
    161       0.019728   0.072163   0.031608   0.011083   0.009538  -0.059626
    162      -0.024334  -0.027204  -0.002511   0.018230   0.029213  -0.004407
    163      -0.002375   0.003055   0.008424   0.025532  -0.016023   0.037922
    164      -0.004616   0.006546   0.000793   0.031059  -0.021779  -0.021297
    165       0.021819  -0.022226   0.004771   0.000462   0.029082  -0.003051
    166      -0.025746  -0.006431  -0.000180   0.012086  -0.016360   0.032220
    167       0.000250   0.001701  -0.002399   0.011458  -0.020902  -0.025705
    168       0.036619  -0.023025   0.011856  -0.047270  -0.037518  -0.038694
    169      -0.035283  -0.012398   0.000491  -0.027661  -0.074601  -0.000876
    170      -0.063283  -0.017261  -0.013315  -0.038230  -0.098215  -0.076778
    171       0.000605  -0.027059   0.007259  -0.057013  -0.107799  -0.075296
    172      -0.027348  -0.007444   0.005346  -0.036967  -0.132530  -0.025220
    173      -0.121349  -0.025797  -0.022681  -0.048045  -0.172630  -0.118969
    174       0.097866  -0.020376   0.024804  -0.088304  -0.015771  -0.028362
    175      -0.054856  -0.026593  -0.005275  -0.060529  -0.062956  -0.002565
    176      -0.051246  -0.026635  -0.012066  -0.080108  -0.080048  -0.073687
    177       0.109971  -0.021184   0.030594  -0.128236  -0.068537  -0.058650
    178      -0.061676  -0.031401  -0.004405  -0.094295  -0.109506  -0.030779
    179      -0.100601  -0.042320  -0.020631  -0.121838  -0.142697  -0.114985
    180       0.144278  -0.016726   0.030525  -0.078055   0.078454   0.024475
    181      -0.064389  -0.034994  -0.011812  -0.051443   0.010927   0.034402
    182       0.024102  -0.016565   0.000172  -0.069565   0.021720  -0.013934
    183       0.193212  -0.015045   0.041127  -0.111036   0.101565   0.037226
    184      -0.078214  -0.046376  -0.015709  -0.079068   0.023730   0.035612
    185       0.034961  -0.024212   0.001861  -0.103942   0.041002  -0.007596
    186       0.127780  -0.015684   0.022312  -0.025233   0.141977   0.060493
    187      -0.056619  -0.029097  -0.013723  -0.006955   0.066617   0.068376
    188       0.085557   0.002650   0.009899  -0.015225   0.096134   0.036923
    189       0.163977  -0.013323   0.026402  -0.016044   0.214063   0.101458
    190      -0.065372  -0.036045  -0.019316   0.001308   0.123472   0.096669
    191       0.144782   0.010129   0.019151  -0.005923   0.172903   0.082776
    192       0.066344  -0.018837   0.009052   0.013081   0.113274   0.043474
    193      -0.036290  -0.014857  -0.007977   0.024427   0.049826   0.064887
    194       0.074170   0.011820   0.008429   0.024631   0.071578   0.027315
    195       0.054650  -0.019453   0.002723   0.051325   0.161985   0.070384
    196      -0.028634  -0.011300  -0.009182   0.055823   0.091512   0.089165
    197       0.123994   0.026508   0.016594   0.063335   0.127424   0.063368
    198      -0.028495  -0.017190  -0.016287   0.050810  -0.000606  -0.031111
    199       0.008279  -0.006045   0.011668   0.047745  -0.027081   0.012711
    200       0.036430   0.037911   0.021981  -0.000589   0.005790  -0.058465
    201      -0.057207  -0.055132   0.016872   0.004269  -0.105729  -0.047832
    202       0.023745  -0.009459   0.033123  -0.059390  -0.174260  -0.009994
    203      -0.040349  -0.029753   0.020340  -0.076653   0.015573   0.095943
    204      -0.054390  -0.044986  -0.007660  -0.007627  -0.067073  -0.025924
    205       0.020908  -0.008543   0.029891  -0.050025  -0.151376  -0.010221
    206      -0.049269  -0.032962   0.026562  -0.044602   0.052673   0.082544
    207      -0.049788  -0.045388   0.003944  -0.012722  -0.035211  -0.004694
    208       0.015550   0.001121   0.005702  -0.029174  -0.076104  -0.003017
    209      -0.056599  -0.030846   0.007361  -0.034215   0.037041   0.061954
    210      -0.042277  -0.006118  -0.133650  -0.011484   0.039926   0.016388
    211       0.009890  -0.008460   0.045815  -0.017205  -0.044247   0.001260
    212      -0.071623  -0.064127   0.136987  -0.008541   0.084313   0.065348
    213      -0.043416   0.028293  -0.259239  -0.005853   0.067473   0.014921
    214       0.011860  -0.024410   0.100751  -0.025791  -0.086986  -0.004939
    215      -0.074253  -0.095221   0.260302   0.002932   0.141050   0.085022
    216      -0.032269  -0.011247  -0.111459  -0.017419   0.084008   0.040528
    217       0.001926   0.002481   0.017910   0.006175   0.041392   0.012792
    218      -0.083968  -0.056631   0.107680   0.002518   0.057475   0.043246
    219      -0.025920   0.020270  -0.222133  -0.015803   0.145906   0.057286
    220      -0.002458  -0.005183   0.050797   0.015654   0.066282   0.016062
    221      -0.095093  -0.082222   0.210900   0.022721   0.093647   0.045360
    222      -0.030136  -0.057807   0.055721  -0.025605   0.050891   0.044122
    223      -0.000535   0.023617  -0.052377   0.017874   0.094374   0.019372
    224      -0.081884  -0.014368  -0.059505  -0.011979  -0.016922   0.017526
    225      -0.021848  -0.063545   0.078984  -0.030743   0.085969   0.063731
    226      -0.007131   0.032351  -0.074603   0.036410   0.159869   0.027598
    227      -0.091954  -0.006610  -0.088310  -0.002717  -0.039220  -0.000993
    228      -0.038591  -0.097024   0.193373  -0.026994  -0.025907   0.022579
    229       0.005436   0.033266  -0.092993   0.005863   0.062961   0.015278
    230      -0.066273   0.018483  -0.189652  -0.038024  -0.063321   0.014944
    231      -0.036932  -0.133118   0.324055  -0.033283  -0.052151   0.024849
    232       0.003429   0.049466  -0.147721   0.014817   0.104749   0.020931
    233      -0.064051   0.051087  -0.318003  -0.049001  -0.121756  -0.005537
    234      -0.048767  -0.089746   0.161854  -0.020681  -0.068755  -0.001893
    235       0.013557   0.021263  -0.060405  -0.017564  -0.022723   0.003983
    236      -0.053753   0.008565  -0.150269  -0.049464  -0.035724   0.038212
    237      -0.055460  -0.121942   0.270462  -0.023195  -0.130511  -0.018482
    238       0.017706   0.027877  -0.088766  -0.027081  -0.048837   0.000760
    239      -0.042353   0.033761  -0.248089  -0.069311  -0.072090   0.036657
    240      -0.051551  -0.035166  -0.037783  -0.018013  -0.049346  -0.020463
    241       0.021791  -0.013473   0.044123  -0.052972  -0.179294  -0.014208
    242      -0.054481  -0.035227   0.045454  -0.013612   0.099324   0.079732
    243      -0.050791  -0.038921  -0.032465  -0.020801  -0.036275  -0.012117
    244       0.021395  -0.015916   0.049304  -0.054398  -0.192161  -0.010249
    245      -0.057155  -0.032607   0.039529  -0.013836   0.074631   0.072041
                 18         19         20         21         22         23    
      0      -0.061345  -0.005159  -0.070112   0.028577   0.067529   0.023657
      1      -0.000250   0.008099  -0.001754   0.021656  -0.053821  -0.033672
      2      -0.006648   0.025547   0.000416  -0.026965  -0.090893  -0.032933
      3      -0.060156  -0.046779  -0.019502   0.022237   0.099317   0.019837
      4      -0.000570  -0.049302   0.063248   0.019994  -0.013234  -0.041565
      5      -0.012909  -0.009009   0.064970  -0.064957  -0.064362  -0.056563
      6      -0.009039   0.063913  -0.091954   0.007499  -0.038165  -0.018357
      7      -0.008332  -0.044500   0.039013   0.027034   0.042644   0.006680
      8      -0.015997  -0.016129   0.023402  -0.005904   0.013855   0.006929
      9      -0.015439   0.051044  -0.081984   0.018221  -0.060225  -0.005654
     10      -0.036072  -0.021127   0.007393  -0.003673  -0.064489  -0.013909
     11      -0.010484  -0.010884   0.013274   0.001785   0.034377   0.009952
     12      -0.038073   0.042527  -0.094821   0.022712   0.004232  -0.001002
     13      -0.010027  -0.030468   0.021703   0.030362   0.002785  -0.010966
     14      -0.009506  -0.005559   0.017399  -0.007725  -0.010146  -0.003832
     15      -0.029747   0.053274  -0.089001   0.016874  -0.031043  -0.011256
     16      -0.025291  -0.033879   0.015096   0.024219  -0.014262  -0.010854
     17      -0.005707  -0.017147   0.015314   0.007843   0.045969   0.006827
     18      -0.035220   0.054577  -0.096738   0.019738  -0.018662  -0.008949
     19      -0.026164  -0.031725   0.006193   0.035391  -0.001905  -0.010033
     20      -0.019335  -0.014677   0.002377   0.002132   0.062107   0.009874
     21      -0.015681   0.029901  -0.059874   0.009759  -0.029111  -0.010936
     22      -0.024830  -0.032922   0.011934   0.027503  -0.016482  -0.012716
     23       0.000948  -0.021290   0.017411   0.021655   0.066067   0.006903
     24      -0.055555   0.038750  -0.050223   0.006294  -0.030980  -0.011662
     25      -0.030614  -0.008390  -0.025036   0.035782  -0.017399  -0.016232
     26       0.140169  -0.087464   0.037677   0.022629   0.071548   0.013219
     27      -0.105436   0.079260  -0.082038   0.005562  -0.047902  -0.017028
     28      -0.030934   0.006910  -0.049703   0.041883  -0.014875  -0.018353
     29       0.273434  -0.162866   0.068860   0.039038   0.122454   0.023191
     30      -0.030928  -0.006417   0.001752   0.006816  -0.005180  -0.005398
     31      -0.035237  -0.000693  -0.033940   0.036172  -0.021458  -0.017495
     32       0.102413  -0.049126   0.011552  -0.005490  -0.010405   0.003994
     33      -0.062446   0.000587   0.009611   0.005213  -0.004085  -0.005899
     34      -0.039078   0.020058  -0.063598   0.041619  -0.021238  -0.019197
     35       0.211960  -0.100224   0.025565  -0.007694  -0.014418   0.007967
     36       0.037234  -0.062530   0.044127   0.011404   0.023558   0.001686
     37      -0.034389  -0.019198  -0.005202   0.029013  -0.026476  -0.016497
     38      -0.083124   0.062792  -0.038388  -0.034942  -0.100105  -0.012911
     39       0.060826  -0.100580   0.086101   0.013873   0.049691   0.007505
     40      -0.038055  -0.013359  -0.011619   0.028619  -0.030520  -0.017385
     41      -0.123707   0.103696  -0.066394  -0.062132  -0.180267  -0.023366
     42       0.073185  -0.067669   0.031020   0.011905   0.015886   0.000749
     43      -0.029208  -0.044455   0.032031   0.021508  -0.025418  -0.013429
     44      -0.205216   0.113646  -0.047477  -0.026031  -0.076880  -0.014428
     45       0.123111  -0.108945   0.062842   0.013684   0.034669   0.006049
     46      -0.028243  -0.059492   0.055788   0.015181  -0.028350  -0.011688
     47      -0.336719   0.190938  -0.080177  -0.044739  -0.133662  -0.024805
     48       0.044035  -0.018633  -0.023072   0.010727  -0.012677  -0.006463
     49      -0.025353  -0.050726   0.039572   0.021353  -0.020731  -0.012102
     50      -0.154932   0.064865  -0.016116   0.004343   0.012633  -0.002782
     51       0.070464  -0.021865  -0.032657   0.011399  -0.015518  -0.006752
     52      -0.027226  -0.066041   0.066203   0.015192  -0.023373  -0.011186
     53      -0.232525   0.093698  -0.019791   0.009739   0.026487  -0.002423
     54      -0.008258   0.020984  -0.024874  -0.000692  -0.019352  -0.008605
     55       0.035167  -0.011029   0.034361  -0.020043  -0.018159  -0.004355
     56      -0.044377   0.005795  -0.040878   0.029199   0.028725   0.002389
     57      -0.017329  -0.008374   0.020702   0.015177   0.000006  -0.005421
     58       0.042548  -0.010278   0.042565  -0.023311  -0.023680  -0.004916
     59      -0.080238  -0.029132  -0.018419   0.056142   0.065117   0.005627
     60      -0.023415  -0.031072   0.046069   0.022704   0.025048   0.007053
     61       0.047697  -0.012033   0.058376  -0.022939  -0.030992  -0.010061
     62      -0.098550  -0.097263   0.057798   0.078927   0.140148   0.043110
     63      -0.032318  -0.062944   0.084933   0.034751   0.057145   0.021091
     64       0.056974  -0.007028   0.039743  -0.032722  -0.016971   0.008936
     65      -0.075335   0.011315  -0.066432   0.045425   0.018028  -0.021167
     66      -0.001159   0.046636  -0.031789  -0.003376  -0.069325  -0.042921
     67       0.029418  -0.012076   0.037735  -0.018290  -0.026531  -0.013374
     68      -0.088454  -0.024212  -0.027646   0.057204   0.053691  -0.005715
     69       0.017191  -0.006795   0.049657  -0.045145  -0.043279  -0.006690
     70       0.076637   0.011254   0.042019  -0.059903  -0.063181  -0.008434
     71      -0.017759   0.021450  -0.037939   0.004195  -0.000094  -0.000295
     72       0.023630   0.007126   0.026320  -0.053070  -0.049256  -0.004055
     73       0.071834   0.009403   0.038240  -0.056549  -0.057519  -0.006987
     74       0.011270   0.047432  -0.051094  -0.020459  -0.032809  -0.003569
     75       0.023456  -0.029736   0.100180  -0.059209  -0.049351  -0.007695
     76       0.107028   0.029862   0.040167  -0.092880  -0.096187  -0.009429
     77      -0.041092   0.033459  -0.086444   0.036621   0.024483   0.001269
     78       0.024167  -0.018996   0.079498  -0.058229  -0.050289  -0.006816
     79       0.081892   0.011898   0.052471  -0.060820  -0.070556  -0.012331
     80      -0.002304  -0.004504   0.026886  -0.024338  -0.016258  -0.001003
     81      -0.015963   0.040025  -0.065774   0.010778  -0.018363  -0.011268
     82       0.031701   0.002030   0.004891  -0.027938  -0.026765  -0.008569
     83      -0.062588   0.049349  -0.135684   0.056790   0.033297  -0.003236
     84      -0.014173   0.003960  -0.001808   0.007283  -0.002925  -0.002328
     85       0.080832   0.070184  -0.048856  -0.075211  -0.121216  -0.038691
     86      -0.089905   0.049711  -0.171116   0.084789   0.066966   0.003530
     87       0.000990   0.086970  -0.125912  -0.009426  -0.064980  -0.028579
     88       0.024288  -0.002329   0.002189  -0.023551  -0.017111  -0.006218
     89      -0.017328   0.115928  -0.190704   0.019287  -0.052035  -0.030493
     90      -0.039524   0.042473  -0.098872   0.040305   0.012395  -0.004645
     91      -0.009948  -0.045812   0.032553   0.007669   0.045367   0.013043
     92      -0.093166   0.014889  -0.116780   0.082886   0.086079   0.012638
     93       0.010622   0.037759  -0.075238   0.020390  -0.042744  -0.006511
     94      -0.023986  -0.013688   0.019783  -0.014260  -0.044714  -0.017224
     95       0.009619  -0.025325   0.019543   0.012175   0.050049   0.016583
     96       0.030981   0.014053  -0.058610   0.021208  -0.021236  -0.002508
     97      -0.044262   0.003225   0.015183  -0.000773  -0.007757  -0.023861
     98       0.005160  -0.020364   0.014556   0.015560   0.052760   0.016492
     99       0.031613   0.000824  -0.051027   0.011303  -0.002742   0.020090
    100      -0.086170   0.017032   0.008274  -0.016153   0.031991   0.017111
    101       0.024393  -0.042762   0.028242   0.010741   0.059296   0.025362
    102       0.041846  -0.015726  -0.040701   0.012615   0.016284   0.029660
    103      -0.115538   0.032524   0.003501  -0.007008   0.068137   0.023289
    104       0.020456  -0.039517   0.026576   0.011366   0.060461   0.024926
    105       0.022718   0.006608  -0.056761  -0.000986  -0.006308   0.034653
    106      -0.086111   0.007278   0.008001  -0.049738   0.027671   0.058623
    107       0.047451  -0.067233   0.041744   0.007047   0.065458   0.034612
    108       0.021580  -0.003521  -0.051271  -0.009448   0.010634   0.055066
    109      -0.121336   0.017292   0.001284  -0.065855   0.060393   0.098497
    110       0.060728  -0.082578   0.050581   0.004351   0.070806   0.040853
    111       0.020700   0.024457  -0.068538  -0.001201  -0.032331   0.020261
    112      -0.023970  -0.020274   0.020748  -0.060326  -0.020771   0.040692
    113       0.053910  -0.071991   0.044392   0.006119   0.063583   0.034837
    114       0.020851   0.027726  -0.071468  -0.009945  -0.038284   0.027635
    115      -0.002056  -0.035409   0.026344  -0.084998  -0.030375   0.064593
    116       0.075012  -0.094143   0.056646   0.001735   0.067662   0.041520
    117       0.015837   0.039893  -0.075862   0.010701  -0.049685  -0.002947
    118       0.008892  -0.029421   0.027936  -0.037233  -0.054694  -0.004289
    119       0.033363  -0.048295   0.031063   0.010718   0.056782   0.025500
    120       0.019523   0.045747  -0.080668   0.010419  -0.065902  -0.011084
    121       0.060781  -0.055776   0.041568  -0.039487  -0.091792  -0.012033
    122       0.036481  -0.050100   0.032474   0.010173   0.054101   0.025512
    123       0.058404  -0.005777  -0.045297   0.004042  -0.022134   0.012887
    124      -0.008138  -0.006905   0.018801  -0.024884  -0.006753   0.011786
    125      -0.020168   0.011642  -0.007846   0.029644   0.060597   0.016739
    126       0.060304  -0.018936  -0.035518  -0.116529  -0.052669   0.185806
    127      -0.018048  -0.013545   0.023583  -0.061888  -0.029247   0.074410
    128       0.011786   0.026239  -0.016070   0.091780   0.112385  -0.089890
    129       0.109744  -0.024577  -0.047239  -0.156875  -0.073491   0.288868
    130      -0.026824  -0.003285   0.016836   0.017547   0.000943  -0.057738
    131       0.110948   0.031533  -0.055714   0.139652   0.117437  -0.086263
    132       0.107602  -0.022479  -0.048705  -0.134214  -0.068474   0.255667
    133       0.020421  -0.018204   0.020132  -0.119674  -0.037773   0.174454
    134      -0.059506   0.029978   0.011301   0.077446   0.140718  -0.155346
    135      -0.040426  -0.019492   0.010772  -0.157546  -0.030361   0.140320
    136      -0.055682  -0.020108   0.042417  -0.094211  -0.060728   0.129926
    137       0.011672   0.026974  -0.016466   0.092953   0.114368  -0.094273
    138       0.028695   0.014381  -0.045447   0.064020  -0.006669  -0.078860
    139       0.010996  -0.028823   0.010940  -0.131305  -0.048571   0.178204
    140      -0.080049   0.028338  -0.030904  -0.033812   0.007396   0.131048
    141      -0.003564   0.032132   0.004019   0.025894  -0.018265  -0.011642
    142      -0.009680  -0.031484  -0.078021  -0.135245  -0.098186   0.180574
    143      -0.087280   0.030953  -0.033930  -0.040062  -0.000678   0.140402
    144       0.050887   0.000498  -0.059752   0.047437  -0.011070  -0.056497
    145       0.044405  -0.043152   0.054078  -0.210866  -0.052963   0.312165
    146      -0.093161   0.042234   0.040698  -0.079448   0.011996   0.217559
    147       0.015852   0.025113  -0.068693   0.173945   0.024796  -0.262360
    148       0.017961  -0.025518   0.046121  -0.118861  -0.026995   0.161853
    149      -0.100051   0.024465  -0.120396  -0.024206  -0.031651   0.105054
    150       0.115436  -0.038064  -0.026129   0.033781  -0.001795  -0.046700
    151       0.034357   0.007557   0.023896   0.066550   0.060816  -0.147207
    152      -0.015822   0.010877  -0.007130   0.035445   0.065714   0.007536
    153       0.102377  -0.033873  -0.022249   0.065876   0.018926  -0.068735
    154       0.044888   0.013033   0.025512   0.096892   0.082821  -0.198671
    155      -0.041708   0.000013  -0.009529  -0.021790   0.023130   0.113553
    156       0.141854  -0.051598  -0.022056   0.032340  -0.001807  -0.058898
    157       0.073079  -0.002047   0.025533   0.066728   0.064700  -0.181974
    158      -0.037392   0.034008  -0.016249   0.039918   0.070232  -0.002014
    159       0.148022  -0.053790  -0.022203   0.028218  -0.005194  -0.058009
    160       0.019539   0.021548   0.025104   0.104498   0.087202  -0.188533
    161       0.033336  -0.000481   0.004251   0.092110   0.106761  -0.095383
    162      -0.058862  -0.033169  -0.038974   0.019675   0.094465   0.023858
    163      -0.001395  -0.018041   0.030297   0.007103  -0.022435  -0.039001
    164      -0.009779   0.009693   0.032996  -0.061765  -0.071370  -0.049109
    165      -0.043041  -0.037303  -0.031472   0.019807   0.069865   0.019661
    166      -0.006073  -0.006860   0.011609  -0.002559   0.012249  -0.025734
    167      -0.004982   0.015189   0.025345  -0.072925  -0.066572  -0.043540
    168      -0.048972  -0.125324  -0.028554   0.073422  -0.037089   0.005884
    169      -0.021464  -0.082589   0.001546   0.047444  -0.044658  -0.023465
    170      -0.049108  -0.086420  -0.017298   0.002521  -0.070033  -0.008465
    171      -0.074814  -0.187175  -0.043127   0.094389  -0.063220   0.006097
    172      -0.022352  -0.124891   0.012907   0.049960  -0.119907  -0.049674
    173      -0.087808  -0.158346  -0.045385   0.034643  -0.071175   0.005837
    174      -0.019618  -0.133358  -0.007230   0.105284  -0.118939  -0.009926
    175      -0.031105  -0.094320  -0.024842   0.092857   0.002552   0.013351
    176      -0.043564  -0.097946  -0.027652   0.048925  -0.069142   0.012526
    177      -0.025550  -0.210114  -0.006128   0.158194  -0.217713  -0.021203
    178      -0.044385  -0.160554  -0.034729   0.142310  -0.052773   0.015963
    179      -0.079564  -0.183351  -0.065635   0.121459  -0.070826   0.044767
    180       0.020135  -0.034754   0.015022   0.063978  -0.067170  -0.009838
    181      -0.020780  -0.015261  -0.036344   0.071170   0.123090   0.046905
    182       0.011019   0.008431   0.012179  -0.002323  -0.055859  -0.005542
    183       0.045285  -0.034026   0.033280   0.088027  -0.119849  -0.019012
    184      -0.025981  -0.020983  -0.054269   0.106128   0.159986   0.075645
    185       0.017982   0.004555   0.006869   0.033530  -0.051400   0.011563
    186       0.027980   0.065032   0.013740  -0.012181   0.054398   0.000809
    187      -0.003611   0.071583  -0.024512   0.001266   0.193781   0.041509
    188       0.057028   0.121132   0.057552  -0.101235  -0.043872  -0.045807
    189       0.059760   0.145678   0.031473  -0.051498   0.098851  -0.001074
    190       0.004243   0.135634  -0.033113  -0.021988   0.291034   0.066354
    191       0.100548   0.206904   0.089107  -0.147589  -0.031166  -0.062515
    192      -0.005760   0.056736  -0.012524  -0.027424   0.116754   0.016232
    193       0.002964   0.070897  -0.002098  -0.030859   0.130111   0.003888
    194       0.046987   0.117177   0.061727  -0.130157  -0.059638  -0.065145
    195      -0.000493   0.127590  -0.016866  -0.072631   0.206307   0.027053
    196       0.015339   0.129924   0.005142  -0.072863   0.174827   0.000577
    197       0.081249   0.192882   0.095971  -0.192817  -0.068593  -0.096903
    198      -0.013844   0.055419  -0.077491   0.015955  -0.063332   0.014622
    199      -0.060836   0.015373   0.041512  -0.020816  -0.083812   0.074750
    200      -0.030981   0.001943   0.023167  -0.004827   0.031999   0.017666
    201      -0.022005   0.132693   0.348090   0.078995   0.003639   0.037796
    202       0.079544   0.102202  -0.126050  -0.039612   0.037059  -0.008846
    203       0.089835  -0.092369  -0.295643  -0.158262   0.014458  -0.057331
    204      -0.030029   0.021166   0.184943  -0.072598   0.039967  -0.024881
    205       0.072223   0.111307  -0.080799   0.001788   0.024987   0.006551
    206       0.075024  -0.005294  -0.090371   0.036706  -0.037287   0.019269
    207      -0.014594   0.005129   0.140586  -0.080309   0.032485  -0.034423
    208       0.045204   0.070654  -0.061249   0.011619   0.016033   0.008345
    209       0.051565   0.002760  -0.028921   0.046110  -0.029937   0.028864
    210      -0.008862  -0.012334   0.139343  -0.032980   0.006914  -0.033137
    211       0.029524   0.042577  -0.050778  -0.001173   0.011962   0.005757
    212       0.015398  -0.053835  -0.003006   0.003702  -0.031303   0.022801
    213      -0.018426  -0.018863   0.179652  -0.025148   0.003849  -0.046851
    214       0.040253   0.063930  -0.072108  -0.007132   0.020949   0.012259
    215       0.006677  -0.097350  -0.032787   0.003515  -0.048943   0.035315
    216       0.010854  -0.015808   0.089969   0.026028  -0.022349  -0.003866
    217      -0.001008  -0.016503  -0.018052  -0.013764  -0.002091  -0.008501
    218      -0.011629  -0.063704   0.056937  -0.060933  -0.004227  -0.011342
    219       0.016016  -0.025977   0.090365   0.077479  -0.047790   0.003749
    220      -0.013997  -0.041133  -0.012417  -0.028284  -0.004382  -0.012444
    221      -0.041451  -0.114263   0.069022  -0.107245  -0.001839  -0.022113
    222       0.024234  -0.007353   0.035047   0.022767  -0.020838   0.020124
    223      -0.015511  -0.043649   0.007477  -0.008534  -0.012539  -0.018272
    224      -0.000456  -0.007368   0.105244  -0.067657   0.020642  -0.035747
    225       0.039916  -0.011814  -0.011838   0.070070  -0.044560   0.047912
    226      -0.039773  -0.088402   0.035903  -0.019395  -0.022229  -0.030483
    227      -0.021879  -0.012330   0.159957  -0.119008   0.043147  -0.067144
    228       0.017091   0.006049   0.039338  -0.041462   0.011459   0.007250
    229       0.000960  -0.013358  -0.003791   0.010233  -0.010389  -0.011755
    230       0.038012   0.055363   0.079317  -0.006908   0.015606  -0.017595
    231       0.026608   0.010775  -0.004921  -0.049734   0.015143   0.022300
    232      -0.009828  -0.033918   0.017763   0.016227  -0.019433  -0.018487
    233       0.047095   0.101584   0.114632  -0.005665   0.032565  -0.031175
    234      -0.001349   0.016332   0.099884  -0.086823   0.037138  -0.020630
    235       0.030868   0.042478  -0.041244   0.017054   0.004752   0.002160
    236       0.063465   0.055628   0.006931   0.042623  -0.008686   0.014157
    237      -0.005141   0.032035   0.106684  -0.128272   0.061055  -0.025094
    238       0.043586   0.065243  -0.049675   0.026207   0.008349   0.004788
    239       0.092423   0.099950  -0.013781   0.076473  -0.009056   0.021381
    240      -0.051451  -0.086732   0.023650  -0.225014   0.090175  -0.081836
    241       0.084771   0.148294  -0.045748   0.038140   0.013001   0.019425
    242       0.076909   0.094789   0.099021   0.234988  -0.098553   0.095125
    243      -0.040499  -0.063389   0.055320  -0.140850   0.071703  -0.045065
    244       0.084423   0.135025  -0.024232   0.032421   0.002863   0.007469
    245       0.065884   0.058659   0.073711   0.115765  -0.081522   0.039789
                 24         25         26         27         28         29    
      0      -0.068775  -0.036769   0.002028  -0.083399  -0.008413   0.023095
      1       0.039942   0.073150   0.000812   0.082630   0.031387  -0.032580
      2       0.003029   0.022964  -0.029890  -0.026620   0.007645  -0.028555
      3      -0.121543  -0.140265   0.051531  -0.022614  -0.022053   0.075208
      4      -0.044606  -0.085874   0.080546   0.189296   0.013122   0.044275
      5      -0.130896  -0.131424   0.051366   0.063150   0.020218   0.100419
      6      -0.067234   0.146106   0.079862   0.064862  -0.013189  -0.011929
      7       0.028063  -0.047507  -0.049216  -0.025728   0.082048  -0.003867
      8       0.001545  -0.049655  -0.061316  -0.096125   0.060556  -0.001005
      9       0.062522  -0.044343  -0.059880  -0.000820   0.001572   0.014848
     10      -0.018929   0.031041  -0.023171  -0.084047  -0.103578   0.029832
     11      -0.017318   0.033494   0.006297  -0.023707  -0.006744   0.000744
     12      -0.055186   0.058540   0.030553  -0.007528   0.007649   0.008318
     13       0.025759   0.010911  -0.019913   0.024311   0.037565  -0.009865
     14      -0.000880  -0.003158  -0.035903  -0.054279   0.037103  -0.008916
     15      -0.005125   0.022173   0.001042  -0.005602   0.024740   0.001305
     16      -0.003873   0.014242  -0.023337  -0.017583  -0.011208   0.006931
     17      -0.021937   0.033708   0.005746  -0.013944   0.037412  -0.008402
     18      -0.027550   0.038771   0.015167  -0.004960   0.022711   0.003101
     19      -0.006316   0.005675  -0.028759   0.002699   0.015916   0.006839
     20      -0.076882   0.084099   0.051553  -0.029883   0.003444  -0.002902
     21      -0.006022   0.028068   0.007454  -0.010637   0.001363   0.001558
     22       0.000463   0.013406  -0.030581  -0.021315  -0.001508   0.008139
     23      -0.018820   0.024335  -0.005107   0.040247   0.097899  -0.024240
     24      -0.001250   0.023707   0.013261  -0.008994  -0.001872   0.001916
     25       0.005357   0.026379  -0.026493  -0.027169   0.025962   0.004021
     26      -0.044364   0.023024  -0.034556   0.040706   0.068179  -0.017441
     27       0.011750   0.028044   0.026255  -0.017070   0.008533   0.000441
     28       0.008953   0.035444  -0.023282  -0.029439   0.048561   0.000105
     29      -0.070952   0.031845  -0.063521   0.057276   0.090941  -0.022371
     30      -0.012786   0.013599  -0.001732   0.005196  -0.004710   0.002386
     31       0.007982   0.028525  -0.024227  -0.030450   0.028654   0.003729
     32      -0.029795   0.006507  -0.022118  -0.002853  -0.031300   0.006585
     33      -0.008307   0.010117   0.001798   0.007787   0.000371   0.001138
     34       0.010884   0.039367  -0.016775  -0.029633   0.049494  -0.001761
     35      -0.048435   0.003286  -0.043885  -0.012676  -0.076349   0.018188
     36      -0.030155   0.008513  -0.023858   0.017846  -0.005470   0.003085
     37       0.007032   0.016598  -0.030524  -0.033752   0.002768   0.010272
     38       0.016280  -0.007879   0.024958  -0.046170  -0.087660   0.019570
     39      -0.040738   0.001440  -0.038111   0.034026   0.001320   0.000952
     40       0.008686   0.017634  -0.028366  -0.036317   0.001687   0.010624
     41       0.037542  -0.022917   0.045276  -0.094164  -0.184037   0.042944
     42      -0.032150   0.012099  -0.025159   0.008098  -0.018158   0.007103
     43       0.002457   0.003473  -0.037016  -0.029756  -0.023312   0.015126
     44       0.029657  -0.001820   0.037532  -0.020200  -0.009810  -0.000154
     45      -0.045590   0.008097  -0.038395   0.017238  -0.026515   0.008727
     46      -0.000915  -0.005621  -0.041039  -0.028812  -0.046457   0.019776
     47       0.058309  -0.011155   0.064332  -0.042444  -0.038582   0.005699
     48      -0.016444   0.021835  -0.006618  -0.008596  -0.012431   0.005842
     49       0.000891   0.001717  -0.038075  -0.026833  -0.022442   0.014415
     50       0.005775   0.015266   0.015207   0.027956   0.084510  -0.022132
     51      -0.017124   0.023975  -0.005067  -0.013126  -0.013504   0.005994
     52       0.002969  -0.010832  -0.042551  -0.030502  -0.038111   0.018950
     53       0.006279   0.021290   0.015090   0.044420   0.111244  -0.028805
     54      -0.039570   0.060291   0.022269   0.001072   0.017261  -0.008353
     55      -0.002028  -0.039424  -0.028042  -0.029056   0.036802  -0.002574
     56      -0.013929   0.030670  -0.020866  -0.042015   0.068602  -0.007358
     57       0.011704  -0.000808  -0.044986  -0.037464   0.100362  -0.015791
     58       0.005170  -0.050389  -0.040083  -0.039092   0.046453  -0.003461
     59       0.014892   0.001164  -0.052421  -0.048288   0.127847  -0.013937
     60       0.043365  -0.044895  -0.096728  -0.095823   0.150175  -0.013939
     61       0.018201  -0.068298  -0.056725  -0.037765   0.073899  -0.008557
     62       0.110579  -0.130974  -0.208364  -0.223923   0.277843  -0.008501
     63       0.089536  -0.108101  -0.169349  -0.168207   0.227281  -0.013845
     64       0.005555  -0.057159  -0.052370  -0.085726   0.030002   0.007623
     65      -0.045071   0.086640   0.048846   0.073838   0.037850  -0.020500
     66      -0.060967   0.097421   0.076926   0.118093  -0.004250  -0.025947
     67      -0.003050  -0.039341  -0.022155  -0.004746   0.043810  -0.009448
     68       0.000209   0.020048  -0.024548  -0.003463   0.112976  -0.019784
     69      -0.025444  -0.034640  -0.027351  -0.070221   0.010793  -0.002963
     70      -0.020290  -0.052791  -0.029152  -0.061846   0.001833   0.002172
     71      -0.027044   0.025459  -0.020438  -0.062953   0.047815  -0.004707
     72      -0.047929  -0.012704  -0.011112  -0.079367  -0.005083   0.003757
     73      -0.021643  -0.049001  -0.026677  -0.060139   0.003355   0.003149
     74      -0.049514   0.037471  -0.010196  -0.080932   0.020981  -0.000882
     75      -0.003241  -0.094221  -0.063022  -0.099200   0.020896  -0.005797
     76      -0.043782  -0.057301  -0.026336  -0.096820  -0.026531   0.009029
     77      -0.035523   0.086492   0.012948  -0.014846   0.053808  -0.005773
     78      -0.016198  -0.071275  -0.048258  -0.093923   0.012968  -0.003015
     79      -0.010777  -0.061120  -0.036486  -0.058014   0.005026  -0.002717
     80      -0.006886  -0.053647  -0.065639  -0.113571   0.052333  -0.005130
     81      -0.064545   0.114146   0.058291   0.031973   0.004957  -0.010496
     82      -0.046807   0.009659   0.025202   0.006962  -0.005125  -0.000637
     83      -0.071207   0.156010   0.062820   0.030651   0.040420  -0.011746
     84      -0.005720   0.011874  -0.022257  -0.031028   0.054743  -0.005708
     85      -0.140743   0.165334   0.168406   0.121808  -0.159664  -0.012672
     86      -0.080767   0.176495   0.068290   0.033490   0.071245  -0.010204
     87      -0.146222   0.239719   0.171193   0.118804  -0.092239  -0.016593
     88      -0.048662   0.006886   0.023790   0.004826   0.003807   0.001013
     89      -0.151837   0.301700   0.189500   0.132430  -0.096398  -0.024567
     90      -0.064839   0.129538   0.054487   0.027601   0.038187  -0.010377
     91       0.006035  -0.086993  -0.062432  -0.064224   0.102566   0.008999
     92      -0.033777   0.085709  -0.000344  -0.021548   0.117611  -0.004630
     93       0.090771  -0.063560  -0.036975   0.010605  -0.020374   0.015735
     94      -0.013310   0.021864   0.004207  -0.085513  -0.103094   0.015216
     95       0.010701   0.017609   0.017946  -0.001491  -0.038033   0.005229
     96       0.029401  -0.036822  -0.060109   0.036934  -0.036206   0.010681
     97      -0.059984   0.032877  -0.089681  -0.005547  -0.087481   0.010166
     98       0.019346   0.014241   0.012320   0.006451  -0.043985   0.008322
     99      -0.018125  -0.013234  -0.062075   0.062378  -0.009129   0.003166
    100      -0.091926   0.035181  -0.126265   0.086249   0.005536   0.002832
    101      -0.022421   0.041171   0.025945  -0.001386  -0.055005   0.002472
    102      -0.082299   0.019520  -0.091265   0.092167  -0.013792  -0.000789
    103      -0.158181   0.051552  -0.238733   0.189704   0.039404   0.003422
    104      -0.022581   0.039639   0.018245   0.004551  -0.050421   0.002976
    105       0.024556  -0.032252  -0.008295   0.044696   0.034718  -0.000856
    106      -0.020803   0.012198   0.021078   0.032402   0.089321  -0.009337
    107      -0.047760   0.061339   0.050608  -0.009406  -0.078447  -0.001039
    108      -0.001546  -0.019809  -0.001220   0.068358   0.061919  -0.006786
    109      -0.041122   0.014251   0.015117   0.097028   0.188844  -0.019380
    110      -0.068501   0.074339   0.060753  -0.009705  -0.089166  -0.003488
    111       0.112454  -0.069462   0.045052  -0.010068   0.036323   0.003041
    112       0.091258  -0.018526   0.191258  -0.120384   0.038797  -0.009843
    113      -0.045641   0.061875   0.061424  -0.017460  -0.084366  -0.001522
    114       0.160614  -0.089368   0.097998  -0.034898   0.064810  -0.000272
    115       0.172340  -0.044472   0.333990  -0.189852   0.090653  -0.021077
    116      -0.075570   0.081316   0.080941  -0.028830  -0.098024  -0.005156
    117       0.136251  -0.084081   0.016590  -0.020075   0.005332   0.011877
    118       0.078568  -0.008976   0.148125  -0.161578  -0.072976   0.005081
    119      -0.006602   0.035740   0.043369  -0.007858  -0.068719   0.002910
    120       0.183722  -0.106239   0.042688  -0.051107   0.004906   0.017417
    121       0.142981  -0.025921   0.225231  -0.238582  -0.100855   0.006338
    122      -0.004760   0.035970   0.047480  -0.010906  -0.069326   0.001685
    123       0.009289  -0.018669  -0.032011   0.017755  -0.014123   0.003526
    124      -0.017789   0.023133  -0.041260  -0.005217  -0.049011   0.003774
    125       0.109949  -0.039988  -0.005771   0.059969  -0.065493   0.021640
    126       0.072217  -0.043206   0.029237   0.067303   0.045166   0.002246
    127      -0.030564   0.029074  -0.049783   0.006039  -0.055378   0.007934
    128       0.185807  -0.078224   0.052472   0.052315  -0.023926   0.008651
    129       0.073514  -0.008114   0.111117   0.031254   0.169958   0.085762
    130      -0.041596   0.021757  -0.091632  -0.006162  -0.113683  -0.025311
    131       0.169355  -0.010521   0.166408  -0.052203   0.160157   0.142135
    132       0.065149  -0.006347   0.097783   0.024291   0.153378   0.083080
    133       0.010560   0.031598   0.039427   0.002357   0.058222   0.053741
    134       0.241426  -0.159329  -0.018230   0.145938  -0.161831  -0.129730
    135       0.127140  -0.136350  -0.068006   0.187579  -0.135946  -0.158891
    136      -0.060961   0.030389  -0.103975   0.027624  -0.120097   0.000426
    137       0.187644  -0.082072   0.053195   0.055343  -0.024151   0.003370
    138      -0.002046  -0.026691  -0.095325   0.020981  -0.072738   0.014091
    139      -0.006402   0.033798   0.017871   0.006389   0.014980  -0.003588
    140       0.108107  -0.049049  -0.086493   0.118795  -0.120324   0.040797
    141       0.036588  -0.023217  -0.072670   0.032871  -0.011724   0.065748
    142      -0.094067   0.039474  -0.094890   0.009919  -0.107559  -0.056533
    143       0.103172  -0.047061  -0.094930   0.118693  -0.122292   0.043029
    144      -0.010554  -0.022194  -0.072453   0.013886  -0.061103  -0.005999
    145       0.056919   0.040570   0.147276   0.006198   0.159301   0.017717
    146       0.187396  -0.051163  -0.006873   0.133729  -0.002896   0.103599
    147      -0.053561  -0.034035  -0.191000   0.003810  -0.193141  -0.008585
    148       0.023668   0.031547   0.057240   0.000859   0.058867   0.015409
    149       0.021259  -0.046505  -0.209624   0.125218  -0.262214  -0.010722
    150      -0.056913   0.029361   0.027706  -0.060453   0.023950  -0.013701
    151       0.071750  -0.016174   0.036461  -0.043382  -0.002953  -0.009639
    152       0.114137  -0.040863   0.000233   0.057463  -0.064999   0.021150
    153      -0.137602   0.070755  -0.018706  -0.046960   0.056660   0.020004
    154       0.094210  -0.025242   0.055470  -0.054622   0.013695  -0.010319
    155       0.044455  -0.010183  -0.052805   0.084631  -0.092686   0.032037
    156      -0.047041   0.029272   0.067986  -0.092241   0.021777  -0.033592
    157       0.153634  -0.052413   0.115850  -0.085422  -0.014005  -0.050322
    158       0.183903  -0.082377  -0.009863   0.088924  -0.072465   0.024968
    159      -0.031654   0.022221   0.081452  -0.099190   0.015248  -0.040366
    160       0.043462  -0.002919   0.004184  -0.026236   0.027538   0.016800
    161       0.121215  -0.033409   0.066843  -0.001471  -0.029157   0.006370
    162      -0.088722  -0.115220   0.029256  -0.044376  -0.021676   0.012797
    163      -0.013867  -0.040572   0.045546   0.144076   0.025744  -0.019033
    164      -0.080797  -0.101452   0.022185   0.038352   0.018054   0.000759
    165      -0.069709  -0.126956   0.034630  -0.022445  -0.030742  -0.034608
    166      -0.008706  -0.052257   0.040941   0.124867   0.015522  -0.061968
    167      -0.068558  -0.117689   0.015456   0.025184   0.007420  -0.057190
    168      -0.032926  -0.079250   0.039617   0.011825  -0.015353  -0.033343
    169       0.015504  -0.021071   0.042211   0.127960   0.019634  -0.057038
    170      -0.059692  -0.104411   0.008026  -0.044475  -0.007982  -0.035857
    171      -0.040651  -0.103386   0.049012   0.006573  -0.018685  -0.047489
    172       0.026458  -0.017963   0.054152   0.175087   0.034012  -0.081696
    173      -0.077082  -0.142429   0.016364  -0.075941  -0.020256  -0.044007
    174       0.025505   0.031818   0.022449   0.040926   0.011816   0.004863
    175       0.039382   0.040111   0.018787   0.054965   0.007973  -0.004037
    176      -0.017529  -0.012103  -0.017890  -0.089846  -0.005791   0.020416
    177       0.060887   0.083688   0.022353   0.063801   0.029158   0.016470
    178       0.063660   0.076895   0.016770   0.051128   0.014216   0.010897
    179      -0.000385   0.017222  -0.025211  -0.150179  -0.018022   0.051148
    180       0.040297   0.088385  -0.000843   0.034066   0.017976   0.040434
    181       0.035838   0.067579  -0.005771  -0.014708  -0.009676   0.039905
    182       0.006633   0.058331  -0.039856  -0.063205   0.012895   0.050152
    183       0.089156   0.190515  -0.020291   0.050514   0.039725   0.088701
    184       0.057835   0.129518  -0.028454  -0.073770  -0.015878   0.095935
    185       0.043635   0.147309  -0.064773  -0.099401   0.017684   0.111715
    186      -0.008912   0.010281   0.000593   0.001323  -0.006132   0.007459
    187       0.002586   0.011854  -0.001369  -0.012308  -0.020399   0.005925
    188      -0.015168   0.013730  -0.027420   0.009415   0.022189  -0.005441
    189      -0.000476   0.045198  -0.014811  -0.005320  -0.005131   0.023681
    190      -0.005149   0.022746  -0.020309  -0.072358  -0.037587   0.030521
    191       0.001914   0.060362  -0.040201   0.032780   0.033319   0.005232
    192      -0.061234  -0.096903   0.019985  -0.029344  -0.031413  -0.032581
    193      -0.015902  -0.045777   0.024758   0.060611  -0.006974  -0.048039
    194      -0.051182  -0.075241   0.000704   0.049037   0.019527  -0.061887
    195      -0.089616  -0.138421   0.020519  -0.060764  -0.050422  -0.041222
    196      -0.033723  -0.072933   0.027232   0.055838  -0.014764  -0.059970
    197      -0.060615  -0.091866   0.007263   0.095225   0.028704  -0.088983
    198       0.062540  -0.060043  -0.093356   0.019844  -0.012528   0.015438
    199      -0.102126   0.027763  -0.150470  -0.027670  -0.130429   0.009547
    200      -0.067348   0.066558   0.006436  -0.032230   0.007803  -0.011405
    201       0.013567   0.037029   0.009684  -0.005980  -0.010808  -0.086888
    202      -0.010546  -0.006418  -0.005480  -0.020978   0.005578   0.032663
    203       0.047785   0.033757  -0.026981   0.025902   0.017498   0.106383
    204       0.033492   0.050454  -0.002020  -0.002460  -0.003873  -0.010178
    205      -0.018688  -0.013392  -0.001508  -0.028686   0.001641   0.005566
    206       0.010776   0.000080  -0.008234   0.005379   0.003389  -0.001374
    207       0.035217   0.053144  -0.001728   0.007504   0.010793   0.147841
    208      -0.022190  -0.022307   0.001011  -0.030926  -0.003819  -0.042497
    209       0.011216  -0.000122  -0.008759  -0.006611  -0.014105  -0.190186
    210       0.047116   0.054419  -0.004262   0.022298   0.010930   0.120599
    211      -0.013577  -0.014011   0.000260  -0.021711  -0.002942  -0.040288
    212       0.027657   0.019146  -0.009945   0.009118  -0.012466  -0.178309
    213       0.058723   0.065110  -0.003867   0.034620   0.015689   0.164206
    214      -0.026280  -0.023900   0.001334  -0.035230  -0.005264  -0.051055
    215       0.035647   0.021563  -0.013453   0.018080  -0.016554  -0.242383
    216       0.041833   0.036639  -0.008063   0.018804  -0.001447  -0.042308
    217       0.011500   0.007240  -0.001356   0.007704   0.003505   0.005711
    218       0.040677   0.044381  -0.006812   0.020545   0.001874  -0.000807
    219       0.047491   0.031487  -0.009644   0.029529  -0.004703  -0.108671
    220       0.019049   0.014776  -0.001901   0.016541   0.005462   0.023959
    221       0.055326   0.062150  -0.007510   0.036684   0.007062   0.058063
    222       0.027881   0.022596  -0.010405  -0.000430  -0.012939  -0.158548
    223       0.024436   0.016899  -0.001336   0.025416   0.008373   0.044371
    224       0.035524   0.048213  -0.001852   0.014064   0.013309   0.142007
    225       0.021356   0.005030  -0.014245  -0.007062  -0.027161  -0.336605
    226       0.042352   0.033009  -0.001745   0.047603   0.014653   0.101125
    227       0.046145   0.069889   0.002024   0.025684   0.029362   0.338340
    228       0.021693   0.030547  -0.007260  -0.010370  -0.004783  -0.024063
    229       0.013697   0.005368  -0.000836   0.013658   0.004456   0.002479
    230       0.014028   0.020581  -0.001691  -0.008498   0.002447   0.010075
    231       0.011037   0.020925  -0.008481  -0.024262  -0.011012  -0.074130
    232       0.025064   0.013815  -0.001370   0.027462   0.007331   0.016233
    233       0.005448   0.017881   0.002414  -0.016722   0.007827   0.079164
    234       0.026437   0.046554  -0.002606  -0.005851   0.008011   0.133499
    235      -0.010713  -0.014755   0.000312  -0.015922  -0.002199  -0.041347
    236       0.004310  -0.000722  -0.006354  -0.018230  -0.012120  -0.164324
    237       0.020449   0.050728  -0.000893  -0.018699   0.009585   0.185612
    238      -0.017740  -0.021269   0.000679  -0.024628  -0.003568  -0.053484
    239      -0.008818  -0.016131  -0.006233  -0.032460  -0.015632  -0.208131
    240       0.045964   0.055820  -0.016749  -0.018653  -0.014783  -0.124405
    241      -0.017875  -0.013033   0.002776  -0.015191   0.006941   0.040462
    242      -0.037883  -0.039195   0.015611  -0.003805   0.010355   0.141377
    243       0.064945   0.070288  -0.020147  -0.026725  -0.020679  -0.170947
    244      -0.003064  -0.003439   0.009345   0.025070   0.012439   0.049591
    245      -0.039490  -0.033393   0.016258   0.021341   0.020284   0.194249
                 30         31         32         33         34         35    
      0       0.037852  -0.011473  -0.008763   0.021799  -0.033244  -0.020114
      1      -0.034607   0.033698  -0.011409  -0.002952   0.002005   0.012822
      2      -0.006811   0.061029  -0.005017  -0.038880   0.048429   0.065725
      3       0.008787  -0.151238   0.005685  -0.003287   0.001621   0.002734
      4      -0.095009  -0.167624   0.011617  -0.050075   0.076507   0.069162
      5       0.005150  -0.301931  -0.000774   0.019568  -0.013075  -0.013723
      6       0.012506   0.009799  -0.000327   0.037040   0.039352   0.014371
      7      -0.054509  -0.016444   0.005375   0.003110  -0.071440  -0.057473
      8      -0.046501  -0.001303   0.014881  -0.041010  -0.004043   0.016183
      9       0.003050  -0.017518  -0.009275  -0.022179   0.025995   0.001897
     10      -0.013142  -0.007593  -0.037221  -0.010135  -0.005540   0.018787
     11      -0.028516   0.002011   0.001956  -0.009928   0.019645   0.000258
     12       0.003839  -0.013593  -0.010814   0.030912  -0.013703  -0.007505
     13      -0.010936   0.004583  -0.002900  -0.000394  -0.026478  -0.015086
     14      -0.026760   0.011826   0.013787  -0.037816   0.025475   0.032703
     15      -0.049255  -0.008398  -0.019918   0.007009  -0.023583  -0.000462
     16       0.076164   0.001868  -0.005984   0.005791  -0.004685   0.006682
     17       0.000499   0.005981   0.017805  -0.006855   0.022235   0.001199
     18      -0.022100  -0.009781  -0.015672   0.019371  -0.017733  -0.002833
     19       0.166463  -0.004567   0.021137   0.013348   0.036366   0.004052
     20      -0.035221   0.005411  -0.001069   0.015336  -0.005879  -0.000746
     21      -0.092850  -0.003380  -0.041767   0.005843  -0.063074   0.002044
     22       0.113678   0.000606  -0.003282   0.010319  -0.004245   0.008942
     23       0.075947   0.011861   0.054194   0.004836   0.055628  -0.023027
     24      -0.065068  -0.002753  -0.034542   0.004574  -0.051951   0.004680
     25       0.074198   0.000291  -0.017091   0.015958  -0.032926   0.006697
     26       0.058219   0.009551   0.044889   0.005141   0.050703  -0.025430
     27      -0.096499  -0.003645  -0.046366   0.007043  -0.074290   0.005422
     28       0.040644   0.000618  -0.026366   0.019325  -0.053980   0.003445
     29       0.067796   0.012622   0.055127   0.006158   0.062579  -0.034482
     30       0.037654   0.000031  -0.000804   0.003484   0.001409   0.003515
     31       0.058993   0.000001  -0.023535   0.017077  -0.044706   0.007012
     32      -0.016101  -0.002159  -0.010618  -0.000155  -0.009672   0.001902
     33       0.074880   0.001373   0.012805   0.003595   0.020921   0.002568
     34      -0.003315   0.000538  -0.035682   0.018014  -0.068308   0.001698
     35      -0.055349  -0.007365  -0.039443  -0.001762  -0.042639   0.012338
     36       0.101074   0.001604   0.017988   0.004201   0.029287   0.001510
     37       0.114592  -0.001044  -0.015216   0.015707  -0.026323   0.013542
     38      -0.059596  -0.008785  -0.041482  -0.005212  -0.042488   0.022295
     39       0.181764   0.004899   0.048364   0.004016   0.073608  -0.003830
     40       0.102293  -0.001560  -0.019909   0.015751  -0.033161   0.014400
     41      -0.145183  -0.020367  -0.100818  -0.012037  -0.109118   0.052798
     42       0.050839  -0.001720  -0.005964   0.004166  -0.004872   0.008095
     43       0.171606  -0.000885   0.000677   0.011955   0.004996   0.016583
     44       0.021308   0.001426   0.013597  -0.000176   0.023609  -0.004072
     45       0.086944  -0.001177   0.004314   0.002744   0.012948   0.009506
     46       0.209755  -0.001297   0.009278   0.009223   0.025042   0.020679
     47       0.008388  -0.000887   0.005092  -0.002466   0.020176   0.001038
     48      -0.049214  -0.004118  -0.036584   0.005358  -0.053563   0.007916
     49       0.177885  -0.000345   0.005337   0.011119   0.011335   0.015036
     50       0.089385   0.011753   0.059749   0.005706   0.068346  -0.027270
     51      -0.086477  -0.005461  -0.046526   0.004612  -0.069218   0.007707
     52       0.234464  -0.001173   0.018872   0.010362   0.035078   0.018064
     53       0.122941   0.016362   0.073160   0.008217   0.084102  -0.032405
     54      -0.004590   0.005853   0.008576   0.010308   0.011922   0.004610
     55      -0.034410  -0.005186  -0.002401   0.010334  -0.028959  -0.027023
     56      -0.052734  -0.003075   0.015107  -0.023554  -0.006130   0.012820
     57      -0.082202  -0.004741   0.013535   0.001440  -0.052426  -0.038683
     58      -0.045350  -0.005856  -0.002383   0.009173  -0.036552  -0.034308
     59      -0.100299  -0.011365   0.022255  -0.035255  -0.064003  -0.021015
     60      -0.150670  -0.009208  -0.004541   0.049841  -0.009850   0.023356
     61      -0.063483  -0.012447   0.009606  -0.016488  -0.101153  -0.100185
     62      -0.306623  -0.024425  -0.032446   0.110853   0.065083   0.166556
     63      -0.246584  -0.018511  -0.021896   0.100156   0.014664   0.073973
     64      -0.055592  -0.002180  -0.030134   0.076823   0.080478   0.077899
     65       0.030786  -0.002590   0.062289  -0.142370  -0.170029  -0.159866
     66       0.078590   0.002130   0.070163  -0.145082  -0.218407  -0.252930
     67      -0.028143  -0.004124   0.010936  -0.026241  -0.088241  -0.081299
     68      -0.068530  -0.008838   0.038134  -0.078345  -0.120574  -0.079330
     69      -0.005364   0.012911   0.020120  -0.056709   0.019477   0.050549
     70      -0.020918   0.006497  -0.009035   0.006295   0.038770   0.048472
     71      -0.045689   0.004644   0.011669  -0.026126   0.039819   0.064408
     72      -0.021163   0.011951  -0.040618   0.122003   0.227421   0.166759
     73      -0.026134   0.004440  -0.021914   0.047328   0.075131   0.061957
     74      -0.042155   0.012818  -0.006987   0.015419   0.139164   0.150575
     75       0.005465   0.018085   0.073842  -0.229816  -0.132395  -0.007852
     76      -0.025737   0.014319  -0.046922   0.099826   0.208924   0.177442
     77      -0.053440  -0.004805  -0.019309   0.089891   0.092321   0.049211
     78      -0.002301   0.016511   0.040588  -0.128256  -0.026985   0.044179
     79      -0.005615   0.010997   0.037572  -0.134919  -0.104406  -0.017446
     80      -0.037845   0.012739   0.058652  -0.189221  -0.068805   0.046750
     81       0.011342   0.008694   0.009959   0.029627   0.018761  -0.000205
     82       0.009137  -0.004970   0.007583   0.007102  -0.035906  -0.047817
     83      -0.016783   0.001666   0.018715   0.018758   0.007554   0.001325
     84      -0.050763  -0.003341  -0.023546   0.077484   0.051832   0.009549
     85       0.197040   0.040935   0.162440  -0.390002  -0.243324  -0.025027
     86      -0.052690  -0.010274  -0.028653   0.178039   0.082791  -0.020306
     87       0.127494   0.030767   0.088482  -0.142051  -0.080340  -0.010442
     88      -0.003387  -0.011475  -0.009021   0.059611  -0.013274  -0.061620
     89       0.153226   0.049271   0.163638  -0.356943  -0.181222   0.040721
     90      -0.023796   0.002693  -0.029694   0.157854   0.083968  -0.002551
     91      -0.123631  -0.043371  -0.111719   0.330587   0.123254  -0.086571
     92      -0.111755  -0.025586  -0.067695   0.252929   0.122664  -0.026284
     93       0.004083  -0.022744   0.003776  -0.016079   0.036877  -0.018406
     94      -0.059854   0.000612   0.004121  -0.005924   0.029072  -0.019200
     95      -0.009832  -0.001042  -0.006228  -0.001966   0.012219  -0.010685
     96       0.000251  -0.015013   0.003263  -0.004365   0.011885  -0.006410
     97      -0.057549   0.004249   0.008807  -0.008390   0.037060  -0.030278
     98      -0.009809  -0.003194  -0.010866  -0.002441   0.013872  -0.017157
     99       0.015021  -0.006384  -0.017840   0.001071  -0.022896   0.017951
    100       0.001647   0.009995  -0.029408  -0.012644  -0.001958   0.003393
    101      -0.017989   0.005789  -0.019042   0.006896  -0.011263  -0.003264
    102       0.014573   0.003950  -0.041190   0.005435  -0.050640   0.031695
    103       0.027798   0.016032  -0.063979  -0.023818  -0.017748   0.019333
    104      -0.015701   0.005216  -0.019657   0.004848  -0.008276  -0.004233
    105       0.037251  -0.011186  -0.009824   0.003255  -0.024811   0.022412
    106       0.046515   0.004967  -0.017152   0.003500  -0.032613   0.027104
    107      -0.023206   0.012889  -0.028498   0.021175  -0.046330   0.013403
    108       0.059279  -0.006247  -0.024147   0.011873  -0.061106   0.047236
    109       0.107787   0.007208  -0.042175   0.005983  -0.075525   0.063787
    110      -0.024001   0.017528  -0.034128   0.029720  -0.068871   0.025848
    111       0.026254  -0.022433   0.018631  -0.004769   0.021595  -0.009018
    112       0.003123  -0.003002   0.039650   0.015620   0.005628  -0.008034
    113      -0.026028   0.013315  -0.026222   0.023519  -0.048751   0.013969
    114       0.037435  -0.027052   0.033269  -0.003019   0.028723  -0.013241
    115       0.023101  -0.008009   0.069578   0.029973  -0.001896  -0.005048
    116      -0.031702   0.018991  -0.029896   0.033558  -0.072159   0.026366
    117       0.007344  -0.026509   0.023301  -0.017624   0.055885  -0.029598
    118      -0.058313  -0.001228   0.037145   0.003476   0.039714  -0.032272
    119      -0.017899   0.005969  -0.017374   0.011659  -0.018396  -0.001045
    120       0.004479  -0.034624   0.034561  -0.024665   0.080555  -0.043037
    121      -0.077609  -0.002707   0.048547   0.001429   0.045445  -0.034626
    122      -0.019649   0.007126  -0.016561   0.011792  -0.019562   0.000145
    123      -0.000477  -0.011956   0.013203  -0.000015   0.006000   0.001049
    124      -0.036716  -0.001457   0.020425   0.001054   0.022078  -0.023577
    125       0.015854  -0.016769  -0.020301   0.001822   0.002915  -0.021900
    126       0.039480  -0.018415   0.028318   0.020794  -0.041016   0.031430
    127      -0.042796   0.001339   0.024682   0.001495   0.027127  -0.028707
    128       0.056479  -0.023497  -0.025300   0.013014  -0.038902   0.010568
    129       0.094948  -0.018611  -0.161522  -0.079473   0.102034  -0.134568
    130      -0.073568  -0.000719   0.086166   0.030519  -0.011103   0.022932
    131       0.129735  -0.027733  -0.353779  -0.166637   0.223160  -0.280429
    132       0.085631  -0.017750  -0.154448  -0.077884   0.103334  -0.132292
    133       0.017090  -0.001135  -0.085473  -0.048268   0.084776  -0.110938
    134       0.008657  -0.026447   0.284451   0.189530  -0.311687   0.304228
    135      -0.023897  -0.018470   0.403874   0.233494  -0.365033   0.381743
    136      -0.068545   0.010382   0.070719   0.021082   0.008714   0.002392
    137       0.054931  -0.022324  -0.013642   0.019552  -0.049146   0.021112
    138      -0.019451  -0.007047   0.017983  -0.004317   0.022527  -0.010959
    139      -0.021072  -0.010490   0.018693   0.005691   0.007413  -0.014563
    140      -0.006942  -0.024398  -0.012153   0.001424   0.015545  -0.038234
    141       0.049994   0.003316  -0.158314  -0.065594  -0.032605   0.152836
    142      -0.149532  -0.022520   0.262780   0.078079   0.106907  -0.249093
    143      -0.009815  -0.023643  -0.014429  -0.001203   0.017725  -0.036275
    144      -0.031324  -0.011599   0.065780   0.014708   0.030524  -0.050885
    145       0.079466  -0.013206  -0.152853  -0.041468  -0.073254   0.154970
    146       0.115347  -0.017277  -0.276704  -0.083142  -0.079800   0.208810
    147      -0.098512  -0.000508   0.161348   0.036157   0.086483  -0.147661
    148       0.026790  -0.004844  -0.075106  -0.023151  -0.029079   0.075586
    149      -0.143851  -0.035252   0.252308   0.081501   0.121278  -0.292079
    150      -0.011662  -0.000339   0.005870  -0.008030   0.025458  -0.013870
    151       0.013077  -0.007511   0.011381   0.007104  -0.013651   0.013259
    152       0.018557  -0.017533  -0.022656   0.002478   0.000538  -0.021367
    153       0.009209   0.014711  -0.138339  -0.074050   0.072474  -0.029972
    154       0.030510  -0.008851  -0.004260   0.002394  -0.019481   0.023592
    155      -0.013839  -0.010651  -0.027665  -0.005341   0.026583  -0.048464
    156      -0.023936  -0.002606   0.060706   0.016726   0.012304  -0.014204
    157       0.003196  -0.020996   0.144640   0.070535  -0.063993   0.033511
    158       0.038040  -0.027607  -0.007804   0.012707  -0.022462   0.000015
    159      -0.028574  -0.005158   0.087785   0.029428   0.003744  -0.012313
    160       0.043451  -0.000018  -0.099560  -0.041976   0.011277   0.015383
    161       0.034800  -0.015078  -0.032708   0.001025  -0.005675  -0.012738
    162       0.016169   0.011266   0.000118  -0.004563  -0.001908   0.000797
    163      -0.052108   0.000890  -0.005005  -0.006947   0.012467   0.008889
    164       0.005649  -0.030930  -0.006025   0.003527   0.001849   0.003471
    165       0.004164   0.161050  -0.001049  -0.016869   0.017929   0.014433
    166      -0.043522   0.124586  -0.012742   0.009756  -0.009397  -0.021790
    167       0.022467   0.140472  -0.014858   0.018318  -0.013409  -0.019460
    168      -0.010735   0.146279  -0.004336  -0.009347   0.012747   0.001913
    169      -0.051000   0.115333  -0.013110   0.009845  -0.007903  -0.025142
    170       0.040284   0.136231  -0.011054   0.008465  -0.003497  -0.009913
    171      -0.008470   0.182969  -0.007499  -0.011826   0.017695   0.002115
    172      -0.064079   0.135715  -0.020363   0.019928  -0.015230  -0.040535
    173       0.050043   0.182218  -0.012109  -0.000124   0.007131  -0.002304
    174      -0.021775   0.013624  -0.002667   0.005033  -0.004821  -0.012530
    175      -0.042367   0.011325  -0.001470  -0.008714   0.007788  -0.000784
    176       0.044892   0.001231  -0.001332   0.000496   0.001480   0.003538
    177      -0.028612  -0.026426  -0.005161   0.015751  -0.015432  -0.026431
    178      -0.044874  -0.021211  -0.000964  -0.007430   0.006523  -0.003537
    179       0.050087  -0.036292   0.005507  -0.016376   0.018237   0.021499
    180      -0.019657  -0.115928   0.005287   0.005059  -0.009022  -0.003166
    181      -0.030658  -0.092976   0.011968  -0.028362   0.023323   0.029248
    182       0.042002  -0.137464   0.003330   0.010282  -0.012274   0.002494
    183      -0.028274  -0.282623   0.011669   0.011308  -0.018891  -0.002646
    184      -0.021910  -0.226798   0.024129  -0.041287   0.032193   0.050782
    185       0.044801  -0.306488   0.014917   0.003520  -0.010013   0.018417
    186      -0.003569  -0.012796   0.003518  -0.003181   0.001319   0.004323
    187      -0.025417  -0.008942   0.007955  -0.028235   0.025492   0.026669
    188       0.029910  -0.041154  -0.007407   0.025419  -0.023673  -0.018718
    189      -0.002275  -0.080979   0.007795  -0.003532   0.000746   0.008872
    190      -0.010169  -0.061089   0.016493  -0.042414   0.038405   0.048000
    191       0.023569  -0.114890  -0.005767   0.032916  -0.031855  -0.023907
    192       0.006497   0.142194  -0.000279  -0.016124   0.017793   0.013061
    193      -0.036537   0.111999  -0.005652  -0.008608   0.009086  -0.002950
    194       0.023373   0.116143  -0.018086   0.030869  -0.024882  -0.032997
    195       0.010529   0.181631   0.002423  -0.029194   0.033365   0.025627
    196      -0.035735   0.142565  -0.006022  -0.011193   0.014022  -0.001829
    197       0.017566   0.152481  -0.024845   0.044586  -0.035743  -0.050469
    198       0.008035  -0.011869   0.000471  -0.027439   0.043305  -0.003971
    199      -0.040151   0.030532   0.000180  -0.022176   0.035147   0.018484
    200      -0.057610   0.012711   0.001078  -0.004267   0.003626   0.011139
    201      -0.010328   0.000719   0.001015  -0.008255   0.034727   0.018482
    202       0.002012   0.007933   0.004313  -0.000365   0.008407   0.013510
    203      -0.015337   0.081539   0.014725  -0.002249   0.013798   0.026582
    204       0.000061  -0.006392  -0.000496   0.000053   0.002528  -0.006879
    205       0.009580  -0.013065  -0.000535   0.002401  -0.005331  -0.001457
    206      -0.001311   0.027175   0.004565   0.000646  -0.002538   0.004182
    207      -0.004798   0.071430   0.009755   0.005893  -0.008685  -0.011442
    208       0.019916  -0.063898  -0.008760   0.005633  -0.025123  -0.023634
    209       0.007474  -0.067924  -0.011184  -0.006291   0.006143   0.004040
    210      -0.011394   0.091578   0.007245  -0.000032   0.003457   0.005794
    211       0.014643  -0.053093  -0.007323   0.003874  -0.018632  -0.018719
    212      -0.002045  -0.047914  -0.007444  -0.008625   0.017701   0.010432
    213      -0.018095   0.129958   0.009046  -0.002127   0.010066   0.015591
    214       0.022245  -0.080443  -0.008337   0.007456  -0.029220  -0.030929
    215      -0.007259  -0.059050  -0.008687  -0.013247   0.030349   0.020734
    216      -0.008238   0.028630  -0.002523  -0.006926   0.014375   0.016290
    217      -0.003048   0.007814  -0.001341  -0.001715   0.002699   0.004455
    218      -0.010310   0.034296   0.003996  -0.003530   0.013521   0.007080
    219      -0.012994   0.021557  -0.007006  -0.013546   0.028413   0.034154
    220      -0.008870   0.026277   0.001780  -0.002700   0.008827   0.009686
    221      -0.021637   0.076511   0.012079  -0.003804   0.022928   0.013421
    222       0.002149  -0.045104  -0.008141  -0.006269   0.009437   0.003243
    223      -0.013095   0.048155   0.002121  -0.004598   0.013526   0.018442
    224      -0.005796   0.083792   0.006767   0.002476  -0.003677  -0.001270
    225       0.007323  -0.124608  -0.017972  -0.012085   0.018389   0.007160
    226      -0.026189   0.101941   0.007895  -0.007363   0.026278   0.032992
    227      -0.013956   0.177554   0.018185   0.007893  -0.010196  -0.002224
    228       0.004790  -0.005367   0.000937   0.002935  -0.008575  -0.014621
    229      -0.005431   0.013038  -0.002319  -0.003710   0.007102   0.011636
    230       0.010067  -0.003846  -0.006000   0.001266  -0.011508  -0.009350
    231       0.011494  -0.042631  -0.000185   0.005377  -0.015635  -0.026299
    232      -0.012797   0.038550  -0.001494  -0.007228   0.017401   0.024213
    233       0.015961   0.005568  -0.005842   0.005701  -0.024684  -0.019073
    234       0.002026   0.057565   0.007430   0.007927  -0.018007  -0.018489
    235       0.011652  -0.047012  -0.006438   0.002785  -0.014565  -0.014306
    236       0.015581  -0.080655  -0.013648  -0.003247  -0.004254  -0.007720
    237       0.008563   0.060131   0.009689   0.014115  -0.033712  -0.035584
    238       0.017458  -0.064096  -0.008966   0.004246  -0.021398  -0.021161
    239       0.025472  -0.117698  -0.019433  -0.002258  -0.012965  -0.016255
    240       0.019801  -0.114036  -0.022020  -0.002593  -0.009207  -0.030057
    241      -0.004504   0.035000   0.008668  -0.001250   0.014741   0.021738
    242       0.003326   0.083485   0.020524   0.017379  -0.035634  -0.016730
    243       0.014450  -0.039529  -0.020046  -0.007657  -0.004711  -0.022356
    244      -0.028290   0.062182   0.012755  -0.010408   0.039225   0.044091
    245       0.000094   0.012876   0.018215   0.019573  -0.032552  -0.020049
                 36         37         38         39         40         41    
      0       0.017028   0.004313  -0.012414   0.033087  -0.003647   0.049306
      1       0.018610   0.027018   0.016531  -0.017575  -0.005235  -0.022754
      2       0.037404   0.038734   0.008310  -0.071366  -0.007591  -0.081556
      3       0.008314  -0.008814  -0.015206   0.017762   0.000526   0.014168
      4       0.015304   0.001205   0.001481  -0.051290  -0.000804  -0.107643
      5       0.003591  -0.016138  -0.009561   0.040885   0.002757   0.057676
      6      -0.028217  -0.014792   0.006354  -0.013147  -0.000565   0.012741
      7      -0.027899  -0.021064  -0.024951   0.019917   0.003043   0.004043
      8       0.003731   0.004845  -0.006960  -0.028474  -0.002992   0.008391
      9       0.003271   0.010356  -0.002294  -0.007511   0.060095  -0.003590
     10      -0.009666  -0.015252  -0.000896  -0.024070  -0.011908  -0.005565
     11       0.011276   0.021849  -0.000686  -0.001145   0.003038  -0.003799
     12       0.016739   0.007274  -0.001761   0.028109  -0.005183   0.043558
     13       0.007613   0.009990  -0.000479   0.006318  -0.003519  -0.016370
     14       0.004435   0.012346   0.002096  -0.041885  -0.002444  -0.013923
     15       0.051318   0.037602   0.002687   0.028842  -0.003510   0.001923
     16       0.003775  -0.010565   0.002658  -0.006397   0.000477   0.001472
     17       0.011547   0.026040  -0.000084   0.001082  -0.004218  -0.002345
     18       0.040907   0.026720   0.000391   0.032519  -0.005293   0.023047
     19      -0.034516  -0.032148  -0.002580  -0.013015   0.022367   0.032116
     20       0.027358   0.024399   0.001622   0.016582  -0.033314   0.014913
     21       0.102391   0.062181   0.011505   0.045431  -0.025863  -0.040257
     22       0.010821  -0.015910   0.004504  -0.003883   0.005550   0.005012
     23       0.015833   0.081225  -0.002884   0.055700  -0.021719  -0.018603
     24       0.085791   0.046688   0.010963   0.032587  -0.018829  -0.033779
     25       0.075013   0.028550   0.011441   0.031284  -0.009582  -0.018234
     26       0.007326   0.082141  -0.006127   0.061999  -0.030038  -0.020056
     27       0.125334   0.067135   0.016244   0.048048  -0.025400  -0.047919
     28       0.123883   0.066714   0.016219   0.060492  -0.023525  -0.039378
     29       0.012072   0.114098  -0.009419   0.087107  -0.044550  -0.030424
     30       0.013057   0.008477   0.002615   0.007184  -0.003063  -0.004697
     31       0.093623   0.038108   0.013787   0.038983  -0.013793  -0.026036
     32       0.002778  -0.005593   0.000504  -0.003756  -0.000167  -0.000024
     33      -0.007131   0.000809   0.000432   0.002480   0.001196   0.003102
     34       0.141996   0.083325   0.017586   0.069178  -0.031593  -0.050184
     35       0.004820  -0.040997   0.002743  -0.028704   0.009606   0.006347
     36      -0.026569  -0.013001  -0.002408  -0.004524   0.004676   0.011157
     37       0.049038  -0.008056   0.010894   0.007928   0.003584  -0.004556
     38       0.003667  -0.058522   0.006849  -0.046850   0.021257   0.010349
     39      -0.080065  -0.030312  -0.009791  -0.014085   0.011187   0.029074
     40       0.057244  -0.005519   0.012051   0.009337   0.002627  -0.007274
     41       0.008718  -0.145615   0.015814  -0.115694   0.053056   0.026205
     42       0.005129  -0.015876   0.003059  -0.008400   0.006086   0.003594
     43      -0.015431  -0.055457   0.004357  -0.026724   0.020560   0.021526
     44      -0.005054   0.022141  -0.001588   0.017799  -0.009320  -0.005153
     45      -0.030385  -0.043407  -0.000445  -0.028985   0.017095   0.019977
     46      -0.062149  -0.094443   0.000114  -0.055472   0.034870   0.042472
     47      -0.013054   0.010228  -0.001652   0.009705  -0.007428  -0.002959
     48       0.077856   0.029161   0.011071   0.022561  -0.012576  -0.028066
     49      -0.025050  -0.057788   0.002721  -0.028888   0.021142   0.023838
     50       0.004620   0.091470  -0.006213   0.069182  -0.030450  -0.019812
     51       0.096075   0.039324   0.013038   0.028615  -0.017242  -0.035874
     52      -0.070525  -0.097082  -0.001758  -0.054638   0.036586   0.045853
     53       0.006826   0.112439  -0.007589   0.084701  -0.037186  -0.024238
     54      -0.035206  -0.025111  -0.003733  -0.019103   0.000548   0.007949
     55      -0.018838  -0.013274  -0.020301  -0.001332   0.003691  -0.019359
     56      -0.015238  -0.010872  -0.001790  -0.027777  -0.006040   0.038390
     57      -0.081142  -0.074226  -0.027111  -0.011659   0.014137  -0.094591
     58      -0.025352  -0.018051  -0.030286  -0.007709   0.007256  -0.050142
     59      -0.044831  -0.044785  -0.009472  -0.010710  -0.003298   0.019658
     60      -0.114260  -0.164753   0.094087   0.107206   0.020856  -0.110615
     61      -0.051133  -0.015032  -0.116231  -0.068684   0.018805  -0.152832
     62      -0.143923  -0.316788   0.355955   0.347081   0.016718  -0.028095
     63      -0.168852  -0.281775   0.215165   0.237566   0.034169  -0.171802
     64      -0.014430  -0.067081   0.124343   0.116784   0.004854   0.007566
[truncated: 704,360 more chars]
