# Supplementary material for: A stereodivergent multicomponent approach for the synthesis of C–N atropisomeric peptide analogues
Source: Chem Sci. 2024 Sep 16;15(40):16743–51. doi: 10.1039/d4sc04700a (PMC11418089; doi:10.1039/d4sc04700a)
Supplement: SC-015-D4SC04700A-s001 [file SC-015-D4SC04700A-s001.zip › CompData/_2_Imine-BzOH/ImineBzOH10ropt.out]

                                 *****************
                                 * O   R   C   A *
                                 *****************

                                            #,                                       
                                            ###                                      
                                            ####                                     
                                            #####                                    
                                            ######                                   
                                           ########,                                 
                                     ,,################,,,,,                         
                               ,,#################################,,                 
                          ,,##########################################,,             
                       ,#########################################, ''#####,          
                    ,#############################################,,   '####,        
                  ,##################################################,,,,####,       
                ,###########''''           ''''###############################       
              ,#####''   ,,,,##########,,,,          '''####'''          '####       
            ,##' ,,,,###########################,,,                        '##       
           ' ,,###''''                  '''############,,,                           
         ,,##''                                '''############,,,,        ,,,,,,###''
      ,#''                                            '''#######################'''  
     '                                                          ''''####''''         
             ,#######,   #######,   ,#######,      ##                                
            ,#'     '#,  ##    ##  ,#'     '#,    #''#        ######   ,####,        
            ##       ##  ##   ,#'  ##            #'  '#       #        #'  '#        
            ##       ##  #######   ##           ,######,      #####,   #    #        
            '#,     ,#'  ##    ##  '#,     ,#' ,#      #,         ##   #,  ,#        
             '#######'   ##     ##  '#######'  #'      '#     #####' # '####'        


                  #######################################################
                  #                        -***-                        #
                  #          Department of theory and spectroscopy      #
                  #    Directorship and core code : Frank Neese         #
                  #        Max Planck Institute fuer Kohlenforschung    #
                  #                Kaiser Wilhelm Platz 1               #
                  #                 D-45470 Muelheim/Ruhr               #
                  #                      Germany                        #
                  #                                                     #
                  #                  All rights reserved                #
                  #                        -***-                        #
                  #######################################################


                         Program Version 5.0.2 -  RELEASE  -


 With contributions from (in alphabetic order):
   Daniel Aravena         : Magnetic Suceptibility
   Michael Atanasov       : Ab Initio Ligand Field Theory (pilot matlab implementation)
   Alexander A. Auer      : GIAO ZORA, VPT2 properties, NMR spectrum
   Ute Becker             : Parallelization
   Giovanni Bistoni       : ED, misc. LED, open-shell LED, HFLD
   Martin Brehm           : Molecular dynamics
   Dmytro Bykov           : SCF Hessian
   Vijay G. Chilkuri      : MRCI spin determinant printing, contributions to CSF-ICE
   Dipayan Datta          : RHF DLPNO-CCSD density
   Achintya Kumar Dutta   : EOM-CC, STEOM-CC
   Dmitry Ganyushin       : Spin-Orbit,Spin-Spin,Magnetic field MRCI
   Miquel Garcia          : C-PCM and meta-GGA Hessian, CC/C-PCM, Gaussian charge scheme
   Yang Guo               : DLPNO-NEVPT2, F12-NEVPT2, CIM, IAO-localization
   Andreas Hansen         : Spin unrestricted coupled pair/coupled cluster methods
   Benjamin Helmich-Paris : MC-RPA, TRAH-SCF, COSX integrals
   Lee Huntington         : MR-EOM, pCC
   Robert Izsak           : Overlap fitted RIJCOSX, COSX-SCS-MP3, EOM
   Marcus Kettner         : VPT2
   Christian Kollmar      : KDIIS, OOCD, Brueckner-CCSD(T), CCSD density, CASPT2, CASPT2-K
   Simone Kossmann        : Meta GGA functionals, TD-DFT gradient, OOMP2, MP2 Hessian
   Martin Krupicka        : Initial AUTO-CI
   Lucas Lang             : DCDCAS
   Marvin Lechner         : AUTO-CI (C++ implementation), FIC-MRCC
   Dagmar Lenk            : GEPOL surface, SMD
   Dimitrios Liakos       : Extrapolation schemes; Compound Job, initial MDCI parallelization
   Dimitrios Manganas     : Further ROCIS development; embedding schemes
   Dimitrios Pantazis     : SARC Basis sets
   Anastasios Papadopoulos: AUTO-CI, single reference methods and gradients
   Taras Petrenko         : DFT Hessian,TD-DFT gradient, ASA, ECA, R-Raman, ABS, FL, XAS/XES, NRVS
   Peter Pinski           : DLPNO-MP2, DLPNO-MP2 Gradient
   Christoph Reimann      : Effective Core Potentials
   Marius Retegan         : Local ZFS, SOC
   Christoph Riplinger    : Optimizer, TS searches, QM/MM, DLPNO-CCSD(T), (RO)-DLPNO pert. Triples
   Tobias Risthaus        : Range-separated hybrids, TD-DFT gradient, RPA, STAB
   Michael Roemelt        : Original ROCIS implementation
   Masaaki Saitow         : Open-shell DLPNO-CCSD energy and density
   Barbara Sandhoefer     : DKH picture change effects
   Avijit Sen             : IP-ROCIS
   Kantharuban Sivalingam : CASSCF convergence, NEVPT2, FIC-MRCI
   Bernardo de Souza      : ESD, SOC TD-DFT
   Georgi Stoychev        : AutoAux, RI-MP2 NMR, DLPNO-MP2 response
   Willem Van den Heuvel  : Paramagnetic NMR
   Boris Wezisla          : Elementary symmetry handling
   Frank Wennmohs         : Technical directorship


 We gratefully acknowledge several colleagues who have allowed us to
 interface, adapt or use parts of their codes:
   Stefan Grimme, W. Hujo, H. Kruse, P. Pracht,  : VdW corrections, initial TS optimization,
                  C. Bannwarth, S. Ehlert          DFT functionals, gCP, sTDA/sTD-DF
   Ed Valeev, F. Pavosevic, A. Kumar             : LibInt (2-el integral package), F12 methods
   Garnet Chan, S. Sharma, J. Yang, R. Olivares  : DMRG
   Ulf Ekstrom                                   : XCFun DFT Library
   Mihaly Kallay                                 : mrcc  (arbitrary order and MRCC methods)
   Jiri Pittner, Ondrej Demel                    : Mk-CCSD
   Frank Weinhold                                : gennbo (NPA and NBO analysis)
   Christopher J. Cramer and Donald G. Truhlar   : smd solvation model
   Lars Goerigk                                  : TD-DFT with DH, B97 family of functionals
   V. Asgeirsson, H. Jonsson                     : NEB implementation
   FAccTs GmbH                                   : IRC, NEB, NEB-TS, DLPNO-Multilevel, CI-OPT
                                                   MM, QMMM, 2- and 3-layer-ONIOM, Crystal-QMMM,
                                                   LR-CPCM, SF, NACMEs, symmetry and pop. for TD-DFT,
                                                   nearIR, NL-DFT gradient (VV10), updates on ESD,
                                                   ML-optimized integration grids
   S Lehtola, MJT Oliveira, MAL Marques          : LibXC Library
   Liviu Ungur et al                             : ANISO software


 Your calculation uses the libint2 library for the computation of 2-el integrals
 For citations please refer to: http://libint.valeyev.net

 Your ORCA version has been built with support for libXC version: 5.1.0
 For citations please refer to: https://tddft.org/programs/libxc/

 This ORCA versions uses:
   CBLAS   interface :  Fast vector & matrix operations
   LAPACKE interface :  Fast linear algebra routines
   SCALAPACK package :  Parallel linear algebra routines
   Shared memory     :  Shared parallel matrices
   BLAS/LAPACK       :  OpenBLAS 0.3.15  USE64BITINT DYNAMIC_ARCH NO_AFFINITY Zen SINGLE_THREADED
        Core in use  :  Zen
   Copyright (c) 2011-2014, The OpenBLAS Project


Your calculation utilizes the atom-pairwise dispersion correction
with the Becke-Johnson damping scheme (D3BJ)
Cite in your paper:
S.Grimme, S.Ehrlich, L.Goerigk, J Comput Chem, (2011), 32, 1456–1465 
S.Grimme, J.Antony, S.Ehrlich and H.Krieg, J.Chem.Phys., 132, (2010), 154104 
   

Your calculation utilizes the SMD solvation module
Please cite in your paper:
A.V. Marenich, C.J. Cramer, D.G. Truhlar J. Phys. Chem. B, 113, (2009), 6378 

================================================================================

----- Orbital basis set information -----
Your calculation utilizes the basis: def2-TZVP
   F. Weigend and R. Ahlrichs, Phys. Chem. Chem. Phys. 7, 3297 (2005).

----- AuxJ basis set information -----
Your calculation utilizes the auxiliary basis: def2/J
   F. Weigend, Phys. Chem. Chem. Phys. 8, 1057 (2006).

================================================================================
                                        WARNINGS
                       Please study these warnings very carefully!
================================================================================


WARNING: Geometry Optimization
  ===> : Switching off AutoStart
         For restart on a previous wavefunction, please use MOREAD

INFO   : the flag for use of the SHARK integral package has been found!

================================================================================
                                       INPUT FILE
================================================================================
NAME = ImineBzOH10ropt.inp
|  1> ! PBE0 D3 def2-tzvp Opt
|  2> %maxcore 2660
|  3> %geom
|  4> maxiter 70
|  5> MaxStep 0.15
|  6> end
|  7> %pal nprocs 20
|  8> end
|  9> %CPCM SMD TRUE
| 10>    SMDSOLVENT "2,2,2-TRIFLUOROETHANOL"
| 11> end
| 12> 
| 13> *xyz 0 1
| 14> O  1.967300  4.316400  1.387500
| 15> O  4.001000  3.249400  1.612800
| 16> N  2.164800  5.856700  -0.315500
| 17> N  3.469100  5.857400  3.141400
| 18> C  2.539500  5.413700  0.834200
| 19> C  3.620000  6.124000  1.687200
| 20> H  4.539200  5.613400  1.367000
| 21> C  3.918900  7.604800  1.439000
| 22> C  5.183100  8.102000  1.817300
| 23> H  5.919200  7.434000  2.262100
| 24> C  5.519100  9.445500  1.638300
| 25> H  6.500200  9.803200  1.938200
| 26> C  4.596100  10.323400  1.079900
| 27> H  4.853700  11.369300  0.939600
| 28> C  3.339600  9.857100  0.704200
| 29> H  2.615100  10.540200  0.268700
| 30> C  3.003200  8.511700  0.884800
| 31> H  2.011300  8.192100  0.577600
| 32> C  1.116700  5.238700  -1.135200
| 33> C  1.502900  3.820600  -1.567600
| 34> H  2.511000  3.799900  -1.997000
| 35> H  0.807000  3.437000  -2.322400
| 36> H  1.487500  3.112900  -0.734100
| 37> C  1.018700  6.118200  -2.396500
| 38> H  0.764400  7.152800  -2.137200
| 39> H  0.253700  5.745900  -3.086900
| 40> H  1.974000  6.145000  -2.933800
| 41> C  -0.240100  5.270500  -0.422500
| 42> H  -1.046200  4.963800  -1.098700
| 43> H  -0.470300  6.278500  -0.058700
| 44> H  -0.273900  4.597700  0.439300
| 45> C  2.471800  6.337100  3.987600
| 46> C  2.549900  6.179400  5.407000
| 47> C  1.455400  6.646500  6.182200
| 48> H  1.459000  6.586300  7.266200
| 49> C  0.311600  7.202900  5.613200
| 50> H  -0.501700  7.546200  6.246300
| 51> C  0.219200  7.304900  4.241600
| 52> H  -0.669100  7.724800  3.778900
| 53> C  1.279200  6.866700  3.450100
| 54> H  1.140300  6.962100  2.380200
| 55> C  3.760200  5.540500  6.151200
| 56> C  4.046100  4.109800  5.641800
| 57> H  3.162600  3.471700  5.762800
| 58> H  4.866300  3.647200  6.204000
| 59> H  4.333100  4.060200  4.593200
| 60> C  5.005900  6.446400  6.030300
| 61> H  5.327800  6.629600  5.005200
| 62> H  5.862700  6.007900  6.555900
| 63> H  4.813700  7.430300  6.475800
| 64> C  3.538700  5.364200  7.683800
| 65> H  3.409300  6.326700  8.192400
| 66> H  4.402800  4.878800  8.154600
| 67> H  2.664400  4.737600  7.896900
| 68> C  2.814200  3.385100  1.884300
| 69> C  2.076700  2.452900  2.776000
| 70> C  2.655100  1.208800  3.062000
| 71> H  3.614300  0.932500  2.628800
| 72> C  2.004800  0.311700  3.911100
| 73> H  2.455800  -0.653000  4.130600
| 74> C  0.780300  0.655300  4.482800
| 75> H  0.276800  -0.042300  5.148100
| 76> C  0.204800  1.896200  4.211200
| 77> H  -0.743000  2.168500  4.669300
| 78> C  0.850200  2.796200  3.360700
| 79> H  0.395600  3.767900  3.183000
| 80> H  4.395200  5.831400  3.559400
| 81> O  6.367200  4.966900  3.133300
| 82> C  6.893300  3.869000  3.186200
| 83> C  8.128000  3.554100  3.944900
| 84> C  8.704700  2.277900  3.932000
| 85> H  8.258200  1.473400  3.352700
| 86> C  9.865800  2.027800  4.666900
| 87> H  10.312300  1.036500  4.654700
| 88> C  10.453000  3.048200  5.415200
| 89> H  11.357200  2.850800  5.986200
| 90> C  9.883000  4.320900  5.431500
| 91> H  10.342000  5.115500  6.014600
| 92> C  8.722700  4.575100  4.697900
| 93> H  8.284200  5.570700  4.716100
| 94> O  6.383000  2.790700  2.567100
| 95> H  5.541800  3.088100  2.131700
| 96> *
| 97> 
| 98>                          ****END OF INPUT****
================================================================================

                       *****************************
                       * Geometry Optimization Run *
                       *****************************

Geometry optimization settings:
Update method            Update   .... BFGS
Choice of coordinates    CoordSys .... Z-matrix Internals
Initial Hessian          InHess   .... Almoef's Model

Convergence Tolerances:
Energy Change            TolE     ....  5.0000e-06 Eh
Max. Gradient            TolMAXG  ....  3.0000e-04 Eh/bohr
RMS Gradient             TolRMSG  ....  1.0000e-04 Eh/bohr
Max. Displacement        TolMAXD  ....  4.0000e-03 bohr
RMS Displacement         TolRMSD  ....  2.0000e-03 bohr
Strict Convergence                ....  False
------------------------------------------------------------------------------
                        ORCA OPTIMIZATION COORDINATE SETUP
------------------------------------------------------------------------------

The optimization will be done in new redundant internal coordinates
Making redundant internal coordinates   ...  (new redundants) done
Evaluating the initial hessian          ...  (Almloef) done
Evaluating the coordinates              ...  done
Calculating the B-matrix                .... done
Calculating the G-matrix                .... done
Diagonalizing the G-matrix              .... done
Small eigenvalue found = 1.131e-03
Small eigenvalue found = 1.534e-03
Small eigenvalue found = 2.293e-03
Small eigenvalue found = 2.872e-03
Small eigenvalue found = 3.117e-03
Small eigenvalue found = 4.536e-03
Small eigenvalue found = 5.519e-03
Small eigenvalue found = 8.073e-03
Small eigenvalue found = 8.769e-03
Small eigenvalue found = 1.072e-02
Small eigenvalue found = 1.410e-02
Small eigenvalue found = 2.226e-02
Small eigenvalue found = 2.304e-02
Small eigenvalue found = 2.535e-02
The first mode is                       ....  193
The number of degrees of freedom        ....  240

    -----------------------------------------------------------------
                    Redundant Internal Coordinates


    -----------------------------------------------------------------
         Definition                    Initial Value    Approx d2E/dq
    -----------------------------------------------------------------
      1. B(C   4,O   0)                  1.3556         0.635004   
      2. B(C   4,N   2)                  1.2878         0.814536   
      3. B(C   5,N   3)                  1.4861         0.393121   
      4. B(C   5,C   4)                  1.5491         0.348300   
      5. B(H   6,C   5)                  1.0992         0.348175   
      6. B(C   7,C   5)                  1.5309         0.372316   
      7. B(C   8,C   7)                  1.4101         0.580219   
      8. B(H   9,C   8)                  1.0890         0.361429   
      9. B(C  10,C   8)                  1.3964         0.610281   
     10. B(H  11,C  10)                  1.0865         0.364782   
     11. B(C  12,C  10)                  1.3908         0.622861   
     12. B(H  13,C  12)                  1.0863         0.365089   
     13. B(C  14,C  12)                  1.3919         0.620456   
     14. B(H  15,C  14)                  1.0868         0.364326   
     15. B(C  16,C   7)                  1.4029         0.595891   
     16. B(C  16,C  14)                  1.3985         0.605524   
     17. B(H  17,C  16)                  1.0865         0.364822   
     18. B(C  18,N   2)                  1.4671         0.421587   
     19. B(C  19,C  18)                  1.5320         0.370794   
     20. B(H  20,C  19)                  1.0959         0.352331   
     21. B(H  21,C  19)                  1.0960         0.352289   
     22. B(H  22,C  19)                  1.0935         0.355466   
     23. B(C  23,C  18)                  1.5408         0.359070   
     24. B(H  24,C  23)                  1.0965         0.351609   
     25. B(H  25,C  23)                  1.0957         0.352682   
     26. B(H  26,C  23)                  1.0964         0.351783   
     27. B(C  27,C  18)                  1.5329         0.369582   
     28. B(H  28,C  27)                  1.0960         0.352313   
     29. B(H  29,C  27)                  1.0961         0.352137   
     30. B(H  30,C  27)                  1.0938         0.355047   
     31. B(C  31,N   3)                  1.3931         0.553227   
     32. B(C  32,C  31)                  1.4303         0.538883   
     33. B(C  33,C  32)                  1.4202         0.559129   
     34. B(H  34,C  33)                  1.0857         0.365865   
     35. B(C  35,C  33)                  1.3934         0.616995   
     36. B(H  36,C  35)                  1.0863         0.364979   
     37. B(C  37,C  35)                  1.3785         0.651787   
     38. B(H  38,C  37)                  1.0860         0.365376   
     39. B(C  39,C  37)                  1.3936         0.616612   
     40. B(C  39,C  31)                  1.4113         0.577839   
     41. B(H  40,C  39)                  1.0831         0.369360   
     42. B(C  41,C  32)                  1.5578         0.337262   
     43. B(C  42,C  41)                  1.5454         0.353082   
     44. B(H  43,C  42)                  1.0965         0.351560   
     45. B(H  44,C  42)                  1.0967         0.351319   
     46. B(H  45,C  42)                  1.0883         0.362359   
     47. B(C  46,C  41)                  1.5450         0.353540   
     48. B(H  47,C  46)                  1.0900         0.360153   
     49. B(H  48,C  46)                  1.0967         0.351408   
     50. B(H  49,C  46)                  1.0970         0.350922   
     51. B(C  50,C  41)                  1.5585         0.336406   
     52. B(H  51,C  50)                  1.0963         0.351891   
     53. B(H  52,C  50)                  1.0972         0.350649   
     54. B(H  53,C  50)                  1.0966         0.351528   
     55. B(C  54,O   1)                  1.2250         1.025947   
     56. B(C  54,O   0)                  1.3533         0.640410   
     57. B(C  55,C  54)                  1.4859         0.439202   
     58. B(C  56,C  55)                  1.4015         0.599009   
     59. B(H  57,C  56)                  1.0881         0.362557   
     60. B(C  58,C  56)                  1.3959         0.611310   
     61. B(H  59,C  58)                  1.0873         0.363686   
     62. B(C  60,C  58)                  1.3944         0.614818   
     63. B(H  61,C  60)                  1.0876         0.363345   
     64. B(C  62,C  60)                  1.3946         0.614416   
     65. B(H  63,C  62)                  1.0873         0.363624   
     66. B(C  64,C  62)                  1.3964         0.610311   
     67. B(C  64,C  55)                  1.4014         0.599085   
     68. B(H  65,H  38)                  4.1407         0.000001   
     69. B(H  65,C  64)                  1.0874         0.363556   
     70. B(H  66,N   3)                  1.0164         0.422659   
     71. B(O  67,H   9)                  2.6545         0.001029   
     72. B(C  68,O  67)                  1.2186         1.050383   
     73. B(C  69,C  68)                  1.4830         0.443989   
     74. B(C  70,C  69)                  1.4005         0.601127   
     75. B(H  71,C  70)                  1.0873         0.363720   
     76. B(C  72,C  70)                  1.3967         0.609598   
     77. B(H  73,C  72)                  1.0873         0.363711   
     78. B(C  74,C  72)                  1.3950         0.613467   
     79. B(H  75,C  74)                  1.0875         0.363466   
     80. B(C  76,C  74)                  1.3946         0.614309   
     81. B(H  77,H  48)                  4.5993         0.000000   
     82. B(H  77,C  76)                  1.0872         0.363779   
     83. B(C  78,C  76)                  1.3961         0.610961   
     84. B(C  78,C  69)                  1.4011         0.599802   
     85. B(H  79,C  78)                  1.0880         0.362701   
     86. B(O  80,C  68)                  1.3440         0.662544   
     87. B(H  81,H  45)                  2.9095         0.000086   
     88. B(H  81,O   1)                  1.6338         0.043747   
     89. B(H  81,O  80)                  0.9928         0.460944   
     90. A(C   4,O   0,C  54)          116.2787         0.432763   
     91. A(C  54,O   1,H  81)          148.6725         0.268918   
     92. A(C   4,N   2,C  18)          124.1778         0.419855   
     93. A(C  31,N   3,H  66)          114.2855         0.350408   
     94. A(C   5,N   3,H  66)          108.3303         0.330956   
     95. A(C   5,N   3,C  31)          127.2496         0.387360   
     96. A(O   0,C   4,N   2)          121.3339         0.451995   
     97. A(N   2,C   4,C   5)          122.4670         0.408489   
     98. A(O   0,C   4,C   5)          116.1572         0.390982   
     99. A(C   4,C   5,C   7)          119.3690         0.358829   
    100. A(N   3,C   5,C   7)          110.6090         0.364043   
    101. A(C   4,C   5,H   6)          102.1162         0.318858   
    102. A(H   6,C   5,C   7)          103.8170         0.322354   
    103. A(N   3,C   5,C   4)          112.6899         0.359923   
    104. A(N   3,C   5,H   6)          106.6566         0.323299   
    105. A(C   5,C   7,C   8)          118.2023         0.391869   
    106. A(C   8,C   7,C  16)          117.5947         0.425888   
    107. A(C   5,C   7,C  16)          124.1868         0.393701   
    108. A(C   7,C   8,C  10)          121.3696         0.427712   
    109. A(C   7,C   8,H   9)          119.9523         0.349194   
    110. A(H   9,C   8,C  10)          118.6779         0.352186   
    111. A(H  11,C  10,C  12)          120.1503         0.353958   
    112. A(C   8,C  10,H  11)          119.9109         0.352737   
    113. A(C   8,C  10,C  12)          119.9386         0.433193   
    114. A(C  10,C  12,H  13)          120.1476         0.354008   
    115. A(H  13,C  12,C  14)          120.1178         0.353776   
    116. A(C  10,C  12,C  14)          119.7344         0.434483   
    117. A(H  15,C  14,C  16)          119.7390         0.352196   
    118. A(C  12,C  14,C  16)          120.3026         0.432283   
    119. A(C  12,C  14,H  15)          119.9584         0.353651   
    120. A(C  14,C  16,H  17)          117.7804         0.352277   
    121. A(C   7,C  16,H  17)          121.1614         0.351323   
    122. A(C   7,C  16,C  14)          121.0577         0.429158   
    123. A(N   2,C  18,C  19)          111.5627         0.368170   
    124. A(C  19,C  18,C  27)          111.9343         0.362223   
    125. A(N   2,C  18,C  27)          111.3350         0.367964   
    126. A(C  23,C  18,C  27)          108.2074         0.360243   
    127. A(C  19,C  18,C  23)          108.2615         0.360444   
    128. A(N   2,C  18,C  23)          105.2106         0.366148   
    129. A(C  18,C  19,H  21)          110.9956         0.322758   
    130. A(C  18,C  19,H  22)          112.3564         0.323233   
    131. A(C  18,C  19,H  20)          111.0969         0.322764   
    132. A(H  21,C  19,H  22)          106.8269         0.289252   
    133. A(H  20,C  19,H  22)          107.4200         0.289258   
    134. A(H  20,C  19,H  21)          107.9158         0.288851   
    135. A(H  25,C  23,H  26)          107.9310         0.288831   
    136. A(H  24,C  23,H  26)          107.1521         0.288693   
    137. A(C  18,C  23,H  26)          111.0827         0.320989   
    138. A(H  24,C  23,H  25)          107.9204         0.288809   
    139. A(C  18,C  23,H  25)          111.4859         0.321123   
    140. A(C  18,C  23,H  24)          111.0854         0.320963   
    141. A(H  29,C  27,H  30)          107.3171         0.289179   
    142. A(H  28,C  27,H  30)          106.9330         0.289202   
    143. A(C  18,C  27,H  30)          112.3888         0.322997   
    144. A(H  28,C  27,H  29)          107.9189         0.288829   
    145. A(C  18,C  27,H  29)          111.0560         0.322562   
    146. A(C  18,C  27,H  28)          110.9990         0.322589   
    147. A(N   3,C  31,C  39)          120.1875         0.417239   
    148. A(N   3,C  31,C  32)          121.7183         0.412094   
    149. A(C  32,C  31,C  39)          117.7419         0.418000   
    150. A(C  31,C  32,C  33)          117.6026         0.415558   
    151. A(C  33,C  32,C  41)          118.2203         0.382694   
    152. A(C  31,C  32,C  41)          124.1753         0.380252   
    153. A(H  34,C  33,C  35)          115.6314         0.353568   
    154. A(C  32,C  33,C  35)          122.7541         0.425718   
    155. A(C  32,C  33,H  34)          121.6139         0.347736   
    156. A(H  36,C  35,C  37)          120.4181         0.356727   
    157. A(C  33,C  35,C  37)          119.3982         0.437610   
    158. A(C  33,C  35,H  36)          120.1824         0.353423   
    159. A(C  35,C  37,H  38)          120.4874         0.356793   
    160. A(H  38,C  37,C  39)          120.1148         0.353451   
    161. A(C  35,C  37,C  39)          119.3977         0.437561   
    162. A(C  37,C  39,H  40)          115.8362         0.354101   
    163. A(C  31,C  39,H  40)          121.1750         0.350233   
    164. A(C  31,C  39,C  37)          122.9874         0.428188   
    165. A(C  46,C  41,C  50)          104.9435         0.353599   
    166. A(C  42,C  41,C  50)          104.2241         0.353521   
    167. A(C  32,C  41,C  50)          113.9378         0.350791   
    168. A(C  42,C  41,C  46)          111.5848         0.356512   
    169. A(C  32,C  41,C  46)          110.3988         0.353751   
    170. A(C  32,C  41,C  42)          111.4663         0.353673   
    171. A(H  44,C  42,H  45)          106.1095         0.289999   
    172. A(H  43,C  42,H  45)          106.9946         0.290030   
    173. A(C  41,C  42,H  45)          114.1164         0.321662   
    174. A(H  43,C  42,H  44)          107.4905         0.288627   
    175. A(C  41,C  42,H  44)          111.0935         0.320038   
    176. A(C  41,C  42,H  43)          110.6900         0.320074   
    177. A(H  48,C  46,H  49)          107.5098         0.288557   
    178. A(H  47,C  46,H  49)          106.4350         0.289670   
    179. A(C  41,C  46,H  49)          110.6610         0.320047   
    180. A(H  47,C  46,H  48)          106.6919         0.289733   
    181. A(C  41,C  46,H  48)          110.9761         0.320119   
    182. A(C  41,C  46,H  47)          114.2216         0.321409   
    183. A(H  52,C  50,H  53)          106.9614         0.288537   
    184. A(H  51,C  50,H  53)          108.5072         0.288697   
    185. A(C  41,C  50,H  53)          111.6575         0.317553   
    186. A(H  51,C  50,H  52)          106.3970         0.288584   
    187. A(C  41,C  50,H  52)          111.1037         0.317424   
    188. A(C  41,C  50,H  51)          111.9425         0.317606   
    189. A(O   1,C  54,C  55)          122.9800         0.443758   
    190. A(O   0,C  54,C  55)          109.9635         0.407866   
    191. A(O   0,C  54,O   1)          126.9536         0.472192   
    192. A(C  56,C  55,C  64)          119.5712         0.428737   
    193. A(C  54,C  55,C  64)          122.0766         0.405694   
    194. A(C  54,C  55,C  56)          118.3285         0.405685   
    195. A(H  57,C  56,C  58)          119.3156         0.352472   
    196. A(C  55,C  56,C  58)          120.1558         0.430294   
    197. A(C  55,C  56,H  57)          120.5283         0.351263   
    198. A(H  59,C  58,C  60)          120.0076         0.352999   
    199. A(C  56,C  58,C  60)          120.0082         0.432313   
    200. A(C  56,C  58,H  59)          119.9834         0.352658   
    201. A(H  61,C  60,C  62)          119.9237         0.352904   
    202. A(C  58,C  60,C  62)          120.1200         0.432707   
    203. A(C  58,C  60,H  61)          119.9545         0.352944   
    204. A(H  63,C  62,C  64)          119.8726         0.352550   
    205. A(C  60,C  62,C  64)          120.0920         0.432135   
    206. A(C  60,C  62,H  63)          120.0327         0.352950   
    207. A(C  62,C  64,H  65)          118.8326         0.352539   
    208. A(C  55,C  64,H  65)          121.1040         0.351434   
    209. A(C  55,C  64,C  62)          120.0482         0.430178   
    210. A(O  67,C  68,C  69)          124.9572         0.446529   
    211. A(C  69,C  68,O  80)          112.4210         0.411117   
    212. A(O  67,C  68,O  80)          122.6097         0.477213   
    213. A(C  68,C  69,C  70)          122.1147         0.406717   
    214. A(C  70,C  69,C  78)          119.6168         0.429101   
    215. A(C  68,C  69,C  78)          118.2682         0.406558   
    216. A(H  71,C  70,C  72)          119.2903         0.352496   
    217. A(C  69,C  70,C  72)          120.0424         0.430350   
    218. A(C  69,C  70,H  71)          120.6673         0.351663   
    219. A(H  73,C  72,C  74)          120.0042         0.352872   
    220. A(C  70,C  72,C  74)          120.0793         0.431924   
    221. A(C  70,C  72,H  73)          119.9165         0.352495   
    222. A(H  75,C  74,C  76)          119.9574         0.352914   
    223. A(C  72,C  74,C  76)          120.1167         0.432522   
    224. A(C  72,C  74,H  75)          119.9259         0.352832   
    225. A(H  77,C  76,C  78)          119.9744         0.352639   
    226. A(C  74,C  76,C  78)          119.9807         0.432204   
    227. A(C  74,C  76,H  77)          120.0450         0.352965   
    228. A(C  76,C  78,H  79)          119.5228         0.352462   
    229. A(C  69,C  78,H  79)          120.3131         0.351365   
    230. A(C  69,C  78,C  76)          120.1641         0.430352   
    231. A(C  68,O  80,H  81)          106.4624         0.366695   
    232. A(O   1,H  81,O  80)          165.4507         0.218386   
    233. D(C   5,C   4,N   2,C  18)   -178.0010         0.051357   
    234. D(C   5,C   4,O   0,C  54)    -49.9114         0.029690   
    235. D(O   0,C   4,N   2,C  18)     -0.4478         0.051357   
    236. D(N   2,C   4,O   0,C  54)    132.3885         0.029690   
    237. D(C   7,C   5,C   4,N   2)     21.5367         0.009175   
    238. D(H   6,C   5,N   3,C  31)    177.8548         0.013205   
    239. D(N   3,C   5,C   4,N   2)    153.8411         0.009175   
    240. D(N   3,C   5,C   4,O   0)    -23.8306         0.009175   
    241. D(C   4,C   5,N   3,H  66)    146.3408         0.013205   
    242. D(C   4,C   5,N   3,C  31)    -70.8878         0.013205   
    243. D(H   6,C   5,N   3,H  66)     35.0834         0.013205   
    244. D(H   6,C   5,C   4,O   0)     90.2183         0.009175   
    245. D(H   6,C   5,C   4,N   2)    -92.1101         0.009175   
    246. D(C   7,C   5,C   4,O   0)   -156.1350         0.009175   
    247. D(C   7,C   5,N   3,H  66)    -77.1782         0.013205   
    248. D(C   7,C   5,N   3,C  31)     65.5932         0.013205   
    249. D(C  16,C   7,C   5,H   6)    137.9924         0.010371   
    250. D(C  16,C   7,C   5,C   4)     25.2598         0.010371   
    251. D(C  16,C   7,C   5,N   3)   -107.9381         0.010371   
    252. D(C   8,C   7,C   5,C   4)   -156.2444         0.010371   
    253. D(C   8,C   7,C   5,N   3)     70.5576         0.010371   
    254. D(C   8,C   7,C   5,H   6)    -43.5118         0.010371   
    255. D(C  10,C   8,C   7,C  16)     -0.5125         0.023130   
    256. D(C  10,C   8,C   7,C   5)   -179.1085         0.023130   
    257. D(H   9,C   8,C   7,C  16)    179.2903         0.023130   
    258. D(H   9,C   8,C   7,C   5)      0.6943         0.023130   
    259. D(C  12,C  10,C   8,H   9)   -179.6249         0.025724   
    260. D(H  11,C  10,C   8,H   9)      0.2049         0.025724   
    261. D(H  11,C  10,C   8,C   7)   -179.9898         0.025724   
    262. D(C  12,C  10,C   8,C   7)      0.1803         0.025724   
    263. D(H  13,C  12,C  10,C   8)    179.9675         0.026861   
    264. D(C  14,C  12,C  10,C   8)      0.1113         0.026861   
    265. D(C  14,C  12,C  10,H  11)   -179.7182         0.026861   
    266. D(H  13,C  12,C  10,H  11)      0.1381         0.026861   
    267. D(C  16,C  14,C  12,H  13)   -179.9109         0.026641   
    268. D(C  16,C  14,C  12,C  10)     -0.0546         0.026641   
    269. D(H  15,C  14,C  12,C  10)    179.9210         0.026641   
    270. D(H  15,C  14,C  12,H  13)      0.0648         0.026641   
    271. D(H  17,C  16,C  14,H  15)     -0.0060         0.025302   
    272. D(H  17,C  16,C  14,C  12)    179.9697         0.025302   
    273. D(C   7,C  16,C  14,H  15)    179.7279         0.025302   
    274. D(C   7,C  16,C  14,C  12)     -0.2964         0.025302   
    275. D(H  17,C  16,C   7,C   8)   -179.7068         0.024461   
    276. D(H  17,C  16,C   7,C   5)     -1.2025         0.024461   
    277. D(C  14,C  16,C   7,C   8)      0.5683         0.024461   
    278. D(C  14,C  16,C   7,C   5)    179.0726         0.024461   
    279. D(C  19,C  18,N   2,C   4)    -63.2549         0.014006   
    280. D(C  27,C  18,N   2,C   4)     62.5873         0.014006   
    281. D(C  23,C  18,N   2,C   4)    179.5764         0.014006   
    282. D(H  22,C  19,C  18,C  27)    -54.7197         0.010988   
    283. D(H  22,C  19,C  18,C  23)   -173.9015         0.010988   
    284. D(H  22,C  19,C  18,N   2)     70.7914         0.010988   
    285. D(H  21,C  19,C  18,C  23)    -54.3564         0.010988   
    286. D(H  21,C  19,C  18,C  27)     64.8254         0.010988   
    287. D(H  21,C  19,C  18,N   2)   -169.6635         0.010988   
    288. D(H  20,C  19,C  18,C  27)   -175.0932         0.010988   
    289. D(H  20,C  19,C  18,C  23)     65.7250         0.010988   
    290. D(H  20,C  19,C  18,N   2)    -49.5821         0.010988   
    291. D(H  25,C  23,C  18,C  19)     60.7970         0.010348   
    292. D(H  25,C  23,C  18,N   2)   -179.8113         0.010348   
    293. D(H  24,C  23,C  18,C  27)     59.6980         0.010348   
    294. D(H  24,C  23,C  18,C  19)   -178.7936         0.010348   
    295. D(H  24,C  23,C  18,N   2)    -59.4019         0.010348   
    296. D(H  26,C  23,C  18,C  27)    178.8675         0.010348   
    297. D(H  26,C  23,C  18,C  19)    -59.6241         0.010348   
    298. D(H  26,C  23,C  18,N   2)     59.7676         0.010348   
    299. D(H  25,C  23,C  18,C  27)    -60.7114         0.010348   
    300. D(H  30,C  27,C  18,C  23)    175.0649         0.010921   
    301. D(H  30,C  27,C  18,N   2)    -69.7850         0.010921   
    302. D(H  29,C  27,C  18,C  23)    -64.6999         0.010921   
    303. D(H  29,C  27,C  18,C  19)    176.0864         0.010921   
    304. D(H  29,C  27,C  18,N   2)     50.4502         0.010921   
    305. D(H  28,C  27,C  18,C  23)     55.3604         0.010921   
    306. D(H  30,C  27,C  18,C  19)     55.8512         0.010921   
    307. D(H  28,C  27,C  18,C  19)    -63.8533         0.010921   
    308. D(H  28,C  27,C  18,N   2)    170.5105         0.010921   
    309. D(C  39,C  31,N   3,H  66)    157.7847         0.024409   
    310. D(C  39,C  31,N   3,C   5)     16.8388         0.024409   
    311. D(C  32,C  31,N   3,H  66)    -29.1848         0.024409   
    312. D(C  32,C  31,N   3,C   5)   -170.1307         0.024409   
    313. D(C  41,C  32,C  31,C  39)    176.5563         0.019840   
    314. D(C  41,C  32,C  31,N   3)      3.3623         0.019840   
    315. D(C  33,C  32,C  31,C  39)     -3.9489         0.019840   
    316. D(C  33,C  32,C  31,N   3)   -177.1429         0.019840   
    317. D(C  35,C  33,C  32,C  41)   -178.3675         0.021412   
    318. D(C  35,C  33,C  32,C  31)      2.1068         0.021412   
    319. D(H  34,C  33,C  32,C  41)      1.3580         0.021412   
    320. D(H  34,C  33,C  32,C  31)   -178.1677         0.021412   
    321. D(C  37,C  35,C  33,H  34)   -179.3703         0.026327   
    322. D(C  37,C  35,C  33,C  32)      0.3704         0.026327   
    323. D(H  36,C  35,C  33,H  34)      0.2057         0.026327   
    324. D(H  36,C  35,C  33,C  32)    179.9464         0.026327   
    325. D(C  39,C  37,C  35,H  36)    179.5409         0.029591   
    326. D(C  39,C  37,C  35,C  33)     -0.8841         0.029591   
    327. D(H  38,C  37,C  35,H  36)     -0.3021         0.029591   
    328. D(H  38,C  37,C  35,C  33)    179.2729         0.029591   
    329. D(H  40,C  39,C  37,H  38)     -0.9071         0.026292   
    330. D(H  40,C  39,C  37,C  35)    179.2493         0.026292   
    331. D(C  31,C  39,C  37,H  38)    178.6661         0.026292   
    332. D(C  31,C  39,C  37,C  35)     -1.1775         0.026292   
    333. D(H  40,C  39,C  31,C  32)   -176.8101         0.022932   
    334. D(H  40,C  39,C  31,N   3)     -3.5074         0.022932   
    335. D(C  37,C  39,C  31,C  32)      3.6388         0.022932   
    336. D(C  37,C  39,C  31,N   3)    176.9416         0.022932   
    337. D(C  50,C  41,C  32,C  33)      6.0031         0.008657   
    338. D(C  50,C  41,C  32,C  31)   -174.5050         0.008657   
    339. D(C  46,C  41,C  32,C  33)   -111.7779         0.008657   
    340. D(C  46,C  41,C  32,C  31)     67.7139         0.008657   
    341. D(C  42,C  41,C  32,C  33)    123.6127         0.008657   
    342. D(C  42,C  41,C  32,C  31)    -56.8954         0.008657   
    343. D(H  45,C  42,C  41,C  46)    -60.9885         0.010030   
    344. D(H  45,C  42,C  41,C  32)     62.9532         0.010030   
    345. D(H  44,C  42,C  41,C  50)    -53.8149         0.010030   
    346. D(H  44,C  42,C  41,C  46)     58.9138         0.010030   
    347. D(H  44,C  42,C  41,C  32)   -177.1445         0.010030   
    348. D(H  43,C  42,C  41,C  50)     65.5271         0.010030   
    349. D(H  43,C  42,C  41,C  46)    178.2558         0.010030   
    350. D(H  45,C  42,C  41,C  50)   -173.7172         0.010030   
    351. D(H  43,C  42,C  41,C  32)    -57.8025         0.010030   
    352. D(H  49,C  46,C  41,C  32)     60.4198         0.010054   
    353. D(H  48,C  46,C  41,C  50)     56.5093         0.010054   
    354. D(H  48,C  46,C  41,C  42)    -55.7676         0.010054   
    355. D(H  48,C  46,C  41,C  32)    179.6908         0.010054   
    356. D(H  47,C  46,C  41,C  50)    177.1584         0.010054   
    357. D(H  47,C  46,C  41,C  42)     64.8815         0.010054   
    358. D(H  49,C  46,C  41,C  42)   -175.0386         0.010054   
    359. D(H  47,C  46,C  41,C  32)    -59.6601         0.010054   
    360. D(H  49,C  46,C  41,C  50)    -62.7617         0.010054   
    361. D(H  53,C  50,C  41,C  46)    179.5223         0.009181   
    362. D(H  53,C  50,C  41,C  42)    -63.0615         0.009181   
    363. D(H  53,C  50,C  41,C  32)     58.6462         0.009181   
    364. D(H  52,C  50,C  41,C  46)    -61.1565         0.009181   
    365. D(H  52,C  50,C  41,C  42)     56.2597         0.009181   
    366. D(H  52,C  50,C  41,C  32)    177.9675         0.009181   
    367. D(H  51,C  50,C  41,C  46)     57.6399         0.009181   
    368. D(H  51,C  50,C  41,C  42)    175.0561         0.009181   
    369. D(H  51,C  50,C  41,C  32)    -63.2362         0.009181   
    370. D(C  55,C  54,O   1,H  81)    -55.1149         0.086911   
    371. D(O   0,C  54,O   1,H  81)    128.9508         0.086911   
    372. D(C  55,C  54,O   0,C   4)    164.2386         0.030238   
    373. D(O   1,C  54,O   0,C   4)    -19.3894         0.030238   
    374. D(C  64,C  55,C  54,O   1)    162.6368         0.013163   
    375. D(C  64,C  55,C  54,O   0)    -20.8190         0.013163   
    376. D(C  56,C  55,C  54,O   1)    -15.5844         0.013163   
    377. D(C  56,C  55,C  54,O   0)    160.9597         0.013163   
    378. D(C  58,C  56,C  55,C  64)      0.7764         0.024731   
    379. D(C  58,C  56,C  55,C  54)    179.0434         0.024731   
    380. D(H  57,C  56,C  55,C  64)   -179.0493         0.024731   
    381. D(H  57,C  56,C  55,C  54)     -0.7823         0.024731   
    382. D(C  60,C  58,C  56,H  57)    179.4778         0.025816   
    383. D(C  60,C  58,C  56,C  55)     -0.3500         0.025816   
    384. D(H  59,C  58,C  56,H  57)     -0.2088         0.025816   
    385. D(H  59,C  58,C  56,C  55)    179.9634         0.025816   
    386. D(C  62,C  60,C  58,H  59)    179.4962         0.026130   
    387. D(C  62,C  60,C  58,C  56)     -0.1904         0.026130   
    388. D(H  61,C  60,C  58,H  59)     -0.0104         0.026130   
    389. D(H  61,C  60,C  58,C  56)   -179.6969         0.026130   
    390. D(C  64,C  62,C  60,H  61)    179.8062         0.026094   
    391. D(C  64,C  62,C  60,C  58)      0.2994         0.026094   
    392. D(H  63,C  62,C  60,H  61)      0.4041         0.026094   
    393. D(H  63,C  62,C  60,C  58)   -179.1026         0.026094   
    394. D(H  65,C  64,C  62,H  63)      0.9357         0.025727   
    395. D(H  65,C  64,C  62,C  60)   -178.4673         0.025727   
    396. D(C  55,C  64,C  62,H  63)    179.5348         0.025727   
    397. D(C  55,C  64,C  62,C  60)      0.1318         0.025727   
    398. D(H  65,C  64,C  55,C  56)    177.8999         0.024738   
    399. D(H  65,C  64,C  55,C  54)     -0.2999         0.024738   
    400. D(C  62,C  64,C  55,C  56)     -0.6669         0.024738   
    401. D(C  62,C  64,C  55,C  54)   -178.8666         0.024738   
    402. D(C  78,C  69,C  68,O  80)   -176.5733         0.013445   
    403. D(C  78,C  69,C  68,O  67)      2.1852         0.013445   
    404. D(C  70,C  69,C  68,O  80)      3.2012         0.013445   
    405. D(C  70,C  69,C  68,O  67)   -178.0404         0.013445   
    406. D(C  72,C  70,C  69,C  78)      0.0139         0.024916   
    407. D(C  72,C  70,C  69,C  68)   -179.7576         0.024916   
    408. D(H  71,C  70,C  69,C  78)   -179.9269         0.024916   
    409. D(H  71,C  70,C  69,C  68)      0.3016         0.024916   
    410. D(C  74,C  72,C  70,H  71)    179.9566         0.025663   
    411. D(C  74,C  72,C  70,C  69)      0.0150         0.025663   
    412. D(H  73,C  72,C  70,H  71)     -0.0029         0.025663   
    413. D(H  73,C  72,C  70,C  69)   -179.9445         0.025663   
    414. D(C  76,C  74,C  72,H  73)    179.9382         0.026009   
    415. D(C  76,C  74,C  72,C  70)     -0.0213         0.026009   
    416. D(H  75,C  74,C  72,H  73)     -0.0197         0.026009   
    417. D(H  75,C  74,C  72,C  70)   -179.9792         0.026009   
    418. D(C  78,C  76,C  74,H  75)    179.9564         0.026085   
    419. D(C  78,C  76,C  74,C  72)     -0.0015         0.026085   
    420. D(H  77,C  76,C  74,H  75)     -0.0019         0.026085   
    421. D(H  77,C  76,C  74,C  72)   -179.9598         0.026085   
    422. D(H  79,C  78,C  76,H  77)     -0.0532         0.025785   
    423. D(H  79,C  78,C  76,C  74)    179.9885         0.025785   
    424. D(C  69,C  78,C  76,H  77)    179.9889         0.025785   
    425. D(C  69,C  78,C  76,C  74)      0.0306         0.025785   
    426. D(H  79,C  78,C  69,C  70)   -179.9943         0.024800   
    427. D(H  79,C  78,C  69,C  68)     -0.2140         0.024800   
    428. D(C  76,C  78,C  69,C  70)     -0.0367         0.024800   
    429. D(C  76,C  78,C  69,C  68)    179.7436         0.024800   
    430. D(H  81,O  80,C  68,C  69)    177.0478         0.032546   
    431. D(H  81,O  80,C  68,O  67)     -1.7443         0.032546   
    432. D(O   1,H  81,O  80,C  68)   -128.7688         0.253784   
    433. D(O  80,H  81,O   1,C  54)     57.6203         0.002589   
    -----------------------------------------------------------------

Number of atoms                         .... 82
Number of degrees of freedom            .... 433

         *************************************************************
         *                GEOMETRY OPTIMIZATION CYCLE   1            *
         *************************************************************
---------------------------------
CARTESIAN COORDINATES (ANGSTROEM)
---------------------------------
  O      1.967300    4.316400    1.387500
  O      4.001000    3.249400    1.612800
  N      2.164800    5.856700   -0.315500
  N      3.469100    5.857400    3.141400
  C      2.539500    5.413700    0.834200
  C      3.620000    6.124000    1.687200
  H      4.539200    5.613400    1.367000
  C      3.918900    7.604800    1.439000
  C      5.183100    8.102000    1.817300
  H      5.919200    7.434000    2.262100
  C      5.519100    9.445500    1.638300
  H      6.500200    9.803200    1.938200
  C      4.596100   10.323400    1.079900
  H      4.853700   11.369300    0.939600
  C      3.339600    9.857100    0.704200
  H      2.615100   10.540200    0.268700
  C      3.003200    8.511700    0.884800
  H      2.011300    8.192100    0.577600
  C      1.116700    5.238700   -1.135200
  C      1.502900    3.820600   -1.567600
  H      2.511000    3.799900   -1.997000
  H      0.807000    3.437000   -2.322400
  H      1.487500    3.112900   -0.734100
  C      1.018700    6.118200   -2.396500
  H      0.764400    7.152800   -2.137200
  H      0.253700    5.745900   -3.086900
  H      1.974000    6.145000   -2.933800
  C     -0.240100    5.270500   -0.422500
  H     -1.046200    4.963800   -1.098700
  H     -0.470300    6.278500   -0.058700
  H     -0.273900    4.597700    0.439300
  C      2.471800    6.337100    3.987600
  C      2.549900    6.179400    5.407000
  C      1.455400    6.646500    6.182200
  H      1.459000    6.586300    7.266200
  C      0.311600    7.202900    5.613200
  H     -0.501700    7.546200    6.246300
  C      0.219200    7.304900    4.241600
  H     -0.669100    7.724800    3.778900
  C      1.279200    6.866700    3.450100
  H      1.140300    6.962100    2.380200
  C      3.760200    5.540500    6.151200
  C      4.046100    4.109800    5.641800
  H      3.162600    3.471700    5.762800
  H      4.866300    3.647200    6.204000
  H      4.333100    4.060200    4.593200
  C      5.005900    6.446400    6.030300
  H      5.327800    6.629600    5.005200
  H      5.862700    6.007900    6.555900
  H      4.813700    7.430300    6.475800
  C      3.538700    5.364200    7.683800
  H      3.409300    6.326700    8.192400
  H      4.402800    4.878800    8.154600
  H      2.664400    4.737600    7.896900
  C      2.814200    3.385100    1.884300
  C      2.076700    2.452900    2.776000
  C      2.655100    1.208800    3.062000
  H      3.614300    0.932500    2.628800
  C      2.004800    0.311700    3.911100
  H      2.455800   -0.653000    4.130600
  C      0.780300    0.655300    4.482800
  H      0.276800   -0.042300    5.148100
  C      0.204800    1.896200    4.211200
  H     -0.743000    2.168500    4.669300
  C      0.850200    2.796200    3.360700
  H      0.395600    3.767900    3.183000
  H      4.395200    5.831400    3.559400
  O      6.367200    4.966900    3.133300
  C      6.893300    3.869000    3.186200
  C      8.128000    3.554100    3.944900
  C      8.704700    2.277900    3.932000
  H      8.258200    1.473400    3.352700
  C      9.865800    2.027800    4.666900
  H     10.312300    1.036500    4.654700
  C     10.453000    3.048200    5.415200
  H     11.357200    2.850800    5.986200
  C      9.883000    4.320900    5.431500
  H     10.342000    5.115500    6.014600
  C      8.722700    4.575100    4.697900
  H      8.284200    5.570700    4.716100
  O      6.383000    2.790700    2.567100
  H      5.541800    3.088100    2.131700

----------------------------
CARTESIAN COORDINATES (A.U.)
----------------------------
  NO LB      ZA    FRAG     MASS         X           Y           Z
   0 O     8.0000    0    15.999    3.717658    8.156814    2.621995
   1 O     8.0000    0    15.999    7.560794    6.140476    3.047750
   2 N     7.0000    0    14.007    4.090879   11.067559   -0.596209
   3 N     7.0000    0    14.007    6.555649   11.068882    5.936386
   4 C     6.0000    0    12.011    4.798960   10.230410    1.576410
   5 C     6.0000    0    12.011    6.840809   11.572683    3.188346
   6 H     1.0000    0     1.008    8.577845   10.607789    2.583256
   7 C     6.0000    0    12.011    7.405648   14.370989    2.719316
   8 C     6.0000    0    12.011    9.794640   15.310561    3.434199
   9 H     1.0000    0     1.008   11.185667   14.048224    4.274749
  10 C     6.0000    0    12.011   10.429588   17.849408    3.095938
  11 H     1.0000    0     1.008   12.283598   18.525363    3.662667
  12 C     6.0000    0    12.011    8.685370   19.508399    2.040715
  13 H     1.0000    0     1.008    9.172164   21.484863    1.775587
  14 C     6.0000    0    12.011    6.310929   18.627219    1.330745
  15 H     1.0000    0     1.008    4.941823   19.918091    0.507769
  16 C     6.0000    0    12.011    5.675226   16.084782    1.672030
  17 H     1.0000    0     1.008    3.800806   15.480825    1.091506
  18 C     6.0000    0    12.011    2.110257    9.899708   -2.145217
  19 C     6.0000    0    12.011    2.840069    7.219888   -2.962335
  20 H     1.0000    0     1.008    4.745102    7.180770   -3.773783
  21 H     1.0000    0     1.008    1.525009    6.494989   -4.388700
  22 H     1.0000    0     1.008    2.810968    5.882528   -1.387248
  23 C     6.0000    0    12.011    1.925064   11.561722   -4.528729
  24 H     1.0000    0     1.008    1.444507   13.516833   -4.038723
  25 H     1.0000    0     1.008    0.479424   10.858177   -5.833396
  26 H     1.0000    0     1.008    3.730319   11.612367   -5.544079
  27 C     6.0000    0    12.011   -0.453723    9.959802   -0.798409
  28 H     1.0000    0     1.008   -1.977031    9.380223   -2.076242
  29 H     1.0000    0     1.008   -0.888738   11.864646   -0.110927
  30 H     1.0000    0     1.008   -0.517596    8.688394    0.830157
  31 C     6.0000    0    12.011    4.671025   11.975383    7.535472
  32 C     6.0000    0    12.011    4.818613   11.677374   10.217749
  33 C     6.0000    0    12.011    2.750307   12.560065   11.682665
  34 H     1.0000    0     1.008    2.757110   12.446303   13.731128
  35 C     6.0000    0    12.011    0.588839   13.611508   10.607411
  36 H     1.0000    0     1.008   -0.948076   14.260251   11.803796
  37 C     6.0000    0    12.011    0.414228   13.804260    8.015462
  38 H     1.0000    0     1.008   -1.264416   14.597756    7.141086
  39 C     6.0000    0    12.011    2.417338   12.976182    6.519744
  40 H     1.0000    0     1.008    2.154855   13.156462    4.497926
  41 C     6.0000    0    12.011    7.105748   10.470028   11.624083
  42 C     6.0000    0    12.011    7.646021    7.766396   10.661457
  43 H     1.0000    0     1.008    5.976448    6.560562   10.890114
  44 H     1.0000    0     1.008    9.195974    6.892209   11.723861
  45 H     1.0000    0     1.008    8.188372    7.672666    8.679890
  46 C     6.0000    0    12.011    9.459780   12.181931   11.395616
  47 H     1.0000    0     1.008   10.068083   12.528128    9.458457
  48 H     1.0000    0     1.008   11.078897   11.353286   12.388856
  49 H     1.0000    0     1.008    9.096575   14.041232   12.237488
  50 C     6.0000    0    12.011    6.687174   10.136869   14.520278
  51 H     1.0000    0     1.008    6.442643   11.955730   15.481392
  52 H     1.0000    0     1.008    8.320086    9.219596   15.409961
  53 H     1.0000    0     1.008    5.034986    8.952767   14.922978
  54 C     6.0000    0    12.011    5.318067    6.396912    3.560811
  55 C     6.0000    0    12.011    3.924394    4.635309    5.245880
  56 C     6.0000    0    12.011    5.017412    2.284301    5.786341
  57 H     1.0000    0     1.008    6.830037    1.762170    4.967712
  58 C     6.0000    0    12.011    3.788523    0.589028    7.390908
  59 H     1.0000    0     1.008    4.640789   -1.233991    7.805703
  60 C     6.0000    0    12.011    1.474553    1.238338    8.471264
  61 H     1.0000    0     1.008    0.523076   -0.079935    9.728499
  62 C     6.0000    0    12.011    0.387016    3.583299    7.958015
  63 H     1.0000    0     1.008   -1.404067    4.097871    8.823698
  64 C     6.0000    0    12.011    1.606645    5.284052    6.350803
  65 H     1.0000    0     1.008    0.747576    7.120299    6.014998
  66 H     1.0000    0     1.008    8.305724   11.019749    6.726291
  67 O     8.0000    0    15.999   12.032264    9.386081    5.921079
  68 C     6.0000    0    12.011   13.026449    7.311350    6.021045
  69 C     6.0000    0    12.011   15.359694    6.716276    7.454781
  70 C     6.0000    0    12.011   16.449499    4.304607    7.430403
  71 H     1.0000    0     1.008   15.605736    2.784322    6.335685
  72 C     6.0000    0    12.011   18.643660    3.831987    8.819163
  73 H     1.0000    0     1.008   19.487423    1.958701    8.796108
  74 C     6.0000    0    12.011   19.753307    5.760263   10.233245
  75 H     1.0000    0     1.008   21.461998    5.387231   11.312279
  76 C     6.0000    0    12.011   18.676163    8.165318   10.264047
  77 H     1.0000    0     1.008   19.543548    9.666894   11.365947
  78 C     6.0000    0    12.011   16.483514    8.645686    8.877744
  79 H     1.0000    0     1.008   15.654869   10.527097    8.912137
  80 O     8.0000    0    15.999   12.062122    5.273659    4.851116
  81 H     1.0000    0     1.008   10.472484    5.835663    4.028329

--------------------------------
INTERNAL COORDINATES (ANGSTROEM)
--------------------------------
 O      0   0   0     0.000000000000     0.00000000     0.00000000
 O      1   0   0     2.307636188830     0.00000000     0.00000000
 N      1   2   0     2.304721098094   107.79663582     0.00000000
 N      1   2   3     2.776013229435    73.63328266   272.29771195
 C      3   1   2     1.287811779726    30.15850691   299.88835540
 C      4   1   2     1.486117091618    62.37256640    87.19016404
 H      6   4   1     1.099167430376   106.65661702   260.27273807
 C      6   4   1     1.530919034437   110.60898667   148.01109603
 C      8   6   4     1.410149059497   118.20226256    70.55764810
 H      9   8   6     1.088996900822   119.95227105     0.69427207
 C      9   8   6     1.396398671583   121.36959249   180.89148216
 H     11   9   8     1.086483552568   119.91087850   180.01015428
 C     11   9   8     1.390844337084   119.93862279     0.18031636
 H     13  11   9     1.086254417713   120.14763768   179.96749543
 C     13  11   9     1.391897420789   119.73444987     0.11125836
 H     15  13  11     1.086823863374   119.95839100   179.92104168
 C     15  13  11     1.398528684010   120.30264052   359.94539214
 H     17  15  13     1.086453685161   117.78038100   179.96968367
 C      3   1   2     1.467087488870    94.02006900   119.51700467
 C     19   3   1     1.532033880174   111.56274249   296.51959301
 H     20  19   3     1.095937251853   111.09693228   310.41788897
 H     20  19   3     1.095969347199   110.99561508   190.33649654
 H     20  19   3     1.093525811309   112.35643890    70.79144295
 C     19   3   1     1.540779653292   105.21057591   179.35093526
 H     24  19   3     1.096495389867   111.08537309   300.59814574
 H     24  19   3     1.095666212859   111.48590403   180.18871388
 H     24  19   3     1.096361081031   111.08265141    59.76759053
 C     19   3   1     1.532924906837   111.33503556    62.36175742
 H     28  19   3     1.095950975181   110.99904090   170.51051722
 H     28  19   3     1.096086894366   111.05602052    50.45021850
 H     28  19   3     1.093847119117   112.38877909   290.21504982
 C      4   1   2     1.393116585215   100.81449613   213.74242298
 C     32   4   1     1.430267548398   121.71827692   126.47429374
 C     33  32   4     1.420228045069   117.60256874   182.85705261
 H     34  33  32     1.085676286929   121.61392559   181.83232971
 C     34  33  32     1.393420396004   122.75412876     2.10684350
 H     36  34  33     1.086336683538   120.18237627   179.94644872
 C     36  34  33     1.378487693090   119.39815366     0.37041637
 H     38  36  34     1.086040602372   120.48736863   179.27290348
 C     38  36  34     1.393589426625   119.39768476   359.11587200
 H     40  38  36     1.083088352813   115.83619142   179.24928884
 C     33  32   4     1.557835979813   124.17531608     3.36228309
 C     42  33  32     1.545357453795   111.46632935   303.10456177
 H     43  42  33     1.096533109395   110.69002087   302.19746029
 H     43  42  33     1.096720401926   111.09350352   182.85546668
 H     43  42  33     1.088297349073   114.11639446    62.95316978
 C     42  33  32     1.545004889960   110.39877673    67.71393232
 H     47  42  33     1.089959568057   114.22159351   300.33994453
 H     47  42  33     1.096651197966   110.97607647   179.69084927
 H     47  42  33     1.097027939480   110.66102083    60.41977704
 C     42  33  32     1.558527093124   113.93775015   185.49498892
 H     51  42  33     1.096277597144   111.94246871   296.76383118
 H     51  42  33     1.097239540848   111.10371663   177.96746856
 H     51  42  33     1.096558096956   111.65747018    58.64623506
 C      2   1   3     1.224998359183    27.94567355   187.13275674
 C     55   2   1     1.485944810550   122.97997905   175.93435089
 C     56  55   2     1.401473285511   118.32849716   344.41559186
 H     57  56  55     1.088149148784   120.52829609   359.21771577
 C     57  56  55     1.395940296001   120.15584068   179.04340956
 H     59  57  56     1.087302782117   119.98342179   179.96341071
 C     59  57  56     1.394382336377   120.00822626   359.65000301
 H     61  59  57     1.087557860530   119.95449259   180.30306123
 C     61  59  57     1.394560726537   120.11996450   359.80964970
 H     63  61  59     1.087348950429   120.03268162   180.89739776
 C     63  61  59     1.396385122378   120.09198281     0.29943180
 H     65  63  61     1.087400266691   118.83255800   181.53267765
 H      4   1   2     1.016396187517   137.60927104   359.87629544
 O     67   4   1     2.194927210638   138.49144898    23.95301896
 C     68  67   4     1.218591001936   137.24864378   284.89200328
 C     69  68  67     1.482994197561   124.95717607   235.93875598
 C     70  69  68     1.400512670418   122.11466225   181.95963481
 H     71  70  69     1.087276869063   120.66730099     0.30157071
 C     71  70  69     1.396703701577   120.04239373   180.24237722
 H     73  71  70     1.087284130299   119.91650289   180.05545254
 C     73  71  70     1.394981322456   120.07927741     0.00000000
 H     75  73  71     1.087467424799   119.92589604   180.02081445
 C     75  73  71     1.394607823010   120.11672847     0.00000000
 H     77  75  73     1.087233079887   120.04495549   180.04020708
 C     77  75  73     1.396095516073   119.98066026     0.00000000
 H     79  77  75     1.088040831035   119.52278808   179.98848348
 O     69  68  67     1.344031915544   122.60971663    54.57629643
 H     81  69  68     0.992792707467   106.46236769   358.25574350

---------------------------
INTERNAL COORDINATES (A.U.)
---------------------------
 O      0   0   0     0.000000000000     0.00000000     0.00000000
 O      1   0   0     4.360800413615     0.00000000     0.00000000
 N      1   2   0     4.355291690468   107.79663582     0.00000000
 N      1   2   3     5.245904747775    73.63328266   272.29771195
 C      3   1   2     2.433611575719    30.15850691   299.88835540
 C      4   1   2     2.808354306098    62.37256640    87.19016404
 H      6   4   1     2.077125418737   106.65661702   260.27273807
 C      6   4   1     2.893017708292   110.60898667   148.01109603
 C      8   6   4     2.664795530456   118.20226256    70.55764810
 H      9   8   6     2.057905903243   119.95227105     0.69427207
 C      9   8   6     2.638811063064   121.36959249   180.89148216
 H     11   9   8     2.053156363363   119.91087850   180.01015428
 C     11   9   8     2.628314892005   119.93862279     0.18031636
 H     13  11   9     2.052723361239   120.14763768   179.96749543
 C     13  11   9     2.630304931803   119.73444987     0.11125836
 H     15  13  11     2.053799457588   119.95839100   179.92104168
 C     15  13  11     2.642836203213   120.30264052   359.94539214
 H     17  15  13     2.053099922144   117.78038100   179.96968367
 C      3   1   2     2.772393568467    94.02006900   119.51700467
 C     19   3   1     2.895124461417   111.56274249   296.51959301
 H     20  19   3     2.071021265965   111.09693228   310.41788897
 H     20  19   3     2.071081917379   110.99561508   190.33649654
 H     20  19   3     2.066464303749   112.35643890    70.79144295
 C     19   3   1     2.911651577441   105.21057591   179.35093526
 H     24  19   3     2.072075993956   111.08537309   300.59814574
 H     24  19   3     2.070509076494   111.48590403   180.18871388
 H     24  19   3     2.071822187039   111.08265141    59.76759053
 C     19   3   1     2.896808257788   111.33503556    62.36175742
 H     28  19   3     2.071047199296   110.99904090   170.51051722
 H     28  19   3     2.071304049331   111.05602052    50.45021850
 H     28  19   3     2.067071487509   112.38877909   290.21504982
 C      4   1   2     2.632608818679   100.81449613   213.74242298
 C     32   4   1     2.702813964707   121.71827692   126.47429374
 C     33  32   4     2.683842052894   117.60256874   182.85705261
 H     34  33  32     2.051630852388   121.61392559   181.83232971
 C     34  33  32     2.633182937868   122.75412876     2.10684350
 H     36  34  33     2.052878821119   120.18237627   179.94644872
 C     36  34  33     2.604964218921   119.39815366     0.37041637
 H     38  36  34     2.052319308801   120.48736863   179.27290348
 C     38  36  34     2.633502359449   119.39768476   359.11587200
 H     40  38  36     2.046740365657   115.83619142   179.24928884
 C     33  32   4     2.943883363415   124.17531608     3.36228309
 C     42  33  32     2.920302366687   111.46632935   303.10456177
 H     43  42  33     2.072147273534   110.69002087   302.19746029
 H     43  42  33     2.072501205124   111.09350352   182.85546668
 H     43  42  33     2.056583942021   114.11639446    62.95316978
 C     42  33  32     2.919636117593   110.39877673    67.71393232
 H     47  42  33     2.059725080676   114.22159351   300.33994453
 H     47  42  33     2.072370428592   110.97607647   179.69084927
 H     47  42  33     2.073082366877   110.66102083    60.41977704
 C     42  33  32     2.945189378300   113.93775015   185.49498892
 H     51  42  33     2.071664425356   111.94246871   296.76383118
 H     51  42  33     2.073482235512   111.10371663   177.96746856
 H     51  42  33     2.072194493181   111.65747018    58.64623506
 C      2   1   3     2.314911413358    27.94567355   187.13275674
 C     55   2   1     2.808028742061   122.97997905   175.93435089
 C     56  55   2     2.648400693622   118.32849716   344.41559186
 H     57  56  55     2.056303884062   120.52829609   359.21771577
 C     57  56  55     2.637944858747   120.15584068   179.04340956
 H     59  57  56     2.054704482852   119.98342179   179.96341071
 C     59  57  56     2.635000741730   120.00822626   359.65000301
 H     61  59  57     2.055186511195   119.95449259   180.30306123
 C     61  59  57     2.635337850278   120.11996450   359.80964970
 H     63  61  59     2.054791728318   120.03268162   180.89739776
 C     63  61  59     2.638785458777   120.09198281     0.29943180
 H     65  63  61     2.054888701999   118.83255800   181.53267765
 H      4   1   2     1.920710437970   137.60927104   359.87629544
 O     67   4   1     4.147811311998   138.49144898    23.95301896
 C     68  67   4     2.302803262920   137.24864378   284.89200328
 C     69  68  67     2.802452891585   124.95717607   235.93875598
 C     70  69  68     2.646585394176   122.11466225   181.95963481
 H     71  70  69     2.054655514277   120.66730099     0.30157071
 C     71  70  69     2.639387486215   120.04239373   180.24237722
 H     73  71  70     2.054669236024   119.91650289   180.05545254
 C     73  71  70     2.636132661376   120.07927741     0.00000000
 H     75  73  71     2.055015612432   119.92589604   180.02081445
 C     75  73  71     2.635426849713   120.11672847     0.00000000
 H     77  75  73     2.054572764726   120.04495549   180.04020708
 C     77  75  73     2.638238182174   119.98066026     0.00000000
 H     79  77  75     2.056099193181   119.52278808   179.98848348
 O     69  68  67     2.539852235627   122.60971663    54.57629643
 H     81  69  68     1.876106324867   106.46236769   358.25574350

---------------------
BASIS SET INFORMATION
---------------------
There are 4 groups of distinct atoms

 Group   1 Type O   : 11s6p2d1f contracted to 5s3p2d1f pattern {62111/411/11/1}
 Group   2 Type N   : 11s6p2d1f contracted to 5s3p2d1f pattern {62111/411/11/1}
 Group   3 Type C   : 11s6p2d1f contracted to 5s3p2d1f pattern {62111/411/11/1}
 Group   4 Type H   : 5s1p contracted to 3s1p pattern {311/1}

Atom   0O    basis set group =>   1
Atom   1O    basis set group =>   1
Atom   2N    basis set group =>   2
Atom   3N    basis set group =>   2
Atom   4C    basis set group =>   3
Atom   5C    basis set group =>   3
Atom   6H    basis set group =>   4
Atom   7C    basis set group =>   3
Atom   8C    basis set group =>   3
Atom   9H    basis set group =>   4
Atom  10C    basis set group =>   3
Atom  11H    basis set group =>   4
Atom  12C    basis set group =>   3
Atom  13H    basis set group =>   4
Atom  14C    basis set group =>   3
Atom  15H    basis set group =>   4
Atom  16C    basis set group =>   3
Atom  17H    basis set group =>   4
Atom  18C    basis set group =>   3
Atom  19C    basis set group =>   3
Atom  20H    basis set group =>   4
Atom  21H    basis set group =>   4
Atom  22H    basis set group =>   4
Atom  23C    basis set group =>   3
Atom  24H    basis set group =>   4
Atom  25H    basis set group =>   4
Atom  26H    basis set group =>   4
Atom  27C    basis set group =>   3
Atom  28H    basis set group =>   4
Atom  29H    basis set group =>   4
Atom  30H    basis set group =>   4
Atom  31C    basis set group =>   3
Atom  32C    basis set group =>   3
Atom  33C    basis set group =>   3
Atom  34H    basis set group =>   4
Atom  35C    basis set group =>   3
Atom  36H    basis set group =>   4
Atom  37C    basis set group =>   3
Atom  38H    basis set group =>   4
Atom  39C    basis set group =>   3
Atom  40H    basis set group =>   4
Atom  41C    basis set group =>   3
Atom  42C    basis set group =>   3
Atom  43H    basis set group =>   4
Atom  44H    basis set group =>   4
Atom  45H    basis set group =>   4
Atom  46C    basis set group =>   3
Atom  47H    basis set group =>   4
Atom  48H    basis set group =>   4
Atom  49H    basis set group =>   4
Atom  50C    basis set group =>   3
Atom  51H    basis set group =>   4
Atom  52H    basis set group =>   4
Atom  53H    basis set group =>   4
Atom  54C    basis set group =>   3
Atom  55C    basis set group =>   3
Atom  56C    basis set group =>   3
Atom  57H    basis set group =>   4
Atom  58C    basis set group =>   3
Atom  59H    basis set group =>   4
Atom  60C    basis set group =>   3
Atom  61H    basis set group =>   4
Atom  62C    basis set group =>   3
Atom  63H    basis set group =>   4
Atom  64C    basis set group =>   3
Atom  65H    basis set group =>   4
Atom  66H    basis set group =>   4
Atom  67O    basis set group =>   1
Atom  68C    basis set group =>   3
Atom  69C    basis set group =>   3
Atom  70C    basis set group =>   3
Atom  71H    basis set group =>   4
Atom  72C    basis set group =>   3
Atom  73H    basis set group =>   4
Atom  74C    basis set group =>   3
Atom  75H    basis set group =>   4
Atom  76C    basis set group =>   3
Atom  77H    basis set group =>   4
Atom  78C    basis set group =>   3
Atom  79H    basis set group =>   4
Atom  80O    basis set group =>   1
Atom  81H    basis set group =>   4
---------------------------------
AUXILIARY/J BASIS SET INFORMATION
---------------------------------
There are 4 groups of distinct atoms

 Group   1 Type O   : 12s5p4d2f1g contracted to 6s4p3d1f1g pattern {711111/2111/211/2/1}
 Group   2 Type N   : 12s5p4d2f1g contracted to 6s4p3d1f1g pattern {711111/2111/211/2/1}
 Group   3 Type C   : 12s5p4d2f1g contracted to 6s4p3d1f1g pattern {711111/2111/211/2/1}
 Group   4 Type H   : 5s2p1d contracted to 3s1p1d pattern {311/2/1}

Atom   0O    basis set group =>   1
Atom   1O    basis set group =>   1
Atom   2N    basis set group =>   2
Atom   3N    basis set group =>   2
Atom   4C    basis set group =>   3
Atom   5C    basis set group =>   3
Atom   6H    basis set group =>   4
Atom   7C    basis set group =>   3
Atom   8C    basis set group =>   3
Atom   9H    basis set group =>   4
Atom  10C    basis set group =>   3
Atom  11H    basis set group =>   4
Atom  12C    basis set group =>   3
Atom  13H    basis set group =>   4
Atom  14C    basis set group =>   3
Atom  15H    basis set group =>   4
Atom  16C    basis set group =>   3
Atom  17H    basis set group =>   4
Atom  18C    basis set group =>   3
Atom  19C    basis set group =>   3
Atom  20H    basis set group =>   4
Atom  21H    basis set group =>   4
Atom  22H    basis set group =>   4
Atom  23C    basis set group =>   3
Atom  24H    basis set group =>   4
Atom  25H    basis set group =>   4
Atom  26H    basis set group =>   4
Atom  27C    basis set group =>   3
Atom  28H    basis set group =>   4
Atom  29H    basis set group =>   4
Atom  30H    basis set group =>   4
Atom  31C    basis set group =>   3
Atom  32C    basis set group =>   3
Atom  33C    basis set group =>   3
Atom  34H    basis set group =>   4
Atom  35C    basis set group =>   3
Atom  36H    basis set group =>   4
Atom  37C    basis set group =>   3
Atom  38H    basis set group =>   4
Atom  39C    basis set group =>   3
Atom  40H    basis set group =>   4
Atom  41C    basis set group =>   3
Atom  42C    basis set group =>   3
Atom  43H    basis set group =>   4
Atom  44H    basis set group =>   4
Atom  45H    basis set group =>   4
Atom  46C    basis set group =>   3
Atom  47H    basis set group =>   4
Atom  48H    basis set group =>   4
Atom  49H    basis set group =>   4
Atom  50C    basis set group =>   3
Atom  51H    basis set group =>   4
Atom  52H    basis set group =>   4
Atom  53H    basis set group =>   4
Atom  54C    basis set group =>   3
Atom  55C    basis set group =>   3
Atom  56C    basis set group =>   3
Atom  57H    basis set group =>   4
Atom  58C    basis set group =>   3
Atom  59H    basis set group =>   4
Atom  60C    basis set group =>   3
Atom  61H    basis set group =>   4
Atom  62C    basis set group =>   3
Atom  63H    basis set group =>   4
Atom  64C    basis set group =>   3
Atom  65H    basis set group =>   4
Atom  66H    basis set group =>   4
Atom  67O    basis set group =>   1
Atom  68C    basis set group =>   3
Atom  69C    basis set group =>   3
Atom  70C    basis set group =>   3
Atom  71H    basis set group =>   4
Atom  72C    basis set group =>   3
Atom  73H    basis set group =>   4
Atom  74C    basis set group =>   3
Atom  75H    basis set group =>   4
Atom  76C    basis set group =>   3
Atom  77H    basis set group =>   4
Atom  78C    basis set group =>   3
Atom  79H    basis set group =>   4
Atom  80O    basis set group =>   1
Atom  81H    basis set group =>   4


           ************************************************************
           *        Program running with 20 parallel MPI-processes    *
           *              working on a common directory               *
           ************************************************************
------------------------------------------------------------------------------
                           ORCA GTO INTEGRAL CALCULATION
                           -- RI-GTO INTEGRALS CHOSEN --
------------------------------------------------------------------------------
------------------------------------------------------------------------------
                   ___                                                        
                  /   \      - P O W E R E D   B Y -                         
                 /     \                                                     
                 |  |  |   _    _      __       _____    __    __             
                 |  |  |  | |  | |    /  \     |  _  \  |  |  /  |          
                  \  \/   | |  | |   /    \    | | | |  |  | /  /          
                 / \  \   | |__| |  /  /\  \   | |_| |  |  |/  /          
                |  |  |   |  __  | /  /__\  \  |    /   |      \           
                |  |  |   | |  | | |   __   |  |    \   |  |\   \          
                \     /   | |  | | |  |  |  |  | |\  \  |  | \   \       
                 \___/    |_|  |_| |__|  |__|  |_| \__\ |__|  \__/        
                                                                              
                      - O R C A' S   B I G   F R I E N D -                    
                                      &                                       
                       - I N T E G R A L  F E E D E R -                       
                                                                              
 v1 FN, 2020, v2 2021                                                         
------------------------------------------------------------------------------


Reading SHARK input file ImineBzOH10ropt.SHARKINP.tmp ... ok
----------------------
SHARK INTEGRAL PACKAGE
----------------------

Number of atoms                             ...     82
Number of basis functions                   ...   1542
Number of shells                            ...    622
Maximum angular momentum                    ...      3
Integral batch strategy                     ... SHARK/LIBINT Hybrid
RI-J (if used) integral strategy            ... SPLIT-RIJ (Revised 2003 algorithm where possible)
Printlevel                                  ...      1
Contraction scheme used                     ... SEGMENTED contraction
Coulomb Range Separation                    ... NOT USED
Exchange Range Separation                   ... NOT USED
Finite Nucleus Model                        ... NOT USED
Auxiliary Coulomb fitting basis             ... AVAILABLE
   # of basis functions in Aux-J            ...   2498
   # of shells in Aux-J                     ...    830
   Maximum angular momentum in Aux-J        ...      4
Auxiliary J/K fitting basis                 ... NOT available
Auxiliary Correlation fitting basis         ... NOT available
Auxiliary 'external' fitting basis          ... NOT available
Integral threshold                          ...     2.500000e-11
Primitive cut-off                           ...     2.500000e-12
Primitive pair pre-selection threshold      ...     2.500000e-12

Calculating pre-screening integrals         ... done (  0.1 sec) Dimension = 622
Organizing shell pair data                  ... done (  1.0 sec)
Shell pair information
Total number of shell pairs                 ...    193753
Shell pairs after pre-screening             ...    110705
Total number of primitive shell pairs       ...    584784
Primitive shell pairs kept                  ...    206777
          la=0 lb=0:  30726 shell pairs
          la=1 lb=0:  33337 shell pairs
          la=1 lb=1:   9090 shell pairs
          la=2 lb=0:  14903 shell pairs
          la=2 lb=1:   8233 shell pairs
          la=2 lb=2:   1854 shell pairs
          la=3 lb=0:   6785 shell pairs
          la=3 lb=1:   3815 shell pairs
          la=3 lb=2:   1603 shell pairs
          la=3 lb=3:    359 shell pairs

Calculating one electron integrals          ... done (  0.3 sec)
Calculating RI/J V-Matrix + Cholesky decomp.... done (  0.5 sec)
Calculating Nuclear repulsion               ... done (  0.0 sec) ENN=   5142.000480194428 Eh

SHARK setup successfully completed in   3.3 seconds

Maximum memory used throughout the entire GTOINT-calculation: 162.1 MB
[1710949993.889690] [node055:681698:0]          mpool.c:43   UCX  WARN  object 0xc4cd7c0 was not returned to mpool ucp_requests
[1710949993.889709] [node055:681698:0]          mpool.c:43   UCX  WARN  object 0xc4cd980 was not returned to mpool ucp_requests
[1710949993.889715] [node055:681698:0]          mpool.c:43   UCX  WARN  object 0xc4cdb40 was not returned to mpool ucp_requests
[1710949993.889719] [node055:681698:0]          mpool.c:43   UCX  WARN  object 0xc4cdd00 was not returned to mpool ucp_requests
[1710949993.889722] [node055:681698:0]          mpool.c:43   UCX  WARN  object 0xc4cdec0 was not returned to mpool ucp_requests
[1710949993.889725] [node055:681698:0]          mpool.c:43   UCX  WARN  object 0xc4ce080 was not returned to mpool ucp_requests
[1710949993.889728] [node055:681698:0]          mpool.c:43   UCX  WARN  object 0xc4ce240 was not returned to mpool ucp_requests
[1710949993.889730] [node055:681698:0]          mpool.c:43   UCX  WARN  object 0xc4ce400 was not returned to mpool ucp_requests
[1710949993.889734] [node055:681698:0]          mpool.c:43   UCX  WARN  object 0xc4ce5c0 was not returned to mpool ucp_requests
[1710949993.889737] [node055:681698:0]          mpool.c:43   UCX  WARN  object 0xc4ce780 was not returned to mpool ucp_requests
[1710949993.889741] [node055:681698:0]          mpool.c:43   UCX  WARN  object 0xc4ce940 was not returned to mpool ucp_requests
[1710949993.889744] [node055:681698:0]          mpool.c:43   UCX  WARN  object 0xc4ceb00 was not returned to mpool ucp_requests
[1710949993.889747] [node055:681698:0]          mpool.c:43   UCX  WARN  object 0xc4cecc0 was not returned to mpool ucp_requests
[1710949993.889750] [node055:681698:0]          mpool.c:43   UCX  WARN  object 0xc4cee80 was not returned to mpool ucp_requests
[1710949993.889754] [node055:681698:0]          mpool.c:43   UCX  WARN  object 0xc4cf040 was not returned to mpool ucp_requests
[1710949993.891406] [node055:681695:0]          mpool.c:43   UCX  WARN  object 0xc646440 was not returned to mpool ucp_requests
[1710949993.891419] [node055:681695:0]          mpool.c:43   UCX  WARN  object 0xc646600 was not returned to mpool ucp_requests
[1710949993.891421] [node055:681695:0]          mpool.c:43   UCX  WARN  object 0xc6467c0 was not returned to mpool ucp_requests
[1710949993.891424] [node055:681695:0]          mpool.c:43   UCX  WARN  object 0xc646980 was not returned to mpool ucp_requests
[1710949993.891426] [node055:681695:0]          mpool.c:43   UCX  WARN  object 0xc646b40 was not returned to mpool ucp_requests
[1710949993.891428] [node055:681695:0]          mpool.c:43   UCX  WARN  object 0xc646d00 was not returned to mpool ucp_requests
[1710949993.891430] [node055:681695:0]          mpool.c:43   UCX  WARN  object 0xc646ec0 was not returned to mpool ucp_requests
[1710949993.891432] [node055:681695:0]          mpool.c:43   UCX  WARN  object 0xc647080 was not returned to mpool ucp_requests
[1710949993.891434] [node055:681695:0]          mpool.c:43   UCX  WARN  object 0xc647240 was not returned to mpool ucp_requests
[1710949993.891436] [node055:681695:0]          mpool.c:43   UCX  WARN  object 0xc647400 was not returned to mpool ucp_requests
[1710949993.891439] [node055:681695:0]          mpool.c:43   UCX  WARN  object 0xc6475c0 was not returned to mpool ucp_requests
[1710949993.891441] [node055:681695:0]          mpool.c:43   UCX  WARN  object 0xc647780 was not returned to mpool ucp_requests
[1710949993.891443] [node055:681695:0]          mpool.c:43   UCX  WARN  object 0xc647940 was not returned to mpool ucp_requests
[1710949993.891445] [node055:681695:0]          mpool.c:43   UCX  WARN  object 0xc647b00 was not returned to mpool ucp_requests
[1710949993.891447] [node055:681695:0]          mpool.c:43   UCX  WARN  object 0xc647cc0 was not returned to mpool ucp_requests
[1710949993.891449] [node055:681695:0]          mpool.c:43   UCX  WARN  object 0xc647e80 was not returned to mpool ucp_requests
[1710949993.891451] [node055:681695:0]          mpool.c:43   UCX  WARN  object 0xc648040 was not returned to mpool ucp_requests
[1710949993.893591] [node055:681670:0]          mpool.c:43   UCX  WARN  object 0xafdc600 was not returned to mpool ucp_requests
[1710949993.893609] [node055:681670:0]          mpool.c:43   UCX  WARN  object 0xafdc7c0 was not returned to mpool ucp_requests
[1710949993.893612] [node055:681670:0]          mpool.c:43   UCX  WARN  object 0xafdc980 was not returned to mpool ucp_requests
[1710949993.893614] [node055:681670:0]          mpool.c:43   UCX  WARN  object 0xafdcb40 was not returned to mpool ucp_requests
[1710949993.893616] [node055:681670:0]          mpool.c:43   UCX  WARN  object 0xafdcd00 was not returned to mpool ucp_requests
[1710949993.893618] [node055:681670:0]          mpool.c:43   UCX  WARN  object 0xafdcec0 was not returned to mpool ucp_requests
[1710949993.893620] [node055:681670:0]          mpool.c:43   UCX  WARN  object 0xafdd080 was not returned to mpool ucp_requests
[1710949993.893622] [node055:681670:0]          mpool.c:43   UCX  WARN  object 0xafdd240 was not returned to mpool ucp_requests
[1710949993.893624] [node055:681670:0]          mpool.c:43   UCX  WARN  object 0xafdd400 was not returned to mpool ucp_requests
[1710949993.893627] [node055:681670:0]          mpool.c:43   UCX  WARN  object 0xafdd5c0 was not returned to mpool ucp_requests
[1710949993.893629] [node055:681670:0]          mpool.c:43   UCX  WARN  object 0xafdd780 was not returned to mpool ucp_requests
[1710949993.893631] [node055:681670:0]          mpool.c:43   UCX  WARN  object 0xafdd940 was not returned to mpool ucp_requests
[1710949993.893633] [node055:681670:0]          mpool.c:43   UCX  WARN  object 0xafddb00 was not returned to mpool ucp_requests
[1710949993.893636] [node055:681670:0]          mpool.c:43   UCX  WARN  object 0xafddcc0 was not returned to mpool ucp_requests
[1710949993.893639] [node055:681670:0]          mpool.c:43   UCX  WARN  object 0xafdde80 was not returned to mpool ucp_requests
[1710949993.893641] [node055:681670:0]          mpool.c:43   UCX  WARN  object 0xafde040 was not returned to mpool ucp_requests
[1710949993.895564] [node055:681696:0]          mpool.c:43   UCX  WARN  object 0xbaae780 was not returned to mpool ucp_requests
[1710949993.895581] [node055:681696:0]          mpool.c:43   UCX  WARN  object 0xbaae940 was not returned to mpool ucp_requests
[1710949993.895587] [node055:681696:0]          mpool.c:43   UCX  WARN  object 0xbaaeb00 was not returned to mpool ucp_requests
[1710949993.895590] [node055:681696:0]          mpool.c:43   UCX  WARN  object 0xbaaecc0 was not returned to mpool ucp_requests
[1710949993.895594] [node055:681696:0]          mpool.c:43   UCX  WARN  object 0xbaaee80 was not returned to mpool ucp_requests
[1710949993.895597] [node055:681696:0]          mpool.c:43   UCX  WARN  object 0xbaaf040 was not returned to mpool ucp_requests
[1710949993.895600] [node055:681696:0]          mpool.c:43   UCX  WARN  object 0xbaaf200 was not returned to mpool ucp_requests
[1710949993.895603] [node055:681696:0]          mpool.c:43   UCX  WARN  object 0xbaaf3c0 was not returned to mpool ucp_requests
[1710949993.895606] [node055:681696:0]          mpool.c:43   UCX  WARN  object 0xbaaf580 was not returned to mpool ucp_requests
[1710949993.895609] [node055:681696:0]          mpool.c:43   UCX  WARN  object 0xbaaf740 was not returned to mpool ucp_requests
[1710949993.895611] [node055:681696:0]          mpool.c:43   UCX  WARN  object 0xbaaf900 was not returned to mpool ucp_requests
[1710949993.895614] [node055:681696:0]          mpool.c:43   UCX  WARN  object 0xbaafac0 was not returned to mpool ucp_requests
[1710949993.895617] [node055:681696:0]          mpool.c:43   UCX  WARN  object 0xbaafc80 was not returned to mpool ucp_requests
[1710949993.895620] [node055:681696:0]          mpool.c:43   UCX  WARN  object 0xbaafe40 was not returned to mpool ucp_requests
[1710949993.895622] [node055:681696:0]          mpool.c:43   UCX  WARN  object 0xbab0000 was not returned to mpool ucp_requests
[1710949993.897574] [node055:681683:0]          mpool.c:43   UCX  WARN  object 0xbe3d540 was not returned to mpool ucp_requests
[1710949993.897585] [node055:681683:0]          mpool.c:43   UCX  WARN  object 0xbe3d700 was not returned to mpool ucp_requests
[1710949993.897588] [node055:681683:0]          mpool.c:43   UCX  WARN  object 0xbe3d8c0 was not returned to mpool ucp_requests
[1710949993.897590] [node055:681683:0]          mpool.c:43   UCX  WARN  object 0xbe3da80 was not returned to mpool ucp_requests
[1710949993.897592] [node055:681683:0]          mpool.c:43   UCX  WARN  object 0xbe3dc40 was not returned to mpool ucp_requests
[1710949993.897594] [node055:681683:0]          mpool.c:43   UCX  WARN  object 0xbe3de00 was not returned to mpool ucp_requests
[1710949993.897596] [node055:681683:0]          mpool.c:43   UCX  WARN  object 0xbe3dfc0 was not returned to mpool ucp_requests
[1710949993.897598] [node055:681683:0]          mpool.c:43   UCX  WARN  object 0xbe3e180 was not returned to mpool ucp_requests
[1710949993.897600] [node055:681683:0]          mpool.c:43   UCX  WARN  object 0xbe3e340 was not returned to mpool ucp_requests
[1710949993.897603] [node055:681683:0]          mpool.c:43   UCX  WARN  object 0xbe3e500 was not returned to mpool ucp_requests
[1710949993.897605] [node055:681683:0]          mpool.c:43   UCX  WARN  object 0xbe3e6c0 was not returned to mpool ucp_requests
[1710949993.897607] [node055:681683:0]          mpool.c:43   UCX  WARN  object 0xbe3e880 was not returned to mpool ucp_requests
[1710949993.897609] [node055:681683:0]          mpool.c:43   UCX  WARN  object 0xbe3ea40 was not returned to mpool ucp_requests
[1710949993.897611] [node055:681683:0]          mpool.c:43   UCX  WARN  object 0xbe3ec00 was not returned to mpool ucp_requests
[1710949993.897614] [node055:681683:0]          mpool.c:43   UCX  WARN  object 0xbe3edc0 was not returned to mpool ucp_requests
[1710949993.897616] [node055:681683:0]          mpool.c:43   UCX  WARN  object 0xbe3ef80 was not returned to mpool ucp_requests
[1710949993.897619] [node055:681687:0]          mpool.c:43   UCX  WARN  object 0xa813580 was not returned to mpool ucp_requests
[1710949993.897633] [node055:681687:0]          mpool.c:43   UCX  WARN  object 0xa813740 was not returned to mpool ucp_requests
[1710949993.897635] [node055:681687:0]          mpool.c:43   UCX  WARN  object 0xa813900 was not returned to mpool ucp_requests
[1710949993.897638] [node055:681687:0]          mpool.c:43   UCX  WARN  object 0xa813ac0 was not returned to mpool ucp_requests
[1710949993.897640] [node055:681687:0]          mpool.c:43   UCX  WARN  object 0xa813c80 was not returned to mpool ucp_requests
[1710949993.897642] [node055:681687:0]          mpool.c:43   UCX  WARN  object 0xa813e40 was not returned to mpool ucp_requests
[1710949993.897644] [node055:681687:0]          mpool.c:43   UCX  WARN  object 0xa814000 was not returned to mpool ucp_requests
[1710949993.897646] [node055:681687:0]          mpool.c:43   UCX  WARN  object 0xa8141c0 was not returned to mpool ucp_requests
[1710949993.897649] [node055:681687:0]          mpool.c:43   UCX  WARN  object 0xa814380 was not returned to mpool ucp_requests
[1710949993.897651] [node055:681687:0]          mpool.c:43   UCX  WARN  object 0xa814540 was not returned to mpool ucp_requests
[1710949993.897653] [node055:681687:0]          mpool.c:43   UCX  WARN  object 0xa814700 was not returned to mpool ucp_requests
[1710949993.897655] [node055:681687:0]          mpool.c:43   UCX  WARN  object 0xa8148c0 was not returned to mpool ucp_requests
[1710949993.897657] [node055:681687:0]          mpool.c:43   UCX  WARN  object 0xa814a80 was not returned to mpool ucp_requests
[1710949993.897659] [node055:681687:0]          mpool.c:43   UCX  WARN  object 0xa814c40 was not returned to mpool ucp_requests
[1710949993.897661] [node055:681687:0]          mpool.c:43   UCX  WARN  object 0xa814e00 was not returned to mpool ucp_requests
[1710949993.897663] [node055:681687:0]          mpool.c:43   UCX  WARN  object 0xa814fc0 was not returned to mpool ucp_requests
[1710949993.897552] [node055:681689:0]          mpool.c:43   UCX  WARN  object 0xbff9440 was not returned to mpool ucp_requests
[1710949993.897564] [node055:681689:0]          mpool.c:43   UCX  WARN  object 0xbff9600 was not returned to mpool ucp_requests
[1710949993.897567] [node055:681689:0]          mpool.c:43   UCX  WARN  object 0xbff97c0 was not returned to mpool ucp_requests
[1710949993.897569] [node055:681689:0]          mpool.c:43   UCX  WARN  object 0xbff9980 was not returned to mpool ucp_requests
[1710949993.897572] [node055:681689:0]          mpool.c:43   UCX  WARN  object 0xbff9b40 was not returned to mpool ucp_requests
[1710949993.897574] [node055:681689:0]          mpool.c:43   UCX  WARN  object 0xbff9d00 was not returned to mpool ucp_requests
[1710949993.897576] [node055:681689:0]          mpool.c:43   UCX  WARN  object 0xbff9ec0 was not returned to mpool ucp_requests
[1710949993.897578] [node055:681689:0]          mpool.c:43   UCX  WARN  object 0xbffa080 was not returned to mpool ucp_requests
[1710949993.897580] [node055:681689:0]          mpool.c:43   UCX  WARN  object 0xbffa240 was not returned to mpool ucp_requests
[1710949993.897582] [node055:681689:0]          mpool.c:43   UCX  WARN  object 0xbffa400 was not returned to mpool ucp_requests
[1710949993.897584] [node055:681689:0]          mpool.c:43   UCX  WARN  object 0xbffa5c0 was not returned to mpool ucp_requests
[1710949993.897586] [node055:681689:0]          mpool.c:43   UCX  WARN  object 0xbffa780 was not returned to mpool ucp_requests
[1710949993.897588] [node055:681689:0]          mpool.c:43   UCX  WARN  object 0xbffa940 was not returned to mpool ucp_requests
[1710949993.897591] [node055:681689:0]          mpool.c:43   UCX  WARN  object 0xbffab00 was not returned to mpool ucp_requests
[1710949993.897593] [node055:681689:0]          mpool.c:43   UCX  WARN  object 0xbffacc0 was not returned to mpool ucp_requests
[1710949993.897595] [node055:681689:0]          mpool.c:43   UCX  WARN  object 0xbffae80 was not returned to mpool ucp_requests
[1710949993.897597] [node055:681689:0]          mpool.c:43   UCX  WARN  object 0xbffb040 was not returned to mpool ucp_requests
[1710949993.897637] [node055:681691:0]          mpool.c:43   UCX  WARN  object 0xac0a3c0 was not returned to mpool ucp_requests
[1710949993.897649] [node055:681691:0]          mpool.c:43   UCX  WARN  object 0xac0a580 was not returned to mpool ucp_requests
[1710949993.897652] [node055:681691:0]          mpool.c:43   UCX  WARN  object 0xac0a740 was not returned to mpool ucp_requests
[1710949993.897654] [node055:681691:0]          mpool.c:43   UCX  WARN  object 0xac0a900 was not returned to mpool ucp_requests
[1710949993.897656] [node055:681691:0]          mpool.c:43   UCX  WARN  object 0xac0aac0 was not returned to mpool ucp_requests
[1710949993.897659] [node055:681691:0]          mpool.c:43   UCX  WARN  object 0xac0ac80 was not returned to mpool ucp_requests
[1710949993.897661] [node055:681691:0]          mpool.c:43   UCX  WARN  object 0xac0ae40 was not returned to mpool ucp_requests
[1710949993.897663] [node055:681691:0]          mpool.c:43   UCX  WARN  object 0xac0b000 was not returned to mpool ucp_requests
[1710949993.897665] [node055:681691:0]          mpool.c:43   UCX  WARN  object 0xac0b1c0 was not returned to mpool ucp_requests
[1710949993.897667] [node055:681691:0]          mpool.c:43   UCX  WARN  object 0xac0b380 was not returned to mpool ucp_requests
[1710949993.897669] [node055:681691:0]          mpool.c:43   UCX  WARN  object 0xac0b540 was not returned to mpool ucp_requests
[1710949993.897671] [node055:681691:0]          mpool.c:43   UCX  WARN  object 0xac0b700 was not returned to mpool ucp_requests
[1710949993.897673] [node055:681691:0]          mpool.c:43   UCX  WARN  object 0xac0b8c0 was not returned to mpool ucp_requests
[1710949993.897676] [node055:681691:0]          mpool.c:43   UCX  WARN  object 0xac0ba80 was not returned to mpool ucp_requests
[1710949993.897678] [node055:681691:0]          mpool.c:43   UCX  WARN  object 0xac0bc40 was not returned to mpool ucp_requests
[1710949993.897680] [node055:681691:0]          mpool.c:43   UCX  WARN  object 0xac0be00 was not returned to mpool ucp_requests
[1710949993.897682] [node055:681691:0]          mpool.c:43   UCX  WARN  object 0xac0bfc0 was not returned to mpool ucp_requests
[1710949993.901807] [node055:681678:0]          mpool.c:43   UCX  WARN  object 0xb741580 was not returned to mpool ucp_requests
[1710949993.901818] [node055:681678:0]          mpool.c:43   UCX  WARN  object 0xb741740 was not returned to mpool ucp_requests
[1710949993.901824] [node055:681678:0]          mpool.c:43   UCX  WARN  object 0xb741900 was not returned to mpool ucp_requests
[1710949993.901828] [node055:681678:0]          mpool.c:43   UCX  WARN  object 0xb741ac0 was not returned to mpool ucp_requests
[1710949993.901831] [node055:681678:0]          mpool.c:43   UCX  WARN  object 0xb741c80 was not returned to mpool ucp_requests
[1710949993.901834] [node055:681678:0]          mpool.c:43   UCX  WARN  object 0xb741e40 was not returned to mpool ucp_requests
[1710949993.901837] [node055:681678:0]          mpool.c:43   UCX  WARN  object 0xb742000 was not returned to mpool ucp_requests
[1710949993.901840] [node055:681678:0]          mpool.c:43   UCX  WARN  object 0xb7421c0 was not returned to mpool ucp_requests
[1710949993.901842] [node055:681678:0]          mpool.c:43   UCX  WARN  object 0xb742380 was not returned to mpool ucp_requests
[1710949993.901845] [node055:681678:0]          mpool.c:43   UCX  WARN  object 0xb742540 was not returned to mpool ucp_requests
[1710949993.901848] [node055:681678:0]          mpool.c:43   UCX  WARN  object 0xb742700 was not returned to mpool ucp_requests
[1710949993.901851] [node055:681678:0]          mpool.c:43   UCX  WARN  object 0xb7428c0 was not returned to mpool ucp_requests
[1710949993.901853] [node055:681678:0]          mpool.c:43   UCX  WARN  object 0xb742a80 was not returned to mpool ucp_requests
[1710949993.901856] [node055:681678:0]          mpool.c:43   UCX  WARN  object 0xb742c40 was not returned to mpool ucp_requests
[1710949993.901859] [node055:681678:0]          mpool.c:43   UCX  WARN  object 0xb742e00 was not returned to mpool ucp_requests
[1710949993.901861] [node055:681678:0]          mpool.c:43   UCX  WARN  object 0xb742fc0 was not returned to mpool ucp_requests
[1710949993.903029] [node055:681702:0]          mpool.c:43   UCX  WARN  object 0xb850740 was not returned to mpool ucp_requests
[1710949993.903040] [node055:681702:0]          mpool.c:43   UCX  WARN  object 0xb850900 was not returned to mpool ucp_requests
[1710949993.903043] [node055:681702:0]          mpool.c:43   UCX  WARN  object 0xb850ac0 was not returned to mpool ucp_requests
[1710949993.903045] [node055:681702:0]          mpool.c:43   UCX  WARN  object 0xb850c80 was not returned to mpool ucp_requests
[1710949993.903047] [node055:681702:0]          mpool.c:43   UCX  WARN  object 0xb850e40 was not returned to mpool ucp_requests
[1710949993.903049] [node055:681702:0]          mpool.c:43   UCX  WARN  object 0xb851000 was not returned to mpool ucp_requests
[1710949993.903052] [node055:681702:0]          mpool.c:43   UCX  WARN  object 0xb8511c0 was not returned to mpool ucp_requests
[1710949993.903054] [node055:681702:0]          mpool.c:43   UCX  WARN  object 0xb851380 was not returned to mpool ucp_requests
[1710949993.903056] [node055:681702:0]          mpool.c:43   UCX  WARN  object 0xb851540 was not returned to mpool ucp_requests
[1710949993.903058] [node055:681702:0]          mpool.c:43   UCX  WARN  object 0xb851700 was not returned to mpool ucp_requests
[1710949993.903060] [node055:681702:0]          mpool.c:43   UCX  WARN  object 0xb8518c0 was not returned to mpool ucp_requests
[1710949993.903062] [node055:681702:0]          mpool.c:43   UCX  WARN  object 0xb851a80 was not returned to mpool ucp_requests
[1710949993.903064] [node055:681702:0]          mpool.c:43   UCX  WARN  object 0xb851c40 was not returned to mpool ucp_requests
[1710949993.903066] [node055:681702:0]          mpool.c:43   UCX  WARN  object 0xb851e00 was not returned to mpool ucp_requests
[1710949993.903069] [node055:681702:0]          mpool.c:43   UCX  WARN  object 0xb851fc0 was not returned to mpool ucp_requests
[1710949993.903064] [node055:681673:0]          mpool.c:43   UCX  WARN  object 0xb865440 was not returned to mpool ucp_requests
[1710949993.903081] [node055:681673:0]          mpool.c:43   UCX  WARN  object 0xb865600 was not returned to mpool ucp_requests
[1710949993.903087] [node055:681673:0]          mpool.c:43   UCX  WARN  object 0xb8657c0 was not returned to mpool ucp_requests
[1710949993.903092] [node055:681673:0]          mpool.c:43   UCX  WARN  object 0xb865980 was not returned to mpool ucp_requests
[1710949993.903094] [node055:681673:0]          mpool.c:43   UCX  WARN  object 0xb865b40 was not returned to mpool ucp_requests
[1710949993.903097] [node055:681673:0]          mpool.c:43   UCX  WARN  object 0xb865d00 was not returned to mpool ucp_requests
[1710949993.903101] [node055:681673:0]          mpool.c:43   UCX  WARN  object 0xb865ec0 was not returned to mpool ucp_requests
[1710949993.903104] [node055:681673:0]          mpool.c:43   UCX  WARN  object 0xb866080 was not returned to mpool ucp_requests
[1710949993.903107] [node055:681673:0]          mpool.c:43   UCX  WARN  object 0xb866240 was not returned to mpool ucp_requests
[1710949993.903110] [node055:681673:0]          mpool.c:43   UCX  WARN  object 0xb866400 was not returned to mpool ucp_requests
[1710949993.903113] [node055:681673:0]          mpool.c:43   UCX  WARN  object 0xb8665c0 was not returned to mpool ucp_requests
[1710949993.903116] [node055:681673:0]          mpool.c:43   UCX  WARN  object 0xb866780 was not returned to mpool ucp_requests
[1710949993.903119] [node055:681673:0]          mpool.c:43   UCX  WARN  object 0xb866940 was not returned to mpool ucp_requests
[1710949993.903122] [node055:681673:0]          mpool.c:43   UCX  WARN  object 0xb866b00 was not returned to mpool ucp_requests
[1710949993.903125] [node055:681673:0]          mpool.c:43   UCX  WARN  object 0xb866cc0 was not returned to mpool ucp_requests
[1710949993.903128] [node055:681673:0]          mpool.c:43   UCX  WARN  object 0xb866e80 was not returned to mpool ucp_requests
[1710949993.902865] [node055:681674:0]          mpool.c:43   UCX  WARN  object 0xb4da500 was not returned to mpool ucp_requests
[1710949993.902878] [node055:681674:0]          mpool.c:43   UCX  WARN  object 0xb4da6c0 was not returned to mpool ucp_requests
[1710949993.902882] [node055:681674:0]          mpool.c:43   UCX  WARN  object 0xb4da880 was not returned to mpool ucp_requests
[1710949993.902884] [node055:681674:0]          mpool.c:43   UCX  WARN  object 0xb4daa40 was not returned to mpool ucp_requests
[1710949993.902886] [node055:681674:0]          mpool.c:43   UCX  WARN  object 0xb4dac00 was not returned to mpool ucp_requests
[1710949993.902888] [node055:681674:0]          mpool.c:43   UCX  WARN  object 0xb4dadc0 was not returned to mpool ucp_requests
[1710949993.902890] [node055:681674:0]          mpool.c:43   UCX  WARN  object 0xb4daf80 was not returned to mpool ucp_requests
[1710949993.902892] [node055:681674:0]          mpool.c:43   UCX  WARN  object 0xb4db140 was not returned to mpool ucp_requests
[1710949993.902894] [node055:681674:0]          mpool.c:43   UCX  WARN  object 0xb4db300 was not returned to mpool ucp_requests
[1710949993.902897] [node055:681674:0]          mpool.c:43   UCX  WARN  object 0xb4db4c0 was not returned to mpool ucp_requests
[1710949993.902899] [node055:681674:0]          mpool.c:43   UCX  WARN  object 0xb4db680 was not returned to mpool ucp_requests
[1710949993.902901] [node055:681674:0]          mpool.c:43   UCX  WARN  object 0xb4db840 was not returned to mpool ucp_requests
[1710949993.902903] [node055:681674:0]          mpool.c:43   UCX  WARN  object 0xb4dba00 was not returned to mpool ucp_requests
[1710949993.902906] [node055:681674:0]          mpool.c:43   UCX  WARN  object 0xb4dbbc0 was not returned to mpool ucp_requests
[1710949993.902908] [node055:681674:0]          mpool.c:43   UCX  WARN  object 0xb4dbd80 was not returned to mpool ucp_requests
[1710949993.902910] [node055:681674:0]          mpool.c:43   UCX  WARN  object 0xb4dbf40 was not returned to mpool ucp_requests
[1710949993.904623] [node055:681682:0]          mpool.c:43   UCX  WARN  object 0xbeba4c0 was not returned to mpool ucp_requests
[1710949993.904635] [node055:681682:0]          mpool.c:43   UCX  WARN  object 0xbeba680 was not returned to mpool ucp_requests
[1710949993.904640] [node055:681682:0]          mpool.c:43   UCX  WARN  object 0xbeba840 was not returned to mpool ucp_requests
[1710949993.904643] [node055:681682:0]          mpool.c:43   UCX  WARN  object 0xbebaa00 was not returned to mpool ucp_requests
[1710949993.904646] [node055:681682:0]          mpool.c:43   UCX  WARN  object 0xbebabc0 was not returned to mpool ucp_requests
[1710949993.904650] [node055:681682:0]          mpool.c:43   UCX  WARN  object 0xbebad80 was not returned to mpool ucp_requests
[1710949993.904653] [node055:681682:0]          mpool.c:43   UCX  WARN  object 0xbebaf40 was not returned to mpool ucp_requests
[1710949993.904656] [node055:681682:0]          mpool.c:43   UCX  WARN  object 0xbebb100 was not returned to mpool ucp_requests
[1710949993.904659] [node055:681682:0]          mpool.c:43   UCX  WARN  object 0xbebb2c0 was not returned to mpool ucp_requests
[1710949993.904662] [node055:681682:0]          mpool.c:43   UCX  WARN  object 0xbebb480 was not returned to mpool ucp_requests
[1710949993.904665] [node055:681682:0]          mpool.c:43   UCX  WARN  object 0xbebb640 was not returned to mpool ucp_requests
[1710949993.904668] [node055:681682:0]          mpool.c:43   UCX  WARN  object 0xbebb800 was not returned to mpool ucp_requests
[1710949993.904671] [node055:681682:0]          mpool.c:43   UCX  WARN  object 0xbebb9c0 was not returned to mpool ucp_requests
[1710949993.904674] [node055:681682:0]          mpool.c:43   UCX  WARN  object 0xbebbb80 was not returned to mpool ucp_requests
[1710949993.904677] [node055:681682:0]          mpool.c:43   UCX  WARN  object 0xbebbd40 was not returned to mpool ucp_requests
[1710949993.904680] [node055:681682:0]          mpool.c:43   UCX  WARN  object 0xbebbf00 was not returned to mpool ucp_requests
[1710949993.904763] [node055:681686:0]          mpool.c:43   UCX  WARN  object 0xc686600 was not returned to mpool ucp_requests
[1710949993.904775] [node055:681686:0]          mpool.c:43   UCX  WARN  object 0xc6867c0 was not returned to mpool ucp_requests
[1710949993.904778] [node055:681686:0]          mpool.c:43   UCX  WARN  object 0xc686980 was not returned to mpool ucp_requests
[1710949993.904780] [node055:681686:0]          mpool.c:43   UCX  WARN  object 0xc686b40 was not returned to mpool ucp_requests
[1710949993.904783] [node055:681686:0]          mpool.c:43   UCX  WARN  object 0xc686d00 was not returned to mpool ucp_requests
[1710949993.904785] [node055:681686:0]          mpool.c:43   UCX  WARN  object 0xc686ec0 was not returned to mpool ucp_requests
[1710949993.904787] [node055:681686:0]          mpool.c:43   UCX  WARN  object 0xc687080 was not returned to mpool ucp_requests
[1710949993.904789] [node055:681686:0]          mpool.c:43   UCX  WARN  object 0xc687240 was not returned to mpool ucp_requests
[1710949993.904791] [node055:681686:0]          mpool.c:43   UCX  WARN  object 0xc687400 was not returned to mpool ucp_requests
[1710949993.904793] [node055:681686:0]          mpool.c:43   UCX  WARN  object 0xc6875c0 was not returned to mpool ucp_requests
[1710949993.904795] [node055:681686:0]          mpool.c:43   UCX  WARN  object 0xc687780 was not returned to mpool ucp_requests
[1710949993.904797] [node055:681686:0]          mpool.c:43   UCX  WARN  object 0xc687940 was not returned to mpool ucp_requests
[1710949993.904800] [node055:681686:0]          mpool.c:43   UCX  WARN  object 0xc687b00 was not returned to mpool ucp_requests
[1710949993.904802] [node055:681686:0]          mpool.c:43   UCX  WARN  object 0xc687cc0 was not returned to mpool ucp_requests
[1710949993.904804] [node055:681686:0]          mpool.c:43   UCX  WARN  object 0xc687e80 was not returned to mpool ucp_requests
[1710949993.904806] [node055:681686:0]          mpool.c:43   UCX  WARN  object 0xc688040 was not returned to mpool ucp_requests
[1710949993.904910] [node055:681693:0]          mpool.c:43   UCX  WARN  object 0xc07e280 was not returned to mpool ucp_requests
[1710949993.904920] [node055:681693:0]          mpool.c:43   UCX  WARN  object 0xc07e440 was not returned to mpool ucp_requests
[1710949993.904923] [node055:681693:0]          mpool.c:43   UCX  WARN  object 0xc07e600 was not returned to mpool ucp_requests
[1710949993.904925] [node055:681693:0]          mpool.c:43   UCX  WARN  object 0xc07e7c0 was not returned to mpool ucp_requests
[1710949993.904927] [node055:681693:0]          mpool.c:43   UCX  WARN  object 0xc07e980 was not returned to mpool ucp_requests
[1710949993.904929] [node055:681693:0]          mpool.c:43   UCX  WARN  object 0xc07eb40 was not returned to mpool ucp_requests
[1710949993.904931] [node055:681693:0]          mpool.c:43   UCX  WARN  object 0xc07ed00 was not returned to mpool ucp_requests
[1710949993.904933] [node055:681693:0]          mpool.c:43   UCX  WARN  object 0xc07eec0 was not returned to mpool ucp_requests
[1710949993.904935] [node055:681693:0]          mpool.c:43   UCX  WARN  object 0xc07f080 was not returned to mpool ucp_requests
[1710949993.904938] [node055:681693:0]          mpool.c:43   UCX  WARN  object 0xc07f240 was not returned to mpool ucp_requests
[1710949993.904940] [node055:681693:0]          mpool.c:43   UCX  WARN  object 0xc07f400 was not returned to mpool ucp_requests
[1710949993.904942] [node055:681693:0]          mpool.c:43   UCX  WARN  object 0xc07f5c0 was not returned to mpool ucp_requests
[1710949993.904944] [node055:681693:0]          mpool.c:43   UCX  WARN  object 0xc07f780 was not returned to mpool ucp_requests
[1710949993.904946] [node055:681693:0]          mpool.c:43   UCX  WARN  object 0xc07f940 was not returned to mpool ucp_requests
[1710949993.904948] [node055:681693:0]          mpool.c:43   UCX  WARN  object 0xc07fb00 was not returned to mpool ucp_requests
[1710949993.904950] [node055:681693:0]          mpool.c:43   UCX  WARN  object 0xc07fcc0 was not returned to mpool ucp_requests
[1710949993.904952] [node055:681693:0]          mpool.c:43   UCX  WARN  object 0xc07fe80 was not returned to mpool ucp_requests
[1710949993.905214] [node055:681700:0]          mpool.c:43   UCX  WARN  object 0xc2e97c0 was not returned to mpool ucp_requests
[1710949993.905223] [node055:681700:0]          mpool.c:43   UCX  WARN  object 0xc2e9980 was not returned to mpool ucp_requests
[1710949993.905226] [node055:681700:0]          mpool.c:43   UCX  WARN  object 0xc2e9b40 was not returned to mpool ucp_requests
[1710949993.905229] [node055:681700:0]          mpool.c:43   UCX  WARN  object 0xc2e9d00 was not returned to mpool ucp_requests
[1710949993.905231] [node055:681700:0]          mpool.c:43   UCX  WARN  object 0xc2e9ec0 was not returned to mpool ucp_requests
[1710949993.905233] [node055:681700:0]          mpool.c:43   UCX  WARN  object 0xc2ea080 was not returned to mpool ucp_requests
[1710949993.905235] [node055:681700:0]          mpool.c:43   UCX  WARN  object 0xc2ea240 was not returned to mpool ucp_requests
[1710949993.905237] [node055:681700:0]          mpool.c:43   UCX  WARN  object 0xc2ea400 was not returned to mpool ucp_requests
[1710949993.905239] [node055:681700:0]          mpool.c:43   UCX  WARN  object 0xc2ea5c0 was not returned to mpool ucp_requests
[1710949993.905241] [node055:681700:0]          mpool.c:43   UCX  WARN  object 0xc2ea780 was not returned to mpool ucp_requests
[1710949993.905243] [node055:681700:0]          mpool.c:43   UCX  WARN  object 0xc2ea940 was not returned to mpool ucp_requests
[1710949993.905245] [node055:681700:0]          mpool.c:43   UCX  WARN  object 0xc2eab00 was not returned to mpool ucp_requests
[1710949993.905247] [node055:681700:0]          mpool.c:43   UCX  WARN  object 0xc2eacc0 was not returned to mpool ucp_requests
[1710949993.905250] [node055:681700:0]          mpool.c:43   UCX  WARN  object 0xc2eae80 was not returned to mpool ucp_requests
[1710949993.905252] [node055:681700:0]          mpool.c:43   UCX  WARN  object 0xc2eb040 was not returned to mpool ucp_requests
[1710949993.905312] [node055:681680:0]          mpool.c:43   UCX  WARN  object 0xbc7a500 was not returned to mpool ucp_requests
[1710949993.905324] [node055:681680:0]          mpool.c:43   UCX  WARN  object 0xbc7a6c0 was not returned to mpool ucp_requests
[1710949993.905328] [node055:681680:0]          mpool.c:43   UCX  WARN  object 0xbc7a880 was not returned to mpool ucp_requests
[1710949993.905331] [node055:681680:0]          mpool.c:43   UCX  WARN  object 0xbc7aa40 was not returned to mpool ucp_requests
[1710949993.905334] [node055:681680:0]          mpool.c:43   UCX  WARN  object 0xbc7ac00 was not returned to mpool ucp_requests
[1710949993.905337] [node055:681680:0]          mpool.c:43   UCX  WARN  object 0xbc7adc0 was not returned to mpool ucp_requests
[1710949993.905340] [node055:681680:0]          mpool.c:43   UCX  WARN  object 0xbc7af80 was not returned to mpool ucp_requests
[1710949993.905343] [node055:681680:0]          mpool.c:43   UCX  WARN  object 0xbc7b140 was not returned to mpool ucp_requests
[1710949993.905346] [node055:681680:0]          mpool.c:43   UCX  WARN  object 0xbc7b300 was not returned to mpool ucp_requests
[1710949993.905349] [node055:681680:0]          mpool.c:43   UCX  WARN  object 0xbc7b4c0 was not returned to mpool ucp_requests
[1710949993.905352] [node055:681680:0]          mpool.c:43   UCX  WARN  object 0xbc7b680 was not returned to mpool ucp_requests
[1710949993.905355] [node055:681680:0]          mpool.c:43   UCX  WARN  object 0xbc7b840 was not returned to mpool ucp_requests
[1710949993.905358] [node055:681680:0]          mpool.c:43   UCX  WARN  object 0xbc7ba00 was not returned to mpool ucp_requests
[1710949993.905361] [node055:681680:0]          mpool.c:43   UCX  WARN  object 0xbc7bbc0 was not returned to mpool ucp_requests
[1710949993.905364] [node055:681680:0]          mpool.c:43   UCX  WARN  object 0xbc7bd80 was not returned to mpool ucp_requests
[1710949993.905367] [node055:681680:0]          mpool.c:43   UCX  WARN  object 0xbc7bf40 was not returned to mpool ucp_requests
[1710949993.925128] [node055:681676:0]          mpool.c:43   UCX  WARN  object 0xb89b440 was not returned to mpool ucp_requests
[1710949993.925139] [node055:681676:0]          mpool.c:43   UCX  WARN  object 0xb89b600 was not returned to mpool ucp_requests
[1710949993.925143] [node055:681676:0]          mpool.c:43   UCX  WARN  object 0xb89b7c0 was not returned to mpool ucp_requests
[1710949993.925147] [node055:681676:0]          mpool.c:43   UCX  WARN  object 0xb89b980 was not returned to mpool ucp_requests
[1710949993.925150] [node055:681676:0]          mpool.c:43   UCX  WARN  object 0xb89bb40 was not returned to mpool ucp_requests
[1710949993.925153] [node055:681676:0]          mpool.c:43   UCX  WARN  object 0xb89bd00 was not returned to mpool ucp_requests
[1710949993.925157] [node055:681676:0]          mpool.c:43   UCX  WARN  object 0xb89bec0 was not returned to mpool ucp_requests
[1710949993.925160] [node055:681676:0]          mpool.c:43   UCX  WARN  object 0xb89c080 was not returned to mpool ucp_requests
[1710949993.925163] [node055:681676:0]          mpool.c:43   UCX  WARN  object 0xb89c240 was not returned to mpool ucp_requests
[1710949993.925167] [node055:681676:0]          mpool.c:43   UCX  WARN  object 0xb89c400 was not returned to mpool ucp_requests
[1710949993.925170] [node055:681676:0]          mpool.c:43   UCX  WARN  object 0xb89c5c0 was not returned to mpool ucp_requests
[1710949993.925173] [node055:681676:0]          mpool.c:43   UCX  WARN  object 0xb89c780 was not returned to mpool ucp_requests
[1710949993.925176] [node055:681676:0]          mpool.c:43   UCX  WARN  object 0xb89c940 was not returned to mpool ucp_requests
[1710949993.925179] [node055:681676:0]          mpool.c:43   UCX  WARN  object 0xb89cb00 was not returned to mpool ucp_requests
[1710949993.925182] [node055:681676:0]          mpool.c:43   UCX  WARN  object 0xb89ccc0 was not returned to mpool ucp_requests
[1710949993.925185] [node055:681676:0]          mpool.c:43   UCX  WARN  object 0xb89ce80 was not returned to mpool ucp_requests
[1710949993.940582] [node055:681668:0]          mpool.c:43   UCX  WARN  object 0xc568500 was not returned to mpool ucp_requests
[1710949993.940593] [node055:681668:0]          mpool.c:43   UCX  WARN  object 0xc5686c0 was not returned to mpool ucp_requests
[1710949993.940597] [node055:681668:0]          mpool.c:43   UCX  WARN  object 0xc568880 was not returned to mpool ucp_requests
[1710949993.940600] [node055:681668:0]          mpool.c:43   UCX  WARN  object 0xc568a40 was not returned to mpool ucp_requests
[1710949993.940604] [node055:681668:0]          mpool.c:43   UCX  WARN  object 0xc568c00 was not returned to mpool ucp_requests
[1710949993.940607] [node055:681668:0]          mpool.c:43   UCX  WARN  object 0xc568dc0 was not returned to mpool ucp_requests
[1710949993.940610] [node055:681668:0]          mpool.c:43   UCX  WARN  object 0xc568f80 was not returned to mpool ucp_requests
[1710949993.940613] [node055:681668:0]          mpool.c:43   UCX  WARN  object 0xc569140 was not returned to mpool ucp_requests
[1710949993.940616] [node055:681668:0]          mpool.c:43   UCX  WARN  object 0xc569300 was not returned to mpool ucp_requests
[1710949993.940620] [node055:681668:0]          mpool.c:43   UCX  WARN  object 0xc5694c0 was not returned to mpool ucp_requests
[1710949993.940623] [node055:681668:0]          mpool.c:43   UCX  WARN  object 0xc569680 was not returned to mpool ucp_requests
[1710949993.940626] [node055:681668:0]          mpool.c:43   UCX  WARN  object 0xc569840 was not returned to mpool ucp_requests
[1710949993.940630] [node055:681668:0]          mpool.c:43   UCX  WARN  object 0xc569a00 was not returned to mpool ucp_requests
[1710949993.940633] [node055:681668:0]          mpool.c:43   UCX  WARN  object 0xc569bc0 was not returned to mpool ucp_requests
[1710949993.940636] [node055:681668:0]          mpool.c:43   UCX  WARN  object 0xc569d80 was not returned to mpool ucp_requests
[1710949993.940639] [node055:681668:0]          mpool.c:43   UCX  WARN  object 0xc569f40 was not returned to mpool ucp_requests


           ************************************************************
           *        Program running with 20 parallel MPI-processes    *
           *              working on a common directory               *
           ************************************************************
-------------------------------------------------------------------------------
                                 ORCA SCF
-------------------------------------------------------------------------------

------------
SCF SETTINGS
------------
Hamiltonian:
 Density Functional     Method          .... DFT(GTOs)
 Exchange Functional    Exchange        .... PBE
   PBE kappa parameter   XKappa         ....  0.804000
   PBE mue parameter    XMuePBE         ....  0.219520
 Correlation Functional Correlation     .... PBE
   PBE beta parameter  CBetaPBE         ....  0.066725
 LDA part of GGA corr.  LDAOpt          .... PW91-LDA
 Gradients option       PostSCFGGA      .... off
 Hybrid DFT is turned on
   Fraction HF Exchange ScalHFX         ....  0.250000
   Scaling of DF-GGA-X  ScalDFX         ....  0.750000
   Scaling of DF-GGA-C  ScalDFC         ....  1.000000
   Scaling of DF-LDA-C  ScalLDAC        ....  1.000000
   Perturbative correction              ....  0.000000
   Density functional embedding theory  .... OFF
   NL short-range parameter             ....  6.900000
 RI-approximation to the Coulomb term is turned on
   Number of AuxJ basis functions       .... 2498
   RIJ-COSX (HFX calculated with COS-X)).... on


General Settings:
 Integral files         IntName         .... ImineBzOH10ropt
 Hartree-Fock type      HFTyp           .... RHF
 Total Charge           Charge          ....    0
 Multiplicity           Mult            ....    1
 Number of Electrons    NEL             ....  302
 Basis Dimension        Dim             .... 1542
 Nuclear Repulsion      ENuc            ....   5142.0004801944 Eh

Convergence Acceleration:
 DIIS                   CNVDIIS         .... on
   Start iteration      DIISMaxIt       ....    12
   Startup error        DIISStart       ....  0.200000
   # of expansion vecs  DIISMaxEq       ....     5
   Bias factor          DIISBfac        ....   1.050
   Max. coefficient     DIISMaxC        ....  10.000
 Trust-Rad. Augm. Hess. CNVTRAH         .... auto
   Auto Start mean grad. ratio tolernc. ....  1.125000
   Auto Start start iteration           ....    20
   Auto Start num. interpolation iter.  ....    10
   Max. Number of Micro iterations      ....    16
   Max. Number of Macro iterations      .... Maxiter - #DIIS iter
   Number of Davidson start vectors     ....     2
   Converg. threshold I  (grad. norm)   ....   1.000e-05
   Converg. threshold II (energy diff.) ....   1.000e-08
   Grad. Scal. Fac. for Micro threshold ....   0.100
   Minimum threshold for Micro iter.    ....   0.010
   NR start threshold (gradient norm)   ....   0.001
   Initial trust radius                 ....   0.400
   Minimum AH scaling param. (alpha)    ....   1.000
   Maximum AH scaling param. (alpha)    .... 1000.000
   Orbital update algorithm             .... Taylor
   White noise on init. David. guess    .... on
   Maximum white noise                  ....   0.010
   Quad. conv. algorithm                .... NR
 SOSCF                  CNVSOSCF        .... on
   Start iteration      SOSCFMaxIt      ....   150
   Startup grad/error   SOSCFStart      ....  0.003300
 Level Shifting         CNVShift        .... on
   Level shift para.    LevelShift      ....    0.2500
   Turn off err/grad.   ShiftErr        ....    0.0010
 Zerner damping         CNVZerner       .... off
 Static damping         CNVDamp         .... on
   Fraction old density DampFac         ....    0.7000
   Max. Damping (<1)    DampMax         ....    0.9800
   Min. Damping (>=0)   DampMin         ....    0.0000
   Turn off err/grad.   DampErr         ....    0.1000
 Fernandez-Rico         CNVRico         .... off

SCF Procedure:
 Maximum # iterations   MaxIter         ....   125
 SCF integral mode      SCFMode         .... Direct
   Integral package                     .... SHARK and LIBINT hybrid scheme
 Reset frequency        DirectResetFreq ....    20
 Integral Threshold     Thresh          ....  2.500e-11 Eh
 Primitive CutOff       TCut            ....  2.500e-12 Eh

Convergence Tolerance:
 Convergence Check Mode ConvCheckMode   .... Total+1el-Energy
 Convergence forced     ConvForced      .... 0
 Energy Change          TolE            ....  1.000e-08 Eh
 1-El. energy change                    ....  1.000e-05 Eh
 Orbital Gradient       TolG            ....  1.000e-05
 Orbital Rotation angle TolX            ....  1.000e-05
 DIIS Error             TolErr          ....  5.000e-07


Diagonalization of the overlap matrix:
Smallest eigenvalue                        ... 4.323e-06
Time for diagonalization                   ...    0.759 sec
Threshold for overlap eigenvalues          ... 1.000e-08
Number of eigenvalues below threshold      ... 0
Time for construction of square roots      ...    0.549 sec
Total time needed                          ...    1.382 sec

Time for model grid setup =    0.896 sec

------------------------------
INITIAL GUESS: MODEL POTENTIAL
------------------------------
Loading Hartree-Fock densities                     ... done
Calculating cut-offs                               ... done
Initializing the effective Hamiltonian             ... done
Setting up the integral package (SHARK)            ... done
Starting the Coulomb interaction                   ... done (   1.5 sec)
Reading the grid                                   ... done
Mapping shells                                     ... done
Starting the XC term evaluation                    ... done (   0.6 sec)
  promolecular density results
     # of electrons  =    301.985973450
     EX              =   -241.599894855
     EC              =    -10.096469954
     EX+EC           =   -251.696364809
Transforming the Hamiltonian                       ... done (   0.2 sec)
Diagonalizing the Hamiltonian                      ... done (   0.5 sec)
Back transforming the eigenvectors                 ... done (   0.1 sec)
Now organizing SCF variables                       ... done
                      ------------------
                      INITIAL GUESS DONE (   4.1 sec)
                      ------------------
-------------------
DFT GRID GENERATION
-------------------

General Integration Accuracy     IntAcc      ... 4.388
Radial Grid Type                 RadialGrid  ... OptM3 with GC (2021)
Angular Grid (max. ang.)         AngularGrid ... 4 (Lebedev-302)
Angular grid pruning method      GridPruning ... 4 (adaptive)
Weight generation scheme         WeightScheme... Becke
Basis function cutoff            BFCut       ... 1.0000e-11
Integration weight cutoff        WCut        ... 1.0000e-14
Angular grids for H and He will be reduced by one unit
Partially contracted basis set               ... off
Rotationally invariant grid construction     ... off

Total number of grid points                  ...   375212
Total number of batches                      ...     5908
Average number of points per batch           ...       63
Average number of grid points per atom       ...     4576
Time for grid setup =    3.159 sec

--------------------
COSX GRID GENERATION
--------------------

GRIDX 1
-------
General Integration Accuracy     IntAcc      ... 3.816
Radial Grid Type                 RadialGrid  ... OptM3 with GC (2021)
Angular Grid (max. ang.)         AngularGrid ... 1 (Lebedev-50)
Angular grid pruning method      GridPruning ... 4 (adaptive)
Weight generation scheme         WeightScheme... Becke
Basis function cutoff            BFCut       ... 1.0000e-11
Integration weight cutoff        WCut        ... 1.0000e-14
Angular grids for H and He will be reduced by one unit
Partially contracted basis set               ... on
Rotationally invariant grid construction     ... off

Total number of grid points                  ...    47557
Total number of batches                      ...      775
Average number of points per batch           ...       61
Average number of grid points per atom       ...      580
UseSFitting                                  ... on

GRIDX 2
-------
General Integration Accuracy     IntAcc      ... 4.020
Radial Grid Type                 RadialGrid  ... OptM3 with GC (2021)
Angular Grid (max. ang.)         AngularGrid ... 2 (Lebedev-110)
Angular grid pruning method      GridPruning ... 4 (adaptive)
Weight generation scheme         WeightScheme... Becke
Basis function cutoff            BFCut       ... 1.0000e-11
Integration weight cutoff        WCut        ... 1.0000e-14
Angular grids for H and He will be reduced by one unit
Partially contracted basis set               ... on
Rotationally invariant grid construction     ... off

Total number of grid points                  ...   100881
Total number of batches                      ...     1618
Average number of points per batch           ...       62
Average number of grid points per atom       ...     1230
UseSFitting                                  ... on

GRIDX 3
-------
General Integration Accuracy     IntAcc      ... 4.338
Radial Grid Type                 RadialGrid  ... OptM3 with GC (2021)
Angular Grid (max. ang.)         AngularGrid ... 3 (Lebedev-194)
Angular grid pruning method      GridPruning ... 4 (adaptive)
Weight generation scheme         WeightScheme... Becke
Basis function cutoff            BFCut       ... 1.0000e-11
Integration weight cutoff        WCut        ... 1.0000e-14
Angular grids for H and He will be reduced by one unit
Partially contracted basis set               ... on
Rotationally invariant grid construction     ... off

Total number of grid points                  ...   219037
Total number of batches                      ...     3464
Average number of points per batch           ...       63
Average number of grid points per atom       ...     2671
UseSFitting                                  ... on

Time for X-Grid setup             =    8.824 sec


--------------------
CPCM SOLVATION MODEL
--------------------
CPCM parameters:
  Epsilon                                         ...      26.7260
  Refrac                                          ...       1.2907
  Rsolv                                           ...       1.3000
  Surface type                                    ... GAUSSIAN VDW
  Epsilon function type                           ...         CPCM
Solvent:                                     ... 2,2,2-TRIFLUOROETHANOL
SMD-CDS solvent descriptors:
  Soln                                       ...    1.2907
  Soln25                                     ... Unavailable
  Sola                                       ...    0.5700
  Solb                                       ...    0.2500
  Solg                                       ...   42.0200
  Solc                                       ...    0.0000
  Solh                                       ...    0.5000
Radii:
 Radius for O  used is    2.8724 Bohr (=   1.5200 Ang.)
 Radius for N  used is    3.5716 Bohr (=   1.8900 Ang.)
 Radius for C  used is    3.4960 Bohr (=   1.8500 Ang.)
 Radius for H  used is    2.2677 Bohr (=   1.2000 Ang.)
Calculating surface                               ...        done! (  0.0s)
GEPOL surface points                              ...         4771
GEPOL Volume                                      ...    4011.5031
GEPOL Surface-area                                ...    2240.0226
Calculating surface distance matrix               ...        done! (  0.4s)
Performing Cholesky decomposition & store         ...        done! (  1.6s)
Overall time for CPCM initialization              ...                 2.0s
--------------
SCF ITERATIONS
--------------
ITER       Energy         Delta-E        Max-DP      RMS-DP      [F,P]     Damp
               ***  Starting incremental Fock matrix formation  ***
  0  -1803.8340922176   0.000000000000 0.05605987  0.00047390  0.2597604 0.7000
  1  -1804.3238958181  -0.489803600529 0.07387974  0.00037748  0.1117115 0.7000
                               ***Turning on DIIS***
  2  -1804.5278621782  -0.203966360095 0.10031881  0.00071073  0.0397689 0.0000
  3  -1804.8384290707  -0.310566892434 0.08164638  0.00026709  0.0530075 0.0000
  4  -1804.9087012989  -0.070272228268 0.02318639  0.00010151  0.0154169 0.0000
  5  -1804.9124344152  -0.003733116300 0.01916241  0.00004665  0.0088321 0.0000
                      *** Initiating the SOSCF procedure ***
                           *** Shutting down DIIS ***
                      *** Re-Reading the Fockian *** 
                      *** Removing any level shift *** 
ITER      Energy       Delta-E        Grad      Rot      Max-DP    RMS-DP
  6  -1804.91279470  -0.0003602798  0.000270  0.000270  0.005937  0.000017
               *** Restarting incremental Fock matrix formation ***
  7  -1804.91283692  -0.0000422225  0.000124  0.000398  0.003344  0.000032
  8  -1804.91283433   0.0000025855  0.000209  0.000298  0.000709  0.000006
  9  -1804.91284250  -0.0000081632  0.000020  0.000051  0.000479  0.000005
 10  -1804.91284238   0.0000001166  0.000041  0.000039  0.000093  0.000001
 11  -1804.91284264  -0.0000002594  0.000007  0.000022  0.000175  0.000001
 12  -1804.91284263   0.0000000075  0.000011  0.000015  0.000091  0.000001
                  ***Gradient check signals convergence***
              ***Rediagonalizing the Fockian in SOSCF/NRSCF***

               *****************************************************
               *                     SUCCESS                       *
               *           SCF CONVERGED AFTER  13 CYCLES          *
               *****************************************************

Old exchange energy                            =    -61.750713385 Eh
New exchange energy                            =    -61.750704140 Eh
Exchange energy change after final integration =      0.000009244 Eh
Total energy after final integration           =  -1804.912833233 Eh
Final COS-X integration done in                =    53.542 sec

SMD CDS free energy correction energy :                 1.70218     Kcal/mol
Total Energy after SMD CDS correction =             -1804.910120643 Eh

----------------
TOTAL SCF ENERGY
----------------

Total Energy       :        -1804.91012064 Eh          -49114.10130 eV

Components:
Nuclear Repulsion  :         5142.00048019 Eh          139920.94651 eV
Electronic Energy  :        -6946.91060084 Eh         -189035.04780 eV
One Electron Energy:       -12692.22218953 Eh         -345372.92420 eV
Two Electron Energy:         5745.31158870 Eh          156337.87639 eV
Max COSX asymmetry :            0.00000169 Eh               0.00005 eV
CPCM Dielectric    :           -0.03799247 Eh              -1.03383 eV
SMD CDS (Gcds)     :            0.00271259 Eh               0.07381 eV

Virial components:
Potential Energy   :        -3600.13321245 Eh          -97964.60514 eV
Kinetic Energy     :         1795.22309181 Eh           48850.50384 eV
Virial Ratio       :            2.00539600


DFT components:
N(Alpha)           :      151.000013812663 electrons
N(Beta)            :      151.000013812663 electrons
N(Total)           :      302.000027625326 electrons
E(X)               :     -184.712019223708 Eh       
E(C)               :      -10.090781961012 Eh       
E(XC)              :     -194.802801184720 Eh       
DFET-embed. en.    :        0.000000000000 Eh       
CPCM Solvation Model Properties:
Surface-charge          :           -0.08769955
Charge-correction       :           -0.00034571 Eh              -0.00941 eV
Free-energy (cav+disp)  :            0.00271259 Eh               0.07381 eV

---------------
SCF CONVERGENCE
---------------

  Last Energy change         ...    1.5328e-07  Tolerance :   1.0000e-08
  Last MAX-Density change    ...    2.3315e-15  Tolerance :   1.0000e-07
  Last RMS-Density change    ...    1.0791e-17  Tolerance :   5.0000e-09
  Last Orbital Gradient      ...    2.3781e-06  Tolerance :   1.0000e-05
  Last Orbital Rotation      ...    5.7347e-06  Tolerance :   1.0000e-05

             **** THE GBW FILE WAS UPDATED (ImineBzOH10ropt.gbw) ****
             **** DENSITY ImineBzOH10ropt.scfp WAS UPDATED ****
             **** ENERGY FILE WAS UPDATED (ImineBzOH10ropt.en.tmp) ****
             **** THE GBW FILE WAS UPDATED (ImineBzOH10ropt.gbw) ****
             **** DENSITY ImineBzOH10ropt.scfp WAS UPDATED ****
----------------
ORBITAL ENERGIES
----------------

  NO   OCC          E(Eh)            E(eV) 
   0   2.0000     -19.290016      -524.9080 
   1   2.0000     -19.243496      -523.6422 
   2   2.0000     -19.226490      -523.1794 
   3   2.0000     -19.201705      -522.5049 
   4   2.0000     -14.397745      -391.7826 
   5   2.0000     -14.381024      -391.3276 
   6   2.0000     -10.389743      -282.7193 
   7   2.0000     -10.362599      -281.9806 
   8   2.0000     -10.339234      -281.3449 
   9   2.0000     -10.287314      -279.9320 
  10   2.0000     -10.272453      -279.5277 
  11   2.0000     -10.264781      -279.3189 
  12   2.0000     -10.254195      -279.0308 
  13   2.0000     -10.248611      -278.8789 
  14   2.0000     -10.244976      -278.7800 
  15   2.0000     -10.244584      -278.7693 
  16   2.0000     -10.243824      -278.7486 
  17   2.0000     -10.243125      -278.7296 
  18   2.0000     -10.240467      -278.6573 
  19   2.0000     -10.239739      -278.6375 
  20   2.0000     -10.239585      -278.6333 
  21   2.0000     -10.237347      -278.5724 
  22   2.0000     -10.237259      -278.5700 
  23   2.0000     -10.235943      -278.5342 
  24   2.0000     -10.235887      -278.5326 
  25   2.0000     -10.234048      -278.4826 
  26   2.0000     -10.233806      -278.4760 
  27   2.0000     -10.228138      -278.3218 
  28   2.0000     -10.225668      -278.2546 
  29   2.0000     -10.225252      -278.2432 
  30   2.0000     -10.224576      -278.2249 
  31   2.0000     -10.223726      -278.2017 
  32   2.0000     -10.221020      -278.1281 
  33   2.0000     -10.219026      -278.0738 
  34   2.0000     -10.217850      -278.0418 
  35   2.0000     -10.210317      -277.8368 
  36   2.0000     -10.203351      -277.6473 
  37   2.0000     -10.202513      -277.6245 
  38   2.0000     -10.202275      -277.6180 
  39   2.0000     -10.201388      -277.5939 
  40   2.0000     -10.198580      -277.5175 
  41   2.0000     -10.197999      -277.5017 
  42   2.0000      -1.182765       -32.1847 
  43   2.0000      -1.135844       -30.9079 
  44   2.0000      -1.088454       -29.6183 
  45   2.0000      -1.046017       -28.4636 
  46   2.0000      -0.966038       -26.2872 
  47   2.0000      -0.948207       -25.8020 
  48   2.0000      -0.896675       -24.3998 
  49   2.0000      -0.893198       -24.3052 
  50   2.0000      -0.884024       -24.0555 
  51   2.0000      -0.868817       -23.6417 
  52   2.0000      -0.831922       -22.6378 
  53   2.0000      -0.828057       -22.5326 
  54   2.0000      -0.801014       -21.7967 
  55   2.0000      -0.795881       -21.6570 
  56   2.0000      -0.791760       -21.5449 
  57   2.0000      -0.779665       -21.2158 
  58   2.0000      -0.777003       -21.1433 
  59   2.0000      -0.766685       -20.8626 
  60   2.0000      -0.754793       -20.5390 
  61   2.0000      -0.751740       -20.4559 
  62   2.0000      -0.726728       -19.7753 
  63   2.0000      -0.707145       -19.2424 
  64   2.0000      -0.704108       -19.1598 
  65   2.0000      -0.699970       -19.0472 
  66   2.0000      -0.697332       -18.9754 
  67   2.0000      -0.692390       -18.8409 
  68   2.0000      -0.682954       -18.5841 
  69   2.0000      -0.644901       -17.5486 
  70   2.0000      -0.635274       -17.2867 
  71   2.0000      -0.633575       -17.2404 
  72   2.0000      -0.628898       -17.1132 
  73   2.0000      -0.624004       -16.9800 
  74   2.0000      -0.617121       -16.7927 
  75   2.0000      -0.614026       -16.7085 
  76   2.0000      -0.606421       -16.5015 
  77   2.0000      -0.592579       -16.1249 
  78   2.0000      -0.572275       -15.5724 
  79   2.0000      -0.565990       -15.4014 
  80   2.0000      -0.563698       -15.3390 
  81   2.0000      -0.550535       -14.9808 
  82   2.0000      -0.541245       -14.7280 
  83   2.0000      -0.530677       -14.4404 
  84   2.0000      -0.521589       -14.1932 
  85   2.0000      -0.513553       -13.9745 
  86   2.0000      -0.510139       -13.8816 
  87   2.0000      -0.504199       -13.7200 
  88   2.0000      -0.497257       -13.5310 
  89   2.0000      -0.494182       -13.4474 
  90   2.0000      -0.481898       -13.1131 
  91   2.0000      -0.480036       -13.0624 
  92   2.0000      -0.477148       -12.9838 
  93   2.0000      -0.474299       -12.9063 
  94   2.0000      -0.469878       -12.7860 
  95   2.0000      -0.467802       -12.7295 
  96   2.0000      -0.462540       -12.5864 
  97   2.0000      -0.460348       -12.5267 
  98   2.0000      -0.457415       -12.4469 
  99   2.0000      -0.454826       -12.3764 
 100   2.0000      -0.448978       -12.2173 
 101   2.0000      -0.448085       -12.1930 
 102   2.0000      -0.447355       -12.1732 
 103   2.0000      -0.444188       -12.0870 
 104   2.0000      -0.439775       -11.9669 
 105   2.0000      -0.438982       -11.9453 
 106   2.0000      -0.435305       -11.8452 
 107   2.0000      -0.433198       -11.7879 
 108   2.0000      -0.429591       -11.6898 
 109   2.0000      -0.425891       -11.5891 
 110   2.0000      -0.421024       -11.4566 
 111   2.0000      -0.409524       -11.1437 
 112   2.0000      -0.405418       -11.0320 
 113   2.0000      -0.401502       -10.9254 
 114   2.0000      -0.399762       -10.8781 
 115   2.0000      -0.394613       -10.7380 
 116   2.0000      -0.391663       -10.6577 
 117   2.0000      -0.386693       -10.5225 
 118   2.0000      -0.385832       -10.4990 
 119   2.0000      -0.381921       -10.3926 
 120   2.0000      -0.378892       -10.3102 
 121   2.0000      -0.376640       -10.2489 
 122   2.0000      -0.373413       -10.1611 
 123   2.0000      -0.372054       -10.1241 
 124   2.0000      -0.367303        -9.9948 
 125   2.0000      -0.365770        -9.9531 
 126   2.0000      -0.364126        -9.9084 
 127   2.0000      -0.362536        -9.8651 
 128   2.0000      -0.360297        -9.8042 
 129   2.0000      -0.359880        -9.7928 
 130   2.0000      -0.356288        -9.6951 
 131   2.0000      -0.351128        -9.5547 
 132   2.0000      -0.349512        -9.5107 
 133   2.0000      -0.344405        -9.3717 
 134   2.0000      -0.338390        -9.2080 
 135   2.0000      -0.335074        -9.1178 
 136   2.0000      -0.331150        -9.0110 
 137   2.0000      -0.325407        -8.8548 
 138   2.0000      -0.318918        -8.6782 
 139   2.0000      -0.315261        -8.5787 
 140   2.0000      -0.307671        -8.3722 
 141   2.0000      -0.295092        -8.0299 
 142   2.0000      -0.282938        -7.6991 
 143   2.0000      -0.280282        -7.6269 
 144   2.0000      -0.278829        -7.5873 
 145   2.0000      -0.278011        -7.5651 
 146   2.0000      -0.276103        -7.5131 
 147   2.0000      -0.266177        -7.2431 
 148   2.0000      -0.260691        -7.0938 
 149   2.0000      -0.255159        -6.9432 
 150   2.0000      -0.214919        -5.8483 
 151   0.0000      -0.069383        -1.8880 
 152   0.0000      -0.055827        -1.5191 
 153   0.0000      -0.018875        -0.5136 
 154   0.0000      -0.016453        -0.4477 
 155   0.0000      -0.015152        -0.4123 
 156   0.0000      -0.013639        -0.3711 
 157   0.0000      -0.007480        -0.2036 
 158   0.0000       0.000804         0.0219 
 159   0.0000       0.006807         0.1852 
 160   0.0000       0.036171         0.9843 
 161   0.0000       0.041670         1.1339 
 162   0.0000       0.049229         1.3396 
 163   0.0000       0.051398         1.3986 
 164   0.0000       0.063775         1.7354 
 165   0.0000       0.066687         1.8146 
 166   0.0000       0.070756         1.9254 
 167   0.0000       0.076483         2.0812 
 168   0.0000       0.080489         2.1902 
 169   0.0000       0.083400         2.2694 
 170   0.0000       0.087857         2.3907 
 171   0.0000       0.088467         2.4073 
 172   0.0000       0.094049         2.5592 
 173   0.0000       0.097104         2.6423 
 174   0.0000       0.099520         2.7081 
 175   0.0000       0.100515         2.7352 
 176   0.0000       0.104333         2.8390 
 177   0.0000       0.104591         2.8461 
 178   0.0000       0.108027         2.9396 
 179   0.0000       0.111525         3.0347 
 180   0.0000       0.113002         3.0749 
 181   0.0000       0.115395         3.1401 
 182   0.0000       0.119490         3.2515 
 183   0.0000       0.120837         3.2881 
 184   0.0000       0.124517         3.3883 
 185   0.0000       0.125572         3.4170 
 186   0.0000       0.127521         3.4700 
 187   0.0000       0.129649         3.5279 
 188   0.0000       0.131659         3.5826 
 189   0.0000       0.134676         3.6647 
 190   0.0000       0.139522         3.7966 
 191   0.0000       0.141266         3.8440 
 192   0.0000       0.143078         3.8934 
 193   0.0000       0.145604         3.9621 
 194   0.0000       0.147989         4.0270 
 195   0.0000       0.151815         4.1311 
 196   0.0000       0.153471         4.1761 
 197   0.0000       0.155354         4.2274 
 198   0.0000       0.157095         4.2748 
 199   0.0000       0.159249         4.3334 
 200   0.0000       0.160291         4.3617 
 201   0.0000       0.163056         4.4370 
 202   0.0000       0.164863         4.4861 
 203   0.0000       0.166519         4.5312 
 204   0.0000       0.171470         4.6659 
 205   0.0000       0.172096         4.6830 
 206   0.0000       0.176241         4.7958 
 207   0.0000       0.177151         4.8205 
 208   0.0000       0.181159         4.9296 
 209   0.0000       0.184115         5.0100 
 210   0.0000       0.184309         5.0153 
 211   0.0000       0.189545         5.1578 
 212   0.0000       0.191115         5.2005 
 213   0.0000       0.193538         5.2664 
 214   0.0000       0.195438         5.3181 
 215   0.0000       0.197898         5.3851 
 216   0.0000       0.201908         5.4942 
 217   0.0000       0.203461         5.5364 
 218   0.0000       0.205814         5.6005 
 219   0.0000       0.206908         5.6302 
 220   0.0000       0.209792         5.7087 
 221   0.0000       0.210319         5.7231 
 222   0.0000       0.213841         5.8189 
 223   0.0000       0.217749         5.9253 
 224   0.0000       0.219933         5.9847 
 225   0.0000       0.222000         6.0409 
 226   0.0000       0.222553         6.0560 
 227   0.0000       0.226045         6.1510 
 228   0.0000       0.227415         6.1883 
 229   0.0000       0.229145         6.2353 
 230   0.0000       0.230164         6.2631 
 231   0.0000       0.234851         6.3906 
 232   0.0000       0.235949         6.4205 
 233   0.0000       0.236883         6.4459 
 234   0.0000       0.239779         6.5247 
 235   0.0000       0.241044         6.5591 
 236   0.0000       0.242837         6.6079 
 237   0.0000       0.247715         6.7407 
 238   0.0000       0.249525         6.7899 
 239   0.0000       0.250739         6.8230 
 240   0.0000       0.251063         6.8318 
 241   0.0000       0.254957         6.9377 
 242   0.0000       0.257664         7.0114 
 243   0.0000       0.259238         7.0542 
 244   0.0000       0.261642         7.1197 
 245   0.0000       0.262384         7.1398 
 246   0.0000       0.263012         7.1569 
 247   0.0000       0.266153         7.2424 
 248   0.0000       0.270736         7.3671 
 249   0.0000       0.273448         7.4409 
 250   0.0000       0.276752         7.5308 
 251   0.0000       0.278010         7.5650 
 252   0.0000       0.282712         7.6930 
 253   0.0000       0.283800         7.7226 
 254   0.0000       0.286988         7.8094 
 255   0.0000       0.290660         7.9093 
 256   0.0000       0.292390         7.9563 
 257   0.0000       0.295107         8.0303 
 258   0.0000       0.296725         8.0743 
 259   0.0000       0.300337         8.1726 
 260   0.0000       0.303284         8.2528 
 261   0.0000       0.305037         8.3005 
 262   0.0000       0.306488         8.3400 
 263   0.0000       0.308365         8.3910 
 264   0.0000       0.310070         8.4374 
 265   0.0000       0.316088         8.6012 
 266   0.0000       0.316848         8.6219 
 267   0.0000       0.318614         8.6699 
 268   0.0000       0.322377         8.7723 
 269   0.0000       0.326946         8.8966 
 270   0.0000       0.327274         8.9056 
 271   0.0000       0.327897         8.9225 
 272   0.0000       0.330148         8.9838 
 273   0.0000       0.330515         8.9938 
 274   0.0000       0.336048         9.1443 
 275   0.0000       0.337268         9.1775 
 276   0.0000       0.337993         9.1972 
 277   0.0000       0.342503         9.3200 
 278   0.0000       0.346918         9.4401 
 279   0.0000       0.351966         9.5775 
 280   0.0000       0.352641         9.5959 
 281   0.0000       0.353514         9.6196 
 282   0.0000       0.358589         9.7577 
 283   0.0000       0.360380         9.8064 
 284   0.0000       0.364948         9.9307 
 285   0.0000       0.367499        10.0001 
 286   0.0000       0.368108        10.0167 
 287   0.0000       0.373118        10.1531 
 288   0.0000       0.374326        10.1859 
 289   0.0000       0.374768        10.1980 
 290   0.0000       0.376296        10.2395 
 291   0.0000       0.379203        10.3186 
 292   0.0000       0.381060        10.3692 
 293   0.0000       0.382338        10.4039 
 294   0.0000       0.383705        10.4411 
 295   0.0000       0.385130        10.4799 
 296   0.0000       0.390114        10.6155 
 297   0.0000       0.391601        10.6560 
 298   0.0000       0.393842        10.7170 
 299   0.0000       0.394902        10.7458 
 300   0.0000       0.402344        10.9483 
 301   0.0000       0.405183        11.0256 
 302   0.0000       0.408288        11.1101 
 303   0.0000       0.409754        11.1500 
 304   0.0000       0.413026        11.2390 
 305   0.0000       0.413677        11.2567 
 306   0.0000       0.419599        11.4179 
 307   0.0000       0.422024        11.4838 
 308   0.0000       0.424609        11.5542 
 309   0.0000       0.427601        11.6356 
 310   0.0000       0.431013        11.7285 
 311   0.0000       0.432040        11.7564 
 312   0.0000       0.433548        11.7974 
 313   0.0000       0.434630        11.8269 
 314   0.0000       0.436148        11.8682 
 315   0.0000       0.438141        11.9224 
 316   0.0000       0.439143        11.9497 
 317   0.0000       0.442061        12.0291 
 318   0.0000       0.443227        12.0608 
 319   0.0000       0.444216        12.0877 
 320   0.0000       0.448181        12.1956 
 321   0.0000       0.449173        12.2226 
 322   0.0000       0.450882        12.2691 
 323   0.0000       0.454031        12.3548 
 324   0.0000       0.454853        12.3772 
 325   0.0000       0.456047        12.4097 
 326   0.0000       0.457558        12.4508 
 327   0.0000       0.460492        12.5306 
 328   0.0000       0.462371        12.5818 
 329   0.0000       0.467136        12.7114 
 330   0.0000       0.467449        12.7199 
 331   0.0000       0.468839        12.7577 
 332   0.0000       0.472374        12.8540 
 333   0.0000       0.472604        12.8602 
 334   0.0000       0.474246        12.9049 
 335   0.0000       0.475130        12.9289 
 336   0.0000       0.476874        12.9764 
 337   0.0000       0.480460        13.0740 
 338   0.0000       0.481846        13.1117 
 339   0.0000       0.484093        13.1728 
 340   0.0000       0.485866        13.2211 
 341   0.0000       0.486755        13.2453 
 342   0.0000       0.489015        13.3068 
 343   0.0000       0.490504        13.3473 
 344   0.0000       0.494986        13.4693 
 345   0.0000       0.495915        13.4945 
 346   0.0000       0.497444        13.5361 
 347   0.0000       0.499451        13.5908 
 348   0.0000       0.502714        13.6795 
 349   0.0000       0.505118        13.7450 
 350   0.0000       0.505735        13.7618 
 351   0.0000       0.507020        13.7967 
 352   0.0000       0.509198        13.8560 
 353   0.0000       0.511631        13.9222 
 354   0.0000       0.514197        13.9920 
 355   0.0000       0.514405        13.9977 
 356   0.0000       0.518845        14.1185 
 357   0.0000       0.519136        14.1264 
 358   0.0000       0.521357        14.1869 
 359   0.0000       0.522000        14.2043 
 360   0.0000       0.527390        14.3510 
 361   0.0000       0.528467        14.3803 
 362   0.0000       0.531624        14.4662 
 363   0.0000       0.534118        14.5341 
 364   0.0000       0.536863        14.6088 
 365   0.0000       0.541320        14.7301 
 366   0.0000       0.541598        14.7376 
 367   0.0000       0.545879        14.8541 
 368   0.0000       0.548299        14.9200 
 369   0.0000       0.551199        14.9989 
 370   0.0000       0.554556        15.0902 
 371   0.0000       0.556624        15.1465 
 372   0.0000       0.559945        15.2369 
 373   0.0000       0.564235        15.3536 
 374   0.0000       0.568305        15.4644 
 375   0.0000       0.573590        15.6082 
 376   0.0000       0.576910        15.6985 
 377   0.0000       0.579973        15.7819 
 378   0.0000       0.581071        15.8117 
 379   0.0000       0.586798        15.9676 
 380   0.0000       0.591149        16.0860 
 381   0.0000       0.596572        16.2336 
 382   0.0000       0.600233        16.3332 
 383   0.0000       0.602211        16.3870 
 384   0.0000       0.607342        16.5266 
 385   0.0000       0.610010        16.5992 
 386   0.0000       0.613506        16.6943 
 387   0.0000       0.616780        16.7834 
 388   0.0000       0.622241        16.9320 
 389   0.0000       0.625096        17.0097 
 390   0.0000       0.627613        17.0782 
 391   0.0000       0.628688        17.1075 
 392   0.0000       0.636785        17.3278 
 393   0.0000       0.640944        17.4410 
 394   0.0000       0.645702        17.5704 
 395   0.0000       0.647818        17.6280 
 396   0.0000       0.648478        17.6460 
 397   0.0000       0.651822        17.7370 
 398   0.0000       0.652293        17.7498 
 399   0.0000       0.656674        17.8690 
 400   0.0000       0.659889        17.9565 
 401   0.0000       0.664030        18.0692 
 402   0.0000       0.667866        18.1736 
 403   0.0000       0.673476        18.3262 
 404   0.0000       0.677711        18.4415 
 405   0.0000       0.680208        18.5094 
 406   0.0000       0.681931        18.5563 
 407   0.0000       0.684947        18.6384 
 408   0.0000       0.686740        18.6872 
 409   0.0000       0.688423        18.7329 
 410   0.0000       0.691223        18.8091 
 411   0.0000       0.693764        18.8783 
 412   0.0000       0.696510        18.9530 
 413   0.0000       0.702894        19.1267 
 414   0.0000       0.703923        19.1547 
 415   0.0000       0.706793        19.2328 
 416   0.0000       0.709254        19.2998 
 417   0.0000       0.714322        19.4377 
 418   0.0000       0.715461        19.4687 
 419   0.0000       0.718668        19.5560 
 420   0.0000       0.722407        19.6577 
 421   0.0000       0.724435        19.7129 
 422   0.0000       0.726099        19.7582 
 423   0.0000       0.727451        19.7950 
 424   0.0000       0.729542        19.8518 
 425   0.0000       0.731924        19.9167 
 426   0.0000       0.735322        20.0091 
 427   0.0000       0.740201        20.1419 
 428   0.0000       0.743242        20.2246 
 429   0.0000       0.746393        20.3104 
 430   0.0000       0.753481        20.5033 
 431   0.0000       0.755733        20.5645 
 432   0.0000       0.756530        20.5862 
 433   0.0000       0.759289        20.6613 
 434   0.0000       0.762123        20.7384 
 435   0.0000       0.763989        20.7892 
 436   0.0000       0.766676        20.8623 
 437   0.0000       0.769961        20.9517 
 438   0.0000       0.772713        21.0266 
 439   0.0000       0.774621        21.0785 
 440   0.0000       0.777708        21.1625 
 441   0.0000       0.779877        21.2215 
 442   0.0000       0.782994        21.3064 
 443   0.0000       0.787987        21.4422 
 444   0.0000       0.791921        21.5493 
 445   0.0000       0.794824        21.6283 
 446   0.0000       0.797974        21.7140 
 447   0.0000       0.802119        21.8268 
 448   0.0000       0.806030        21.9332 
 449   0.0000       0.812768        22.1165 
 450   0.0000       0.814012        22.1504 
 451   0.0000       0.817039        22.2328 
 452   0.0000       0.822279        22.3753 
 453   0.0000       0.822744        22.3880 
 454   0.0000       0.827268        22.5111 
 455   0.0000       0.830921        22.6105 
 456   0.0000       0.833783        22.6884 
 457   0.0000       0.836079        22.7509 
 458   0.0000       0.838802        22.8249 
 459   0.0000       0.842275        22.9195 
 460   0.0000       0.845069        22.9955 
 461   0.0000       0.850634        23.1469 
 462   0.0000       0.851088        23.1593 
 463   0.0000       0.852745        23.2044 
 464   0.0000       0.862398        23.4670 
 465   0.0000       0.864564        23.5260 
 466   0.0000       0.869976        23.6733 
 467   0.0000       0.875938        23.8355 
 468   0.0000       0.880576        23.9617 
 469   0.0000       0.883004        24.0278 
 470   0.0000       0.884744        24.0751 
 471   0.0000       0.885750        24.1025 
 472   0.0000       0.887621        24.1534 
 473   0.0000       0.890995        24.2452 
 474   0.0000       0.894548        24.3419 
 475   0.0000       0.895469        24.3670 
 476   0.0000       0.899570        24.4785 
 477   0.0000       0.904159        24.6034 
 478   0.0000       0.907411        24.6919 
 479   0.0000       0.910891        24.7866 
 480   0.0000       0.912600        24.8331 
 481   0.0000       0.919941        25.0329 
 482   0.0000       0.921188        25.0668 
 483   0.0000       0.923597        25.1324 
 484   0.0000       0.928442        25.2642 
 485   0.0000       0.931591        25.3499 
 486   0.0000       0.935180        25.4475 
 487   0.0000       0.939915        25.5764 
 488   0.0000       0.944503        25.7012 
 489   0.0000       0.947858        25.7925 
 490   0.0000       0.950433        25.8626 
 491   0.0000       0.954803        25.9815 
 492   0.0000       0.955757        26.0075 
 493   0.0000       0.959168        26.1003 
 494   0.0000       0.964438        26.2437 
 495   0.0000       0.966844        26.3092 
 496   0.0000       0.974430        26.5156 
 497   0.0000       0.977842        26.6084 
 498   0.0000       0.981471        26.7072 
 499   0.0000       0.986683        26.8490 
 500   0.0000       0.992989        27.0206 
 501   0.0000       0.995379        27.0856 
 502   0.0000       1.000413        27.2226 
 503   0.0000       1.005975        27.3740 
 504   0.0000       1.010301        27.4917 
 505   0.0000       1.012421        27.5494 
 506   0.0000       1.018627        27.7183 
 507   0.0000       1.019260        27.7355 
 508   0.0000       1.024008        27.8647 
 509   0.0000       1.024798        27.8862 
 510   0.0000       1.027696        27.9650 
 511   0.0000       1.031246        28.0616 
 512   0.0000       1.033027        28.1101 
 513   0.0000       1.036046        28.1923 
 514   0.0000       1.038587        28.2614 
 515   0.0000       1.046947        28.4889 
 516   0.0000       1.050871        28.5957 
 517   0.0000       1.054705        28.7000 
 518   0.0000       1.058337        28.7988 
 519   0.0000       1.058827        28.8121 
 520   0.0000       1.067964        29.0608 
 521   0.0000       1.069569        29.1045 
 522   0.0000       1.078144        29.3378 
 523   0.0000       1.080753        29.4088 
 524   0.0000       1.082328        29.4516 
 525   0.0000       1.084208        29.5028 
 526   0.0000       1.089691        29.6520 
 527   0.0000       1.097183        29.8559 
 528   0.0000       1.105314        30.0771 
 529   0.0000       1.108401        30.1611 
 530   0.0000       1.109534        30.1920 
 531   0.0000       1.115560        30.3559 
 532   0.0000       1.118992        30.4493 
 533   0.0000       1.122154        30.5354 
 534   0.0000       1.127620        30.6841 
 535   0.0000       1.133673        30.8488 
 536   0.0000       1.137231        30.9456 
 537   0.0000       1.140023        31.0216 
 538   0.0000       1.140423        31.0325 
 539   0.0000       1.144983        31.1566 
 540   0.0000       1.147081        31.2137 
 541   0.0000       1.150305        31.3014 
 542   0.0000       1.153233        31.3811 
 543   0.0000       1.157885        31.5076 
 544   0.0000       1.159719        31.5576 
 545   0.0000       1.166492        31.7419 
 546   0.0000       1.171263        31.8717 
 547   0.0000       1.172617        31.9085 
 548   0.0000       1.177042        32.0289 
 549   0.0000       1.179146        32.0862 
 550   0.0000       1.185436        32.2573 
 551   0.0000       1.189638        32.3717 
 552   0.0000       1.196114        32.5479 
 553   0.0000       1.200778        32.6748 
 554   0.0000       1.205918        32.8147 
 555   0.0000       1.208115        32.8745 
 556   0.0000       1.211283        32.9607 
 557   0.0000       1.214269        33.0419 
 558   0.0000       1.219935        33.1961 
 559   0.0000       1.222714        33.2717 
 560   0.0000       1.228498        33.4291 
 561   0.0000       1.231801        33.5190 
 562   0.0000       1.235598        33.6223 
 563   0.0000       1.237045        33.6617 
 564   0.0000       1.246004        33.9055 
 565   0.0000       1.247285        33.9404 
 566   0.0000       1.248805        33.9817 
 567   0.0000       1.253011        34.0962 
 568   0.0000       1.254602        34.1395 
 569   0.0000       1.257598        34.2210 
 570   0.0000       1.260134        34.2900 
 571   0.0000       1.263943        34.3936 
 572   0.0000       1.267209        34.4825 
 573   0.0000       1.271441        34.5977 
 574   0.0000       1.275087        34.6969 
 575   0.0000       1.278217        34.7821 
 576   0.0000       1.280123        34.8339 
 577   0.0000       1.280907        34.8553 
 578   0.0000       1.284023        34.9401 
 579   0.0000       1.288192        35.0535 
 580   0.0000       1.292552        35.1721 
 581   0.0000       1.294958        35.2376 
 582   0.0000       1.297400        35.3040 
 583   0.0000       1.299814        35.3697 
 584   0.0000       1.304500        35.4972 
 585   0.0000       1.308369        35.6025 
 586   0.0000       1.314249        35.7625 
 587   0.0000       1.319824        35.9142 
 588   0.0000       1.322551        35.9884 
 589   0.0000       1.328655        36.1545 
 590   0.0000       1.332395        36.2563 
 591   0.0000       1.339575        36.4517 
 592   0.0000       1.342414        36.5289 
 593   0.0000       1.346390        36.6371 
 594   0.0000       1.350695        36.7543 
 595   0.0000       1.354871        36.8679 
 596   0.0000       1.361343        37.0440 
 597   0.0000       1.367177        37.2028 
 598   0.0000       1.371894        37.3311 
 599   0.0000       1.376932        37.4682 
 600   0.0000       1.378390        37.5079 
 601   0.0000       1.389117        37.7998 
 602   0.0000       1.392826        37.9007 
 603   0.0000       1.394528        37.9470 
 604   0.0000       1.397509        38.0281 
 605   0.0000       1.402254        38.1573 
 606   0.0000       1.405848        38.2551 
 607   0.0000       1.409537        38.3554 
 608   0.0000       1.417226        38.5647 
 609   0.0000       1.419611        38.6296 
 610   0.0000       1.420652        38.6579 
 611   0.0000       1.434277        39.0287 
 612   0.0000       1.435261        39.0554 
 613   0.0000       1.437644        39.1203 
 614   0.0000       1.443090        39.2685 
 615   0.0000       1.449832        39.4519 
 616   0.0000       1.451965        39.5100 
 617   0.0000       1.457212        39.6528 
 618   0.0000       1.465687        39.8834 
 619   0.0000       1.467762        39.9398 
 620   0.0000       1.472162        40.0596 
 621   0.0000       1.477755        40.2118 
 622   0.0000       1.478651        40.2361 
 623   0.0000       1.487399        40.4742 
 624   0.0000       1.492030        40.6002 
 625   0.0000       1.496754        40.7288 
 626   0.0000       1.499132        40.7935 
 627   0.0000       1.501471        40.8571 
 628   0.0000       1.504035        40.9269 
 629   0.0000       1.505570        40.9687 
 630   0.0000       1.509552        41.0770 
 631   0.0000       1.515779        41.2464 
 632   0.0000       1.519797        41.3558 
 633   0.0000       1.524763        41.4909 
 634   0.0000       1.527755        41.5723 
 635   0.0000       1.535058        41.7710 
 636   0.0000       1.539134        41.8820 
 637   0.0000       1.542763        41.9807 
 638   0.0000       1.545158        42.0459 
 639   0.0000       1.547533        42.1105 
 640   0.0000       1.555895        42.3380 
 641   0.0000       1.557393        42.3788 
 642   0.0000       1.558418        42.4067 
 643   0.0000       1.564268        42.5659 
 644   0.0000       1.565418        42.5972 
 645   0.0000       1.567758        42.6609 
 646   0.0000       1.572193        42.7815 
 647   0.0000       1.578443        42.9516 
 648   0.0000       1.580310        43.0024 
 649   0.0000       1.585333        43.1391 
 650   0.0000       1.588021        43.2123 
 651   0.0000       1.591065        43.2951 
 652   0.0000       1.595331        43.4112 
 653   0.0000       1.596563        43.4447 
 654   0.0000       1.605017        43.6747 
 655   0.0000       1.606879        43.7254 
 656   0.0000       1.608207        43.7615 
 657   0.0000       1.609598        43.7994 
 658   0.0000       1.613534        43.9065 
 659   0.0000       1.616735        43.9936 
 660   0.0000       1.620289        44.0903 
 661   0.0000       1.624857        44.2146 
 662   0.0000       1.626286        44.2535 
 663   0.0000       1.629994        44.3544 
 664   0.0000       1.632141        44.4128 
 665   0.0000       1.635245        44.4973 
 666   0.0000       1.637463        44.5576 
 667   0.0000       1.640824        44.6491 
 668   0.0000       1.643462        44.7209 
 669   0.0000       1.645612        44.7794 
 670   0.0000       1.647264        44.8243 
 671   0.0000       1.648297        44.8525 
 672   0.0000       1.650521        44.9130 
 673   0.0000       1.652042        44.9543 
 674   0.0000       1.655680        45.0533 
 675   0.0000       1.659170        45.1483 
 676   0.0000       1.664196        45.2851 
 677   0.0000       1.669542        45.4305 
 678   0.0000       1.672711        45.5168 
 679   0.0000       1.674481        45.5649 
 680   0.0000       1.676163        45.6107 
 681   0.0000       1.678663        45.6787 
 682   0.0000       1.682802        45.7914 
 683   0.0000       1.690296        45.9953 
 684   0.0000       1.692948        46.0675 
 685   0.0000       1.695960        46.1494 
 686   0.0000       1.697156        46.1820 
 687   0.0000       1.704742        46.3884 
 688   0.0000       1.706063        46.4243 
 689   0.0000       1.710124        46.5349 
 690   0.0000       1.710568        46.5469 
 691   0.0000       1.711498        46.5722 
 692   0.0000       1.715352        46.6771 
 693   0.0000       1.717100        46.7247 
 694   0.0000       1.717998        46.7491 
 695   0.0000       1.721382        46.8412 
 696   0.0000       1.723993        46.9122 
 697   0.0000       1.724263        46.9196 
 698   0.0000       1.728378        47.0315 
 699   0.0000       1.731441        47.1149 
 700   0.0000       1.735189        47.2169 
 701   0.0000       1.736083        47.2412 
 702   0.0000       1.742767        47.4231 
 703   0.0000       1.748777        47.5866 
 704   0.0000       1.749414        47.6040 
 705   0.0000       1.756178        47.7880 
 706   0.0000       1.760292        47.9000 
 707   0.0000       1.761449        47.9315 
 708   0.0000       1.767315        48.0911 
 709   0.0000       1.773051        48.2472 
 710   0.0000       1.779077        48.4111 
 711   0.0000       1.782287        48.4985 
 712   0.0000       1.788710        48.6733 
 713   0.0000       1.791432        48.7474 
 714   0.0000       1.795922        48.8695 
 715   0.0000       1.799943        48.9789 
 716   0.0000       1.806194        49.1490 
 717   0.0000       1.809175        49.2302 
 718   0.0000       1.816985        49.4427 
 719   0.0000       1.820721        49.5443 
 720   0.0000       1.832130        49.8548 
 721   0.0000       1.832346        49.8607 
 722   0.0000       1.841950        50.1220 
 723   0.0000       1.848795        50.3083 
 724   0.0000       1.856797        50.5260 
 725   0.0000       1.861616        50.6571 
 726   0.0000       1.868378        50.8411 
 727   0.0000       1.869753        50.8786 
 728   0.0000       1.872425        50.9513 
 729   0.0000       1.874419        51.0055 
 730   0.0000       1.878859        51.1263 
 731   0.0000       1.883338        51.2482 
 732   0.0000       1.883935        51.2645 
 733   0.0000       1.890580        51.4453 
 734   0.0000       1.897772        51.6410 
 735   0.0000       1.900645        51.7192 
 736   0.0000       1.907106        51.8950 
 737   0.0000       1.909056        51.9481 
 738   0.0000       1.917756        52.1848 
 739   0.0000       1.918548        52.2063 
 740   0.0000       1.924008        52.3549 
 741   0.0000       1.930040        52.5191 
 742   0.0000       1.935598        52.6703 
 743   0.0000       1.937403        52.7194 
 744   0.0000       1.940477        52.8031 
 745   0.0000       1.947951        53.0064 
 746   0.0000       1.954482        53.1842 
 747   0.0000       1.957434        53.2645 
 748   0.0000       1.962328        53.3977 
 749   0.0000       1.971857        53.6570 
 750   0.0000       1.974423        53.7268 
 751   0.0000       1.978701        53.8432 
 752   0.0000       1.988538        54.1109 
 753   0.0000       1.989155        54.1276 
 754   0.0000       1.994364        54.2694 
 755   0.0000       1.999219        54.4015 
 756   0.0000       2.001879        54.4739 
 757   0.0000       2.004637        54.5489 
 758   0.0000       2.010259        54.7019 
 759   0.0000       2.014671        54.8220 
 760   0.0000       2.018115        54.9157 
 761   0.0000       2.021316        55.0028 
 762   0.0000       2.026559        55.1455 
 763   0.0000       2.031544        55.2811 
 764   0.0000       2.035754        55.3957 
 765   0.0000       2.039874        55.5078 
 766   0.0000       2.046587        55.6905 
 767   0.0000       2.051875        55.8343 
 768   0.0000       2.057217        55.9797 
 769   0.0000       2.064303        56.1725 
 770   0.0000       2.068130        56.2767 
 771   0.0000       2.070621        56.3444 
 772   0.0000       2.074417        56.4477 
 773   0.0000       2.078726        56.5650 
 774   0.0000       2.082727        56.6739 
 775   0.0000       2.086928        56.7882 
 776   0.0000       2.091008        56.8992 
 777   0.0000       2.094915        57.0055 
 778   0.0000       2.097075        57.0643 
 779   0.0000       2.098783        57.1108 
 780   0.0000       2.103656        57.2434 
 781   0.0000       2.111896        57.4676 
 782   0.0000       2.112977        57.4970 
 783   0.0000       2.115437        57.5640 
 784   0.0000       2.125497        57.8377 
 785   0.0000       2.127755        57.8992 
 786   0.0000       2.136119        58.1267 
 787   0.0000       2.140653        58.2501 
 788   0.0000       2.145645        58.3860 
 789   0.0000       2.149386        58.4878 
 790   0.0000       2.151070        58.5336 
 791   0.0000       2.155373        58.6507 
 792   0.0000       2.157534        58.7095 
 793   0.0000       2.159708        58.7686 
 794   0.0000       2.169072        59.0235 
 795   0.0000       2.172460        59.1156 
 796   0.0000       2.175750        59.2052 
 797   0.0000       2.179812        59.3157 
 798   0.0000       2.180014        59.3212 
 799   0.0000       2.183647        59.4201 
 800   0.0000       2.192182        59.6523 
 801   0.0000       2.192732        59.6673 
 802   0.0000       2.198762        59.8314 
 803   0.0000       2.200574        59.8807 
 804   0.0000       2.216285        60.3082 
 805   0.0000       2.220631        60.4264 
 806   0.0000       2.222476        60.4767 
 807   0.0000       2.224006        60.5183 
 808   0.0000       2.226484        60.5857 
 809   0.0000       2.232438        60.7477 
 810   0.0000       2.237736        60.8919 
 811   0.0000       2.243067        61.0370 
 812   0.0000       2.246040        61.1179 
 813   0.0000       2.252422        61.2915 
 814   0.0000       2.255404        61.3727 
 815   0.0000       2.258229        61.4495 
 816   0.0000       2.261867        61.5485 
 817   0.0000       2.265558        61.6490 
 818   0.0000       2.269964        61.7689 
 819   0.0000       2.275434        61.9177 
 820   0.0000       2.277555        61.9754 
 821   0.0000       2.281095        62.0717 
 822   0.0000       2.287060        62.2341 
 823   0.0000       2.291069        62.3432 
 824   0.0000       2.296487        62.4906 
 825   0.0000       2.305904        62.7468 
 826   0.0000       2.317864        63.0723 
 827   0.0000       2.324255        63.2462 
 828   0.0000       2.329411        63.3865 
 829   0.0000       2.331609        63.4463 
 830   0.0000       2.337985        63.6198 
 831   0.0000       2.343624        63.7732 
 832   0.0000       2.346596        63.8541 
 833   0.0000       2.348282        63.9000 
 834   0.0000       2.352544        64.0160 
 835   0.0000       2.357052        64.1387 
 836   0.0000       2.359620        64.2085 
 837   0.0000       2.364384        64.3382 
 838   0.0000       2.366725        64.4019 
 839   0.0000       2.375070        64.6289 
 840   0.0000       2.379045        64.7371 
 841   0.0000       2.382473        64.8304 
 842   0.0000       2.389400        65.0189 
 843   0.0000       2.391808        65.0844 
 844   0.0000       2.393503        65.1305 
 845   0.0000       2.397978        65.2523 
 846   0.0000       2.402642        65.3792 
 847   0.0000       2.404800        65.4379 
 848   0.0000       2.409189        65.5574 
 849   0.0000       2.416677        65.7611 
 850   0.0000       2.418936        65.8226 
 851   0.0000       2.427985        66.0688 
 852   0.0000       2.431902        66.1754 
 853   0.0000       2.438994        66.3684 
 854   0.0000       2.439692        66.3874 
 855   0.0000       2.443177        66.4822 
 856   0.0000       2.446991        66.5860 
 857   0.0000       2.453595        66.7657 
 858   0.0000       2.457677        66.8768 
 859   0.0000       2.464764        67.0697 
 860   0.0000       2.469579        67.2007 
 861   0.0000       2.473909        67.3185 
 862   0.0000       2.483270        67.5732 
 863   0.0000       2.488463        67.7145 
 864   0.0000       2.492452        67.8231 
 865   0.0000       2.493766        67.8588 
 866   0.0000       2.505671        68.1828 
 867   0.0000       2.508712        68.2655 
 868   0.0000       2.511054        68.3292 
 869   0.0000       2.516748        68.4842 
 870   0.0000       2.518394        68.5290 
 871   0.0000       2.525839        68.7316 
 872   0.0000       2.531982        68.8987 
 873   0.0000       2.535088        68.9833 
 874   0.0000       2.535648        68.9985 
 875   0.0000       2.541746        69.1644 
 876   0.0000       2.545077        69.2551 
 877   0.0000       2.547109        69.3104 
 878   0.0000       2.549059        69.3634 
 879   0.0000       2.551153        69.4204 
 880   0.0000       2.560848        69.6842 
 881   0.0000       2.562418        69.7269 
 882   0.0000       2.568433        69.8906 
 883   0.0000       2.570614        69.9500 
 884   0.0000       2.573217        70.0208 
 885   0.0000       2.573543        70.0297 
 886   0.0000       2.576944        70.1222 
 887   0.0000       2.585675        70.3598 
 888   0.0000       2.590437        70.4894 
 889   0.0000       2.595699        70.6326 
 890   0.0000       2.599374        70.7326 
 891   0.0000       2.601133        70.7804 
 892   0.0000       2.603867        70.8548 
 893   0.0000       2.606603        70.9293 
 894   0.0000       2.609018        70.9950 
 895   0.0000       2.613417        71.1147 
 896   0.0000       2.616388        71.1955 
 897   0.0000       2.618562        71.2547 
 898   0.0000       2.621294        71.3290 
 899   0.0000       2.623506        71.3892 
 900   0.0000       2.627353        71.4939 
 901   0.0000       2.632231        71.6266 
 902   0.0000       2.635373        71.7121 
 903   0.0000       2.639711        71.8302 
 904   0.0000       2.644633        71.9641 
 905   0.0000       2.645591        71.9902 
 906   0.0000       2.650335        72.1193 
 907   0.0000       2.651341        72.1467 
 908   0.0000       2.653840        72.2147 
 909   0.0000       2.657958        72.3267 
 910   0.0000       2.658934        72.3533 
 911   0.0000       2.662834        72.4594 
 912   0.0000       2.664624        72.5081 
 913   0.0000       2.667943        72.5984 
 914   0.0000       2.670134        72.6580 
 915   0.0000       2.672060        72.7104 
 916   0.0000       2.676138        72.8214 
 917   0.0000       2.677685        72.8635 
 918   0.0000       2.678230        72.8783 
 919   0.0000       2.681894        72.9780 
 920   0.0000       2.683774        73.0292 
 921   0.0000       2.686005        73.0899 
 922   0.0000       2.691495        73.2393 
 923   0.0000       2.693635        73.2975 
 924   0.0000       2.696218        73.3678 
 925   0.0000       2.698645        73.4339 
 926   0.0000       2.702792        73.5467 
 927   0.0000       2.704930        73.6049 
 928   0.0000       2.707170        73.6658 
 929   0.0000       2.708819        73.7107 
 930   0.0000       2.709673        73.7339 
 931   0.0000       2.712354        73.8069 
 932   0.0000       2.718860        73.9839 
 933   0.0000       2.722653        74.0871 
 934   0.0000       2.727179        74.2103 
 935   0.0000       2.729859        74.2832 
 936   0.0000       2.730316        74.2957 
 937   0.0000       2.731361        74.3241 
 938   0.0000       2.736047        74.4516 
 939   0.0000       2.740326        74.5681 
 940   0.0000       2.743020        74.6414 
 941   0.0000       2.744607        74.6845 
 942   0.0000       2.748247        74.7836 
 943   0.0000       2.750518        74.8454 
 944   0.0000       2.755078        74.9695 
 945   0.0000       2.757211        75.0275 
 946   0.0000       2.763029        75.1859 
 947   0.0000       2.763472        75.1979 
 948   0.0000       2.770121        75.3788 
 949   0.0000       2.773327        75.4661 
 950   0.0000       2.776089        75.5412 
 951   0.0000       2.780756        75.6682 
 952   0.0000       2.782859        75.7255 
 953   0.0000       2.785310        75.7921 
 954   0.0000       2.786114        75.8140 
 955   0.0000       2.791342        75.9563 
 956   0.0000       2.797573        76.1258 
 957   0.0000       2.799100        76.1674 
 958   0.0000       2.800138        76.1956 
 959   0.0000       2.803423        76.2850 
 960   0.0000       2.810289        76.4719 
 961   0.0000       2.810672        76.4823 
 962   0.0000       2.816146        76.6312 
 963   0.0000       2.822995        76.8176 
 964   0.0000       2.830010        77.0085 
 965   0.0000       2.831131        77.0390 
 966   0.0000       2.836728        77.1913 
 967   0.0000       2.839265        77.2603 
 968   0.0000       2.844215        77.3950 
 969   0.0000       2.847464        77.4834 
 970   0.0000       2.848504        77.5117 
 971   0.0000       2.849823        77.5476 
 972   0.0000       2.852578        77.6226 
 973   0.0000       2.856484        77.7289 
 974   0.0000       2.859985        77.8242 
 975   0.0000       2.862597        77.8952 
 976   0.0000       2.865270        77.9679 
 977   0.0000       2.867148        78.0191 
 978   0.0000       2.869865        78.0930 
 979   0.0000       2.872529        78.1655 
 980   0.0000       2.879172        78.3462 
 981   0.0000       2.879543        78.3564 
 982   0.0000       2.885297        78.5129 
 983   0.0000       2.886196        78.5374 
 984   0.0000       2.889662        78.6317 
 985   0.0000       2.895418        78.7883 
 986   0.0000       2.896423        78.8157 
 987   0.0000       2.902238        78.9739 
 988   0.0000       2.902577        78.9831 
 989   0.0000       2.909255        79.1649 
 990   0.0000       2.909894        79.1822 
 991   0.0000       2.913192        79.2720 
 992   0.0000       2.922784        79.5330 
 993   0.0000       2.924648        79.5837 
 994   0.0000       2.927425        79.6593 
 995   0.0000       2.930906        79.7540 
 996   0.0000       2.934850        79.8613 
 997   0.0000       2.937654        79.9376 
 998   0.0000       2.941824        80.0511 
 999   0.0000       2.946861        80.1882 
 1000   0.0000       2.950243        80.2802 
 1001   0.0000       2.959833        80.5411 
 1002   0.0000       2.963698        80.6463 
 1003   0.0000       2.965462        80.6943 
 1004   0.0000       2.968138        80.7671 
 1005   0.0000       2.973822        80.9218 
 1006   0.0000       2.976211        80.9868 
 1007   0.0000       2.981423        81.1286 
 1008   0.0000       2.983619        81.1884 
 1009   0.0000       2.988940        81.3332 
 1010   0.0000       2.995620        81.5150 
 1011   0.0000       3.002295        81.6966 
 1012   0.0000       3.011286        81.9413 
 1013   0.0000       3.014921        82.0402 
 1014   0.0000       3.017274        82.1042 
 1015   0.0000       3.020150        82.1824 
 1016   0.0000       3.025389        82.3250 
 1017   0.0000       3.027979        82.3955 
 1018   0.0000       3.032546        82.5198 
 1019   0.0000       3.040722        82.7422 
 1020   0.0000       3.041381        82.7602 
 1021   0.0000       3.048081        82.9425 
 1022   0.0000       3.050658        83.0126 
 1023   0.0000       3.058397        83.2232 
 1024   0.0000       3.062009        83.3215 
 1025   0.0000       3.068754        83.5051 
 1026   0.0000       3.072877        83.6172 
 1027   0.0000       3.079002        83.7839 
 1028   0.0000       3.085842        83.9700 
 1029   0.0000       3.089279        84.0635 
 1030   0.0000       3.092236        84.1440 
 1031   0.0000       3.094695        84.2109 
 1032   0.0000       3.100449        84.3675 
 1033   0.0000       3.105956        84.5173 
 1034   0.0000       3.113148        84.7131 
 1035   0.0000       3.122174        84.9587 
 1036   0.0000       3.124747        85.0287 
 1037   0.0000       3.126346        85.0722 
 1038   0.0000       3.128330        85.1262 
 1039   0.0000       3.131127        85.2023 
 1040   0.0000       3.131508        85.2127 
 1041   0.0000       3.134326        85.2894 
 1042   0.0000       3.138914        85.4142 
 1043   0.0000       3.141332        85.4800 
 1044   0.0000       3.145611        85.5964 
 1045   0.0000       3.146350        85.6165 
 1046   0.0000       3.148910        85.6862 
 1047   0.0000       3.151585        85.7590 
 1048   0.0000       3.158244        85.9402 
 1049   0.0000       3.159263        85.9679 
 1050   0.0000       3.163958        86.0957 
 1051   0.0000       3.169199        86.2383 
 1052   0.0000       3.170211        86.2658 
 1053   0.0000       3.174265        86.3761 
 1054   0.0000       3.177517        86.4646 
 1055   0.0000       3.179324        86.5138 
 1056   0.0000       3.180992        86.5592 
 1057   0.0000       3.184022        86.6416 
 1058   0.0000       3.187619        86.7395 
 1059   0.0000       3.190825        86.8268 
 1060   0.0000       3.192150        86.8628 
 1061   0.0000       3.193907        86.9106 
 1062   0.0000       3.199427        87.0608 
 1063   0.0000       3.201856        87.1269 
 1064   0.0000       3.202720        87.1504 
 1065   0.0000       3.205264        87.2197 
 1066   0.0000       3.212155        87.4072 
 1067   0.0000       3.215246        87.4913 
 1068   0.0000       3.217811        87.5611 
 1069   0.0000       3.223122        87.7056 
 1070   0.0000       3.224459        87.7420 
 1071   0.0000       3.230084        87.8950 
 1072   0.0000       3.231690        87.9388 
 1073   0.0000       3.234950        88.0275 
 1074   0.0000       3.237383        88.0937 
 1075   0.0000       3.241331        88.2011 
 1076   0.0000       3.243892        88.2708 
 1077   0.0000       3.244341        88.2830 
 1078   0.0000       3.247137        88.3591 
 1079   0.0000       3.249229        88.4160 
 1080   0.0000       3.254928        88.5711 
 1081   0.0000       3.259593        88.6980 
 1082   0.0000       3.260904        88.7337 
 1083   0.0000       3.265752        88.8656 
 1084   0.0000       3.272607        89.0522 
 1085   0.0000       3.277216        89.1776 
 1086   0.0000       3.280157        89.2576 
 1087   0.0000       3.286738        89.4367 
 1088   0.0000       3.287426        89.4554 
 1089   0.0000       3.291284        89.5604 
 1090   0.0000       3.291682        89.5712 
 1091   0.0000       3.293743        89.6273 
 1092   0.0000       3.297736        89.7360 
 1093   0.0000       3.300138        89.8013 
 1094   0.0000       3.303372        89.8893 
 1095   0.0000       3.307211        89.9938 
 1096   0.0000       3.309830        90.0651 
 1097   0.0000       3.315682        90.2243 
 1098   0.0000       3.319420        90.3260 
 1099   0.0000       3.320827        90.3643 
 1100   0.0000       3.324395        90.4614 
 1101   0.0000       3.325067        90.4797 
 1102   0.0000       3.331232        90.6474 
 1103   0.0000       3.332770        90.6893 
 1104   0.0000       3.334984        90.7495 
 1105   0.0000       3.340854        90.9093 
 1106   0.0000       3.342346        90.9499 
 1107   0.0000       3.344470        91.0077 
 1108   0.0000       3.348536        91.1183 
 1109   0.0000       3.353222        91.2458 
 1110   0.0000       3.356098        91.3241 
 1111   0.0000       3.359334        91.4121 
 1112   0.0000       3.361717        91.4770 
 1113   0.0000       3.364185        91.5441 
 1114   0.0000       3.366041        91.5946 
 1115   0.0000       3.368681        91.6665 
 1116   0.0000       3.369468        91.6879 
 1117   0.0000       3.372199        91.7622 
 1118   0.0000       3.373578        91.7997 
 1119   0.0000       3.377981        91.9195 
 1120   0.0000       3.379683        91.9659 
 1121   0.0000       3.382575        92.0445 
 1122   0.0000       3.383083        92.0584 
 1123   0.0000       3.387096        92.1676 
 1124   0.0000       3.390054        92.2481 
 1125   0.0000       3.390576        92.2623 
 1126   0.0000       3.393102        92.3310 
 1127   0.0000       3.396736        92.4299 
 1128   0.0000       3.397159        92.4414 
 1129   0.0000       3.403441        92.6123 
 1130   0.0000       3.406078        92.6841 
 1131   0.0000       3.407274        92.7166 
 1132   0.0000       3.413226        92.8786 
 1133   0.0000       3.413796        92.8941 
 1134   0.0000       3.416715        92.9736 
 1135   0.0000       3.417751        93.0017 
 1136   0.0000       3.420088        93.0653 
 1137   0.0000       3.426011        93.2265 
 1138   0.0000       3.427904        93.2780 
 1139   0.0000       3.428897        93.3050 
 1140   0.0000       3.431657        93.3801 
 1141   0.0000       3.432069        93.3914 
 1142   0.0000       3.440506        93.6209 
 1143   0.0000       3.443264        93.6960 
 1144   0.0000       3.445011        93.7435 
 1145   0.0000       3.446241        93.7770 
 1146   0.0000       3.452459        93.9462 
 1147   0.0000       3.456739        94.0626 
 1148   0.0000       3.457775        94.0908 
 1149   0.0000       3.460349        94.1609 
 1150   0.0000       3.467401        94.3528 
 1151   0.0000       3.470856        94.4468 
 1152   0.0000       3.473955        94.5311 
 1153   0.0000       3.478311        94.6497 
 1154   0.0000       3.483620        94.7941 
 1155   0.0000       3.485942        94.8573 
 1156   0.0000       3.490383        94.9782 
 1157   0.0000       3.492340        95.0314 
 1158   0.0000       3.497528        95.1726 
 1159   0.0000       3.498536        95.2000 
 1160   0.0000       3.504001        95.3487 
 1161   0.0000       3.506268        95.4104 
 1162   0.0000       3.507464        95.4430 
 1163   0.0000       3.516249        95.6820 
 1164   0.0000       3.517995        95.7295 
 1165   0.0000       3.522369        95.8485 
 1166   0.0000       3.522524        95.8528 
 1167   0.0000       3.527079        95.9767 
 1168   0.0000       3.530151        96.0603 
 1169   0.0000       3.531827        96.1059 
 1170   0.0000       3.536025        96.2201 
 1171   0.0000       3.542153        96.3869 
 1172   0.0000       3.545441        96.4764 
 1173   0.0000       3.548218        96.5519 
 1174   0.0000       3.550936        96.6259 
 1175   0.0000       3.555324        96.7453 
 1176   0.0000       3.558292        96.8260 
 1177   0.0000       3.561634        96.9170 
 1178   0.0000       3.567179        97.0679 
 1179   0.0000       3.574522        97.2677 
 1180   0.0000       3.580045        97.4180 
 1181   0.0000       3.582840        97.4940 
 1182   0.0000       3.584130        97.5291 
 1183   0.0000       3.589613        97.6783 
 1184   0.0000       3.593447        97.7827 
 1185   0.0000       3.600744        97.9812 
 1186   0.0000       3.604004        98.0699 
 1187   0.0000       3.609220        98.2119 
 1188   0.0000       3.610623        98.2501 
 1189   0.0000       3.614030        98.3427 
 1190   0.0000       3.617988        98.4505 
 1191   0.0000       3.625941        98.6669 
 1192   0.0000       3.627987        98.7226 
 1193   0.0000       3.629945        98.7758 
 1194   0.0000       3.638383        99.0054 
 1195   0.0000       3.640775        99.0705 
 1196   0.0000       3.651076        99.3508 
 1197   0.0000       3.657428        99.5237 
 1198   0.0000       3.659550        99.5814 
 1199   0.0000       3.661456        99.6333 
 1200   0.0000       3.668955        99.8373 
 1201   0.0000       3.672801        99.9420 
 1202   0.0000       3.674519        99.9887 
 1203   0.0000       3.681298       100.1732 
 1204   0.0000       3.685342       100.2832 
 1205   0.0000       3.699074       100.6569 
 1206   0.0000       3.705204       100.8237 
 1207   0.0000       3.707985       100.8994 
 1208   0.0000       3.710161       100.9586 
 1209   0.0000       3.710554       100.9693 
 1210   0.0000       3.723892       101.3323 
 1211   0.0000       3.725971       101.3888 
 1212   0.0000       3.729382       101.4816 
 1213   0.0000       3.737191       101.6941 
 1214   0.0000       3.741138       101.8015 
 1215   0.0000       3.743846       101.8752 
 1216   0.0000       3.754498       102.1651 
 1217   0.0000       3.760324       102.3236 
 1218   0.0000       3.767251       102.5121 
 1219   0.0000       3.771204       102.6197 
 1220   0.0000       3.780915       102.8839 
 1221   0.0000       3.784819       102.9902 
 1222   0.0000       3.789846       103.1269 
 1223   0.0000       3.794102       103.2428 
 1224   0.0000       3.801328       103.4394 
 1225   0.0000       3.805812       103.5614 
 1226   0.0000       3.813232       103.7633 
 1227   0.0000       3.814909       103.8090 
 1228   0.0000       3.819053       103.9217 
 1229   0.0000       3.828104       104.1680 
 1230   0.0000       3.842358       104.5559 
 1231   0.0000       3.845387       104.6383 
 1232   0.0000       3.859909       105.0335 
 1233   0.0000       3.867153       105.2306 
 1234   0.0000       3.868980       105.2803 
 1235   0.0000       3.877942       105.5242 
 1236   0.0000       3.883576       105.6775 
 1237   0.0000       3.890261       105.8594 
 1238   0.0000       3.893164       105.9384 
 1239   0.0000       3.898967       106.0963 
 1240   0.0000       3.911493       106.4371 
 1241   0.0000       3.914904       106.5299 
 1242   0.0000       3.924175       106.7822 
 1243   0.0000       3.939486       107.1989 
 1244   0.0000       3.942450       107.2795 
 1245   0.0000       3.949683       107.4763 
 1246   0.0000       3.954038       107.5948 
 1247   0.0000       3.959806       107.7518 
 1248   0.0000       3.964496       107.8794 
 1249   0.0000       3.970021       108.0298 
 1250   0.0000       3.979530       108.2885 
 1251   0.0000       3.989936       108.5717 
 1252   0.0000       3.992779       108.6490 
 1253   0.0000       4.006276       109.0163 
 1254   0.0000       4.011009       109.1451 
 1255   0.0000       4.022452       109.4565 
 1256   0.0000       4.027461       109.5928 
 1257   0.0000       4.034870       109.7944 
 1258   0.0000       4.037681       109.8709 
 1259   0.0000       4.043461       110.0282 
 1260   0.0000       4.046466       110.1099 
 1261   0.0000       4.055669       110.3604 
 1262   0.0000       4.061828       110.5280 
 1263   0.0000       4.062426       110.5442 
 1264   0.0000       4.077069       110.9427 
 1265   0.0000       4.078225       110.9741 
 1266   0.0000       4.084279       111.1389 
 1267   0.0000       4.089453       111.2797 
 1268   0.0000       4.091663       111.3398 
 1269   0.0000       4.094204       111.4090 
 1270   0.0000       4.101857       111.6172 
 1271   0.0000       4.106335       111.7391 
 1272   0.0000       4.120804       112.1328 
 1273   0.0000       4.124178       112.2246 
 1274   0.0000       4.129995       112.3829 
 1275   0.0000       4.134394       112.5026 
 1276   0.0000       4.139503       112.6416 
 1277   0.0000       4.150425       112.9388 
 1278   0.0000       4.153980       113.0356 
 1279   0.0000       4.157583       113.1336 
 1280   0.0000       4.160359       113.2091 
 1281   0.0000       4.163165       113.2855 
 1282   0.0000       4.167183       113.3948 
 1283   0.0000       4.168535       113.4316 
 1284   0.0000       4.172463       113.5385 
 1285   0.0000       4.177988       113.6888 
 1286   0.0000       4.190071       114.0176 
 1287   0.0000       4.192480       114.0832 
 1288   0.0000       4.194058       114.1261 
 1289   0.0000       4.199287       114.2684 
 1290   0.0000       4.202967       114.3685 
 1291   0.0000       4.206910       114.4758 
 1292   0.0000       4.212020       114.6149 
 1293   0.0000       4.212849       114.6375 
 1294   0.0000       4.215684       114.7146 
 1295   0.0000       4.217214       114.7562 
 1296   0.0000       4.218177       114.7824 
 1297   0.0000       4.224485       114.9541 
 1298   0.0000       4.228112       115.0528 
 1299   0.0000       4.229568       115.0924 
 1300   0.0000       4.233298       115.1939 
 1301   0.0000       4.235751       115.2606 
 1302   0.0000       4.236489       115.2807 
 1303   0.0000       4.240851       115.3994 
 1304   0.0000       4.245935       115.5378 
 1305   0.0000       4.247276       115.5743 
 1306   0.0000       4.249815       115.6433 
 1307   0.0000       4.251065       115.6774 
 1308   0.0000       4.255549       115.7994 
 1309   0.0000       4.258023       115.8667 
 1310   0.0000       4.264681       116.0479 
 1311   0.0000       4.274639       116.3188 
 1312   0.0000       4.277908       116.4078 
 1313   0.0000       4.287107       116.6581 
 1314   0.0000       4.288597       116.6986 
 1315   0.0000       4.297548       116.9422 
 1316   0.0000       4.301739       117.0563 
 1317   0.0000       4.314028       117.3907 
 1318   0.0000       4.317742       117.4917 
 1319   0.0000       4.324874       117.6858 
 1320   0.0000       4.328636       117.7882 
 1321   0.0000       4.336176       117.9934 
 1322   0.0000       4.341343       118.1339 
 1323   0.0000       4.344629       118.2234 
 1324   0.0000       4.350765       118.3903 
 1325   0.0000       4.357539       118.5747 
 1326   0.0000       4.362997       118.7232 
 1327   0.0000       4.375877       119.0737 
 1328   0.0000       4.383763       119.2882 
 1329   0.0000       4.386599       119.3654 
 1330   0.0000       4.390611       119.4746 
 1331   0.0000       4.397041       119.6496 
 1332   0.0000       4.403517       119.8258 
 1333   0.0000       4.412446       120.0688 
 1334   0.0000       4.415288       120.1461 
 1335   0.0000       4.425626       120.4274 
 1336   0.0000       4.433191       120.6333 
 1337   0.0000       4.441873       120.8695 
 1338   0.0000       4.447711       121.0284 
 1339   0.0000       4.450391       121.1013 
 1340   0.0000       4.458510       121.3222 
 1341   0.0000       4.461331       121.3990 
 1342   0.0000       4.474423       121.7552 
 1343   0.0000       4.485099       122.0457 
 1344   0.0000       4.493259       122.2678 
 1345   0.0000       4.501888       122.5026 
 1346   0.0000       4.509321       122.7049 
 1347   0.0000       4.516557       122.9018 
 1348   0.0000       4.530091       123.2701 
 1349   0.0000       4.537982       123.4848 
 1350   0.0000       4.553430       123.9051 
 1351   0.0000       4.563812       124.1876 
 1352   0.0000       4.568889       124.3258 
 1353   0.0000       4.574591       124.4810 
 1354   0.0000       4.579593       124.6171 
 1355   0.0000       4.584075       124.7390 
 1356   0.0000       4.602245       125.2335 
 1357   0.0000       4.608897       125.4145 
 1358   0.0000       4.617355       125.6446 
 1359   0.0000       4.634974       126.1240 
 1360   0.0000       4.638534       126.2209 
 1361   0.0000       4.640612       126.2775 
 1362   0.0000       4.651171       126.5648 
 1363   0.0000       4.653078       126.6167 
 1364   0.0000       4.659810       126.7999 
 1365   0.0000       4.662591       126.8756 
 1366   0.0000       4.668032       127.0236 
 1367   0.0000       4.676880       127.2644 
 1368   0.0000       4.698501       127.8527 
 1369   0.0000       4.709649       128.1561 
 1370   0.0000       4.717186       128.3612 
 1371   0.0000       4.728327       128.6643 
 1372   0.0000       4.733500       128.8051 
 1373   0.0000       4.744165       129.0953 
 1374   0.0000       4.746091       129.1477 
 1375   0.0000       4.750994       129.2811 
 1376   0.0000       4.757253       129.4514 
 1377   0.0000       4.759359       129.5088 
 1378   0.0000       4.771441       129.8375 
 1379   0.0000       4.791268       130.3770 
 1380   0.0000       4.803771       130.7173 
 1381   0.0000       4.817176       131.0820 
 1382   0.0000       4.829071       131.4057 
 1383   0.0000       4.852038       132.0307 
 1384   0.0000       4.858201       132.1984 
 1385   0.0000       4.873600       132.6174 
 1386   0.0000       4.876177       132.6875 
 1387   0.0000       4.886379       132.9651 
 1388   0.0000       4.895901       133.2242 
 1389   0.0000       4.897206       133.2598 
 1390   0.0000       4.899629       133.3257 
 1391   0.0000       4.922261       133.9415 
 1392   0.0000       4.931426       134.1909 
 1393   0.0000       4.933746       134.2541 
 1394   0.0000       4.957231       134.8931 
 1395   0.0000       4.965077       135.1066 
 1396   0.0000       4.968882       135.2101 
 1397   0.0000       4.977863       135.4545 
 1398   0.0000       4.986112       135.6790 
 1399   0.0000       4.994682       135.9122 
 1400   0.0000       5.009133       136.3054 
 1401   0.0000       5.013576       136.4263 
 1402   0.0000       5.031400       136.9114 
 1403   0.0000       5.040703       137.1645 
 1404   0.0000       5.055768       137.5744 
 1405   0.0000       5.061135       137.7205 
 1406   0.0000       5.090004       138.5061 
 1407   0.0000       5.097740       138.7166 
 1408   0.0000       5.128459       139.5525 
 1409   0.0000       5.150855       140.1619 
 1410   0.0000       5.155020       140.2752 
 1411   0.0000       5.158409       140.3675 
 1412   0.0000       5.164813       140.5417 
 1413   0.0000       5.170678       140.7013 
 1414   0.0000       5.180881       140.9789 
 1415   0.0000       5.182886       141.0335 
 1416   0.0000       5.189599       141.2162 
 1417   0.0000       5.209288       141.7519 
 1418   0.0000       5.211165       141.8030 
 1419   0.0000       5.215072       141.9093 
 1420   0.0000       5.224785       142.1736 
 1421   0.0000       5.230889       142.3397 
 1422   0.0000       5.231630       142.3599 
 1423   0.0000       5.236884       142.5028 
 1424   0.0000       5.244127       142.6999 
 1425   0.0000       5.278871       143.6454 
 1426   0.0000       5.289233       143.9273 
 1427   0.0000       5.309130       144.4688 
 1428   0.0000       5.311430       144.5314 
 1429   0.0000       5.323935       144.8716 
 1430   0.0000       5.339407       145.2926 
 1431   0.0000       5.348290       145.5344 
 1432   0.0000       5.368845       146.0937 
 1433   0.0000       5.374777       146.2551 
 1434   0.0000       5.378484       146.3560 
 1435   0.0000       5.391865       146.7201 
 1436   0.0000       5.404571       147.0659 
 1437   0.0000       5.424507       147.6084 
 1438   0.0000       5.432106       147.8151 
 1439   0.0000       5.444996       148.1659 
 1440   0.0000       5.456613       148.4820 
 1441   0.0000       5.469212       148.8248 
 1442   0.0000       5.477815       149.0589 
 1443   0.0000       5.503528       149.7586 
 1444   0.0000       5.510727       149.9545 
 1445   0.0000       5.525596       150.3591 
 1446   0.0000       5.528660       150.4425 
 1447   0.0000       5.539732       150.7438 
 1448   0.0000       5.554518       151.1461 
 1449   0.0000       5.563117       151.3801 
 1450   0.0000       5.586528       152.0172 
 1451   0.0000       5.610028       152.6566 
 1452   0.0000       5.614981       152.7914 
 1453   0.0000       5.632150       153.2586 
 1454   0.0000       5.665036       154.1535 
 1455   0.0000       5.684461       154.6821 
 1456   0.0000       5.695001       154.9689 
 1457   0.0000       5.708049       155.3239 
 1458   0.0000       5.715206       155.5187 
 1459   0.0000       5.782560       157.3515 
 1460   0.0000       5.799378       157.8091 
 1461   0.0000       5.869555       159.7187 
 1462   0.0000       5.881022       160.0307 
 1463   0.0000       5.900513       160.5611 
 1464   0.0000       5.924256       161.2072 
 1465   0.0000       5.943968       161.7436 
 1466   0.0000       5.983984       162.8325 
 1467   0.0000       6.013782       163.6433 
 1468   0.0000       6.040182       164.3617 
 1469   0.0000       6.110036       166.2625 
 1470   0.0000       6.145101       167.2167 
 1471   0.0000       6.197807       168.6509 
 1472   0.0000       6.208647       168.9459 
 1473   0.0000       6.279054       170.8617 
 1474   0.0000       6.373203       173.4237 
 1475   0.0000       6.394290       173.9975 
 1476   0.0000       6.440586       175.2573 
 1477   0.0000       6.465844       175.9446 
 1478   0.0000       6.500392       176.8847 
 1479   0.0000       6.513616       177.2445 
 1480   0.0000       6.562981       178.5878 
 1481   0.0000       6.586223       179.2202 
 1482   0.0000       6.606792       179.7800 
 1483   0.0000       6.744481       183.5267 
 1484   0.0000       6.764899       184.0823 
 1485   0.0000       6.788315       184.7194 
 1486   0.0000       6.841855       186.1763 
 1487   0.0000       6.891274       187.5211 
 1488   0.0000       6.898175       187.7089 
 1489   0.0000       6.921686       188.3486 
 1490   0.0000       6.979804       189.9301 
 1491   0.0000       7.028829       191.2641 
 1492   0.0000       7.039792       191.5625 
 1493   0.0000       7.159705       194.8255 
 1494   0.0000       7.227312       196.6652 
 1495   0.0000       7.251225       197.3159 
 1496   0.0000       7.346694       199.9137 
 1497   0.0000       7.424434       202.0291 
 1498   0.0000       7.508181       204.3080 
 1499   0.0000       7.517800       204.5697 
 1500   0.0000      22.169064       603.2509 
 1501   0.0000      22.207418       604.2946 
 1502   0.0000      22.232874       604.9873 
 1503   0.0000      22.369809       608.7134 
 1504   0.0000      22.479228       611.6909 
 1505   0.0000      22.510668       612.5464 
 1506   0.0000      22.532346       613.1363 
 1507   0.0000      22.542315       613.4076 
 1508   0.0000      22.557474       613.8201 
 1509   0.0000      22.599519       614.9642 
 1510   0.0000      22.630542       615.8084 
 1511   0.0000      22.645136       616.2055 
 1512   0.0000      22.654213       616.4525 
 1513   0.0000      22.664562       616.7341 
 1514   0.0000      22.670617       616.8989 
 1515   0.0000      22.690144       617.4302 
 1516   0.0000      22.725472       618.3915 
 1517   0.0000      22.794307       620.2646 
 1518   0.0000      22.801269       620.4541 
 1519   0.0000      22.805073       620.5576 
 1520   0.0000      22.814181       620.8054 
 1521   0.0000      22.853540       621.8764 
 1522   0.0000      22.863027       622.1346 
 1523   0.0000      22.872605       622.3952 
 1524   0.0000      22.885788       622.7540 
 1525   0.0000      22.895401       623.0155 
 1526   0.0000      22.920402       623.6958 
 1527   0.0000      22.990205       625.5953 
 1528   0.0000      23.038669       626.9140 
 1529   0.0000      23.227692       632.0576 
 1530   0.0000      23.234017       632.2297 
 1531   0.0000      23.300557       634.0404 
 1532   0.0000      23.358930       635.6288 
 1533   0.0000      23.424845       637.4224 
 1534   0.0000      23.514292       639.8564 
 1535   0.0000      23.545511       640.7059 
 1536   0.0000      32.902864       895.3324 
 1537   0.0000      32.979842       897.4271 
 1538   0.0000      44.027949      1198.0614 
 1539   0.0000      44.210194      1203.0205 
 1540   0.0000      44.259812      1204.3707 
 1541   0.0000      44.564658      1212.6660 

                    ********************************
                    * MULLIKEN POPULATION ANALYSIS *
                    ********************************

-----------------------
MULLIKEN ATOMIC CHARGES
-----------------------
   0 O :   -0.217495
   1 O :   -0.472548
   2 N :   -0.242151
   3 N :   -0.257472
   4 C :    0.107410
   5 C :    0.103722
   6 H :    0.164791
   7 C :    0.135176
   8 C :   -0.263675
   9 H :    0.160716
  10 C :   -0.170836
  11 H :    0.157334
  12 C :   -0.166409
  13 H :    0.156156
  14 C :   -0.157829
  15 H :    0.155780
  16 C :   -0.240506
  17 H :    0.164508
  18 C :    0.197107
  19 C :   -0.443059
  20 H :    0.139128
  21 H :    0.145016
  22 H :    0.143270
  23 C :   -0.408191
  24 H :    0.136026
  25 H :    0.135690
  26 H :    0.132122
  27 C :   -0.452831
  28 H :    0.147963
  29 H :    0.142915
  30 H :    0.146010
  31 C :    0.173593
  32 C :    0.016695
  33 C :   -0.212402
  34 H :    0.159026
  35 C :   -0.216058
  36 H :    0.149304
  37 C :   -0.223301
  38 H :    0.150729
  39 C :   -0.255775
  40 H :    0.155667
  41 C :    0.096223
  42 C :   -0.447934
  43 H :    0.145946
  44 H :    0.140562
  45 H :    0.126528
  46 C :   -0.442233
  47 H :    0.146418
  48 H :    0.141021
  49 H :    0.143260
  50 C :   -0.464015
  51 H :    0.144624
  52 H :    0.151676
  53 H :    0.144866
  54 C :    0.511104
  55 C :    0.091126
  56 C :   -0.223384
  57 H :    0.165129
  58 C :   -0.145255
  59 H :    0.165963
  60 C :   -0.128569
  61 H :    0.166740
  62 C :   -0.147589
  63 H :    0.164784
  64 C :   -0.217646
  65 H :    0.180295
  66 H :    0.225586
  67 O :   -0.465473
  68 C :    0.410829
  69 C :    0.118828
  70 C :   -0.244303
  71 H :    0.168412
  72 C :   -0.134216
  73 H :    0.165100
  74 C :   -0.140605
  75 H :    0.165712
  76 C :   -0.141394
  77 H :    0.164565
  78 C :   -0.205977
  79 H :    0.172589
  80 O :   -0.410149
  81 H :    0.365535
Sum of atomic charges:    0.0000000

--------------------------------
MULLIKEN REDUCED ORBITAL CHARGES
--------------------------------
  0 O s       :     3.773845  s :     3.773845
      pz      :     1.604104  p :     4.397056
      px      :     1.515957
      py      :     1.276995
      dz2     :     0.005727  d :     0.044368
      dxz     :     0.008124
      dyz     :     0.007170
      dx2y2   :     0.008988
      dxy     :     0.014359
      f0      :     0.000317  f :     0.002226
      f+1     :     0.000153
      f-1     :     0.000436
      f+2     :     0.000272
      f-2     :     0.000443
      f+3     :     0.000302
      f-3     :     0.000302
  1 O s       :     3.862379  s :     3.862379
      pz      :     1.603099  p :     4.581040
      px      :     1.300747
      py      :     1.677194
      dz2     :     0.003056  d :     0.027181
      dxz     :     0.008545
      dyz     :     0.000897
      dx2y2   :     0.007341
      dxy     :     0.007342
      f0      :     0.000189  f :     0.001947
      f+1     :     0.000315
      f-1     :     0.000028
      f+2     :     0.000361
      f-2     :     0.000085
      f+3     :     0.000449
      f-3     :     0.000520
  2 N s       :     3.548214  s :     3.548214
      pz      :     1.077660  p :     3.629120
      px      :     1.151479
      py      :     1.399982
      dz2     :     0.016802  d :     0.061014
      dxz     :     0.013128
      dyz     :     0.013681
      dx2y2   :     0.007589
      dxy     :     0.009814
      f0      :     0.000950  f :     0.003803
      f+1     :     0.000725
      f-1     :     0.000456
      f+2     :     0.000599
      f-2     :     0.000628
      f+3     :     0.000209
      f-3     :     0.000235
  3 N s       :     3.413295  s :     3.413295
      pz      :     1.045885  p :     3.777223
      px      :     1.100889
      py      :     1.630449
      dz2     :     0.016570  d :     0.063347
      dxz     :     0.018106
      dyz     :     0.013203
      dx2y2   :     0.009460
      dxy     :     0.006008
      f0      :     0.000668  f :     0.003607
      f+1     :     0.000634
      f-1     :     0.000524
      f+2     :     0.000603
      f-2     :     0.000275
      f+3     :     0.000566
      f-3     :     0.000338
  4 C s       :     3.159465  s :     3.159465
      pz      :     0.898727  p :     2.504736
      px      :     0.848819
      py      :     0.757190
      dz2     :     0.048431  d :     0.209367
      dxz     :     0.041371
      dyz     :     0.055667
      dx2y2   :     0.036387
      dxy     :     0.027511
      f0      :     0.002787  f :     0.019021
      f+1     :     0.002929
      f-1     :     0.003898
      f+2     :     0.002800
      f-2     :     0.002517
      f+3     :     0.002059
      f-3     :     0.002032
  5 C s       :     3.041102  s :     3.041102
      pz      :     0.760275  p :     2.686269
      px      :     1.042885
      py      :     0.883109
      dz2     :     0.030849  d :     0.159149
      dxz     :     0.029415
      dyz     :     0.051875
      dx2y2   :     0.020536
      dxy     :     0.026473
      f0      :     0.002324  f :     0.009758
      f+1     :     0.001669
      f-1     :     0.002257
      f+2     :     0.000760
      f-2     :     0.000776
      f+3     :     0.000899
      f-3     :     0.001073
  6 H s       :     0.812165  s :     0.812165
      pz      :     0.004317  p :     0.023044
      px      :     0.011688
      py      :     0.007039
  7 C s       :     3.263744  s :     3.263744
      pz      :     0.919575  p :     2.453024
      px      :     0.808022
      py      :     0.725427
      dz2     :     0.014284  d :     0.138415
      dxz     :     0.021298
      dyz     :     0.020886
      dx2y2   :     0.042469
      dxy     :     0.039478
      f0      :     0.000829  f :     0.009640
      f+1     :     0.001309
      f-1     :     0.001178
      f+2     :     0.001266
      f-2     :     0.000977
      f+3     :     0.002391
      f-3     :     0.001690
  8 C s       :     3.249774  s :     3.249774
      pz      :     0.973537  p :     2.911666
      px      :     0.954270
      py      :     0.983859
      dz2     :     0.006535  d :     0.095036
      dxz     :     0.012981
      dyz     :     0.018957
      dx2y2   :     0.022331
      dxy     :     0.034232
      f0      :     0.001012  f :     0.007199
      f+1     :     0.000899
      f-1     :     0.000594
      f+2     :     0.000998
      f-2     :     0.000815
      f+3     :     0.001636
      f-3     :     0.001244
  9 H s       :     0.816948  s :     0.816948
      pz      :     0.006119  p :     0.022336
      px      :     0.008491
      py      :     0.007726
 10 C s       :     3.199897  s :     3.199897
      pz      :     0.963349  p :     2.869373
      px      :     0.975903
      py      :     0.930121
      dz2     :     0.009194  d :     0.094427
      dxz     :     0.008077
      dyz     :     0.021446
      dx2y2   :     0.028807
      dxy     :     0.026902
      f0      :     0.000876  f :     0.007140
      f+1     :     0.000929
      f-1     :     0.000860
      f+2     :     0.001054
      f-2     :     0.000705
      f+3     :     0.001368
      f-3     :     0.001349
 11 H s       :     0.820698  s :     0.820698
      pz      :     0.005225  p :     0.021968
      px      :     0.012016
      py      :     0.004726
 12 C s       :     3.191637  s :     3.191637
      pz      :     0.958637  p :     2.873717
      px      :     0.932674
      py      :     0.982407
      dz2     :     0.011647  d :     0.093918
      dxz     :     0.019104
      dyz     :     0.008056
      dx2y2   :     0.032515
      dxy     :     0.022597
      f0      :     0.000658  f :     0.007136
      f+1     :     0.001266
      f-1     :     0.000896
      f+2     :     0.000834
      f-2     :     0.000819
      f+3     :     0.001520
      f-3     :     0.001144
 13 H s       :     0.821902  s :     0.821902
      pz      :     0.004611  p :     0.021942
      px      :     0.004295
      py      :     0.013035
 14 C s       :     3.192570  s :     3.192570
      pz      :     0.973522  p :     2.864532
      px      :     0.948933
      py      :     0.942077
      dz2     :     0.006176  d :     0.093600
      dxz     :     0.013569
      dyz     :     0.017837
      dx2y2   :     0.021200
      dxy     :     0.034818
      f0      :     0.001009  f :     0.007126
      f+1     :     0.000919
      f-1     :     0.000564
      f+2     :     0.001027
      f-2     :     0.000766
      f+3     :     0.001598
      f-3     :     0.001244
 15 H s       :     0.822286  s :     0.822286
      pz      :     0.006086  p :     0.021934
      px      :     0.008210
      py      :     0.007638
 16 C s       :     3.241825  s :     3.241825
      pz      :     0.949965  p :     2.894911
      px      :     1.006107
      py      :     0.938839
      dz2     :     0.009362  d :     0.096577
      dxz     :     0.008403
      dyz     :     0.021875
      dx2y2   :     0.031070
      dxy     :     0.025868
      f0      :     0.000869  f :     0.007192
      f+1     :     0.000867
      f-1     :     0.000909
      f+2     :     0.001058
      f-2     :     0.000732
      f+3     :     0.001356
      f-3     :     0.001402
 17 H s       :     0.812463  s :     0.812463
      pz      :     0.005373  p :     0.023029
      px      :     0.012538
      py      :     0.005119
 18 C s       :     3.042012  s :     3.042012
      pz      :     0.859260  p :     2.540008
      px      :     0.818541
      py      :     0.862208
      dz2     :     0.038316  d :     0.208037
      dxz     :     0.042607
      dyz     :     0.043091
      dx2y2   :     0.043494
      dxy     :     0.040528
      f0      :     0.001399  f :     0.012837
      f+1     :     0.002236
      f-1     :     0.001383
      f+2     :     0.002301
      f-2     :     0.002173
      f+3     :     0.001612
      f-3     :     0.001732
 19 C s       :     3.274023  s :     3.274023
      pz      :     1.079213  p :     3.108542
      px      :     1.075252
      py      :     0.954076
      dz2     :     0.004423  d :     0.057110
      dxz     :     0.010482
      dyz     :     0.019282
      dx2y2   :     0.013074
      dxy     :     0.009849
      f0      :     0.000165  f :     0.003384
      f+1     :     0.000112
      f-1     :     0.000692
      f+2     :     0.001057
      f-2     :     0.000339
      f+3     :     0.000597
      f-3     :     0.000422
 20 H s       :     0.839856  s :     0.839856
      pz      :     0.005646  p :     0.021016
      px      :     0.011116
      py      :     0.004255
 21 H s       :     0.833750  s :     0.833750
      pz      :     0.008291  p :     0.021235
      px      :     0.007365
      py      :     0.005578
 22 H s       :     0.835210  s :     0.835210
      pz      :     0.009003  p :     0.021520
      px      :     0.004501
      py      :     0.008016
 23 C s       :     3.263652  s :     3.263652
      pz      :     0.971312  p :     3.084590
      px      :     1.080013
      py      :     1.033265
      dz2     :     0.010681  d :     0.056490
      dxz     :     0.020124
      dyz     :     0.007109
      dx2y2   :     0.013225
      dxy     :     0.005351
      f0      :     0.000637  f :     0.003458
      f+1     :     0.000296
      f-1     :     0.000575
      f+2     :     0.000980
      f-2     :     0.000593
      f+3     :     0.000214
      f-3     :     0.000163
 24 H s       :     0.842963  s :     0.842963
      pz      :     0.004498  p :     0.021011
      px      :     0.004817
      py      :     0.011697
 25 H s       :     0.843360  s :     0.843360
      pz      :     0.007725  p :     0.020949
      px      :     0.008176
      py      :     0.005049
 26 H s       :     0.846873  s :     0.846873
      pz      :     0.006424  p :     0.021005
      px      :     0.010136
      py      :     0.004445
 27 C s       :     3.279085  s :     3.279085
      pz      :     1.059981  p :     3.113408
      px      :     0.963332
      py      :     1.090095
      dz2     :     0.007609  d :     0.056946
      dxz     :     0.013602
      dyz     :     0.012340
      dx2y2   :     0.012063
      dxy     :     0.011332
      f0      :     0.000100  f :     0.003392
      f+1     :     0.000654
      f-1     :     0.000254
      f+2     :     0.001116
      f-2     :     0.000386
      f+3     :     0.000297
      f-3     :     0.000585
 28 H s       :     0.830836  s :     0.830836
      pz      :     0.007073  p :     0.021201
      px      :     0.009054
      py      :     0.005074
 29 H s       :     0.836060  s :     0.836060
      pz      :     0.005412  p :     0.021025
      px      :     0.004670
      py      :     0.010943
 30 H s       :     0.832412  s :     0.832412
      pz      :     0.009728  p :     0.021578
      px      :     0.004390
      py      :     0.007460
 31 C s       :     3.046497  s :     3.046497
      pz      :     0.828313  p :     2.599941
      px      :     0.865101
      py      :     0.906528
      dz2     :     0.032178  d :     0.167153
      dxz     :     0.047512
      dyz     :     0.034806
      dx2y2   :     0.028792
      dxy     :     0.023866
      f0      :     0.001348  f :     0.012816
      f+1     :     0.003355
      f-1     :     0.001647
      f+2     :     0.001887
      f-2     :     0.001711
      f+3     :     0.001776
      f-3     :     0.001092
 32 C s       :     3.327242  s :     3.327242
      pz      :     0.786281  p :     2.523817
      px      :     0.806170
      py      :     0.931366
      dz2     :     0.030463  d :     0.123278
      dxz     :     0.032966
      dyz     :     0.023440
      dx2y2   :     0.018470
      dxy     :     0.017939
      f0      :     0.001194  f :     0.008968
      f+1     :     0.002470
      f-1     :     0.001526
      f+2     :     0.000856
      f-2     :     0.000952
      f+3     :     0.001120
      f-3     :     0.000850
 33 C s       :     3.223116  s :     3.223116
      pz      :     0.976714  p :     2.884621
      px      :     0.945968
      py      :     0.961939
      dz2     :     0.028051  d :     0.097380
      dxz     :     0.019310
      dyz     :     0.008462
      dx2y2   :     0.021959
      dxy     :     0.019598
      f0      :     0.000932  f :     0.007284
      f+1     :     0.001514
      f-1     :     0.000426
      f+2     :     0.001019
      f-2     :     0.001013
      f+3     :     0.001501
      f-3     :     0.000879
 34 H s       :     0.817917  s :     0.817917
      pz      :     0.014204  p :     0.023057
      px      :     0.004161
      py      :     0.004691
 35 C s       :     3.199091  s :     3.199091
      pz      :     0.947237  p :     2.915374
      px      :     0.967254
      py      :     1.000883
      dz2     :     0.020276  d :     0.094372
      dxz     :     0.033658
      dyz     :     0.020642
      dx2y2   :     0.010363
      dxy     :     0.009433
      f0      :     0.000799  f :     0.007220
      f+1     :     0.002008
      f-1     :     0.001519
      f+2     :     0.000530
      f-2     :     0.000582
      f+3     :     0.001103
      f-3     :     0.000680
 36 H s       :     0.828695  s :     0.828695
      pz      :     0.006898  p :     0.022001
      px      :     0.009349
      py      :     0.005754
 37 C s       :     3.238001  s :     3.238001
      pz      :     0.947988  p :     2.880837
      px      :     0.966539
      py      :     0.966311
      dz2     :     0.025443  d :     0.097201
      dxz     :     0.029529
      dyz     :     0.023610
      dx2y2   :     0.009054
      dxy     :     0.009565
      f0      :     0.000900  f :     0.007261
      f+1     :     0.002001
      f-1     :     0.001456
      f+2     :     0.000634
      f-2     :     0.000691
      f+3     :     0.000840
      f-3     :     0.000739
 38 H s       :     0.827428  s :     0.827428
      pz      :     0.005394  p :     0.021843
      px      :     0.010489
      py      :     0.005960
 39 C s       :     3.286759  s :     3.286759
      pz      :     0.965869  p :     2.869909
      px      :     0.915014
      py      :     0.989027
      dz2     :     0.025588  d :     0.091753
      dxz     :     0.020024
      dyz     :     0.008234
      dx2y2   :     0.019684
      dxy     :     0.018223
      f0      :     0.000906  f :     0.007354
      f+1     :     0.001533
      f-1     :     0.000428
      f+2     :     0.000947
      f-2     :     0.000967
      f+3     :     0.001590
      f-3     :     0.000983
 40 H s       :     0.821003  s :     0.821003
      pz      :     0.013957  p :     0.023329
      px      :     0.004160
      py      :     0.005212
 41 C s       :     2.992794  s :     2.992794
      pz      :     0.931447  p :     2.721868
      px      :     0.898172
      py      :     0.892248
      dz2     :     0.035438  d :     0.179435
      dxz     :     0.034821
      dyz     :     0.034107
      dx2y2   :     0.036431
      dxy     :     0.038637
      f0      :     0.001461  f :     0.009680
      f+1     :     0.001485
      f-1     :     0.001668
      f+2     :     0.000722
      f-2     :     0.001140
      f+3     :     0.001881
      f-3     :     0.001322
 42 C s       :     3.269202  s :     3.269202
      pz      :     1.076409  p :     3.115786
      px      :     1.082529
      py      :     0.956848
      dz2     :     0.014595  d :     0.059660
      dxz     :     0.006490
      dyz     :     0.010826
      dx2y2   :     0.006428
      dxy     :     0.021321
      f0      :     0.000618  f :     0.003287
      f+1     :     0.000297
      f-1     :     0.000448
      f+2     :     0.000294
      f-2     :     0.000263
      f+3     :     0.000499
      f-3     :     0.000868
 43 H s       :     0.832918  s :     0.832918
      pz      :     0.004613  p :     0.021136
      px      :     0.009212
      py      :     0.007311
 44 H s       :     0.838277  s :     0.838277
      pz      :     0.006427  p :     0.021161
      px      :     0.008771
      py      :     0.005962
 45 H s       :     0.850502  s :     0.850502
      pz      :     0.012981  p :     0.022970
      px      :     0.005308
      py      :     0.004680
 46 C s       :     3.267220  s :     3.267220
      pz      :     1.090324  p :     3.112001
      px      :     0.986871
      py      :     1.034807
      dz2     :     0.008087  d :     0.059731
      dxz     :     0.014892
      dyz     :     0.008632
      dx2y2   :     0.019131
      dxy     :     0.008990
      f0      :     0.000693  f :     0.003281
      f+1     :     0.000336
      f-1     :     0.000150
      f+2     :     0.000063
      f-2     :     0.000591
      f+3     :     0.000739
      f-3     :     0.000709
 47 H s       :     0.831248  s :     0.831248
      pz      :     0.011674  p :     0.022333
      px      :     0.005638
      py      :     0.005022
 48 H s       :     0.837731  s :     0.837731
      pz      :     0.006295  p :     0.021248
      px      :     0.009574
      py      :     0.005380
 49 H s       :     0.835663  s :     0.835663
      pz      :     0.005761  p :     0.021077
      px      :     0.004403
      py      :     0.010913
 50 C s       :     3.297444  s :     3.297444
      pz      :     0.932403  p :     3.102480
      px      :     1.092970
      py      :     1.077107
      dz2     :     0.009547  d :     0.060666
      dxz     :     0.015479
      dyz     :     0.019319
      dx2y2   :     0.005529
      dxy     :     0.010791
      f0      :     0.001117  f :     0.003425
      f+1     :     0.000706
      f-1     :     0.000739
      f+2     :     0.000080
      f-2     :     0.000089
      f+3     :     0.000063
      f-3     :     0.000631
 51 H s       :     0.834342  s :     0.834342
      pz      :     0.006232  p :     0.021034
      px      :     0.004573
      py      :     0.010229
 52 H s       :     0.827125  s :     0.827125
      pz      :     0.006047  p :     0.021198
      px      :     0.009094
      py      :     0.006058
 53 H s       :     0.834288  s :     0.834288
      pz      :     0.004676  p :     0.020846
      px      :     0.009412
      py      :     0.006757
 54 C s       :     3.099925  s :     3.099925
      pz      :     0.692203  p :     2.105320
      px      :     0.686239
      py      :     0.726878
      dz2     :     0.034139  d :     0.258772
      dxz     :     0.069395
      dyz     :     0.026966
      dx2y2   :     0.043032
      dxy     :     0.085241
      f0      :     0.001915  f :     0.024880
      f+1     :     0.003581
      f-1     :     0.002234
      f+2     :     0.004404
      f-2     :     0.002505
      f+3     :     0.003609
      f-3     :     0.006632
 55 C s       :     3.254410  s :     3.254410
      pz      :     0.887958  p :     2.513546
      px      :     0.832401
      py      :     0.793187
      dz2     :     0.016993  d :     0.131004
      dxz     :     0.021637
      dyz     :     0.025012
      dx2y2   :     0.030000
      dxy     :     0.037362
      f0      :     0.000736  f :     0.009912
      f+1     :     0.001610
      f-1     :     0.001016
      f+2     :     0.001610
      f-2     :     0.001649
      f+3     :     0.001275
      f-3     :     0.002017
 56 C s       :     3.257076  s :     3.257076
      pz      :     0.945966  p :     2.862410
      px      :     0.991415
      py      :     0.925029
      dz2     :     0.014601  d :     0.096664
      dxz     :     0.013661
      dyz     :     0.019796
      dx2y2   :     0.028946
      dxy     :     0.019660
      f0      :     0.000803  f :     0.007234
      f+1     :     0.000704
      f-1     :     0.001134
      f+2     :     0.001278
      f-2     :     0.001037
      f+3     :     0.000745
      f-3     :     0.001534
 57 H s       :     0.812541  s :     0.812541
      pz      :     0.005743  p :     0.022330
      px      :     0.012165
      py      :     0.004422
 58 C s       :     3.183502  s :     3.183502
      pz      :     0.944293  p :     2.862185
      px      :     0.937656
      py      :     0.980237
      dz2     :     0.017239  d :     0.092417
      dxz     :     0.018115
      dyz     :     0.011048
      dx2y2   :     0.023173
      dxy     :     0.022842
      f0      :     0.000521  f :     0.007150
      f+1     :     0.001385
      f-1     :     0.000950
      f+2     :     0.001224
      f-2     :     0.001010
      f+3     :     0.001105
      f-3     :     0.000955
 59 H s       :     0.812000  s :     0.812000
      pz      :     0.004554  p :     0.022037
      px      :     0.005555
      py      :     0.011929
 60 C s       :     3.189922  s :     3.189922
      pz      :     0.945674  p :     2.836987
      px      :     0.938733
      py      :     0.952580
      dz2     :     0.010182  d :     0.094570
      dxz     :     0.014730
      dyz     :     0.018726
      dx2y2   :     0.022197
      dxy     :     0.028735
      f0      :     0.000585  f :     0.007091
      f+1     :     0.001211
      f-1     :     0.000636
      f+2     :     0.000877
      f-2     :     0.001281
      f+3     :     0.001000
      f-3     :     0.001500
 61 H s       :     0.811360  s :     0.811360
      pz      :     0.007921  p :     0.021901
      px      :     0.005983
      py      :     0.007997
 62 C s       :     3.191167  s :     3.191167
      pz      :     0.962612  p :     2.857459
      px      :     0.970933
      py      :     0.923915
      dz2     :     0.013128  d :     0.091827
      dxz     :     0.012139
      dyz     :     0.019748
      dx2y2   :     0.027221
      dxy     :     0.019591
      f0      :     0.000797  f :     0.007135
      f+1     :     0.000687
      f-1     :     0.001100
      f+2     :     0.001271
      f-2     :     0.001066
      f+3     :     0.000713
      f-3     :     0.001501
 63 H s       :     0.813181  s :     0.813181
      pz      :     0.006005  p :     0.022035
      px      :     0.011703
      py      :     0.004328
 64 C s       :     3.250443  s :     3.250443
      pz      :     0.934017  p :     2.860205
      px      :     0.931203
      py      :     0.994986
      dz2     :     0.019874  d :     0.099751
      dxz     :     0.018145
      dyz     :     0.012527
      dx2y2   :     0.025186
      dxy     :     0.024019
      f0      :     0.000511  f :     0.007247
      f+1     :     0.001422
      f-1     :     0.001000
      f+2     :     0.001201
      f-2     :     0.001001
      f+3     :     0.001147
      f-3     :     0.000964
 65 H s       :     0.797226  s :     0.797226
      pz      :     0.004425  p :     0.022479
      px      :     0.005562
      py      :     0.012492
 66 H s       :     0.732526  s :     0.732526
      pz      :     0.008776  p :     0.041887
      px      :     0.021165
      py      :     0.011947
 67 O s       :     3.858496  s :     3.858496
      pz      :     1.579757  p :     4.576637
      px      :     1.607410
      py      :     1.389470
      dz2     :     0.002637  d :     0.028515
      dxz     :     0.001876
      dyz     :     0.007706
      dx2y2   :     0.008105
      dxy     :     0.008192
      f0      :     0.000224  f :     0.001825
      f+1     :     0.000064
      f-1     :     0.000188
      f+2     :     0.000168
      f-2     :     0.000230
      f+3     :     0.000405
      f-3     :     0.000547
 68 C s       :     3.072175  s :     3.072175
      pz      :     0.734493  p :     2.230938
      px      :     0.788644
      py      :     0.707801
      dz2     :     0.031127  d :     0.261284
      dxz     :     0.025626
      dyz     :     0.068485
      dx2y2   :     0.075901
      dxy     :     0.060146
      f0      :     0.002111  f :     0.024774
      f+1     :     0.001834
      f-1     :     0.003233
      f+2     :     0.002794
      f-2     :     0.004042
      f+3     :     0.003381
      f-3     :     0.007380
 69 C s       :     3.196257  s :     3.196257
      pz      :     0.909586  p :     2.546824
      px      :     0.814760
      py      :     0.822477
      dz2     :     0.017231  d :     0.128269
      dxz     :     0.017147
      dyz     :     0.027632
      dx2y2   :     0.036093
      dxy     :     0.030166
      f0      :     0.000946  f :     0.009822
      f+1     :     0.001299
      f-1     :     0.000995
      f+2     :     0.001578
      f-2     :     0.001614
      f+3     :     0.001106
      f-3     :     0.002284
 70 C s       :     3.274683  s :     3.274683
      pz      :     0.954940  p :     2.863759
      px      :     0.949009
      py      :     0.959810
      dz2     :     0.010872  d :     0.098632
      dxz     :     0.013274
      dyz     :     0.022863
      dx2y2   :     0.023258
      dxy     :     0.028366
      f0      :     0.000811  f :     0.007229
      f+1     :     0.001359
      f-1     :     0.000294
      f+2     :     0.000933
      f-2     :     0.001354
      f+3     :     0.000929
      f-3     :     0.001548
 71 H s       :     0.809237  s :     0.809237
      pz      :     0.007171  p :     0.022351
      px      :     0.005837
      py      :     0.009343
 72 C s       :     3.176846  s :     3.176846
      pz      :     0.944128  p :     2.857875
      px      :     0.938575
      py      :     0.975173
      dz2     :     0.018792  d :     0.092338
      dxz     :     0.014696
      dyz     :     0.012617
      dx2y2   :     0.022104
      dxy     :     0.024130
      f0      :     0.000389  f :     0.007157
      f+1     :     0.001527
      f-1     :     0.001033
      f+2     :     0.001045
      f-2     :     0.001118
      f+3     :     0.000981
      f-3     :     0.001064
 73 H s       :     0.812877  s :     0.812877
      pz      :     0.004164  p :     0.022022
      px      :     0.005604
      py      :     0.012254
 74 C s       :     3.193793  s :     3.193793
      pz      :     0.946383  p :     2.845460
      px      :     0.974997
      py      :     0.924079
      dz2     :     0.011018  d :     0.094261
      dxz     :     0.011564
      dyz     :     0.022006
      dx2y2   :     0.028782
      dxy     :     0.020891
      f0      :     0.000819  f :     0.007092
      f+1     :     0.000667
      f-1     :     0.000965
      f+2     :     0.001235
      f-2     :     0.001023
      f+3     :     0.000737
      f-3     :     0.001646
 75 H s       :     0.812387  s :     0.812387
      pz      :     0.006919  p :     0.021901
      px      :     0.011009
      py      :     0.003973
 76 C s       :     3.182536  s :     3.182536
      pz      :     0.959912  p :     2.859283
      px      :     0.942677
      py      :     0.956695
      dz2     :     0.010603  d :     0.092435
      dxz     :     0.011816
      dyz     :     0.021055
      dx2y2   :     0.021460
      dxy     :     0.027501
      f0      :     0.000791  f :     0.007139
      f+1     :     0.001365
      f-1     :     0.000300
      f+2     :     0.000945
      f-2     :     0.001343
      f+3     :     0.000911
      f-3     :     0.001484
 77 H s       :     0.813413  s :     0.813413
      pz      :     0.007159  p :     0.022021
      px      :     0.005695
      py      :     0.009167
 78 C s       :     3.226493  s :     3.226493
      pz      :     0.932599  p :     2.876400
      px      :     0.958710
      py      :     0.985091
      dz2     :     0.021599  d :     0.095868
      dxz     :     0.013346
      dyz     :     0.012617
      dx2y2   :     0.021560
      dxy     :     0.026745
      f0      :     0.000397  f :     0.007216
      f+1     :     0.001512
      f-1     :     0.001066
      f+2     :     0.001055
      f-2     :     0.001101
      f+3     :     0.001011
      f-3     :     0.001074
 79 H s       :     0.804999  s :     0.804999
      pz      :     0.004091  p :     0.022412
      px      :     0.005768
      py      :     0.012554
 80 O s       :     3.777473  s :     3.777473
      pz      :     1.591827  p :     4.600316
      px      :     1.480848
      py      :     1.527641
      dz2     :     0.003137  d :     0.030751
      dxz     :     0.003541
      dyz     :     0.007726
      dx2y2   :     0.008264
      dxy     :     0.008084
      f0      :     0.000284  f :     0.001608
      f+1     :     0.000144
      f-1     :     0.000196
      f+2     :     0.000336
      f-2     :     0.000300
      f+3     :     0.000136
      f-3     :     0.000212
 81 H s       :     0.578499  s :     0.578499
      pz      :     0.015190  p :     0.055966
      px      :     0.030564
      py      :     0.010212


                     *******************************
                     * LOEWDIN POPULATION ANALYSIS *
                     *******************************

----------------------
LOEWDIN ATOMIC CHARGES
----------------------
   0 O :    0.380116
   1 O :    0.091456
   2 N :    0.164374
   3 N :    0.141173
   4 C :   -0.307758
   5 C :   -0.200161
   6 H :    0.188214
   7 C :   -0.122849
   8 C :   -0.115806
   9 H :    0.156379
  10 C :   -0.153268
  11 H :    0.155326
  12 C :   -0.156041
  13 H :    0.153886
  14 C :   -0.152429
  15 H :    0.154563
  16 C :   -0.121795
  17 H :    0.155993
  18 C :   -0.400851
  19 C :   -0.270099
  20 H :    0.130793
  21 H :    0.133224
  22 H :    0.127747
  23 C :   -0.278913
  24 H :    0.125024
  25 H :    0.127209
  26 H :    0.125005
  27 C :   -0.270494
  28 H :    0.134149
  29 H :    0.130450
  30 H :    0.126341
  31 C :   -0.190433
  32 C :   -0.071176
  33 C :   -0.125172
  34 H :    0.160468
  35 C :   -0.191211
  36 H :    0.150634
  37 C :   -0.168837
  38 H :    0.154185
  39 C :   -0.138276
  40 H :    0.158415
  41 C :   -0.293641
  42 C :   -0.271657
  43 H :    0.130687
  44 H :    0.130323
  45 H :    0.119733
  46 C :   -0.270860
  47 H :    0.117249
  48 H :    0.130678
  49 H :    0.130706
  50 C :   -0.274501
  51 H :    0.125504
  52 H :    0.130364
  53 H :    0.126789
  54 C :   -0.377705
  55 C :   -0.135028
  56 C :   -0.082022
  57 H :    0.164157
  58 C :   -0.134413
  59 H :    0.159213
  60 C :   -0.120598
  61 H :    0.159787
  62 C :   -0.134195
  63 H :    0.159526
  64 C :   -0.087248
  65 H :    0.163817
  66 H :    0.184994
  67 O :    0.050858
  68 C :   -0.459570
  69 C :   -0.138339
  70 C :   -0.091616
  71 H :    0.161830
  72 C :   -0.137778
  73 H :    0.158268
  74 C :   -0.126292
  75 H :    0.158744
  76 C :   -0.138032
  77 H :    0.158119
  78 C :   -0.086706
  79 H :    0.161890
  80 O :    0.102264
  81 H :    0.185145

-------------------------------
LOEWDIN REDUCED ORBITAL CHARGES
-------------------------------
  0 O s       :     3.207332  s :     3.207332
      pz      :     1.473021  p :     4.289166
      px      :     1.505229
      py      :     1.310916
      dz2     :     0.013972  d :     0.115964
      dxz     :     0.015242
      dyz     :     0.024861
      dx2y2   :     0.025160
      dxy     :     0.036729
      f0      :     0.000761  f :     0.007422
      f+1     :     0.000563
      f-1     :     0.001022
      f+2     :     0.000859
      f-2     :     0.001295
      f+3     :     0.001258
      f-3     :     0.001664
  1 O s       :     3.378717  s :     3.378717
      pz      :     1.478694  p :     4.457667
      px      :     1.450025
      py      :     1.528947
      dz2     :     0.008366  d :     0.066346
      dxz     :     0.017108
      dyz     :     0.001223
      dx2y2   :     0.023765
      dxy     :     0.015884
      f0      :     0.000543  f :     0.005814
      f+1     :     0.000998
      f-1     :     0.000088
      f+2     :     0.001026
      f-2     :     0.000221
      f+3     :     0.001478
      f-3     :     0.001460
  2 N s       :     3.044213  s :     3.044213
      pz      :     1.164375  p :     3.579773
      px      :     1.111511
      py      :     1.303886
      dz2     :     0.056954  d :     0.196201
      dxz     :     0.047846
      dyz     :     0.044347
      dx2y2   :     0.023587
      dxy     :     0.023468
      f0      :     0.002852  f :     0.015439
      f+1     :     0.003374
      f-1     :     0.002966
      f+2     :     0.002233
      f-2     :     0.001836
      f+3     :     0.001154
      f-3     :     0.001023
  3 N s       :     2.941437  s :     2.941437
      pz      :     1.097127  p :     3.694751
      px      :     1.152435
      py      :     1.445190
      dz2     :     0.059193  d :     0.209072
      dxz     :     0.066587
      dyz     :     0.036782
      dx2y2   :     0.028779
      dxy     :     0.017731
      f0      :     0.002207  f :     0.013567
      f+1     :     0.003217
      f-1     :     0.002084
      f+2     :     0.002191
      f-2     :     0.001548
      f+3     :     0.001503
      f-3     :     0.000818
  4 C s       :     2.744716  s :     2.744716
      pz      :     0.964574  p :     2.689589
      px      :     0.885870
      py      :     0.839145
      dz2     :     0.161159  d :     0.760895
      dxz     :     0.148691
      dyz     :     0.211929
      dx2y2   :     0.116372
      dxy     :     0.122743
      f0      :     0.014079  f :     0.112559
      f+1     :     0.016773
      f-1     :     0.024329
      f+2     :     0.016732
      f-2     :     0.012456
      f+3     :     0.014838
      f-3     :     0.013352
  5 C s       :     2.731937  s :     2.731937
      pz      :     0.868112  p :     2.872738
      px      :     1.009052
      py      :     0.995575
      dz2     :     0.124066  d :     0.535342
      dxz     :     0.091929
      dyz     :     0.147751
      dx2y2   :     0.077828
      dxy     :     0.093767
      f0      :     0.012432  f :     0.060144
      f+1     :     0.009021
      f-1     :     0.014099
      f+2     :     0.005773
      f-2     :     0.007342
      f+3     :     0.005269
      f-3     :     0.006209
  6 H s       :     0.750557  s :     0.750557
      pz      :     0.012230  p :     0.061229
      px      :     0.030464
      py      :     0.018535
  7 C s       :     2.716154  s :     2.716154
      pz      :     0.878609  p :     2.849422
      px      :     1.019561
      py      :     0.951252
      dz2     :     0.055496  d :     0.503413
      dxz     :     0.075504
      dyz     :     0.068503
      dx2y2   :     0.160354
      dxy     :     0.143555
      f0      :     0.004045  f :     0.053861
      f+1     :     0.004270
      f-1     :     0.005420
      f+2     :     0.007934
      f-2     :     0.006419
      f+3     :     0.014612
      f-3     :     0.011161
  8 C s       :     2.764655  s :     2.764655
      pz      :     0.904935  p :     2.929394
      px      :     0.993228
      py      :     1.031232
      dz2     :     0.026159  d :     0.380788
      dxz     :     0.050558
      dyz     :     0.065233
      dx2y2   :     0.097361
      dxy     :     0.141477
      f0      :     0.003587  f :     0.040969
      f+1     :     0.003583
      f-1     :     0.003564
      f+2     :     0.007174
      f-2     :     0.003174
      f+3     :     0.011164
      f-3     :     0.008723
  9 H s       :     0.782520  s :     0.782520
      pz      :     0.017268  p :     0.061101
      px      :     0.023036
      py      :     0.020798
 10 C s       :     2.769119  s :     2.769119
      pz      :     0.913586  p :     2.953452
      px      :     0.988667
      py      :     1.051199
      dz2     :     0.036822  d :     0.388298
      dxz     :     0.030925
      dyz     :     0.080535
      dx2y2   :     0.127599
      dxy     :     0.112417
      f0      :     0.003716  f :     0.042398
      f+1     :     0.003322
      f-1     :     0.004147
      f+2     :     0.006241
      f-2     :     0.005207
      f+3     :     0.010122
      f-3     :     0.009643
 11 H s       :     0.784437  s :     0.784437
      pz      :     0.014739  p :     0.060237
      px      :     0.031955
      py      :     0.013543
 12 C s       :     2.768702  s :     2.768702
      pz      :     0.914099  p :     2.953126
      px      :     1.045330
      py      :     0.993697
      dz2     :     0.046026  d :     0.391384
      dxz     :     0.075646
      dyz     :     0.028966
      dx2y2   :     0.138320
      dxy     :     0.102426
      f0      :     0.003216  f :     0.042828
      f+1     :     0.004213
      f-1     :     0.004087
      f+2     :     0.005687
      f-2     :     0.006158
      f+3     :     0.010794
      f-3     :     0.008675
 13 H s       :     0.785968  s :     0.785968
      pz      :     0.013157  p :     0.060146
      px      :     0.012494
      py      :     0.034495
 14 C s       :     2.769797  s :     2.769797
      pz      :     0.906859  p :     2.952614
      px      :     1.016559
      py      :     1.029196
      dz2     :     0.025989  d :     0.387915
      dxz     :     0.052155
      dyz     :     0.064231
      dx2y2   :     0.098510
      dxy     :     0.147030
      f0      :     0.003598  f :     0.042103
      f+1     :     0.003775
      f-1     :     0.003523
      f+2     :     0.007513
      f-2     :     0.003163
      f+3     :     0.011435
      f-3     :     0.009096
 15 H s       :     0.785271  s :     0.785271
      pz      :     0.016903  p :     0.060165
      px      :     0.022361
      py      :     0.020902
 16 C s       :     2.765189  s :     2.765189
      pz      :     0.902968  p :     2.931826
      px      :     0.985055
      py      :     1.043802
      dz2     :     0.035897  d :     0.383530
      dxz     :     0.031293
      dyz     :     0.078433
      dx2y2   :     0.127112
      dxy     :     0.110794
      f0      :     0.003687  f :     0.041251
      f+1     :     0.003129
      f-1     :     0.004180
      f+2     :     0.005940
      f-2     :     0.005169
      f+3     :     0.009712
      f-3     :     0.009434
 17 H s       :     0.781704  s :     0.781704
      pz      :     0.015058  p :     0.062303
      px      :     0.033206
      py      :     0.014039
 18 C s       :     2.707135  s :     2.707135
      pz      :     0.956226  p :     2.898793
      px      :     0.944759
      py      :     0.997808
      dz2     :     0.126869  d :     0.711177
      dxz     :     0.148509
      dyz     :     0.149998
      dx2y2   :     0.147903
      dxy     :     0.137898
      f0      :     0.010807  f :     0.083746
      f+1     :     0.013739
      f-1     :     0.009933
      f+2     :     0.011333
      f-2     :     0.014386
      f+3     :     0.011131
      f-3     :     0.012416
 19 C s       :     2.830304  s :     2.830304
      pz      :     1.069244  p :     3.158235
      px      :     1.070491
      py      :     1.018501
      dz2     :     0.020388  d :     0.257966
      dxz     :     0.044559
      dyz     :     0.083585
      dx2y2   :     0.068515
      dxy     :     0.040918
      f0      :     0.002502  f :     0.023594
      f+1     :     0.001511
      f-1     :     0.004887
      f+2     :     0.003475
      f-2     :     0.002692
      f+3     :     0.004623
      f-3     :     0.003904
 20 H s       :     0.807022  s :     0.807022
      pz      :     0.017024  p :     0.062185
      px      :     0.032675
      py      :     0.012487
 21 H s       :     0.804700  s :     0.804700
      pz      :     0.024358  p :     0.062076
      px      :     0.022586
      py      :     0.015133
 22 H s       :     0.808747  s :     0.808747
      pz      :     0.027740  p :     0.063506
      px      :     0.013649
      py      :     0.022118
 23 C s       :     2.838771  s :     2.838771
      pz      :     1.031428  p :     3.158328
      px      :     1.075706
      py      :     1.051193
      dz2     :     0.047144  d :     0.258576
      dxz     :     0.084468
      dyz     :     0.044421
      dx2y2   :     0.060083
      dxy     :     0.022459
      f0      :     0.005557  f :     0.023239
      f+1     :     0.002233
      f-1     :     0.004032
      f+2     :     0.003365
      f-2     :     0.003886
      f+3     :     0.002270
      f-3     :     0.001895
 24 H s       :     0.813053  s :     0.813053
      pz      :     0.013983  p :     0.061923
      px      :     0.014672
      py      :     0.033268
 25 H s       :     0.810955  s :     0.810955
      pz      :     0.021591  p :     0.061836
      px      :     0.024531
      py      :     0.015714
 26 H s       :     0.813052  s :     0.813052
      pz      :     0.018115  p :     0.061943
      px      :     0.030649
      py      :     0.013179
 27 C s       :     2.830415  s :     2.830415
      pz      :     1.062096  p :     3.159782
      px      :     1.021914
      py      :     1.075772
      dz2     :     0.032251  d :     0.256772
      dxz     :     0.065609
      dyz     :     0.055667
      dx2y2   :     0.058077
      dxy     :     0.045169
      f0      :     0.002490  f :     0.023525
      f+1     :     0.004679
      f-1     :     0.002062
      f+2     :     0.003457
      f-2     :     0.002926
      f+3     :     0.002936
      f-3     :     0.004975
 28 H s       :     0.803723  s :     0.803723
      pz      :     0.022064  p :     0.062128
      px      :     0.024665
      py      :     0.015399
 29 H s       :     0.807335  s :     0.807335
      pz      :     0.015898  p :     0.062215
      px      :     0.013454
      py      :     0.032863
 30 H s       :     0.810133  s :     0.810133
      pz      :     0.027998  p :     0.063526
      px      :     0.012980
      py      :     0.022548
 31 C s       :     2.705228  s :     2.705228
      pz      :     0.976333  p :     2.790761
      px      :     0.944012
      py      :     0.870416
      dz2     :     0.133908  d :     0.620956
      dxz     :     0.172601
      dyz     :     0.114795
      dx2y2   :     0.097905
      dxy     :     0.101748
      f0      :     0.009028  f :     0.073487
      f+1     :     0.019437
      f-1     :     0.008356
      f+2     :     0.011604
      f-2     :     0.011451
      f+3     :     0.006997
      f-3     :     0.006615
 32 C s       :     2.718052  s :     2.718052
      pz      :     0.988523  p :     2.836636
      px      :     0.955490
      py      :     0.892623
      dz2     :     0.125228  d :     0.467678
      dxz     :     0.134577
      dyz     :     0.081886
      dx2y2   :     0.062205
      dxy     :     0.063783
      f0      :     0.007044  f :     0.048810
      f+1     :     0.014920
      f-1     :     0.007201
      f+2     :     0.005529
      f-2     :     0.005456
      f+3     :     0.004363
      f-3     :     0.004296
 33 C s       :     2.762617  s :     2.762617
      pz      :     0.992686  p :     2.932175
      px      :     1.020220
      py      :     0.919269
      dz2     :     0.116472  d :     0.389682
      dxz     :     0.086340
      dyz     :     0.028914
      dx2y2   :     0.080330
      dxy     :     0.077626
      f0      :     0.004520  f :     0.040698
      f+1     :     0.010562
      f-1     :     0.002374
      f+2     :     0.006865
      f-2     :     0.006886
      f+3     :     0.004215
      f-3     :     0.005275
 34 H s       :     0.777425  s :     0.777425
      pz      :     0.037217  p :     0.062107
      px      :     0.011577
      py      :     0.013313
 35 C s       :     2.763719  s :     2.763719
      pz      :     1.047858  p :     2.985644
      px      :     0.997610
      py      :     0.940175
      dz2     :     0.094348  d :     0.398047
      dxz     :     0.147387
      dyz     :     0.077552
      dx2y2   :     0.040077
      dxy     :     0.038684
      f0      :     0.007701  f :     0.043801
      f+1     :     0.013420
      f-1     :     0.007879
      f+2     :     0.003034
      f-2     :     0.003694
      f+3     :     0.003965
      f-3     :     0.004108
 36 H s       :     0.789057  s :     0.789057
      pz      :     0.019003  p :     0.060309
      px      :     0.025142
      py      :     0.016164
 37 C s       :     2.765193  s :     2.765193
      pz      :     1.062719  p :     2.953506
      px      :     0.985357
      py      :     0.905430
      dz2     :     0.109497  d :     0.405888
      dxz     :     0.135861
      dyz     :     0.089504
      dx2y2   :     0.033056
      dxy     :     0.037970
      f0      :     0.007751  f :     0.044250
      f+1     :     0.013798
      f-1     :     0.007191
      f+2     :     0.004509
      f-2     :     0.004548
      f+3     :     0.002834
      f-3     :     0.003618
 38 H s       :     0.785958  s :     0.785958
      pz      :     0.015326  p :     0.059857
      px      :     0.027958
      py      :     0.016573
 39 C s       :     2.758529  s :     2.758529
      pz      :     0.990906  p :     2.965815
      px      :     1.024135
      py      :     0.950775
      dz2     :     0.114782  d :     0.373032
      dxz     :     0.087321
      dyz     :     0.027432
      dx2y2   :     0.072982
      dxy     :     0.070515
      f0      :     0.004644  f :     0.040900
      f+1     :     0.010465
      f-1     :     0.002232
      f+2     :     0.006625
      f-2     :     0.006744
      f+3     :     0.004677
      f-3     :     0.005513
 40 H s       :     0.778062  s :     0.778062
      pz      :     0.036259  p :     0.063523
      px      :     0.012140
      py      :     0.015123
 41 C s       :     2.699412  s :     2.699412
      pz      :     0.973742  p :     2.920905
      px      :     0.962654
      py      :     0.984508
      dz2     :     0.134065  d :     0.609676
      dxz     :     0.110327
      dyz     :     0.109963
      dx2y2   :     0.120690
      dxy     :     0.134631
      f0      :     0.009005  f :     0.063648
      f+1     :     0.009109
      f-1     :     0.011113
      f+2     :     0.006837
      f-2     :     0.008218
      f+3     :     0.011388
      f-3     :     0.007977
 42 C s       :     2.826445  s :     2.826445
      pz      :     1.072041  p :     3.156941
      px      :     1.070090
      py      :     1.014809
      dz2     :     0.068012  d :     0.264986
      dxz     :     0.028730
      dyz     :     0.047601
      dx2y2   :     0.035371
      dxy     :     0.085273
      f0      :     0.002811  f :     0.023285
      f+1     :     0.001579
      f-1     :     0.003706
      f+2     :     0.003907
      f-2     :     0.003344
      f+3     :     0.003054
      f-3     :     0.004882
 43 H s       :     0.807239  s :     0.807239
      pz      :     0.014183  p :     0.062074
      px      :     0.028062
      py      :     0.019829
 44 H s       :     0.807698  s :     0.807698
      pz      :     0.019778  p :     0.061979
      px      :     0.025891
      py      :     0.016310
 45 H s       :     0.813325  s :     0.813325
      pz      :     0.037460  p :     0.066943
      px      :     0.015859
      py      :     0.013625
 46 C s       :     2.828613  s :     2.828613
      pz      :     1.071120  p :     3.153316
      px      :     1.028823
      py      :     1.053373
      dz2     :     0.044689  d :     0.265699
      dxz     :     0.061025
      dyz     :     0.038071
      dx2y2   :     0.073960
      dxy     :     0.047954
      f0      :     0.003664  f :     0.023233
      f+1     :     0.002219
      f-1     :     0.001316
      f+2     :     0.002880
      f-2     :     0.004395
      f+3     :     0.004659
      f-3     :     0.004100
 47 H s       :     0.817942  s :     0.817942
      pz      :     0.034465  p :     0.064809
      px      :     0.015689
      py      :     0.014655
 48 H s       :     0.807272  s :     0.807272
      pz      :     0.018912  p :     0.062051
      px      :     0.026394
      py      :     0.016745
 49 H s       :     0.807460  s :     0.807460
      pz      :     0.017400  p :     0.061833
      px      :     0.013399
      py      :     0.031035
 50 C s       :     2.835441  s :     2.835441
      pz      :     1.003152  p :     3.153176
      px      :     1.077197
      py      :     1.072827
      dz2     :     0.055408  d :     0.263210
      dxz     :     0.061112
      dyz     :     0.077715
      dx2y2   :     0.023777
      dxy     :     0.045198
      f0      :     0.004966  f :     0.022674
      f+1     :     0.004927
      f-1     :     0.004645
      f+2     :     0.003118
      f-2     :     0.002165
      f+3     :     0.000306
      f-3     :     0.002547
 51 H s       :     0.812064  s :     0.812064
      pz      :     0.017243  p :     0.062432
      px      :     0.013870
      py      :     0.031319
 52 H s       :     0.807657  s :     0.807657
      pz      :     0.016161  p :     0.061979
      px      :     0.027757
      py      :     0.018061
 53 H s       :     0.810940  s :     0.810940
      pz      :     0.013249  p :     0.062271
      px      :     0.028198
      py      :     0.020824
 54 C s       :     2.737944  s :     2.737944
      pz      :     0.804676  p :     2.572693
      px      :     0.944078
      py      :     0.823940
      dz2     :     0.121266  d :     0.919487
      dxz     :     0.220406
      dyz     :     0.089227
      dx2y2   :     0.198042
      dxy     :     0.290545
      f0      :     0.011763  f :     0.147581
      f+1     :     0.022324
      f-1     :     0.010296
      f+2     :     0.025450
      f-2     :     0.015099
      f+3     :     0.021754
      f-3     :     0.040896
 55 C s       :     2.708632  s :     2.708632
      pz      :     0.909820  p :     2.882006
      px      :     0.989021
      py      :     0.983165
      dz2     :     0.055588  d :     0.489712
      dxz     :     0.083495
      dyz     :     0.093755
      dx2y2   :     0.118479
      dxy     :     0.138393
      f0      :     0.004496  f :     0.054678
      f+1     :     0.007338
      f-1     :     0.005364
      f+2     :     0.009552
      f-2     :     0.007077
      f+3     :     0.008406
      f-3     :     0.012446
 56 C s       :     2.763772  s :     2.763772
      pz      :     0.919103  p :     2.896927
      px      :     0.967767
      py      :     1.010057
      dz2     :     0.050583  d :     0.379458
      dxz     :     0.051020
      dyz     :     0.083199
      dx2y2   :     0.109796
      dxy     :     0.084859
      f0      :     0.004910  f :     0.041865
      f+1     :     0.003535
      f-1     :     0.004831
      f+2     :     0.007207
      f-2     :     0.005841
      f+3     :     0.005912
      f-3     :     0.009628
 57 H s       :     0.774556  s :     0.774556
      pz      :     0.016071  p :     0.061288
      px      :     0.032633
      py      :     0.012583
 58 C s       :     2.769731  s :     2.769731
      pz      :     0.947120  p :     2.943418
      px      :     1.013492
      py      :     0.982806
      dz2     :     0.063379  d :     0.379375
      dxz     :     0.078648
      dyz     :     0.045166
      dx2y2   :     0.093569
      dxy     :     0.098613
      f0      :     0.003756  f :     0.041888
      f+1     :     0.005411
      f-1     :     0.004575
      f+2     :     0.008081
      f-2     :     0.005756
      f+3     :     0.006827
      f-3     :     0.007483
 59 H s       :     0.780460  s :     0.780460
      pz      :     0.012953  p :     0.060327
      px      :     0.015608
      py      :     0.031767
 60 C s       :     2.771923  s :     2.771923
      pz      :     0.906692  p :     2.919135
      px      :     1.005398
      py      :     1.007046
      dz2     :     0.036032  d :     0.387203
      dxz     :     0.062387
      dyz     :     0.074916
      dx2y2   :     0.094743
      dxy     :     0.119125
      f0      :     0.003516  f :     0.042336
      f+1     :     0.005769
      f-1     :     0.003458
      f+2     :     0.007118
      f-2     :     0.004940
      f+3     :     0.007320
      f-3     :     0.010215
 61 H s       :     0.780200  s :     0.780200
      pz      :     0.021525  p :     0.060013
      px      :     0.016671
      py      :     0.021816
 62 C s       :     2.769915  s :     2.769915
      pz      :     0.940317  p :     2.943199
      px      :     0.970245
      py      :     1.032637
      dz2     :     0.047251  d :     0.379219
      dxz     :     0.049362
      dyz     :     0.084989
      dx2y2   :     0.111333
      dxy     :     0.086284
      f0      :     0.004877  f :     0.041862
      f+1     :     0.003423
      f-1     :     0.004821
      f+2     :     0.007330
      f-2     :     0.005814
      f+3     :     0.005950
      f-3     :     0.009646
 63 H s       :     0.780108  s :     0.780108
      pz      :     0.016651  p :     0.060366
      px      :     0.031223
      py      :     0.012491
 64 C s       :     2.764491  s :     2.764491
      pz      :     0.929697  p :     2.901051
      px      :     0.983980
      py      :     0.987374
      dz2     :     0.069201  d :     0.379821
      dxz     :     0.073943
      dyz     :     0.046301
      dx2y2   :     0.094567
      dxy     :     0.095810
      f0      :     0.003668  f :     0.041885
      f+1     :     0.005514
      f-1     :     0.004973
      f+2     :     0.007903
      f-2     :     0.005693
      f+3     :     0.006950
      f-3     :     0.007184
 65 H s       :     0.774358  s :     0.774358
      pz      :     0.012641  p :     0.061825
      px      :     0.015676
      py      :     0.033508
 66 H s       :     0.700051  s :     0.700051
      pz      :     0.023891  p :     0.114955
      px      :     0.056299
      py      :     0.034765
 67 O s       :     3.396938  s :     3.396938
      pz      :     1.457834  p :     4.480976
      px      :     1.516692
      py      :     1.506450
      dz2     :     0.008131  d :     0.065356
      dxz     :     0.002942
      dyz     :     0.012864
      dx2y2   :     0.019820
      dxy     :     0.021600
      f0      :     0.000530  f :     0.005871
      f+1     :     0.000253
      f-1     :     0.000864
      f+2     :     0.000404
      f-2     :     0.000528
      f+3     :     0.001701
      f-3     :     0.001591
 68 C s       :     2.746703  s :     2.746703
      pz      :     0.787565  p :     2.613180
      px      :     0.900098
      py      :     0.925516
      dz2     :     0.115086  d :     0.946949
      dxz     :     0.088943
      dyz     :     0.230036
      dx2y2   :     0.267761
      dxy     :     0.245123
      f0      :     0.013849  f :     0.152738
      f+1     :     0.008217
      f-1     :     0.020465
      f+2     :     0.016497
      f-2     :     0.025647
      f+3     :     0.022336
      f-3     :     0.045727
 69 C s       :     2.709537  s :     2.709537
      pz      :     0.916645  p :     2.884862
      px      :     0.935290
      py      :     1.032927
      dz2     :     0.058165  d :     0.489498
      dxz     :     0.073194
      dyz     :     0.101910
      dx2y2   :     0.136360
      dxy     :     0.119869
      f0      :     0.005681  f :     0.054441
      f+1     :     0.005091
      f-1     :     0.005605
      f+2     :     0.008174
      f-2     :     0.008619
      f+3     :     0.007388
      f-3     :     0.013883
 70 C s       :     2.765041  s :     2.765041
      pz      :     0.916908  p :     2.905218
      px      :     0.986640
      py      :     1.001670
      dz2     :     0.038290  d :     0.379587
      dxz     :     0.053986
      dyz     :     0.083300
      dx2y2   :     0.092945
      dxy     :     0.111067
      f0      :     0.004711  f :     0.041769
      f+1     :     0.005396
      f-1     :     0.002490
      f+2     :     0.006224
      f-2     :     0.006215
      f+3     :     0.006762
      f-3     :     0.009970
 71 H s       :     0.776755  s :     0.776755
      pz      :     0.019757  p :     0.061415
      px      :     0.016165
      py      :     0.025493
 72 C s       :     2.770435  s :     2.770435
      pz      :     0.950835  p :     2.945476
      px      :     0.996317
      py      :     0.998324
      dz2     :     0.069251  d :     0.380076
      dxz     :     0.067643
      dyz     :     0.050354
      dx2y2   :     0.093747
      dxy     :     0.099080
      f0      :     0.003260  f :     0.041791
      f+1     :     0.005284
      f-1     :     0.005231
      f+2     :     0.007060
      f-2     :     0.006973
      f+3     :     0.006101
      f-3     :     0.007882
 73 H s       :     0.781403  s :     0.781403
      pz      :     0.011986  p :     0.060329
      px      :     0.015677
      py      :     0.032667
 74 C s       :     2.772135  s :     2.772135
      pz      :     0.915108  p :     2.924635
      px      :     0.954433
      py      :     1.055094
      dz2     :     0.039673  d :     0.387254
      dxz     :     0.050382
      dyz     :     0.088204
      dx2y2   :     0.118060
      dxy     :     0.090935
      f0      :     0.004830  f :     0.042267
      f+1     :     0.002409
      f-1     :     0.005510
      f+2     :     0.006005
      f-2     :     0.006612
      f+3     :     0.005927
      f-3     :     0.010975
 75 H s       :     0.781219  s :     0.781219
      pz      :     0.018950  p :     0.060037
      px      :     0.029475
      py      :     0.011612
 76 C s       :     2.770106  s :     2.770106
      pz      :     0.930951  p :     2.945688
      px      :     0.995534
      py      :     1.019202
      dz2     :     0.037663  d :     0.380368
      dxz     :     0.052214
      dyz     :     0.082649
      dx2y2   :     0.092256
      dxy     :     0.115586
      f0      :     0.004620  f :     0.041870
      f+1     :     0.005324
      f-1     :     0.002535
      f+2     :     0.006268
      f-2     :     0.006268
      f+3     :     0.006783
      f-3     :     0.010073
 77 H s       :     0.781573  s :     0.781573
      pz      :     0.019576  p :     0.060308
      px      :     0.015912
      py      :     0.024821
 78 C s       :     2.763879  s :     2.763879
      pz      :     0.925304  p :     2.901132
      px      :     0.984079
      py      :     0.991749
      dz2     :     0.074139  d :     0.379869
      dxz     :     0.064654
      dyz     :     0.049891
      dx2y2   :     0.090730
      dxy     :     0.100455
      f0      :     0.003209  f :     0.041826
      f+1     :     0.005265
      f-1     :     0.005586
      f+2     :     0.006889
      f-2     :     0.006871
      f+3     :     0.006274
      f-3     :     0.007732
 79 H s       :     0.776738  s :     0.776738
      pz      :     0.011789  p :     0.061372
      px      :     0.016012
      py      :     0.033571
 80 O s       :     3.332026  s :     3.332026
      pz      :     1.522459  p :     4.494919
      px      :     1.409035
      py      :     1.563426
      dz2     :     0.006302  d :     0.066063
      dxz     :     0.010754
      dyz     :     0.015177
      dx2y2   :     0.019011
      dxy     :     0.014819
      f0      :     0.000627  f :     0.004728
      f+1     :     0.000122
      f-1     :     0.000558
      f+2     :     0.000721
      f-2     :     0.000932
      f+3     :     0.000632
      f-3     :     0.001136
 81 H s       :     0.631379  s :     0.631379
      pz      :     0.045789  p :     0.183476
      px      :     0.102171
      py      :     0.035516


                      *****************************
                      * MAYER POPULATION ANALYSIS *
                      *****************************

  NA   - Mulliken gross atomic population
  ZA   - Total nuclear charge
  QA   - Mulliken gross atomic charge
  VA   - Mayer's total valence
  BVA  - Mayer's bonded valence
  FA   - Mayer's free valence

  ATOM       NA         ZA         QA         VA         BVA        FA
  0 O      8.2175     8.0000    -0.2175     2.1906     2.1906     0.0000
  1 O      8.4725     8.0000    -0.4725     2.0196     2.0196     0.0000
  2 N      7.2422     7.0000    -0.2422     3.0247     3.0247    -0.0000
  3 N      7.2575     7.0000    -0.2575     3.0971     3.0971     0.0000
  4 C      5.8926     6.0000     0.1074     4.2540     4.2540    -0.0000
  5 C      5.8963     6.0000     0.1037     3.6613     3.6613     0.0000
  6 H      0.8352     1.0000     0.1648     1.0009     1.0009     0.0000
  7 C      5.8648     6.0000     0.1352     3.6943     3.6943     0.0000
  8 C      6.2637     6.0000    -0.2637     3.9271     3.9271     0.0000
  9 H      0.8393     1.0000     0.1607     0.9767     0.9767     0.0000
 10 C      6.1708     6.0000    -0.1708     3.8918     3.8918    -0.0000
 11 H      0.8427     1.0000     0.1573     0.9618     0.9618     0.0000
 12 C      6.1664     6.0000    -0.1664     3.8950     3.8950    -0.0000
 13 H      0.8438     1.0000     0.1562     0.9599     0.9599    -0.0000
 14 C      6.1578     6.0000    -0.1578     3.9113     3.9113    -0.0000
 15 H      0.8442     1.0000     0.1558     0.9624     0.9624    -0.0000
 16 C      6.2405     6.0000    -0.2405     3.9262     3.9262    -0.0000
 17 H      0.8355     1.0000     0.1645     0.9828     0.9828    -0.0000
 18 C      5.8029     6.0000     0.1971     3.8687     3.8687     0.0000
 19 C      6.4431     6.0000    -0.4431     3.8797     3.8797    -0.0000
 20 H      0.8609     1.0000     0.1391     0.9769     0.9769    -0.0000
 21 H      0.8550     1.0000     0.1450     0.9701     0.9701    -0.0000
 22 H      0.8567     1.0000     0.1433     0.9757     0.9757     0.0000
 23 C      6.4082     6.0000    -0.4082     3.8417     3.8417     0.0000
 24 H      0.8640     1.0000     0.1360     0.9755     0.9755     0.0000
 25 H      0.8643     1.0000     0.1357     0.9748     0.9748     0.0000
 26 H      0.8679     1.0000     0.1321     0.9809     0.9809     0.0000
 27 C      6.4528     6.0000    -0.4528     3.8820     3.8820    -0.0000
 28 H      0.8520     1.0000     0.1480     0.9689     0.9689    -0.0000
 29 H      0.8571     1.0000     0.1429     0.9734     0.9734    -0.0000
 30 H      0.8540     1.0000     0.1460     0.9795     0.9795    -0.0000
 31 C      5.8264     6.0000     0.1736     3.9172     3.9172     0.0000
 32 C      5.9833     6.0000     0.0167     3.6096     3.6096     0.0000
 33 C      6.2124     6.0000    -0.2124     3.8077     3.8077     0.0000
 34 H      0.8410     1.0000     0.1590     0.9606     0.9606    -0.0000
 35 C      6.2161     6.0000    -0.2161     3.9154     3.9154     0.0000
 36 H      0.8507     1.0000     0.1493     0.9623     0.9623     0.0000
 37 C      6.2233     6.0000    -0.2233     3.9178     3.9178     0.0000
 38 H      0.8493     1.0000     0.1507     0.9626     0.9626     0.0000
 39 C      6.2558     6.0000    -0.2558     3.8489     3.8489     0.0000
 40 H      0.8443     1.0000     0.1557     0.9710     0.9710    -0.0000
 41 C      5.9038     6.0000     0.0962     3.9033     3.9033     0.0000
 42 C      6.4479     6.0000    -0.4479     3.8839     3.8839    -0.0000
 43 H      0.8541     1.0000     0.1459     0.9656     0.9656     0.0000
 44 H      0.8594     1.0000     0.1406     0.9708     0.9708     0.0000
 45 H      0.8735     1.0000     0.1265     0.9944     0.9944     0.0000
 46 C      6.4422     6.0000    -0.4422     3.8774     3.8774     0.0000
 47 H      0.8536     1.0000     0.1464     0.9823     0.9823     0.0000
 48 H      0.8590     1.0000     0.1410     0.9708     0.9708    -0.0000
 49 H      0.8567     1.0000     0.1433     0.9713     0.9713     0.0000
 50 C      6.4640     6.0000    -0.4640     3.8713     3.8713     0.0000
 51 H      0.8554     1.0000     0.1446     0.9666     0.9666     0.0000
 52 H      0.8483     1.0000     0.1517     0.9702     0.9702     0.0000
 53 H      0.8551     1.0000     0.1449     0.9699     0.9699     0.0000
 54 C      5.4889     6.0000     0.5111     3.8763     3.8763     0.0000
 55 C      5.9089     6.0000     0.0911     3.6506     3.6506     0.0000
 56 C      6.2234     6.0000    -0.2234     3.9414     3.9414     0.0000
 57 H      0.8349     1.0000     0.1651     0.9769     0.9769     0.0000
 58 C      6.1453     6.0000    -0.1453     3.8964     3.8964     0.0000
 59 H      0.8340     1.0000     0.1660     0.9592     0.9592     0.0000
 60 C      6.1286     6.0000    -0.1286     3.8966     3.8966    -0.0000
 61 H      0.8333     1.0000     0.1667     0.9576     0.9576     0.0000
 62 C      6.1476     6.0000    -0.1476     3.8978     3.8978    -0.0000
 63 H      0.8352     1.0000     0.1648     0.9610     0.9610     0.0000
 64 C      6.2176     6.0000    -0.2176     3.9414     3.9414    -0.0000
 65 H      0.8197     1.0000     0.1803     0.9564     0.9564     0.0000
 66 H      0.7744     1.0000     0.2256     0.9675     0.9675    -0.0000
 67 O      8.4655     8.0000    -0.4655     2.0166     2.0166     0.0000
 68 C      5.5892     6.0000     0.4108     4.1165     4.1165     0.0000
 69 C      5.8812     6.0000     0.1188     3.6120     3.6120     0.0000
 70 C      6.2443     6.0000    -0.2443     3.9759     3.9759     0.0000
 71 H      0.8316     1.0000     0.1684     0.9752     0.9752     0.0000
 72 C      6.1342     6.0000    -0.1342     3.8832     3.8832     0.0000
 73 H      0.8349     1.0000     0.1651     0.9592     0.9592    -0.0000
 74 C      6.1406     6.0000    -0.1406     3.9144     3.9144     0.0000
 75 H      0.8343     1.0000     0.1657     0.9577     0.9577    -0.0000
 76 C      6.1414     6.0000    -0.1414     3.8979     3.8979     0.0000
 77 H      0.8354     1.0000     0.1646     0.9597     0.9597    -0.0000
 78 C      6.2060     6.0000    -0.2060     3.9453     3.9453    -0.0000
 79 H      0.8274     1.0000     0.1726     0.9666     0.9666    -0.0000
 80 O      8.4101     8.0000    -0.4101     2.0863     2.0863     0.0000
 81 H      0.6345     1.0000     0.3655     0.9329     0.9329    -0.0000

  Mayer bond orders larger than 0.100000
B(  0-O ,  4-C ) :   0.9663 B(  0-O , 54-C ) :   1.1116 B(  1-O , 54-C ) :   1.7179 
B(  1-O , 81-H ) :   0.1012 B(  2-N ,  4-C ) :   2.0794 B(  2-N , 18-C ) :   0.8809 
B(  3-N ,  5-C ) :   0.9209 B(  3-N , 31-C ) :   1.1041 B(  3-N , 66-H ) :   0.8903 
B(  4-C ,  5-C ) :   0.9704 B(  5-C ,  6-H ) :   0.9063 B(  5-C ,  7-C ) :   0.8860 
B(  7-C ,  8-C ) :   1.3298 B(  7-C , 16-C ) :   1.3456 B(  8-C ,  9-H ) :   0.9625 
B(  8-C , 10-C ) :   1.4263 B( 10-C , 11-H ) :   0.9766 B( 10-C , 12-C ) :   1.3813 
B( 12-C , 13-H ) :   0.9718 B( 12-C , 14-C ) :   1.3984 B( 14-C , 15-H ) :   0.9752 
B( 14-C , 16-C ) :   1.4203 B( 16-C , 17-H ) :   0.9482 B( 18-C , 19-C ) :   0.9693 
B( 18-C , 23-C ) :   0.9642 B( 18-C , 27-C ) :   0.9658 B( 19-C , 20-H ) :   0.9663 
B( 19-C , 21-H ) :   0.9617 B( 19-C , 22-H ) :   0.9651 B( 23-C , 24-H ) :   0.9689 
B( 23-C , 25-H ) :   0.9702 B( 23-C , 26-H ) :   0.9693 B( 27-C , 28-H ) :   0.9609 
B( 27-C , 29-H ) :   0.9655 B( 27-C , 30-H ) :   0.9652 B( 31-C , 32-C ) :   1.3062 
B( 31-C , 39-C ) :   1.3618 B( 32-C , 33-C ) :   1.3016 B( 32-C , 41-C ) :   0.9759 
B( 33-C , 34-H ) :   0.9695 B( 33-C , 35-C ) :   1.4047 B( 35-C , 36-H ) :   0.9842 
B( 35-C , 37-C ) :   1.3979 B( 37-C , 38-H ) :   0.9854 B( 37-C , 39-C ) :   1.3873 
B( 39-C , 40-H ) :   0.9658 B( 41-C , 42-C ) :   0.9729 B( 41-C , 46-C ) :   0.9709 
B( 41-C , 50-C ) :   0.9469 B( 42-C , 43-H ) :   0.9674 B( 42-C , 44-H ) :   0.9616 
B( 42-C , 45-H ) :   0.9534 B( 46-C , 47-H ) :   0.9541 B( 46-C , 48-H ) :   0.9588 
B( 46-C , 49-H ) :   0.9658 B( 50-C , 51-H ) :   0.9635 B( 50-C , 52-H ) :   0.9661 
B( 50-C , 53-H ) :   0.9696 B( 54-C , 55-C ) :   1.0023 B( 55-C , 56-C ) :   1.3090 
B( 55-C , 64-C ) :   1.3290 B( 56-C , 57-H ) :   0.9667 B( 56-C , 58-C ) :   1.4322 
B( 58-C , 59-H ) :   0.9689 B( 58-C , 60-C ) :   1.3821 B( 60-C , 61-H ) :   0.9641 
B( 60-C , 62-C ) :   1.3835 B( 62-C , 63-H ) :   0.9705 B( 62-C , 64-C ) :   1.4238 
B( 64-C , 65-H ) :   0.9578 B( 67-O , 68-C ) :   1.8195 B( 68-C , 69-C ) :   1.0019 
B( 68-C , 80-O ) :   1.2688 B( 69-C , 70-C ) :   1.3467 B( 69-C , 78-C ) :   1.3417 
B( 70-C , 71-H ) :   0.9623 B( 70-C , 72-C ) :   1.4271 B( 72-C , 73-H ) :   0.9668 
B( 72-C , 74-C ) :   1.3915 B( 74-C , 75-H ) :   0.9639 B( 74-C , 76-C ) :   1.3897 
B( 76-C , 77-H ) :   0.9688 B( 76-C , 78-C ) :   1.4250 B( 78-C , 79-H ) :   0.9546 
B( 80-O , 81-H ) :   0.7737 

-------
TIMINGS
-------

Total SCF time: 0 days 0 hours 8 min 21 sec 

Total time                  ....     501.758 sec
Sum of individual times     ....     486.548 sec  ( 97.0%)

Fock matrix formation       ....     450.736 sec  ( 89.8%)
  Split-RI-J                ....      44.304 sec  (  9.8% of F)
  Chain of spheres X        ....     285.363 sec  ( 63.3% of F)
  XC integration            ....      38.726 sec  (  8.6% of F)
    Basis function eval.    ....       3.587 sec  (  9.3% of XC)
    Density eval.           ....      11.580 sec  ( 29.9% of XC)
    XC-Functional eval.     ....       0.305 sec  (  0.8% of XC)
    XC-Potential eval.      ....       5.825 sec  ( 15.0% of XC)
Diagonalization             ....       5.134 sec  (  1.0%)
Density matrix formation    ....       1.437 sec  (  0.3%)
Population analysis         ....       2.056 sec  (  0.4%)
Initial guess               ....       3.230 sec  (  0.6%)
Orbital Transformation      ....       0.000 sec  (  0.0%)
Orbital Orthonormalization  ....       0.000 sec  (  0.0%)
DIIS solution               ....       5.511 sec  (  1.1%)
SOSCF solution              ....       5.565 sec  (  1.1%)
Grid generation             ....      12.878 sec  (  2.6%)

Maximum memory used throughout the entire SCF-calculation: 594.0 MB
[1710950498.138441] [node055:682207:0]          mpool.c:43   UCX  WARN  object 0x13006340 was not returned to mpool ucp_requests
[1710950498.138464] [node055:682207:0]          mpool.c:43   UCX  WARN  object 0x13006500 was not returned to mpool ucp_requests
[1710950498.138471] [node055:682207:0]          mpool.c:43   UCX  WARN  object 0x130066c0 was not returned to mpool ucp_requests
[1710950498.138475] [node055:682207:0]          mpool.c:43   UCX  WARN  object 0x13006880 was not returned to mpool ucp_requests
[1710950498.138478] [node055:682207:0]          mpool.c:43   UCX  WARN  object 0x13006a40 was not returned to mpool ucp_requests
[1710950498.138491] [node055:682207:0]          mpool.c:43   UCX  WARN  object 0x13006c00 was not returned to mpool ucp_requests
[1710950498.138495] [node055:682207:0]          mpool.c:43   UCX  WARN  object 0x13006dc0 was not returned to mpool ucp_requests
[1710950498.138499] [node055:682207:0]          mpool.c:43   UCX  WARN  object 0x13006f80 was not returned to mpool ucp_requests
[1710950498.138502] [node055:682207:0]          mpool.c:43   UCX  WARN  object 0x13007140 was not returned to mpool ucp_requests
[1710950498.140215] [node055:682189:0]          mpool.c:43   UCX  WARN  object 0x146a3180 was not returned to mpool ucp_requests
[1710950498.140231] [node055:682189:0]          mpool.c:43   UCX  WARN  object 0x146a3340 was not returned to mpool ucp_requests
[1710950498.140238] [node055:682189:0]          mpool.c:43   UCX  WARN  object 0x146a3500 was not returned to mpool ucp_requests
[1710950498.140243] [node055:682189:0]          mpool.c:43   UCX  WARN  object 0x146a36c0 was not returned to mpool ucp_requests
[1710950498.140247] [node055:682189:0]          mpool.c:43   UCX  WARN  object 0x146a3880 was not returned to mpool ucp_requests
[1710950498.140250] [node055:682189:0]          mpool.c:43   UCX  WARN  object 0x146a3a40 was not returned to mpool ucp_requests
[1710950498.140252] [node055:682189:0]          mpool.c:43   UCX  WARN  object 0x146a3c00 was not returned to mpool ucp_requests
[1710950498.140255] [node055:682189:0]          mpool.c:43   UCX  WARN  object 0x146a3dc0 was not returned to mpool ucp_requests
[1710950498.140257] [node055:682189:0]          mpool.c:43   UCX  WARN  object 0x146a3f80 was not returned to mpool ucp_requests
[1710950498.140260] [node055:682189:0]          mpool.c:43   UCX  WARN  object 0x146a4140 was not returned to mpool ucp_requests
[1710950498.141974] [node055:682197:0]          mpool.c:43   UCX  WARN  object 0x12f6be00 was not returned to mpool ucp_requests
[1710950498.141987] [node055:682197:0]          mpool.c:43   UCX  WARN  object 0x12f6bfc0 was not returned to mpool ucp_requests
[1710950498.141992] [node055:682197:0]          mpool.c:43   UCX  WARN  object 0x12f6c180 was not returned to mpool ucp_requests
[1710950498.141995] [node055:682197:0]          mpool.c:43   UCX  WARN  object 0x12f6c340 was not returned to mpool ucp_requests
[1710950498.141998] [node055:682197:0]          mpool.c:43   UCX  WARN  object 0x12f6c500 was not returned to mpool ucp_requests
[1710950498.142003] [node055:682197:0]          mpool.c:43   UCX  WARN  object 0x12f6c6c0 was not returned to mpool ucp_requests
[1710950498.142005] [node055:682197:0]          mpool.c:43   UCX  WARN  object 0x12f6c880 was not returned to mpool ucp_requests
[1710950498.142009] [node055:682197:0]          mpool.c:43   UCX  WARN  object 0x12f6ca40 was not returned to mpool ucp_requests
[1710950498.142012] [node055:682197:0]          mpool.c:43   UCX  WARN  object 0x12f6cc00 was not returned to mpool ucp_requests
[1710950498.142016] [node055:682197:0]          mpool.c:43   UCX  WARN  object 0x12f6cdc0 was not returned to mpool ucp_requests
[1710950498.142019] [node055:682197:0]          mpool.c:43   UCX  WARN  object 0x12f6cf80 was not returned to mpool ucp_requests
[1710950498.143971] [node055:682210:0]          mpool.c:43   UCX  WARN  object 0x12e75140 was not returned to mpool ucp_requests
[1710950498.143983] [node055:682210:0]          mpool.c:43   UCX  WARN  object 0x12e75300 was not returned to mpool ucp_requests
[1710950498.143989] [node055:682210:0]          mpool.c:43   UCX  WARN  object 0x12e754c0 was not returned to mpool ucp_requests
[1710950498.143991] [node055:682210:0]          mpool.c:43   UCX  WARN  object 0x12e75680 was not returned to mpool ucp_requests
[1710950498.143994] [node055:682210:0]          mpool.c:43   UCX  WARN  object 0x12e75840 was not returned to mpool ucp_requests
[1710950498.143997] [node055:682210:0]          mpool.c:43   UCX  WARN  object 0x12e75a00 was not returned to mpool ucp_requests
[1710950498.143999] [node055:682210:0]          mpool.c:43   UCX  WARN  object 0x12e75bc0 was not returned to mpool ucp_requests
[1710950498.144001] [node055:682210:0]          mpool.c:43   UCX  WARN  object 0x12e75d80 was not returned to mpool ucp_requests
[1710950498.144004] [node055:682210:0]          mpool.c:43   UCX  WARN  object 0x12e75f40 was not returned to mpool ucp_requests
[1710950498.147455] [node055:682204:0]          mpool.c:43   UCX  WARN  object 0x13e4b440 was not returned to mpool ucp_requests
[1710950498.147467] [node055:682204:0]          mpool.c:43   UCX  WARN  object 0x13e4b600 was not returned to mpool ucp_requests
[1710950498.147471] [node055:682204:0]          mpool.c:43   UCX  WARN  object 0x13e4b7c0 was not returned to mpool ucp_requests
[1710950498.147473] [node055:682204:0]          mpool.c:43   UCX  WARN  object 0x13e4b980 was not returned to mpool ucp_requests
[1710950498.147476] [node055:682204:0]          mpool.c:43   UCX  WARN  object 0x13e4bb40 was not returned to mpool ucp_requests
[1710950498.147478] [node055:682204:0]          mpool.c:43   UCX  WARN  object 0x13e4bd00 was not returned to mpool ucp_requests
[1710950498.147488] [node055:682204:0]          mpool.c:43   UCX  WARN  object 0x13e4bec0 was not returned to mpool ucp_requests
[1710950498.147491] [node055:682204:0]          mpool.c:43   UCX  WARN  object 0x13e4c080 was not returned to mpool ucp_requests
[1710950498.147493] [node055:682204:0]          mpool.c:43   UCX  WARN  object 0x13e4c240 was not returned to mpool ucp_requests
[1710950498.150206] [node055:682202:0]          mpool.c:43   UCX  WARN  object 0x14555d40 was not returned to mpool ucp_requests
[1710950498.150221] [node055:682202:0]          mpool.c:43   UCX  WARN  object 0x14555f00 was not returned to mpool ucp_requests
[1710950498.150227] [node055:682202:0]          mpool.c:43   UCX  WARN  object 0x145560c0 was not returned to mpool ucp_requests
[1710950498.150231] [node055:682202:0]          mpool.c:43   UCX  WARN  object 0x14556280 was not returned to mpool ucp_requests
[1710950498.150235] [node055:682202:0]          mpool.c:43   UCX  WARN  object 0x14556440 was not returned to mpool ucp_requests
[1710950498.150238] [node055:682202:0]          mpool.c:43   UCX  WARN  object 0x14556600 was not returned to mpool ucp_requests
[1710950498.150242] [node055:682202:0]          mpool.c:43   UCX  WARN  object 0x145567c0 was not returned to mpool ucp_requests
[1710950498.150246] [node055:682202:0]          mpool.c:43   UCX  WARN  object 0x14556980 was not returned to mpool ucp_requests
[1710950498.150250] [node055:682202:0]          mpool.c:43   UCX  WARN  object 0x14556b40 was not returned to mpool ucp_requests
[1710950498.150253] [node055:682202:0]          mpool.c:43   UCX  WARN  object 0x14556d00 was not returned to mpool ucp_requests
[1710950498.150257] [node055:682202:0]          mpool.c:43   UCX  WARN  object 0x14556ec0 was not returned to mpool ucp_requests
[1710950498.152050] [node055:682186:0]          mpool.c:43   UCX  WARN  object 0x14382200 was not returned to mpool ucp_requests
[1710950498.152063] [node055:682186:0]          mpool.c:43   UCX  WARN  object 0x143823c0 was not returned to mpool ucp_requests
[1710950498.152068] [node055:682186:0]          mpool.c:43   UCX  WARN  object 0x14382580 was not returned to mpool ucp_requests
[1710950498.152071] [node055:682186:0]          mpool.c:43   UCX  WARN  object 0x14382740 was not returned to mpool ucp_requests
[1710950498.152075] [node055:682186:0]          mpool.c:43   UCX  WARN  object 0x14382900 was not returned to mpool ucp_requests
[1710950498.152079] [node055:682186:0]          mpool.c:43   UCX  WARN  object 0x14382ac0 was not returned to mpool ucp_requests
[1710950498.152082] [node055:682186:0]          mpool.c:43   UCX  WARN  object 0x14382c80 was not returned to mpool ucp_requests
[1710950498.152086] [node055:682186:0]          mpool.c:43   UCX  WARN  object 0x14382e40 was not returned to mpool ucp_requests
[1710950498.152089] [node055:682186:0]          mpool.c:43   UCX  WARN  object 0x14383000 was not returned to mpool ucp_requests
[1710950498.152093] [node055:682186:0]          mpool.c:43   UCX  WARN  object 0x143831c0 was not returned to mpool ucp_requests
[1710950498.172197] [node055:682199:0]          mpool.c:43   UCX  WARN  object 0x146e5040 was not returned to mpool ucp_requests
[1710950498.172210] [node055:682199:0]          mpool.c:43   UCX  WARN  object 0x146e5200 was not returned to mpool ucp_requests
[1710950498.172215] [node055:682199:0]          mpool.c:43   UCX  WARN  object 0x146e53c0 was not returned to mpool ucp_requests
[1710950498.172219] [node055:682199:0]          mpool.c:43   UCX  WARN  object 0x146e5580 was not returned to mpool ucp_requests
[1710950498.172223] [node055:682199:0]          mpool.c:43   UCX  WARN  object 0x146e5740 was not returned to mpool ucp_requests
[1710950498.172227] [node055:682199:0]          mpool.c:43   UCX  WARN  object 0x146e5900 was not returned to mpool ucp_requests
[1710950498.172230] [node055:682199:0]          mpool.c:43   UCX  WARN  object 0x146e5ac0 was not returned to mpool ucp_requests
[1710950498.172234] [node055:682199:0]          mpool.c:43   UCX  WARN  object 0x146e5c80 was not returned to mpool ucp_requests
[1710950498.172237] [node055:682199:0]          mpool.c:43   UCX  WARN  object 0x146e5e40 was not returned to mpool ucp_requests
[1710950498.172240] [node055:682199:0]          mpool.c:43   UCX  WARN  object 0x146e6000 was not returned to mpool ucp_requests
[1710950498.172244] [node055:682199:0]          mpool.c:43   UCX  WARN  object 0x146e61c0 was not returned to mpool ucp_requests
[1710950498.184114] [node055:682182:0]          mpool.c:43   UCX  WARN  object 0x1430b080 was not returned to mpool ucp_requests
[1710950498.184128] [node055:682182:0]          mpool.c:43   UCX  WARN  object 0x1430b240 was not returned to mpool ucp_requests
[1710950498.184132] [node055:682182:0]          mpool.c:43   UCX  WARN  object 0x1430b780 was not returned to mpool ucp_requests
[1710950498.184134] [node055:682182:0]          mpool.c:43   UCX  WARN  object 0x1430b940 was not returned to mpool ucp_requests
[1710950498.184137] [node055:682182:0]          mpool.c:43   UCX  WARN  object 0x1430bb00 was not returned to mpool ucp_requests
[1710950498.184139] [node055:682182:0]          mpool.c:43   UCX  WARN  object 0x1430bcc0 was not returned to mpool ucp_requests
[1710950498.184142] [node055:682182:0]          mpool.c:43   UCX  WARN  object 0x1430be80 was not returned to mpool ucp_requests
[1710950498.184144] [node055:682182:0]          mpool.c:43   UCX  WARN  object 0x1430c040 was not returned to mpool ucp_requests
[1710950498.184147] [node055:682182:0]          mpool.c:43   UCX  WARN  object 0x1430c200 was not returned to mpool ucp_requests
[1710950498.184225] [node055:682193:0]          mpool.c:43   UCX  WARN  object 0x12f11f00 was not returned to mpool ucp_requests
[1710950498.184236] [node055:682193:0]          mpool.c:43   UCX  WARN  object 0x12f120c0 was not returned to mpool ucp_requests
[1710950498.184239] [node055:682193:0]          mpool.c:43   UCX  WARN  object 0x12f12280 was not returned to mpool ucp_requests
[1710950498.184242] [node055:682193:0]          mpool.c:43   UCX  WARN  object 0x12f12440 was not returned to mpool ucp_requests
[1710950498.184244] [node055:682193:0]          mpool.c:43   UCX  WARN  object 0x12f12600 was not returned to mpool ucp_requests
[1710950498.184247] [node055:682193:0]          mpool.c:43   UCX  WARN  object 0x12f127c0 was not returned to mpool ucp_requests
[1710950498.184249] [node055:682193:0]          mpool.c:43   UCX  WARN  object 0x12f12980 was not returned to mpool ucp_requests
[1710950498.184252] [node055:682193:0]          mpool.c:43   UCX  WARN  object 0x12f12b40 was not returned to mpool ucp_requests
[1710950498.184254] [node055:682193:0]          mpool.c:43   UCX  WARN  object 0x12f12d00 was not returned to mpool ucp_requests
[1710950498.184256] [node055:682193:0]          mpool.c:43   UCX  WARN  object 0x12f12ec0 was not returned to mpool ucp_requests
[1710950498.184699] [node055:682196:0]          mpool.c:43   UCX  WARN  object 0x131a7080 was not returned to mpool ucp_requests
[1710950498.184713] [node055:682196:0]          mpool.c:43   UCX  WARN  object 0x131a7240 was not returned to mpool ucp_requests
[1710950498.184716] [node055:682196:0]          mpool.c:43   UCX  WARN  object 0x131a7400 was not returned to mpool ucp_requests
[1710950498.184719] [node055:682196:0]          mpool.c:43   UCX  WARN  object 0x131a75c0 was not returned to mpool ucp_requests
[1710950498.184721] [node055:682196:0]          mpool.c:43   UCX  WARN  object 0x131a7780 was not returned to mpool ucp_requests
[1710950498.184724] [node055:682196:0]          mpool.c:43   UCX  WARN  object 0x131a7940 was not returned to mpool ucp_requests
[1710950498.184726] [node055:682196:0]          mpool.c:43   UCX  WARN  object 0x131a7b00 was not returned to mpool ucp_requests
[1710950498.184729] [node055:682196:0]          mpool.c:43   UCX  WARN  object 0x131a7cc0 was not returned to mpool ucp_requests
[1710950498.184731] [node055:682196:0]          mpool.c:43   UCX  WARN  object 0x131a7e80 was not returned to mpool ucp_requests
[1710950498.184733] [node055:682196:0]          mpool.c:43   UCX  WARN  object 0x131a8040 was not returned to mpool ucp_requests
[1710950498.192163] [node055:682184:0]          mpool.c:43   UCX  WARN  object 0x13e59f40 was not returned to mpool ucp_requests
[1710950498.192181] [node055:682184:0]          mpool.c:43   UCX  WARN  object 0x13e5a2c0 was not returned to mpool ucp_requests
[1710950498.192185] [node055:682184:0]          mpool.c:43   UCX  WARN  object 0x13e5a480 was not returned to mpool ucp_requests
[1710950498.192187] [node055:682184:0]          mpool.c:43   UCX  WARN  object 0x13e5a640 was not returned to mpool ucp_requests
[1710950498.192190] [node055:682184:0]          mpool.c:43   UCX  WARN  object 0x13e5a800 was not returned to mpool ucp_requests
[1710950498.192192] [node055:682184:0]          mpool.c:43   UCX  WARN  object 0x13e5a9c0 was not returned to mpool ucp_requests
[1710950498.192195] [node055:682184:0]          mpool.c:43   UCX  WARN  object 0x13e5ab80 was not returned to mpool ucp_requests
[1710950498.192197] [node055:682184:0]          mpool.c:43   UCX  WARN  object 0x13e5ad40 was not returned to mpool ucp_requests
[1710950498.192199] [node055:682184:0]          mpool.c:43   UCX  WARN  object 0x13e5af00 was not returned to mpool ucp_requests
[1710950498.192939] [node055:682211:0]          mpool.c:43   UCX  WARN  object 0x137f9380 was not returned to mpool ucp_requests
[1710950498.192951] [node055:682211:0]          mpool.c:43   UCX  WARN  object 0x137f9540 was not returned to mpool ucp_requests
[1710950498.192956] [node055:682211:0]          mpool.c:43   UCX  WARN  object 0x137f9700 was not returned to mpool ucp_requests
[1710950498.192960] [node055:682211:0]          mpool.c:43   UCX  WARN  object 0x137f98c0 was not returned to mpool ucp_requests
[1710950498.192964] [node055:682211:0]          mpool.c:43   UCX  WARN  object 0x137f9a80 was not returned to mpool ucp_requests
[1710950498.192968] [node055:682211:0]          mpool.c:43   UCX  WARN  object 0x137f9c40 was not returned to mpool ucp_requests
[1710950498.192972] [node055:682211:0]          mpool.c:43   UCX  WARN  object 0x137f9e00 was not returned to mpool ucp_requests
[1710950498.192975] [node055:682211:0]          mpool.c:43   UCX  WARN  object 0x137f9fc0 was not returned to mpool ucp_requests
[1710950498.192979] [node055:682211:0]          mpool.c:43   UCX  WARN  object 0x137fa180 was not returned to mpool ucp_requests
[1710950498.193033] [node055:682190:0]          mpool.c:43   UCX  WARN  object 0x12f24ec0 was not returned to mpool ucp_requests
[1710950498.193044] [node055:682190:0]          mpool.c:43   UCX  WARN  object 0x12f25080 was not returned to mpool ucp_requests
[1710950498.193048] [node055:682190:0]          mpool.c:43   UCX  WARN  object 0x12f25240 was not returned to mpool ucp_requests
[1710950498.193050] [node055:682190:0]          mpool.c:43   UCX  WARN  object 0x12f25400 was not returned to mpool ucp_requests
[1710950498.193053] [node055:682190:0]          mpool.c:43   UCX  WARN  object 0x12f255c0 was not returned to mpool ucp_requests
[1710950498.193055] [node055:682190:0]          mpool.c:43   UCX  WARN  object 0x12f25780 was not returned to mpool ucp_requests
[1710950498.193057] [node055:682190:0]          mpool.c:43   UCX  WARN  object 0x12f25940 was not returned to mpool ucp_requests
[1710950498.193060] [node055:682190:0]          mpool.c:43   UCX  WARN  object 0x12f25b00 was not returned to mpool ucp_requests
[1710950498.193062] [node055:682190:0]          mpool.c:43   UCX  WARN  object 0x12f25cc0 was not returned to mpool ucp_requests
[1710950498.193064] [node055:682190:0]          mpool.c:43   UCX  WARN  object 0x12f25e80 was not returned to mpool ucp_requests
[1710950498.194026] [node055:682194:0]          mpool.c:43   UCX  WARN  object 0x13b38f40 was not returned to mpool ucp_requests
[1710950498.194039] [node055:682194:0]          mpool.c:43   UCX  WARN  object 0x13b39100 was not returned to mpool ucp_requests
[1710950498.194043] [node055:682194:0]          mpool.c:43   UCX  WARN  object 0x13b392c0 was not returned to mpool ucp_requests
[1710950498.194046] [node055:682194:0]          mpool.c:43   UCX  WARN  object 0x13b39480 was not returned to mpool ucp_requests
[1710950498.194049] [node055:682194:0]          mpool.c:43   UCX  WARN  object 0x13b39640 was not returned to mpool ucp_requests
[1710950498.194052] [node055:682194:0]          mpool.c:43   UCX  WARN  object 0x13b39800 was not returned to mpool ucp_requests
[1710950498.194055] [node055:682194:0]          mpool.c:43   UCX  WARN  object 0x13b399c0 was not returned to mpool ucp_requests
[1710950498.194057] [node055:682194:0]          mpool.c:43   UCX  WARN  object 0x13b39b80 was not returned to mpool ucp_requests
[1710950498.194060] [node055:682194:0]          mpool.c:43   UCX  WARN  object 0x13b39d40 was not returned to mpool ucp_requests
[1710950498.194063] [node055:682194:0]          mpool.c:43   UCX  WARN  object 0x13b39f00 was not returned to mpool ucp_requests
[1710950498.193051] [node055:682200:0]          mpool.c:43   UCX  WARN  object 0x13fb2040 was not returned to mpool ucp_requests
[1710950498.193069] [node055:682200:0]          mpool.c:43   UCX  WARN  object 0x13fb2200 was not returned to mpool ucp_requests
[1710950498.193074] [node055:682200:0]          mpool.c:43   UCX  WARN  object 0x13fb23c0 was not returned to mpool ucp_requests
[1710950498.193077] [node055:682200:0]          mpool.c:43   UCX  WARN  object 0x13fb2580 was not returned to mpool ucp_requests
[1710950498.193080] [node055:682200:0]          mpool.c:43   UCX  WARN  object 0x13fb2740 was not returned to mpool ucp_requests
[1710950498.193083] [node055:682200:0]          mpool.c:43   UCX  WARN  object 0x13fb2900 was not returned to mpool ucp_requests
[1710950498.193086] [node055:682200:0]          mpool.c:43   UCX  WARN  object 0x13fb2ac0 was not returned to mpool ucp_requests
[1710950498.193088] [node055:682200:0]          mpool.c:43   UCX  WARN  object 0x13fb2c80 was not returned to mpool ucp_requests
[1710950498.193091] [node055:682200:0]          mpool.c:43   UCX  WARN  object 0x13fb2e40 was not returned to mpool ucp_requests
[1710950498.193094] [node055:682200:0]          mpool.c:43   UCX  WARN  object 0x13fb3000 was not returned to mpool ucp_requests
[1710950498.193097] [node055:682200:0]          mpool.c:43   UCX  WARN  object 0x13fb31c0 was not returned to mpool ucp_requests
[1710950498.193977] [node055:682188:0]          mpool.c:43   UCX  WARN  object 0x13970f00 was not returned to mpool ucp_requests
[1710950498.193988] [node055:682188:0]          mpool.c:43   UCX  WARN  object 0x139710c0 was not returned to mpool ucp_requests
[1710950498.193991] [node055:682188:0]          mpool.c:43   UCX  WARN  object 0x13971280 was not returned to mpool ucp_requests
[1710950498.193994] [node055:682188:0]          mpool.c:43   UCX  WARN  object 0x13971440 was not returned to mpool ucp_requests
[1710950498.193997] [node055:682188:0]          mpool.c:43   UCX  WARN  object 0x13971600 was not returned to mpool ucp_requests
[1710950498.193999] [node055:682188:0]          mpool.c:43   UCX  WARN  object 0x139717c0 was not returned to mpool ucp_requests
[1710950498.194001] [node055:682188:0]          mpool.c:43   UCX  WARN  object 0x13971980 was not returned to mpool ucp_requests
[1710950498.194004] [node055:682188:0]          mpool.c:43   UCX  WARN  object 0x13971b40 was not returned to mpool ucp_requests
[1710950498.194006] [node055:682188:0]          mpool.c:43   UCX  WARN  object 0x13971d00 was not returned to mpool ucp_requests
[1710950498.194008] [node055:682188:0]          mpool.c:43   UCX  WARN  object 0x13971ec0 was not returned to mpool ucp_requests
[1710950498.194872] [node055:682181:0]          mpool.c:43   UCX  WARN  object 0x13840f80 was not returned to mpool ucp_requests
[1710950498.194884] [node055:682181:0]          mpool.c:43   UCX  WARN  object 0x13841140 was not returned to mpool ucp_requests
[1710950498.194888] [node055:682181:0]          mpool.c:43   UCX  WARN  object 0x13841300 was not returned to mpool ucp_requests
[1710950498.194890] [node055:682181:0]          mpool.c:43   UCX  WARN  object 0x138414c0 was not returned to mpool ucp_requests
[1710950498.194893] [node055:682181:0]          mpool.c:43   UCX  WARN  object 0x13841680 was not returned to mpool ucp_requests
[1710950498.194895] [node055:682181:0]          mpool.c:43   UCX  WARN  object 0x13841840 was not returned to mpool ucp_requests
[1710950498.194898] [node055:682181:0]          mpool.c:43   UCX  WARN  object 0x13841a00 was not returned to mpool ucp_requests
[1710950498.194900] [node055:682181:0]          mpool.c:43   UCX  WARN  object 0x13841d80 was not returned to mpool ucp_requests
[1710950498.194903] [node055:682181:0]          mpool.c:43   UCX  WARN  object 0x13841f40 was not returned to mpool ucp_requests
[1710950498.194897] [node055:682192:0]          mpool.c:43   UCX  WARN  object 0x130a4280 was not returned to mpool ucp_requests
[1710950498.194910] [node055:682192:0]          mpool.c:43   UCX  WARN  object 0x130a4440 was not returned to mpool ucp_requests
[1710950498.194914] [node055:682192:0]          mpool.c:43   UCX  WARN  object 0x130a4600 was not returned to mpool ucp_requests
[1710950498.194917] [node055:682192:0]          mpool.c:43   UCX  WARN  object 0x130a47c0 was not returned to mpool ucp_requests
[1710950498.194920] [node055:682192:0]          mpool.c:43   UCX  WARN  object 0x130a4980 was not returned to mpool ucp_requests
[1710950498.194923] [node055:682192:0]          mpool.c:43   UCX  WARN  object 0x130a4b40 was not returned to mpool ucp_requests
[1710950498.194926] [node055:682192:0]          mpool.c:43   UCX  WARN  object 0x130a4d00 was not returned to mpool ucp_requests
[1710950498.194928] [node055:682192:0]          mpool.c:43   UCX  WARN  object 0x130a4ec0 was not returned to mpool ucp_requests
[1710950498.194932] [node055:682192:0]          mpool.c:43   UCX  WARN  object 0x130a5080 was not returned to mpool ucp_requests
[1710950498.194934] [node055:682192:0]          mpool.c:43   UCX  WARN  object 0x130a5240 was not returned to mpool ucp_requests


-------------------------------------------------------------------------------
                          DFT DISPERSION CORRECTION                            
                                                                               
                              DFTD3 V3.1  Rev 1                                
                          USING Becke-Johnson damping                          
-------------------------------------------------------------------------------
The PBE0 functional is recognized
Active option DFTDOPT                   ...         4   

molecular C6(AA) [au] = 70592.222940 


            DFT-D V3
 parameters
 s6 scaling factor         :     1.0000 
 a1 scaling factor         :     0.4145 
 s8 scaling factor         :     1.2177 
 a2 scaling factor         :     4.8593 
 ad hoc parameters k1-k3   :    16.0000     1.3333    -4.0000 

 Edisp/kcal,au: -68.573380849918  -0.109278626649 
 E6   /kcal   : -44.324833226 
 E8   /kcal   : -24.248547624 
 % E8         :  35.361458519 

-------------------------   ----------------
Dispersion correction           -0.109278627
-------------------------   ----------------


-------------------------   --------------------
FINAL SINGLE POINT ENERGY     -1805.019399269606
-------------------------   --------------------


           ************************************************************
           *        Program running with 20 parallel MPI-processes    *
           *              working on a common directory               *
           ************************************************************
------------------------------------------------------------------------------
                         ORCA SCF GRADIENT CALCULATION
------------------------------------------------------------------------------

 ... reading COSX grid (gridx3)
Gradient of the Kohn-Sham DFT energy:
Kohn-Sham wavefunction type      ... RKS
Hartree-Fock exchange scaling    ...    0.250
Number of operators              ...    1
Number of atoms                  ...   82
Basis set dimensions             ... 1542
Integral neglect threshold       ... 2.5e-11
Integral primitive cutoff        ... 2.5e-12
SHARK Integral package           ... ON

Nuc. rep. gradient       (SHARK) ... done (  0.1 sec)
HCore & Overlap gradient (SHARK) ... done (  1.8 sec)
RI-J gradient            (SHARK) ... done (  8.3 sec)
COSX-gradient                    ... done ( 70.8 sec)
Exchange-correlation gradient    ... done
Dispersion correction            ... done

------------------
CARTESIAN GRADIENT
------------------

   1   O   :   -0.019515502    0.012244801   -0.010278752
   2   O   :    0.033385456   -0.014735173    0.008407924
   3   N   :   -0.014791885    0.010681722   -0.044408950
   4   N   :   -0.011101608    0.002358680    0.008646973
   5   C   :    0.007538365   -0.046606348    0.047722726
   6   C   :    0.004606688   -0.003091372   -0.008782445
   7   H   :    0.002177905    0.001163021   -0.009581164
   8   C   :    0.005719433   -0.010114398    0.008579810
   9   C   :    0.005422171    0.001153196    0.002477149
  10   H   :    0.002301230    0.000108933    0.001757024
  11   C   :    0.006078571    0.006845740   -0.000533407
  12   H   :    0.001219837    0.001286375    0.000377675
  13   C   :    0.002340319    0.000997231    0.000725347
  14   H   :    0.000139137    0.001141329    0.000093268
  15   C   :   -0.004122307    0.005877163   -0.003739681
  16   H   :   -0.000669336    0.001508751   -0.000863724
  17   C   :   -0.002564707   -0.003161568   -0.002250957
  18   H   :   -0.004370588    0.001861984   -0.001330093
  19   C   :    0.001174426   -0.001054781    0.011143498
  20   C   :    0.000115985    0.003386235   -0.002652049
  21   H   :    0.002041899   -0.001759347   -0.000133175
  22   H   :   -0.000646384   -0.003003880   -0.000944553
  23   H   :    0.000198506   -0.001581030   -0.000006679
  24   C   :   -0.000912168    0.000064295   -0.001404988
  25   H   :    0.000049958    0.002458218   -0.000956502
  26   H   :   -0.001098134    0.000565004   -0.002315233
  27   H   :    0.001225554    0.001413868   -0.001779828
  28   C   :   -0.000315277    0.002007097   -0.004455651
  29   H   :   -0.003368388   -0.001134173    0.000799431
  30   H   :   -0.001089518    0.001100098    0.002264818
  31   H   :   -0.001526122   -0.000459126    0.001168362
  32   C   :    0.011795628    0.003118984    0.002203744
  33   C   :    0.004152199   -0.003214178   -0.018241368
  34   C   :   -0.006718897    0.002644186    0.014331470
  35   H   :   -0.005724726    0.003070081    0.002943145
  36   C   :   -0.002306134    0.000832560   -0.004903430
  37   H   :   -0.001581733    0.000672313   -0.000173328
  38   C   :   -0.008510524    0.004154879    0.004283980
  39   H   :   -0.001576267    0.001136937    0.001124935
  40   C   :    0.001744222   -0.003317871   -0.001445164
  41   H   :   -0.004907993    0.001519423    0.001003220
  42   C   :   -0.005219692    0.003722824   -0.007733578
  43   C   :    0.000133987   -0.000650743    0.003918306
  44   H   :   -0.000901734   -0.002008422   -0.000971294
  45   H   :    0.001776619   -0.003303108   -0.001201806
  46   H   :    0.001347826   -0.001377327    0.001113872
  47   C   :    0.001536814    0.000255047    0.001141561
  48   H   :    0.000331252    0.000429877    0.001655879
  49   H   :    0.002667441    0.000862306    0.000480826
  50   H   :    0.001079988    0.002760921    0.000153385
  51   C   :    0.006975439   -0.005678076    0.007583741
  52   H   :    0.001295609    0.001505887    0.001416655
  53   H   :    0.000503173   -0.001091569    0.006352810
  54   H   :   -0.001058110   -0.001914916    0.000646555
  55   C   :   -0.001219353    0.023496784   -0.017165559
  56   C   :   -0.002761316    0.002506062   -0.001742599
  57   C   :    0.003688601    0.003299713   -0.005549743
  58   H   :    0.002795497   -0.002705117    0.000079907
  59   C   :   -0.000741696   -0.006645384    0.003465381
  60   H   :    0.000697827   -0.002319200    0.001037087
  61   C   :   -0.001527880   -0.003001655    0.002275095
  62   H   :   -0.001016043   -0.001386508    0.001504903
  63   C   :   -0.006516133   -0.001380582    0.003601459
  64   H   :   -0.002331501    0.000103532    0.001364587
  65   C   :    0.002780139    0.003935413   -0.002948067
  66   H   :   -0.002741479    0.002323239    0.001437926
  67   H   :    0.007231094    0.004486622    0.002743630
  68   O   :   -0.006699212    0.006850342   -0.000445235
  69   C   :    0.002740110    0.012998987    0.002397368
  70   C   :   -0.004414412   -0.005103388   -0.004023734
  71   C   :   -0.004599107   -0.000090807   -0.003443458
  72   H   :   -0.000374310   -0.003282518   -0.001374508
  73   C   :    0.004964691   -0.005175264    0.001665690
  74   H   :    0.001363901   -0.002084439    0.000241011
  75   C   :    0.003504416   -0.000384829    0.002494581
  76   H   :    0.001811782   -0.000396218    0.001115355
  77   C   :    0.005227683    0.002270373    0.004325840
  78   H   :    0.001376165    0.001512174    0.001331854
  79   C   :   -0.006235344    0.003330492   -0.002796964
  80   H   :    0.000146106    0.003441609    0.001285839
  81   O   :   -0.000590306   -0.020542820   -0.003608744
  82   H   :   -0.003217075    0.008101960   -0.002826639

Difference to translation invariance:
           :   -0.0001792549   -0.0001888570   -0.0001274466

Difference to rotation invariance:
           :   -0.0037138313    0.0026479957    0.0012604074

Norm of the cartesian gradient     ...    0.1168659081
RMS gradient                       ...    0.0074510982
MAX gradient                       ...    0.0477227256

-------
TIMINGS
-------

Total SCF gradient time            ...      114.276 sec

One electron gradient       ....       1.834 sec  (  1.6%)
RI-J Coulomb gradient       ....       8.333 sec  (  7.3%)
COSX gradient               ....      70.802 sec  ( 62.0%)
XC gradient                 ....      11.094 sec  (  9.7%)
CPCM gradient               ....       3.690 sec  (  3.2%)
   A-Matrix (El+Nuc)        ....       0.905 sec  (  0.8%)
   Potential                ....       2.785 sec  (  2.4%)

Maximum memory used throughout the entire SCFGRAD-calculation: 357.9 MB
------------------------------------------------------------------------------
                         ORCA GEOMETRY RELAXATION STEP
------------------------------------------------------------------------------

Reading the OPT-File                    .... done
Getting information on internals        .... done
Copying old internal coords+grads       .... done
Making the new internal coordinates     .... (new redundants).... done
Validating the new internal coordinates .... (new redundants).... done
Calculating the B-matrix                .... done
Calculating the G,G- and P matrices     .... done
Transforming gradient to internals      .... done
Projecting the internal gradient        .... done
Number of atoms                         ....  82
Number of internal coordinates          .... 433
Current Energy                          .... -1805.019399270 Eh
Current gradient norm                   ....     0.116865908 Eh/bohr
Maximum allowed component of the step   ....  0.150
Current trust radius                    ....  0.300
Evaluating the initial hessian          ....  (Almloef) done
Projecting the Hessian                  .... done
Forming the augmented Hessian           .... done
Diagonalizing the augmented Hessian     .... done
Last element of RFO vector              ....  0.936647009
Lowest eigenvalues of augmented Hessian:
 -0.028170184  0.000143832  0.000508562  0.001221936  0.002238562
Length of the computed step             ....  0.373966626
Warning: the length of the step is outside the trust region - taking restricted step instead
The input lambda is                     ....    -0.028170
   iter:   1  x=   -0.041078  g=    3.861961 f(x)=     0.049851
   iter:   2  x=   -0.048556  g=    1.943668 f(x)=     0.014534
   iter:   3  x=   -0.049994  g=    1.432934 f(x)=     0.002061
   iter:   4  x=   -0.050034  g=    1.358901 f(x)=     0.000054
   iter:   5  x=   -0.050034  g=    1.356942 f(x)=     0.000000
   iter:   6  x=   -0.050034  g=    1.356941 f(x)=     0.000000
   iter:   7  x=   -0.050034  g=    1.356941 f(x)=     0.000000
The output lambda is                    ....    -0.050034 (7 iterations)
The final length of the internal step   ....  0.300000000
Converting the step to cartesian space:
 Initial RMS(Int)=    0.0144170799
Transforming coordinates:
 Iter   0:  RMS(Cart)=    0.1772507680 RMS(Int)=    0.9538578337
 Iter   1:  RMS(Cart)=    0.0091766373 RMS(Int)=    0.0022002281
 Iter   2:  RMS(Cart)=    0.0007256616 RMS(Int)=    0.0001568228
 Iter   3:  RMS(Cart)=    0.0000692328 RMS(Int)=    0.0000140570
 Iter   4:  RMS(Cart)=    0.0000057216 RMS(Int)=    0.0000014205
 Iter   5:  RMS(Cart)=    0.0000005365 RMS(Int)=    0.0000000893
 Iter   6:  RMS(Cart)=    0.0000000484 RMS(Int)=    0.0000000122
done
Storing new coordinates                 .... done

                                .--------------------.
          ----------------------|Geometry convergence|-------------------------
          Item                value                   Tolerance       Converged
          ---------------------------------------------------------------------
          RMS gradient        0.0053445181            0.0001000000      NO
          MAX gradient        0.0489085833            0.0003000000      NO
          RMS step            0.0144170799            0.0020000000      NO
          MAX step            0.0589542704            0.0040000000      NO
          ........................................................
          Max(Bonds)      0.0312      Max(Angles)    2.49
          Max(Dihed)        2.84      Max(Improp)    0.00
          ---------------------------------------------------------------------

The optimization has not yet converged - more geometry cycles are needed


    ---------------------------------------------------------------------------
                         Redundant Internal Coordinates
                            (Angstroem and degrees)

        Definition                    Value    dE/dq     Step     New-Value
    ----------------------------------------------------------------------------
     1. B(C   4,O   0)                1.3556 -0.022776  0.0173    1.3729   
     2. B(C   4,N   2)                1.2878  0.048909 -0.0299    1.2579   
     3. B(C   5,N   3)                1.4861  0.023425 -0.0289    1.4573   
     4. B(C   5,C   4)                1.5491  0.021035 -0.0289    1.5202   
     5. B(H   6,C   5)                1.0992  0.004072 -0.0054    1.0938   
     6. B(C   7,C   5)                1.5309  0.007785 -0.0100    1.5209   
     7. B(C   8,C   7)                1.4101  0.015180 -0.0130    1.3972   
     8. B(H   9,C   8)                1.0890  0.003019 -0.0037    1.0853   
     9. B(C  10,C   8)                1.3964  0.009956 -0.0080    1.3884   
    10. B(H  11,C  10)                1.0865  0.001637 -0.0021    1.0844   
    11. B(C  12,C  10)                1.3908  0.003033 -0.0022    1.3886   
    12. B(H  13,C  12)                1.0863  0.001125 -0.0014    1.0848   
    13. B(C  14,C  12)                1.3919  0.005866 -0.0044    1.3875   
    14. B(H  15,C  14)                1.0868  0.001738 -0.0022    1.0846   
    15. B(C  16,C   7)                1.4029  0.011239 -0.0094    1.3935   
    16. B(C  16,C  14)                1.3985  0.008768 -0.0070    1.3915   
    17. B(H  17,C  16)                1.0865  0.003811 -0.0049    1.0816   
    18. B(C  18,N   2)                1.4671  0.001605 -0.0018    1.4653   
    19. B(C  19,C  18)                1.5320  0.004198 -0.0053    1.5268   
    20. B(H  20,C  19)                1.0959  0.001972 -0.0026    1.0933   
    21. B(H  21,C  19)                1.0960  0.002106 -0.0028    1.0932   
    22. B(H  22,C  19)                1.0935  0.001006 -0.0013    1.0922   
    23. B(C  23,C  18)                1.5408  0.007924 -0.0103    1.5305   
    24. B(H  24,C  23)                1.0965  0.002091 -0.0028    1.0937   
    25. B(H  25,C  23)                1.0957  0.002024 -0.0027    1.0930   
    26. B(H  26,C  23)                1.0964  0.001982 -0.0026    1.0938   
    27. B(C  27,C  18)                1.5329  0.005477 -0.0069    1.5260   
    28. B(H  28,C  27)                1.0960  0.002297 -0.0030    1.0929   
    29. B(H  29,C  27)                1.0961  0.001997 -0.0026    1.0935   
    30. B(H  30,C  27)                1.0938  0.001243 -0.0016    1.0922   
    31. B(C  31,N   3)                1.3931  0.011192 -0.0106    1.3825   
    32. B(C  32,C  31)                1.4303  0.010852 -0.0110    1.4193   
    33. B(C  33,C  32)                1.4202  0.024170 -0.0213    1.3989   
    34. B(H  34,C  33)                1.0857  0.002751 -0.0035    1.0822   
    35. B(C  35,C  33)                1.3934  0.004367 -0.0033    1.3902   
    36. B(H  36,C  35)                1.0863  0.001296 -0.0017    1.0847   
    37. B(C  37,C  35)                1.3785 -0.004218  0.0037    1.3821   
    38. B(H  38,C  37)                1.0860  0.000544 -0.0010    1.0850   
    39. B(C  39,C  37)                1.3936  0.008990 -0.0071    1.3865   
    40. B(C  39,C  31)                1.4113  0.011298 -0.0100    1.4013   
    41. B(H  40,C  39)                1.0831 -0.000230  0.0003    1.0834   
    42. B(C  41,C  32)                1.5578  0.016772 -0.0232    1.5346   
    43. B(C  42,C  41)                1.5454  0.008061 -0.0097    1.5356   
    44. B(H  43,C  42)                1.0965  0.001790 -0.0024    1.0942   
    45. B(H  44,C  42)                1.0967  0.002106 -0.0028    1.0939   
    46. B(H  45,C  42)                1.0883  0.001839 -0.0012    1.0871   
    47. B(C  46,C  41)                1.5450  0.005777 -0.0079    1.5371   
    48. B(H  47,C  46)                1.0900 -0.001393  0.0018    1.0918   
    49. B(H  48,C  46)                1.0967  0.000829 -0.0015    1.0952   
    50. B(H  49,C  46)                1.0970  0.002349 -0.0031    1.0939   
    51. B(C  50,C  41)                1.5585  0.015461 -0.0212    1.5374   
    52. B(H  51,C  50)                1.0963  0.001823 -0.0024    1.0939   
    53. B(H  52,C  50)                1.0972  0.003606 -0.0048    1.0925   
    54. B(H  53,C  50)                1.0966  0.002070 -0.0027    1.0938   
    55. B(C  54,O   1)                1.2250  0.027519 -0.0137    1.2113   
    56. B(C  54,O   0)                1.3533  0.004556 -0.0039    1.3494   
    57. B(C  55,C  54)                1.4859  0.009244 -0.0102    1.4757   
    58. B(C  56,C  55)                1.4015  0.007957 -0.0066    1.3949   
    59. B(H  57,C  56)                1.0881  0.003123 -0.0040    1.0841   
    60. B(C  58,C  56)                1.3959  0.011671 -0.0093    1.3866   
    61. B(H  59,C  58)                1.0873  0.002555 -0.0033    1.0840   
    62. B(C  60,C  58)                1.3944  0.005102 -0.0040    1.3904   
    63. B(H  61,C  60)                1.0876  0.002275 -0.0029    1.0846   
    64. B(C  62,C  60)                1.3946  0.005536 -0.0043    1.3902   
    65. B(H  63,C  62)                1.0873  0.002629 -0.0034    1.0840   
    66. B(C  64,C  62)                1.3964  0.011074 -0.0089    1.3875   
    67. B(C  64,C  55)                1.4014  0.008677 -0.0070    1.3945   
    68. B(H  65,H  38)                4.1407  0.001358 -0.0090    4.1317   
    69. B(H  65,C  64)                1.0874  0.004263 -0.0048    1.0826   
    70. B(H  66,N   3)                1.0164  0.007605 -0.0085    1.0079   
    71. B(O  67,H   9)                2.6545  0.000989 -0.0080    2.6464   
    72. B(C  68,O  67)                1.2186  0.009999 -0.0047    1.2139   
    73. B(C  69,C  68)                1.4830  0.005184 -0.0052    1.4777   
    74. B(C  70,C  69)                1.4005  0.007701 -0.0062    1.3943   
    75. B(H  71,C  70)                1.0873  0.003312 -0.0042    1.0830   
    76. B(C  72,C  70)                1.3967  0.010467 -0.0084    1.3883   
    77. B(H  73,C  72)                1.0873  0.002458 -0.0031    1.0841   
    78. B(C  74,C  72)                1.3950  0.005474 -0.0044    1.3906   
    79. B(H  75,C  74)                1.0875  0.002167 -0.0028    1.0847   
    80. B(C  76,C  74)                1.3946  0.005438 -0.0043    1.3903   
    81. B(H  77,H  48)                4.5993 -0.001462  0.0116    4.6109   
    82. B(H  77,C  76)                1.0872  0.002705 -0.0034    1.0839   
    83. B(C  78,C  76)                1.3961  0.012505 -0.0098    1.3863   
    84. B(C  78,C  69)                1.4011  0.008613 -0.0069    1.3942   
    85. B(H  79,C  78)                1.0880  0.003112 -0.0040    1.0841   
    86. B(O  80,C  68)                1.3440  0.012760 -0.0093    1.3347   
    87. B(H  81,H  45)                2.9095  0.002654 -0.0175    2.8919   
    88. B(H  81,O   1)                1.6338 -0.005433  0.0312    1.6650   
    89. B(H  81,O  80)                0.9928  0.000814 -0.0007    0.9921   
    90. A(C   4,O   0,C  54)          116.28 -0.016724    2.12    118.40   
    91. A(C  54,O   1,H  81)          148.67  0.010316   -1.73    146.95   
    92. A(C   4,N   2,C  18)          124.18  0.008352   -1.02    123.16   
    93. A(C  31,N   3,H  66)          114.29 -0.007208    0.89    115.17   
    94. A(C   5,N   3,H  66)          108.33 -0.009725    1.23    109.56   
    95. A(C   5,N   3,C  31)          127.25  0.020593   -2.49    124.76   
    96. A(O   0,C   4,N   2)          121.33 -0.008381    1.13    122.46   
    97. A(N   2,C   4,C   5)          122.47 -0.002213    0.48    122.95   
    98. A(O   0,C   4,C   5)          116.16  0.010554   -1.59    114.56   
    99. A(C   4,C   5,C   7)          119.37  0.006030   -0.87    118.50   
   100. A(N   3,C   5,C   7)          110.61 -0.010739    1.84    112.45   
   101. A(C   4,C   5,H   6)          102.12 -0.004062    0.87    102.98   
   102. A(H   6,C   5,C   7)          103.82 -0.003311    1.51    105.33   
   103. A(N   3,C   5,C   4)          112.69  0.006965   -1.91    110.78   
   104. A(N   3,C   5,H   6)          106.66  0.005044   -1.31    105.34   
   105. A(C   5,C   7,C   8)          118.20  0.006122   -0.82    117.38   
   106. A(C   8,C   7,C  16)          117.59 -0.004603    0.53    118.13   
   107. A(C   5,C   7,C  16)          124.19 -0.001501    0.27    124.46   
   108. A(C   7,C   8,C  10)          121.37  0.001330   -0.20    121.17   
   109. A(C   7,C   8,H   9)          119.95  0.000504   -0.08    119.87   
   110. A(H   9,C   8,C  10)          118.68 -0.001835    0.28    118.96   
   111. A(H  11,C  10,C  12)          120.15 -0.000498    0.07    120.22   
   112. A(C   8,C  10,H  11)          119.91  0.001089   -0.16    119.75   
   113. A(C   8,C  10,C  12)          119.94 -0.000591    0.09    120.03   
   114. A(C  10,C  12,H  13)          120.15 -0.001130    0.11    120.26   
   115. A(H  13,C  12,C  14)          120.12 -0.001181    0.12    120.24   
   116. A(C  10,C  12,C  14)          119.73  0.002311   -0.23    119.50   
   117. A(H  15,C  14,C  16)          119.74  0.000461   -0.09    119.65   
   118. A(C  12,C  14,C  16)          120.30  0.000371   -0.01    120.29   
   119. A(C  12,C  14,H  15)          119.96 -0.000832    0.10    120.06   
   120. A(C  14,C  16,H  17)          117.78 -0.003720    0.53    118.32   
   121. A(C   7,C  16,H  17)          121.16  0.002539   -0.36    120.80   
   122. A(C   7,C  16,C  14)          121.06  0.001180   -0.18    120.88   
   123. A(N   2,C  18,C  19)          111.56 -0.000352   -0.03    111.53   
   124. A(C  19,C  18,C  27)          111.93  0.001270   -0.41    111.52   
   125. A(N   2,C  18,C  27)          111.34  0.000962   -0.37    110.96   
   126. A(C  23,C  18,C  27)          108.21 -0.001183    0.34    108.55   
   127. A(C  19,C  18,C  23)          108.26 -0.000322    0.22    108.48   
   128. A(N   2,C  18,C  23)          105.21 -0.000576    0.34    105.55   
   129. A(C  18,C  19,H  21)          111.00  0.002784   -0.48    110.51   
   130. A(C  18,C  19,H  22)          112.36  0.000546   -0.03    112.32   
   131. A(C  18,C  19,H  20)          111.10  0.001550   -0.27    110.83   
   132. A(H  21,C  19,H  22)          106.83 -0.002069    0.38    107.21   
   133. A(H  20,C  19,H  22)          107.42 -0.001636    0.35    107.77   
   134. A(H  20,C  19,H  21)          107.92 -0.001517    0.11    108.03   
   135. A(H  25,C  23,H  26)          107.93 -0.001545    0.21    108.15   
   136. A(H  24,C  23,H  26)          107.15 -0.001880    0.37    107.52   
   137. A(C  18,C  23,H  26)          111.08  0.001470   -0.22    110.86   
   138. A(H  24,C  23,H  25)          107.92 -0.001536    0.22    108.14   
   139. A(C  18,C  23,H  25)          111.49  0.001814   -0.32    111.16   
   140. A(C  18,C  23,H  24)          111.09  0.001380   -0.21    110.88   
   141. A(H  29,C  27,H  30)          107.32 -0.001761    0.39    107.71   
   142. A(H  28,C  27,H  30)          106.93 -0.002480    0.43    107.36   
   143. A(C  18,C  27,H  30)          112.39  0.000882   -0.08    112.31   
   144. A(H  28,C  27,H  29)          107.92 -0.001542    0.11    108.02   
   145. A(C  18,C  27,H  29)          111.06  0.001145   -0.20    110.85   
   146. A(C  18,C  27,H  28)          111.00  0.003380   -0.59    110.41   
   147. A(N   3,C  31,C  39)          120.19  0.004236   -0.30    119.88   
   148. A(N   3,C  31,C  32)          121.72  0.002149   -0.35    121.37   
   149. A(C  32,C  31,C  39)          117.74 -0.006752    0.88    118.62   
   150. A(C  31,C  32,C  33)          117.60 -0.000752    0.02    117.62   
   151. A(C  33,C  32,C  41)          118.22 -0.002669    0.55    118.77   
   152. A(C  31,C  32,C  41)          124.18  0.003421   -0.56    123.61   
   153. A(H  34,C  33,C  35)          115.63 -0.006154    0.92    116.55   
   154. A(C  32,C  33,C  35)          122.75 -0.001152    0.09    122.85   
   155. A(C  32,C  33,H  34)          121.61  0.007306   -1.01    120.60   
   156. A(H  36,C  35,C  37)          120.42 -0.002277    0.27    120.69   
   157. A(C  33,C  35,C  37)          119.40  0.002214   -0.21    119.19   
   158. A(C  33,C  35,H  36)          120.18  0.000061   -0.06    120.12   
   159. A(C  35,C  37,H  38)          120.49 -0.001837    0.23    120.72   
   160. A(H  38,C  37,C  39)          120.11  0.000858   -0.20    119.91   
   161. A(C  35,C  37,C  39)          119.40  0.000980   -0.03    119.37   
   162. A(C  37,C  39,H  40)          115.84 -0.008026    1.11    116.95   
   163. A(C  31,C  39,H  40)          121.17  0.002613   -0.40    120.78   
   164. A(C  31,C  39,C  37)          122.99  0.005418   -0.72    122.27   
   165. A(C  46,C  41,C  50)          104.94 -0.002663    0.93    105.87   
   166. A(C  42,C  41,C  50)          104.22 -0.003582    1.05    105.28   
   167. A(C  32,C  41,C  50)          113.94  0.005228   -1.48    112.46   
   168. A(C  42,C  41,C  46)          111.58  0.002426   -0.28    111.30   
   169. A(C  32,C  41,C  46)          110.40 -0.001763    0.20    110.59   
   170. A(C  32,C  41,C  42)          111.47  0.000300   -0.34    111.13   
   171. A(H  44,C  42,H  45)          106.11 -0.003675    0.65    106.76   
   172. A(H  43,C  42,H  45)          106.99 -0.001640    0.24    107.24   
   173. A(C  41,C  42,H  45)          114.12  0.002021   -0.21    113.90   
   174. A(H  43,C  42,H  44)          107.49 -0.001976    0.23    107.72   
   175. A(C  41,C  42,H  44)          111.09  0.003615   -0.59    110.50   
   176. A(C  41,C  42,H  43)          110.69  0.001093   -0.24    110.45   
   177. A(H  48,C  46,H  49)          107.51 -0.001702    0.27    107.78   
   178. A(H  47,C  46,H  49)          106.43 -0.001610    0.30    106.73   
   179. A(C  41,C  46,H  49)          110.66  0.001843   -0.28    110.38   
   180. A(H  47,C  46,H  48)          106.69 -0.001059    0.17    106.86   
   181. A(C  41,C  46,H  48)          110.98  0.001447   -0.29    110.69   
   182. A(C  41,C  46,H  47)          114.22  0.000728   -0.11    114.12   
   183. A(H  52,C  50,H  53)          106.96 -0.003199    0.46    107.43   
   184. A(H  51,C  50,H  53)          108.51  0.000542   -0.04    108.47   
   185. A(C  41,C  50,H  53)          111.66 -0.000846    0.12    111.78   
   186. A(H  51,C  50,H  52)          106.40 -0.003583    0.59    106.98   
   187. A(C  41,C  50,H  52)          111.10  0.007520   -1.22    109.88   
   188. A(C  41,C  50,H  51)          111.94 -0.000765    0.14    112.08   
   189. A(O   1,C  54,C  55)          122.98 -0.004662    0.54    123.52   
   190. A(O   0,C  54,C  55)          109.96 -0.016890    1.87    111.83   
   191. A(O   0,C  54,O   1)          126.95  0.021506   -2.36    124.59   
   192. A(C  56,C  55,C  64)          119.57 -0.002752    0.34    119.91   
   193. A(C  54,C  55,C  64)          122.08  0.001443   -0.25    121.83   
   194. A(C  54,C  55,C  56)          118.33  0.001320   -0.10    118.22   
   195. A(H  57,C  56,C  58)          119.32 -0.002777    0.40    119.71   
   196. A(C  55,C  56,C  58)          120.16  0.000823   -0.12    120.03   
   197. A(C  55,C  56,H  57)          120.53  0.001954   -0.28    120.25   
   198. A(H  59,C  58,C  60)          120.01 -0.000927    0.12    120.13   
   199. A(C  56,C  58,C  60)          120.01  0.000637   -0.07    119.94   
   200. A(C  56,C  58,H  59)          119.98  0.000290   -0.05    119.93   
   201. A(H  61,C  60,C  62)          119.92  0.000056   -0.02    119.91   
   202. A(C  58,C  60,C  62)          120.12 -0.000179    0.05    120.17   
   203. A(C  58,C  60,H  61)          119.95  0.000122   -0.03    119.93   
   204. A(H  63,C  62,C  64)          119.87  0.000536   -0.08    119.79   
   205. A(C  60,C  62,C  64)          120.09  0.000179   -0.01    120.08   
   206. A(C  60,C  62,H  63)          120.03 -0.000717    0.10    120.13   
   207. A(C  62,C  64,H  65)          118.83 -0.003135    0.44    119.28   
   208. A(C  55,C  64,H  65)          121.10  0.001844   -0.26    120.84   
   209. A(C  55,C  64,C  62)          120.05  0.001289   -0.18    119.87   
   210. A(O  67,C  68,C  69)          124.96  0.008621   -0.97    123.99   
   211. A(C  69,C  68,O  80)          112.42 -0.011435    1.24    113.66   
   212. A(O  67,C  68,O  80)          122.61  0.002840   -0.28    122.33   
   213. A(C  68,C  69,C  70)          122.11 -0.001420    0.10    122.21   
   214. A(C  70,C  69,C  78)          119.62 -0.002107    0.23    119.85   
   215. A(C  68,C  69,C  78)          118.27  0.003530   -0.33    117.94   
   216. A(H  71,C  70,C  72)          119.29 -0.002179    0.29    119.58   
   217. A(C  69,C  70,C  72)          120.04  0.001587   -0.18    119.87   
   218. A(C  69,C  70,H  71)          120.67  0.000591   -0.11    120.56   
   219. A(H  73,C  72,C  74)          120.00 -0.000488    0.06    120.07   
   220. A(C  70,C  72,C  74)          120.08  0.000005    0.01    120.09   
   221. A(C  70,C  72,H  73)          119.92  0.000483   -0.08    119.84   
   222. A(H  75,C  74,C  76)          119.96  0.000006   -0.01    119.95   
   223. A(C  72,C  74,C  76)          120.12  0.000007    0.02    120.13   
   224. A(C  72,C  74,H  75)          119.93 -0.000014   -0.01    119.92   
   225. A(H  77,C  76,C  78)          119.97  0.001285   -0.15    119.82   
   226. A(C  74,C  76,C  78)          119.98  0.000670   -0.08    119.90   
   227. A(C  74,C  76,H  77)          120.04 -0.001955    0.23    120.27   
   228. A(C  76,C  78,H  79)          119.52 -0.001937    0.29    119.81   
   229. A(C  69,C  78,H  79)          120.31  0.002099   -0.28    120.03   
   230. A(C  69,C  78,C  76)          120.16 -0.000162   -0.01    120.16   
   231. A(C  68,O  80,H  81)          106.46 -0.003775    0.81    107.27   
   232. A(O   1,H  81,O  80)          165.45  0.001123   -0.12    165.33   
   233. D(C   5,C   4,N   2,C  18)   -178.00  0.004234   -2.34   -180.34   
   234. D(C   5,C   4,O   0,C  54)    -49.91  0.001962   -0.32    -50.24   
   235. D(O   0,C   4,N   2,C  18)     -0.45  0.003324   -1.93     -2.38   
   236. D(N   2,C   4,O   0,C  54)    132.39  0.003082   -0.76    131.63   
   237. D(C   7,C   5,C   4,N   2)     21.54 -0.001446    2.30     23.84   
   238. D(H   6,C   5,N   3,C  31)    177.85  0.000571   -0.88    176.97   
   239. D(N   3,C   5,C   4,N   2)    153.84 -0.003903    2.07    155.91   
   240. D(N   3,C   5,C   4,O   0)    -23.83 -0.002620    1.62    -22.21   
   241. D(C   4,C   5,N   3,H  66)    146.34  0.000919   -1.51    144.83   
   242. D(C   4,C   5,N   3,C  31)    -70.89  0.001969   -1.52    -72.41   
   243. D(H   6,C   5,N   3,H  66)     35.08 -0.000479   -0.88     34.21   
   244. D(H   6,C   5,C   4,O   0)     90.22  0.003935   -0.23     89.98   
   245. D(H   6,C   5,C   4,N   2)    -92.11  0.002651    0.22    -91.89   
   246. D(C   7,C   5,C   4,O   0)   -156.13 -0.000163    1.85   -154.29   
   247. D(C   7,C   5,N   3,H  66)    -77.18  0.005853   -2.83    -80.01   
   248. D(C   7,C   5,N   3,C  31)     65.59  0.006904   -2.84     62.76   
   249. D(C  16,C   7,C   5,H   6)    137.99 -0.002743    1.92    139.91   
   250. D(C  16,C   7,C   5,C   4)     25.26  0.001677    0.19     25.45   
   251. D(C  16,C   7,C   5,N   3)   -107.94 -0.003345    2.00   -105.94   
   252. D(C   8,C   7,C   5,C   4)   -156.24  0.002453   -0.50   -156.75   
   253. D(C   8,C   7,C   5,N   3)     70.56 -0.002568    1.30     71.86   
   254. D(C   8,C   7,C   5,H   6)    -43.51 -0.001966    1.23    -42.29   
   255. D(C  10,C   8,C   7,C  16)     -0.51 -0.000221    0.16     -0.36   
   256. D(C  10,C   8,C   7,C   5)   -179.11 -0.000979    0.80   -178.30   
   257. D(H   9,C   8,C   7,C  16)    179.29 -0.000288    0.20    179.49   
   258. D(H   9,C   8,C   7,C   5)      0.69 -0.001047    0.85      1.55   
   259. D(C  12,C  10,C   8,H   9)   -179.62  0.000206   -0.14   -179.76   
   260. D(H  11,C  10,C   8,H   9)      0.20 -0.000030    0.03      0.23   
   261. D(H  11,C  10,C   8,C   7)   -179.99 -0.000092    0.08   -179.91   
   262. D(C  12,C  10,C   8,C   7)      0.18  0.000143   -0.09      0.09   
   263. D(H  13,C  12,C  10,C   8)    179.97 -0.000181    0.13    180.10   
   264. D(C  14,C  12,C  10,C   8)      0.11 -0.000067    0.05      0.17   
   265. D(C  14,C  12,C  10,H  11)   -179.72  0.000166   -0.11   -179.83   
   266. D(H  13,C  12,C  10,H  11)      0.14  0.000053   -0.04      0.10   
   267. D(C  16,C  14,C  12,H  13)   -179.91  0.000220   -0.17   -180.08   
   268. D(C  16,C  14,C  12,C  10)     -0.05  0.000107   -0.09     -0.15   
   269. D(H  15,C  14,C  12,C  10)    179.92  0.000045   -0.05    179.88   
   270. D(H  15,C  14,C  12,H  13)      0.06  0.000158   -0.12     -0.06   
   271. D(H  17,C  16,C  14,H  15)     -0.01 -0.000033    0.02      0.01   
   272. D(H  17,C  16,C  14,C  12)    179.97 -0.000095    0.06    180.03   
   273. D(C   7,C  16,C  14,H  15)    179.73 -0.000171    0.12    179.85   
   274. D(C   7,C  16,C  14,C  12)     -0.30 -0.000233    0.17     -0.13   
   275. D(H  17,C  16,C   7,C   8)   -179.71  0.000099   -0.08   -179.79   
   276. D(H  17,C  16,C   7,C   5)     -1.20  0.001020   -0.79     -1.99   
   277. D(C  14,C  16,C   7,C   8)      0.57  0.000259   -0.19      0.38   
   278. D(C  14,C  16,C   7,C   5)    179.07  0.001180   -0.90    178.17   
   279. D(C  19,C  18,N   2,C   4)    -63.25 -0.001132    0.54    -62.72   
   280. D(C  27,C  18,N   2,C   4)     62.59  0.001017   -0.32     62.27   
   281. D(C  23,C  18,N   2,C   4)    179.58 -0.000234    0.09    179.67   
   282. D(H  22,C  19,C  18,C  27)    -54.72 -0.000999    0.36    -54.36   
   283. D(H  22,C  19,C  18,C  23)   -173.90 -0.000096    0.05   -173.85   
   284. D(H  22,C  19,C  18,N   2)     70.79  0.000986   -0.47     70.32   
   285. D(H  21,C  19,C  18,C  23)    -54.36 -0.000442    0.18    -54.18   
   286. D(H  21,C  19,C  18,C  27)     64.83 -0.001345    0.49     65.31   
   287. D(H  21,C  19,C  18,N   2)   -169.66  0.000639   -0.35   -170.01   
   288. D(H  20,C  19,C  18,C  27)   -175.09 -0.000366    0.13   -174.96   
   289. D(H  20,C  19,C  18,C  23)     65.72  0.000536   -0.18     65.54   
   290. D(H  20,C  19,C  18,N   2)    -49.58  0.001618   -0.70    -50.28   
   291. D(H  25,C  23,C  18,C  19)     60.80  0.000530   -0.15     60.65   
   292. D(H  25,C  23,C  18,N   2)   -179.81 -0.000347    0.10   -179.71   
   293. D(H  24,C  23,C  18,C  27)     59.70  0.000103   -0.07     59.63   
   294. D(H  24,C  23,C  18,C  19)   -178.79  0.000750   -0.23   -179.03   
   295. D(H  24,C  23,C  18,N   2)    -59.40 -0.000126    0.02    -59.38   
   296. D(H  26,C  23,C  18,C  27)    178.87 -0.000388    0.12    178.98   
   297. D(H  26,C  23,C  18,C  19)    -59.62  0.000259   -0.05    -59.67   
   298. D(H  26,C  23,C  18,N   2)     59.77 -0.000618    0.20     59.97   
   299. D(H  25,C  23,C  18,C  27)    -60.71 -0.000117    0.02    -60.70   
   300. D(H  30,C  27,C  18,C  23)    175.06  0.000253   -0.02    175.04   
   301. D(H  30,C  27,C  18,N   2)    -69.78 -0.000609    0.38    -69.40   
   302. D(H  29,C  27,C  18,C  23)    -64.70 -0.000594    0.28    -64.42   
   303. D(H  29,C  27,C  18,C  19)    176.09 -0.000199    0.04    176.13   
   304. D(H  29,C  27,C  18,N   2)     50.45 -0.001456    0.69     51.14   
   305. D(H  28,C  27,C  18,C  23)     55.36  0.000477   -0.11     55.25   
   306. D(H  30,C  27,C  18,C  19)     55.85  0.000648   -0.27     55.58   
   307. D(H  28,C  27,C  18,C  19)    -63.85  0.000872   -0.35    -64.21   
   308. D(H  28,C  27,C  18,N   2)    170.51 -0.000385    0.29    170.80   
   309. D(C  39,C  31,N   3,H  66)    157.78  0.002974   -1.42    156.37   
   310. D(C  39,C  31,N   3,C   5)     16.84  0.001827   -1.42     15.42   
   311. D(C  32,C  31,N   3,H  66)    -29.18 -0.001093    0.87    -28.31   
   312. D(C  32,C  31,N   3,C   5)   -170.13 -0.002240    0.87   -169.26   
   313. D(C  41,C  32,C  31,C  39)    176.56 -0.000358    0.27    176.83   
   314. D(C  41,C  32,C  31,N   3)      3.36  0.002894   -1.89      1.47   
   315. D(C  33,C  32,C  31,C  39)     -3.95 -0.000430    0.48     -3.47   
   316. D(C  33,C  32,C  31,N   3)   -177.14  0.002823   -1.68   -178.82   
   317. D(C  35,C  33,C  32,C  41)   -178.37  0.000330    0.00   -178.37   
   318. D(C  35,C  33,C  32,C  31)      2.11  0.000366   -0.19      1.92   
   319. D(H  34,C  33,C  32,C  41)      1.36  0.000365   -0.15      1.21   
   320. D(H  34,C  33,C  32,C  31)   -178.17  0.000401   -0.34   -178.51   
   321. D(C  37,C  35,C  33,H  34)   -179.37  0.000094    0.05   -179.32   
   322. D(C  37,C  35,C  33,C  32)      0.37  0.000161   -0.10      0.28   
   323. D(H  36,C  35,C  33,H  34)      0.21 -0.000248    0.18      0.39   
   324. D(H  36,C  35,C  33,C  32)    179.95 -0.000181    0.03    179.98   
   325. D(C  39,C  37,C  35,H  36)    179.54  0.000169   -0.11    179.43   
   326. D(C  39,C  37,C  35,C  33)     -0.88 -0.000164    0.02     -0.86   
   327. D(H  38,C  37,C  35,H  36)     -0.30 -0.000498    0.24     -0.06   
   328. D(H  38,C  37,C  35,C  33)    179.27 -0.000831    0.37    179.64   
   329. D(H  40,C  39,C  37,H  38)     -0.91 -0.000455    0.33     -0.58   
   330. D(H  40,C  39,C  37,C  35)    179.25 -0.001114    0.67    179.92   
   331. D(C  31,C  39,C  37,H  38)    178.67  0.000205    0.02    178.69   
   332. D(C  31,C  39,C  37,C  35)     -1.18 -0.000455    0.37     -0.81   
   333. D(H  40,C  39,C  31,C  32)   -176.81  0.001387   -0.93   -177.74   
   334. D(H  40,C  39,C  31,N   3)     -3.51 -0.001947    1.19     -2.32   
   335. D(C  37,C  39,C  31,C  32)      3.64  0.000736   -0.61      3.03   
   336. D(C  37,C  39,C  31,N   3)    176.94 -0.002598    1.51    178.45   
   337. D(C  50,C  41,C  32,C  33)      6.00  0.001492   -1.23      4.77   
   338. D(C  50,C  41,C  32,C  31)   -174.51  0.001430   -1.03   -175.53   
   339. D(C  46,C  41,C  32,C  33)   -111.78  0.002697   -1.59   -113.36   
   340. D(C  46,C  41,C  32,C  31)     67.71  0.002635   -1.38     66.33   
   341. D(C  42,C  41,C  32,C  33)    123.61  0.000632   -1.12    122.49   
   342. D(C  42,C  41,C  32,C  31)    -56.90  0.000569   -0.91    -57.81   
   343. D(H  45,C  42,C  41,C  46)    -60.99 -0.000593    0.17    -60.82   
   344. D(H  45,C  42,C  41,C  32)     62.95 -0.000876   -0.04     62.91   
   345. D(H  44,C  42,C  41,C  50)    -53.81  0.002656   -1.09    -54.90   
   346. D(H  44,C  42,C  41,C  46)     58.91 -0.001287    0.43     59.34   
   347. D(H  44,C  42,C  41,C  32)   -177.14 -0.001570    0.22   -176.92   
   348. D(H  43,C  42,C  41,C  50)     65.53  0.003245   -1.34     64.19   
   349. D(H  43,C  42,C  41,C  46)    178.26 -0.000698    0.18    178.44   
   350. D(H  45,C  42,C  41,C  50)   -173.72  0.003350   -1.35   -175.07   
   351. D(H  43,C  42,C  41,C  32)    -57.80 -0.000980   -0.03    -57.83   
   352. D(H  49,C  46,C  41,C  32)     60.42  0.000623    0.04     60.46   
   353. D(H  48,C  46,C  41,C  50)     56.51 -0.003037    1.11     57.61   
   354. D(H  48,C  46,C  41,C  42)    -55.77  0.001476   -0.49    -56.26   
   355. D(H  48,C  46,C  41,C  32)    179.69  0.000629    0.01    179.70   
   356. D(H  47,C  46,C  41,C  50)    177.16 -0.002818    1.03    178.19   
   357. D(H  47,C  46,C  41,C  42)     64.88  0.001695   -0.56     64.32   
   358. D(H  49,C  46,C  41,C  42)   -175.04  0.001470   -0.46   -175.50   
   359. D(H  47,C  46,C  41,C  32)    -59.66  0.000847   -0.06    -59.72   
   360. D(H  49,C  46,C  41,C  50)    -62.76 -0.003043    1.14    -61.62   
   361. D(H  53,C  50,C  41,C  46)    179.52 -0.000714    0.00    179.52   
   362. D(H  53,C  50,C  41,C  42)    -63.06 -0.000677    0.53    -62.53   
   363. D(H  53,C  50,C  41,C  32)     58.65  0.000255   -0.02     58.63   
   364. D(H  52,C  50,C  41,C  46)    -61.16 -0.000270   -0.15    -61.31   
   365. D(H  52,C  50,C  41,C  42)     56.26 -0.000233    0.38     56.64   
   366. D(H  52,C  50,C  41,C  32)    177.97  0.000699   -0.17    177.80   
   367. D(H  51,C  50,C  41,C  46)     57.64 -0.000256   -0.14     57.50   
   368. D(H  51,C  50,C  41,C  42)    175.06 -0.000219    0.39    175.45   
   369. D(H  51,C  50,C  41,C  32)    -63.24  0.000713   -0.16    -63.39   
   370. D(C  55,C  54,O   1,H  81)    -55.11 -0.001699    0.66    -54.46   
   371. D(O   0,C  54,O   1,H  81)    128.95 -0.000100   -0.31    128.64   
   372. D(C  55,C  54,O   0,C   4)    164.24  0.002590   -2.27    161.97   
   373. D(O   1,C  54,O   0,C   4)    -19.39  0.001361   -1.43    -20.82   
   374. D(C  64,C  55,C  54,O   1)    162.64 -0.001206    0.58    163.22   
   375. D(C  64,C  55,C  54,O   0)    -20.82 -0.001217    1.25    -19.57   
   376. D(C  56,C  55,C  54,O   1)    -15.58 -0.001585    0.97    -14.62   
   377. D(C  56,C  55,C  54,O   0)    160.96 -0.001596    1.64    162.60   
   378. D(C  58,C  56,C  55,C  64)      0.78  0.000143   -0.08      0.69   
   379. D(C  58,C  56,C  55,C  54)    179.04  0.000587   -0.47    178.57   
   380. D(H  57,C  56,C  55,C  64)   -179.05  0.000141   -0.09   -179.14   
   381. D(H  57,C  56,C  55,C  54)     -0.78  0.000585   -0.48     -1.26   
   382. D(C  60,C  58,C  56,H  57)    179.48  0.000102   -0.08    179.39   
   383. D(C  60,C  58,C  56,C  55)     -0.35  0.000092   -0.09     -0.44   
   384. D(H  59,C  58,C  56,H  57)     -0.21  0.000111   -0.09     -0.29   
   385. D(H  59,C  58,C  56,C  55)    179.96  0.000101   -0.09    179.87   
   386. D(C  62,C  60,C  58,H  59)    179.50 -0.000159    0.10    179.60   
   387. D(C  62,C  60,C  58,C  56)     -0.19 -0.000153    0.10     -0.09   
   388. D(H  61,C  60,C  58,H  59)     -0.01  0.000002   -0.00     -0.01   
   389. D(H  61,C  60,C  58,C  56)   -179.70  0.000008   -0.00   -179.70   
   390. D(C  64,C  62,C  60,H  61)    179.81 -0.000220    0.16    179.97   
   391. D(C  64,C  62,C  60,C  58)      0.30 -0.000060    0.06      0.36   
   392. D(H  63,C  62,C  60,H  61)      0.40  0.000004    0.00      0.41   
   393. D(H  63,C  62,C  60,C  58)   -179.10  0.000164   -0.10   -179.20   
   394. D(H  65,C  64,C  62,H  63)      0.94  0.000152   -0.09      0.85   
   395. D(H  65,C  64,C  62,C  60)   -178.47  0.000383   -0.25   -178.71   
   396. D(C  55,C  64,C  62,H  63)    179.53  0.000095   -0.07    179.46   
   397. D(C  55,C  64,C  62,C  60)      0.13  0.000326   -0.24     -0.10   
   398. D(H  65,C  64,C  55,C  56)    177.90 -0.000487    0.27    178.17   
   399. D(H  65,C  64,C  55,C  54)     -0.30 -0.000942    0.67      0.37   
   400. D(C  62,C  64,C  55,C  56)     -0.67 -0.000357    0.24     -0.42   
   401. D(C  62,C  64,C  55,C  54)   -178.87 -0.000812    0.64   -178.22   
   402. D(C  78,C  69,C  68,O  80)   -176.57 -0.001669    0.83   -175.75   
   403. D(C  78,C  69,C  68,O  67)      2.19 -0.000321    0.33      2.51   
   404. D(C  70,C  69,C  68,O  80)      3.20 -0.000823    0.31      3.51   
   405. D(C  70,C  69,C  68,O  67)   -178.04  0.000524   -0.20   -178.24   
   406. D(C  72,C  70,C  69,C  78)      0.01  0.000018   -0.01      0.00   
   407. D(C  72,C  70,C  69,C  68)   -179.76 -0.000851    0.52   -179.24   
   408. D(H  71,C  70,C  69,C  78)   -179.93  0.000191   -0.12   -180.05   
   409. D(H  71,C  70,C  69,C  68)      0.30 -0.000678    0.41      0.71   
   410. D(C  74,C  72,C  70,H  71)    179.96 -0.000412    0.25    180.20   
   411. D(C  74,C  72,C  70,C  69)      0.01 -0.000243    0.14      0.15   
   412. D(H  73,C  72,C  70,H  71)     -0.00 -0.000126    0.08      0.08   
   413. D(H  73,C  72,C  70,C  69)   -179.94  0.000043   -0.03   -179.97   
   414. D(C  76,C  74,C  72,H  73)    179.94 -0.000167    0.11    180.04   
   415. D(C  76,C  74,C  72,C  70)     -0.02  0.000119   -0.06     -0.08   
   416. D(H  75,C  74,C  72,H  73)     -0.02  0.000041   -0.02     -0.04   
   417. D(H  75,C  74,C  72,C  70)   -179.98  0.000327   -0.19   -180.17   
   418. D(C  78,C  76,C  74,H  75)    179.96  0.000024   -0.01    179.94   
   419. D(C  78,C  76,C  74,C  72)     -0.00  0.000232   -0.14     -0.14   
   420. D(H  77,C  76,C  74,H  75)     -0.00  0.000315   -0.18     -0.18   
   421. D(H  77,C  76,C  74,C  72)   -179.96  0.000524   -0.31   -180.27   
   422. D(H  79,C  78,C  76,H  77)     -0.05 -0.000099    0.06      0.00   
   423. D(H  79,C  78,C  76,C  74)    179.99  0.000194   -0.11    179.87   
   424. D(C  69,C  78,C  76,H  77)    179.99 -0.000750    0.44    180.43   
   425. D(C  69,C  78,C  76,C  74)      0.03 -0.000457    0.27      0.30   
   426. D(H  79,C  78,C  69,C  70)   -179.99 -0.000322    0.19   -179.80   
   427. D(H  79,C  78,C  69,C  68)     -0.21  0.000503   -0.32     -0.53   
   428. D(C  76,C  78,C  69,C  70)     -0.04  0.000332   -0.19     -0.23   
   429. D(C  76,C  78,C  69,C  68)    179.74  0.001157   -0.70    179.04   
   430. D(H  81,O  80,C  68,C  69)    177.05  0.004414   -2.45    174.60   
   431. D(H  81,O  80,C  68,O  67)     -1.74  0.003014   -1.95     -3.69   
   432. D(O   1,H  81,O  80,C  68)   -128.77 -0.003353    0.29   -128.48   
   433. D(O  80,H  81,O   1,C  54)     57.62 -0.000558   -0.54     57.08   
    ----------------------------------------------------------------------------

         *************************************************************
         *                GEOMETRY OPTIMIZATION CYCLE   2            *
         *************************************************************
---------------------------------
CARTESIAN COORDINATES (ANGSTROEM)
---------------------------------
  O      1.998993    4.363532    1.428295
  O      3.973339    3.259950    1.592403
  N      2.191123    5.904968   -0.277062
  N      3.479508    5.814888    3.089540
  C      2.562424    5.470232    0.843381
  C      3.635483    6.148517    1.679575
  H      4.551233    5.641387    1.362521
  C      3.899203    7.629987    1.458951
  C      5.153767    8.120982    1.829137
  H      5.901406    7.444956    2.231785
  C      5.466863    9.466928    1.694926
  H      6.448264    9.822983    1.988165
  C      4.525272   10.352149    1.186890
  H      4.766442   11.404299    1.078940
  C      3.272941    9.881093    0.819634
  H      2.529961   10.564911    0.423730
  C      2.963025    8.531445    0.956160
  H      1.977518    8.198799    0.659570
  C      1.162387    5.250607   -1.089823
  C      1.588830    3.845656   -1.508441
  H      2.590011    3.858018   -1.947628
  H      0.897798    3.441415   -2.252852
  H      1.602250    3.148462   -0.667805
  C      1.024813    6.111066   -2.348077
  H      0.736248    7.134238   -2.090943
  H      0.268411    5.703818   -3.023851
  H      1.973401    6.162793   -2.890105
  C     -0.179452    5.235152   -0.363215
  H     -0.972438    4.895771   -1.034401
  H     -0.441593    6.235733   -0.008571
  H     -0.175409    4.566884    0.500702
  C      2.476217    6.298527    3.908277
  C      2.515954    6.111167    5.314584
  C      1.446870    6.610822    6.065870
  H      1.439135    6.516046    7.143860
  C      0.348284    7.237933    5.489347
  H     -0.456922    7.608737    6.114396
  C      0.295048    7.375327    4.115089
  H     -0.553176    7.855234    3.638438
  C      1.344896    6.902002    3.343213
  H      1.261814    7.028938    2.270510
  C      3.663968    5.401342    6.044887
  C      3.856331    3.972258    5.516797
  H      2.932845    3.396039    5.627994
  H      4.639815    3.457625    6.080728
  H      4.141521    3.924614    4.468835
  C      4.962118    6.216926    5.933448
  H      5.298069    6.382770    4.907988
  H      5.781239    5.714226    6.458653
  H      4.831596    7.204419    6.385662
  C      3.394285    5.243896    7.550192
  H      3.318103    6.210012    8.057524
  H      4.217324    4.700644    8.020288
  H      2.477389    4.678885    7.741316
  C      2.817654    3.411535    1.921907
  C      2.117298    2.525723    2.871836
  C      2.699943    1.296556    3.180622
  H      3.632449    1.001254    2.713078
  C      2.088691    0.448085    4.091195
  H      2.541819   -0.507700    4.328436
  C      0.899205    0.827611    4.703074
  H      0.423821    0.165852    5.418995
  C      0.321688    2.056779    4.405679
  H     -0.598827    2.357535    4.892734
  C      0.927034    2.906411    3.490879
  H      0.477290    3.869526    3.284636
  H      4.387410    5.742089    3.521094
  O      6.460255    4.974381    2.998632
  C      6.947037    3.866210    3.091772
  C      8.159765    3.560351    3.878776
  C      8.708453    2.279671    3.931431
  H      8.258413    1.464628    3.378126
  C      9.840600    2.043688    4.699474
  H     10.267166    1.047808    4.739789
  C     10.424747    3.081393    5.417570
  H     11.307634    2.893233    6.018959
  C      9.878349    4.358809    5.367598
  H     10.329143    5.168368    5.929873
  C      8.750628    4.598463    4.597771
  H      8.324579    5.594622    4.561485
  O      6.400993    2.795836    2.510734
  H      5.554215    3.091673    2.086918

----------------------------
CARTESIAN COORDINATES (A.U.)
----------------------------
  NO LB      ZA    FRAG     MASS         X           Y           Z
   0 O     8.0000    0    15.999    3.777549    8.245880    2.699087
   1 O     8.0000    0    15.999    7.508523    6.160413    3.009205
   2 N     7.0000    0    14.007    4.140622   11.158773   -0.523571
   3 N     7.0000    0    14.007    6.575316   10.988547    5.838384
   4 C     6.0000    0    12.011    4.842280   10.337241    1.593759
   5 C     6.0000    0    12.011    6.870068   11.619014    3.173936
   6 H     1.0000    0     1.008    8.600584   10.660676    2.574791
   7 C     6.0000    0    12.011    7.368425   14.418586    2.757017
   8 C     6.0000    0    12.011    9.739209   15.346432    3.456567
   9 H     1.0000    0     1.008   11.152042   14.068928    4.217462
  10 C     6.0000    0    12.011   10.330873   17.889901    3.202947
  11 H     1.0000    0     1.008   12.185453   18.562747    3.757088
  12 C     6.0000    0    12.011    8.551524   19.562727    2.242897
  13 H     1.0000    0     1.008    9.007269   21.551003    2.038901
  14 C     6.0000    0    12.011    6.184963   18.672559    1.548883
  15 H     1.0000    0     1.008    4.780933   19.964789    0.800735
  16 C     6.0000    0    12.011    5.599306   16.122095    1.806880
  17 H     1.0000    0     1.008    3.736968   15.493485    1.246407
  18 C     6.0000    0    12.011    2.196594    9.922209   -2.059466
  19 C     6.0000    0    12.011    3.002455    7.267236   -2.850540
  20 H     1.0000    0     1.008    4.894412    7.290598   -3.680483
  21 H     1.0000    0     1.008    1.696593    6.503331   -4.257274
  22 H     1.0000    0     1.008    3.027814    5.949731   -1.261968
  23 C     6.0000    0    12.011    1.936615   11.548240   -4.437222
  24 H     1.0000    0     1.008    1.391307   13.481756   -3.951309
  25 H     1.0000    0     1.008    0.507224   10.778653   -5.714250
  26 H     1.0000    0     1.008    3.729188   11.645990   -5.461507
  27 C     6.0000    0    12.011   -0.339115    9.893004   -0.686377
  28 H     1.0000    0     1.008   -1.837642    9.251666   -1.954734
  29 H     1.0000    0     1.008   -0.834489   11.783828   -0.016197
  30 H     1.0000    0     1.008   -0.331474    8.630160    0.946190
  31 C     6.0000    0    12.011    4.679371   11.902492    7.385572
  32 C     6.0000    0    12.011    4.754464   11.548432   10.043108
  33 C     6.0000    0    12.011    2.734188   12.492643   11.462833
  34 H     1.0000    0     1.008    2.719570   12.313543   13.499938
  35 C     6.0000    0    12.011    0.658161   13.677711   10.373362
  36 H     1.0000    0     1.008   -0.863457   14.378430   11.554534
  37 C     6.0000    0    12.011    0.557560   13.937348    7.776392
  38 H     1.0000    0     1.008   -1.045351   14.844241    6.875652
  39 C     6.0000    0    12.011    2.541486   13.042894    6.317758
  40 H     1.0000    0     1.008    2.384483   13.282768    4.290642
  41 C     6.0000    0    12.011    6.923896   10.207058   11.423181
  42 C     6.0000    0    12.011    7.287409    7.506479   10.425236
  43 H     1.0000    0     1.008    5.542275    6.417584   10.635367
  44 H     1.0000    0     1.008    8.767979    6.533965   11.490911
  45 H     1.0000    0     1.008    7.826341    7.416446    8.444874
  46 C     6.0000    0    12.011    9.377045   11.748287   11.212591
  47 H     1.0000    0     1.008   10.011899   12.061687    9.274754
  48 H     1.0000    0     1.008   10.924959   10.798322   12.205086
  49 H     1.0000    0     1.008    9.130393   13.614379   12.067153
  50 C     6.0000    0    12.011    6.414269    9.909528   14.267795
  51 H     1.0000    0     1.008    6.270306   11.735222   15.226514
  52 H     1.0000    0     1.008    7.969588    8.882930   15.156148
  53 H     1.0000    0     1.008    4.681586    8.841811   14.628967
  54 C     6.0000    0    12.011    5.324594    6.446867    3.631878
  55 C     6.0000    0    12.011    4.001114    4.772924    5.426984
  56 C     6.0000    0    12.011    5.102153    2.450136    6.010504
  57 H     1.0000    0     1.008    6.864333    1.892096    5.126974
  58 C     6.0000    0    12.011    3.947054    0.846758    7.731238
  59 H     1.0000    0     1.008    4.803341   -0.959413    8.179559
  60 C     6.0000    0    12.011    1.699251    1.563957    8.887521
  61 H     1.0000    0     1.008    0.800906    0.313415   10.240416
  62 C     6.0000    0    12.011    0.607903    3.886750    8.325526
  63 H     1.0000    0     1.008   -1.131619    4.455095    9.245927
  64 C     6.0000    0    12.011    1.751840    5.492322    6.596806
  65 H     1.0000    0     1.008    0.901947    7.312345    6.207063
  66 H     1.0000    0     1.008    8.291004   10.850975    6.653903
  67 O     8.0000    0    15.999   12.208113    9.400218    5.666593
  68 C     6.0000    0    12.011   13.127997    7.306079    5.842603
  69 C     6.0000    0    12.011   15.419721    6.728088    7.329824
  70 C     6.0000    0    12.011   16.456591    4.307954    7.429328
  71 H     1.0000    0     1.008   15.606140    2.767746    6.383733
  72 C     6.0000    0    12.011   18.596038    3.862010    8.880719
  73 H     1.0000    0     1.008   19.402132    1.980070    8.956903
  74 C     6.0000    0    12.011   19.699917    5.822988   10.237724
  75 H     1.0000    0     1.008   21.368331    5.467418   11.374184
  76 C     6.0000    0    12.011   18.667375    8.236955   10.143291
  77 H     1.0000    0     1.008   19.519251    9.766800   11.205836
  78 C     6.0000    0    12.011   16.536291    8.689836    8.688528
  79 H     1.0000    0     1.008   15.731174   10.572304    8.619957
  80 O     8.0000    0    15.999   12.096124    5.283364    4.744600
  81 H     1.0000    0     1.008   10.495946    5.842415    3.943704

--------------------------------
INTERNAL COORDINATES (ANGSTROEM)
--------------------------------
 O      0   0   0     0.000000000000     0.00000000     0.00000000
 O      1   0   0     2.267789151666     0.00000000     0.00000000
 N      1   2   0     2.306768965981   107.82828808     0.00000000
 N      1   2   3     2.656707143540    74.65873024   271.88452729
 C      3   1   2     1.257876296677    30.13204299   298.06545031
 C      4   1   2     1.457270780809    65.14730876    88.49702861
 H      6   4   1     1.093756027135   105.30332708   260.59983044
 C      6   4   1     1.520846699309   112.45331518   146.41323786
 C      8   6   4     1.397156494691   117.36097378    71.87641449
 H      9   8   6     1.085403388575   119.86273630     1.54506398
 C      9   8   6     1.388384294061   121.16909963   181.69341199
 H     11   9   8     1.084395083497   119.75285329   180.08648236
 C     11   9   8     1.388637021973   120.02935013     0.08863465
 H     13  11   9     1.084820551552   120.26095585   180.09760450
 C     13  11   9     1.387480602090   119.50058325     0.16677615
 H     15  13  11     1.084604649603   120.05734354   179.87426395
 C     15  13  11     1.391486791288   120.28853615   359.85378265
 H     17  15  13     1.081592652446   118.31619958   180.03149598
 C      3   1   2     1.465286765430    93.04820818   116.06949909
 C     19   3   1     1.526755490756   111.52677462   296.08524631
 H     20  19   3     1.093344184140   110.82425069   309.71564278
 H     20  19   3     1.093199192800   110.51334552   189.99050679
 H     20  19   3     1.092212477226   112.32157807    70.31716227
 C     19   3   1     1.530529369757   105.54799549   178.47170429
 H     24  19   3     1.093740981861   110.87714672   300.61784452
 H     24  19   3     1.093007097755   111.16264104   180.28989413
 H     24  19   3     1.093750685355   110.85717353    59.96843415
 C     19   3   1     1.526017590391   110.96219303    61.07355328
 H     28  19   3     1.092930536605   110.40942578   170.80307552
 H     28  19   3     1.093458748285   110.85251959    51.13490617
 H     28  19   3     1.092223398316   112.30637051   290.59416520
 C      4   1   2     1.382327696726    99.03430612   212.77030732
 C     32   4   1     1.419289756613   121.35662988   124.80376949
 C     33  32   4     1.398937327856   117.61849472   181.18938458
 H     34  33  32     1.082175611742   120.60691876   181.49244967
 C     34  33  32     1.390157507310   122.84216251     1.92590185
 H     36  34  33     1.084683642769   120.12413597   179.97133889
 C     36  34  33     1.382134280760   119.18532401     0.27129020
 H     38  36  34     1.084892140151   120.72628847   179.63198283
 C     38  36  34     1.386365657814   119.37230504   359.12907530
 H     40  38  36     1.083378206120   116.94921549   179.92183720
 C     33  32   4     1.534643443207   123.60943248     1.48665115
 C     42  33  32     1.535631892941   111.13085469   302.19824200
 H     43  42  33     1.094174351094   110.45133934   302.17458723
 H     43  42  33     1.093943156642   110.50178859   183.08198384
 H     43  42  33     1.087119423237   113.90058702    62.91498645
 C     42  33  32     1.537137136477   110.60023923    66.32890626
 H     47  42  33     1.091757109107   114.11488652   300.28071592
 H     47  42  33     1.095220297380   110.69067547   179.70319543
 H     47  42  33     1.093927365235   110.37896380    60.46237619
 C     42  33  32     1.537355055524   112.46390129   184.46446676
 H     51  42  33     1.093877794596   112.07923308   296.60672389
 H     51  42  33     1.092477406467   109.88312296   177.79831243
 H     51  42  33     1.093830557821   111.77928828    58.62690934
 C      2   1   3     1.211263764442    29.32316130   185.72796351
 C     55   2   1     1.475644628263   123.56119945   176.91134046
 C     56  55   2     1.394874141337   118.24445648   345.34957379
 H     57  56  55     1.084143259888   120.25416424   358.73977604
 C     57  56  55     1.386606108233   120.02978807   178.57276126
 H     59  57  56     1.084034988058   119.93142436   179.87213737
 C     59  57  56     1.390436064814   119.93914543   359.55956758
 H     61  59  57     1.084646156176   119.92542490   180.30211008
 C     61  59  57     1.390260945385   120.16939970   359.91256335
 H     63  61  59     1.083985883275   120.12884349   180.79756376
 C     63  61  59     1.387506900463   120.07899765     0.35991092
 H     65  63  61     1.082772495229   119.27760444   181.28961916
 H      4   1   2     1.007882273559   136.90955913   355.95665170
 O     67   4   1     2.271348963734   138.41737977    36.14134605
 C     68  67   4     1.213949665083   131.05945458   273.58766526
 C     69  68  67     1.477712402312   123.97927081   238.21993631
 C     70  69  68     1.394264121774   122.22173018   181.76376994
 H     71  70  69     1.083040829135   120.55891723     0.71337764
 C     71  70  69     1.388284513909   119.86468921   180.76296631
 H     73  71  70     1.084140283601   119.84026051   180.02660449
 C     73  71  70     1.390583433762   120.09345011     0.15424696
 H     75  73  71     1.084694145705   119.91926213   179.82808389
 C     75  73  71     1.390266540504   120.13283661   359.91617454
 H     77  75  73     1.083860531113   120.27725923   179.72637330
 C     77  75  73     1.386298253606   119.90154118   359.85665280
 H     79  77  75     1.084051335562   119.81191292   179.87346604
 O     69  68  67     1.334717614902   122.31820198    56.32541635
 H     81  69  68     0.992054479343   107.21918257   356.29953979

---------------------------
INTERNAL COORDINATES (A.U.)
---------------------------
 O      0   0   0     0.000000000000     0.00000000     0.00000000
 O      1   0   0     4.285500426127     0.00000000     0.00000000
 N      1   2   0     4.359161599933   107.82828808     0.00000000
 N      1   2   3     5.020448919323    74.65873024   271.88452729
 C      3   1   2     2.377041711071    30.13204299   298.06545031
 C      4   1   2     2.753842678695    65.14730876    88.49702861
 H      6   4   1     2.066899348611   105.30332708   260.59983044
 C      6   4   1     2.873983753372   112.45331518   146.41323786
 C      8   6   4     2.640243141195   117.36097378    71.87641449
 H      9   8   6     2.051115149237   119.86273630     1.54506398
 C      9   8   6     2.623666084414   121.16909963   181.69341199
 H     11   9   8     2.049209728780   119.75285329   180.08648236
 C     11   9   8     2.624143670952   120.02935013     0.08863465
 H     13  11   9     2.050013746882   120.26095585   180.09760450
 C     13  11   9     2.621958354078   119.50058325     0.16677615
 H     15  13  11     2.049605751327   120.05734354   179.87426395
 C     15  13  11     2.629528954503   120.28853615   359.85378265
 H     17  15  13     2.043913901585   118.31619958   180.03149598
 C      3   1   2     2.768990694321    93.04820818   116.06949909
 C     19   3   1     2.885149750990   111.52677462   296.08524631
 H     20  19   3     2.066121078139   110.82425069   309.71564278
 H     20  19   3     2.065847084215   110.51334552   189.99050679
 H     20  19   3     2.063982462009   112.32157807    70.31716227
 C     19   3   1     2.892281348764   105.54799549   178.47170429
 H     24  19   3     2.066870917163   110.87714672   300.61784452
 H     24  19   3     2.065484077190   111.16264104   180.28989413
 H     24  19   3     2.066889254109   110.85717353    59.96843415
 C     19   3   1     2.883755321385   110.96219303    61.07355328
 H     28  19   3     2.065339397583   110.40942578   170.80307552
 H     28  19   3     2.066337572999   110.85251959    51.13490617
 H     28  19   3     2.064003099879   112.30637051   290.59416520
 C      4   1   2     2.612220774146    99.03430612   212.77030732
 C     32   4   1     2.682068944677   121.35662988   124.80376949
 C     33  32   4     2.643608428167   117.61849472   181.18938458
 H     34  33  32     2.045015535001   120.60691876   181.49244967
 C     34  33  32     2.627016971830   122.84216251     1.92590185
 H     36  34  33     2.049755026777   120.12413597   179.97133889
 C     36  34  33     2.611855270941   119.18532401     0.27129020
 H     38  36  34     2.050149029729   120.72628847   179.63198283
 C     38  36  34     2.619851414743   119.37230504   359.12907530
 H     40  38  36     2.047288109025   116.94921549   179.92183720
 C     33  32   4     2.900055820878   123.60943248     1.48665115
 C     42  33  32     2.901923720174   111.13085469   302.19824200
 H     43  42  33     2.067689866330   110.45133934   302.17458723
 H     43  42  33     2.067252972130   110.50178859   183.08198384
 H     43  42  33     2.054357984783   113.90058702    62.91498645
 C     42  33  32     2.904768218221   110.60023923    66.32890626
 H     47  42  33     2.063121940973   114.11488652   300.28071592
 H     47  42  33     2.069666418360   110.69067547   179.70319543
 H     47  42  33     2.067223130697   110.37896380    60.46237619
 C     42  33  32     2.905180025540   112.46390129   184.46446676
 H     51  42  33     2.067129455764   112.07923308   296.60672389
 H     51  42  33     2.064483105720   109.88312296   177.79831243
 H     51  42  33     2.067040191197   111.77928828    58.62690934
 C      2   1   3     2.288956790739    29.32316130   185.72796351
 C     55   2   1     2.788564218410   123.56119945   176.91134046
 C     56  55   2     2.635930118415   118.24445648   345.34957379
 H     57  56  55     2.048733851126   120.25416424   358.73977604
 C     57  56  55     2.620305800183   120.02978807   178.57276126
 H     59  57  56     2.048529247018   119.93142436   179.87213737
 C     59  57  56     2.627543369225   119.93914543   359.55956758
 H     61  59  57     2.049684187383   119.92542490   180.30211008
 C     61  59  57     2.627212441464   120.16939970   359.91256335
 H     63  61  59     2.048436452426   120.12884349   180.79756376
 C     63  61  59     2.622008050801   120.07899765     0.35991092
 H     65  63  61     2.046143481326   119.27760444   181.28961916
 H      4   1   2     1.904621472260   136.90955913   355.95665170
 O     67   4   1     4.292227496023   138.41737977    36.14134605
 C     68  67   4     2.294032407372   131.05945458   273.58766526
 C     69  68  67     2.792471745068   123.97927081   238.21993631
 C     70  69  68     2.634777348504   122.22173018   181.76376994
 H     71  70  69     2.046650558921   120.55891723     0.71337764
 C     71  70  69     2.623477527252   119.86468921   180.76296631
 H     73  71  70     2.048728226758   119.84026051   180.02660449
 C     73  71  70     2.627821856179   120.09345011     0.15424696
 H     75  73  71     2.049774874450   119.91926213   179.82808389
 C     75  73  71     2.627223014706   120.13283661   359.91617454
 H     77  75  73     2.048199571170   120.27725923   179.72637330
 C     77  75  73     2.619724039249   119.90154118   359.85665280
 H     79  77  75     2.048560139324   119.81191292   179.87346604
 O     69  68  67     2.522250758285   122.31820198    56.32541635
 H     81  69  68     1.874711275889   107.21918257   356.29953979


           ************************************************************
           *        Program running with 20 parallel MPI-processes    *
           *              working on a common directory               *
           ************************************************************
------------------------------------------------------------------------------
                   ___                                                        
                  /   \      - P O W E R E D   B Y -                         
                 /     \                                                     
                 |  |  |   _    _      __       _____    __    __             
                 |  |  |  | |  | |    /  \     |  _  \  |  |  /  |          
                  \  \/   | |  | |   /    \    | | | |  |  | /  /          
                 / \  \   | |__| |  /  /\  \   | |_| |  |  |/  /          
                |  |  |   |  __  | /  /__\  \  |    /   |      \           
                |  |  |   | |  | | |   __   |  |    \   |  |\   \          
                \     /   | |  | | |  |  |  |  | |\  \  |  | \   \       
                 \___/    |_|  |_| |__|  |__|  |_| \__\ |__|  \__/        
                                                                              
                      - O R C A' S   B I G   F R I E N D -                    
                                      &                                       
                       - I N T E G R A L  F E E D E R -                       
                                                                              
 v1 FN, 2020, v2 2021                                                         
------------------------------------------------------------------------------


Reading SHARK input file ImineBzOH10ropt.SHARKINP.tmp ... ok
----------------------
SHARK INTEGRAL PACKAGE
----------------------

Number of atoms                             ...     82
Number of basis functions                   ...   1542
Number of shells                            ...    622
Maximum angular momentum                    ...      3
Integral batch strategy                     ... SHARK/LIBINT Hybrid
RI-J (if used) integral strategy            ... SPLIT-RIJ (Revised 2003 algorithm where possible)
Printlevel                                  ...      1
Contraction scheme used                     ... SEGMENTED contraction
Coulomb Range Separation                    ... NOT USED
Exchange Range Separation                   ... NOT USED
Finite Nucleus Model                        ... NOT USED
Auxiliary Coulomb fitting basis             ... AVAILABLE
   # of basis functions in Aux-J            ...   2498
   # of shells in Aux-J                     ...    830
   Maximum angular momentum in Aux-J        ...      4
Auxiliary J/K fitting basis                 ... NOT available
Auxiliary Correlation fitting basis         ... NOT available
Auxiliary 'external' fitting basis          ... NOT available
Integral threshold                          ...     2.500000e-11
Primitive cut-off                           ...     2.500000e-12
Primitive pair pre-selection threshold      ...     2.500000e-12

Calculating pre-screening integrals         ... done (  0.1 sec) Dimension = 622
Organizing shell pair data                  ... done (  1.1 sec)
Shell pair information
Total number of shell pairs                 ...    193753
Shell pairs after pre-screening             ...    112282
Total number of primitive shell pairs       ...    584784
Primitive shell pairs kept                  ...    210285
          la=0 lb=0:  31138 shell pairs
          la=1 lb=0:  33771 shell pairs
          la=1 lb=1:   9201 shell pairs
          la=2 lb=0:  15142 shell pairs
          la=2 lb=1:   8367 shell pairs
          la=2 lb=2:   1887 shell pairs
          la=3 lb=0:   6890 shell pairs
          la=3 lb=1:   3883 shell pairs
          la=3 lb=2:   1632 shell pairs
          la=3 lb=3:    371 shell pairs

Calculating one electron integrals          ... done (  0.4 sec)
Calculating RI/J V-Matrix + Cholesky decomp.... done (  1.1 sec)
Calculating Nuclear repulsion               ... done (  0.0 sec) ENN=   5199.669302002781 Eh

SHARK setup successfully completed in   4.7 seconds

Maximum memory used throughout the entire GTOINT-calculation: 164.0 MB
[1710950626.547172] [node055:683994:0]          mpool.c:43   UCX  WARN  object 0xac153c0 was not returned to mpool ucp_requests
[1710950626.547192] [node055:683994:0]          mpool.c:43   UCX  WARN  object 0xac15580 was not returned to mpool ucp_requests
[1710950626.547198] [node055:683994:0]          mpool.c:43   UCX  WARN  object 0xac15740 was not returned to mpool ucp_requests
[1710950626.547203] [node055:683994:0]          mpool.c:43   UCX  WARN  object 0xac15900 was not returned to mpool ucp_requests
[1710950626.547206] [node055:683994:0]          mpool.c:43   UCX  WARN  object 0xac15ac0 was not returned to mpool ucp_requests
[1710950626.547209] [node055:683994:0]          mpool.c:43   UCX  WARN  object 0xac15c80 was not returned to mpool ucp_requests
[1710950626.547213] [node055:683994:0]          mpool.c:43   UCX  WARN  object 0xac15e40 was not returned to mpool ucp_requests
[1710950626.547215] [node055:683994:0]          mpool.c:43   UCX  WARN  object 0xac16000 was not returned to mpool ucp_requests
[1710950626.547219] [node055:683994:0]          mpool.c:43   UCX  WARN  object 0xac161c0 was not returned to mpool ucp_requests
[1710950626.547222] [node055:683994:0]          mpool.c:43   UCX  WARN  object 0xac16380 was not returned to mpool ucp_requests
[1710950626.547226] [node055:683994:0]          mpool.c:43   UCX  WARN  object 0xac16540 was not returned to mpool ucp_requests
[1710950626.547229] [node055:683994:0]          mpool.c:43   UCX  WARN  object 0xac16700 was not returned to mpool ucp_requests
[1710950626.547233] [node055:683994:0]          mpool.c:43   UCX  WARN  object 0xac168c0 was not returned to mpool ucp_requests
[1710950626.547236] [node055:683994:0]          mpool.c:43   UCX  WARN  object 0xac16a80 was not returned to mpool ucp_requests
[1710950626.547240] [node055:683994:0]          mpool.c:43   UCX  WARN  object 0xac16c40 was not returned to mpool ucp_requests
[1710950626.547243] [node055:683994:0]          mpool.c:43   UCX  WARN  object 0xac16e00 was not returned to mpool ucp_requests
[1710950626.547247] [node055:683994:0]          mpool.c:43   UCX  WARN  object 0xac16fc0 was not returned to mpool ucp_requests
[1710950626.571171] [node055:683996:0]          mpool.c:43   UCX  WARN  object 0xad77540 was not returned to mpool ucp_requests
[1710950626.571189] [node055:683996:0]          mpool.c:43   UCX  WARN  object 0xad77700 was not returned to mpool ucp_requests
[1710950626.571195] [node055:683996:0]          mpool.c:43   UCX  WARN  object 0xad778c0 was not returned to mpool ucp_requests
[1710950626.571198] [node055:683996:0]          mpool.c:43   UCX  WARN  object 0xad77a80 was not returned to mpool ucp_requests
[1710950626.571202] [node055:683996:0]          mpool.c:43   UCX  WARN  object 0xad77c40 was not returned to mpool ucp_requests
[1710950626.571206] [node055:683996:0]          mpool.c:43   UCX  WARN  object 0xad77e00 was not returned to mpool ucp_requests
[1710950626.571209] [node055:683996:0]          mpool.c:43   UCX  WARN  object 0xad77fc0 was not returned to mpool ucp_requests
[1710950626.571212] [node055:683996:0]          mpool.c:43   UCX  WARN  object 0xad78180 was not returned to mpool ucp_requests
[1710950626.571216] [node055:683996:0]          mpool.c:43   UCX  WARN  object 0xad78340 was not returned to mpool ucp_requests
[1710950626.571221] [node055:683996:0]          mpool.c:43   UCX  WARN  object 0xad78500 was not returned to mpool ucp_requests
[1710950626.571224] [node055:683996:0]          mpool.c:43   UCX  WARN  object 0xad786c0 was not returned to mpool ucp_requests
[1710950626.571228] [node055:683996:0]          mpool.c:43   UCX  WARN  object 0xad78880 was not returned to mpool ucp_requests
[1710950626.571231] [node055:683996:0]          mpool.c:43   UCX  WARN  object 0xad78a40 was not returned to mpool ucp_requests
[1710950626.571234] [node055:683996:0]          mpool.c:43   UCX  WARN  object 0xad78c00 was not returned to mpool ucp_requests
[1710950626.571237] [node055:683996:0]          mpool.c:43   UCX  WARN  object 0xad78dc0 was not returned to mpool ucp_requests
[1710950626.571240] [node055:683996:0]          mpool.c:43   UCX  WARN  object 0xad78f80 was not returned to mpool ucp_requests
[1710950626.571243] [node055:683996:0]          mpool.c:43   UCX  WARN  object 0xad79140 was not returned to mpool ucp_requests
[1710950626.597161] [node055:683984:0]          mpool.c:43   UCX  WARN  object 0xc779a80 was not returned to mpool ucp_requests
[1710950626.597173] [node055:683984:0]          mpool.c:43   UCX  WARN  object 0xc779c40 was not returned to mpool ucp_requests
[1710950626.597179] [node055:683984:0]          mpool.c:43   UCX  WARN  object 0xc779e00 was not returned to mpool ucp_requests
[1710950626.597183] [node055:683984:0]          mpool.c:43   UCX  WARN  object 0xc779fc0 was not returned to mpool ucp_requests
[1710950626.597185] [node055:683984:0]          mpool.c:43   UCX  WARN  object 0xc77a180 was not returned to mpool ucp_requests
[1710950626.597189] [node055:683984:0]          mpool.c:43   UCX  WARN  object 0xc77a340 was not returned to mpool ucp_requests
[1710950626.597191] [node055:683984:0]          mpool.c:43   UCX  WARN  object 0xc77a500 was not returned to mpool ucp_requests
[1710950626.597193] [node055:683984:0]          mpool.c:43   UCX  WARN  object 0xc77a6c0 was not returned to mpool ucp_requests
[1710950626.597196] [node055:683984:0]          mpool.c:43   UCX  WARN  object 0xc77a880 was not returned to mpool ucp_requests
[1710950626.597198] [node055:683984:0]          mpool.c:43   UCX  WARN  object 0xc77aa40 was not returned to mpool ucp_requests
[1710950626.597201] [node055:683984:0]          mpool.c:43   UCX  WARN  object 0xc77ac00 was not returned to mpool ucp_requests
[1710950626.597203] [node055:683984:0]          mpool.c:43   UCX  WARN  object 0xc77adc0 was not returned to mpool ucp_requests
[1710950626.597207] [node055:683984:0]          mpool.c:43   UCX  WARN  object 0xc77af80 was not returned to mpool ucp_requests
[1710950626.597211] [node055:683984:0]          mpool.c:43   UCX  WARN  object 0xc77b140 was not returned to mpool ucp_requests
[1710950626.616561] [node055:683998:0]          mpool.c:43   UCX  WARN  object 0xa961400 was not returned to mpool ucp_requests
[1710950626.616578] [node055:683998:0]          mpool.c:43   UCX  WARN  object 0xa9615c0 was not returned to mpool ucp_requests
[1710950626.616582] [node055:683998:0]          mpool.c:43   UCX  WARN  object 0xa961780 was not returned to mpool ucp_requests
[1710950626.616585] [node055:683998:0]          mpool.c:43   UCX  WARN  object 0xa961940 was not returned to mpool ucp_requests
[1710950626.616587] [node055:683998:0]          mpool.c:43   UCX  WARN  object 0xa961b00 was not returned to mpool ucp_requests
[1710950626.616589] [node055:683998:0]          mpool.c:43   UCX  WARN  object 0xa961cc0 was not returned to mpool ucp_requests
[1710950626.616592] [node055:683998:0]          mpool.c:43   UCX  WARN  object 0xa961e80 was not returned to mpool ucp_requests
[1710950626.616594] [node055:683998:0]          mpool.c:43   UCX  WARN  object 0xa962040 was not returned to mpool ucp_requests
[1710950626.616597] [node055:683998:0]          mpool.c:43   UCX  WARN  object 0xa962200 was not returned to mpool ucp_requests
[1710950626.616599] [node055:683998:0]          mpool.c:43   UCX  WARN  object 0xa9623c0 was not returned to mpool ucp_requests
[1710950626.616602] [node055:683998:0]          mpool.c:43   UCX  WARN  object 0xa962580 was not returned to mpool ucp_requests
[1710950626.616604] [node055:683998:0]          mpool.c:43   UCX  WARN  object 0xa962740 was not returned to mpool ucp_requests
[1710950626.616606] [node055:683998:0]          mpool.c:43   UCX  WARN  object 0xa962900 was not returned to mpool ucp_requests
[1710950626.616609] [node055:683998:0]          mpool.c:43   UCX  WARN  object 0xa962ac0 was not returned to mpool ucp_requests
[1710950626.616611] [node055:683998:0]          mpool.c:43   UCX  WARN  object 0xa962c80 was not returned to mpool ucp_requests
[1710950626.616614] [node055:683998:0]          mpool.c:43   UCX  WARN  object 0xa962e40 was not returned to mpool ucp_requests
[1710950626.616616] [node055:683998:0]          mpool.c:43   UCX  WARN  object 0xa963000 was not returned to mpool ucp_requests
[1710950626.618779] [node055:683988:0]          mpool.c:43   UCX  WARN  object 0xb5885c0 was not returned to mpool ucp_requests
[1710950626.618792] [node055:683988:0]          mpool.c:43   UCX  WARN  object 0xb588780 was not returned to mpool ucp_requests
[1710950626.618796] [node055:683988:0]          mpool.c:43   UCX  WARN  object 0xb588940 was not returned to mpool ucp_requests
[1710950626.618798] [node055:683988:0]          mpool.c:43   UCX  WARN  object 0xb588b00 was not returned to mpool ucp_requests
[1710950626.618800] [node055:683988:0]          mpool.c:43   UCX  WARN  object 0xb588cc0 was not returned to mpool ucp_requests
[1710950626.618803] [node055:683988:0]          mpool.c:43   UCX  WARN  object 0xb588e80 was not returned to mpool ucp_requests
[1710950626.618805] [node055:683988:0]          mpool.c:43   UCX  WARN  object 0xb589040 was not returned to mpool ucp_requests
[1710950626.618808] [node055:683988:0]          mpool.c:43   UCX  WARN  object 0xb589200 was not returned to mpool ucp_requests
[1710950626.618810] [node055:683988:0]          mpool.c:43   UCX  WARN  object 0xb5893c0 was not returned to mpool ucp_requests
[1710950626.618813] [node055:683988:0]          mpool.c:43   UCX  WARN  object 0xb589580 was not returned to mpool ucp_requests
[1710950626.618815] [node055:683988:0]          mpool.c:43   UCX  WARN  object 0xb589740 was not returned to mpool ucp_requests
[1710950626.618818] [node055:683988:0]          mpool.c:43   UCX  WARN  object 0xb589900 was not returned to mpool ucp_requests
[1710950626.618820] [node055:683988:0]          mpool.c:43   UCX  WARN  object 0xb589ac0 was not returned to mpool ucp_requests
[1710950626.618823] [node055:683988:0]          mpool.c:43   UCX  WARN  object 0xb589c80 was not returned to mpool ucp_requests
[1710950626.618825] [node055:683988:0]          mpool.c:43   UCX  WARN  object 0xb589e40 was not returned to mpool ucp_requests
[1710950626.618828] [node055:683988:0]          mpool.c:43   UCX  WARN  object 0xb58a000 was not returned to mpool ucp_requests
[1710950626.619647] [node055:683986:0]          mpool.c:43   UCX  WARN  object 0xc64b640 was not returned to mpool ucp_requests
[1710950626.619659] [node055:683986:0]          mpool.c:43   UCX  WARN  object 0xc64b800 was not returned to mpool ucp_requests
[1710950626.619663] [node055:683986:0]          mpool.c:43   UCX  WARN  object 0xc64b9c0 was not returned to mpool ucp_requests
[1710950626.619666] [node055:683986:0]          mpool.c:43   UCX  WARN  object 0xc64bb80 was not returned to mpool ucp_requests
[1710950626.619668] [node055:683986:0]          mpool.c:43   UCX  WARN  object 0xc64bd40 was not returned to mpool ucp_requests
[1710950626.619670] [node055:683986:0]          mpool.c:43   UCX  WARN  object 0xc64bf00 was not returned to mpool ucp_requests
[1710950626.619673] [node055:683986:0]          mpool.c:43   UCX  WARN  object 0xc64c0c0 was not returned to mpool ucp_requests
[1710950626.619675] [node055:683986:0]          mpool.c:43   UCX  WARN  object 0xc64c280 was not returned to mpool ucp_requests
[1710950626.619677] [node055:683986:0]          mpool.c:43   UCX  WARN  object 0xc64c440 was not returned to mpool ucp_requests
[1710950626.619680] [node055:683986:0]          mpool.c:43   UCX  WARN  object 0xc64c600 was not returned to mpool ucp_requests
[1710950626.619682] [node055:683986:0]          mpool.c:43   UCX  WARN  object 0xc64c7c0 was not returned to mpool ucp_requests
[1710950626.619685] [node055:683986:0]          mpool.c:43   UCX  WARN  object 0xc64c980 was not returned to mpool ucp_requests
[1710950626.619689] [node055:683986:0]          mpool.c:43   UCX  WARN  object 0xc64cb40 was not returned to mpool ucp_requests
[1710950626.619692] [node055:683986:0]          mpool.c:43   UCX  WARN  object 0xc64cd00 was not returned to mpool ucp_requests
[1710950626.619695] [node055:683986:0]          mpool.c:43   UCX  WARN  object 0xc64cec0 was not returned to mpool ucp_requests
[1710950626.619697] [node055:683986:0]          mpool.c:43   UCX  WARN  object 0xc64d080 was not returned to mpool ucp_requests
[1710950626.621832] [node055:684002:0]          mpool.c:43   UCX  WARN  object 0xa8a67c0 was not returned to mpool ucp_requests
[1710950626.621848] [node055:684002:0]          mpool.c:43   UCX  WARN  object 0xa8a6980 was not returned to mpool ucp_requests
[1710950626.621853] [node055:684002:0]          mpool.c:43   UCX  WARN  object 0xa8a6b40 was not returned to mpool ucp_requests
[1710950626.621855] [node055:684002:0]          mpool.c:43   UCX  WARN  object 0xa8a6d00 was not returned to mpool ucp_requests
[1710950626.621858] [node055:684002:0]          mpool.c:43   UCX  WARN  object 0xa8a6ec0 was not returned to mpool ucp_requests
[1710950626.621860] [node055:684002:0]          mpool.c:43   UCX  WARN  object 0xa8a7080 was not returned to mpool ucp_requests
[1710950626.621863] [node055:684002:0]          mpool.c:43   UCX  WARN  object 0xa8a7240 was not returned to mpool ucp_requests
[1710950626.621865] [node055:684002:0]          mpool.c:43   UCX  WARN  object 0xa8a7400 was not returned to mpool ucp_requests
[1710950626.621867] [node055:684002:0]          mpool.c:43   UCX  WARN  object 0xa8a75c0 was not returned to mpool ucp_requests
[1710950626.621870] [node055:684002:0]          mpool.c:43   UCX  WARN  object 0xa8a7780 was not returned to mpool ucp_requests
[1710950626.621872] [node055:684002:0]          mpool.c:43   UCX  WARN  object 0xa8a7940 was not returned to mpool ucp_requests
[1710950626.621877] [node055:684002:0]          mpool.c:43   UCX  WARN  object 0xa8a7b00 was not returned to mpool ucp_requests
[1710950626.621881] [node055:684002:0]          mpool.c:43   UCX  WARN  object 0xa8a7cc0 was not returned to mpool ucp_requests
[1710950626.621883] [node055:684002:0]          mpool.c:43   UCX  WARN  object 0xa8a7e80 was not returned to mpool ucp_requests
[1710950626.621886] [node055:684002:0]          mpool.c:43   UCX  WARN  object 0xa8a8040 was not returned to mpool ucp_requests
[1710950626.624531] [node055:684003:0]          mpool.c:43   UCX  WARN  object 0xb317780 was not returned to mpool ucp_requests
[1710950626.624540] [node055:684003:0]          mpool.c:43   UCX  WARN  object 0xb317940 was not returned to mpool ucp_requests
[1710950626.624544] [node055:684003:0]          mpool.c:43   UCX  WARN  object 0xb317b00 was not returned to mpool ucp_requests
[1710950626.624546] [node055:684003:0]          mpool.c:43   UCX  WARN  object 0xb317cc0 was not returned to mpool ucp_requests
[1710950626.624549] [node055:684003:0]          mpool.c:43   UCX  WARN  object 0xb317e80 was not returned to mpool ucp_requests
[1710950626.624551] [node055:684003:0]          mpool.c:43   UCX  WARN  object 0xb318040 was not returned to mpool ucp_requests
[1710950626.624553] [node055:684003:0]          mpool.c:43   UCX  WARN  object 0xb318200 was not returned to mpool ucp_requests
[1710950626.624556] [node055:684003:0]          mpool.c:43   UCX  WARN  object 0xb3183c0 was not returned to mpool ucp_requests
[1710950626.624558] [node055:684003:0]          mpool.c:43   UCX  WARN  object 0xb318580 was not returned to mpool ucp_requests
[1710950626.624561] [node055:684003:0]          mpool.c:43   UCX  WARN  object 0xb318740 was not returned to mpool ucp_requests
[1710950626.624563] [node055:684003:0]          mpool.c:43   UCX  WARN  object 0xb318900 was not returned to mpool ucp_requests
[1710950626.624566] [node055:684003:0]          mpool.c:43   UCX  WARN  object 0xb318ac0 was not returned to mpool ucp_requests
[1710950626.624568] [node055:684003:0]          mpool.c:43   UCX  WARN  object 0xb318c80 was not returned to mpool ucp_requests
[1710950626.624570] [node055:684003:0]          mpool.c:43   UCX  WARN  object 0xb318e40 was not returned to mpool ucp_requests
[1710950626.624573] [node055:684003:0]          mpool.c:43   UCX  WARN  object 0xb319000 was not returned to mpool ucp_requests
[1710950626.623973] [node055:683990:0]          mpool.c:43   UCX  WARN  object 0xbd785c0 was not returned to mpool ucp_requests
[1710950626.623985] [node055:683990:0]          mpool.c:43   UCX  WARN  object 0xbd78780 was not returned to mpool ucp_requests
[1710950626.623988] [node055:683990:0]          mpool.c:43   UCX  WARN  object 0xbd78940 was not returned to mpool ucp_requests
[1710950626.623991] [node055:683990:0]          mpool.c:43   UCX  WARN  object 0xbd78b00 was not returned to mpool ucp_requests
[1710950626.623993] [node055:683990:0]          mpool.c:43   UCX  WARN  object 0xbd78cc0 was not returned to mpool ucp_requests
[1710950626.623996] [node055:683990:0]          mpool.c:43   UCX  WARN  object 0xbd78e80 was not returned to mpool ucp_requests
[1710950626.623998] [node055:683990:0]          mpool.c:43   UCX  WARN  object 0xbd79040 was not returned to mpool ucp_requests
[1710950626.624001] [node055:683990:0]          mpool.c:43   UCX  WARN  object 0xbd79200 was not returned to mpool ucp_requests
[1710950626.624003] [node055:683990:0]          mpool.c:43   UCX  WARN  object 0xbd793c0 was not returned to mpool ucp_requests
[1710950626.624005] [node055:683990:0]          mpool.c:43   UCX  WARN  object 0xbd79580 was not returned to mpool ucp_requests
[1710950626.624008] [node055:683990:0]          mpool.c:43   UCX  WARN  object 0xbd79740 was not returned to mpool ucp_requests
[1710950626.624010] [node055:683990:0]          mpool.c:43   UCX  WARN  object 0xbd79900 was not returned to mpool ucp_requests
[1710950626.624012] [node055:683990:0]          mpool.c:43   UCX  WARN  object 0xbd79ac0 was not returned to mpool ucp_requests
[1710950626.624015] [node055:683990:0]          mpool.c:43   UCX  WARN  object 0xbd79c80 was not returned to mpool ucp_requests
[1710950626.624017] [node055:683990:0]          mpool.c:43   UCX  WARN  object 0xbd79e40 was not returned to mpool ucp_requests
[1710950626.624019] [node055:683990:0]          mpool.c:43   UCX  WARN  object 0xbd7a000 was not returned to mpool ucp_requests
[1710950626.627351] [node055:683987:0]          mpool.c:43   UCX  WARN  object 0xb0d26c0 was not returned to mpool ucp_requests
[1710950626.627370] [node055:683987:0]          mpool.c:43   UCX  WARN  object 0xb0d2880 was not returned to mpool ucp_requests
[1710950626.627374] [node055:683987:0]          mpool.c:43   UCX  WARN  object 0xb0d2a40 was not returned to mpool ucp_requests
[1710950626.627377] [node055:683987:0]          mpool.c:43   UCX  WARN  object 0xb0d2c00 was not returned to mpool ucp_requests
[1710950626.627379] [node055:683987:0]          mpool.c:43   UCX  WARN  object 0xb0d2dc0 was not returned to mpool ucp_requests
[1710950626.627381] [node055:683987:0]          mpool.c:43   UCX  WARN  object 0xb0d2f80 was not returned to mpool ucp_requests
[1710950626.627384] [node055:683987:0]          mpool.c:43   UCX  WARN  object 0xb0d3140 was not returned to mpool ucp_requests
[1710950626.627386] [node055:683987:0]          mpool.c:43   UCX  WARN  object 0xb0d3300 was not returned to mpool ucp_requests
[1710950626.627388] [node055:683987:0]          mpool.c:43   UCX  WARN  object 0xb0d34c0 was not returned to mpool ucp_requests
[1710950626.627391] [node055:683987:0]          mpool.c:43   UCX  WARN  object 0xb0d3680 was not returned to mpool ucp_requests
[1710950626.627393] [node055:683987:0]          mpool.c:43   UCX  WARN  object 0xb0d3840 was not returned to mpool ucp_requests
[1710950626.627396] [node055:683987:0]          mpool.c:43   UCX  WARN  object 0xb0d3a00 was not returned to mpool ucp_requests
[1710950626.627398] [node055:683987:0]          mpool.c:43   UCX  WARN  object 0xb0d3bc0 was not returned to mpool ucp_requests
[1710950626.627400] [node055:683987:0]          mpool.c:43   UCX  WARN  object 0xb0d3d80 was not returned to mpool ucp_requests
[1710950626.627403] [node055:683987:0]          mpool.c:43   UCX  WARN  object 0xb0d3f40 was not returned to mpool ucp_requests
[1710950626.627405] [node055:683987:0]          mpool.c:43   UCX  WARN  object 0xb0d4100 was not returned to mpool ucp_requests
[1710950626.627372] [node055:683991:0]          mpool.c:43   UCX  WARN  object 0xbc0ed00 was not returned to mpool ucp_requests
[1710950626.627382] [node055:683991:0]          mpool.c:43   UCX  WARN  object 0xbc0eec0 was not returned to mpool ucp_requests
[1710950626.627385] [node055:683991:0]          mpool.c:43   UCX  WARN  object 0xbc0f400 was not returned to mpool ucp_requests
[1710950626.627388] [node055:683991:0]          mpool.c:43   UCX  WARN  object 0xbc0f940 was not returned to mpool ucp_requests
[1710950626.626498] [node055:683993:0]          mpool.c:43   UCX  WARN  object 0xc7e8640 was not returned to mpool ucp_requests
[1710950626.626509] [node055:683993:0]          mpool.c:43   UCX  WARN  object 0xc7e8800 was not returned to mpool ucp_requests
[1710950626.626513] [node055:683993:0]          mpool.c:43   UCX  WARN  object 0xc7e89c0 was not returned to mpool ucp_requests
[1710950626.626516] [node055:683993:0]          mpool.c:43   UCX  WARN  object 0xc7e8b80 was not returned to mpool ucp_requests
[1710950626.626519] [node055:683993:0]          mpool.c:43   UCX  WARN  object 0xc7e8d40 was not returned to mpool ucp_requests
[1710950626.626522] [node055:683993:0]          mpool.c:43   UCX  WARN  object 0xc7e8f00 was not returned to mpool ucp_requests
[1710950626.626525] [node055:683993:0]          mpool.c:43   UCX  WARN  object 0xc7e90c0 was not returned to mpool ucp_requests
[1710950626.626527] [node055:683993:0]          mpool.c:43   UCX  WARN  object 0xc7e9280 was not returned to mpool ucp_requests
[1710950626.626530] [node055:683993:0]          mpool.c:43   UCX  WARN  object 0xc7e9440 was not returned to mpool ucp_requests
[1710950626.626532] [node055:683993:0]          mpool.c:43   UCX  WARN  object 0xc7e9600 was not returned to mpool ucp_requests
[1710950626.626534] [node055:683993:0]          mpool.c:43   UCX  WARN  object 0xc7e97c0 was not returned to mpool ucp_requests
[1710950626.626537] [node055:683993:0]          mpool.c:43   UCX  WARN  object 0xc7e9980 was not returned to mpool ucp_requests
[1710950626.626539] [node055:683993:0]          mpool.c:43   UCX  WARN  object 0xc7e9b40 was not returned to mpool ucp_requests
[1710950626.626541] [node055:683993:0]          mpool.c:43   UCX  WARN  object 0xc7e9d00 was not returned to mpool ucp_requests
[1710950626.626544] [node055:683993:0]          mpool.c:43   UCX  WARN  object 0xc7e9ec0 was not returned to mpool ucp_requests
[1710950626.626546] [node055:683993:0]          mpool.c:43   UCX  WARN  object 0xc7ea080 was not returned to mpool ucp_requests
[1710950626.628412] [node055:684001:0]          mpool.c:43   UCX  WARN  object 0xc2d66c0 was not returned to mpool ucp_requests
[1710950626.628424] [node055:684001:0]          mpool.c:43   UCX  WARN  object 0xc2d6880 was not returned to mpool ucp_requests
[1710950626.628429] [node055:684001:0]          mpool.c:43   UCX  WARN  object 0xc2d6a40 was not returned to mpool ucp_requests
[1710950626.628432] [node055:684001:0]          mpool.c:43   UCX  WARN  object 0xc2d6c00 was not returned to mpool ucp_requests
[1710950626.628434] [node055:684001:0]          mpool.c:43   UCX  WARN  object 0xc2d6dc0 was not returned to mpool ucp_requests
[1710950626.628437] [node055:684001:0]          mpool.c:43   UCX  WARN  object 0xc2d6f80 was not returned to mpool ucp_requests
[1710950626.628439] [node055:684001:0]          mpool.c:43   UCX  WARN  object 0xc2d7140 was not returned to mpool ucp_requests
[1710950626.628441] [node055:684001:0]          mpool.c:43   UCX  WARN  object 0xc2d7300 was not returned to mpool ucp_requests
[1710950626.628446] [node055:684001:0]          mpool.c:43   UCX  WARN  object 0xc2d74c0 was not returned to mpool ucp_requests
[1710950626.628450] [node055:684001:0]          mpool.c:43   UCX  WARN  object 0xc2d7680 was not returned to mpool ucp_requests
[1710950626.628454] [node055:684001:0]          mpool.c:43   UCX  WARN  object 0xc2d7840 was not returned to mpool ucp_requests
[1710950626.628458] [node055:684001:0]          mpool.c:43   UCX  WARN  object 0xc2d7a00 was not returned to mpool ucp_requests
[1710950626.628461] [node055:684001:0]          mpool.c:43   UCX  WARN  object 0xc2d7bc0 was not returned to mpool ucp_requests
[1710950626.628464] [node055:684001:0]          mpool.c:43   UCX  WARN  object 0xc2d7d80 was not returned to mpool ucp_requests
[1710950626.628468] [node055:684001:0]          mpool.c:43   UCX  WARN  object 0xc2d7f40 was not returned to mpool ucp_requests
[1710950626.630433] [node055:683992:0]          mpool.c:43   UCX  WARN  object 0xac7e480 was not returned to mpool ucp_requests
[1710950626.630446] [node055:683992:0]          mpool.c:43   UCX  WARN  object 0xac7e640 was not returned to mpool ucp_requests
[1710950626.630451] [node055:683992:0]          mpool.c:43   UCX  WARN  object 0xac7e800 was not returned to mpool ucp_requests
[1710950626.630454] [node055:683992:0]          mpool.c:43   UCX  WARN  object 0xac7e9c0 was not returned to mpool ucp_requests
[1710950626.630458] [node055:683992:0]          mpool.c:43   UCX  WARN  object 0xac7eb80 was not returned to mpool ucp_requests
[1710950626.630430] [node055:683999:0]          mpool.c:43   UCX  WARN  object 0xaf1b640 was not returned to mpool ucp_requests
[1710950626.630441] [node055:683999:0]          mpool.c:43   UCX  WARN  object 0xaf1b800 was not returned to mpool ucp_requests
[1710950626.630446] [node055:683999:0]          mpool.c:43   UCX  WARN  object 0xaf1b9c0 was not returned to mpool ucp_requests
[1710950626.630450] [node055:683999:0]          mpool.c:43   UCX  WARN  object 0xaf1bb80 was not returned to mpool ucp_requests
[1710950626.630453] [node055:683999:0]          mpool.c:43   UCX  WARN  object 0xaf1bd40 was not returned to mpool ucp_requests
[1710950626.630458] [node055:683999:0]          mpool.c:43   UCX  WARN  object 0xaf1bf00 was not returned to mpool ucp_requests
[1710950626.630462] [node055:683989:0]          mpool.c:43   UCX  WARN  object 0xc0eb6c0 was not returned to mpool ucp_requests
[1710950626.630475] [node055:683989:0]          mpool.c:43   UCX  WARN  object 0xc0eb880 was not returned to mpool ucp_requests
[1710950626.630461] [node055:683992:0]          mpool.c:43   UCX  WARN  object 0xac7ed40 was not returned to mpool ucp_requests
[1710950626.630467] [node055:683992:0]          mpool.c:43   UCX  WARN  object 0xac7ef00 was not returned to mpool ucp_requests
[1710950626.630471] [node055:683992:0]          mpool.c:43   UCX  WARN  object 0xac7f0c0 was not returned to mpool ucp_requests
[1710950626.630475] [node055:683992:0]          mpool.c:43   UCX  WARN  object 0xac7f280 was not returned to mpool ucp_requests
[1710950626.630478] [node055:683992:0]          mpool.c:43   UCX  WARN  object 0xac7f440 was not returned to mpool ucp_requests
[1710950626.630492] [node055:683992:0]          mpool.c:43   UCX  WARN  object 0xac7f600 was not returned to mpool ucp_requests
[1710950626.630464] [node055:683999:0]          mpool.c:43   UCX  WARN  object 0xaf1c0c0 was not returned to mpool ucp_requests
[1710950626.630469] [node055:683999:0]          mpool.c:43   UCX  WARN  object 0xaf1c280 was not returned to mpool ucp_requests
[1710950626.630474] [node055:683999:0]          mpool.c:43   UCX  WARN  object 0xaf1c440 was not returned to mpool ucp_requests
[1710950626.630478] [node055:683999:0]          mpool.c:43   UCX  WARN  object 0xaf1c600 was not returned to mpool ucp_requests
[1710950626.630491] [node055:683999:0]          mpool.c:43   UCX  WARN  object 0xaf1c7c0 was not returned to mpool ucp_requests
[1710950626.630494] [node055:683999:0]          mpool.c:43   UCX  WARN  object 0xaf1c980 was not returned to mpool ucp_requests
[1710950626.630498] [node055:683999:0]          mpool.c:43   UCX  WARN  object 0xaf1cb40 was not returned to mpool ucp_requests
[1710950626.630494] [node055:683992:0]          mpool.c:43   UCX  WARN  object 0xac7f7c0 was not returned to mpool ucp_requests
[1710950626.630498] [node055:683992:0]          mpool.c:43   UCX  WARN  object 0xac7f980 was not returned to mpool ucp_requests
[1710950626.630501] [node055:683992:0]          mpool.c:43   UCX  WARN  object 0xac7fb40 was not returned to mpool ucp_requests
[1710950626.630505] [node055:683992:0]          mpool.c:43   UCX  WARN  object 0xac7fd00 was not returned to mpool ucp_requests
[1710950626.630508] [node055:683992:0]          mpool.c:43   UCX  WARN  object 0xac7fec0 was not returned to mpool ucp_requests
[1710950626.630479] [node055:683989:0]          mpool.c:43   UCX  WARN  object 0xc0eba40 was not returned to mpool ucp_requests
[1710950626.630495] [node055:683989:0]          mpool.c:43   UCX  WARN  object 0xc0ebc00 was not returned to mpool ucp_requests
[1710950626.630498] [node055:683989:0]          mpool.c:43   UCX  WARN  object 0xc0ebdc0 was not returned to mpool ucp_requests
[1710950626.630501] [node055:683989:0]          mpool.c:43   UCX  WARN  object 0xc0ebf80 was not returned to mpool ucp_requests
[1710950626.630504] [node055:683989:0]          mpool.c:43   UCX  WARN  object 0xc0ec140 was not returned to mpool ucp_requests
[1710950626.630506] [node055:683989:0]          mpool.c:43   UCX  WARN  object 0xc0ec300 was not returned to mpool ucp_requests
[1710950626.630508] [node055:683989:0]          mpool.c:43   UCX  WARN  object 0xc0ec4c0 was not returned to mpool ucp_requests
[1710950626.630511] [node055:683989:0]          mpool.c:43   UCX  WARN  object 0xc0ec680 was not returned to mpool ucp_requests
[1710950626.630513] [node055:683989:0]          mpool.c:43   UCX  WARN  object 0xc0ec840 was not returned to mpool ucp_requests
[1710950626.630515] [node055:683989:0]          mpool.c:43   UCX  WARN  object 0xc0eca00 was not returned to mpool ucp_requests
[1710950626.630518] [node055:683989:0]          mpool.c:43   UCX  WARN  object 0xc0ecbc0 was not returned to mpool ucp_requests
[1710950626.630520] [node055:683989:0]          mpool.c:43   UCX  WARN  object 0xc0ecd80 was not returned to mpool ucp_requests
[1710950626.630523] [node055:683989:0]          mpool.c:43   UCX  WARN  object 0xc0ecf40 was not returned to mpool ucp_requests
[1710950626.630526] [node055:683989:0]          mpool.c:43   UCX  WARN  object 0xc0ed100 was not returned to mpool ucp_requests
[1710950626.630501] [node055:683999:0]          mpool.c:43   UCX  WARN  object 0xaf1cd00 was not returned to mpool ucp_requests
[1710950626.630505] [node055:683999:0]          mpool.c:43   UCX  WARN  object 0xaf1cec0 was not returned to mpool ucp_requests
[1710950626.631353] [node055:683983:0]          mpool.c:43   UCX  WARN  object 0xaca6900 was not returned to mpool ucp_requests
[1710950626.631363] [node055:683983:0]          mpool.c:43   UCX  WARN  object 0xaca6ac0 was not returned to mpool ucp_requests
[truncated: 3,360,167 more chars]
