# Supplementary material for: A stereodivergent multicomponent approach for the synthesis of C–N atropisomeric peptide analogues
Source: Chem Sci. 2024 Sep 16;15(40):16743–51. doi: 10.1039/d4sc04700a (PMC11418089; doi:10.1039/d4sc04700a)
Supplement: SC-015-D4SC04700A-s001 [file SC-015-D4SC04700A-s001.zip › CompData/_2_Imine-BzOH/ImineBzOH10ropt.xyz]

82
Coordinates from ORCA-job ImineBzOH10ropt
  O   1.92084314444975      4.41579042980908      1.31842731274936
  O   3.82034922901782      3.25981370203445      1.18854958471764
  N   2.19928433536244      5.96553301218912     -0.39733515387862
  N   3.50631702240084      5.72755359021012      2.98157358979268
  C   2.51216686359742      5.53894340075870      0.72809747589039
  C   3.56739178024527      6.19000068937352      1.61114506001764
  H   4.50968484020057      5.77688197972007      1.24017829579317
  C   3.70353852281153      7.69987412846351      1.49320533902928
  C   4.93623692713485      8.23360555057950      1.86602509750303
  H   5.73787638171817      7.56264928384797      2.15950605590950
  C   5.15010932101620      9.60263422102901      1.86992387687310
  H   6.11819034234012      9.99595595770853      2.16027782564250
  C   4.12832191837934     10.46535999633507      1.49568272802674
  H   4.29072300369303     11.53756113619661      1.49476881173079
  C   2.90071200507635      9.94374336477400      1.11616482425796
  H   2.09658502143125     10.60748279453960      0.81763418627428
  C   2.68895984067494      8.57080538935513      1.11395354376026
  H   1.72868616434397      8.18604686459474      0.79822971102888
  C   1.24188509562343      5.32160073408526     -1.30599902940956
  C   1.68611914037103      3.90684160790290     -1.66885458974011
  H   2.72310211181230      3.90647375049747     -2.01386157180890
  H   1.06070733766869      3.52870281000207     -2.48116359485866
  H   1.59789443659237      3.21568717476393     -0.83040746671583
  C   1.22370198010983      6.17339355767469     -2.56998067033777
  H   0.92997033563870      7.20016630386199     -2.33800879237425
  H   0.51628477503331      5.76780605170655     -3.29693475258430
  H   2.21448640701019      6.19831284974280     -3.03098714945768
  C   -0.15197434510218      5.31634090781652     -0.68444495575099
  H   -0.87444753540013      4.93746521396971     -1.41144950449691
  H   -0.45212762690341      6.33016837095596     -0.40695300581789
  H   -0.19902441640350      4.68597917576350      0.20428308586846
  C   2.56358859857313      6.13929306711815      3.90595948451692
  C   2.76231601749738      5.98390049053093      5.30420783484135
  C   1.71660132108221      6.37220537308038      6.13813582992353
  H   1.83676455380344      6.26799117123114      7.20774963055000
  C   0.51618420600676      6.89145598082481      5.67197057906904
  H   -0.26050679692303      7.17774553910259      6.37184814818152
  C   0.33716275259686      7.03524051626627      4.30878407668109
  H   -0.58785807763776      7.43305698525721      3.90566966649675
  C   1.35033512635168      6.66304809546869      3.44455665242800
  H   1.18129935459894      6.76921314016503      2.38268013702905
  C   4.04540527782965      5.40519372509991      5.91154053813196
  C   4.26180921921559      3.96221539781951      5.43553529452590
  H   3.44605927340776      3.32594379118171      5.78943640268971
  H   5.19596550215437      3.57069948876307      5.84748680110703
  H   4.30333512268550      3.85467073134622      4.35444366529713
  C   5.25418819779978      6.29580898992602      5.58685836331338
  H   5.45110018082357      6.43405401949992      4.52376601171503
  H   6.15698133283218      5.86561023642982      6.02891120658787
  H   5.10936428034524      7.29043719241389      6.01717674844950
  C   3.97676200376276      5.33606017090824      7.43708660198291
  H   3.86052634814711      6.32284472691295      7.89198474719699
  H   4.91168925503597      4.90918743278189      7.80874919797117
  H   3.16148657694013      4.69623794031006      7.78362219665712
  C   2.74339868890302      3.43977089415817      1.72781923504463
  C   2.18710646504179      2.60381067635493      2.79707870909644
  C   2.84251467806634      1.41648006909706      3.12081578968178
  H   3.70844995139502      1.10840741468683      2.54786585381179
  C   2.38468907746311      0.64079892107619      4.16976694617490
  H   2.89374430528336     -0.28218340522802      4.42178482619654
  C   1.27504627568273      1.04854975392252      4.90055669395126
  H   0.92123894866029      0.44328192853562      5.72776445174777
  C   0.61670619887365      2.22746080794426      4.57571845312057
  H   -0.24761208690155      2.54373159681278      5.14799776538182
  C   1.06657764587858      3.00605923232786      3.52278172626418
  H   0.56418328089787      3.93187942010920      3.27430641794176
  H   4.41767547687907      5.49782248872121      3.33441763501156
  O   6.44077381762036      4.80874153801979      2.54971989707862
  C   6.68856435106822      3.69793095329150      2.98316583544703
  C   7.76268010249752      3.43233474043867      3.96456673916162
  C   7.93233486314387      2.17258531483976      4.53500155970843
  H   7.28555295890200      1.35525921307136      4.24177433097624
  C   8.92093020633482      1.97330269388262      5.48487326040524
  H   9.04953835887259      0.99433797414592      5.93222283411979
  C   9.74233269514035      3.02647419322834      5.86549371095976
  H   10.51390685290927      2.86834149657062      6.61086406191043
  C   9.57599501244823      4.28302969416764      5.29629584936139
  H   10.21646833469201      5.10479622347944      5.59531628964367
  C   8.58675201720016      4.48692094567433      4.34985591248647
  H   8.44050643789813      5.46405282976712      3.90534830038871
  O   6.00278154296294      2.62475646565724      2.62991704257976
  H   5.23624955531216      2.89037772254606      2.06000388937039
