# Supplementary material for: A stereodivergent multicomponent approach for the synthesis of C–N atropisomeric peptide analogues
Source: Chem Sci. 2024 Sep 16;15(40):16743–51. doi: 10.1039/d4sc04700a (PMC11418089; doi:10.1039/d4sc04700a)
Supplement: SC-015-D4SC04700A-s001 [file SC-015-D4SC04700A-s001.zip › CompData/_2_Imine-BzOH/ImineBzOH10r_single_point.out]

                                 *****************
                                 * O   R   C   A *
                                 *****************

                                            #,                                       
                                            ###                                      
                                            ####                                     
                                            #####                                    
                                            ######                                   
                                           ########,                                 
                                     ,,################,,,,,                         
                               ,,#################################,,                 
                          ,,##########################################,,             
                       ,#########################################, ''#####,          
                    ,#############################################,,   '####,        
                  ,##################################################,,,,####,       
                ,###########''''           ''''###############################       
              ,#####''   ,,,,##########,,,,          '''####'''          '####       
            ,##' ,,,,###########################,,,                        '##       
           ' ,,###''''                  '''############,,,                           
         ,,##''                                '''############,,,,        ,,,,,,###''
      ,#''                                            '''#######################'''  
     '                                                          ''''####''''         
             ,#######,   #######,   ,#######,      ##                                
            ,#'     '#,  ##    ##  ,#'     '#,    #''#        ######   ,####,        
            ##       ##  ##   ,#'  ##            #'  '#       #        #'  '#        
            ##       ##  #######   ##           ,######,      #####,   #    #        
            '#,     ,#'  ##    ##  '#,     ,#' ,#      #,         ##   #,  ,#        
             '#######'   ##     ##  '#######'  #'      '#     #####' # '####'        


                  #######################################################
                  #                        -***-                        #
                  #          Department of theory and spectroscopy      #
                  #    Directorship and core code : Frank Neese         #
                  #        Max Planck Institute fuer Kohlenforschung    #
                  #                Kaiser Wilhelm Platz 1               #
                  #                 D-45470 Muelheim/Ruhr               #
                  #                      Germany                        #
                  #                                                     #
                  #                  All rights reserved                #
                  #                        -***-                        #
                  #######################################################


                         Program Version 5.0.2 -  RELEASE  -


 With contributions from (in alphabetic order):
   Daniel Aravena         : Magnetic Suceptibility
   Michael Atanasov       : Ab Initio Ligand Field Theory (pilot matlab implementation)
   Alexander A. Auer      : GIAO ZORA, VPT2 properties, NMR spectrum
   Ute Becker             : Parallelization
   Giovanni Bistoni       : ED, misc. LED, open-shell LED, HFLD
   Martin Brehm           : Molecular dynamics
   Dmytro Bykov           : SCF Hessian
   Vijay G. Chilkuri      : MRCI spin determinant printing, contributions to CSF-ICE
   Dipayan Datta          : RHF DLPNO-CCSD density
   Achintya Kumar Dutta   : EOM-CC, STEOM-CC
   Dmitry Ganyushin       : Spin-Orbit,Spin-Spin,Magnetic field MRCI
   Miquel Garcia          : C-PCM and meta-GGA Hessian, CC/C-PCM, Gaussian charge scheme
   Yang Guo               : DLPNO-NEVPT2, F12-NEVPT2, CIM, IAO-localization
   Andreas Hansen         : Spin unrestricted coupled pair/coupled cluster methods
   Benjamin Helmich-Paris : MC-RPA, TRAH-SCF, COSX integrals
   Lee Huntington         : MR-EOM, pCC
   Robert Izsak           : Overlap fitted RIJCOSX, COSX-SCS-MP3, EOM
   Marcus Kettner         : VPT2
   Christian Kollmar      : KDIIS, OOCD, Brueckner-CCSD(T), CCSD density, CASPT2, CASPT2-K
   Simone Kossmann        : Meta GGA functionals, TD-DFT gradient, OOMP2, MP2 Hessian
   Martin Krupicka        : Initial AUTO-CI
   Lucas Lang             : DCDCAS
   Marvin Lechner         : AUTO-CI (C++ implementation), FIC-MRCC
   Dagmar Lenk            : GEPOL surface, SMD
   Dimitrios Liakos       : Extrapolation schemes; Compound Job, initial MDCI parallelization
   Dimitrios Manganas     : Further ROCIS development; embedding schemes
   Dimitrios Pantazis     : SARC Basis sets
   Anastasios Papadopoulos: AUTO-CI, single reference methods and gradients
   Taras Petrenko         : DFT Hessian,TD-DFT gradient, ASA, ECA, R-Raman, ABS, FL, XAS/XES, NRVS
   Peter Pinski           : DLPNO-MP2, DLPNO-MP2 Gradient
   Christoph Reimann      : Effective Core Potentials
   Marius Retegan         : Local ZFS, SOC
   Christoph Riplinger    : Optimizer, TS searches, QM/MM, DLPNO-CCSD(T), (RO)-DLPNO pert. Triples
   Tobias Risthaus        : Range-separated hybrids, TD-DFT gradient, RPA, STAB
   Michael Roemelt        : Original ROCIS implementation
   Masaaki Saitow         : Open-shell DLPNO-CCSD energy and density
   Barbara Sandhoefer     : DKH picture change effects
   Avijit Sen             : IP-ROCIS
   Kantharuban Sivalingam : CASSCF convergence, NEVPT2, FIC-MRCI
   Bernardo de Souza      : ESD, SOC TD-DFT
   Georgi Stoychev        : AutoAux, RI-MP2 NMR, DLPNO-MP2 response
   Willem Van den Heuvel  : Paramagnetic NMR
   Boris Wezisla          : Elementary symmetry handling
   Frank Wennmohs         : Technical directorship


 We gratefully acknowledge several colleagues who have allowed us to
 interface, adapt or use parts of their codes:
   Stefan Grimme, W. Hujo, H. Kruse, P. Pracht,  : VdW corrections, initial TS optimization,
                  C. Bannwarth, S. Ehlert          DFT functionals, gCP, sTDA/sTD-DF
   Ed Valeev, F. Pavosevic, A. Kumar             : LibInt (2-el integral package), F12 methods
   Garnet Chan, S. Sharma, J. Yang, R. Olivares  : DMRG
   Ulf Ekstrom                                   : XCFun DFT Library
   Mihaly Kallay                                 : mrcc  (arbitrary order and MRCC methods)
   Jiri Pittner, Ondrej Demel                    : Mk-CCSD
   Frank Weinhold                                : gennbo (NPA and NBO analysis)
   Christopher J. Cramer and Donald G. Truhlar   : smd solvation model
   Lars Goerigk                                  : TD-DFT with DH, B97 family of functionals
   V. Asgeirsson, H. Jonsson                     : NEB implementation
   FAccTs GmbH                                   : IRC, NEB, NEB-TS, DLPNO-Multilevel, CI-OPT
                                                   MM, QMMM, 2- and 3-layer-ONIOM, Crystal-QMMM,
                                                   LR-CPCM, SF, NACMEs, symmetry and pop. for TD-DFT,
                                                   nearIR, NL-DFT gradient (VV10), updates on ESD,
                                                   ML-optimized integration grids
   S Lehtola, MJT Oliveira, MAL Marques          : LibXC Library
   Liviu Ungur et al                             : ANISO software


 Your calculation uses the libint2 library for the computation of 2-el integrals
 For citations please refer to: http://libint.valeyev.net

 Your ORCA version has been built with support for libXC version: 5.1.0
 For citations please refer to: https://tddft.org/programs/libxc/

 This ORCA versions uses:
   CBLAS   interface :  Fast vector & matrix operations
   LAPACKE interface :  Fast linear algebra routines
   SCALAPACK package :  Parallel linear algebra routines
   Shared memory     :  Shared parallel matrices
   BLAS/LAPACK       :  OpenBLAS 0.3.15  USE64BITINT DYNAMIC_ARCH NO_AFFINITY Zen SINGLE_THREADED
        Core in use  :  Zen
   Copyright (c) 2011-2014, The OpenBLAS Project


Your calculation utilizes the DFT-NL dispersion correction.
Cite in your paper:
Vydrov, O. A.; Van Voorhis, T. J. Chem. Phys. 2010, 133, 244103
Hujo, W.; Grimme, S. J. Chem. Theory Comput. 2011, 7, 3866 
   

Your calculation utilizes the SMD solvation module
Please cite in your paper:
A.V. Marenich, C.J. Cramer, D.G. Truhlar J. Phys. Chem. B, 113, (2009), 6378 

================================================================================

----- Orbital basis set information -----
Your calculation utilizes the basis: def2-QZVPP
   F. Weigend and R. Ahlrichs, Phys. Chem. Chem. Phys. 7, 3297 (2005).

----- AuxJ basis set information -----
Your calculation utilizes the auxiliary basis: def2/J
   F. Weigend, Phys. Chem. Chem. Phys. 8, 1057 (2006).

================================================================================
                                        WARNINGS
                       Please study these warnings very carefully!
================================================================================


INFO   : the flag for use of the SHARK integral package has been found!

================================================================================
                                       INPUT FILE
================================================================================
NAME = ImineBzOH10rAa.inp
|  1> ! wB97M-V def2-QZVPP
|  2> %maxcore 2660
|  3> %pal nprocs 20
|  4> end
|  5> %CPCM SMD TRUE
|  6>    SMDSOLVENT "2,2,2-TRIFLUOROETHANOL"
|  7> end
|  8> 
|  9> *xyz 0 1
| 10> O  1.920843  4.415790  1.318427
| 11> O  3.820349  3.259814  1.188550
| 12> N  2.199284  5.965533  -0.397335
| 13> N  3.506317  5.727554  2.981574
| 14> C  2.512167  5.538943  0.728097
| 15> C  3.567392  6.190001  1.611145
| 16> H  4.509685  5.776882  1.240178
| 17> C  3.703539  7.699874  1.493205
| 18> C  4.936237  8.233606  1.866025
| 19> H  5.737876  7.562649  2.159506
| 20> C  5.150109  9.602634  1.869924
| 21> H  6.118190  9.995956  2.160278
| 22> C  4.128322  10.465360  1.495683
| 23> H  4.290723  11.537561  1.494769
| 24> C  2.900712  9.943743  1.116165
| 25> H  2.096585  10.607483  0.817634
| 26> C  2.688960  8.570805  1.113954
| 27> H  1.728686  8.186047  0.798230
| 28> C  1.241885  5.321601  -1.305999
| 29> C  1.686119  3.906842  -1.668855
| 30> H  2.723102  3.906474  -2.013862
| 31> H  1.060707  3.528703  -2.481164
| 32> H  1.597894  3.215687  -0.830407
| 33> C  1.223702  6.173394  -2.569981
| 34> H  0.929970  7.200166  -2.338009
| 35> H  0.516285  5.767806  -3.296935
| 36> H  2.214486  6.198313  -3.030987
| 37> C  -0.151974  5.316341  -0.684445
| 38> H  -0.874448  4.937465  -1.411450
| 39> H  -0.452128  6.330168  -0.406953
| 40> H  -0.199024  4.685979  0.204283
| 41> C  2.563589  6.139293  3.905959
| 42> C  2.762316  5.983900  5.304208
| 43> C  1.716601  6.372205  6.138136
| 44> H  1.836765  6.267991  7.207750
| 45> C  0.516184  6.891456  5.671971
| 46> H  -0.260507  7.177746  6.371848
| 47> C  0.337163  7.035241  4.308784
| 48> H  -0.587858  7.433057  3.905670
| 49> C  1.350335  6.663048  3.444557
| 50> H  1.181299  6.769213  2.382680
| 51> C  4.045405  5.405194  5.911541
| 52> C  4.261809  3.962215  5.435535
| 53> H  3.446059  3.325944  5.789436
| 54> H  5.195966  3.570699  5.847487
| 55> H  4.303335  3.854671  4.354444
| 56> C  5.254188  6.295809  5.586858
| 57> H  5.451100  6.434054  4.523766
| 58> H  6.156981  5.865610  6.028911
| 59> H  5.109364  7.290437  6.017177
| 60> C  3.976762  5.336060  7.437087
| 61> H  3.860526  6.322845  7.891985
| 62> H  4.911689  4.909187  7.808749
| 63> H  3.161487  4.696238  7.783622
| 64> C  2.743399  3.439771  1.727819
| 65> C  2.187106  2.603811  2.797079
| 66> C  2.842515  1.416480  3.120816
| 67> H  3.708450  1.108407  2.547866
| 68> C  2.384689  0.640799  4.169767
| 69> H  2.893744  -0.282183  4.421785
| 70> C  1.275046  1.048550  4.900557
| 71> H  0.921239  0.443282  5.727764
| 72> C  0.616706  2.227461  4.575718
| 73> H  -0.247612  2.543732  5.147998
| 74> C  1.066578  3.006059  3.522782
| 75> H  0.564183  3.931879  3.274306
| 76> H  4.417675  5.497822  3.334418
| 77> O  6.440774  4.808742  2.549720
| 78> C  6.688564  3.697931  2.983166
| 79> C  7.762680  3.432335  3.964567
| 80> C  7.932335  2.172585  4.535002
| 81> H  7.285553  1.355259  4.241774
| 82> C  8.920930  1.973303  5.484873
| 83> H  9.049538  0.994338  5.932223
| 84> C  9.742333  3.026474  5.865494
| 85> H  10.513907  2.868341  6.610864
| 86> C  9.575995  4.283030  5.296296
| 87> H  10.216468  5.104796  5.595316
| 88> C  8.586752  4.486921  4.349856
| 89> H  8.440506  5.464053  3.905348
| 90> O  6.002782  2.624756  2.629917
| 91> H  5.236250  2.890378  2.060004
| 92> *
| 93> 
| 94>                          ****END OF INPUT****
================================================================================

                       ****************************
                       * Single Point Calculation *
                       ****************************

---------------------------------
CARTESIAN COORDINATES (ANGSTROEM)
---------------------------------
  O      1.920843    4.415790    1.318427
  O      3.820349    3.259814    1.188550
  N      2.199284    5.965533   -0.397335
  N      3.506317    5.727554    2.981574
  C      2.512167    5.538943    0.728097
  C      3.567392    6.190001    1.611145
  H      4.509685    5.776882    1.240178
  C      3.703539    7.699874    1.493205
  C      4.936237    8.233606    1.866025
  H      5.737876    7.562649    2.159506
  C      5.150109    9.602634    1.869924
  H      6.118190    9.995956    2.160278
  C      4.128322   10.465360    1.495683
  H      4.290723   11.537561    1.494769
  C      2.900712    9.943743    1.116165
  H      2.096585   10.607483    0.817634
  C      2.688960    8.570805    1.113954
  H      1.728686    8.186047    0.798230
  C      1.241885    5.321601   -1.305999
  C      1.686119    3.906842   -1.668855
  H      2.723102    3.906474   -2.013862
  H      1.060707    3.528703   -2.481164
  H      1.597894    3.215687   -0.830407
  C      1.223702    6.173394   -2.569981
  H      0.929970    7.200166   -2.338009
  H      0.516285    5.767806   -3.296935
  H      2.214486    6.198313   -3.030987
  C     -0.151974    5.316341   -0.684445
  H     -0.874448    4.937465   -1.411450
  H     -0.452128    6.330168   -0.406953
  H     -0.199024    4.685979    0.204283
  C      2.563589    6.139293    3.905959
  C      2.762316    5.983900    5.304208
  C      1.716601    6.372205    6.138136
  H      1.836765    6.267991    7.207750
  C      0.516184    6.891456    5.671971
  H     -0.260507    7.177746    6.371848
  C      0.337163    7.035241    4.308784
  H     -0.587858    7.433057    3.905670
  C      1.350335    6.663048    3.444557
  H      1.181299    6.769213    2.382680
  C      4.045405    5.405194    5.911541
  C      4.261809    3.962215    5.435535
  H      3.446059    3.325944    5.789436
  H      5.195966    3.570699    5.847487
  H      4.303335    3.854671    4.354444
  C      5.254188    6.295809    5.586858
  H      5.451100    6.434054    4.523766
  H      6.156981    5.865610    6.028911
  H      5.109364    7.290437    6.017177
  C      3.976762    5.336060    7.437087
  H      3.860526    6.322845    7.891985
  H      4.911689    4.909187    7.808749
  H      3.161487    4.696238    7.783622
  C      2.743399    3.439771    1.727819
  C      2.187106    2.603811    2.797079
  C      2.842515    1.416480    3.120816
  H      3.708450    1.108407    2.547866
  C      2.384689    0.640799    4.169767
  H      2.893744   -0.282183    4.421785
  C      1.275046    1.048550    4.900557
  H      0.921239    0.443282    5.727764
  C      0.616706    2.227461    4.575718
  H     -0.247612    2.543732    5.147998
  C      1.066578    3.006059    3.522782
  H      0.564183    3.931879    3.274306
  H      4.417675    5.497822    3.334418
  O      6.440774    4.808742    2.549720
  C      6.688564    3.697931    2.983166
  C      7.762680    3.432335    3.964567
  C      7.932335    2.172585    4.535002
  H      7.285553    1.355259    4.241774
  C      8.920930    1.973303    5.484873
  H      9.049538    0.994338    5.932223
  C      9.742333    3.026474    5.865494
  H     10.513907    2.868341    6.610864
  C      9.575995    4.283030    5.296296
  H     10.216468    5.104796    5.595316
  C      8.586752    4.486921    4.349856
  H      8.440506    5.464053    3.905348
  O      6.002782    2.624756    2.629917
  H      5.236250    2.890378    2.060004

----------------------------
CARTESIAN COORDINATES (A.U.)
----------------------------
  NO LB      ZA    FRAG     MASS         X           Y           Z
   0 O     8.0000    0    15.999    3.629867    8.344634    2.491466
   1 O     8.0000    0    15.999    7.219413    6.160156    2.246034
   2 N     7.0000    0    14.007    4.156044   11.273224   -0.750854
   3 N     7.0000    0    14.007    6.625979   10.823508    5.634358
   4 C     6.0000    0    12.011    4.747308   10.467085    1.375904
   5 C     6.0000    0    12.011    6.741394   11.697407    3.044623
   6 H     1.0000    0     1.008    8.522070   10.916725    2.343597
   7 C     6.0000    0    12.011    6.998674   14.550653    2.821749
   8 C     6.0000    0    12.011    9.328136   15.559260    3.526276
   9 H     1.0000    0     1.008   10.843014   14.291335    4.080875
  10 C     6.0000    0    12.011    9.732296   18.146348    3.533644
  11 H     1.0000    0     1.008   11.561704   18.889619    4.082334
  12 C     6.0000    0    12.011    7.801398   19.776664    2.826431
  13 H     1.0000    0     1.008    8.108291   21.802831    2.824704
  14 C     6.0000    0    12.011    5.481551   18.790951    2.109246
  15 H     1.0000    0     1.008    3.961971   20.045238    1.545104
  16 C     6.0000    0    12.011    5.081398   16.196474    2.105068
  17 H     1.0000    0     1.008    3.266743   15.469387    1.508436
  18 C     6.0000    0    12.011    2.346823   10.056368   -2.467980
  19 C     6.0000    0    12.011    3.186303    7.382861   -3.153679
  20 H     1.0000    0     1.008    5.145917    7.382166   -3.805648
  21 H     1.0000    0     1.008    2.004446    6.668282   -4.688720
  22 H     1.0000    0     1.008    3.019582    6.076768   -1.569242
  23 C     6.0000    0    12.011    2.312462   11.666024   -4.856560
  24 H     1.0000    0     1.008    1.757389   13.606342   -4.418197
  25 H     1.0000    0     1.008    0.975637   10.899574   -6.230304
  26 H     1.0000    0     1.008    4.184772   11.713114   -5.727735
  27 C     6.0000    0    12.011   -0.287189   10.046429   -1.293414
  28 H     1.0000    0     1.008   -1.652467    9.330457   -2.667254
  29 H     1.0000    0     1.008   -0.854398   11.962284   -0.769030
  30 H     1.0000    0     1.008   -0.376101    8.855217    0.386039
  31 C     6.0000    0    12.011    4.844481   11.601582    7.381193
  32 C     6.0000    0    12.011    5.220021   11.307932   10.023500
  33 C     6.0000    0    12.011    3.243906   12.041722   11.599396
  34 H     1.0000    0     1.008    3.470983   11.844786   13.620674
  35 C     6.0000    0    12.011    0.975446   13.022965   10.718472
  36 H     1.0000    0     1.008   -0.492287   13.563974   12.041048
  37 C     6.0000    0    12.011    0.637146   13.294679    8.142422
  38 H     1.0000    0     1.008   -1.110891   14.046442    7.380647
  39 C     6.0000    0    12.011    2.551763   12.591336    6.509269
  40 H     1.0000    0     1.008    2.232332   12.791959    4.502613
  41 C     6.0000    0    12.011    7.644708   10.214336   11.171194
  42 C     6.0000    0    12.011    8.053652    7.487501   10.271673
  43 H     1.0000    0     1.008    6.512108    6.285123   10.940449
  44 H     1.0000    0     1.008    9.818953    6.747643   11.050149
  45 H     1.0000    0     1.008    8.132125    7.284273    8.228707
  46 C     6.0000    0    12.011    9.928976   11.897355   10.557632
  47 H     1.0000    0     1.008   10.301086   12.158600    8.548679
  48 H     1.0000    0     1.008   11.635008   11.084397   11.392991
  49 H     1.0000    0     1.008    9.655299   13.776929   11.370817
  50 C     6.0000    0    12.011    7.514991   10.083692   14.054058
  51 H     1.0000    0     1.008    7.295337   11.948445   14.913690
  52 H     1.0000    0     1.008    9.281747    9.277019   14.756397
  53 H     1.0000    0     1.008    5.974345    8.874604   14.708914
  54 C     6.0000    0    12.011    5.184273    6.500225    3.265105
  55 C     6.0000    0    12.011    4.133031    4.920490    5.285713
  56 C     6.0000    0    12.011    5.371575    2.676759    5.897488
  57 H     1.0000    0     1.008    7.007955    2.094586    4.814769
  58 C     6.0000    0    12.011    4.506409    1.210935    7.879718
  59 H     1.0000    0     1.008    5.468384   -0.533249    8.355963
  60 C     6.0000    0    12.011    2.409488    1.981472    9.260711
  61 H     1.0000    0     1.008    1.740889    0.837682   10.823905
  62 C     6.0000    0    12.011    1.165405    4.209291    8.646854
  63 H     1.0000    0     1.008   -0.467919    4.806957    9.728306
  64 C     6.0000    0    12.011    2.015540    5.680628    6.657093
  65 H     1.0000    0     1.008    1.066151    7.430175    6.187542
  66 H     1.0000    0     1.008    8.348196   10.389378    6.301137
  67 O     8.0000    0    15.999   12.171299    9.087205    4.818273
  68 C     6.0000    0    12.011   12.639554    6.988077    5.637367
  69 C     6.0000    0    12.011   14.669339    6.486173    7.491946
  70 C     6.0000    0    12.011   14.989941    4.105591    8.569912
  71 H     1.0000    0     1.008   13.767700    2.561068    8.015791
  72 C     6.0000    0    12.011   16.858115    3.729002   10.364908
  73 H     1.0000    0     1.008   17.101148    1.879027   11.210277
  74 C     6.0000    0    12.011   18.410341    5.719207   11.084177
  75 H     1.0000    0     1.008   19.868405    5.420379   12.492722
  76 C     6.0000    0    12.011   18.096008    8.093754   10.008549
  77 H     1.0000    0     1.008   19.306327    9.646666   10.573615
  78 C     6.0000    0    12.011   16.226610    8.479052    8.220037
  79 H     1.0000    0     1.008   15.950245   10.325564    7.380038
  80 O     8.0000    0    15.999   11.343614    4.960070    4.969823
  81 H     1.0000    0     1.008    9.895078    5.462023    3.892843

--------------------------------
INTERNAL COORDINATES (ANGSTROEM)
--------------------------------
 O      0   0   0     0.000000000000     0.00000000     0.00000000
 O      1   0   0     2.227391207611     0.00000000     0.00000000
 N      1   2   0     2.328749019790   101.56311898     0.00000000
 N      1   2   3     2.645847792293    77.46321879   268.91949912
 C      3   1   2     1.243572268271    30.11939198   289.78881474
 C      4   1   2     1.447640503535    65.70700089    89.05386774
 H      6   4   1     1.093709248886   103.69640641   256.06813586
 C      6   4   1     1.520579601776   113.22872257   141.93718682
 C      8   6   4     1.394062035717   116.01425180    71.17035480
 H      9   8   6     1.085789795279   119.24468746     3.44370143
 C      9   8   6     1.385638516847   121.03134589   183.59034142
 H     11   9   8     1.084522228247   119.79190941   180.21208915
 C     11   9   8     1.388668841202   119.96592334   359.86159197
 H     13  11   9     1.084430682247   120.28425789   180.13404389
 C     13  11   9     1.386774862446   119.43437301   359.78662905
 H     15  13  11     1.084569858372   120.09713041   180.27211692
 C     15  13  11     1.389173333270   120.47163153     0.25099864
 H     17  15  13     1.081594433148   119.16798189   181.01897702
 C      3   1   2     1.468649560215    94.94047450   106.36681063
 C     19   3   1     1.526614342777   111.32693724   298.17019059
 H     20  19   3     1.092869483407   110.57661073   309.17644895
 H     20  19   3     1.092691715236   109.32038802   190.45406593
 H     20  19   3     1.090171515567   112.40688032    70.76253148
 C     19   3   1     1.524313757946   106.01017012   179.86630422
 H     24  19   3     1.092863320179   110.62235814   301.13798198
 H     24  19   3     1.092429657117   110.61301460   180.98579275
 H     24  19   3     1.093069267363   110.58831784    60.94984163
 C     19   3   1     1.526171666097   110.17623014    61.84489276
 H     28  19   3     1.092726852455   109.51680152   173.74327619
 H     28  19   3     1.093132846322   110.54627819    54.87081175
 H     28  19   3     1.090599565160   111.91753580   293.79833769
 C      4   1   2     1.383023034635    99.16468746   212.87655478
 C     32   4   1     1.420823588972   121.99605839   132.32892956
 C     33  32   4     1.392744249112   116.98411009   183.19087313
 H     34  33  32     1.081376000144   118.81290644   180.08350957
 C     34  33  32     1.388500047575   123.52928135     0.05089809
 H     36  34  33     1.083992015058   120.09630225   180.11494450
 C     36  34  33     1.382389757498   118.81121368     0.00000000
 H     38  36  34     1.084630037060   121.00353908   179.74043477
 C     38  36  34     1.382726812629   119.56740719   359.93131605
 H     40  38  36     1.080475330422   118.24067208   178.99872445
 C     33  32   4     1.532994256103   123.24586914     2.49829889
 C     42  33  32     1.534796663305   110.49095411   298.56427451
 H     43  42  33     1.093405124253   109.96993611   296.73727650
 H     43  42  33     1.093452572913   109.89196798   178.12132947
 H     43  42  33     1.087220249486   114.00262892    56.92278537
 C     42  33  32     1.536154442041   110.85555561    62.85824806
 H     47  42  33     1.089977346660   114.95070004   300.75420681
 H     47  42  33     1.093397107760   109.64268314   179.98362974
 H     47  42  33     1.093358720238   109.87685566    61.49517025
 C     42  33  32     1.528653646030   112.01550775   180.79969142
 H     51  42  33     1.092788924873   112.29430252   298.34065617
 H     51  42  33     1.092905163178   108.57994989   179.50378624
 H     51  42  33     1.092763480143   112.11425505    60.80881854
 C      2   1   3     1.217791804337    31.05440648   180.21050402
 C     55   2   1     1.466836040957   125.02747499   176.33219051
 C     56  55   2     1.394317577172   118.44323806   351.48218164
 H     57  56  55     1.083062371267   119.68395648   356.65541184
 C     57  56  55     1.382600397960   119.88403705   176.62482918
 H     59  57  56     1.083764659727   119.91300344   179.99804702
 C     59  57  56     1.389828223037   119.91441301   359.82417312
 H     61  59  57     1.084343195636   119.85918282   180.45857859
 C     61  59  57     1.388799149424   120.30000370     0.49436521
 H     63  61  59     1.083779197514   120.14937600   180.07544266
 C     63  61  59     1.384656593558   120.07774051   359.78086459
 H     65  63  61     1.082258624822   120.31746297   180.78694286
 H      4   1   2     1.003916871222   130.65166547   350.77998873
 O     67   4   1     2.276732694324   139.00737411    49.08453800
 C     68  67   4     1.217857297362   109.52321636   244.48864794
 C     69  68  67     1.478990986948   123.21123955   248.58261997
 C     70  69  68     1.393251223129   121.49920143   173.66639849
 H     71  70  69     1.082742539011   119.92822924     1.62048275
 C     71  70  69     1.385383811869   119.84626691   182.20206487
 H     73  71  70     1.083990088234   119.83646793   179.69360080
 C     73  71  70     1.388792421239   120.05821427   359.88125706
 H     75  73  71     1.084393341950   119.90941040   179.86116655
 C     75  73  71     1.389455891558   120.18037504     0.02294356
 H     77  75  73     1.083936337100   120.12384726   179.89246481
 C     77  75  73     1.384168315824   119.92574119     0.16901273
 H     79  77  75     1.083403064424   120.65491037   179.41519648
 O     69  68  67     1.321660466289   122.67812536    67.49687285
 H     81  69  68     0.991426841213   109.71069375   354.21975080

---------------------------
INTERNAL COORDINATES (A.U.)
---------------------------
 O      0   0   0     0.000000000000     0.00000000     0.00000000
 O      1   0   0     4.209159375488     0.00000000     0.00000000
 N      1   2   0     4.400697882041   101.56311898     0.00000000
 N      1   2   3     4.999927719474    77.46321879   268.91949912
 C      3   1   2     2.350011014772    30.11939198   289.78881474
 C      4   1   2     2.735644092053    65.70700089    89.05386774
 H      6   4   1     2.066810950531   103.69640641   256.06813586
 C      6   4   1     2.873479012184   113.22872257   141.93718682
 C      8   6   4     2.634395461202   116.01425180    71.17035480
 H      9   8   6     2.051845352083   119.24468746     3.44370143
 C      9   8   6     2.618477317453   121.03134589   183.59034142
 H     11   9   8     2.049449997536   119.79190941   180.21208915
 C     11   9   8     2.624203800582   119.96592334   359.86159197
 H     13  11   9     2.049277000668   120.28425789   180.13404389
 C     13  11   9     2.620624699430   119.43437301   359.78662905
 H     15  13  11     2.049540005430   120.09713041   180.27211692
 C     15  13  11     2.625157152427   120.47163153     0.25099864
 H     17  15  13     2.043917266623   119.16798189   181.01897702
 C      3   1   2     2.775345455511    94.94047450   106.36681063
 C     19   3   1     2.884883019965   111.32693724   298.17019059
 H     20  19   3     2.065224023759   110.57661073   309.17644895
 H     20  19   3     2.064888090601   109.32038802   190.45406593
 H     20  19   3     2.060125603424   112.40688032    70.76253148
 C     19   3   1     2.880535544685   106.01017012   179.86630422
 H     24  19   3     2.065212376946   110.62235814   301.13798198
 H     24  19   3     2.064392872525   110.61301460   180.98579275
 H     24  19   3     2.065601560722   110.58831784    60.94984163
 C     19   3   1     2.884046482273   110.17623014    61.84489276
 H     28  19   3     2.064954490322   109.51680152   173.74327619
 H     28  19   3     2.065721707543   110.54627819    54.87081175
 H     28  19   3     2.060934499927   111.91753580   293.79833769
 C      4   1   2     2.613534772364    99.16468746   212.87655478
 C     32   4   1     2.684967467772   121.99605839   132.32892956
 C     33  32   4     2.631905205415   116.98411009   183.19087313
 H     34  33  32     2.043504488068   118.81290644   180.08350957
 C     34  33  32     2.623884826853   123.52928135     0.05089809
 H     36  34  33     2.048448039817   120.09630225   180.11494450
 C     36  34  33     2.612338052009   118.81121368     0.00000000
 H     38  36  34     2.049653726668   121.00353908   179.74043477
 C     38  36  34     2.612974993898   119.56740719   359.93131605
 H     40  38  36     2.041802468955   118.24067208   178.99872445
 C     33  32   4     2.896939308910   123.24586914     2.49829889
 C     42  33  32     2.900345364903   110.49095411   298.56427451
 H     43  42  33     2.066236238264   109.96993611   296.73727650
 H     43  42  33     2.066325903236   109.89196798   178.12132947
 H     43  42  33     2.054548518783   114.00262892    56.92278537
 C     42  33  32     2.902911194865   110.85555561    62.85824806
 H     47  42  33     2.059758677366   114.95070004   300.75420681
 H     47  42  33     2.066221089289   109.64268314   179.98362974
 H     47  42  33     2.066148547385   109.87685566    61.49517025
 C     42  33  32     2.888736744617   112.01550775   180.79969142
 H     51  42  33     2.065071790192   112.29430252   298.34065617
 H     51  42  33     2.065291448756   108.57994989   179.50378624
 H     51  42  33     2.065023706621   112.11425505    60.80881854
 C      2   1   3     2.301292998330    31.05440648   180.21050402
 C     55   2   1     2.771918400773   125.02747499   176.33219051
 C     56  55   2     2.634878364568   118.44323806   351.48218164
 H     57  56  55     2.046691267650   119.68395648   356.65541184
 C     57  56  55     2.612736104794   119.88403705   176.62482918
 H     59  57  56     2.048018400506   119.91300344   179.99804702
 C     59  57  56     2.626394714734   119.91441301   359.82417312
 H     61  59  57     2.049111674933   119.85918282   180.45857859
 C     61  59  57     2.624450047435   120.30000370     0.49436521
 H     63  61  59     2.048045872943   120.14937600   180.07544266
 C     63  61  59     2.616621751353   120.07774051   359.78086459
 H     65  63  61     2.045172406987   120.31746297   180.78694286
 H      4   1   2     1.897127947833   130.65166547   350.77998873
 O     67   4   1     4.302401272417   139.00737411    49.08453800
 C     68  67   4     2.301416762211   109.52321636   244.48864794
 C     69  68  67     2.794887919869   123.21123955   248.58261997
 C     70  69  68     2.632863247464   121.49920143   173.66639849
 H     71  70  69     2.046086872277   119.92822924     1.62048275
 C     71  70  69     2.617995994801   119.84626691   182.20206487
 H     73  71  70     2.048444398647   119.83646793   179.69360080
 C     73  71  70     2.624437333007   120.05821427   359.88125706
 H     75  73  71     2.049206437733   119.90941040   179.86116655
 C     75  73  71     2.625691110207   120.18037504     0.02294356
 H     77  75  73     2.048342823724   120.12384726   179.89246481
 C     77  75  73     2.615699040158   119.92574119     0.16901273
 H     79  77  75     2.047335084413   120.65491037   179.41519648
 O     69  68  67     2.497576323316   122.67812536    67.49687285
 H     81  69  68     1.873525211711   109.71069375   354.21975080

---------------------
BASIS SET INFORMATION
---------------------
There are 4 groups of distinct atoms

 Group   1 Type O   : 15s8p3d2f1g contracted to 7s4p3d2f1g pattern {8211111/5111/111/11/1}
 Group   2 Type N   : 15s8p3d2f1g contracted to 7s4p3d2f1g pattern {8211111/5111/111/11/1}
 Group   3 Type C   : 15s8p3d2f1g contracted to 7s4p3d2f1g pattern {8211111/5111/111/11/1}
 Group   4 Type H   : 7s3p2d1f contracted to 4s3p2d1f pattern {4111/111/11/1}

Atom   0O    basis set group =>   1
Atom   1O    basis set group =>   1
Atom   2N    basis set group =>   2
Atom   3N    basis set group =>   2
Atom   4C    basis set group =>   3
Atom   5C    basis set group =>   3
Atom   6H    basis set group =>   4
Atom   7C    basis set group =>   3
Atom   8C    basis set group =>   3
Atom   9H    basis set group =>   4
Atom  10C    basis set group =>   3
Atom  11H    basis set group =>   4
Atom  12C    basis set group =>   3
Atom  13H    basis set group =>   4
Atom  14C    basis set group =>   3
Atom  15H    basis set group =>   4
Atom  16C    basis set group =>   3
Atom  17H    basis set group =>   4
Atom  18C    basis set group =>   3
Atom  19C    basis set group =>   3
Atom  20H    basis set group =>   4
Atom  21H    basis set group =>   4
Atom  22H    basis set group =>   4
Atom  23C    basis set group =>   3
Atom  24H    basis set group =>   4
Atom  25H    basis set group =>   4
Atom  26H    basis set group =>   4
Atom  27C    basis set group =>   3
Atom  28H    basis set group =>   4
Atom  29H    basis set group =>   4
Atom  30H    basis set group =>   4
Atom  31C    basis set group =>   3
Atom  32C    basis set group =>   3
Atom  33C    basis set group =>   3
Atom  34H    basis set group =>   4
Atom  35C    basis set group =>   3
Atom  36H    basis set group =>   4
Atom  37C    basis set group =>   3
Atom  38H    basis set group =>   4
Atom  39C    basis set group =>   3
Atom  40H    basis set group =>   4
Atom  41C    basis set group =>   3
Atom  42C    basis set group =>   3
Atom  43H    basis set group =>   4
Atom  44H    basis set group =>   4
Atom  45H    basis set group =>   4
Atom  46C    basis set group =>   3
Atom  47H    basis set group =>   4
Atom  48H    basis set group =>   4
Atom  49H    basis set group =>   4
Atom  50C    basis set group =>   3
Atom  51H    basis set group =>   4
Atom  52H    basis set group =>   4
Atom  53H    basis set group =>   4
Atom  54C    basis set group =>   3
Atom  55C    basis set group =>   3
Atom  56C    basis set group =>   3
Atom  57H    basis set group =>   4
Atom  58C    basis set group =>   3
Atom  59H    basis set group =>   4
Atom  60C    basis set group =>   3
Atom  61H    basis set group =>   4
Atom  62C    basis set group =>   3
Atom  63H    basis set group =>   4
Atom  64C    basis set group =>   3
Atom  65H    basis set group =>   4
Atom  66H    basis set group =>   4
Atom  67O    basis set group =>   1
Atom  68C    basis set group =>   3
Atom  69C    basis set group =>   3
Atom  70C    basis set group =>   3
Atom  71H    basis set group =>   4
Atom  72C    basis set group =>   3
Atom  73H    basis set group =>   4
Atom  74C    basis set group =>   3
Atom  75H    basis set group =>   4
Atom  76C    basis set group =>   3
Atom  77H    basis set group =>   4
Atom  78C    basis set group =>   3
Atom  79H    basis set group =>   4
Atom  80O    basis set group =>   1
Atom  81H    basis set group =>   4
---------------------------------
AUXILIARY/J BASIS SET INFORMATION
---------------------------------
There are 4 groups of distinct atoms

 Group   1 Type O   : 12s5p4d2f1g contracted to 6s4p3d1f1g pattern {711111/2111/211/2/1}
 Group   2 Type N   : 12s5p4d2f1g contracted to 6s4p3d1f1g pattern {711111/2111/211/2/1}
 Group   3 Type C   : 12s5p4d2f1g contracted to 6s4p3d1f1g pattern {711111/2111/211/2/1}
 Group   4 Type H   : 5s2p1d contracted to 3s1p1d pattern {311/2/1}

Atom   0O    basis set group =>   1
Atom   1O    basis set group =>   1
Atom   2N    basis set group =>   2
Atom   3N    basis set group =>   2
Atom   4C    basis set group =>   3
Atom   5C    basis set group =>   3
Atom   6H    basis set group =>   4
Atom   7C    basis set group =>   3
Atom   8C    basis set group =>   3
Atom   9H    basis set group =>   4
Atom  10C    basis set group =>   3
Atom  11H    basis set group =>   4
Atom  12C    basis set group =>   3
Atom  13H    basis set group =>   4
Atom  14C    basis set group =>   3
Atom  15H    basis set group =>   4
Atom  16C    basis set group =>   3
Atom  17H    basis set group =>   4
Atom  18C    basis set group =>   3
Atom  19C    basis set group =>   3
Atom  20H    basis set group =>   4
Atom  21H    basis set group =>   4
Atom  22H    basis set group =>   4
Atom  23C    basis set group =>   3
Atom  24H    basis set group =>   4
Atom  25H    basis set group =>   4
Atom  26H    basis set group =>   4
Atom  27C    basis set group =>   3
Atom  28H    basis set group =>   4
Atom  29H    basis set group =>   4
Atom  30H    basis set group =>   4
Atom  31C    basis set group =>   3
Atom  32C    basis set group =>   3
Atom  33C    basis set group =>   3
Atom  34H    basis set group =>   4
Atom  35C    basis set group =>   3
Atom  36H    basis set group =>   4
Atom  37C    basis set group =>   3
Atom  38H    basis set group =>   4
Atom  39C    basis set group =>   3
Atom  40H    basis set group =>   4
Atom  41C    basis set group =>   3
Atom  42C    basis set group =>   3
Atom  43H    basis set group =>   4
Atom  44H    basis set group =>   4
Atom  45H    basis set group =>   4
Atom  46C    basis set group =>   3
Atom  47H    basis set group =>   4
Atom  48H    basis set group =>   4
Atom  49H    basis set group =>   4
Atom  50C    basis set group =>   3
Atom  51H    basis set group =>   4
Atom  52H    basis set group =>   4
Atom  53H    basis set group =>   4
Atom  54C    basis set group =>   3
Atom  55C    basis set group =>   3
Atom  56C    basis set group =>   3
Atom  57H    basis set group =>   4
Atom  58C    basis set group =>   3
Atom  59H    basis set group =>   4
Atom  60C    basis set group =>   3
Atom  61H    basis set group =>   4
Atom  62C    basis set group =>   3
Atom  63H    basis set group =>   4
Atom  64C    basis set group =>   3
Atom  65H    basis set group =>   4
Atom  66H    basis set group =>   4
Atom  67O    basis set group =>   1
Atom  68C    basis set group =>   3
Atom  69C    basis set group =>   3
Atom  70C    basis set group =>   3
Atom  71H    basis set group =>   4
Atom  72C    basis set group =>   3
Atom  73H    basis set group =>   4
Atom  74C    basis set group =>   3
Atom  75H    basis set group =>   4
Atom  76C    basis set group =>   3
Atom  77H    basis set group =>   4
Atom  78C    basis set group =>   3
Atom  79H    basis set group =>   4
Atom  80O    basis set group =>   1
Atom  81H    basis set group =>   4


           ************************************************************
           *        Program running with 20 parallel MPI-processes    *
           *              working on a common directory               *
           ************************************************************
------------------------------------------------------------------------------
                           ORCA GTO INTEGRAL CALCULATION
                           -- RI-GTO INTEGRALS CHOSEN --
------------------------------------------------------------------------------
------------------------------------------------------------------------------
                   ___                                                        
                  /   \      - P O W E R E D   B Y -                         
                 /     \                                                     
                 |  |  |   _    _      __       _____    __    __             
                 |  |  |  | |  | |    /  \     |  _  \  |  |  /  |          
                  \  \/   | |  | |   /    \    | | | |  |  | /  /          
                 / \  \   | |__| |  /  /\  \   | |_| |  |  |/  /          
                |  |  |   |  __  | /  /__\  \  |    /   |      \           
                |  |  |   | |  | | |   __   |  |    \   |  |\   \          
                \     /   | |  | | |  |  |  |  | |\  \  |  | \   \       
                 \___/    |_|  |_| |__|  |__|  |_| \__\ |__|  \__/        
                                                                              
                      - O R C A' S   B I G   F R I E N D -                    
                                      &                                       
                       - I N T E G R A L  F E E D E R -                       
                                                                              
 v1 FN, 2020, v2 2021                                                         
------------------------------------------------------------------------------


Reading SHARK input file ImineBzOH10rAa.SHARKINP.tmp ... ok
----------------------
SHARK INTEGRAL PACKAGE
----------------------

Number of atoms                             ...     82
Number of basis functions                   ...   3594
Number of shells                            ...   1114
Maximum angular momentum                    ...      4
Integral batch strategy                     ... SHARK/LIBINT Hybrid
RI-J (if used) integral strategy            ... SPLIT-RIJ (Revised 2003 algorithm where possible)
Printlevel                                  ...      1
Contraction scheme used                     ... SEGMENTED contraction
Coulomb Range Separation                    ... NOT USED
Exchange Range Separation                   ... Long Range
   Mu parameter                             ...  0.300000
   Scaling (regular/separated)              ...  0.150000  0.850000
Finite Nucleus Model                        ... NOT USED
Auxiliary Coulomb fitting basis             ... AVAILABLE
   # of basis functions in Aux-J            ...   2498
   # of shells in Aux-J                     ...    830
   Maximum angular momentum in Aux-J        ...      4
Auxiliary J/K fitting basis                 ... NOT available
Auxiliary Correlation fitting basis         ... NOT available
Auxiliary 'external' fitting basis          ... NOT available
Integral threshold                          ...     1.000000e-10
Primitive cut-off                           ...     1.000000e-11
Primitive pair pre-selection threshold      ...     1.000000e-11

Calculating pre-screening integrals         ... done (  0.6 sec) Dimension = 1114
Organizing shell pair data                  ... done (  3.9 sec)
Shell pair information
Total number of shell pairs                 ...    621055
Shell pairs after pre-screening             ...    290806
Total number of primitive shell pairs       ...   1513069
Primitive shell pairs kept                  ...    468615
          la=0 lb=0:  48118 shell pairs
          la=1 lb=0:  69452 shell pairs
          la=1 lb=1:  24777 shell pairs
          la=2 lb=0:  40192 shell pairs
          la=2 lb=1:  30081 shell pairs
          la=2 lb=2:   8489 shell pairs
          la=3 lb=0:  22319 shell pairs
          la=3 lb=1:  16998 shell pairs
          la=3 lb=2:   9197 shell pairs
          la=3 lb=3:   2515 shell pairs
          la=4 lb=0:   7743 shell pairs
          la=4 lb=1:   5846 shell pairs
          la=4 lb=2:   3119 shell pairs
          la=4 lb=3:   1660 shell pairs
          la=4 lb=4:    300 shell pairs

Calculating one electron integrals          ... done (  1.0 sec)
Calculating RI/J V-Matrix + Cholesky decomp.... done (  0.9 sec)
Calculating Nuclear repulsion               ... done (  0.0 sec) ENN=   5274.365769725668 Eh

SHARK setup successfully completed in  11.4 seconds

Maximum memory used throughout the entire GTOINT-calculation: 517.1 MB
[1720886056.549943] [node128:2291521:0]          mpool.c:43   UCX  WARN  object 0xbd5e700 was not returned to mpool ucp_requests
[1720886056.549959] [node128:2291521:0]          mpool.c:43   UCX  WARN  object 0xbd5e8c0 was not returned to mpool ucp_requests
[1720886056.549965] [node128:2291521:0]          mpool.c:43   UCX  WARN  object 0xbd5ea80 was not returned to mpool ucp_requests
[1720886056.549969] [node128:2291521:0]          mpool.c:43   UCX  WARN  object 0xbd5ec40 was not returned to mpool ucp_requests
[1720886056.549972] [node128:2291521:0]          mpool.c:43   UCX  WARN  object 0xbd5ee00 was not returned to mpool ucp_requests
[1720886056.549978] [node128:2291514:0]          mpool.c:43   UCX  WARN  object 0xc37b840 was not returned to mpool ucp_requests
[1720886056.549993] [node128:2291514:0]          mpool.c:43   UCX  WARN  object 0xc37ba00 was not returned to mpool ucp_requests
[1720886056.549999] [node128:2291514:0]          mpool.c:43   UCX  WARN  object 0xc37bbc0 was not returned to mpool ucp_requests
[1720886056.549974] [node128:2291521:0]          mpool.c:43   UCX  WARN  object 0xbd5efc0 was not returned to mpool ucp_requests
[1720886056.549977] [node128:2291521:0]          mpool.c:43   UCX  WARN  object 0xbd5f180 was not returned to mpool ucp_requests
[1720886056.549980] [node128:2291521:0]          mpool.c:43   UCX  WARN  object 0xbd5f340 was not returned to mpool ucp_requests
[1720886056.549982] [node128:2291521:0]          mpool.c:43   UCX  WARN  object 0xbd5f500 was not returned to mpool ucp_requests
[1720886056.549984] [node128:2291521:0]          mpool.c:43   UCX  WARN  object 0xbd5f6c0 was not returned to mpool ucp_requests
[1720886056.549986] [node128:2291521:0]          mpool.c:43   UCX  WARN  object 0xbd5f880 was not returned to mpool ucp_requests
[1720886056.549988] [node128:2291521:0]          mpool.c:43   UCX  WARN  object 0xbd5fa40 was not returned to mpool ucp_requests
[1720886056.549990] [node128:2291521:0]          mpool.c:43   UCX  WARN  object 0xbd5fc00 was not returned to mpool ucp_requests
[1720886056.549993] [node128:2291521:0]          mpool.c:43   UCX  WARN  object 0xbd5fdc0 was not returned to mpool ucp_requests
[1720886056.549995] [node128:2291521:0]          mpool.c:43   UCX  WARN  object 0xbd5ff80 was not returned to mpool ucp_requests
[1720886056.549997] [node128:2291521:0]          mpool.c:43   UCX  WARN  object 0xbd60140 was not returned to mpool ucp_requests
[1720886056.550005] [node128:2291514:0]          mpool.c:43   UCX  WARN  object 0xc37bd80 was not returned to mpool ucp_requests
[1720886056.550011] [node128:2291514:0]          mpool.c:43   UCX  WARN  object 0xc37bf40 was not returned to mpool ucp_requests
[1720886056.550014] [node128:2291514:0]          mpool.c:43   UCX  WARN  object 0xc37c100 was not returned to mpool ucp_requests
[1720886056.550016] [node128:2291514:0]          mpool.c:43   UCX  WARN  object 0xc37c2c0 was not returned to mpool ucp_requests
[1720886056.550019] [node128:2291514:0]          mpool.c:43   UCX  WARN  object 0xc37c480 was not returned to mpool ucp_requests
[1720886056.550023] [node128:2291514:0]          mpool.c:43   UCX  WARN  object 0xc37c640 was not returned to mpool ucp_requests
[1720886056.550025] [node128:2291514:0]          mpool.c:43   UCX  WARN  object 0xc37c800 was not returned to mpool ucp_requests
[1720886056.550028] [node128:2291514:0]          mpool.c:43   UCX  WARN  object 0xc37c9c0 was not returned to mpool ucp_requests
[1720886056.550031] [node128:2291514:0]          mpool.c:43   UCX  WARN  object 0xc37cb80 was not returned to mpool ucp_requests
[1720886056.550034] [node128:2291514:0]          mpool.c:43   UCX  WARN  object 0xc37cd40 was not returned to mpool ucp_requests
[1720886056.550037] [node128:2291514:0]          mpool.c:43   UCX  WARN  object 0xc37cf00 was not returned to mpool ucp_requests
[1720886056.550040] [node128:2291514:0]          mpool.c:43   UCX  WARN  object 0xc37d0c0 was not returned to mpool ucp_requests
[1720886056.550043] [node128:2291514:0]          mpool.c:43   UCX  WARN  object 0xc37d280 was not returned to mpool ucp_requests
[1720886056.551263] [node128:2291517:0]          mpool.c:43   UCX  WARN  object 0xac46540 was not returned to mpool ucp_requests
[1720886056.551272] [node128:2291517:0]          mpool.c:43   UCX  WARN  object 0xac46700 was not returned to mpool ucp_requests
[1720886056.551278] [node128:2291517:0]          mpool.c:43   UCX  WARN  object 0xac468c0 was not returned to mpool ucp_requests
[1720886056.551283] [node128:2291517:0]          mpool.c:43   UCX  WARN  object 0xac46a80 was not returned to mpool ucp_requests
[1720886056.551286] [node128:2291517:0]          mpool.c:43   UCX  WARN  object 0xac46c40 was not returned to mpool ucp_requests
[1720886056.551288] [node128:2291517:0]          mpool.c:43   UCX  WARN  object 0xac46e00 was not returned to mpool ucp_requests
[1720886056.551291] [node128:2291517:0]          mpool.c:43   UCX  WARN  object 0xac46fc0 was not returned to mpool ucp_requests
[1720886056.551294] [node128:2291517:0]          mpool.c:43   UCX  WARN  object 0xac47180 was not returned to mpool ucp_requests
[1720886056.551296] [node128:2291517:0]          mpool.c:43   UCX  WARN  object 0xac47340 was not returned to mpool ucp_requests
[1720886056.551299] [node128:2291517:0]          mpool.c:43   UCX  WARN  object 0xac47500 was not returned to mpool ucp_requests
[1720886056.551302] [node128:2291517:0]          mpool.c:43   UCX  WARN  object 0xac476c0 was not returned to mpool ucp_requests
[1720886056.551304] [node128:2291517:0]          mpool.c:43   UCX  WARN  object 0xac47880 was not returned to mpool ucp_requests
[1720886056.551307] [node128:2291517:0]          mpool.c:43   UCX  WARN  object 0xac47a40 was not returned to mpool ucp_requests
[1720886056.551309] [node128:2291517:0]          mpool.c:43   UCX  WARN  object 0xac47c00 was not returned to mpool ucp_requests
[1720886056.551312] [node128:2291517:0]          mpool.c:43   UCX  WARN  object 0xac47dc0 was not returned to mpool ucp_requests
[1720886056.551315] [node128:2291517:0]          mpool.c:43   UCX  WARN  object 0xac47f80 was not returned to mpool ucp_requests
[1720886056.551329] [node128:2291513:0]          mpool.c:43   UCX  WARN  object 0xb859d80 was not returned to mpool ucp_requests
[1720886056.551340] [node128:2291513:0]          mpool.c:43   UCX  WARN  object 0xb859f40 was not returned to mpool ucp_requests
[1720886056.551343] [node128:2291513:0]          mpool.c:43   UCX  WARN  object 0xb85a100 was not returned to mpool ucp_requests
[1720886056.551346] [node128:2291513:0]          mpool.c:43   UCX  WARN  object 0xb85a2c0 was not returned to mpool ucp_requests
[1720886056.551349] [node128:2291513:0]          mpool.c:43   UCX  WARN  object 0xb85a480 was not returned to mpool ucp_requests
[1720886056.551352] [node128:2291513:0]          mpool.c:43   UCX  WARN  object 0xb85a640 was not returned to mpool ucp_requests
[1720886056.551354] [node128:2291513:0]          mpool.c:43   UCX  WARN  object 0xb85a800 was not returned to mpool ucp_requests
[1720886056.551357] [node128:2291513:0]          mpool.c:43   UCX  WARN  object 0xb85a9c0 was not returned to mpool ucp_requests
[1720886056.551359] [node128:2291513:0]          mpool.c:43   UCX  WARN  object 0xb85ab80 was not returned to mpool ucp_requests
[1720886056.551362] [node128:2291513:0]          mpool.c:43   UCX  WARN  object 0xb85ad40 was not returned to mpool ucp_requests
[1720886056.551365] [node128:2291513:0]          mpool.c:43   UCX  WARN  object 0xb85af00 was not returned to mpool ucp_requests
[1720886056.551367] [node128:2291513:0]          mpool.c:43   UCX  WARN  object 0xb85b0c0 was not returned to mpool ucp_requests
[1720886056.551370] [node128:2291513:0]          mpool.c:43   UCX  WARN  object 0xb85b280 was not returned to mpool ucp_requests
[1720886056.562922] [node128:2291515:0]          mpool.c:43   UCX  WARN  object 0xc05a640 was not returned to mpool ucp_requests
[1720886056.562944] [node128:2291515:0]          mpool.c:43   UCX  WARN  object 0xc05a800 was not returned to mpool ucp_requests
[1720886056.562950] [node128:2291515:0]          mpool.c:43   UCX  WARN  object 0xc05a9c0 was not returned to mpool ucp_requests
[1720886056.562953] [node128:2291515:0]          mpool.c:43   UCX  WARN  object 0xc05ab80 was not returned to mpool ucp_requests
[1720886056.562957] [node128:2291515:0]          mpool.c:43   UCX  WARN  object 0xc05ad40 was not returned to mpool ucp_requests
[1720886056.562960] [node128:2291515:0]          mpool.c:43   UCX  WARN  object 0xc05af00 was not returned to mpool ucp_requests
[1720886056.562965] [node128:2291515:0]          mpool.c:43   UCX  WARN  object 0xc05b0c0 was not returned to mpool ucp_requests
[1720886056.562967] [node128:2291515:0]          mpool.c:43   UCX  WARN  object 0xc05b280 was not returned to mpool ucp_requests
[1720886056.562969] [node128:2291515:0]          mpool.c:43   UCX  WARN  object 0xc05b440 was not returned to mpool ucp_requests
[1720886056.562972] [node128:2291515:0]          mpool.c:43   UCX  WARN  object 0xc05b600 was not returned to mpool ucp_requests
[1720886056.562974] [node128:2291515:0]          mpool.c:43   UCX  WARN  object 0xc05b7c0 was not returned to mpool ucp_requests
[1720886056.562977] [node128:2291515:0]          mpool.c:43   UCX  WARN  object 0xc05b980 was not returned to mpool ucp_requests
[1720886056.562980] [node128:2291515:0]          mpool.c:43   UCX  WARN  object 0xc05bb40 was not returned to mpool ucp_requests
[1720886056.562982] [node128:2291515:0]          mpool.c:43   UCX  WARN  object 0xc05bd00 was not returned to mpool ucp_requests
[1720886056.562984] [node128:2291515:0]          mpool.c:43   UCX  WARN  object 0xc05bec0 was not returned to mpool ucp_requests
[1720886056.562986] [node128:2291515:0]          mpool.c:43   UCX  WARN  object 0xc05c080 was not returned to mpool ucp_requests
[1720886056.562981] [node128:2291511:0]          mpool.c:43   UCX  WARN  object 0xc54d0c0 was not returned to mpool ucp_requests
[1720886056.563003] [node128:2291511:0]          mpool.c:43   UCX  WARN  object 0xc54d280 was not returned to mpool ucp_requests
[1720886056.563009] [node128:2291511:0]          mpool.c:43   UCX  WARN  object 0xc54d440 was not returned to mpool ucp_requests
[1720886056.563012] [node128:2291511:0]          mpool.c:43   UCX  WARN  object 0xc54d600 was not returned to mpool ucp_requests
[1720886056.563014] [node128:2291511:0]          mpool.c:43   UCX  WARN  object 0xc54d980 was not returned to mpool ucp_requests
[1720886056.563017] [node128:2291511:0]          mpool.c:43   UCX  WARN  object 0xc54db40 was not returned to mpool ucp_requests
[1720886056.563019] [node128:2291511:0]          mpool.c:43   UCX  WARN  object 0xc54dd00 was not returned to mpool ucp_requests
[1720886056.563022] [node128:2291511:0]          mpool.c:43   UCX  WARN  object 0xc54dec0 was not returned to mpool ucp_requests
[1720886056.564506] [node128:2291526:0]          mpool.c:43   UCX  WARN  object 0xade27c0 was not returned to mpool ucp_requests
[1720886056.564519] [node128:2291526:0]          mpool.c:43   UCX  WARN  object 0xade2980 was not returned to mpool ucp_requests
[1720886056.564522] [node128:2291526:0]          mpool.c:43   UCX  WARN  object 0xade2b40 was not returned to mpool ucp_requests
[1720886056.564525] [node128:2291526:0]          mpool.c:43   UCX  WARN  object 0xade2d00 was not returned to mpool ucp_requests
[1720886056.564528] [node128:2291526:0]          mpool.c:43   UCX  WARN  object 0xade2ec0 was not returned to mpool ucp_requests
[1720886056.564531] [node128:2291526:0]          mpool.c:43   UCX  WARN  object 0xade3080 was not returned to mpool ucp_requests
[1720886056.564505] [node128:2291522:0]          mpool.c:43   UCX  WARN  object 0xb4a4480 was not returned to mpool ucp_requests
[1720886056.564519] [node128:2291522:0]          mpool.c:43   UCX  WARN  object 0xb4a4640 was not returned to mpool ucp_requests
[1720886056.564523] [node128:2291522:0]          mpool.c:43   UCX  WARN  object 0xb4a4800 was not returned to mpool ucp_requests
[1720886056.564526] [node128:2291522:0]          mpool.c:43   UCX  WARN  object 0xb4a49c0 was not returned to mpool ucp_requests
[1720886056.564529] [node128:2291522:0]          mpool.c:43   UCX  WARN  object 0xb4a4b80 was not returned to mpool ucp_requests
[1720886056.564533] [node128:2291522:0]          mpool.c:43   UCX  WARN  object 0xb4a4d40 was not returned to mpool ucp_requests
[1720886056.564535] [node128:2291526:0]          mpool.c:43   UCX  WARN  object 0xade3240 was not returned to mpool ucp_requests
[1720886056.564539] [node128:2291526:0]          mpool.c:43   UCX  WARN  object 0xade3400 was not returned to mpool ucp_requests
[1720886056.564543] [node128:2291526:0]          mpool.c:43   UCX  WARN  object 0xade35c0 was not returned to mpool ucp_requests
[1720886056.564546] [node128:2291526:0]          mpool.c:43   UCX  WARN  object 0xade3780 was not returned to mpool ucp_requests
[1720886056.564536] [node128:2291522:0]          mpool.c:43   UCX  WARN  object 0xb4a4f00 was not returned to mpool ucp_requests
[1720886056.564541] [node128:2291522:0]          mpool.c:43   UCX  WARN  object 0xb4a50c0 was not returned to mpool ucp_requests
[1720886056.564543] [node128:2291522:0]          mpool.c:43   UCX  WARN  object 0xb4a5280 was not returned to mpool ucp_requests
[1720886056.564550] [node128:2291526:0]          mpool.c:43   UCX  WARN  object 0xade3940 was not returned to mpool ucp_requests
[1720886056.564554] [node128:2291526:0]          mpool.c:43   UCX  WARN  object 0xade3b00 was not returned to mpool ucp_requests
[1720886056.564556] [node128:2291526:0]          mpool.c:43   UCX  WARN  object 0xade3cc0 was not returned to mpool ucp_requests
[1720886056.564561] [node128:2291526:0]          mpool.c:43   UCX  WARN  object 0xade3e80 was not returned to mpool ucp_requests
[1720886056.564564] [node128:2291526:0]          mpool.c:43   UCX  WARN  object 0xade4040 was not returned to mpool ucp_requests
[1720886056.564549] [node128:2291522:0]          mpool.c:43   UCX  WARN  object 0xb4a5440 was not returned to mpool ucp_requests
[1720886056.564553] [node128:2291522:0]          mpool.c:43   UCX  WARN  object 0xb4a5600 was not returned to mpool ucp_requests
[1720886056.564557] [node128:2291522:0]          mpool.c:43   UCX  WARN  object 0xb4a57c0 was not returned to mpool ucp_requests
[1720886056.564562] [node128:2291522:0]          mpool.c:43   UCX  WARN  object 0xb4a5980 was not returned to mpool ucp_requests
[1720886056.564565] [node128:2291522:0]          mpool.c:43   UCX  WARN  object 0xb4a5b40 was not returned to mpool ucp_requests
[1720886056.564569] [node128:2291522:0]          mpool.c:43   UCX  WARN  object 0xb4a5d00 was not returned to mpool ucp_requests
[1720886056.564572] [node128:2291522:0]          mpool.c:43   UCX  WARN  object 0xb4a5ec0 was not returned to mpool ucp_requests
[1720886056.564577] [node128:2291522:0]          mpool.c:43   UCX  WARN  object 0xb4a6080 was not returned to mpool ucp_requests
[1720886056.565868] [node128:2291519:0]          mpool.c:43   UCX  WARN  object 0xa7e3480 was not returned to mpool ucp_requests
[1720886056.565881] [node128:2291519:0]          mpool.c:43   UCX  WARN  object 0xa7e3640 was not returned to mpool ucp_requests
[1720886056.565886] [node128:2291519:0]          mpool.c:43   UCX  WARN  object 0xa7e3800 was not returned to mpool ucp_requests
[1720886056.565890] [node128:2291519:0]          mpool.c:43   UCX  WARN  object 0xa7e39c0 was not returned to mpool ucp_requests
[1720886056.565895] [node128:2291519:0]          mpool.c:43   UCX  WARN  object 0xa7e3b80 was not returned to mpool ucp_requests
[1720886056.565899] [node128:2291519:0]          mpool.c:43   UCX  WARN  object 0xa7e3d40 was not returned to mpool ucp_requests
[1720886056.565904] [node128:2291519:0]          mpool.c:43   UCX  WARN  object 0xa7e3f00 was not returned to mpool ucp_requests
[1720886056.565913] [node128:2291518:0]          mpool.c:43   UCX  WARN  object 0xb495c80 was not returned to mpool ucp_requests
[1720886056.565925] [node128:2291518:0]          mpool.c:43   UCX  WARN  object 0xb495e40 was not returned to mpool ucp_requests
[1720886056.565931] [node128:2291518:0]          mpool.c:43   UCX  WARN  object 0xb496000 was not returned to mpool ucp_requests
[1720886056.565908] [node128:2291519:0]          mpool.c:43   UCX  WARN  object 0xa7e40c0 was not returned to mpool ucp_requests
[1720886056.565913] [node128:2291519:0]          mpool.c:43   UCX  WARN  object 0xa7e4280 was not returned to mpool ucp_requests
[1720886056.565917] [node128:2291519:0]          mpool.c:43   UCX  WARN  object 0xa7e4440 was not returned to mpool ucp_requests
[1720886056.565921] [node128:2291519:0]          mpool.c:43   UCX  WARN  object 0xa7e4600 was not returned to mpool ucp_requests
[1720886056.565924] [node128:2291519:0]          mpool.c:43   UCX  WARN  object 0xa7e47c0 was not returned to mpool ucp_requests
[1720886056.565928] [node128:2291519:0]          mpool.c:43   UCX  WARN  object 0xa7e4980 was not returned to mpool ucp_requests
[1720886056.565930] [node128:2291519:0]          mpool.c:43   UCX  WARN  object 0xa7e4b40 was not returned to mpool ucp_requests
[1720886056.565933] [node128:2291519:0]          mpool.c:43   UCX  WARN  object 0xa7e4d00 was not returned to mpool ucp_requests
[1720886056.565937] [node128:2291519:0]          mpool.c:43   UCX  WARN  object 0xa7e4ec0 was not returned to mpool ucp_requests
[1720886056.567138] [node128:2291523:0]          mpool.c:43   UCX  WARN  object 0xb6c0300 was not returned to mpool ucp_requests
[1720886056.567150] [node128:2291523:0]          mpool.c:43   UCX  WARN  object 0xb6c04c0 was not returned to mpool ucp_requests
[1720886056.567155] [node128:2291523:0]          mpool.c:43   UCX  WARN  object 0xb6c0680 was not returned to mpool ucp_requests
[1720886056.567159] [node128:2291523:0]          mpool.c:43   UCX  WARN  object 0xb6c0840 was not returned to mpool ucp_requests
[1720886056.567163] [node128:2291523:0]          mpool.c:43   UCX  WARN  object 0xb6c0a00 was not returned to mpool ucp_requests
[1720886056.567168] [node128:2291523:0]          mpool.c:43   UCX  WARN  object 0xb6c0bc0 was not returned to mpool ucp_requests
[1720886056.567172] [node128:2291523:0]          mpool.c:43   UCX  WARN  object 0xb6c0d80 was not returned to mpool ucp_requests
[1720886056.567176] [node128:2291523:0]          mpool.c:43   UCX  WARN  object 0xb6c0f40 was not returned to mpool ucp_requests
[1720886056.567180] [node128:2291523:0]          mpool.c:43   UCX  WARN  object 0xb6c1100 was not returned to mpool ucp_requests
[1720886056.567184] [node128:2291523:0]          mpool.c:43   UCX  WARN  object 0xb6c12c0 was not returned to mpool ucp_requests
[1720886056.567187] [node128:2291523:0]          mpool.c:43   UCX  WARN  object 0xb6c1480 was not returned to mpool ucp_requests
[1720886056.567191] [node128:2291523:0]          mpool.c:43   UCX  WARN  object 0xb6c1640 was not returned to mpool ucp_requests
[1720886056.567195] [node128:2291523:0]          mpool.c:43   UCX  WARN  object 0xb6c1800 was not returned to mpool ucp_requests
[1720886056.567200] [node128:2291523:0]          mpool.c:43   UCX  WARN  object 0xb6c19c0 was not returned to mpool ucp_requests
[1720886056.567204] [node128:2291523:0]          mpool.c:43   UCX  WARN  object 0xb6c1b80 was not returned to mpool ucp_requests
[1720886056.567209] [node128:2291523:0]          mpool.c:43   UCX  WARN  object 0xb6c1d40 was not returned to mpool ucp_requests
[1720886056.567213] [node128:2291523:0]          mpool.c:43   UCX  WARN  object 0xb6c1f00 was not returned to mpool ucp_requests
[1720886056.639947] [node128:2291527:0]          mpool.c:43   UCX  WARN  object 0xad86900 was not returned to mpool ucp_requests
[1720886056.639960] [node128:2291527:0]          mpool.c:43   UCX  WARN  object 0xad86ac0 was not returned to mpool ucp_requests
[1720886056.639966] [node128:2291527:0]          mpool.c:43   UCX  WARN  object 0xad86c80 was not returned to mpool ucp_requests
[1720886056.639970] [node128:2291527:0]          mpool.c:43   UCX  WARN  object 0xad86e40 was not returned to mpool ucp_requests
[1720886056.639974] [node128:2291527:0]          mpool.c:43   UCX  WARN  object 0xad87000 was not returned to mpool ucp_requests
[1720886056.639977] [node128:2291527:0]          mpool.c:43   UCX  WARN  object 0xad871c0 was not returned to mpool ucp_requests
[1720886056.639980] [node128:2291527:0]          mpool.c:43   UCX  WARN  object 0xad87380 was not returned to mpool ucp_requests
[1720886056.639983] [node128:2291527:0]          mpool.c:43   UCX  WARN  object 0xad87540 was not returned to mpool ucp_requests
[1720886056.639986] [node128:2291527:0]          mpool.c:43   UCX  WARN  object 0xad87700 was not returned to mpool ucp_requests
[1720886056.639988] [node128:2291527:0]          mpool.c:43   UCX  WARN  object 0xad878c0 was not returned to mpool ucp_requests
[1720886056.639991] [node128:2291527:0]          mpool.c:43   UCX  WARN  object 0xad87a80 was not returned to mpool ucp_requests
[1720886056.639995] [node128:2291527:0]          mpool.c:43   UCX  WARN  object 0xad87c40 was not returned to mpool ucp_requests
[1720886056.639999] [node128:2291527:0]          mpool.c:43   UCX  WARN  object 0xad87e00 was not returned to mpool ucp_requests
[1720886056.640002] [node128:2291527:0]          mpool.c:43   UCX  WARN  object 0xad87fc0 was not returned to mpool ucp_requests
[1720886056.640004] [node128:2291527:0]          mpool.c:43   UCX  WARN  object 0xad88180 was not returned to mpool ucp_requests
[1720886056.638306] [node128:2291528:0]          mpool.c:43   UCX  WARN  object 0xb34da00 was not returned to mpool ucp_requests
[1720886056.638329] [node128:2291528:0]          mpool.c:43   UCX  WARN  object 0xb34dbc0 was not returned to mpool ucp_requests
[1720886056.638336] [node128:2291528:0]          mpool.c:43   UCX  WARN  object 0xb34dd80 was not returned to mpool ucp_requests
[1720886056.638339] [node128:2291528:0]          mpool.c:43   UCX  WARN  object 0xb34df40 was not returned to mpool ucp_requests
[1720886056.638343] [node128:2291528:0]          mpool.c:43   UCX  WARN  object 0xb34e100 was not returned to mpool ucp_requests
[1720886056.638347] [node128:2291528:0]          mpool.c:43   UCX  WARN  object 0xb34e2c0 was not returned to mpool ucp_requests
[1720886056.638351] [node128:2291528:0]          mpool.c:43   UCX  WARN  object 0xb34e480 was not returned to mpool ucp_requests
[1720886056.638353] [node128:2291528:0]          mpool.c:43   UCX  WARN  object 0xb34e640 was not returned to mpool ucp_requests
[1720886056.638357] [node128:2291528:0]          mpool.c:43   UCX  WARN  object 0xb34e800 was not returned to mpool ucp_requests
[1720886056.638360] [node128:2291528:0]          mpool.c:43   UCX  WARN  object 0xb34e9c0 was not returned to mpool ucp_requests
[1720886056.638364] [node128:2291528:0]          mpool.c:43   UCX  WARN  object 0xb34eb80 was not returned to mpool ucp_requests
[1720886056.638366] [node128:2291528:0]          mpool.c:43   UCX  WARN  object 0xb34ed40 was not returned to mpool ucp_requests
[1720886056.638370] [node128:2291528:0]          mpool.c:43   UCX  WARN  object 0xb34ef00 was not returned to mpool ucp_requests
[1720886056.638375] [node128:2291528:0]          mpool.c:43   UCX  WARN  object 0xb34f0c0 was not returned to mpool ucp_requests
[1720886056.638378] [node128:2291528:0]          mpool.c:43   UCX  WARN  object 0xb34f280 was not returned to mpool ucp_requests
[1720886056.638329] [node128:2291529:0]          mpool.c:43   UCX  WARN  object 0xc285780 was not returned to mpool ucp_requests
[1720886056.638351] [node128:2291529:0]          mpool.c:43   UCX  WARN  object 0xc285940 was not returned to mpool ucp_requests
[1720886056.638355] [node128:2291529:0]          mpool.c:43   UCX  WARN  object 0xc285b00 was not returned to mpool ucp_requests
[1720886056.638359] [node128:2291529:0]          mpool.c:43   UCX  WARN  object 0xc285cc0 was not returned to mpool ucp_requests
[1720886056.638363] [node128:2291529:0]          mpool.c:43   UCX  WARN  object 0xc285e80 was not returned to mpool ucp_requests
[1720886056.638366] [node128:2291529:0]          mpool.c:43   UCX  WARN  object 0xc286040 was not returned to mpool ucp_requests
[1720886056.638370] [node128:2291529:0]          mpool.c:43   UCX  WARN  object 0xc286200 was not returned to mpool ucp_requests
[1720886056.638374] [node128:2291529:0]          mpool.c:43   UCX  WARN  object 0xc2863c0 was not returned to mpool ucp_requests
[1720886056.638377] [node128:2291529:0]          mpool.c:43   UCX  WARN  object 0xc286580 was not returned to mpool ucp_requests
[1720886056.638380] [node128:2291529:0]          mpool.c:43   UCX  WARN  object 0xc286740 was not returned to mpool ucp_requests
[1720886056.638383] [node128:2291529:0]          mpool.c:43   UCX  WARN  object 0xc286900 was not returned to mpool ucp_requests
[1720886056.638387] [node128:2291529:0]          mpool.c:43   UCX  WARN  object 0xc286ac0 was not returned to mpool ucp_requests
[1720886056.638390] [node128:2291529:0]          mpool.c:43   UCX  WARN  object 0xc286c80 was not returned to mpool ucp_requests
[1720886056.638394] [node128:2291529:0]          mpool.c:43   UCX  WARN  object 0xc286e40 was not returned to mpool ucp_requests
[1720886056.638397] [node128:2291529:0]          mpool.c:43   UCX  WARN  object 0xc287000 was not returned to mpool ucp_requests
[1720886056.641870] [node128:2291512:0]          mpool.c:43   UCX  WARN  object 0xad171c0 was not returned to mpool ucp_requests
[1720886056.641886] [node128:2291512:0]          mpool.c:43   UCX  WARN  object 0xad17380 was not returned to mpool ucp_requests
[1720886056.641890] [node128:2291512:0]          mpool.c:43   UCX  WARN  object 0xad17540 was not returned to mpool ucp_requests
[1720886056.641893] [node128:2291512:0]          mpool.c:43   UCX  WARN  object 0xad17700 was not returned to mpool ucp_requests
[1720886056.641896] [node128:2291512:0]          mpool.c:43   UCX  WARN  object 0xad178c0 was not returned to mpool ucp_requests
[1720886056.641899] [node128:2291512:0]          mpool.c:43   UCX  WARN  object 0xad17a80 was not returned to mpool ucp_requests
[1720886056.641901] [node128:2291512:0]          mpool.c:43   UCX  WARN  object 0xad17c40 was not returned to mpool ucp_requests
[1720886056.641904] [node128:2291512:0]          mpool.c:43   UCX  WARN  object 0xad17e00 was not returned to mpool ucp_requests
[1720886056.641907] [node128:2291512:0]          mpool.c:43   UCX  WARN  object 0xad17fc0 was not returned to mpool ucp_requests
[1720886056.641893] [node128:2291520:0]          mpool.c:43   UCX  WARN  object 0xa92e540 was not returned to mpool ucp_requests
[1720886056.641905] [node128:2291520:0]          mpool.c:43   UCX  WARN  object 0xa92e700 was not returned to mpool ucp_requests
[1720886056.641909] [node128:2291520:0]          mpool.c:43   UCX  WARN  object 0xa92e8c0 was not returned to mpool ucp_requests
[1720886056.641912] [node128:2291520:0]          mpool.c:43   UCX  WARN  object 0xa92ea80 was not returned to mpool ucp_requests
[1720886056.641915] [node128:2291520:0]          mpool.c:43   UCX  WARN  object 0xa92ec40 was not returned to mpool ucp_requests
[1720886056.641917] [node128:2291520:0]          mpool.c:43   UCX  WARN  object 0xa92ee00 was not returned to mpool ucp_requests
[1720886056.641920] [node128:2291520:0]          mpool.c:43   UCX  WARN  object 0xa92efc0 was not returned to mpool ucp_requests
[1720886056.641923] [node128:2291520:0]          mpool.c:43   UCX  WARN  object 0xa92f180 was not returned to mpool ucp_requests
[1720886056.641925] [node128:2291520:0]          mpool.c:43   UCX  WARN  object 0xa92f340 was not returned to mpool ucp_requests
[1720886056.641928] [node128:2291520:0]          mpool.c:43   UCX  WARN  object 0xa92f500 was not returned to mpool ucp_requests
[1720886056.641931] [node128:2291520:0]          mpool.c:43   UCX  WARN  object 0xa92f6c0 was not returned to mpool ucp_requests
[1720886056.641934] [node128:2291520:0]          mpool.c:43   UCX  WARN  object 0xa92f880 was not returned to mpool ucp_requests
[1720886056.641936] [node128:2291520:0]          mpool.c:43   UCX  WARN  object 0xa92fa40 was not returned to mpool ucp_requests
[1720886056.641939] [node128:2291520:0]          mpool.c:43   UCX  WARN  object 0xa92fc00 was not returned to mpool ucp_requests
[1720886056.641942] [node128:2291520:0]          mpool.c:43   UCX  WARN  object 0xa92fdc0 was not returned to mpool ucp_requests
[1720886056.641944] [node128:2291520:0]          mpool.c:43   UCX  WARN  object 0xa92ff80 was not returned to mpool ucp_requests
[1720886056.641945] [node128:2291524:0]          mpool.c:43   UCX  WARN  object 0xbfb4cc0 was not returned to mpool ucp_requests
[1720886056.641958] [node128:2291524:0]          mpool.c:43   UCX  WARN  object 0xbfb4e80 was not returned to mpool ucp_requests
[1720886056.641963] [node128:2291524:0]          mpool.c:43   UCX  WARN  object 0xbfb53c0 was not returned to mpool ucp_requests
[1720886056.641966] [node128:2291524:0]          mpool.c:43   UCX  WARN  object 0xbfb5900 was not returned to mpool ucp_requests
[1720886056.641970] [node128:2291524:0]          mpool.c:43   UCX  WARN  object 0xbfb5ac0 was not returned to mpool ucp_requests
[1720886056.643533] [node128:2291516:0]          mpool.c:43   UCX  WARN  object 0xb117740 was not returned to mpool ucp_requests
[1720886056.643546] [node128:2291516:0]          mpool.c:43   UCX  WARN  object 0xb117900 was not returned to mpool ucp_requests
[1720886056.643551] [node128:2291516:0]          mpool.c:43   UCX  WARN  object 0xb117ac0 was not returned to mpool ucp_requests
[1720886056.643554] [node128:2291516:0]          mpool.c:43   UCX  WARN  object 0xb117c80 was not returned to mpool ucp_requests
[1720886056.643557] [node128:2291516:0]          mpool.c:43   UCX  WARN  object 0xb117e40 was not returned to mpool ucp_requests
[1720886056.643561] [node128:2291516:0]          mpool.c:43   UCX  WARN  object 0xb118000 was not returned to mpool ucp_requests
[1720886056.643565] [node128:2291516:0]          mpool.c:43   UCX  WARN  object 0xb1181c0 was not returned to mpool ucp_requests
[1720886056.643568] [node128:2291516:0]          mpool.c:43   UCX  WARN  object 0xb118380 was not returned to mpool ucp_requests
[1720886056.643572] [node128:2291516:0]          mpool.c:43   UCX  WARN  object 0xb118540 was not returned to mpool ucp_requests
[1720886056.643575] [node128:2291516:0]          mpool.c:43   UCX  WARN  object 0xb118700 was not returned to mpool ucp_requests
[1720886056.643579] [node128:2291516:0]          mpool.c:43   UCX  WARN  object 0xb1188c0 was not returned to mpool ucp_requests
[1720886056.643582] [node128:2291516:0]          mpool.c:43   UCX  WARN  object 0xb118a80 was not returned to mpool ucp_requests
[1720886056.643585] [node128:2291516:0]          mpool.c:43   UCX  WARN  object 0xb118c40 was not returned to mpool ucp_requests
[1720886056.643589] [node128:2291516:0]          mpool.c:43   UCX  WARN  object 0xb118e00 was not returned to mpool ucp_requests
[1720886056.643593] [node128:2291516:0]          mpool.c:43   UCX  WARN  object 0xb118fc0 was not returned to mpool ucp_requests
[1720886056.643596] [node128:2291516:0]          mpool.c:43   UCX  WARN  object 0xb119180 was not returned to mpool ucp_requests
[1720886056.666285] [node128:2291525:0]          mpool.c:43   UCX  WARN  object 0xabd5400 was not returned to mpool ucp_requests
[1720886056.666313] [node128:2291525:0]          mpool.c:43   UCX  WARN  object 0xabd55c0 was not returned to mpool ucp_requests
[1720886056.666322] [node128:2291525:0]          mpool.c:43   UCX  WARN  object 0xabd5780 was not returned to mpool ucp_requests
[1720886056.666326] [node128:2291525:0]          mpool.c:43   UCX  WARN  object 0xabd5940 was not returned to mpool ucp_requests
[1720886056.666330] [node128:2291525:0]          mpool.c:43   UCX  WARN  object 0xabd5b00 was not returned to mpool ucp_requests
[1720886056.666334] [node128:2291525:0]          mpool.c:43   UCX  WARN  object 0xabd5cc0 was not returned to mpool ucp_requests
[1720886056.666337] [node128:2291525:0]          mpool.c:43   UCX  WARN  object 0xabd5e80 was not returned to mpool ucp_requests
[1720886056.666341] [node128:2291525:0]          mpool.c:43   UCX  WARN  object 0xabd6040 was not returned to mpool ucp_requests
[1720886056.666344] [node128:2291525:0]          mpool.c:43   UCX  WARN  object 0xabd6200 was not returned to mpool ucp_requests
[1720886056.666348] [node128:2291525:0]          mpool.c:43   UCX  WARN  object 0xabd63c0 was not returned to mpool ucp_requests
[1720886056.666351] [node128:2291525:0]          mpool.c:43   UCX  WARN  object 0xabd6580 was not returned to mpool ucp_requests
[1720886056.666355] [node128:2291525:0]          mpool.c:43   UCX  WARN  object 0xabd6740 was not returned to mpool ucp_requests
[1720886056.666358] [node128:2291525:0]          mpool.c:43   UCX  WARN  object 0xabd6900 was not returned to mpool ucp_requests
[1720886056.666362] [node128:2291525:0]          mpool.c:43   UCX  WARN  object 0xabd6ac0 was not returned to mpool ucp_requests
[1720886056.666365] [node128:2291525:0]          mpool.c:43   UCX  WARN  object 0xabd6c80 was not returned to mpool ucp_requests
[1720886056.666368] [node128:2291525:0]          mpool.c:43   UCX  WARN  object 0xabd6e40 was not returned to mpool ucp_requests
[1720886056.666372] [node128:2291525:0]          mpool.c:43   UCX  WARN  object 0xabd7000 was not returned to mpool ucp_requests


           ************************************************************
           *        Program running with 20 parallel MPI-processes    *
           *              working on a common directory               *
           ************************************************************
-------------------------------------------------------------------------------
                                 ORCA SCF
-------------------------------------------------------------------------------

------------
SCF SETTINGS
------------
Hamiltonian:
 Density Functional     Method          .... DFT(GTOs)
 Exchange Functional    Exchange        .... WB97M-V
 Correlation Functional Correlation     .... WB97M-V
 Gradients option       PostSCFGGA      .... off
 Hybrid DFT is turned on
   Fraction HF Exchange ScalHFX         ....  0.150000
   Scaling of DF-GGA-X  ScalDFX         ....  0.000000
   Scaling of DF-GGA-C  ScalDFC         ....  1.000000
   Scaling of DF-LDA-C  ScalLDAC        ....  1.000000
   Perturbative correction              ....  0.000000
   Density functional embedding theory  .... OFF
 Long-range corrected/Screened/Range-Separated Hybrid DFT is turned on
   Amount of maximum screened exact exchange              ....  0.850000
   Range separation parameter mu (erf(mu*r12)/r12)        ....  0.300000
   NL short-range parameter             ....  6.000000
   NL long-range parameter              ....  0.010000
 RI-approximation to the Coulomb term is turned on
   Number of AuxJ basis functions       .... 2498
   RIJ-COSX (HFX calculated with COS-X)).... on


General Settings:
 Integral files         IntName         .... ImineBzOH10rAa
 Hartree-Fock type      HFTyp           .... RHF
 Total Charge           Charge          ....    0
 Multiplicity           Mult            ....    1
 Number of Electrons    NEL             ....  302
 Basis Dimension        Dim             .... 3594
 Nuclear Repulsion      ENuc            ....   5274.3657697257 Eh

Convergence Acceleration:
 DIIS                   CNVDIIS         .... on
   Start iteration      DIISMaxIt       ....    12
   Startup error        DIISStart       ....  0.200000
   # of expansion vecs  DIISMaxEq       ....     5
   Bias factor          DIISBfac        ....   1.050
   Max. coefficient     DIISMaxC        ....  10.000
 Trust-Rad. Augm. Hess. CNVTRAH         .... auto
   Auto Start mean grad. ratio tolernc. ....  1.125000
   Auto Start start iteration           ....    20
   Auto Start num. interpolation iter.  ....    10
   Max. Number of Micro iterations      ....    16
   Max. Number of Macro iterations      .... Maxiter - #DIIS iter
   Number of Davidson start vectors     ....     2
   Converg. threshold I  (grad. norm)   ....   5.000e-05
   Converg. threshold II (energy diff.) ....   1.000e-06
   Grad. Scal. Fac. for Micro threshold ....   0.100
   Minimum threshold for Micro iter.    ....   0.010
   NR start threshold (gradient norm)   ....   0.001
   Initial trust radius                 ....   0.400
   Minimum AH scaling param. (alpha)    ....   1.000
   Maximum AH scaling param. (alpha)    .... 1000.000
   Orbital update algorithm             .... Taylor
   White noise on init. David. guess    .... on
   Maximum white noise                  ....   0.010
   Quad. conv. algorithm                .... NR
 SOSCF                  CNVSOSCF        .... on
   Start iteration      SOSCFMaxIt      ....   150
   Startup grad/error   SOSCFStart      ....  0.003300
 Level Shifting         CNVShift        .... on
   Level shift para.    LevelShift      ....    0.2500
   Turn off err/grad.   ShiftErr        ....    0.0010
 Zerner damping         CNVZerner       .... off
 Static damping         CNVDamp         .... on
   Fraction old density DampFac         ....    0.7000
   Max. Damping (<1)    DampMax         ....    0.9800
   Min. Damping (>=0)   DampMin         ....    0.0000
   Turn off err/grad.   DampErr         ....    0.1000
 Fernandez-Rico         CNVRico         .... off

SCF Procedure:
 Maximum # iterations   MaxIter         ....   125
 SCF integral mode      SCFMode         .... Direct
   Integral package                     .... SHARK and LIBINT hybrid scheme
 Reset frequency        DirectResetFreq ....    20
 Integral Threshold     Thresh          ....  1.000e-10 Eh
 Primitive CutOff       TCut            ....  1.000e-11 Eh

Convergence Tolerance:
 Convergence Check Mode ConvCheckMode   .... Total+1el-Energy
 Convergence forced     ConvForced      .... 0
 Energy Change          TolE            ....  1.000e-06 Eh
 1-El. energy change                    ....  1.000e-03 Eh
 Orbital Gradient       TolG            ....  5.000e-05
 Orbital Rotation angle TolX            ....  5.000e-05
 DIIS Error             TolErr          ....  1.000e-06


Diagonalization of the overlap matrix:
Smallest eigenvalue                        ... 1.822e-06
Time for diagonalization                   ...    1.761 sec
Threshold for overlap eigenvalues          ... 1.000e-08
Number of eigenvalues below threshold      ... 0
Time for construction of square roots      ...    2.145 sec
Total time needed                          ...    3.943 sec

Time for model grid setup =    1.125 sec

------------------------------
INITIAL GUESS: MODEL POTENTIAL
------------------------------
Loading Hartree-Fock densities                     ... done
Calculating cut-offs                               ... done
Initializing the effective Hamiltonian             ... done
Setting up the integral package (SHARK)            ... done
Starting the Coulomb interaction                   ... done (   5.6 sec)
Reading the grid                                   ... done
Mapping shells                                     ... done
Starting the XC term evaluation                    ... done (   1.4 sec)
  promolecular density results
     # of electrons  =    301.969543746
     EX              =   -241.782918933
     EC              =    -10.138972487
     EX+EC           =   -251.921891420
Transforming the Hamiltonian                       ... done (   1.3 sec)
Diagonalizing the Hamiltonian                      ... done (   1.9 sec)
Back transforming the eigenvectors                 ... done (   0.6 sec)
Now organizing SCF variables                       ... done
                      ------------------
                      INITIAL GUESS DONE (  12.7 sec)
                      ------------------
-------------------
DFT GRID GENERATION
-------------------

General Integration Accuracy     IntAcc      ... 4.388
Radial Grid Type                 RadialGrid  ... OptM3 with GC (2021)
Angular Grid (max. ang.)         AngularGrid ... 4 (Lebedev-302)
Angular grid pruning method      GridPruning ... 4 (adaptive)
Weight generation scheme         WeightScheme... Becke
Basis function cutoff            BFCut       ... 1.0000e-10
Integration weight cutoff        WCut        ... 1.0000e-14
Angular grids for H and He will be reduced by one unit
Partially contracted basis set               ... off
Rotationally invariant grid construction     ... off

Total number of grid points                  ...   382664
Total number of batches                      ...     6016
Average number of points per batch           ...       63
Average number of grid points per atom       ...     4667
Time for grid setup =    3.950 sec

--------------------
COSX GRID GENERATION
--------------------

GRIDX 1
-------
General Integration Accuracy     IntAcc      ... 3.816
Radial Grid Type                 RadialGrid  ... OptM3 with GC (2021)
Angular Grid (max. ang.)         AngularGrid ... 1 (Lebedev-50)
Angular grid pruning method      GridPruning ... 4 (adaptive)
Weight generation scheme         WeightScheme... Becke
Basis function cutoff            BFCut       ... 1.0000e-10
Integration weight cutoff        WCut        ... 1.0000e-14
Angular grids for H and He will be reduced by one unit
Partially contracted basis set               ... on
Rotationally invariant grid construction     ... off

Total number of grid points                  ...    48437
Total number of batches                      ...      793
Average number of points per batch           ...       61
Average number of grid points per atom       ...      591
UseSFitting                                  ... on

GRIDX 2
-------
General Integration Accuracy     IntAcc      ... 4.020
Radial Grid Type                 RadialGrid  ... OptM3 with GC (2021)
Angular Grid (max. ang.)         AngularGrid ... 2 (Lebedev-110)
Angular grid pruning method      GridPruning ... 4 (adaptive)
Weight generation scheme         WeightScheme... Becke
Basis function cutoff            BFCut       ... 1.0000e-10
Integration weight cutoff        WCut        ... 1.0000e-14
Angular grids for H and He will be reduced by one unit
Partially contracted basis set               ... on
Rotationally invariant grid construction     ... off

Total number of grid points                  ...   108494
Total number of batches                      ...     1734
Average number of points per batch           ...       62
Average number of grid points per atom       ...     1323
UseSFitting                                  ... on

GRIDX 3
-------
General Integration Accuracy     IntAcc      ... 4.338
Radial Grid Type                 RadialGrid  ... OptM3 with GC (2021)
Angular Grid (max. ang.)         AngularGrid ... 3 (Lebedev-194)
Angular grid pruning method      GridPruning ... 4 (adaptive)
Weight generation scheme         WeightScheme... Becke
Basis function cutoff            BFCut       ... 1.0000e-10
Integration weight cutoff        WCut        ... 1.0000e-14
Angular grids for H and He will be reduced by one unit
Partially contracted basis set               ... on
Rotationally invariant grid construction     ... off

Total number of grid points                  ...   233707
Total number of batches                      ...     3696
Average number of points per batch           ...       63
Average number of grid points per atom       ...     2850
UseSFitting                                  ... on

Time for X-Grid setup             =   24.972 sec


--------------------
CPCM SOLVATION MODEL
--------------------
CPCM parameters:
  Epsilon                                         ...      26.7260
  Refrac                                          ...       1.2907
  Rsolv                                           ...       1.3000
  Surface type                                    ... GAUSSIAN VDW
  Epsilon function type                           ...         CPCM
Solvent:                                     ... 2,2,2-TRIFLUOROETHANOL
SMD-CDS solvent descriptors:
  Soln                                       ...    1.2907
  Soln25                                     ... Unavailable
  Sola                                       ...    0.5700
  Solb                                       ...    0.2500
  Solg                                       ...   42.0200
  Solc                                       ...    0.0000
  Solh                                       ...    0.5000
Radii:
 Radius for O  used is    2.8724 Bohr (=   1.5200 Ang.)
 Radius for N  used is    3.5716 Bohr (=   1.8900 Ang.)
 Radius for C  used is    3.4960 Bohr (=   1.8500 Ang.)
 Radius for H  used is    2.2677 Bohr (=   1.2000 Ang.)
Calculating surface                               ...        done! (  0.0s)
GEPOL surface points                              ...         4702
GEPOL Volume                                      ...    3963.4057
GEPOL Surface-area                                ...    2165.7704
Calculating surface distance matrix               ...        done! (  0.2s)
Performing Cholesky decomposition & store         ...        done! (  1.2s)
Overall time for CPCM initialization              ...                 1.4s
--------------
SCF ITERATIONS
--------------
ITER       Energy         Delta-E        Max-DP      RMS-DP      [F,P]     Damp
               ***  Starting incremental Fock matrix formation  ***
  0  -1806.3986696819   0.000000000000 0.04305097  0.00017092  0.2963720 0.7000
  1  -1806.8729836488  -0.474313966898 0.03293590  0.00014125  0.1430414 0.7000
                               ***Turning on DIIS***
  2  -1807.1184749342  -0.245491285354 0.07947128  0.00035231  0.0877272 0.0000
  3  -1807.5315673115  -0.413092377343 0.02395881  0.00009655  0.0663062 0.0000
  4  -1807.5857888717  -0.054221560171 0.01292352  0.00004126  0.0126256 0.0000
  5  -1807.5872409597  -0.001452088027 0.00432134  0.00001614  0.0097541 0.0000
                      *** Initiating the SOSCF procedure ***
                           *** Shutting down DIIS ***
                      *** Re-Reading the Fockian *** 
                      *** Removing any level shift *** 
ITER      Energy       Delta-E        Grad      Rot      Max-DP    RMS-DP
  6  -1807.58759971  -0.0003587525  0.000412  0.000412  0.002315  0.000008
               *** Restarting incremental Fock matrix formation ***
  7  -1807.58764172  -0.0000420045  0.000229  0.000651  0.038484  0.000169
  8  -1807.58766403  -0.0000223175  0.000255  0.000562  0.008439  0.000054
  9  -1807.58766639  -0.0000023582  0.000093  0.000096  0.006484  0.000041
 10  -1807.58766949  -0.0000030939  0.000023  0.000070  0.001733  0.000007
                  ***Gradient check signals convergence***
              ***Rediagonalizing the Fockian in SOSCF/NRSCF***

               *****************************************************
               *                     SUCCESS                       *
               *           SCF CONVERGED AFTER  11 CYCLES          *
               *****************************************************

Old exchange energy                            =    -77.253552577 Eh
New exchange energy                            =    -77.253548235 Eh
Exchange energy change after final integration =      0.000004342 Eh
Total energy after final integration           =  -1807.587665298 Eh
Final COS-X integration done in                =   343.004 sec

------------------
NL GRID GENERATION
------------------

General Integration Accuracy     IntAcc      ... 4.004
Radial Grid Type                 RadialGrid  ... OptM3 with GC (2021)
Angular Grid (max. ang.)         AngularGrid ... 2 (Lebedev-110)
Angular grid pruning method      GridPruning ... 4 (adaptive)
Weight generation scheme         WeightScheme... Becke
Basis function cutoff            BFCut       ... 1.0000e-10
Integration weight cutoff        WCut        ... 1.0000e-14
Angular grids for H and He will be reduced by one unit
Partially contracted basis set               ... off
Rotationally invariant grid construction     ... off

Total number of grid points                  ...   121415
Total number of batches                      ...     1940
Average number of points per batch           ...       62
Average number of grid points per atom       ...     1481
Final grid set up in    2.2 sec

-------------------------------------------------------------------------------
                    post-SCF DFT-NL dispersion correction                      
-------------------------------------------------------------------------------

SCF Energy:   -1807.587665298 
NL    Energy:  1.090201190 
SC+NL Energy: -1806.497464108 
NL done in:    9.7 sec
-------------------------------------------------------------------------------

SMD CDS free energy correction energy :                 1.68103     Kcal/mol
Total Energy after SMD CDS correction =             -1806.494785215 Eh

----------------
TOTAL SCF ENERGY
----------------

Total Energy       :        -1806.49478522 Eh          -49157.22221 eV

Components:
Nuclear Repulsion  :         5274.36576973 Eh          143522.78915 eV
Electronic Energy  :        -7080.86055494 Eh         -192680.01136 eV
One Electron Energy:       -12954.86413076 Eh         -352519.77476 eV
Two Electron Energy:         5874.00357582 Eh          159839.76339 eV
Max COSX asymmetry :            0.00000111 Eh               0.00003 eV
CPCM Dielectric    :           -0.03867919 Eh              -1.05251 eV
SMD CDS (Gcds)     :            0.00267889 Eh               0.07290 eV

Virial components:
Potential Energy   :        -3607.62190208 Eh          -98168.38274 eV
Kinetic Energy     :         1801.12711686 Eh           49011.16053 eV
Virial Ratio       :            2.00298017


DFT components:
N(Alpha)           :      151.000301871229 electrons
N(Beta)            :      151.000301871229 electrons
N(Total)           :      302.000603742457 electrons
E(X)               :     -172.794707745324 Eh       
E(C)               :       -9.610398009446 Eh       
NL Energy, E(C,NL) :        1.090201190164 Eh       
E(XC)              :     -181.314904564605 Eh       
DFET-embed. en.    :        0.000000000000 Eh       
CPCM Solvation Model Properties:
Surface-charge          :           -0.09367582
Charge-correction       :           -0.00026434 Eh              -0.00719 eV
Free-energy (cav+disp)  :            0.00267889 Eh               0.07290 eV

---------------
SCF CONVERGENCE
---------------

  Last Energy change         ...   -1.5338e-07  Tolerance :   1.0000e-06
  Last MAX-Density change    ...    2.6645e-15  Tolerance :   1.0000e-05
  Last RMS-Density change    ...    3.7145e-18  Tolerance :   1.0000e-06
  Last Orbital Gradient      ...    8.7012e-06  Tolerance :   5.0000e-05
  Last Orbital Rotation      ...    2.5763e-05  Tolerance :   5.0000e-05

             **** THE GBW FILE WAS UPDATED (ImineBzOH10rAa.gbw) ****
             **** DENSITY ImineBzOH10rAa.scfp WAS UPDATED ****
             **** ENERGY FILE WAS UPDATED (ImineBzOH10rAa.en.tmp) ****
             **** THE GBW FILE WAS UPDATED (ImineBzOH10rAa.gbw) ****
             **** DENSITY ImineBzOH10rAa.scfp WAS UPDATED ****
----------------
ORBITAL ENERGIES
----------------

  NO   OCC          E(Eh)            E(eV) 
   0   2.0000     -19.397572      -527.8348 
   1   2.0000     -19.370869      -527.1082 
   2   2.0000     -19.344399      -526.3879 
   3   2.0000     -19.325319      -525.8687 
   4   2.0000     -14.512037      -394.8926 
   5   2.0000     -14.499646      -394.5554 
   6   2.0000     -10.508015      -285.9376 
   7   2.0000     -10.488639      -285.4104 
   8   2.0000     -10.455426      -284.5066 
   9   2.0000     -10.399706      -282.9904 
  10   2.0000     -10.389082      -282.7013 
  11   2.0000     -10.385420      -282.6017 
  12   2.0000     -10.370889      -282.2063 
  13   2.0000     -10.365647      -282.0636 
  14   2.0000     -10.361837      -281.9599 
  15   2.0000     -10.361588      -281.9532 
  16   2.0000     -10.359922      -281.9078 
  17   2.0000     -10.359618      -281.8995 
  18   2.0000     -10.358832      -281.8782 
  19   2.0000     -10.358524      -281.8698 
  20   2.0000     -10.357588      -281.8443 
  21   2.0000     -10.356736      -281.8211 
  22   2.0000     -10.354228      -281.7529 
  23   2.0000     -10.354058      -281.7482 
  24   2.0000     -10.352419      -281.7037 
  25   2.0000     -10.352359      -281.7020 
  26   2.0000     -10.349321      -281.6193 
  27   2.0000     -10.345692      -281.5206 
  28   2.0000     -10.345433      -281.5135 
  29   2.0000     -10.345161      -281.5061 
  30   2.0000     -10.344909      -281.4993 
  31   2.0000     -10.344640      -281.4920 
  32   2.0000     -10.340717      -281.3852 
  33   2.0000     -10.337939      -281.3096 
  34   2.0000     -10.335542      -281.2444 
  35   2.0000     -10.331820      -281.1431 
  36   2.0000     -10.323521      -280.9173 
  37   2.0000     -10.323444      -280.9152 
  38   2.0000     -10.322398      -280.8867 
  39   2.0000     -10.320233      -280.8278 
  40   2.0000     -10.320168      -280.8261 
  41   2.0000     -10.319825      -280.8167 
  42   2.0000      -1.273749       -34.6605 
  43   2.0000      -1.243045       -33.8250 
  44   2.0000      -1.180332       -32.1185 
  45   2.0000      -1.149451       -31.2782 
  46   2.0000      -1.076936       -29.3049 
  47   2.0000      -1.061483       -28.8844 
  48   2.0000      -1.001673       -27.2569 
  49   2.0000      -0.997723       -27.1494 
  50   2.0000      -0.990295       -26.9473 
  51   2.0000      -0.976116       -26.5615 
  52   2.0000      -0.939952       -25.5774 
  53   2.0000      -0.933552       -25.4032 
  54   2.0000      -0.903445       -24.5840 
  55   2.0000      -0.897626       -24.4256 
  56   2.0000      -0.895457       -24.3666 
  57   2.0000      -0.882802       -24.0223 
  58   2.0000      -0.879680       -23.9373 
  59   2.0000      -0.870520       -23.6881 
  60   2.0000      -0.859287       -23.3824 
  61   2.0000      -0.855232       -23.2721 
  62   2.0000      -0.824141       -22.4260 
  63   2.0000      -0.806647       -21.9500 
  64   2.0000      -0.804946       -21.9037 
  65   2.0000      -0.802934       -21.8490 
  66   2.0000      -0.799408       -21.7530 
  67   2.0000      -0.793755       -21.5992 
  68   2.0000      -0.783442       -21.3185 
  69   2.0000      -0.744910       -20.2700 
  70   2.0000      -0.736176       -20.0324 
  71   2.0000      -0.732511       -19.9326 
  72   2.0000      -0.728884       -19.8340 
  73   2.0000      -0.722027       -19.6473 
  74   2.0000      -0.717677       -19.5290 
  75   2.0000      -0.711345       -19.3567 
  76   2.0000      -0.705218       -19.1900 
  77   2.0000      -0.691034       -18.8040 
  78   2.0000      -0.674608       -18.3570 
  79   2.0000      -0.664407       -18.0794 
  80   2.0000      -0.656399       -17.8615 
  81   2.0000      -0.650916       -17.7123 
  82   2.0000      -0.634939       -17.2776 
  83   2.0000      -0.631216       -17.1763 
  84   2.0000      -0.621103       -16.9011 
  85   2.0000      -0.613019       -16.6811 
  86   2.0000      -0.604237       -16.4421 
  87   2.0000      -0.599086       -16.3020 
  88   2.0000      -0.593182       -16.1413 
  89   2.0000      -0.589166       -16.0320 
  90   2.0000      -0.580928       -15.8079 
  91   2.0000      -0.577624       -15.7179 
  92   2.0000      -0.573776       -15.6132 
  93   2.0000      -0.567540       -15.4436 
  94   2.0000      -0.565475       -15.3874 
  95   2.0000      -0.561121       -15.2689 
  96   2.0000      -0.557894       -15.1811 
  97   2.0000      -0.553256       -15.0549 
  98   2.0000      -0.552647       -15.0383 
  99   2.0000      -0.550619       -14.9831 
 100   2.0000      -0.545884       -14.8542 
 101   2.0000      -0.544732       -14.8229 
 102   2.0000      -0.539900       -14.6914 
 103   2.0000      -0.538177       -14.6445 
 104   2.0000      -0.533289       -14.5115 
 105   2.0000      -0.532000       -14.4764 
 106   2.0000      -0.530028       -14.4228 
 107   2.0000      -0.525017       -14.2864 
 108   2.0000      -0.522605       -14.2208 
 109   2.0000      -0.518401       -14.1064 
 110   2.0000      -0.511590       -13.9211 
 111   2.0000      -0.503772       -13.7083 
 112   2.0000      -0.498145       -13.5552 
 113   2.0000      -0.494925       -13.4676 
 114   2.0000      -0.493578       -13.4309 
 115   2.0000      -0.490442       -13.3456 
 116   2.0000      -0.486720       -13.2443 
 117   2.0000      -0.482248       -13.1226 
 118   2.0000      -0.477214       -12.9856 
 119   2.0000      -0.472652       -12.8615 
 120   2.0000      -0.470988       -12.8162 
 121   2.0000      -0.464858       -12.6494 
 122   2.0000      -0.462728       -12.5915 
 123   2.0000      -0.460253       -12.5241 
 124   2.0000      -0.458069       -12.4647 
 125   2.0000      -0.457151       -12.4397 
 126   2.0000      -0.453120       -12.3300 
 127   2.0000      -0.448704       -12.2099 
 128   2.0000      -0.448654       -12.2085 
 129   2.0000      -0.445658       -12.1270 
 130   2.0000      -0.443165       -12.0591 
 131   2.0000      -0.439193       -11.9510 
 132   2.0000      -0.437155       -11.8956 
 133   2.0000      -0.433295       -11.7905 
 134   2.0000      -0.425537       -11.5795 
 135   2.0000      -0.423193       -11.5157 
 136   2.0000      -0.418231       -11.3806 
 137   2.0000      -0.411365       -11.1938 
 138   2.0000      -0.407913       -11.0999 
 139   2.0000      -0.406295       -11.0558 
 140   2.0000      -0.398146       -10.8341 
 141   2.0000      -0.384895       -10.4735 
 142   2.0000      -0.368050       -10.0152 
 143   2.0000      -0.358374        -9.7519 
 144   2.0000      -0.357652        -9.7322 
 145   2.0000      -0.356300        -9.6954 
 146   2.0000      -0.355073        -9.6620 
 147   2.0000      -0.347378        -9.4526 
 148   2.0000      -0.341219        -9.2850 
 149   2.0000      -0.332969        -9.0605 
 150   2.0000      -0.289331        -7.8731 
 151   0.0000       0.006947         0.1890 
 152   0.0000       0.018823         0.5122 
 153   0.0000       0.054390         1.4800 
 154   0.0000       0.055825         1.5191 
 155   0.0000       0.057773         1.5721 
 156   0.0000       0.059726         1.6252 
 157   0.0000       0.061524         1.6741 
 158   0.0000       0.068031         1.8512 
 159   0.0000       0.069224         1.8837 
 160   0.0000       0.073192         1.9917 
 161   0.0000       0.076721         2.0877 
 162   0.0000       0.079618         2.1665 
 163   0.0000       0.080967         2.2032 
 164   0.0000       0.085039         2.3140 
 165   0.0000       0.088697         2.4136 
 166   0.0000       0.090323         2.4578 
 167   0.0000       0.096004         2.6124 
 168   0.0000       0.098629         2.6838 
 169   0.0000       0.100474         2.7340 
 170   0.0000       0.104261         2.8371 
 171   0.0000       0.106079         2.8866 
 172   0.0000       0.108204         2.9444 
 173   0.0000       0.112289         3.0556 
 174   0.0000       0.113878         3.0988 
 175   0.0000       0.116162         3.1609 
 176   0.0000       0.117296         3.1918 
 177   0.0000       0.123014         3.3474 
 178   0.0000       0.127720         3.4754 
 179   0.0000       0.128084         3.4853 
 180   0.0000       0.128934         3.5085 
 181   0.0000       0.129977         3.5368 
 182   0.0000       0.132034         3.5928 
 183   0.0000       0.134537         3.6609 
 184   0.0000       0.138583         3.7710 
 185   0.0000       0.143497         3.9047 
 186   0.0000       0.144252         3.9253 
 187   0.0000       0.148732         4.0472 
 188   0.0000       0.150602         4.0981 
 189   0.0000       0.152892         4.1604 
 190   0.0000       0.156214         4.2508 
 191   0.0000       0.157160         4.2766 
 192   0.0000       0.159260         4.3337 
 193   0.0000       0.160706         4.3730 
 194   0.0000       0.163377         4.4457 
 195   0.0000       0.168052         4.5729 
 196   0.0000       0.172224         4.6865 
 197   0.0000       0.175312         4.7705 
 198   0.0000       0.178342         4.8529 
 199   0.0000       0.180708         4.9173 
 200   0.0000       0.181455         4.9376 
 201   0.0000       0.183962         5.0059 
 202   0.0000       0.188891         5.1400 
 203   0.0000       0.189939         5.1685 
 204   0.0000       0.193306         5.2601 
 205   0.0000       0.195636         5.3235 
 206   0.0000       0.199305         5.4234 
 207   0.0000       0.200854         5.4655 
 208   0.0000       0.202296         5.5048 
 209   0.0000       0.203230         5.5302 
 210   0.0000       0.207159         5.6371 
 211   0.0000       0.208202         5.6655 
 212   0.0000       0.209129         5.6907 
 213   0.0000       0.211460         5.7541 
 214   0.0000       0.213506         5.8098 
 215   0.0000       0.216378         5.8879 
 216   0.0000       0.219239         5.9658 
 217   0.0000       0.219813         5.9814 
 218   0.0000       0.220734         6.0065 
 219   0.0000       0.223471         6.0810 
 220   0.0000       0.225483         6.1357 
 221   0.0000       0.228234         6.2106 
 222   0.0000       0.229689         6.2502 
 223   0.0000       0.232693         6.3319 
 224   0.0000       0.234022         6.3681 
 225   0.0000       0.237961         6.4752 
 226   0.0000       0.240987         6.5576 
 227   0.0000       0.241572         6.5735 
 228   0.0000       0.245547         6.6817 
 229   0.0000       0.245781         6.6880 
 230   0.0000       0.247171         6.7259 
 231   0.0000       0.251473         6.8429 
 232   0.0000       0.253591         6.9006 
 233   0.0000       0.257185         6.9984 
 234   0.0000       0.258555         7.0356 
 235   0.0000       0.260258         7.0820 
 236   0.0000       0.264226         7.1899 
 237   0.0000       0.267589         7.2815 
 238   0.0000       0.268899         7.3171 
 239   0.0000       0.270521         7.3612 
 240   0.0000       0.272703         7.4206 
 241   0.0000       0.274279         7.4635 
 242   0.0000       0.277195         7.5429 
 243   0.0000       0.279780         7.6132 
 244   0.0000       0.281893         7.6707 
 245   0.0000       0.285989         7.7822 
 246   0.0000       0.287649         7.8273 
 247   0.0000       0.291523         7.9327 
 248   0.0000       0.293111         7.9760 
 249   0.0000       0.293816         7.9951 
 250   0.0000       0.295985         8.0542 
 251   0.0000       0.297647         8.0994 
 252   0.0000       0.300691         8.1822 
 253   0.0000       0.301686         8.2093 
 254   0.0000       0.305356         8.3091 
 255   0.0000       0.307068         8.3557 
 256   0.0000       0.310253         8.4424 
 257   0.0000       0.311159         8.4671 
 258   0.0000       0.313138         8.5209 
 259   0.0000       0.316681         8.6173 
 260   0.0000       0.317115         8.6291 
 261   0.0000       0.317997         8.6532 
 262   0.0000       0.320292         8.7156 
 263   0.0000       0.322435         8.7739 
 264   0.0000       0.325764         8.8645 
 265   0.0000       0.327014         8.8985 
 266   0.0000       0.329175         8.9573 
 267   0.0000       0.329396         8.9633 
 268   0.0000       0.332861         9.0576 
 269   0.0000       0.333156         9.0656 
 270   0.0000       0.335377         9.1261 
 271   0.0000       0.338065         9.1992 
 272   0.0000       0.338525         9.2117 
 273   0.0000       0.340656         9.2697 
 274   0.0000       0.342076         9.3084 
 275   0.0000       0.342790         9.3278 
 276   0.0000       0.345703         9.4071 
 277   0.0000       0.346492         9.4285 
 278   0.0000       0.347642         9.4598 
 279   0.0000       0.349854         9.5200 
 280   0.0000       0.350912         9.5488 
 281   0.0000       0.352433         9.5902 
 282   0.0000       0.353222         9.6116 
 283   0.0000       0.354230         9.6391 
 284   0.0000       0.356201         9.6927 
 285   0.0000       0.357392         9.7251 
 286   0.0000       0.359644         9.7864 
 287   0.0000       0.359918         9.7939 
 288   0.0000       0.361670         9.8416 
 289   0.0000       0.363086         9.8801 
 290   0.0000       0.366289         9.9672 
 291   0.0000       0.367364         9.9965 
 292   0.0000       0.368320        10.0225 
 293   0.0000       0.370223        10.0743 
 294   0.0000       0.372611        10.1393 
 295   0.0000       0.374929        10.2023 
 296   0.0000       0.377157        10.2630 
 297   0.0000       0.379269        10.3204 
 298   0.0000       0.381071        10.3695 
 299   0.0000       0.382205        10.4003 
 300   0.0000       0.385338        10.4856 
 301   0.0000       0.386345        10.5130 
 302   0.0000       0.388884        10.5821 
 303   0.0000       0.389445        10.5973 
 304   0.0000       0.392521        10.6811 
 305   0.0000       0.393154        10.6983 
 306   0.0000       0.395095        10.7511 
 307   0.0000       0.396052        10.7771 
 308   0.0000       0.398110        10.8331 
 309   0.0000       0.400009        10.8848 
 310   0.0000       0.401370        10.9218 
 311   0.0000       0.402534        10.9535 
 312   0.0000       0.404053        10.9948 
 313   0.0000       0.406371        11.0579 
 314   0.0000       0.407904        11.0996 
 315   0.0000       0.409162        11.1339 
 316   0.0000       0.411418        11.1952 
 317   0.0000       0.412929        11.2364 
 318   0.0000       0.414733        11.2855 
 319   0.0000       0.415776        11.3138 
 320   0.0000       0.417735        11.3671 
 321   0.0000       0.420940        11.4544 
 322   0.0000       0.422598        11.4995 
 323   0.0000       0.424129        11.5411 
 324   0.0000       0.426204        11.5976 
 325   0.0000       0.426741        11.6122 
 326   0.0000       0.428745        11.6667 
 327   0.0000       0.430531        11.7153 
 328   0.0000       0.432201        11.7608 
 329   0.0000       0.434343        11.8191 
 330   0.0000       0.435862        11.8604 
 331   0.0000       0.438298        11.9267 
 332   0.0000       0.439696        11.9647 
 333   0.0000       0.441486        12.0134 
 334   0.0000       0.444960        12.1080 
 335   0.0000       0.446416        12.1476 
 336   0.0000       0.449059        12.2195 
 337   0.0000       0.451697        12.2913 
 338   0.0000       0.453471        12.3396 
 339   0.0000       0.454204        12.3595 
 340   0.0000       0.458262        12.4700 
 341   0.0000       0.460164        12.5217 
 342   0.0000       0.463007        12.5991 
 343   0.0000       0.464975        12.6526 
 344   0.0000       0.465217        12.6592 
 345   0.0000       0.466009        12.6807 
 346   0.0000       0.468152        12.7391 
 347   0.0000       0.471730        12.8364 
 348   0.0000       0.473865        12.8945 
 349   0.0000       0.474518        12.9123 
 350   0.0000       0.477176        12.9846 
 351   0.0000       0.478352        13.0166 
 352   0.0000       0.480223        13.0675 
 353   0.0000       0.483016        13.1435 
 354   0.0000       0.486664        13.2428 
 355   0.0000       0.490069        13.3354 
 356   0.0000       0.492343        13.3973 
 357   0.0000       0.495425        13.4812 
 358   0.0000       0.496739        13.5170 
 359   0.0000       0.498587        13.5672 
 360   0.0000       0.501025        13.6336 
 361   0.0000       0.502452        13.6724 
 362   0.0000       0.503261        13.6944 
 363   0.0000       0.504413        13.7258 
 364   0.0000       0.508750        13.8438 
 365   0.0000       0.509160        13.8550 
 366   0.0000       0.510526        13.8921 
 367   0.0000       0.513492        13.9728 
 368   0.0000       0.516778        14.0622 
 369   0.0000       0.519346        14.1321 
 370   0.0000       0.520557        14.1651 
 371   0.0000       0.522462        14.2169 
 372   0.0000       0.523976        14.2581 
 373   0.0000       0.527942        14.3660 
 374   0.0000       0.528011        14.3679 
 375   0.0000       0.532533        14.4910 
 376   0.0000       0.534294        14.5389 
 377   0.0000       0.534884        14.5549 
 378   0.0000       0.538272        14.6471 
 379   0.0000       0.540185        14.6992 
 380   0.0000       0.542297        14.7566 
 381   0.0000       0.544184        14.8080 
 382   0.0000       0.547061        14.8863 
 383   0.0000       0.548018        14.9123 
 384   0.0000       0.550625        14.9833 
 385   0.0000       0.552768        15.0416 
 386   0.0000       0.556577        15.1452 
 387   0.0000       0.559066        15.2130 
 388   0.0000       0.559689        15.2299 
 389   0.0000       0.565350        15.3839 
 390   0.0000       0.566199        15.4071 
 391   0.0000       0.569521        15.4974 
 392   0.0000       0.570977        15.5371 
 393   0.0000       0.572568        15.5804 
 394   0.0000       0.576006        15.6739 
 395   0.0000       0.577739        15.7211 
 396   0.0000       0.580135        15.7863 
 397   0.0000       0.584426        15.9031 
 398   0.0000       0.585016        15.9191 
 399   0.0000       0.586430        15.9576 
 400   0.0000       0.586875        15.9697 
 401   0.0000       0.591218        16.0879 
 402   0.0000       0.593211        16.1421 
 403   0.0000       0.594782        16.1848 
 404   0.0000       0.596376        16.2282 
 405   0.0000       0.600846        16.3499 
 406   0.0000       0.603489        16.4218 
 407   0.0000       0.605248        16.4696 
 408   0.0000       0.609448        16.5839 
 409   0.0000       0.610756        16.6195 
 410   0.0000       0.612766        16.6742 
 411   0.0000       0.616636        16.7795 
 412   0.0000       0.617291        16.7973 
 413   0.0000       0.620785        16.8924 
 414   0.0000       0.621481        16.9113 
 415   0.0000       0.623187        16.9578 
 416   0.0000       0.627010        17.0618 
 417   0.0000       0.629747        17.1363 
 418   0.0000       0.633805        17.2467 
 419   0.0000       0.637929        17.3589 
 420   0.0000       0.638735        17.3809 
 421   0.0000       0.642561        17.4850 
 422   0.0000       0.644351        17.5337 
 423   0.0000       0.646390        17.5892 
 424   0.0000       0.647607        17.6223 
 425   0.0000       0.649518        17.6743 
 426   0.0000       0.651557        17.7298 
 427   0.0000       0.654980        17.8229 
 428   0.0000       0.657908        17.9026 
 429   0.0000       0.658565        17.9205 
 430   0.0000       0.659118        17.9355 
 431   0.0000       0.661348        17.9962 
 432   0.0000       0.662954        18.0399 
 433   0.0000       0.667638        18.1674 
 434   0.0000       0.668832        18.1998 
 435   0.0000       0.669885        18.2285 
 436   0.0000       0.673856        18.3365 
 437   0.0000       0.678115        18.4525 
 438   0.0000       0.679103        18.4793 
 439   0.0000       0.683100        18.5881 
 440   0.0000       0.684744        18.6328 
 441   0.0000       0.687149        18.6983 
 442   0.0000       0.690463        18.7885 
 443   0.0000       0.692879        18.8542 
 444   0.0000       0.693717        18.8770 
 445   0.0000       0.695143        18.9158 
 446   0.0000       0.699746        19.0411 
 447   0.0000       0.702267        19.1096 
 448   0.0000       0.704598        19.1731 
 449   0.0000       0.706351        19.2208 
 450   0.0000       0.708763        19.2864 
 451   0.0000       0.712107        19.3774 
 452   0.0000       0.713992        19.4287 
 453   0.0000       0.716229        19.4896 
 454   0.0000       0.717618        19.5274 
 455   0.0000       0.721060        19.6211 
 456   0.0000       0.724001        19.7011 
 457   0.0000       0.726876        19.7793 
 458   0.0000       0.730687        19.8830 
 459   0.0000       0.731606        19.9080 
 460   0.0000       0.735884        20.0244 
 461   0.0000       0.739580        20.1250 
 462   0.0000       0.742229        20.1971 
 463   0.0000       0.743503        20.2317 
 464   0.0000       0.743801        20.2398 
 465   0.0000       0.747480        20.3400 
 466   0.0000       0.749782        20.4026 
 467   0.0000       0.751376        20.4460 
 468   0.0000       0.756432        20.5835 
 469   0.0000       0.757462        20.6116 
 470   0.0000       0.758210        20.6319 
 471   0.0000       0.762336        20.7442 
 472   0.0000       0.763448        20.7745 
 473   0.0000       0.767092        20.8736 
 474   0.0000       0.769762        20.9463 
 475   0.0000       0.770822        20.9751 
 476   0.0000       0.774184        21.0666 
 477   0.0000       0.774607        21.0781 
 478   0.0000       0.776570        21.1315 
 479   0.0000       0.779130        21.2012 
 480   0.0000       0.779708        21.2169 
 481   0.0000       0.781016        21.2525 
 482   0.0000       0.784455        21.3461 
 483   0.0000       0.786539        21.4028 
 484   0.0000       0.790387        21.5075 
 485   0.0000       0.790708        21.5162 
 486   0.0000       0.791905        21.5488 
 487   0.0000       0.794563        21.6212 
 488   0.0000       0.795548        21.6480 
 489   0.0000       0.799496        21.7554 
 490   0.0000       0.801244        21.8030 
 491   0.0000       0.802252        21.8304 
 492   0.0000       0.805050        21.9065 
 493   0.0000       0.808409        21.9979 
 494   0.0000       0.811062        22.0701 
 495   0.0000       0.813530        22.1373 
 496   0.0000       0.814900        22.1746 
 497   0.0000       0.818135        22.2626 
 498   0.0000       0.819581        22.3019 
 499   0.0000       0.822558        22.3830 
 500   0.0000       0.824960        22.4483 
 501   0.0000       0.825765        22.4702 
 502   0.0000       0.827664        22.5219 
 503   0.0000       0.829988        22.5851 
 504   0.0000       0.830178        22.5903 
 505   0.0000       0.831408        22.6238 
 506   0.0000       0.834182        22.6993 
 507   0.0000       0.834284        22.7020 
 508   0.0000       0.836541        22.7634 
 509   0.0000       0.840210        22.8633 
 510   0.0000       0.842060        22.9136 
 511   0.0000       0.844010        22.9667 
 512   0.0000       0.845818        23.0159 
 513   0.0000       0.846902        23.0454 
 514   0.0000       0.847580        23.0638 
 515   0.0000       0.851785        23.1783 
 516   0.0000       0.855301        23.2739 
 517   0.0000       0.857751        23.3406 
 518   0.0000       0.858542        23.3621 
 519   0.0000       0.859929        23.3999 
 520   0.0000       0.862737        23.4763 
 521   0.0000       0.864971        23.5371 
 522   0.0000       0.867607        23.6088 
 523   0.0000       0.869032        23.6476 
 524   0.0000       0.872733        23.7483 
 525   0.0000       0.874928        23.8080 
 526   0.0000       0.876666        23.8553 
 527   0.0000       0.878206        23.8972 
 528   0.0000       0.880362        23.9559 
 529   0.0000       0.883272        24.0350 
 530   0.0000       0.884431        24.0666 
 531   0.0000       0.884967        24.0812 
 532   0.0000       0.887607        24.1530 
 533   0.0000       0.891420        24.2568 
 534   0.0000       0.892122        24.2759 
 535   0.0000       0.893735        24.3198 
 536   0.0000       0.896012        24.3817 
 537   0.0000       0.897617        24.4254 
 538   0.0000       0.899013        24.4634 
 539   0.0000       0.900244        24.4969 
 540   0.0000       0.901396        24.5282 
 541   0.0000       0.901813        24.5396 
 542   0.0000       0.906217        24.6594 
 543   0.0000       0.908157        24.7122 
 544   0.0000       0.910476        24.7753 
 545   0.0000       0.911041        24.7907 
 546   0.0000       0.914822        24.8936 
 547   0.0000       0.917651        24.9706 
 548   0.0000       0.920198        25.0399 
 549   0.0000       0.921387        25.0722 
 550   0.0000       0.924334        25.1524 
 551   0.0000       0.927013        25.2253 
 552   0.0000       0.928943        25.2778 
 553   0.0000       0.931405        25.3448 
 554   0.0000       0.931978        25.3604 
 555   0.0000       0.933489        25.4015 
 556   0.0000       0.936427        25.4815 
 557   0.0000       0.938793        25.5459 
 558   0.0000       0.940812        25.6008 
 559   0.0000       0.941836        25.6287 
 560   0.0000       0.945039        25.7158 
 561   0.0000       0.945493        25.7282 
 562   0.0000       0.947300        25.7773 
 563   0.0000       0.948615        25.8131 
 564   0.0000       0.952802        25.9271 
 565   0.0000       0.955066        25.9887 
 566   0.0000       0.955245        25.9935 
 567   0.0000       0.957996        26.0684 
 568   0.0000       0.961042        26.1513 
 569   0.0000       0.961940        26.1757 
 570   0.0000       0.964631        26.2489 
 571   0.0000       0.966136        26.2899 
 572   0.0000       0.967149        26.3175 
 573   0.0000       0.968736        26.3607 
 574   0.0000       0.971276        26.4298 
 575   0.0000       0.973973        26.5031 
 576   0.0000       0.974621        26.5208 
 577   0.0000       0.977995        26.6126 
 578   0.0000       0.978068        26.6146 
 579   0.0000       0.979345        26.6493 
 580   0.0000       0.980606        26.6837 
 581   0.0000       0.982513        26.7355 
 582   0.0000       0.982750        26.7420 
 583   0.0000       0.985485        26.8164 
 584   0.0000       0.988031        26.8857 
 585   0.0000       0.989709        26.9314 
 586   0.0000       0.990671        26.9575 
 587   0.0000       0.993781        27.0422 
 588   0.0000       0.996363        27.1124 
 589   0.0000       0.997188        27.1349 
 590   0.0000       0.999688        27.2029 
 591   0.0000       1.000805        27.2333 
 592   0.0000       1.003710        27.3123 
 593   0.0000       1.005721        27.3671 
 594   0.0000       1.008136        27.4328 
 595   0.0000       1.009780        27.4775 
 596   0.0000       1.013191        27.5703 
 597   0.0000       1.013549        27.5801 
 598   0.0000       1.015423        27.6311 
 599   0.0000       1.018756        27.7218 
 600   0.0000       1.020205        27.7612 
 601   0.0000       1.021642        27.8003 
 602   0.0000       1.022562        27.8253 
 603   0.0000       1.025228        27.8979 
 604   0.0000       1.025568        27.9071 
 605   0.0000       1.028522        27.9875 
 606   0.0000       1.029554        28.0156 
 607   0.0000       1.030140        28.0315 
 608   0.0000       1.033872        28.1331 
 609   0.0000       1.035923        28.1889 
 610   0.0000       1.038124        28.2488 
 611   0.0000       1.039103        28.2754 
 612   0.0000       1.040326        28.3087 
 613   0.0000       1.043138        28.3852 
 614   0.0000       1.046591        28.4792 
 615   0.0000       1.049735        28.5647 
 616   0.0000       1.050924        28.5971 
 617   0.0000       1.052753        28.6469 
 618   0.0000       1.054111        28.6838 
 619   0.0000       1.055373        28.7182 
 620   0.0000       1.059800        28.8386 
 621   0.0000       1.061233        28.8776 
 622   0.0000       1.062757        28.9191 
 623   0.0000       1.064079        28.9551 
 624   0.0000       1.066252        29.0142 
 625   0.0000       1.067655        29.0524 
 626   0.0000       1.069862        29.1124 
 627   0.0000       1.073004        29.1979 
 628   0.0000       1.075488        29.2655 
 629   0.0000       1.076362        29.2893 
 630   0.0000       1.079962        29.3872 
 631   0.0000       1.082929        29.4680 
 632   0.0000       1.084032        29.4980 
 633   0.0000       1.085132        29.5280 
 634   0.0000       1.088584        29.6219 
 635   0.0000       1.091177        29.6924 
 636   0.0000       1.092434        29.7266 
 637   0.0000       1.094879        29.7932 
 638   0.0000       1.096573        29.8393 
 639   0.0000       1.100216        29.9384 
 640   0.0000       1.102858        30.0103 
 641   0.0000       1.105630        30.0857 
 642   0.0000       1.106011        30.0961 
 643   0.0000       1.109257        30.1844 
 644   0.0000       1.112234        30.2654 
 645   0.0000       1.113503        30.2999 
 646   0.0000       1.114286        30.3213 
 647   0.0000       1.116532        30.3824 
 648   0.0000       1.117011        30.3954 
 649   0.0000       1.120461        30.4893 
 650   0.0000       1.122481        30.5443 
 651   0.0000       1.124265        30.5928 
 652   0.0000       1.125697        30.6318 
 653   0.0000       1.128454        30.7068 
 654   0.0000       1.131108        30.7790 
 655   0.0000       1.133552        30.8455 
 656   0.0000       1.135745        30.9052 
 657   0.0000       1.138336        30.9757 
 658   0.0000       1.140621        31.0379 
 659   0.0000       1.141808        31.0702 
 660   0.0000       1.143863        31.1261 
 661   0.0000       1.145616        31.1738 
 662   0.0000       1.149725        31.2856 
 663   0.0000       1.151025        31.3210 
 664   0.0000       1.156122        31.4597 
 665   0.0000       1.158144        31.5147 
 666   0.0000       1.158841        31.5337 
 667   0.0000       1.162519        31.6337 
 668   0.0000       1.165435        31.7131 
 669   0.0000       1.167739        31.7758 
 670   0.0000       1.169314        31.8186 
 671   0.0000       1.172324        31.9006 
 672   0.0000       1.174734        31.9661 
 673   0.0000       1.176115        32.0037 
 674   0.0000       1.177507        32.0416 
 675   0.0000       1.180018        32.1099 
 676   0.0000       1.183389        32.2017 
 677   0.0000       1.185220        32.2515 
 678   0.0000       1.189654        32.3721 
 679   0.0000       1.190131        32.3851 
 680   0.0000       1.190654        32.3993 
 681   0.0000       1.196409        32.5559 
 682   0.0000       1.197123        32.5754 
 683   0.0000       1.199316        32.6350 
 684   0.0000       1.201268        32.6882 
 685   0.0000       1.202154        32.7123 
 686   0.0000       1.206514        32.8309 
 687   0.0000       1.209848        32.9216 
 688   0.0000       1.211290        32.9609 
 689   0.0000       1.211617        32.9698 
 690   0.0000       1.213664        33.0255 
 691   0.0000       1.216960        33.1152 
 692   0.0000       1.221021        33.2257 
 693   0.0000       1.221853        33.2483 
 694   0.0000       1.223539        33.2942 
 695   0.0000       1.225565        33.3493 
 696   0.0000       1.225815        33.3561 
 697   0.0000       1.229631        33.4600 
 698   0.0000       1.232378        33.5347 
 699   0.0000       1.235224        33.6121 
 700   0.0000       1.238040        33.6888 
 701   0.0000       1.240522        33.7563 
 702   0.0000       1.241863        33.7928 
 703   0.0000       1.244314        33.8595 
 704   0.0000       1.246309        33.9138 
 705   0.0000       1.247688        33.9513 
 706   0.0000       1.251610        34.0581 
 707   0.0000       1.252576        34.0843 
 708   0.0000       1.255371        34.1604 
 709   0.0000       1.258124        34.2353 
 710   0.0000       1.259635        34.2764 
 711   0.0000       1.262457        34.3532 
 712   0.0000       1.265503        34.4361 
 713   0.0000       1.267136        34.4805 
 714   0.0000       1.270402        34.5694 
 715   0.0000       1.271659        34.6036 
 716   0.0000       1.274078        34.6694 
 717   0.0000       1.276437        34.7336 
 718   0.0000       1.280716        34.8501 
 719   0.0000       1.283049        34.9135 
 720   0.0000       1.285908        34.9913 
 721   0.0000       1.289795        35.0971 
 722   0.0000       1.291482        35.1430 
 723   0.0000       1.294477        35.2245 
 724   0.0000       1.297092        35.2957 
 725   0.0000       1.299189        35.3527 
 726   0.0000       1.304698        35.5026 
 727   0.0000       1.305754        35.5314 
 728   0.0000       1.308725        35.6122 
 729   0.0000       1.311254        35.6810 
 730   0.0000       1.314035        35.7567 
 731   0.0000       1.315915        35.8079 
 732   0.0000       1.319754        35.9123 
 733   0.0000       1.322040        35.9745 
 734   0.0000       1.324311        36.0363 
 735   0.0000       1.326618        36.0991 
 736   0.0000       1.329989        36.1908 
 737   0.0000       1.332301        36.2538 
 738   0.0000       1.334867        36.3236 
 739   0.0000       1.337563        36.3969 
 740   0.0000       1.338696        36.4278 
 741   0.0000       1.343016        36.5453 
 742   0.0000       1.344948        36.5979 
 743   0.0000       1.347970        36.6801 
 744   0.0000       1.349654        36.7259 
 745   0.0000       1.350610        36.7520 
 746   0.0000       1.354109        36.8472 
 747   0.0000       1.358174        36.9578 
 748   0.0000       1.360485        37.0207 
 749   0.0000       1.361284        37.0424 
 750   0.0000       1.368483        37.2383 
 751   0.0000       1.371456        37.3192 
 752   0.0000       1.373198        37.3666 
 753   0.0000       1.374487        37.4017 
 754   0.0000       1.374653        37.4062 
 755   0.0000       1.377563        37.4854 
 756   0.0000       1.381762        37.5997 
 757   0.0000       1.383216        37.6392 
 758   0.0000       1.385002        37.6878 
 759   0.0000       1.388223        37.7755 
 760   0.0000       1.391820        37.8734 
 761   0.0000       1.394692        37.9515 
 762   0.0000       1.396575        38.0027 
 763   0.0000       1.400249        38.1027 
 764   0.0000       1.404551        38.2198 
 765   0.0000       1.407086        38.2888 
 766   0.0000       1.408645        38.3312 
 767   0.0000       1.409175        38.3456 
 768   0.0000       1.414777        38.4980 
 769   0.0000       1.416773        38.5524 
 770   0.0000       1.418623        38.6027 
 771   0.0000       1.421986        38.6942 
 772   0.0000       1.423355        38.7314 
 773   0.0000       1.427200        38.8361 
 774   0.0000       1.428985        38.8847 
 775   0.0000       1.432909        38.9914 
 776   0.0000       1.437008        39.1030 
 777   0.0000       1.438699        39.1490 
 778   0.0000       1.442969        39.2652 
 779   0.0000       1.445855        39.3437 
 780   0.0000       1.447547        39.3897 
 781   0.0000       1.451230        39.4900 
 782   0.0000       1.454510        39.5792 
 783   0.0000       1.459206        39.7070 
 784   0.0000       1.461499        39.7694 
 785   0.0000       1.463382        39.8207 
 786   0.0000       1.464218        39.8434 
 787   0.0000       1.467552        39.9341 
 788   0.0000       1.473214        40.0882 
 789   0.0000       1.474524        40.1238 
 790   0.0000       1.478638        40.2358 
 791   0.0000       1.482613        40.3439 
 792   0.0000       1.484696        40.4006 
 793   0.0000       1.490762        40.5657 
 794   0.0000       1.491693        40.5910 
 795   0.0000       1.491861        40.5956 
 796   0.0000       1.496657        40.7261 
 797   0.0000       1.500641        40.8345 
 798   0.0000       1.502625        40.8885 
 799   0.0000       1.506949        41.0062 
 800   0.0000       1.509401        41.0729 
 801   0.0000       1.510951        41.1151 
 802   0.0000       1.516147        41.2565 
 803   0.0000       1.518991        41.3338 
 804   0.0000       1.521440        41.4005 
 805   0.0000       1.522276        41.4232 
 806   0.0000       1.524755        41.4907 
 807   0.0000       1.529132        41.6098 
 808   0.0000       1.529862        41.6297 
 809   0.0000       1.530519        41.6475 
 810   0.0000       1.537134        41.8275 
 811   0.0000       1.542237        41.9664 
 812   0.0000       1.544207        42.0200 
 813   0.0000       1.545842        42.0645 
 814   0.0000       1.549880        42.1744 
 815   0.0000       1.552133        42.2357 
 816   0.0000       1.553405        42.2703 
 817   0.0000       1.558388        42.4059 
 818   0.0000       1.561915        42.5019 
 819   0.0000       1.567815        42.6624 
 820   0.0000       1.568964        42.6937 
 821   0.0000       1.569471        42.7075 
 822   0.0000       1.573072        42.8055 
 823   0.0000       1.577917        42.9373 
 824   0.0000       1.582766        43.0693 
 825   0.0000       1.584075        43.1049 
 826   0.0000       1.586217        43.1632 
 827   0.0000       1.587289        43.1923 
 828   0.0000       1.593622        43.3646 
 829   0.0000       1.595219        43.4081 
 830   0.0000       1.599688        43.5297 
 831   0.0000       1.601412        43.5766 
 832   0.0000       1.606531        43.7159 
 833   0.0000       1.607559        43.7439 
 834   0.0000       1.609452        43.7954 
 835   0.0000       1.615965        43.9726 
 836   0.0000       1.616272        43.9810 
 837   0.0000       1.619725        44.0750 
 838   0.0000       1.621932        44.1350 
 839   0.0000       1.628138        44.3039 
 840   0.0000       1.630870        44.3782 
 841   0.0000       1.631731        44.4017 
 842   0.0000       1.634196        44.4687 
 843   0.0000       1.635173        44.4953 
 844   0.0000       1.638199        44.5777 
 845   0.0000       1.640484        44.6398 
 846   0.0000       1.644315        44.7441 
 847   0.0000       1.648662        44.8624 
 848   0.0000       1.649950        44.8974 
 849   0.0000       1.653466        44.9931 
 850   0.0000       1.656946        45.0878 
 851   0.0000       1.663071        45.2545 
 852   0.0000       1.663342        45.2618 
 853   0.0000       1.665141        45.3108 
 854   0.0000       1.666926        45.3594 
 855   0.0000       1.668723        45.4083 
 856   0.0000       1.673958        45.5507 
 857   0.0000       1.677511        45.6474 
 858   0.0000       1.679046        45.6892 
 859   0.0000       1.680213        45.7209 
 860   0.0000       1.686728        45.8982 
 861   0.0000       1.690552        46.0023 
 862   0.0000       1.694480        46.1091 
 863   0.0000       1.695009        46.1235 
 864   0.0000       1.696782        46.1718 
 865   0.0000       1.700920        46.2844 
 866   0.0000       1.701604        46.3030 
 867   0.0000       1.705698        46.4144 
 868   0.0000       1.709787        46.5257 
 869   0.0000       1.710910        46.5562 
 870   0.0000       1.715699        46.6865 
 871   0.0000       1.718666        46.7673 
 872   0.0000       1.721422        46.8423 
 873   0.0000       1.723393        46.8959 
 874   0.0000       1.728104        47.0241 
 875   0.0000       1.730696        47.0946 
 876   0.0000       1.734190        47.1897 
 877   0.0000       1.734554        47.1996 
 878   0.0000       1.739140        47.3244 
 879   0.0000       1.739475        47.3335 
 880   0.0000       1.742998        47.4294 
 881   0.0000       1.745379        47.4942 
 882   0.0000       1.748609        47.5821 
 883   0.0000       1.751593        47.6633 
 884   0.0000       1.756608        47.7997 
 885   0.0000       1.758617        47.8544 
 886   0.0000       1.764626        48.0179 
 887   0.0000       1.765149        48.0321 
 888   0.0000       1.765783        48.0494 
 889   0.0000       1.769806        48.1589 
 890   0.0000       1.773122        48.2491 
 891   0.0000       1.775093        48.3027 
 892   0.0000       1.777657        48.3725 
 893   0.0000       1.782652        48.5084 
 894   0.0000       1.783152        48.5220 
 895   0.0000       1.785461        48.5849 
 896   0.0000       1.788685        48.6726 
 897   0.0000       1.792934        48.7882 
 898   0.0000       1.799901        48.9778 
 899   0.0000       1.800523        48.9947 
 900   0.0000       1.803745        49.0824 
 901   0.0000       1.804951        49.1152 
 902   0.0000       1.808455        49.2106 
 903   0.0000       1.811285        49.2876 
 904   0.0000       1.812312        49.3155 
 905   0.0000       1.814781        49.3827 
 906   0.0000       1.821415        49.5632 
 907   0.0000       1.823299        49.6145 
 908   0.0000       1.824986        49.6604 
 909   0.0000       1.828623        49.7594 
 910   0.0000       1.832160        49.8556 
 911   0.0000       1.834322        49.9144 
 912   0.0000       1.837883        50.0114 
 913   0.0000       1.839813        50.0639 
 914   0.0000       1.843320        50.1593 
 915   0.0000       1.844732        50.1977 
 916   0.0000       1.848393        50.2973 
 917   0.0000       1.850450        50.3533 
 918   0.0000       1.851982        50.3950 
 919   0.0000       1.855976        50.5037 
 920   0.0000       1.860039        50.6142 
 921   0.0000       1.861059        50.6420 
 922   0.0000       1.864349        50.7315 
 923   0.0000       1.866018        50.7769 
 924   0.0000       1.869453        50.8704 
 925   0.0000       1.874069        50.9960 
 926   0.0000       1.876916        51.0735 
 927   0.0000       1.879862        51.1536 
 928   0.0000       1.882867        51.2354 
 929   0.0000       1.886417        51.3320 
 930   0.0000       1.886624        51.3377 
 931   0.0000       1.891206        51.4623 
 932   0.0000       1.893665        51.5293 
 933   0.0000       1.896617        51.6096 
 934   0.0000       1.898870        51.6709 
 935   0.0000       1.901876        51.7527 
 936   0.0000       1.902372        51.7662 
 937   0.0000       1.905511        51.8516 
 938   0.0000       1.906411        51.8761 
 939   0.0000       1.910122        51.9771 
 940   0.0000       1.914075        52.0846 
 941   0.0000       1.918606        52.2079 
 942   0.0000       1.919022        52.2192 
 943   0.0000       1.921039        52.2741 
 944   0.0000       1.923210        52.3332 
 945   0.0000       1.928121        52.4668 
 946   0.0000       1.928723        52.4832 
 947   0.0000       1.933172        52.6043 
 948   0.0000       1.934024        52.6275 
 949   0.0000       1.937548        52.7234 
 950   0.0000       1.938796        52.7573 
 951   0.0000       1.942127        52.8480 
 952   0.0000       1.944654        52.9167 
 953   0.0000       1.946218        52.9593 
 954   0.0000       1.949555        53.0501 
 955   0.0000       1.952317        53.1252 
 956   0.0000       1.956112        53.2285 
 957   0.0000       1.956766        53.2463 
 958   0.0000       1.961415        53.3728 
 959   0.0000       1.964745        53.4634 
 960   0.0000       1.966723        53.5173 
 961   0.0000       1.968055        53.5535 
 962   0.0000       1.969746        53.5995 
 963   0.0000       1.973321        53.6968 
 964   0.0000       1.975163        53.7469 
 965   0.0000       1.977553        53.8120 
 966   0.0000       1.979875        53.8751 
 967   0.0000       1.980715        53.8980 
 968   0.0000       1.982268        53.9403 
 969   0.0000       1.985671        54.0329 
 970   0.0000       1.990724        54.1703 
 971   0.0000       1.995674        54.3050 
 972   0.0000       1.996026        54.3146 
 973   0.0000       1.997238        54.3476 
 974   0.0000       2.001003        54.4501 
 975   0.0000       2.004690        54.5504 
 976   0.0000       2.005615        54.5755 
 977   0.0000       2.008377        54.6507 
 978   0.0000       2.010667        54.7130 
 979   0.0000       2.012734        54.7693 
 980   0.0000       2.015684        54.8496 
 981   0.0000       2.018402        54.9235 
 982   0.0000       2.019986        54.9666 
 983   0.0000       2.020097        54.9696 
 984   0.0000       2.022226        55.0276 
 985   0.0000       2.026594        55.1464 
 986   0.0000       2.029668        55.2301 
 987   0.0000       2.030282        55.2468 
 988   0.0000       2.031197        55.2717 
 989   0.0000       2.033413        55.3320 
 990   0.0000       2.036259        55.4094 
 991   0.0000       2.037774        55.4507 
 992   0.0000       2.039477        55.4970 
 993   0.0000       2.045479        55.6603 
 994   0.0000       2.047692        55.7205 
 995   0.0000       2.049693        55.7750 
 996   0.0000       2.050415        55.7946 
 997   0.0000       2.052624        55.8547 
 998   0.0000       2.053877        55.8888 
 999   0.0000       2.056919        55.9716 
 1000   0.0000       2.058594        56.0172 
 1001   0.0000       2.061776        56.1038 
 1002   0.0000       2.065313        56.2000 
 1003   0.0000       2.068642        56.2906 
 1004   0.0000       2.070209        56.3333 
 1005   0.0000       2.073108        56.4121 
 1006   0.0000       2.074181        56.4413 
 1007   0.0000       2.075898        56.4880 
 1008   0.0000       2.076501        56.5045 
 1009   0.0000       2.079565        56.5878 
 1010   0.0000       2.081450        56.6391 
 1011   0.0000       2.083797        56.7030 
 1012   0.0000       2.084777        56.7297 
 1013   0.0000       2.090650        56.8895 
 1014   0.0000       2.091649        56.9167 
 1015   0.0000       2.092731        56.9461 
 1016   0.0000       2.095318        57.0165 
 1017   0.0000       2.097220        57.0683 
 1018   0.0000       2.098964        57.1157 
 1019   0.0000       2.102204        57.2039 
 1020   0.0000       2.105194        57.2852 
 1021   0.0000       2.105724        57.2997 
 1022   0.0000       2.107015        57.3348 
 1023   0.0000       2.109321        57.3976 
 1024   0.0000       2.113082        57.4999 
 1025   0.0000       2.115509        57.5659 
 1026   0.0000       2.117982        57.6332 
 1027   0.0000       2.120703        57.7073 
 1028   0.0000       2.121527        57.7297 
 1029   0.0000       2.124575        57.8126 
 1030   0.0000       2.126343        57.8607 
 1031   0.0000       2.129547        57.9479 
 1032   0.0000       2.132482        58.0278 
 1033   0.0000       2.133560        58.0571 
 1034   0.0000       2.135578        58.1120 
 1035   0.0000       2.136843        58.1464 
 1036   0.0000       2.137856        58.1740 
 1037   0.0000       2.142020        58.2873 
 1038   0.0000       2.144851        58.3644 
 1039   0.0000       2.145692        58.3873 
 1040   0.0000       2.149048        58.4786 
 1041   0.0000       2.152993        58.5859 
 1042   0.0000       2.156102        58.6705 
 1043   0.0000       2.159659        58.7673 
 1044   0.0000       2.161405        58.8148 
 1045   0.0000       2.164254        58.8924 
 1046   0.0000       2.165279        58.9202 
 1047   0.0000       2.167542        58.9818 
 1048   0.0000       2.169387        59.0320 
 1049   0.0000       2.173000        59.1303 
 1050   0.0000       2.175028        59.1855 
 1051   0.0000       2.177148        59.2432 
 1052   0.0000       2.182522        59.3895 
 1053   0.0000       2.183886        59.4265 
 1054   0.0000       2.185381        59.4672 
 1055   0.0000       2.190350        59.6024 
 1056   0.0000       2.190924        59.6181 
 1057   0.0000       2.192135        59.6510 
 1058   0.0000       2.194067        59.7036 
 1059   0.0000       2.197369        59.7935 
 1060   0.0000       2.199397        59.8486 
 1061   0.0000       2.203424        59.9582 
 1062   0.0000       2.204152        59.9780 
 1063   0.0000       2.207082        60.0578 
 1064   0.0000       2.209365        60.1199 
 1065   0.0000       2.210903        60.1617 
 1066   0.0000       2.213350        60.2283 
 1067   0.0000       2.214174        60.2507 
 1068   0.0000       2.214616        60.2628 
 1069   0.0000       2.219245        60.3887 
 1070   0.0000       2.220960        60.4354 
 1071   0.0000       2.223812        60.5130 
 1072   0.0000       2.227286        60.6075 
 1073   0.0000       2.229189        60.6593 
 1074   0.0000       2.230750        60.7018 
 1075   0.0000       2.232648        60.7534 
 1076   0.0000       2.234977        60.8168 
 1077   0.0000       2.237352        60.8814 
 1078   0.0000       2.239017        60.9268 
 1079   0.0000       2.242445        61.0200 
 1080   0.0000       2.244487        61.0756 
 1081   0.0000       2.246276        61.1243 
 1082   0.0000       2.248971        61.1976 
 1083   0.0000       2.250194        61.2309 
 1084   0.0000       2.251251        61.2597 
 1085   0.0000       2.254637        61.3518 
 1086   0.0000       2.257231        61.4224 
 1087   0.0000       2.259608        61.4871 
 1088   0.0000       2.261022        61.5255 
 1089   0.0000       2.263389        61.5899 
 1090   0.0000       2.265170        61.6384 
 1091   0.0000       2.267433        61.7000 
 1092   0.0000       2.269745        61.7629 
 1093   0.0000       2.272006        61.8244 
 1094   0.0000       2.273973        61.8779 
 1095   0.0000       2.277754        61.9809 
 1096   0.0000       2.279244        62.0214 
 1097   0.0000       2.280608        62.0585 
 1098   0.0000       2.281737        62.0892 
 1099   0.0000       2.284948        62.1766 
 1100   0.0000       2.286633        62.2224 
 1101   0.0000       2.288030        62.2605 
 1102   0.0000       2.288902        62.2842 
 1103   0.0000       2.291460        62.3538 
 1104   0.0000       2.293089        62.3981 
 1105   0.0000       2.297753        62.5250 
 1106   0.0000       2.300880        62.6101 
 1107   0.0000       2.302163        62.6450 
 1108   0.0000       2.302759        62.6613 
 1109   0.0000       2.305876        62.7461 
 1110   0.0000       2.308584        62.8198 
 1111   0.0000       2.310470        62.8711 
 1112   0.0000       2.311495        62.8990 
 1113   0.0000       2.312646        62.9303 
 1114   0.0000       2.313892        62.9642 
 1115   0.0000       2.316721        63.0412 
 1116   0.0000       2.319114        63.1063 
 1117   0.0000       2.320877        63.1543 
 1118   0.0000       2.322861        63.2083 
 1119   0.0000       2.326715        63.3131 
 1120   0.0000       2.329157        63.3796 
 1121   0.0000       2.330426        63.4141 
 1122   0.0000       2.332022        63.4575 
 1123   0.0000       2.335349        63.5481 
 1124   0.0000       2.337691        63.6118 
 1125   0.0000       2.338748        63.6406 
 1126   0.0000       2.340295        63.6827 
 1127   0.0000       2.341268        63.7091 
 1128   0.0000       2.344274        63.7909 
 1129   0.0000       2.347488        63.8784 
 1130   0.0000       2.349650        63.9372 
 1131   0.0000       2.350770        63.9677 
 1132   0.0000       2.352680        64.0197 
 1133   0.0000       2.356143        64.1139 
 1134   0.0000       2.358990        64.1914 
 1135   0.0000       2.361019        64.2466 
 1136   0.0000       2.362483        64.2864 
 1137   0.0000       2.364078        64.3298 
 1138   0.0000       2.367375        64.4196 
 1139   0.0000       2.369158        64.4681 
 1140   0.0000       2.370021        64.4916 
 1141   0.0000       2.374741        64.6200 
 1142   0.0000       2.377129        64.6850 
 1143   0.0000       2.379109        64.7388 
 1144   0.0000       2.381735        64.8103 
 1145   0.0000       2.385341        64.9084 
 1146   0.0000       2.385742        64.9193 
 1147   0.0000       2.387302        64.9618 
 1148   0.0000       2.390074        65.0372 
 1149   0.0000       2.391884        65.0865 
 1150   0.0000       2.394368        65.1541 
 1151   0.0000       2.396018        65.1990 
 1152   0.0000       2.399299        65.2883 
 1153   0.0000       2.399654        65.2979 
 1154   0.0000       2.403562        65.4043 
 1155   0.0000       2.403961        65.4151 
 1156   0.0000       2.405377        65.4536 
 1157   0.0000       2.407854        65.5210 
 1158   0.0000       2.409416        65.5635 
 1159   0.0000       2.414325        65.6971 
 1160   0.0000       2.415275        65.7230 
 1161   0.0000       2.419448        65.8365 
 1162   0.0000       2.420084        65.8538 
 1163   0.0000       2.424195        65.9657 
 1164   0.0000       2.425912        66.0124 
 1165   0.0000       2.427490        66.0554 
 1166   0.0000       2.430931        66.1490 
 1167   0.0000       2.436834        66.3096 
 1168   0.0000       2.438924        66.3665 
 1169   0.0000       2.441341        66.4323 
 1170   0.0000       2.441906        66.4476 
 1171   0.0000       2.443844        66.5004 
 1172   0.0000       2.447677        66.6047 
 1173   0.0000       2.449591        66.6567 
 1174   0.0000       2.453786        66.7709 
 1175   0.0000       2.455597        66.8202 
 1176   0.0000       2.457664        66.8764 
 1177   0.0000       2.458738        66.9057 
 1178   0.0000       2.461533        66.9817 
 1179   0.0000       2.467875        67.1543 
 1180   0.0000       2.469687        67.2036 
 1181   0.0000       2.470648        67.2297 
 1182   0.0000       2.471175        67.2441 
 1183   0.0000       2.475534        67.3627 
 1184   0.0000       2.477831        67.4252 
 1185   0.0000       2.479271        67.4644 
 1186   0.0000       2.482237        67.5451 
 1187   0.0000       2.483782        67.5871 
 1188   0.0000       2.485695        67.6392 
 1189   0.0000       2.491030        67.7844 
 1190   0.0000       2.492777        67.8319 
 1191   0.0000       2.494602        67.8816 
 1192   0.0000       2.495567        67.9078 
 1193   0.0000       2.499260        68.0083 
 1194   0.0000       2.500788        68.0499 
 1195   0.0000       2.502579        68.0986 
 1196   0.0000       2.503576        68.1258 
 1197   0.0000       2.507793        68.2405 
 1198   0.0000       2.510263        68.3077 
 1199   0.0000       2.513172        68.3869 
 1200   0.0000       2.513594        68.3984 
 1201   0.0000       2.516390        68.4744 
 1202   0.0000       2.516481        68.4769 
 1203   0.0000       2.519644        68.5630 
 1204   0.0000       2.523764        68.6751 
 1205   0.0000       2.526459        68.7485 
 1206   0.0000       2.527367        68.7731 
 1207   0.0000       2.529690        68.8364 
 1208   0.0000       2.532548        68.9141 
 1209   0.0000       2.533309        68.9348 
 1210   0.0000       2.535491        68.9942 
 1211   0.0000       2.535982        69.0076 
 1212   0.0000       2.541010        69.1444 
 1213   0.0000       2.543228        69.2048 
 1214   0.0000       2.546158        69.2845 
 1215   0.0000       2.547015        69.3078 
 1216   0.0000       2.549261        69.3689 
 1217   0.0000       2.551823        69.4386 
 1218   0.0000       2.554216        69.5038 
 1219   0.0000       2.555019        69.5256 
 1220   0.0000       2.559409        69.6451 
 1221   0.0000       2.561416        69.6997 
 1222   0.0000       2.563325        69.7516 
 1223   0.0000       2.565841        69.8201 
 1224   0.0000       2.566901        69.8489 
 1225   0.0000       2.570208        69.9389 
 1226   0.0000       2.572127        69.9911 
 1227   0.0000       2.575142        70.0732 
 1228   0.0000       2.577555        70.1388 
 1229   0.0000       2.580423        70.2169 
 1230   0.0000       2.580881        70.2293 
 1231   0.0000       2.583451        70.2993 
 1232   0.0000       2.587159        70.4002 
 1233   0.0000       2.587703        70.4150 
 1234   0.0000       2.590837        70.5003 
 1235   0.0000       2.592615        70.5487 
 1236   0.0000       2.596343        70.6501 
 1237   0.0000       2.600176        70.7544 
 1238   0.0000       2.601175        70.7816 
 1239   0.0000       2.602107        70.8069 
 1240   0.0000       2.605313        70.8942 
 1241   0.0000       2.607018        70.9406 
 1242   0.0000       2.610201        71.0272 
 1243   0.0000       2.610673        71.0400 
 1244   0.0000       2.612547        71.0910 
 1245   0.0000       2.615745        71.1780 
 1246   0.0000       2.619457        71.2790 
 1247   0.0000       2.621805        71.3429 
 1248   0.0000       2.624623        71.4196 
 1249   0.0000       2.625499        71.4435 
 1250   0.0000       2.629480        71.5518 
 1251   0.0000       2.630252        71.5728 
 1252   0.0000       2.632521        71.6346 
 1253   0.0000       2.635829        71.7245 
 1254   0.0000       2.638544        71.7984 
 1255   0.0000       2.640214        71.8439 
 1256   0.0000       2.641880        71.8892 
 1257   0.0000       2.643706        71.9389 
 1258   0.0000       2.648796        72.0774 
 1259   0.0000       2.650033        72.1111 
 1260   0.0000       2.651650        72.1551 
 1261   0.0000       2.654323        72.2278 
 1262   0.0000       2.655445        72.2583 
 1263   0.0000       2.658592        72.3440 
 1264   0.0000       2.663442        72.4759 
 1265   0.0000       2.664172        72.4958 
 1266   0.0000       2.665545        72.5332 
 1267   0.0000       2.666286        72.5533 
 1268   0.0000       2.667187        72.5778 
 1269   0.0000       2.669984        72.6540 
 1270   0.0000       2.673409        72.7472 
 1271   0.0000       2.676049        72.8190 
 1272   0.0000       2.677396        72.8556 
 1273   0.0000       2.680232        72.9328 
 1274   0.0000       2.681976        72.9803 
 1275   0.0000       2.685169        73.0672 
 1276   0.0000       2.689336        73.1806 
 1277   0.0000       2.690398        73.2094 
 1278   0.0000       2.690906        73.2233 
 1279   0.0000       2.693460        73.2928 
 1280   0.0000       2.694508        73.3213 
 1281   0.0000       2.697122        73.3924 
 1282   0.0000       2.698950        73.4422 
 1283   0.0000       2.700457        73.4832 
 1284   0.0000       2.702227        73.5313 
 1285   0.0000       2.703056        73.5539 
 1286   0.0000       2.705970        73.6332 
 1287   0.0000       2.709262        73.7228 
 1288   0.0000       2.711315        73.7786 
 1289   0.0000       2.712759        73.8179 
 1290   0.0000       2.716310        73.9146 
 1291   0.0000       2.719030        73.9886 
 1292   0.0000       2.720326        74.0238 
 1293   0.0000       2.721238        74.0486 
 1294   0.0000       2.724841        74.1467 
 1295   0.0000       2.727695        74.2243 
 1296   0.0000       2.728202        74.2381 
 1297   0.0000       2.730435        74.2989 
 1298   0.0000       2.733634        74.3860 
 1299   0.0000       2.736354        74.4600 
 1300   0.0000       2.736963        74.4765 
 1301   0.0000       2.739631        74.5492 
 1302   0.0000       2.743188        74.6459 
 1303   0.0000       2.746228        74.7287 
 1304   0.0000       2.747803        74.7715 
 1305   0.0000       2.749400        74.8150 
 1306   0.0000       2.750623        74.8483 
 1307   0.0000       2.754521        74.9543 
 1308   0.0000       2.755063        74.9691 
 1309   0.0000       2.755726        74.9871 
 1310   0.0000       2.760274        75.1109 
 1311   0.0000       2.763323        75.1938 
 1312   0.0000       2.765520        75.2536 
 1313   0.0000       2.765922        75.2646 
 1314   0.0000       2.767116        75.2971 
 1315   0.0000       2.773113        75.4602 
 1316   0.0000       2.775403        75.5226 
 1317   0.0000       2.777704        75.5852 
 1318   0.0000       2.779998        75.6476 
 1319   0.0000       2.782896        75.7264 
 1320   0.0000       2.784214        75.7623 
 1321   0.0000       2.788070        75.8672 
 1322   0.0000       2.793354        76.0110 
 1323   0.0000       2.794454        76.0410 
 1324   0.0000       2.797325        76.1191 
 1325   0.0000       2.800450        76.2041 
 1326   0.0000       2.803175        76.2783 
 1327   0.0000       2.803578        76.2892 
 1328   0.0000       2.805023        76.3285 
 1329   0.0000       2.809342        76.4461 
 1330   0.0000       2.813294        76.5536 
 1331   0.0000       2.814574        76.5884 
 1332   0.0000       2.814992        76.5998 
 1333   0.0000       2.816020        76.6278 
 1334   0.0000       2.820005        76.7362 
 1335   0.0000       2.821584        76.7792 
 1336   0.0000       2.821770        76.7843 
 1337   0.0000       2.829090        76.9834 
 1338   0.0000       2.830429        77.0199 
 1339   0.0000       2.831739        77.0555 
 1340   0.0000       2.832977        77.0892 
 1341   0.0000       2.835360        77.1541 
 1342   0.0000       2.837116        77.2019 
 1343   0.0000       2.839846        77.2761 
 1344   0.0000       2.841987        77.3344 
 1345   0.0000       2.845425        77.4279 
 1346   0.0000       2.846593        77.4597 
 1347   0.0000       2.848244        77.5047 
 1348   0.0000       2.849425        77.5368 
 1349   0.0000       2.850760        77.5731 
 1350   0.0000       2.855130        77.6920 
 1351   0.0000       2.857307        77.7513 
 1352   0.0000       2.858637        77.7875 
 1353   0.0000       2.860965        77.8508 
 1354   0.0000       2.862920        77.9040 
 1355   0.0000       2.863558        77.9214 
 1356   0.0000       2.867516        78.0291 
 1357   0.0000       2.872303        78.1593 
 1358   0.0000       2.873967        78.2046 
 1359   0.0000       2.877329        78.2961 
 1360   0.0000       2.878135        78.3180 
 1361   0.0000       2.879415        78.3529 
 1362   0.0000       2.881725        78.4157 
 1363   0.0000       2.882231        78.4295 
 1364   0.0000       2.886159        78.5364 
 1365   0.0000       2.888044        78.5877 
 1366   0.0000       2.888790        78.6080 
 1367   0.0000       2.892498        78.7089 
 1368   0.0000       2.895454        78.7893 
 1369   0.0000       2.898089        78.8610 
 1370   0.0000       2.898931        78.8839 
 1371   0.0000       2.900542        78.9278 
 1372   0.0000       2.906583        79.0921 
 1373   0.0000       2.909269        79.1652 
 1374   0.0000       2.910190        79.1903 
 1375   0.0000       2.912240        79.2461 
 1376   0.0000       2.915295        79.3292 
 1377   0.0000       2.919162        79.4344 
 1378   0.0000       2.920101        79.4600 
 1379   0.0000       2.921982        79.5112 
 1380   0.0000       2.923534        79.5534 
 1381   0.0000       2.925569        79.6088 
 1382   0.0000       2.930270        79.7367 
 1383   0.0000       2.933581        79.8268 
 1384   0.0000       2.936149        79.8967 
 1385   0.0000       2.937570        79.9353 
 1386   0.0000       2.941676        80.0471 
 1387   0.0000       2.945752        80.1580 
 1388   0.0000       2.947955        80.2179 
 1389   0.0000       2.949799        80.2681 
 1390   0.0000       2.951709        80.3201 
 1391   0.0000       2.954887        80.4065 
 1392   0.0000       2.955768        80.4305 
 1393   0.0000       2.959664        80.5365 
 1394   0.0000       2.962415        80.6114 
 1395   0.0000       2.965505        80.6955 
 1396   0.0000       2.968633        80.7806 
 1397   0.0000       2.969723        80.8103 
 1398   0.0000       2.973392        80.9101 
 1399   0.0000       2.975154        80.9581 
 1400   0.0000       2.978257        81.0425 
 1401   0.0000       2.981563        81.1325 
 1402   0.0000       2.985165        81.2305 
 1403   0.0000       2.987001        81.2804 
 1404   0.0000       2.988205        81.3132 
 1405   0.0000       2.989806        81.3567 
 1406   0.0000       2.994318        81.4795 
 1407   0.0000       2.997273        81.5599 
 1408   0.0000       3.000628        81.6513 
 1409   0.0000       3.002733        81.7085 
 1410   0.0000       3.003945        81.7415 
 1411   0.0000       3.008577        81.8675 
 1412   0.0000       3.010780        81.9275 
 1413   0.0000       3.015646        82.0599 
 1414   0.0000       3.017561        82.1120 
 1415   0.0000       3.019931        82.1765 
 1416   0.0000       3.020746        82.1987 
 1417   0.0000       3.025168        82.3190 
 1418   0.0000       3.028287        82.4039 
 1419   0.0000       3.030448        82.4627 
 1420   0.0000       3.031763        82.4985 
 1421   0.0000       3.033881        82.5561 
 1422   0.0000       3.036028        82.6145 
 1423   0.0000       3.040086        82.7250 
 1424   0.0000       3.040296        82.7307 
 1425   0.0000       3.044706        82.8507 
 1426   0.0000       3.046815        82.9080 
 1427   0.0000       3.047653        82.9309 
 1428   0.0000       3.049958        82.9936 
 1429   0.0000       3.054036        83.1046 
 1430   0.0000       3.060775        83.2879 
 1431   0.0000       3.062197        83.3266 
 1432   0.0000       3.064022        83.3763 
 1433   0.0000       3.066143        83.4340 
 1434   0.0000       3.067849        83.4804 
 1435   0.0000       3.070510        83.5528 
 1436   0.0000       3.072834        83.6161 
 1437   0.0000       3.075844        83.6980 
 1438   0.0000       3.077766        83.7503 
 1439   0.0000       3.079799        83.8056 
 1440   0.0000       3.084084        83.9222 
 1441   0.0000       3.088286        84.0365 
 1442   0.0000       3.090989        84.1101 
 1443   0.0000       3.093614        84.1815 
 1444   0.0000       3.096686        84.2651 
 1445   0.0000       3.100364        84.3652 
 1446   0.0000       3.101017        84.3830 
 1447   0.0000       3.104714        84.4836 
 1448   0.0000       3.105245        84.4980 
 1449   0.0000       3.109482        84.6133 
 1450   0.0000       3.110810        84.6494 
 1451   0.0000       3.112844        84.7048 
 1452   0.0000       3.115527        84.7778 
 1453   0.0000       3.119299        84.8804 
 1454   0.0000       3.121378        84.9370 
 1455   0.0000       3.126577        85.0785 
 1456   0.0000       3.127154        85.0942 
 1457   0.0000       3.130331        85.1806 
 1458   0.0000       3.131320        85.2076 
 1459   0.0000       3.138728        85.4091 
 1460   0.0000       3.141634        85.4882 
 1461   0.0000       3.145127        85.5833 
 1462   0.0000       3.147378        85.6445 
 1463   0.0000       3.149681        85.7072 
 1464   0.0000       3.152477        85.7833 
 1465   0.0000       3.156060        85.8807 
 1466   0.0000       3.158185        85.9386 
 1467   0.0000       3.162659        86.0603 
 1468   0.0000       3.164211        86.1026 
 1469   0.0000       3.170720        86.2797 
 1470   0.0000       3.172582        86.3303 
 1471   0.0000       3.174278        86.3765 
 1472   0.0000       3.177978        86.4772 
 1473   0.0000       3.180228        86.5384 
 1474   0.0000       3.182703        86.6058 
 1475   0.0000       3.185848        86.6913 
 1476   0.0000       3.189105        86.7800 
 1477   0.0000       3.194605        86.9296 
 1478   0.0000       3.197999        87.0220 
 1479   0.0000       3.202257        87.1378 
 1480   0.0000       3.207983        87.2937 
 1481   0.0000       3.209762        87.3421 
 1482   0.0000       3.213023        87.4308 
 1483   0.0000       3.214186        87.4624 
 1484   0.0000       3.216150        87.5159 
 1485   0.0000       3.221767        87.6687 
 1486   0.0000       3.227069        87.8130 
 1487   0.0000       3.228523        87.8526 
 1488   0.0000       3.229227        87.8717 
 1489   0.0000       3.233626        87.9914 
 1490   0.0000       3.235317        88.0375 
 1491   0.0000       3.240156        88.1691 
 1492   0.0000       3.243359        88.2563 
 1493   0.0000       3.246102        88.3309 
 1494   0.0000       3.248913        88.4074 
 1495   0.0000       3.251817        88.4864 
 1496   0.0000       3.253182        88.5236 
 1497   0.0000       3.258057        88.6562 
 1498   0.0000       3.261315        88.7449 
 1499   0.0000       3.264164        88.8224 
 1500   0.0000       3.266855        88.8957 
 1501   0.0000       3.271635        89.0257 
 1502   0.0000       3.274274        89.0975 
 1503   0.0000       3.277608        89.1883 
 1504   0.0000       3.280003        89.2534 
 1505   0.0000       3.283378        89.3453 
 1506   0.0000       3.288952        89.4969 
 1507   0.0000       3.290642        89.5429 
 1508   0.0000       3.292196        89.5852 
 1509   0.0000       3.297646        89.7335 
 1510   0.0000       3.300963        89.8238 
 1511   0.0000       3.301912        89.8496 
 1512   0.0000       3.303343        89.8885 
 1513   0.0000       3.309600        90.0588 
 1514   0.0000       3.311219        90.1029 
 1515   0.0000       3.313376        90.1615 
 1516   0.0000       3.317786        90.2816 
 1517   0.0000       3.322141        90.4000 
 1518   0.0000       3.326958        90.5311 
 1519   0.0000       3.328341        90.5688 
 1520   0.0000       3.330622        90.6308 
 1521   0.0000       3.332411        90.6795 
 1522   0.0000       3.339277        90.8663 
 1523   0.0000       3.341610        90.9298 
 1524   0.0000       3.347299        91.0846 
 1525   0.0000       3.349726        91.1507 
 1526   0.0000       3.353204        91.2453 
 1527   0.0000       3.355551        91.3092 
 1528   0.0000       3.360996        91.4574 
 1529   0.0000       3.362626        91.5017 
 1530   0.0000       3.364792        91.5606 
 1531   0.0000       3.369999        91.7023 
 1532   0.0000       3.371539        91.7442 
 1533   0.0000       3.373167        91.7886 
 1534   0.0000       3.376562        91.8809 
 1535   0.0000       3.383069        92.0580 
 1536   0.0000       3.384171        92.0880 
 1537   0.0000       3.385795        92.1322 
 1538   0.0000       3.389211        92.2251 
 1539   0.0000       3.391228        92.2800 
 1540   0.0000       3.394782        92.3767 
 1541   0.0000       3.403227        92.6065 
 1542   0.0000       3.404822        92.6499 
 1543   0.0000       3.406455        92.6944 
 1544   0.0000       3.410523        92.8051 
 1545   0.0000       3.413355        92.8821 
 1546   0.0000       3.415767        92.9478 
 1547   0.0000       3.421234        93.0965 
 1548   0.0000       3.426120        93.2295 
 1549   0.0000       3.428821        93.3030 
 1550   0.0000       3.430109        93.3380 
 1551   0.0000       3.433024        93.4173 
 1552   0.0000       3.436899        93.5228 
 1553   0.0000       3.443269        93.6961 
 1554   0.0000       3.445314        93.7518 
 1555   0.0000       3.448150        93.8289 
 1556   0.0000       3.453795        93.9825 
 1557   0.0000       3.454707        94.0073 
 1558   0.0000       3.455748        94.0357 
 1559   0.0000       3.456972        94.0690 
 1560   0.0000       3.462085        94.2081 
 1561   0.0000       3.463990        94.2600 
 1562   0.0000       3.465953        94.3134 
 1563   0.0000       3.468445        94.3812 
 1564   0.0000       3.470651        94.4412 
 1565   0.0000       3.476120        94.5900 
 1566   0.0000       3.476331        94.5958 
 1567   0.0000       3.478985        94.6680 
 1568   0.0000       3.481354        94.7325 
 1569   0.0000       3.482247        94.7568 
 1570   0.0000       3.484671        94.8227 
 1571   0.0000       3.487885        94.9102 
 1572   0.0000       3.489630        94.9577 
 1573   0.0000       3.491376        95.0052 
 1574   0.0000       3.493776        95.0705 
 1575   0.0000       3.498325        95.1943 
 1576   0.0000       3.500973        95.2663 
 1577   0.0000       3.505312        95.3844 
 1578   0.0000       3.509080        95.4869 
 1579   0.0000       3.512731        95.5863 
 1580   0.0000       3.515250        95.6548 
 1581   0.0000       3.517855        95.7257 
 1582   0.0000       3.519103        95.7597 
 1583   0.0000       3.523317        95.8743 
 1584   0.0000       3.524847        95.9160 
 1585   0.0000       3.527557        95.9897 
 1586   0.0000       3.530536        96.0708 
 1587   0.0000       3.531787        96.1048 
 1588   0.0000       3.535064        96.1940 
 1589   0.0000       3.538621        96.2908 
 1590   0.0000       3.540197        96.3337 
 1591   0.0000       3.544335        96.4463 
 1592   0.0000       3.547886        96.5429 
 1593   0.0000       3.549755        96.5937 
 1594   0.0000       3.551589        96.6437 
 1595   0.0000       3.555432        96.7482 
 1596   0.0000       3.557050        96.7923 
 1597   0.0000       3.559246        96.8520 
 1598   0.0000       3.562828        96.9495 
 1599   0.0000       3.565694        97.0275 
 1600   0.0000       3.569617        97.1342 
 1601   0.0000       3.571143        97.1757 
 1602   0.0000       3.573234        97.2327 
 1603   0.0000       3.576398        97.3187 
 1604   0.0000       3.581396        97.4547 
 1605   0.0000       3.582913        97.4960 
 1606   0.0000       3.584239        97.5321 
 1607   0.0000       3.587267        97.6145 
 1608   0.0000       3.591456        97.7285 
 1609   0.0000       3.592074        97.7453 
 1610   0.0000       3.594374        97.8079 
 1611   0.0000       3.597620        97.8962 
 1612   0.0000       3.600628        97.9781 
 1613   0.0000       3.603267        98.0499 
 1614   0.0000       3.605539        98.1117 
 1615   0.0000       3.609027        98.2066 
 1616   0.0000       3.612688        98.3062 
 1617   0.0000       3.613921        98.3398 
 1618   0.0000       3.616745        98.4166 
 1619   0.0000       3.620004        98.5053 
 1620   0.0000       3.626785        98.6898 
 1621   0.0000       3.631310        98.8130 
 1622   0.0000       3.633556        98.8741 
 1623   0.0000       3.634849        98.9093 
 1624   0.0000       3.638579        99.0108 
 1625   0.0000       3.643584        99.1469 
 1626   0.0000       3.644508        99.1721 
 1627   0.0000       3.648124        99.2705 
 1628   0.0000       3.651249        99.3555 
 1629   0.0000       3.655349        99.4671 
 1630   0.0000       3.658369        99.5493 
 1631   0.0000       3.665027        99.7305 
 1632   0.0000       3.668153        99.8155 
 1633   0.0000       3.670948        99.8916 
 1634   0.0000       3.671551        99.9080 
 1635   0.0000       3.677659       100.0742 
 1636   0.0000       3.680743       100.1581 
 1637   0.0000       3.681509       100.1790 
 1638   0.0000       3.684647       100.2643 
 1639   0.0000       3.690348       100.4195 
 1640   0.0000       3.693523       100.5059 
 1641   0.0000       3.697191       100.6057 
 1642   0.0000       3.700497       100.6957 
 1643   0.0000       3.702847       100.7596 
 1644   0.0000       3.707524       100.8869 
 1645   0.0000       3.712873       101.0324 
 1646   0.0000       3.714503       101.0768 
 1647   0.0000       3.717277       101.1523 
 1648   0.0000       3.720500       101.2400 
 1649   0.0000       3.722602       101.2971 
 1650   0.0000       3.725823       101.3848 
 1651   0.0000       3.733049       101.5814 
 1652   0.0000       3.734533       101.6218 
 1653   0.0000       3.737589       101.7050 
 1654   0.0000       3.739775       101.7644 
 1655   0.0000       3.742175       101.8298 
 1656   0.0000       3.745846       101.9297 
 1657   0.0000       3.749998       102.0426 
 1658   0.0000       3.752503       102.1108 
 1659   0.0000       3.758617       102.2772 
 1660   0.0000       3.761194       102.3473 
 1661   0.0000       3.766147       102.4821 
 1662   0.0000       3.768581       102.5483 
 1663   0.0000       3.771372       102.6242 
 1664   0.0000       3.775086       102.7253 
 1665   0.0000       3.780904       102.8836 
 1666   0.0000       3.786786       103.0437 
 1667   0.0000       3.790282       103.1388 
 1668   0.0000       3.792311       103.1940 
 1669   0.0000       3.796986       103.3212 
 1670   0.0000       3.802579       103.4734 
 1671   0.0000       3.805057       103.5409 
 1672   0.0000       3.807340       103.6030 
 1673   0.0000       3.811487       103.7158 
 1674   0.0000       3.817404       103.8768 
 1675   0.0000       3.820846       103.9705 
 1676   0.0000       3.824380       104.0667 
 1677   0.0000       3.827285       104.1457 
 1678   0.0000       3.833867       104.3248 
 1679   0.0000       3.835508       104.3695 
 1680   0.0000       3.844801       104.6223 
 1681   0.0000       3.845467       104.6405 
 1682   0.0000       3.848904       104.7340 
 1683   0.0000       3.851081       104.7933 
 1684   0.0000       3.855801       104.9217 
 1685   0.0000       3.859979       105.0354 
 1686   0.0000       3.861426       105.0747 
 1687   0.0000       3.865668       105.1902 
 1688   0.0000       3.868589       105.2697 
 1689   0.0000       3.874899       105.4414 
 1690   0.0000       3.875574       105.4597 
 1691   0.0000       3.881848       105.6305 
 1692   0.0000       3.888049       105.7992 
 1693   0.0000       3.888973       105.8243 
 1694   0.0000       3.891116       105.8827 
 1695   0.0000       3.894006       105.9613 
 1696   0.0000       3.903172       106.2107 
 1697   0.0000       3.907374       106.3250 
 1698   0.0000       3.913389       106.4887 
 1699   0.0000       3.915348       106.5420 
 1700   0.0000       3.915930       106.5579 
 1701   0.0000       3.921207       106.7015 
 1702   0.0000       3.925363       106.8145 
 1703   0.0000       3.929690       106.9323 
 1704   0.0000       3.930567       106.9562 
 1705   0.0000       3.932041       106.9963 
 1706   0.0000       3.935829       107.0994 
 1707   0.0000       3.939814       107.2078 
 1708   0.0000       3.947488       107.4166 
 1709   0.0000       3.950394       107.4957 
 1710   0.0000       3.953999       107.5938 
 1711   0.0000       3.958911       107.7274 
 1712   0.0000       3.959933       107.7553 
 1713   0.0000       3.965219       107.8991 
 1714   0.0000       3.967932       107.9729 
 1715   0.0000       3.969189       108.0071 
 1716   0.0000       3.973271       108.1182 
 1717   0.0000       3.978245       108.2535 
 1718   0.0000       3.982127       108.3592 
 1719   0.0000       3.985259       108.4444 
 1720   0.0000       3.989163       108.5506 
 1721   0.0000       3.991733       108.6206 
 1722   0.0000       3.994998       108.7094 
 1723   0.0000       3.998356       108.8008 
 1724   0.0000       4.001757       108.8933 
 1725   0.0000       4.009866       109.1140 
 1726   0.0000       4.010654       109.1354 
 1727   0.0000       4.014213       109.2323 
 1728   0.0000       4.019136       109.3662 
 1729   0.0000       4.019767       109.3834 
 1730   0.0000       4.025351       109.5354 
 1731   0.0000       4.029008       109.6349 
 1732   0.0000       4.032132       109.7199 
 1733   0.0000       4.039920       109.9318 
 1734   0.0000       4.040806       109.9559 
 1735   0.0000       4.042233       109.9948 
 1736   0.0000       4.047553       110.1395 
 1737   0.0000       4.052079       110.2627 
 1738   0.0000       4.054385       110.3254 
 1739   0.0000       4.060675       110.4966 
 1740   0.0000       4.067273       110.6761 
 1741   0.0000       4.070120       110.7536 
 1742   0.0000       4.071026       110.7782 
 1743   0.0000       4.074836       110.8819 
 1744   0.0000       4.076994       110.9406 
 1745   0.0000       4.084334       111.1404 
 1746   0.0000       4.087569       111.2284 
 1747   0.0000       4.089094       111.2699 
 1748   0.0000       4.092613       111.3657 
 1749   0.0000       4.095438       111.4425 
 1750   0.0000       4.098548       111.5272 
 1751   0.0000       4.108295       111.7924 
 1752   0.0000       4.110670       111.8570 
 1753   0.0000       4.119499       112.0973 
 1754   0.0000       4.121448       112.1503 
 1755   0.0000       4.123957       112.2186 
 1756   0.0000       4.127220       112.3074 
 1757   0.0000       4.134776       112.5130 
 1758   0.0000       4.139436       112.6398 
 1759   0.0000       4.142624       112.7265 
 1760   0.0000       4.146372       112.8285 
 1761   0.0000       4.150429       112.9389 
 1762   0.0000       4.159177       113.1770 
 1763   0.0000       4.165130       113.3390 
 1764   0.0000       4.168963       113.4432 
 1765   0.0000       4.172292       113.5338 
 1766   0.0000       4.175153       113.6117 
 1767   0.0000       4.178058       113.6907 
 1768   0.0000       4.184076       113.8545 
 1769   0.0000       4.187964       113.9603 
 1770   0.0000       4.194475       114.1375 
 1771   0.0000       4.197537       114.2208 
 1772   0.0000       4.203279       114.3770 
 1773   0.0000       4.204190       114.4018 
 1774   0.0000       4.207627       114.4954 
 1775   0.0000       4.212274       114.6218 
 1776   0.0000       4.216745       114.7435 
 1777   0.0000       4.225318       114.9767 
 1778   0.0000       4.229525       115.0912 
 1779   0.0000       4.233503       115.1995 
 1780   0.0000       4.241075       115.4055 
 1781   0.0000       4.242247       115.4374 
 1782   0.0000       4.245999       115.5395 
 1783   0.0000       4.249028       115.6219 
 1784   0.0000       4.253466       115.7427 
 1785   0.0000       4.260711       115.9398 
 1786   0.0000       4.265994       116.0836 
 1787   0.0000       4.268112       116.1412 
 1788   0.0000       4.271204       116.2254 
 1789   0.0000       4.279565       116.4529 
 1790   0.0000       4.289272       116.7170 
 1791   0.0000       4.293817       116.8407 
 1792   0.0000       4.301270       117.0435 
 1793   0.0000       4.301838       117.0590 
 1794   0.0000       4.308175       117.2314 
 1795   0.0000       4.312540       117.3502 
 1796   0.0000       4.325205       117.6948 
 1797   0.0000       4.328830       117.7935 
 1798   0.0000       4.341662       118.1426 
 1799   0.0000       4.345155       118.2377 
 1800   0.0000       4.349951       118.3682 
 1801   0.0000       4.355320       118.5143 
 1802   0.0000       4.365255       118.7846 
 1803   0.0000       4.367589       118.8482 
 1804   0.0000       4.368298       118.8674 
 1805   0.0000       4.377438       119.1162 
 1806   0.0000       4.380655       119.2037 
 1807   0.0000       4.387576       119.3920 
 1808   0.0000       4.394665       119.5849 
 1809   0.0000       4.400586       119.7460 
 1810   0.0000       4.407203       119.9261 
 1811   0.0000       4.410388       120.0128 
 1812   0.0000       4.421108       120.3045 
 1813   0.0000       4.431515       120.5877 
 1814   0.0000       4.434526       120.6696 
 1815   0.0000       4.439528       120.8057 
 1816   0.0000       4.442861       120.8964 
 1817   0.0000       4.452799       121.1668 
 1818   0.0000       4.457463       121.2937 
 1819   0.0000       4.464111       121.4746 
 1820   0.0000       4.467389       121.5638 
 1821   0.0000       4.476957       121.8242 
 1822   0.0000       4.482399       121.9723 
 1823   0.0000       4.493382       122.2711 
 1824   0.0000       4.496954       122.3683 
 1825   0.0000       4.500693       122.4701 
 1826   0.0000       4.516164       122.8911 
 1827   0.0000       4.525349       123.1410 
 1828   0.0000       4.525933       123.1569 
 1829   0.0000       4.533167       123.3537 
 1830   0.0000       4.539776       123.5336 
 1831   0.0000       4.542912       123.6189 
 1832   0.0000       4.550899       123.8363 
 1833   0.0000       4.555397       123.9586 
 1834   0.0000       4.563139       124.1693 
 1835   0.0000       4.565051       124.2214 
 1836   0.0000       4.571305       124.3915 
 1837   0.0000       4.580188       124.6332 
 1838   0.0000       4.583340       124.7190 
 1839   0.0000       4.591383       124.9379 
 1840   0.0000       4.596183       125.0685 
 1841   0.0000       4.601998       125.2267 
 1842   0.0000       4.603736       125.2740 
 1843   0.0000       4.605637       125.3257 
 1844   0.0000       4.607580       125.3786 
 1845   0.0000       4.614693       125.5722 
 1846   0.0000       4.621562       125.7591 
 1847   0.0000       4.624692       125.8443 
 1848   0.0000       4.635617       126.1415 
 1849   0.0000       4.639726       126.2533 
 1850   0.0000       4.642941       126.3408 
 1851   0.0000       4.648939       126.5041 
 1852   0.0000       4.657104       126.7262 
 1853   0.0000       4.662085       126.8618 
 1854   0.0000       4.665345       126.9505 
 1855   0.0000       4.668090       127.0252 
 1856   0.0000       4.679650       127.3398 
 1857   0.0000       4.691624       127.6656 
 1858   0.0000       4.695276       127.7650 
 1859   0.0000       4.702412       127.9591 
 1860   0.0000       4.703931       128.0005 
 1861   0.0000       4.709604       128.1548 
 1862   0.0000       4.713996       128.2744 
 1863   0.0000       4.727905       128.6528 
 1864   0.0000       4.729932       128.7080 
 1865   0.0000       4.745740       129.1381 
 1866   0.0000       4.748638       129.2170 
 1867   0.0000       4.762175       129.5854 
 1868   0.0000       4.773058       129.8815 
 1869   0.0000       4.778704       130.0352 
 1870   0.0000       4.783728       130.1719 
 1871   0.0000       4.790730       130.3624 
 1872   0.0000       4.797083       130.5353 
 1873   0.0000       4.800767       130.6355 
 1874   0.0000       4.803847       130.7193 
 1875   0.0000       4.813987       130.9952 
 1876   0.0000       4.816375       131.0602 
 1877   0.0000       4.819403       131.1426 
 1878   0.0000       4.828187       131.3817 
 1879   0.0000       4.832099       131.4881 
 1880   0.0000       4.835768       131.5879 
 1881   0.0000       4.843151       131.7889 
 1882   0.0000       4.846777       131.8875 
 1883   0.0000       4.856884       132.1625 
 1884   0.0000       4.861574       132.2902 
 1885   0.0000       4.867343       132.4471 
 1886   0.0000       4.875789       132.6770 
 1887   0.0000       4.881867       132.8424 
 1888   0.0000       4.888359       133.0190 
 1889   0.0000       4.893283       133.1530 
 1890   0.0000       4.896086       133.2293 
 1891   0.0000       4.906010       133.4993 
 1892   0.0000       4.910121       133.6112 
 1893   0.0000       4.918316       133.8342 
 1894   0.0000       4.926606       134.0598 
 1895   0.0000       4.927784       134.0918 
 1896   0.0000       4.934029       134.2617 
 1897   0.0000       4.941453       134.4638 
 1898   0.0000       4.950652       134.7141 
 1899   0.0000       4.959901       134.9658 
 1900   0.0000       4.965592       135.1206 
 1901   0.0000       4.969455       135.2257 
 1902   0.0000       4.970396       135.2514 
 1903   0.0000       4.979973       135.5120 
 1904   0.0000       4.983061       135.5960 
 1905   0.0000       4.984050       135.6229 
 1906   0.0000       4.990312       135.7933 
 1907   0.0000       4.998309       136.0109 
 1908   0.0000       5.001081       136.0863 
 1909   0.0000       5.004058       136.1673 
 1910   0.0000       5.008473       136.2875 
 1911   0.0000       5.014376       136.4481 
 1912   0.0000       5.022038       136.6566 
 1913   0.0000       5.026017       136.7649 
 1914   0.0000       5.029200       136.8515 
 1915   0.0000       5.036707       137.0558 
 1916   0.0000       5.037680       137.0822 
 1917   0.0000       5.041448       137.1848 
 1918   0.0000       5.048684       137.3817 
 1919   0.0000       5.056448       137.5930 
 1920   0.0000       5.058591       137.6513 
 1921   0.0000       5.070657       137.9796 
 1922   0.0000       5.072490       138.0295 
 1923   0.0000       5.080028       138.2346 
 1924   0.0000       5.087106       138.4272 
 1925   0.0000       5.098057       138.7252 
 1926   0.0000       5.100944       138.8037 
 1927   0.0000       5.107901       138.9931 
 1928   0.0000       5.111582       139.0932 
 1929   0.0000       5.113067       139.1336 
 1930   0.0000       5.121246       139.3562 
 1931   0.0000       5.124839       139.4540 
 1932   0.0000       5.127094       139.5153 
 1933   0.0000       5.133882       139.7000 
 1934   0.0000       5.136704       139.7768 
 1935   0.0000       5.139503       139.8530 
 1936   0.0000       5.147894       140.0813 
 1937   0.0000       5.150460       140.1511 
 1938   0.0000       5.157151       140.3332 
 1939   0.0000       5.163817       140.5146 
 1940   0.0000       5.165985       140.5736 
 1941   0.0000       5.171476       140.7230 
 1942   0.0000       5.178257       140.9075 
 1943   0.0000       5.181428       140.9938 
 1944   0.0000       5.185337       141.1002 
 1945   0.0000       5.190150       141.2312 
 1946   0.0000       5.194108       141.3389 
 1947   0.0000       5.194736       141.3560 
 1948   0.0000       5.198104       141.4476 
 1949   0.0000       5.198863       141.4683 
 1950   0.0000       5.204637       141.6254 
 1951   0.0000       5.213684       141.8716 
 1952   0.0000       5.214944       141.9058 
 1953   0.0000       5.219375       142.0264 
 1954   0.0000       5.221876       142.0945 
 1955   0.0000       5.228077       142.2632 
 1956   0.0000       5.231883       142.3668 
 1957   0.0000       5.234649       142.4420 
 1958   0.0000       5.240843       142.6106 
 1959   0.0000       5.245387       142.7342 
 1960   0.0000       5.246153       142.7551 
 1961   0.0000       5.248612       142.8220 
 1962   0.0000       5.255977       143.0224 
 1963   0.0000       5.257015       143.0506 
 1964   0.0000       5.262289       143.1942 
 1965   0.0000       5.268814       143.3717 
 1966   0.0000       5.270127       143.4074 
 1967   0.0000       5.273436       143.4975 
 1968   0.0000       5.275430       143.5518 
 1969   0.0000       5.279903       143.6735 
 1970   0.0000       5.284402       143.7959 
 1971   0.0000       5.290004       143.9483 
 1972   0.0000       5.295233       144.0906 
 1973   0.0000       5.297536       144.1533 
 1974   0.0000       5.299392       144.2038 
 1975   0.0000       5.308511       144.4519 
 1976   0.0000       5.313337       144.5832 
 1977   0.0000       5.318697       144.7291 
 1978   0.0000       5.319796       144.7590 
 1979   0.0000       5.324364       144.8833 
 1980   0.0000       5.330485       145.0499 
 1981   0.0000       5.333605       145.1348 
 1982   0.0000       5.340771       145.3298 
 1983   0.0000       5.344230       145.4239 
 1984   0.0000       5.349873       145.5774 
 1985   0.0000       5.352445       145.6474 
 1986   0.0000       5.356916       145.7691 
 1987   0.0000       5.359331       145.8348 
 1988   0.0000       5.366523       146.0305 
 1989   0.0000       5.370916       146.1501 
 1990   0.0000       5.381263       146.4316 
 1991   0.0000       5.382255       146.4586 
 1992   0.0000       5.383316       146.4875 
 1993   0.0000       5.388572       146.6305 
 1994   0.0000       5.391907       146.7212 
 1995   0.0000       5.397424       146.8714 
 1996   0.0000       5.398873       146.9108 
 1997   0.0000       5.403328       147.0320 
 1998   0.0000       5.408928       147.1844 
 1999   0.0000       5.410559       147.2288 
 2000   0.0000       5.415027       147.3504 
 2001   0.0000       5.419653       147.4763 
 2002   0.0000       5.423078       147.5694 
 2003   0.0000       5.430089       147.7602 
 2004   0.0000       5.432675       147.8306 
 2005   0.0000       5.436940       147.9467 
 2006   0.0000       5.438427       147.9871 
 2007   0.0000       5.442502       148.0980 
 2008   0.0000       5.449525       148.2891 
 2009   0.0000       5.451406       148.3403 
 2010   0.0000       5.454800       148.4326 
 2011   0.0000       5.456210       148.4710 
 2012   0.0000       5.458620       148.5366 
 2013   0.0000       5.462639       148.6460 
 2014   0.0000       5.466784       148.7587 
 2015   0.0000       5.469205       148.8246 
 2016   0.0000       5.476097       149.0122 
 2017   0.0000       5.479063       149.0929 
 2018   0.0000       5.486535       149.2962 
 2019   0.0000       5.493232       149.4784 
 2020   0.0000       5.499837       149.6582 
 2021   0.0000       5.502629       149.7341 
 2022   0.0000       5.504897       149.7959 
 2023   0.0000       5.508270       149.8876 
 2024   0.0000       5.510585       149.9506 
 2025   0.0000       5.511698       149.9809 
 2026   0.0000       5.515328       150.0797 
 2027   0.0000       5.522406       150.2723 
 2028   0.0000       5.527620       150.4142 
 2029   0.0000       5.530653       150.4967 
 2030   0.0000       5.538735       150.7166 
 2031   0.0000       5.542861       150.8289 
 2032   0.0000       5.548287       150.9766 
 2033   0.0000       5.552320       151.0863 
 2034   0.0000       5.555488       151.1725 
 2035   0.0000       5.557791       151.2352 
 2036   0.0000       5.561105       151.3254 
 2037   0.0000       5.564598       151.4204 
 2038   0.0000       5.566763       151.4793 
 2039   0.0000       5.572287       151.6296 
 2040   0.0000       5.575143       151.7074 
 2041   0.0000       5.576181       151.7356 
 2042   0.0000       5.578420       151.7965 
 2043   0.0000       5.580920       151.8646 
 2044   0.0000       5.583144       151.9251 
 2045   0.0000       5.585860       151.9990 
 2046   0.0000       5.590492       152.1250 
 2047   0.0000       5.594803       152.2423 
 2048   0.0000       5.597258       152.3091 
 2049   0.0000       5.601932       152.4363 
 2050   0.0000       5.606112       152.5501 
 2051   0.0000       5.606657       152.5649 
 2052   0.0000       5.609389       152.6392 
 2053   0.0000       5.612340       152.7195 
 2054   0.0000       5.615880       152.8159 
 2055   0.0000       5.618821       152.8959 
 2056   0.0000       5.621585       152.9711 
 2057   0.0000       5.624914       153.0617 
 2058   0.0000       5.628421       153.1571 
 2059   0.0000       5.630466       153.2128 
 2060   0.0000       5.633058       153.2833 
 2061   0.0000       5.636842       153.3863 
 2062   0.0000       5.641050       153.5008 
 2063   0.0000       5.644569       153.5965 
 2064   0.0000       5.651466       153.7842 
 2065   0.0000       5.655967       153.9067 
 2066   0.0000       5.660213       154.0222 
 2067   0.0000       5.664796       154.1469 
 2068   0.0000       5.668798       154.2558 
 2069   0.0000       5.669203       154.2668 
 2070   0.0000       5.672214       154.3488 
 2071   0.0000       5.673394       154.3809 
 2072   0.0000       5.680458       154.5731 
 2073   0.0000       5.683841       154.6652 
 2074   0.0000       5.688863       154.8018 
 2075   0.0000       5.690846       154.8558 
 2076   0.0000       5.693802       154.9362 
 2077   0.0000       5.697203       155.0288 
 2078   0.0000       5.701176       155.1369 
 2079   0.0000       5.706814       155.2903 
 2080   0.0000       5.708247       155.3293 
 2081   0.0000       5.712481       155.4445 
 2082   0.0000       5.718227       155.6009 
 2083   0.0000       5.720532       155.6636 
 2084   0.0000       5.723972       155.7572 
 2085   0.0000       5.726241       155.8189 
 2086   0.0000       5.727894       155.8639 
 2087   0.0000       5.732929       156.0009 
 2088   0.0000       5.734036       156.0311 
 2089   0.0000       5.740355       156.2030 
 2090   0.0000       5.741628       156.2376 
 2091   0.0000       5.744391       156.3128 
 2092   0.0000       5.751547       156.5076 
 2093   0.0000       5.755548       156.6164 
 2094   0.0000       5.761369       156.7748 
 2095   0.0000       5.763763       156.8400 
 2096   0.0000       5.767384       156.9385 
 2097   0.0000       5.771010       157.0372 
 2098   0.0000       5.772222       157.0701 
 2099   0.0000       5.780781       157.3031 
 2100   0.0000       5.782504       157.3499 
 2101   0.0000       5.789739       157.5468 
 2102   0.0000       5.792497       157.6219 
 2103   0.0000       5.799168       157.8034 
 2104   0.0000       5.802855       157.9037 
 2105   0.0000       5.804399       157.9457 
 2106   0.0000       5.807297       158.0246 
 2107   0.0000       5.812782       158.1738 
 2108   0.0000       5.815439       158.2461 
 2109   0.0000       5.818446       158.3280 
 2110   0.0000       5.819425       158.3546 
 2111   0.0000       5.824231       158.4854 
 2112   0.0000       5.826329       158.5425 
 2113   0.0000       5.832586       158.7127 
 2114   0.0000       5.839511       158.9012 
 2115   0.0000       5.840587       158.9305 
 2116   0.0000       5.842663       158.9869 
 2117   0.0000       5.850218       159.1925 
 2118   0.0000       5.853173       159.2729 
 2119   0.0000       5.858528       159.4186 
 2120   0.0000       5.863580       159.5561 
 2121   0.0000       5.864771       159.5885 
 2122   0.0000       5.870092       159.7333 
 2123   0.0000       5.873969       159.8388 
 2124   0.0000       5.874895       159.8640 
 2125   0.0000       5.875891       159.8911 
 2126   0.0000       5.882540       160.0720 
 2127   0.0000       5.886389       160.1768 
 2128   0.0000       5.888695       160.2395 
 2129   0.0000       5.892260       160.3365 
 2130   0.0000       5.895536       160.4257 
 2131   0.0000       5.898527       160.5071 
 2132   0.0000       5.902277       160.6091 
 2133   0.0000       5.903424       160.6403 
 2134   0.0000       5.905868       160.7068 
 2135   0.0000       5.907981       160.7643 
 2136   0.0000       5.910636       160.8366 
 2137   0.0000       5.912297       160.8818 
 2138   0.0000       5.915478       160.9684 
 2139   0.0000       5.918322       161.0457 
 2140   0.0000       5.920677       161.1098 
 2141   0.0000       5.924323       161.2090 
 2142   0.0000       5.928380       161.3194 
 2143   0.0000       5.929082       161.3385 
 2144   0.0000       5.935908       161.5243 
 2145   0.0000       5.937300       161.5622 
 2146   0.0000       5.937786       161.5754 
 2147   0.0000       5.941628       161.6799 
 2148   0.0000       5.942208       161.6957 
 2149   0.0000       5.944652       161.7622 
 2150   0.0000       5.949018       161.8810 
 2151   0.0000       5.951015       161.9354 
 2152   0.0000       5.954174       162.0213 
 2153   0.0000       5.957423       162.1097 
 2154   0.0000       5.958714       162.1449 
 2155   0.0000       5.962482       162.2474 
 2156   0.0000       5.966228       162.3493 
 2157   0.0000       5.966738       162.3632 
 2158   0.0000       5.971292       162.4871 
 2159   0.0000       5.974735       162.5808 
 2160   0.0000       5.976348       162.6247 
 2161   0.0000       5.980187       162.7292 
 2162   0.0000       5.982271       162.7859 
 2163   0.0000       5.986437       162.8992 
 2164   0.0000       5.989114       162.9721 
 2165   0.0000       5.991527       163.0377 
 2166   0.0000       5.992573       163.0662 
 2167   0.0000       5.995108       163.1352 
 2168   0.0000       5.996042       163.1606 
 2169   0.0000       5.997913       163.2115 
 2170   0.0000       6.001889       163.3197 
 2171   0.0000       6.004889       163.4014 
 2172   0.0000       6.006181       163.4365 
 2173   0.0000       6.006871       163.4553 
 2174   0.0000       6.014813       163.6714 
 2175   0.0000       6.015238       163.6829 
 2176   0.0000       6.019819       163.8076 
 2177   0.0000       6.024514       163.9353 
 2178   0.0000       6.025906       163.9732 
 2179   0.0000       6.026059       163.9774 
 2180   0.0000       6.027272       164.0104 
 2181   0.0000       6.032224       164.1452 
 2182   0.0000       6.033558       164.1815 
 2183   0.0000       6.034522       164.2077 
 2184   0.0000       6.036133       164.2515 
 2185   0.0000       6.037190       164.2803 
 2186   0.0000       6.040226       164.3629 
 2187   0.0000       6.042203       164.4167 
 2188   0.0000       6.046136       164.5237 
 2189   0.0000       6.046736       164.5400 
 2190   0.0000       6.050042       164.6300 
 2191   0.0000       6.052169       164.6879 
 2192   0.0000       6.053091       164.7130 
 2193   0.0000       6.058550       164.8615 
 2194   0.0000       6.063437       164.9945 
 2195   0.0000       6.064210       165.0155 
 2196   0.0000       6.065484       165.0502 
 2197   0.0000       6.067675       165.1098 
 2198   0.0000       6.070219       165.1791 
 2199   0.0000       6.071623       165.2172 
 2200   0.0000       6.073608       165.2713 
 2201   0.0000       6.073784       165.2761 
 2202   0.0000       6.079997       165.4451 
 2203   0.0000       6.081184       165.4774 
 2204   0.0000       6.083625       165.5439 
 2205   0.0000       6.085736       165.6013 
 2206   0.0000       6.089009       165.6904 
 2207   0.0000       6.091169       165.7491 
 2208   0.0000       6.092297       165.7798 
 2209   0.0000       6.094454       165.8385 
 2210   0.0000       6.096712       165.9000 
 2211   0.0000       6.099748       165.9826 
 2212   0.0000       6.103558       166.0863 
 2213   0.0000       6.104518       166.1124 
 2214   0.0000       6.108873       166.2309 
 2215   0.0000       6.109210       166.2401 
 2216   0.0000       6.111600       166.3051 
 2217   0.0000       6.112945       166.3417 
 2218   0.0000       6.116888       166.4490 
 2219   0.0000       6.119698       166.5254 
 2220   0.0000       6.123008       166.6155 
 2221   0.0000       6.125481       166.6828 
 2222   0.0000       6.126733       166.7169 
 2223   0.0000       6.130139       166.8096 
 2224   0.0000       6.131498       166.8465 
 2225   0.0000       6.133009       166.8877 
 2226   0.0000       6.134167       166.9192 
 2227   0.0000       6.137268       167.0035 
 2228   0.0000       6.138064       167.0252 
 2229   0.0000       6.140412       167.0891 
 2230   0.0000       6.142588       167.1483 
 2231   0.0000       6.146040       167.2423 
 2232   0.0000       6.148565       167.3110 
 2233   0.0000       6.153643       167.4491 
 2234   0.0000       6.155871       167.5098 
 2235   0.0000       6.158091       167.5702 
 2236   0.0000       6.160604       167.6386 
 2237   0.0000       6.162974       167.7031 
 2238   0.0000       6.164893       167.7553 
 2239   0.0000       6.168215       167.8457 
 2240   0.0000       6.170064       167.8960 
 2241   0.0000       6.174236       168.0095 
 2242   0.0000       6.177224       168.0908 
 2243   0.0000       6.177788       168.1061 
 2244   0.0000       6.180227       168.1725 
 2245   0.0000       6.182942       168.2464 
 2246   0.0000       6.186032       168.3305 
 2247   0.0000       6.186675       168.3480 
 2248   0.0000       6.188254       168.3910 
 2249   0.0000       6.190221       168.4445 
 2250   0.0000       6.192380       168.5032 
 2251   0.0000       6.193601       168.5364 
 2252   0.0000       6.195448       168.5867 
 2253   0.0000       6.200291       168.7185 
 2254   0.0000       6.204279       168.8270 
 2255   0.0000       6.205774       168.8677 
 2256   0.0000       6.205882       168.8706 
 2257   0.0000       6.208322       168.9370 
 2258   0.0000       6.208646       168.9459 
 2259   0.0000       6.214107       169.0944 
 2260   0.0000       6.216083       169.1482 
 2261   0.0000       6.216292       169.1539 
 2262   0.0000       6.220983       169.2815 
 2263   0.0000       6.222073       169.3112 
 2264   0.0000       6.225659       169.4088 
 2265   0.0000       6.227731       169.4652 
 2266   0.0000       6.230534       169.5414 
 2267   0.0000       6.231922       169.5792 
 2268   0.0000       6.234363       169.6456 
 2269   0.0000       6.236247       169.6969 
 2270   0.0000       6.238688       169.7633 
 2271   0.0000       6.239809       169.7938 
 2272   0.0000       6.244977       169.9345 
 2273   0.0000       6.247089       169.9919 
 2274   0.0000       6.249430       170.0556 
 2275   0.0000       6.250016       170.0716 
 2276   0.0000       6.253682       170.1713 
 2277   0.0000       6.256178       170.2393 
 2278   0.0000       6.260206       170.3489 
 2279   0.0000       6.263139       170.4287 
 2280   0.0000       6.264145       170.4560 
 2281   0.0000       6.266330       170.5155 
 2282   0.0000       6.268786       170.5824 
 2283   0.0000       6.271532       170.6571 
 2284   0.0000       6.273214       170.7028 
 2285   0.0000       6.277816       170.8281 
 2286   0.0000       6.277963       170.8321 
 2287   0.0000       6.279800       170.8820 
 2288   0.0000       6.280813       170.9096 
 2289   0.0000       6.281236       170.9211 
 2290   0.0000       6.284621       171.0132 
 2291   0.0000       6.286903       171.0753 
 2292   0.0000       6.288908       171.1299 
 2293   0.0000       6.290077       171.1617 
 2294   0.0000       6.291330       171.1958 
 2295   0.0000       6.295569       171.3112 
 2296   0.0000       6.300966       171.4580 
 2297   0.0000       6.302959       171.5122 
 2298   0.0000       6.305300       171.5759 
 2299   0.0000       6.307022       171.6228 
 2300   0.0000       6.310168       171.7084 
 2301   0.0000       6.311300       171.7392 
 2302   0.0000       6.312560       171.7735 
 2303   0.0000       6.314807       171.8346 
 2304   0.0000       6.317399       171.9052 
 2305   0.0000       6.318859       171.9449 
 2306   0.0000       6.321428       172.0148 
 2307   0.0000       6.324395       172.0955 
 2308   0.0000       6.325086       172.1143 
 2309   0.0000       6.329556       172.2360 
 2310   0.0000       6.330507       172.2619 
 2311   0.0000       6.333988       172.3566 
 2312   0.0000       6.336321       172.4201 
 2313   0.0000       6.337877       172.4624 
 2314   0.0000       6.338612       172.4824 
 2315   0.0000       6.341529       172.5618 
 2316   0.0000       6.346647       172.7010 
 2317   0.0000       6.347848       172.7337 
 2318   0.0000       6.348589       172.7539 
 2319   0.0000       6.351571       172.8350 
 2320   0.0000       6.352660       172.8647 
 2321   0.0000       6.353561       172.8892 
 2322   0.0000       6.356366       172.9655 
 2323   0.0000       6.360507       173.0782 
 2324   0.0000       6.363529       173.1604 
 2325   0.0000       6.365972       173.2269 
 2326   0.0000       6.367434       173.2667 
 2327   0.0000       6.369937       173.3348 
 2328   0.0000       6.370758       173.3571 
 2329   0.0000       6.374549       173.4603 
 2330   0.0000       6.376894       173.5241 
 2331   0.0000       6.377755       173.5475 
 2332   0.0000       6.380851       173.6318 
 2333   0.0000       6.384059       173.7191 
 2334   0.0000       6.388138       173.8301 
 2335   0.0000       6.389452       173.8658 
 2336   0.0000       6.391440       173.9199 
 2337   0.0000       6.394310       173.9980 
 2338   0.0000       6.395272       174.0242 
 2339   0.0000       6.400148       174.1569 
 2340   0.0000       6.402530       174.2217 
 2341   0.0000       6.404812       174.2838 
 2342   0.0000       6.408130       174.3741 
 2343   0.0000       6.409684       174.4164 
 2344   0.0000       6.413641       174.5240 
 2345   0.0000       6.415607       174.5776 
 2346   0.0000       6.416514       174.6022 
 2347   0.0000       6.418948       174.6685 
 2348   0.0000       6.421782       174.7456 
 2349   0.0000       6.425073       174.8351 
 2350   0.0000       6.427506       174.9013 
 2351   0.0000       6.429204       174.9475 
 2352   0.0000       6.430605       174.9857 
 2353   0.0000       6.432196       175.0289 
 2354   0.0000       6.433594       175.0670 
 2355   0.0000       6.435373       175.1154 
 2356   0.0000       6.439152       175.2182 
 2357   0.0000       6.440669       175.2595 
 2358   0.0000       6.443349       175.3325 
 2359   0.0000       6.446015       175.4050 
 2360   0.0000       6.446618       175.4214 
 2361   0.0000       6.451233       175.5470 
 2362   0.0000       6.454125       175.6257 
 2363   0.0000       6.456864       175.7002 
 2364   0.0000       6.458845       175.7541 
 2365   0.0000       6.461632       175.8299 
 2366   0.0000       6.462135       175.8436 
 2367   0.0000       6.467243       175.9826 
 2368   0.0000       6.469834       176.0531 
 2369   0.0000       6.472403       176.1230 
 2370   0.0000       6.473318       176.1479 
 2371   0.0000       6.477881       176.2721 
 2372   0.0000       6.480847       176.3528 
 2373   0.0000       6.483000       176.4114 
 2374   0.0000       6.486210       176.4988 
 2375   0.0000       6.488036       176.5484 
 2376   0.0000       6.488823       176.5698 
 2377   0.0000       6.490526       176.6162 
 2378   0.0000       6.497904       176.8170 
 2379   0.0000       6.499592       176.8629 
 2380   0.0000       6.504452       176.9951 
 2381   0.0000       6.507402       177.0754 
 2382   0.0000       6.509469       177.1317 
 2383   0.0000       6.510158       177.1504 
 2384   0.0000       6.513347       177.2372 
 2385   0.0000       6.515582       177.2980 
 2386   0.0000       6.518827       177.3863 
 2387   0.0000       6.520570       177.4337 
 2388   0.0000       6.524566       177.5425 
 2389   0.0000       6.527967       177.6350 
 2390   0.0000       6.529699       177.6821 
 2391   0.0000       6.531306       177.7259 
 2392   0.0000       6.532971       177.7712 
 2393   0.0000       6.537373       177.8910 
 2394   0.0000       6.541898       178.0141 
 2395   0.0000       6.542379       178.0272 
 2396   0.0000       6.545521       178.1127 
 2397   0.0000       6.547603       178.1693 
 2398   0.0000       6.552537       178.3036 
 2399   0.0000       6.555582       178.3864 
 2400   0.0000       6.558129       178.4558 
 2401   0.0000       6.560519       178.5208 
 2402   0.0000       6.563321       178.5970 
 2403   0.0000       6.570586       178.7947 
 2404   0.0000       6.571441       178.8180 
 2405   0.0000       6.572417       178.8446 
 2406   0.0000       6.575753       178.9353 
 2407   0.0000       6.577915       178.9942 
 2408   0.0000       6.580082       179.0531 
 2409   0.0000       6.581384       179.0886 
 2410   0.0000       6.586950       179.2400 
 2411   0.0000       6.588672       179.2869 
 2412   0.0000       6.594626       179.4489 
 2413   0.0000       6.600909       179.6199 
 2414   0.0000       6.604007       179.7042 
 2415   0.0000       6.604530       179.7184 
 2416   0.0000       6.606808       179.7804 
 2417   0.0000       6.611904       179.9191 
 2418   0.0000       6.614120       179.9793 
 2419   0.0000       6.617920       180.0828 
 2420   0.0000       6.619505       180.1259 
 2421   0.0000       6.621657       180.1845 
 2422   0.0000       6.629904       180.4089 
 2423   0.0000       6.630949       180.4373 
 2424   0.0000       6.632547       180.4808 
 2425   0.0000       6.633402       180.5040 
 2426   0.0000       6.636141       180.5786 
 2427   0.0000       6.639128       180.6599 
 2428   0.0000       6.643487       180.7785 
 2429   0.0000       6.646463       180.8595 
 2430   0.0000       6.648221       180.9073 
 2431   0.0000       6.652053       181.0116 
 2432   0.0000       6.654233       181.0709 
 2433   0.0000       6.655760       181.1124 
 2434   0.0000       6.658764       181.1942 
 2435   0.0000       6.660422       181.2393 
 2436   0.0000       6.664990       181.3636 
 2437   0.0000       6.665769       181.3848 
 2438   0.0000       6.667700       181.4374 
 2439   0.0000       6.670304       181.5082 
 2440   0.0000       6.672112       181.5574 
 2441   0.0000       6.673947       181.6073 
 2442   0.0000       6.679998       181.7720 
 2443   0.0000       6.682626       181.8435 
 2444   0.0000       6.684559       181.8961 
 2445   0.0000       6.685860       181.9315 
 2446   0.0000       6.687838       181.9853 
 2447   0.0000       6.691146       182.0753 
 2448   0.0000       6.692171       182.1032 
 2449   0.0000       6.693553       182.1408 
 2450   0.0000       6.696994       182.2345 
 2451   0.0000       6.697705       182.2538 
 2452   0.0000       6.698102       182.2646 
 2453   0.0000       6.703034       182.3988 
 2454   0.0000       6.704709       182.4444 
 2455   0.0000       6.707534       182.5213 
 2456   0.0000       6.712134       182.6464 
 2457   0.0000       6.715747       182.7448 
 2458   0.0000       6.719122       182.8366 
 2459   0.0000       6.720297       182.8686 
 2460   0.0000       6.721203       182.8932 
 2461   0.0000       6.723484       182.9553 
 2462   0.0000       6.726616       183.0405 
 2463   0.0000       6.729778       183.1266 
 2464   0.0000       6.732561       183.2023 
 2465   0.0000       6.734352       183.2510 
 2466   0.0000       6.736402       183.3068 
 2467   0.0000       6.739809       183.3995 
 2468   0.0000       6.744054       183.5150 
 2469   0.0000       6.749582       183.6655 
 2470   0.0000       6.751466       183.7167 
 2471   0.0000       6.752784       183.7526 
 2472   0.0000       6.756840       183.8630 
 2473   0.0000       6.759264       183.9289 
 2474   0.0000       6.763302       184.0388 
 2475   0.0000       6.764289       184.0657 
 2476   0.0000       6.765566       184.1004 
 2477   0.0000       6.768705       184.1858 
 2478   0.0000       6.771666       184.2664 
 2479   0.0000       6.776019       184.3848 
 2480   0.0000       6.778193       184.4440 
 2481   0.0000       6.779166       184.4705 
 2482   0.0000       6.785944       184.6549 
 2483   0.0000       6.787568       184.6991 
 2484   0.0000       6.791162       184.7969 
 2485   0.0000       6.792033       184.8206 
 2486   0.0000       6.793380       184.8573 
 2487   0.0000       6.797902       184.9803 
 2488   0.0000       6.799115       185.0133 
 2489   0.0000       6.801586       185.0806 
 2490   0.0000       6.804940       185.1718 
 2491   0.0000       6.808396       185.2659 
 2492   0.0000       6.812024       185.3646 
 2493   0.0000       6.812798       185.3857 
 2494   0.0000       6.816568       185.4883 
 2495   0.0000       6.819637       185.5718 
 2496   0.0000       6.822393       185.6467 
 2497   0.0000       6.825861       185.7411 
 2498   0.0000       6.827632       185.7893 
 2499   0.0000       6.832964       185.9344 
 2500   0.0000       6.834586       185.9785 
 2501   0.0000       6.840531       186.1403 
 2502   0.0000       6.842992       186.2073 
 2503   0.0000       6.846474       186.3020 
 2504   0.0000       6.850318       186.4066 
 2505   0.0000       6.853671       186.4979 
 2506   0.0000       6.860079       186.6722 
 2507   0.0000       6.861979       186.7239 
 2508   0.0000       6.864325       186.7878 
 2509   0.0000       6.870025       186.9429 
 2510   0.0000       6.872575       187.0123 
 2511   0.0000       6.876358       187.1152 
 2512   0.0000       6.881108       187.2445 
 2513   0.0000       6.882739       187.2889 
 2514   0.0000       6.883824       187.3184 
 2515   0.0000       6.886529       187.3920 
 2516   0.0000       6.888597       187.4483 
 2517   0.0000       6.892711       187.5602 
 2518   0.0000       6.893323       187.5769 
 2519   0.0000       6.900888       187.7827 
 2520   0.0000       6.904288       187.8752 
 2521   0.0000       6.906659       187.9397 
 2522   0.0000       6.910281       188.0383 
 2523   0.0000       6.916770       188.2149 
 2524   0.0000       6.919145       188.2795 
 2525   0.0000       6.919932       188.3009 
 2526   0.0000       6.926567       188.4815 
 2527   0.0000       6.928368       188.5305 
 2528   0.0000       6.934890       188.7080 
 2529   0.0000       6.941361       188.8840 
 2530   0.0000       6.943721       188.9483 
 2531   0.0000       6.953124       189.2041 
 2532   0.0000       6.955015       189.2556 
 2533   0.0000       6.959891       189.3883 
 2534   0.0000       6.966699       189.5735 
 2535   0.0000       6.967315       189.5903 
 2536   0.0000       6.970573       189.6789 
 2537   0.0000       6.973568       189.7604 
 2538   0.0000       6.977595       189.8700 
 2539   0.0000       6.982609       190.0064 
 2540   0.0000       6.984574       190.0599 
 2541   0.0000       6.986358       190.1085 
 2542   0.0000       6.993329       190.2981 
 2543   0.0000       6.999058       190.4541 
 2544   0.0000       7.003425       190.5729 
 2545   0.0000       7.006741       190.6631 
 2546   0.0000       7.011094       190.7816 
 2547   0.0000       7.014007       190.8608 
 2548   0.0000       7.019926       191.0219 
 2549   0.0000       7.021214       191.0569 
 2550   0.0000       7.027133       191.2180 
 2551   0.0000       7.028640       191.2590 
 2552   0.0000       7.030471       191.3088 
 2553   0.0000       7.033427       191.3893 
 2554   0.0000       7.036993       191.4863 
 2555   0.0000       7.040631       191.5853 
 2556   0.0000       7.042273       191.6300 
 2557   0.0000       7.047297       191.7667 
 2558   0.0000       7.051254       191.8744 
 2559   0.0000       7.052379       191.9050 
 2560   0.0000       7.058468       192.0707 
 2561   0.0000       7.059032       192.0860 
 2562   0.0000       7.061384       192.1500 
 2563   0.0000       7.066065       192.2774 
 2564   0.0000       7.069748       192.3776 
 2565   0.0000       7.074550       192.5083 
 2566   0.0000       7.077007       192.5752 
 2567   0.0000       7.079246       192.6361 
 2568   0.0000       7.082834       192.7337 
 2569   0.0000       7.084871       192.7891 
 2570   0.0000       7.091128       192.9594 
 2571   0.0000       7.092381       192.9935 
 2572   0.0000       7.100134       193.2045 
 2573   0.0000       7.101876       193.2519 
 2574   0.0000       7.104438       193.3216 
 2575   0.0000       7.105300       193.3450 
 2576   0.0000       7.110398       193.4838 
 2577   0.0000       7.111581       193.5160 
 2578   0.0000       7.115432       193.6207 
 2579   0.0000       7.119122       193.7212 
 2580   0.0000       7.119613       193.7345 
 2581   0.0000       7.121346       193.7817 
 2582   0.0000       7.127562       193.9508 
 2583   0.0000       7.132109       194.0746 
 2584   0.0000       7.133191       194.1040 
 2585   0.0000       7.136208       194.1861 
 2586   0.0000       7.137458       194.2201 
 2587   0.0000       7.139572       194.2776 
 2588   0.0000       7.143024       194.3716 
 2589   0.0000       7.149488       194.5475 
 2590   0.0000       7.152084       194.6181 
 2591   0.0000       7.154982       194.6970 
 2592   0.0000       7.160320       194.8422 
 2593   0.0000       7.162787       194.9093 
 2594   0.0000       7.166350       195.0063 
 2595   0.0000       7.170787       195.1270 
 2596   0.0000       7.172142       195.1639 
 2597   0.0000       7.175212       195.2474 
 2598   0.0000       7.175882       195.2657 
 2599   0.0000       7.180710       195.3971 
 2600   0.0000       7.181823       195.4273 
 2601   0.0000       7.193778       195.7527 
 2602   0.0000       7.198399       195.8784 
 2603   0.0000       7.203656       196.0215 
 2604   0.0000       7.204303       196.0390 
 2605   0.0000       7.205273       196.0655 
 2606   0.0000       7.213321       196.2845 
 2607   0.0000       7.220988       196.4931 
 2608   0.0000       7.222490       196.5340 
 2609   0.0000       7.226444       196.6415 
 2610   0.0000       7.229339       196.7203 
 2611   0.0000       7.232959       196.8188 
 2612   0.0000       7.238287       196.9638 
 2613   0.0000       7.242813       197.0870 
 2614   0.0000       7.247612       197.2175 
 2615   0.0000       7.250818       197.3048 
 2616   0.0000       7.253754       197.3847 
 2617   0.0000       7.258302       197.5084 
 2618   0.0000       7.265451       197.7030 
 2619   0.0000       7.266983       197.7446 
 2620   0.0000       7.268984       197.7991 
 2621   0.0000       7.271863       197.8774 
 2622   0.0000       7.274329       197.9446 
 2623   0.0000       7.277188       198.0223 
 2624   0.0000       7.283046       198.1818 
 2625   0.0000       7.287384       198.2998 
 2626   0.0000       7.292142       198.4293 
 2627   0.0000       7.294756       198.5004 
 2628   0.0000       7.300254       198.6500 
 2629   0.0000       7.305745       198.7994 
 2630   0.0000       7.310848       198.9383 
 2631   0.0000       7.321269       199.2219 
 2632   0.0000       7.327297       199.3859 
 2633   0.0000       7.331351       199.4962 
 2634   0.0000       7.335552       199.6105 
 2635   0.0000       7.337861       199.6734 
 2636   0.0000       7.340847       199.7546 
 2637   0.0000       7.343929       199.8385 
 2638   0.0000       7.348142       199.9531 
 2639   0.0000       7.354576       200.1282 
 2640   0.0000       7.359046       200.2498 
 2641   0.0000       7.362346       200.3396 
 2642   0.0000       7.367709       200.4856 
 2643   0.0000       7.369405       200.5317 
 2644   0.0000       7.375993       200.7110 
 2645   0.0000       7.382743       200.8946 
 2646   0.0000       7.384898       200.9533 
 2647   0.0000       7.391848       201.1424 
 2648   0.0000       7.397106       201.2855 
 2649   0.0000       7.401102       201.3942 
 2650   0.0000       7.403459       201.4583 
 2651   0.0000       7.406895       201.5519 
 2652   0.0000       7.412239       201.6973 
 2653   0.0000       7.417903       201.8514 
 2654   0.0000       7.420022       201.9091 
 2655   0.0000       7.421218       201.9416 
 2656   0.0000       7.425820       202.0668 
 2657   0.0000       7.430466       202.1932 
 2658   0.0000       7.433354       202.2719 
 2659   0.0000       7.444152       202.5657 
 2660   0.0000       7.446981       202.6427 
 2661   0.0000       7.455036       202.8618 
 2662   0.0000       7.456931       202.9134 
 2663   0.0000       7.462746       203.0716 
 2664   0.0000       7.466463       203.1728 
 2665   0.0000       7.467482       203.2005 
 2666   0.0000       7.469572       203.2574 
 2667   0.0000       7.475178       203.4099 
 2668   0.0000       7.479297       203.5220 
 2669   0.0000       7.481939       203.5939 
 2670   0.0000       7.484646       203.6676 
 2671   0.0000       7.487081       203.7338 
 2672   0.0000       7.488015       203.7592 
 2673   0.0000       7.490459       203.8258 
 2674   0.0000       7.493473       203.9078 
 2675   0.0000       7.495772       203.9703 
 2676   0.0000       7.501102       204.1154 
 2677   0.0000       7.502913       204.1646 
 2678   0.0000       7.505575       204.2371 
 2679   0.0000       7.508133       204.3067 
 2680   0.0000       7.513019       204.4396 
 2681   0.0000       7.513480       204.4522 
 2682   0.0000       7.521045       204.6580 
 2683   0.0000       7.523827       204.7338 
 2684   0.0000       7.525988       204.7926 
 2685   0.0000       7.529364       204.8844 
 2686   0.0000       7.530970       204.9281 
 2687   0.0000       7.534171       205.0152 
 2688   0.0000       7.535742       205.0580 
 2689   0.0000       7.538808       205.1414 
 2690   0.0000       7.541128       205.2045 
 2691   0.0000       7.547905       205.3889 
 2692   0.0000       7.552293       205.5083 
 2693   0.0000       7.552492       205.5138 
 2694   0.0000       7.556360       205.6190 
 2695   0.0000       7.560380       205.7284 
 2696   0.0000       7.560671       205.7363 
 2697   0.0000       7.565174       205.8588 
 2698   0.0000       7.569010       205.9632 
 2699   0.0000       7.569727       205.9828 
 2700   0.0000       7.573135       206.0755 
 2701   0.0000       7.579081       206.2373 
 2702   0.0000       7.582973       206.3432 
 2703   0.0000       7.585337       206.4075 
 2704   0.0000       7.589195       206.5125 
 2705   0.0000       7.589562       206.5225 
 2706   0.0000       7.590402       206.5454 
 2707   0.0000       7.595736       206.6905 
 2708   0.0000       7.599755       206.7998 
 2709   0.0000       7.605079       206.9447 
 2710   0.0000       7.609322       207.0602 
 2711   0.0000       7.611553       207.1209 
 2712   0.0000       7.612078       207.1352 
 2713   0.0000       7.615766       207.2355 
 2714   0.0000       7.618333       207.3054 
 2715   0.0000       7.624020       207.4601 
 2716   0.0000       7.626047       207.5153 
 2717   0.0000       7.627145       207.5452 
 2718   0.0000       7.631821       207.6724 
 2719   0.0000       7.638843       207.8635 
 2720   0.0000       7.644345       208.0132 
 2721   0.0000       7.646294       208.0662 
 2722   0.0000       7.648432       208.1244 
 2723   0.0000       7.654049       208.2773 
 2724   0.0000       7.657782       208.3788 
 2725   0.0000       7.659018       208.4125 
 2726   0.0000       7.664116       208.5512 
 2727   0.0000       7.664794       208.5696 
 2728   0.0000       7.669597       208.7004 
 2729   0.0000       7.673197       208.7983 
 2730   0.0000       7.675347       208.8568 
 2731   0.0000       7.676277       208.8821 
 2732   0.0000       7.679450       208.9685 
 2733   0.0000       7.680212       208.9892 
 2734   0.0000       7.689842       209.2512 
 2735   0.0000       7.690206       209.2611 
 2736   0.0000       7.702020       209.5826 
 2737   0.0000       7.702203       209.5876 
 2738   0.0000       7.705545       209.6785 
 2739   0.0000       7.711303       209.8352 
 2740   0.0000       7.716327       209.9719 
 2741   0.0000       7.717479       210.0033 
 2742   0.0000       7.718923       210.0426 
 2743   0.0000       7.721923       210.1242 
 2744   0.0000       7.727576       210.2780 
 2745   0.0000       7.729772       210.3378 
 2746   0.0000       7.732071       210.4003 
 2747   0.0000       7.734517       210.4669 
 2748   0.0000       7.740979       210.6427 
 2749   0.0000       7.746043       210.7806 
 2750   0.0000       7.748141       210.8376 
 2751   0.0000       7.753079       210.9720 
 2752   0.0000       7.753554       210.9849 
 2753   0.0000       7.760131       211.1639 
 2754   0.0000       7.763344       211.2513 
 2755   0.0000       7.766551       211.3386 
 2756   0.0000       7.771129       211.4632 
 2757   0.0000       7.773342       211.5234 
 2758   0.0000       7.775307       211.5769 
 2759   0.0000       7.781406       211.7428 
 2760   0.0000       7.783391       211.7968 
 2761   0.0000       7.786499       211.8814 
 2762   0.0000       7.794348       212.0950 
 2763   0.0000       7.797949       212.1930 
 2764   0.0000       7.803541       212.3451 
 2765   0.0000       7.805672       212.4031 
 2766   0.0000       7.810369       212.5309 
 2767   0.0000       7.814201       212.6352 
 2768   0.0000       7.818336       212.7477 
 2769   0.0000       7.823366       212.8846 
 2770   0.0000       7.829855       213.0612 
 2771   0.0000       7.830553       213.0802 
 2772   0.0000       7.831428       213.1040 
 2773   0.0000       7.837160       213.2600 
 2774   0.0000       7.837921       213.2807 
 2775   0.0000       7.841959       213.3905 
 2776   0.0000       7.850357       213.6191 
 2777   0.0000       7.855157       213.7497 
 2778   0.0000       7.859633       213.8715 
 2779   0.0000       7.861288       213.9165 
 2780   0.0000       7.863628       213.9802 
 2781   0.0000       7.868666       214.1173 
 2782   0.0000       7.872250       214.2148 
 2783   0.0000       7.874058       214.2640 
 2784   0.0000       7.876765       214.3377 
 2785   0.0000       7.880457       214.4381 
 2786   0.0000       7.882944       214.5058 
 2787   0.0000       7.886768       214.6099 
 2788   0.0000       7.894124       214.8100 
 2789   0.0000       7.894816       214.8289 
 2790   0.0000       7.897974       214.9148 
 2791   0.0000       7.901734       215.0171 
 2792   0.0000       7.904595       215.0950 
 2793   0.0000       7.907777       215.1816 
 2794   0.0000       7.910025       215.2427 
 2795   0.0000       7.914237       215.3573 
 2796   0.0000       7.921867       215.5650 
 2797   0.0000       7.924409       215.6341 
 2798   0.0000       7.925644       215.6677 
 2799   0.0000       7.929217       215.7650 
 2800   0.0000       7.933317       215.8765 
 2801   0.0000       7.935817       215.9446 
 2802   0.0000       7.939139       216.0350 
 2803   0.0000       7.941212       216.0914 
 2804   0.0000       7.944909       216.1920 
 2805   0.0000       7.951747       216.3780 
 2806   0.0000       7.954815       216.4615 
 2807   0.0000       7.957243       216.5276 
 2808   0.0000       7.962339       216.6663 
 2809   0.0000       7.963928       216.7095 
 2810   0.0000       7.967036       216.7941 
 2811   0.0000       7.968334       216.8294 
 2812   0.0000       7.975240       217.0173 
 2813   0.0000       7.977791       217.0867 
 2814   0.0000       7.981905       217.1987 
 2815   0.0000       7.983661       217.2465 
 2816   0.0000       7.985233       217.2892 
 2817   0.0000       7.991458       217.4586 
 2818   0.0000       7.992440       217.4853 
 2819   0.0000       7.994927       217.5530 
 2820   0.0000       8.000847       217.7141 
 2821   0.0000       8.002213       217.7513 
 2822   0.0000       8.002950       217.7713 
 2823   0.0000       8.005092       217.8296 
 2824   0.0000       8.010639       217.9806 
 2825   0.0000       8.014990       218.0990 
 2826   0.0000       8.017412       218.1649 
 2827   0.0000       8.023222       218.3230 
 2828   0.0000       8.026052       218.4000 
 2829   0.0000       8.027737       218.4458 
 2830   0.0000       8.029865       218.5037 
 2831   0.0000       8.032378       218.5721 
 2832   0.0000       8.033703       218.6082 
 2833   0.0000       8.036995       218.6977 
 2834   0.0000       8.038033       218.7260 
 2835   0.0000       8.041003       218.8068 
 2836   0.0000       8.044518       218.9025 
 2837   0.0000       8.045605       218.9320 
 2838   0.0000       8.054095       219.1631 
 2839   0.0000       8.055519       219.2018 
 2840   0.0000       8.057447       219.2543 
 2841   0.0000       8.059750       219.3169 
 2842   0.0000       8.061010       219.3512 
 2843   0.0000       8.068245       219.5481 
 2844   0.0000       8.070131       219.5994 
 2845   0.0000       8.078905       219.8382 
 2846   0.0000       8.083222       219.9556 
 2847   0.0000       8.085593       220.0202 
 2848   0.0000       8.090638       220.1575 
 2849   0.0000       8.096281       220.3110 
 2850   0.0000       8.097898       220.3550 
 2851   0.0000       8.101940       220.4650 
 2852   0.0000       8.112058       220.7403 
 2853   0.0000       8.118445       220.9141 
 2854   0.0000       8.119378       220.9395 
 2855   0.0000       8.122177       221.0157 
 2856   0.0000       8.126429       221.1314 
 2857   0.0000       8.128679       221.1926 
 2858   0.0000       8.131258       221.2628 
 2859   0.0000       8.134001       221.3374 
 2860   0.0000       8.135786       221.3860 
 2861   0.0000       8.138202       221.4517 
 2862   0.0000       8.141072       221.5298 
 2863   0.0000       8.147888       221.7153 
 2864   0.0000       8.149832       221.7682 
 2865   0.0000       8.152087       221.8296 
 2866   0.0000       8.156013       221.9364 
 2867   0.0000       8.158427       222.0021 
 2868   0.0000       8.161774       222.0932 
 2869   0.0000       8.167305       222.2437 
 2870   0.0000       8.169937       222.3153 
 2871   0.0000       8.171093       222.3468 
 2872   0.0000       8.171925       222.3694 
 2873   0.0000       8.176048       222.4816 
 2874   0.0000       8.181115       222.6195 
 2875   0.0000       8.183270       222.6781 
 2876   0.0000       8.188731       222.8267 
 2877   0.0000       8.190228       222.8674 
 2878   0.0000       8.195579       223.0130 
 2879   0.0000       8.196937       223.0500 
 2880   0.0000       8.198930       223.1042 
 2881   0.0000       8.201317       223.1692 
 2882   0.0000       8.203537       223.2296 
 2883   0.0000       8.207163       223.3283 
 2884   0.0000       8.209715       223.3977 
 2885   0.0000       8.212939       223.4854 
 2886   0.0000       8.213329       223.4960 
 2887   0.0000       8.217656       223.6138 
 2888   0.0000       8.218202       223.6286 
 2889   0.0000       8.220797       223.6993 
 2890   0.0000       8.224119       223.7897 
 2891   0.0000       8.226806       223.8628 
 2892   0.0000       8.228883       223.9193 
 2893   0.0000       8.234976       224.0851 
 2894   0.0000       8.237450       224.1524 
 2895   0.0000       8.240096       224.2244 
 2896   0.0000       8.240925       224.2470 
 2897   0.0000       8.242226       224.2824 
 2898   0.0000       8.244589       224.3467 
 2899   0.0000       8.249178       224.4715 
 2900   0.0000       8.254638       224.6201 
 2901   0.0000       8.257778       224.7056 
 2902   0.0000       8.262505       224.8342 
 2903   0.0000       8.266754       224.9498 
 2904   0.0000       8.273656       225.1376 
 2905   0.0000       8.280463       225.3229 
 2906   0.0000       8.284365       225.4290 
 2907   0.0000       8.291954       225.6355 
 2908   0.0000       8.294622       225.7082 
 2909   0.0000       8.300857       225.8778 
 2910   0.0000       8.302057       225.9105 
 2911   0.0000       8.304747       225.9837 
 2912   0.0000       8.307533       226.0595 
 2913   0.0000       8.310668       226.1448 
 2914   0.0000       8.316117       226.2931 
 2915   0.0000       8.318554       226.3594 
 2916   0.0000       8.319609       226.3881 
 2917   0.0000       8.322761       226.4738 
 2918   0.0000       8.328852       226.6396 
 2919   0.0000       8.332816       226.7475 
 2920   0.0000       8.335113       226.8100 
 2921   0.0000       8.340130       226.9465 
 2922   0.0000       8.342951       227.0232 
 2923   0.0000       8.345493       227.0924 
 2924   0.0000       8.350266       227.2223 
 2925   0.0000       8.353859       227.3201 
 2926   0.0000       8.355455       227.3635 
 2927   0.0000       8.360611       227.5038 
 2928   0.0000       8.363328       227.5777 
 2929   0.0000       8.365559       227.6384 
 2930   0.0000       8.368365       227.7148 
 2931   0.0000       8.371392       227.7972 
 2932   0.0000       8.374948       227.8939 
 2933   0.0000       8.377853       227.9730 
 2934   0.0000       8.378663       227.9950 
 2935   0.0000       8.380905       228.0560 
 2936   0.0000       8.382607       228.1023 
 2937   0.0000       8.385395       228.1782 
 2938   0.0000       8.387426       228.2335 
 2939   0.0000       8.390765       228.3243 
 2940   0.0000       8.393013       228.3855 
 2941   0.0000       8.393768       228.4060 
 2942   0.0000       8.394780       228.4336 
 2943   0.0000       8.400525       228.5899 
 2944   0.0000       8.403694       228.6761 
 2945   0.0000       8.405384       228.7221 
 2946   0.0000       8.408995       228.8204 
 2947   0.0000       8.410140       228.8516 
 2948   0.0000       8.411030       228.8758 
 2949   0.0000       8.413537       228.9440 
 2950   0.0000       8.416551       229.0260 
 2951   0.0000       8.418749       229.0858 
 2952   0.0000       8.422231       229.1806 
 2953   0.0000       8.423200       229.2069 
 2954   0.0000       8.424844       229.2516 
 2955   0.0000       8.428794       229.3591 
 2956   0.0000       8.431125       229.4226 
 2957   0.0000       8.433441       229.4856 
 2958   0.0000       8.435940       229.5536 
 2959   0.0000       8.441135       229.6950 
 2960   0.0000       8.442543       229.7333 
 2961   0.0000       8.444481       229.7860 
 2962   0.0000       8.444809       229.7949 
 2963   0.0000       8.450166       229.9407 
 2964   0.0000       8.451328       229.9723 
 2965   0.0000       8.454755       230.0656 
 2966   0.0000       8.456842       230.1224 
 2967   0.0000       8.460924       230.2335 
 2968   0.0000       8.465004       230.3445 
 2969   0.0000       8.465366       230.3543 
 2970   0.0000       8.469768       230.4741 
 2971   0.0000       8.472111       230.5378 
 2972   0.0000       8.472776       230.5560 
 2973   0.0000       8.480615       230.7693 
 2974   0.0000       8.482508       230.8208 
 2975   0.0000       8.484158       230.8657 
 2976   0.0000       8.488567       230.9856 
 2977   0.0000       8.491724       231.0715 
 2978   0.0000       8.493415       231.1176 
 2979   0.0000       8.494026       231.1342 
 2980   0.0000       8.500391       231.3074 
 2981   0.0000       8.503172       231.3831 
 2982   0.0000       8.505049       231.4341 
 2983   0.0000       8.506803       231.4819 
 2984   0.0000       8.508669       231.5327 
 2985   0.0000       8.514664       231.6958 
 2986   0.0000       8.520487       231.8543 
 2987   0.0000       8.522499       231.9090 
 2988   0.0000       8.524955       231.9758 
 2989   0.0000       8.527292       232.0394 
 2990   0.0000       8.529128       232.0894 
 2991   0.0000       8.533519       232.2089 
 2992   0.0000       8.534659       232.2399 
 2993   0.0000       8.538196       232.3361 
 2994   0.0000       8.539565       232.3734 
 2995   0.0000       8.542624       232.4566 
 2996   0.0000       8.543744       232.4871 
 2997   0.0000       8.545936       232.5467 
 2998   0.0000       8.547591       232.5918 
 2999   0.0000       8.548771       232.6239 
 3000   0.0000       8.552027       232.7125 
 3001   0.0000       8.554154       232.7704 
 3002   0.0000       8.556241       232.8272 
 3003   0.0000       8.561020       232.9572 
 3004   0.0000       8.568942       233.1728 
 3005   0.0000       8.570566       233.2169 
 3006   0.0000       8.573801       233.3050 
 3007   0.0000       8.580221       233.4797 
 3008   0.0000       8.580702       233.4928 
 3009   0.0000       8.585309       233.6181 
 3010   0.0000       8.587446       233.6763 
 3011   0.0000       8.589961       233.7447 
 3012   0.0000       8.595765       233.9027 
 3013   0.0000       8.599949       234.0165 
 3014   0.0000       8.604582       234.1426 
 3015   0.0000       8.606505       234.1949 
 3016   0.0000       8.608795       234.2572 
 3017   0.0000       8.611344       234.3266 
 3018   0.0000       8.612458       234.3569 
 3019   0.0000       8.617185       234.4855 
 3020   0.0000       8.619087       234.5373 
 3021   0.0000       8.621216       234.5952 
 3022   0.0000       8.622493       234.6300 
 3023   0.0000       8.628326       234.7887 
 3024   0.0000       8.629574       234.8226 
 3025   0.0000       8.633524       234.9301 
 3026   0.0000       8.637445       235.0368 
 3027   0.0000       8.640618       235.1232 
 3028   0.0000       8.644112       235.2182 
 3029   0.0000       8.647027       235.2976 
 3030   0.0000       8.652117       235.4361 
 3031   0.0000       8.652812       235.4550 
 3032   0.0000       8.653846       235.4831 
 3033   0.0000       8.660973       235.6771 
 3034   0.0000       8.668904       235.8929 
 3035   0.0000       8.673530       236.0187 
 3036   0.0000       8.675477       236.0717 
 3037   0.0000       8.676839       236.1088 
 3038   0.0000       8.679756       236.1882 
 3039   0.0000       8.681474       236.2349 
 3040   0.0000       8.683587       236.2924 
 3041   0.0000       8.687095       236.3879 
 3042   0.0000       8.689731       236.4596 
 3043   0.0000       8.692800       236.5431 
 3044   0.0000       8.694039       236.5768 
 3045   0.0000       8.698651       236.7023 
 3046   0.0000       8.700879       236.7630 
 3047   0.0000       8.704828       236.8704 
 3048   0.0000       8.707314       236.9381 
 3049   0.0000       8.713019       237.0933 
 3050   0.0000       8.715516       237.1613 
 3051   0.0000       8.719095       237.2586 
 3052   0.0000       8.724851       237.4153 
 3053   0.0000       8.730929       237.5806 
 3054   0.0000       8.736859       237.7420 
 3055   0.0000       8.739196       237.8056 
 3056   0.0000       8.739740       237.8204 
 3057   0.0000       8.745071       237.9655 
 3058   0.0000       8.748690       238.0640 
 3059   0.0000       8.750102       238.1024 
 3060   0.0000       8.753729       238.2011 
 3061   0.0000       8.757077       238.2922 
 3062   0.0000       8.760071       238.3737 
 3063   0.0000       8.764682       238.4991 
 3064   0.0000       8.769673       238.6349 
 3065   0.0000       8.773954       238.7514 
 3066   0.0000       8.776560       238.8223 
 3067   0.0000       8.779250       238.8955 
 3068   0.0000       8.784280       239.0324 
 3069   0.0000       8.789637       239.1782 
 3070   0.0000       8.790334       239.1971 
 3071   0.0000       8.793770       239.2906 
 3072   0.0000       8.798556       239.4209 
 3073   0.0000       8.802633       239.5318 
 3074   0.0000       8.805025       239.5969 
 3075   0.0000       8.810813       239.7544 
 3076   0.0000       8.815090       239.8708 
 3077   0.0000       8.822663       240.0769 
 3078   0.0000       8.823599       240.1023 
 3079   0.0000       8.828957       240.2481 
 3080   0.0000       8.840784       240.5700 
 3081   0.0000       8.841766       240.5967 
 3082   0.0000       8.846500       240.7255 
 3083   0.0000       8.849149       240.7976 
 3084   0.0000       8.851641       240.8654 
 3085   0.0000       8.853982       240.9291 
 3086   0.0000       8.859590       241.0817 
 3087   0.0000       8.864523       241.2159 
 3088   0.0000       8.868761       241.3313 
 3089   0.0000       8.870043       241.3662 
 3090   0.0000       8.877047       241.5567 
 3091   0.0000       8.879190       241.6151 
 3092   0.0000       8.880405       241.6481 
 3093   0.0000       8.884201       241.7514 
 3094   0.0000       8.892168       241.9682 
 3095   0.0000       8.897601       242.1160 
 3096   0.0000       8.902643       242.2532 
 3097   0.0000       8.909058       242.4278 
 3098   0.0000       8.915113       242.5926 
 3099   0.0000       8.919669       242.7165 
 3100   0.0000       8.923327       242.8161 
 3101   0.0000       8.924500       242.8480 
 3102   0.0000       8.928273       242.9507 
 3103   0.0000       8.929596       242.9867 
 3104   0.0000       8.934069       243.1084 
 3105   0.0000       8.937495       243.2016 
 3106   0.0000       8.939978       243.2692 
 3107   0.0000       8.947137       243.4640 
 3108   0.0000       8.951815       243.5913 
 3109   0.0000       8.951978       243.5957 
 3110   0.0000       8.956144       243.7091 
 3111   0.0000       8.958288       243.7674 
 3112   0.0000       8.960126       243.8174 
 3113   0.0000       8.964262       243.9300 
 3114   0.0000       8.965661       243.9680 
 3115   0.0000       8.971795       244.1350 
 3116   0.0000       8.975251       244.2290 
 3117   0.0000       8.980649       244.3759 
 3118   0.0000       8.982966       244.4389 
 3119   0.0000       8.987829       244.5713 
 3120   0.0000       8.989841       244.6260 
 3121   0.0000       8.995282       244.7741 
 3122   0.0000       8.999454       244.8876 
 3123   0.0000       9.003660       245.0020 
 3124   0.0000       9.005714       245.0579 
 3125   0.0000       9.011126       245.2052 
 3126   0.0000       9.012790       245.2505 
 3127   0.0000       9.016672       245.3561 
 3128   0.0000       9.023476       245.5413 
 3129   0.0000       9.027616       245.6539 
 3130   0.0000       9.034029       245.8284 
 3131   0.0000       9.035691       245.8736 
 3132   0.0000       9.037351       245.9188 
 3133   0.0000       9.038425       245.9481 
 3134   0.0000       9.045346       246.1364 
 3135   0.0000       9.049520       246.2500 
 3136   0.0000       9.055191       246.4043 
 3137   0.0000       9.057259       246.4606 
 3138   0.0000       9.062439       246.6015 
 3139   0.0000       9.071389       246.8451 
 3140   0.0000       9.074298       246.9242 
 3141   0.0000       9.076707       246.9898 
 3142   0.0000       9.084537       247.2028 
 3143   0.0000       9.087499       247.2834 
 3144   0.0000       9.091139       247.3825 
 3145   0.0000       9.097310       247.5504 
 3146   0.0000       9.098856       247.5925 
 3147   0.0000       9.102005       247.6782 
 3148   0.0000       9.104952       247.7584 
 3149   0.0000       9.109018       247.8690 
 3150   0.0000       9.112418       247.9615 
 3151   0.0000       9.117029       248.0870 
 3152   0.0000       9.123804       248.2713 
 3153   0.0000       9.124782       248.2979 
 3154   0.0000       9.125807       248.3258 
 3155   0.0000       9.132048       248.4956 
 3156   0.0000       9.136763       248.6240 
 3157   0.0000       9.141525       248.7535 
 3158   0.0000       9.149652       248.9747 
 3159   0.0000       9.156444       249.1595 
 3160   0.0000       9.159898       249.2535 
 3161   0.0000       9.164654       249.3829 
 3162   0.0000       9.170502       249.5420 
 3163   0.0000       9.173900       249.6345 
 3164   0.0000       9.175902       249.6890 
 3165   0.0000       9.183908       249.9068 
 3166   0.0000       9.198359       250.3001 
 3167   0.0000       9.204149       250.4576 
 3168   0.0000       9.206135       250.5117 
 3169   0.0000       9.219045       250.8630 
 3170   0.0000       9.225915       251.0499 
 3171   0.0000       9.233614       251.2594 
 3172   0.0000       9.245607       251.5858 
 3173   0.0000       9.250029       251.7061 
 3174   0.0000       9.269660       252.2403 
 3175   0.0000       9.272266       252.3112 
 3176   0.0000       9.305885       253.2260 
 3177   0.0000       9.310474       253.3509 
 3178   0.0000       9.319404       253.5939 
 3179   0.0000       9.340970       254.1807 
 3180   0.0000       9.353540       254.5228 
 3181   0.0000       9.360894       254.7229 
 3182   0.0000       9.374844       255.1025 
 3183   0.0000       9.381094       255.2725 
 3184   0.0000       9.389201       255.4931 
 3185   0.0000       9.391701       255.5612 
 3186   0.0000       9.400858       255.8103 
 3187   0.0000       9.402871       255.8651 
 3188   0.0000       9.409226       256.0381 
 3189   0.0000       9.413348       256.1502 
 3190   0.0000       9.424859       256.4635 
 3191   0.0000       9.428567       256.5644 
 3192   0.0000       9.437190       256.7990 
 3193   0.0000       9.445802       257.0333 
 3194   0.0000       9.450329       257.1565 
 3195   0.0000       9.464226       257.5347 
 3196   0.0000       9.475757       257.8485 
 3197   0.0000       9.478099       257.9122 
 3198   0.0000       9.493426       258.3293 
 3199   0.0000       9.506267       258.6787 
 3200   0.0000       9.522425       259.1184 
 3201   0.0000       9.533738       259.4262 
 3202   0.0000       9.537657       259.5329 
 3203   0.0000       9.546609       259.7764 
 3204   0.0000       9.554211       259.9833 
 3205   0.0000       9.558086       260.0887 
 3206   0.0000       9.561380       260.1784 
 3207   0.0000       9.580251       260.6919 
 3208   0.0000       9.581722       260.7319 
 3209   0.0000       9.584442       260.8059 
 3210   0.0000       9.594399       261.0769 
 3211   0.0000       9.604248       261.3449 
 3212   0.0000       9.606590       261.4086 
 3213   0.0000       9.609959       261.5003 
 3214   0.0000       9.614227       261.6164 
 3215   0.0000       9.624465       261.8950 
 3216   0.0000       9.631715       262.0923 
 3217   0.0000       9.645719       262.4734 
 3218   0.0000       9.649141       262.5665 
 3219   0.0000       9.658953       262.8335 
 3220   0.0000       9.671671       263.1795 
 3221   0.0000       9.693636       263.7773 
 3222   0.0000       9.698351       263.9055 
 3223   0.0000       9.702220       264.0108 
 3224   0.0000       9.710026       264.2233 
 3225   0.0000       9.714954       264.3573 
 3226   0.0000       9.715842       264.3815 
 3227   0.0000       9.722668       264.5672 
 3228   0.0000       9.728369       264.7224 
 3229   0.0000       9.730613       264.7834 
 3230   0.0000       9.733380       264.8587 
 3231   0.0000       9.737994       264.9843 
 3232   0.0000       9.743050       265.1219 
 3233   0.0000       9.747323       265.2381 
 3234   0.0000       9.748683       265.2751 
 3235   0.0000       9.752640       265.3828 
 3236   0.0000       9.756182       265.4792 
 3237   0.0000       9.762413       265.6488 
 3238   0.0000       9.767228       265.7798 
 3239   0.0000       9.773444       265.9489 
 3240   0.0000       9.781751       266.1750 
 3241   0.0000       9.788723       266.3647 
 3242   0.0000       9.793377       266.4913 
 3243   0.0000       9.797662       266.6079 
 3244   0.0000       9.800017       266.6720 
 3245   0.0000       9.805570       266.8231 
 3246   0.0000       9.809998       266.9436 
 3247   0.0000       9.813282       267.0330 
 3248   0.0000       9.817867       267.1577 
 3249   0.0000       9.820358       267.2255 
 3250   0.0000       9.824723       267.3443 
 3251   0.0000       9.829050       267.4621 
 3252   0.0000       9.835366       267.6339 
 3253   0.0000       9.836938       267.6767 
 3254   0.0000       9.840709       267.7793 
 3255   0.0000       9.842518       267.8285 
 3256   0.0000       9.851058       268.0609 
 3257   0.0000       9.852735       268.1065 
 3258   0.0000       9.855481       268.1813 
 3259   0.0000       9.866387       268.4780 
 3260   0.0000       9.874164       268.6897 
 3261   0.0000       9.878671       268.8123 
 3262   0.0000       9.880859       268.8718 
 3263   0.0000       9.881613       268.8924 
 3264   0.0000       9.885065       268.9863 
 3265   0.0000       9.888524       269.0804 
 3266   0.0000       9.895639       269.2740 
 3267   0.0000       9.896836       269.3066 
 3268   0.0000       9.899027       269.3662 
 3269   0.0000       9.906303       269.5642 
 3270   0.0000       9.906905       269.5806 
 3271   0.0000       9.913329       269.7554 
 3272   0.0000       9.913785       269.7678 
 3273   0.0000       9.919138       269.9135 
 3274   0.0000       9.920836       269.9597 
 3275   0.0000       9.924979       270.0724 
 3276   0.0000       9.930170       270.2137 
 3277   0.0000       9.934361       270.3277 
 3278   0.0000       9.945128       270.6207 
 3279   0.0000       9.949715       270.7455 
 3280   0.0000       9.956612       270.9332 
 3281   0.0000       9.961651       271.0703 
 3282   0.0000       9.971043       271.3259 
 3283   0.0000       9.981139       271.6006 
 3284   0.0000       9.984962       271.7046 
 3285   0.0000       9.988136       271.7910 
 3286   0.0000       9.994628       271.9677 
 3287   0.0000       9.998992       272.0864 
 3288   0.0000      10.000850       272.1370 
 3289   0.0000      10.004730       272.2425 
 3290   0.0000      10.010354       272.3956 
 3291   0.0000      10.013116       272.4707 
 3292   0.0000      10.023294       272.7477 
 3293   0.0000      10.027185       272.8536 
 3294   0.0000      10.037444       273.1327 
 3295   0.0000      10.044541       273.3259 
 3296   0.0000      10.048996       273.4471 
 3297   0.0000      10.054153       273.5874 
 3298   0.0000      10.060364       273.7564 
 3299   0.0000      10.062951       273.8268 
 3300   0.0000      10.067986       273.9638 
 3301   0.0000      10.087808       274.5032 
 3302   0.0000      10.108921       275.0777 
 3303   0.0000      10.112605       275.1780 
 3304   0.0000      10.119875       275.3758 
 3305   0.0000      10.121995       275.4335 
 3306   0.0000      10.124069       275.4899 
 3307   0.0000      10.125571       275.5308 
 3308   0.0000      10.132875       275.7296 
 3309   0.0000      10.136049       275.8159 
 3310   0.0000      10.145198       276.0649 
 3311   0.0000      10.154847       276.3274 
 3312   0.0000      10.169407       276.7236 
 3313   0.0000      10.174452       276.8609 
 3314   0.0000      10.181574       277.0547 
 3315   0.0000      10.187657       277.2202 
 3316   0.0000      10.196851       277.4704 
 3317   0.0000      10.200808       277.5781 
 3318   0.0000      10.206055       277.7209 
 3319   0.0000      10.216692       278.0103 
 3320   0.0000      10.221641       278.1450 
 3321   0.0000      10.233441       278.4661 
 3322   0.0000      10.245813       278.8027 
 3323   0.0000      10.249736       278.9095 
 3324   0.0000      10.255225       279.0589 
 3325   0.0000      10.257794       279.1288 
 3326   0.0000      10.262053       279.2447 
 3327   0.0000      10.267371       279.3894 
 3328   0.0000      10.273047       279.5438 
 3329   0.0000      10.285260       279.8762 
 3330   0.0000      10.300328       280.2862 
 3331   0.0000      10.306502       280.4542 
 3332   0.0000      10.325589       280.9736 
 3333   0.0000      10.336937       281.2824 
 3334   0.0000      10.345068       281.5036 
 3335   0.0000      10.353112       281.7225 
 3336   0.0000      10.360937       281.9354 
 3337   0.0000      10.366144       282.0771 
 3338   0.0000      10.374909       282.3156 
 3339   0.0000      10.383627       282.5529 
 3340   0.0000      10.386624       282.6344 
 3341   0.0000      10.388650       282.6895 
 3342   0.0000      10.391332       282.7625 
 3343   0.0000      10.397999       282.9439 
 3344   0.0000      10.404680       283.1257 
 3345   0.0000      10.407543       283.2037 
 3346   0.0000      10.413350       283.3617 
 3347   0.0000      10.418204       283.4937 
 3348   0.0000      10.424571       283.6670 
 3349   0.0000      10.427728       283.7529 
 3350   0.0000      10.431799       283.8637 
 3351   0.0000      10.438526       284.0467 
 3352   0.0000      10.444683       284.2143 
 3353   0.0000      10.449464       284.3444 
 3354   0.0000      10.455859       284.5184 
 3355   0.0000      10.457815       284.5716 
 3356   0.0000      10.470281       284.9108 
 3357   0.0000      10.477954       285.1196 
 3358   0.0000      10.486302       285.3468 
 3359   0.0000      10.494811       285.5783 
 3360   0.0000      10.518699       286.2283 
 3361   0.0000      10.535054       286.6734 
 3362   0.0000      10.547454       287.0108 
 3363   0.0000      10.564590       287.4771 
 3364   0.0000      10.571520       287.6657 
 3365   0.0000      10.578135       287.8457 
 3366   0.0000      10.581878       287.9475 
 3367   0.0000      10.597651       288.3767 
 3368   0.0000      10.602885       288.5192 
 3369   0.0000      10.610956       288.7388 
 3370   0.0000      10.632666       289.3295 
 3371   0.0000      10.649416       289.7853 
 3372   0.0000      10.664265       290.1894 
 3373   0.0000      10.676905       290.5334 
 3374   0.0000      10.691598       290.9332 
 3375   0.0000      10.717846       291.6474 
 3376   0.0000      10.727357       291.9062 
 3377   0.0000      10.738225       292.2020 
 3378   0.0000      10.750759       292.5430 
 3379   0.0000      10.755222       292.6645 
 3380   0.0000      10.760863       292.8180 
 3381   0.0000      10.763283       292.8838 
 3382   0.0000      10.768632       293.0294 
 3383   0.0000      10.777177       293.2619 
 3384   0.0000      10.794016       293.7201 
 3385   0.0000      10.799912       293.8805 
 3386   0.0000      10.810362       294.1649 
 3387   0.0000      10.845070       295.1094 
 3388   0.0000      10.848810       295.2111 
 3389   0.0000      10.853223       295.3312 
 3390   0.0000      10.858729       295.4810 
 3391   0.0000      10.865135       295.6554 
 3392   0.0000      10.871985       295.8418 
 3393   0.0000      10.934760       297.5499 
 3394   0.0000      10.943037       297.7752 
 3395   0.0000      10.944853       297.8246 
 3396   0.0000      10.966536       298.4146 
 3397   0.0000      10.981612       298.8249 
 3398   0.0000      10.984141       298.8937 
 3399   0.0000      11.012984       299.6785 
 3400   0.0000      11.119944       302.5891 
 3401   0.0000      11.149748       303.4001 
 3402   0.0000      11.170772       303.9722 
 3403   0.0000      11.209400       305.0233 
 3404   0.0000      11.212423       305.1056 
 3405   0.0000      11.258585       306.3617 
 3406   0.0000      11.308194       307.7116 
 3407   0.0000      11.327612       308.2400 
 3408   0.0000      11.410993       310.5089 
 3409   0.0000      11.473020       312.1968 
 3410   0.0000      11.500435       312.9428 
 3411   0.0000      11.582263       315.1694 
 3412   0.0000      11.593228       315.4678 
 3413   0.0000      11.622788       316.2721 
 3414   0.0000      11.633945       316.5758 
 3415   0.0000      11.653385       317.1047 
 3416   0.0000      11.657044       317.2043 
 3417   0.0000      11.682689       317.9021 
 3418   0.0000      11.705530       318.5237 
 3419   0.0000      11.757797       319.9459 
 3420   0.0000      11.770835       320.3007 
 3421   0.0000      11.821804       321.6876 
 3422   0.0000      11.839863       322.1791 
 3423   0.0000      11.854033       322.5646 
 3424   0.0000      11.894702       323.6713 
 3425   0.0000      11.916101       324.2536 
 3426   0.0000      11.972961       325.8008 
 3427   0.0000      12.007818       326.7493 
 3428   0.0000      12.049562       327.8852 
 3429   0.0000      12.068334       328.3961 
 3430   0.0000      12.095790       329.1432 
 3431   0.0000      12.116438       329.7050 
 3432   0.0000      12.141511       330.3873 
 3433   0.0000      12.155093       330.7569 
 3434   0.0000      12.165317       331.0351 
 3435   0.0000      12.166233       331.0600 
 3436   0.0000      12.173276       331.2517 
 3437   0.0000      12.204596       332.1039 
 3438   0.0000      12.208628       332.2137 
 3439   0.0000      12.234440       332.9161 
 3440   0.0000      12.246818       333.2529 
 3441   0.0000      12.270252       333.8905 
 3442   0.0000      12.279610       334.1452 
 3443   0.0000      12.304407       334.8199 
 3444   0.0000      12.314060       335.0826 
 3445   0.0000      12.324269       335.3604 
 3446   0.0000      12.332054       335.5723 
 3447   0.0000      12.346823       335.9741 
 3448   0.0000      12.370406       336.6159 
 3449   0.0000      12.372830       336.6818 
 3450   0.0000      12.380723       336.8966 
 3451   0.0000      12.402056       337.4771 
 3452   0.0000      12.416544       337.8713 
 3453   0.0000      12.444137       338.6222 
 3454   0.0000      12.456659       338.9629 
 3455   0.0000      12.463830       339.1580 
 3456   0.0000      12.492495       339.9381 
 3457   0.0000      12.524520       340.8095 
 3458   0.0000      12.566223       341.9443 
 3459   0.0000      12.568129       341.9962 
 3460   0.0000      12.598036       342.8100 
 3461   0.0000      12.615655       343.2894 
 3462   0.0000      12.625131       343.5473 
 3463   0.0000      12.639214       343.9305 
 3464   0.0000      12.664388       344.6155 
 3465   0.0000      12.673432       344.8616 
 3466   0.0000      12.706108       345.7508 
 3467   0.0000      12.739433       346.6576 
 3468   0.0000      12.757330       347.1446 
 3469   0.0000      12.774264       347.6054 
 3470   0.0000      12.801804       348.3548 
 3471   0.0000      12.813776       348.6806 
 3472   0.0000      12.825324       348.9948 
 3473   0.0000      12.837207       349.3182 
 3474   0.0000      12.877427       350.4126 
 3475   0.0000      12.898495       350.9859 
 3476   0.0000      12.929291       351.8239 
 3477   0.0000      12.942557       352.1849 
 3478   0.0000      12.966808       352.8448 
 3479   0.0000      12.973608       353.0298 
 3480   0.0000      13.066062       355.5456 
 3481   0.0000      13.107223       356.6657 
 3482   0.0000      13.122821       357.0901 
 3483   0.0000      13.149079       357.8046 
 3484   0.0000      13.163730       358.2033 
 3485   0.0000      13.191966       358.9716 
 3486   0.0000      13.203296       359.2799 
 3487   0.0000      13.270794       361.1167 
 3488   0.0000      13.329072       362.7025 
 3489   0.0000      13.333178       362.8142 
 3490   0.0000      13.345694       363.1548 
 3491   0.0000      13.349779       363.2660 
 3492   0.0000      13.378422       364.0454 
 3493   0.0000      13.396544       364.5385 
 3494   0.0000      13.440535       365.7356 
 3495   0.0000      13.514918       367.7596 
 3496   0.0000      13.724755       373.4696 
 3497   0.0000      13.749855       374.1526 
 3498   0.0000      13.754402       374.2763 
 3499   0.0000      13.838947       376.5769 
 3500   0.0000      13.965594       380.0231 
 3501   0.0000      14.249691       387.7538 
 3502   0.0000      14.559721       396.1901 
 3503   0.0000      14.590414       397.0254 
 3504   0.0000      14.690515       399.7492 
 3505   0.0000      14.736340       400.9962 
 3506   0.0000      14.909124       405.6979 
 3507   0.0000      15.172497       412.8646 
 3508   0.0000      15.472617       421.0313 
 3509   0.0000      16.668219       453.5653 
 3510   0.0000      28.135078       765.5944 
 3511   0.0000      28.284076       769.6488 
 3512   0.0000      28.328642       770.8615 
 3513   0.0000      28.401796       772.8522 
 3514   0.0000      28.574112       777.5411 
 3515   0.0000      28.673021       780.2326 
 3516   0.0000      28.732688       781.8562 
 3517   0.0000      28.741771       782.1034 
 3518   0.0000      28.759983       782.5989 
 3519   0.0000      28.762077       782.6559 
 3520   0.0000      28.787016       783.3345 
 3521   0.0000      28.791305       783.4512 
 3522   0.0000      28.825596       784.3843 
 3523   0.0000      28.851738       785.0957 
 3524   0.0000      28.896805       786.3221 
 3525   0.0000      29.075523       791.1852 
 3526   0.0000      29.081218       791.3402 
 3527   0.0000      29.137244       792.8647 
 3528   0.0000      29.138829       792.9078 
 3529   0.0000      29.168332       793.7107 
 3530   0.0000      29.185700       794.1833 
 3531   0.0000      29.238852       795.6296 
 3532   0.0000      29.248512       795.8925 
 3533   0.0000      29.253473       796.0275 
 3534   0.0000      29.258459       796.1631 
 3535   0.0000      29.297206       797.2175 
 3536   0.0000      29.387666       799.6791 
 3537   0.0000      29.416815       800.4722 
 3538   0.0000      29.430498       800.8446 
 3539   0.0000      29.431747       800.8785 
 3540   0.0000      29.468776       801.8862 
 3541   0.0000      29.508378       802.9638 
 3542   0.0000      29.563893       804.4744 
 3543   0.0000      29.575529       804.7911 
 3544   0.0000      29.581036       804.9409 
 3545   0.0000      29.605365       805.6029 
 3546   0.0000      38.290359      1041.9336 
 3547   0.0000      38.758562      1054.6741 
 3548   0.0000      48.623488      1323.1124 
 3549   0.0000      48.703631      1325.2932 
 3550   0.0000      48.886230      1330.2619 
 3551   0.0000      48.925058      1331.3185 
 3552   0.0000     148.964899      4053.5410 
 3553   0.0000     149.127607      4057.9685 
 3554   0.0000     149.166033      4059.0141 
 3555   0.0000     149.247695      4061.2362 
 3556   0.0000     149.375420      4064.7118 
 3557   0.0000     149.504814      4068.2328 
 3558   0.0000     149.524491      4068.7683 
 3559   0.0000     149.540148      4069.1943 
 3560   0.0000     149.573485      4070.1014 
 3561   0.0000     149.587921      4070.4943 
 3562   0.0000     149.600496      4070.8365 
 3563   0.0000     149.616885      4071.2824 
 3564   0.0000     149.634372      4071.7583 
 3565   0.0000     149.686267      4073.1704 
 3566   0.0000     149.711054      4073.8449 
 3567   0.0000     149.868464      4078.1282 
 3568   0.0000     149.909541      4079.2460 
 3569   0.0000     149.921473      4079.5707 
 3570   0.0000     149.925537      4079.6813 
 3571   0.0000     149.941949      4080.1279 
 3572   0.0000     149.996761      4081.6194 
 3573   0.0000     150.015161      4082.1201 
 3574   0.0000     150.035486      4082.6731 
 3575   0.0000     150.037667      4082.7325 
 3576   0.0000     150.059241      4083.3196 
 3577   0.0000     150.168702      4086.2981 
 3578   0.0000     150.253164      4088.5965 
 3579   0.0000     150.265243      4088.9251 
 3580   0.0000     150.275276      4089.1982 
 3581   0.0000     150.311123      4090.1736 
 3582   0.0000     150.316575      4090.3219 
 3583   0.0000     150.354610      4091.3569 
 3584   0.0000     150.370304      4091.7840 
 3585   0.0000     150.383643      4092.1470 
 3586   0.0000     150.388974      4092.2920 
 3587   0.0000     150.415367      4093.0102 
 3588   0.0000     199.701618      5434.1573 
 3589   0.0000     200.229616      5448.5249 
 3590   0.0000     256.055438      6967.6227 
 3591   0.0000     256.149976      6970.1952 
 3592   0.0000     256.349040      6975.6120 
 3593   0.0000     256.408658      6977.2343 

                    ********************************
                    * MULLIKEN POPULATION ANALYSIS *
                    ********************************

-----------------------
MULLIKEN ATOMIC CHARGES
-----------------------
   0 O :   -0.393329
   1 O :   -0.423946
   2 N :   -0.405307
   3 N :   -0.442491
   4 C :    0.264288
   5 C :    0.300380
   6 H :    0.036617
   7 C :    0.132526
   8 C :   -0.162788
   9 H :    0.108265
  10 C :   -0.144962
  11 H :    0.142234
  12 C :   -0.128809
  13 H :    0.134383
  14 C :   -0.128414
  15 H :    0.145985
  16 C :   -0.148900
  17 H :    0.065389
  18 C :    0.052299
  19 C :   -0.262251
  20 H :    0.114292
  21 H :    0.116929
  22 H :    0.093641
  23 C :   -0.302217
  24 H :    0.110572
  25 H :    0.098155
  26 H :    0.114871
  27 C :   -0.264962
  28 H :    0.118690
  29 H :    0.109711
  30 H :    0.092595
  31 C :    0.239613
  32 C :    0.003066
  33 C :   -0.085247
  34 H :    0.084995
  35 C :   -0.192574
  36 H :    0.125374
  37 C :   -0.133511
  38 H :    0.149129
  39 C :   -0.130083
  40 H :    0.051078
  41 C :   -0.123031
  42 C :   -0.112931
  43 H :    0.093466
  44 H :    0.082094
  45 H :   -0.068056
  46 C :   -0.194051
  47 H :    0.046375
  48 H :    0.080720
  49 H :    0.105369
  50 C :   -0.250637
  51 H :    0.106938
  52 H :    0.105717
  53 H :    0.102785
  54 C :    0.432039
  55 C :    0.033810
  56 C :   -0.052388
  57 H :    0.106113
  58 C :   -0.125136
  59 H :    0.151269
  60 C :   -0.093890
  61 H :    0.148020
  62 C :   -0.121868
  63 H :    0.150224
  64 C :   -0.104782
  65 H :    0.091309
  66 H :    0.195479
  67 O :   -0.520376
  68 C :    0.453074
  69 C :    0.024685
  70 C :   -0.107987
  71 H :    0.122762
  72 C :   -0.132763
  73 H :    0.145781
  74 C :   -0.091309
  75 H :    0.145791
  76 C :   -0.128679
  77 H :    0.148327
  78 C :   -0.101778
  79 H :    0.116573
  80 O :   -0.380494
  81 H :    0.266150
Sum of atomic charges:    0.0000000

--------------------------------
MULLIKEN REDUCED ORBITAL CHARGES
--------------------------------
  0 O s       :     3.866114  s :     3.866114
      pz      :     1.643874  p :     4.478102
      px      :     1.562182
      py      :     1.272047
      dz2     :     0.005956  d :     0.043743
      dxz     :     0.007348
      dyz     :     0.008108
      dx2y2   :     0.008407
      dxy     :     0.013924
      f0      :     0.000628  f :     0.005120
      f+1     :     0.000307
      f-1     :     0.000881
      f+2     :     0.000615
      f-2     :     0.001072
      f+3     :     0.000813
      f-3     :     0.000805
      g0      :     0.000010  g :     0.000250
      g+1     :     0.000014
      g-1     :     0.000020
      g+2     :     0.000004
      g-2     :     0.000029
      g+3     :     0.000055
      g-3     :     0.000030
      g+4     :     0.000045
      g-4     :     0.000043
  1 O s       :     3.798252  s :     3.798252
      pz      :     1.555728  p :     4.588050
      px      :     1.366924
      py      :     1.665398
      dz2     :     0.006087  d :     0.033801
      dxz     :     0.009284
      dyz     :     0.002811
      dx2y2   :     0.007490
      dxy     :     0.008128
      f0      :     0.000230  f :     0.003642
      f+1     :     0.000800
      f-1     :     0.000067
      f+2     :     0.000604
      f-2     :     0.000483
      f+3     :     0.000713
      f-3     :     0.000744
      g0      :     0.000018  g :     0.000202
      g+1     :     0.000030
      g-1     :     0.000002
      g+2     :     0.000029
      g-2     :     0.000006
      g+3     :     0.000036
      g-3     :     0.000034
      g+4     :     0.000026
      g-4     :     0.000022
  2 N s       :     3.703614  s :     3.703614
      pz      :     1.010260  p :     3.631088
      px      :     1.198455
      py      :     1.422374
      dz2     :     0.016944  d :     0.062236
      dxz     :     0.013279
      dyz     :     0.015404
      dx2y2   :     0.007994
      dxy     :     0.008616
      f0      :     0.001948  f :     0.007828
      f+1     :     0.001641
      f-1     :     0.000979
      f+2     :     0.001189
      f-2     :     0.001232
      f+3     :     0.000375
      f-3     :     0.000464
      g0      :     0.000128  g :     0.000541
      g+1     :     0.000058
      g-1     :     0.000085
      g+2     :     0.000044
      g-2     :     0.000102
      g+3     :     0.000042
      g-3     :     0.000061
      g+4     :     0.000009
      g-4     :     0.000012
  3 N s       :     3.571308  s :     3.571308
      pz      :     1.088603  p :     3.806754
      px      :     1.146183
      py      :     1.571968
      dz2     :     0.014933  d :     0.055662
      dxz     :     0.014768
      dyz     :     0.013194
      dx2y2   :     0.007767
      dxy     :     0.005001
      f0      :     0.001542  f :     0.008275
      f+1     :     0.002339
      f-1     :     0.001267
      f+2     :     0.000993
      f-2     :     0.000939
      f+3     :     0.000597
      f-3     :     0.000599
      g0      :     0.000087  g :     0.000492
      g+1     :     0.000066
      g-1     :     0.000088
      g+2     :     0.000069
      g-2     :     0.000058
      g+3     :     0.000047
      g-3     :     0.000059
      g+4     :     0.000010
      g-4     :     0.000007
  4 C s       :     3.195372  s :     3.195372
      pz      :     0.775551  p :     2.319300
      px      :     0.787881
      py      :     0.755867
      dz2     :     0.042994  d :     0.187783
      dxz     :     0.047989
      dyz     :     0.040602
      dx2y2   :     0.028726
      dxy     :     0.027472
      f0      :     0.004273  f :     0.030014
      f+1     :     0.005004
      f-1     :     0.006677
      f+2     :     0.004526
      f-2     :     0.003445
      f+3     :     0.003121
      f-3     :     0.002969
      g0      :     0.000580  g :     0.003243
      g+1     :     0.000340
      g-1     :     0.000409
      g+2     :     0.000355
      g-2     :     0.000423
      g+3     :     0.000392
      g-3     :     0.000331
      g+4     :     0.000201
      g-4     :     0.000213
  5 C s       :     3.236011  s :     3.236011
      pz      :     0.688231  p :     2.333726
      px      :     0.868376
      py      :     0.777119
      dz2     :     0.026765  d :     0.109498
      dxz     :     0.018761
      dyz     :     0.038593
      dx2y2   :     0.011455
      dxy     :     0.013923
      f0      :     0.004562  f :     0.018651
      f+1     :     0.003379
      f-1     :     0.003541
      f+2     :     0.002267
      f-2     :     0.000867
      f+3     :     0.002094
      f-3     :     0.001941
      g0      :     0.000350  g :     0.001734
      g+1     :     0.000186
      g-1     :     0.000342
      g+2     :     0.000167
      g-2     :     0.000147
      g+3     :     0.000061
      g-3     :     0.000163
      g+4     :     0.000168
      g-4     :     0.000149
  6 H s       :     0.934704  s :     0.934704
      pz      :     0.011910  p :     0.023428
      px      :     0.002073
      py      :     0.009445
      dz2     :     0.000809  d :     0.004858
      dxz     :     0.001411
      dyz     :     0.000373
      dx2y2   :     0.001250
      dxy     :     0.001015
      f0      :     0.000018  f :     0.000393
      f+1     :     0.000106
      f-1     :     0.000018
      f+2     :     0.000050
      f-2     :     0.000035
      f+3     :     0.000138
      f-3     :     0.000027
  7 C s       :     3.246279  s :     3.246279
      pz      :     0.921771  p :     2.502936
      px      :     0.857513
      py      :     0.723652
      dz2     :     0.009152  d :     0.098840
      dxz     :     0.018737
      dyz     :     0.015582
      dx2y2   :     0.038865
      dxy     :     0.016504
      f0      :     0.001864  f :     0.017906
      f+1     :     0.002041
      f-1     :     0.001750
      f+2     :     0.002013
      f-2     :     0.001552
      f+3     :     0.006245
      f-3     :     0.002441
      g0      :     0.000097  g :     0.001514
      g+1     :     0.000068
      g-1     :     0.000064
      g+2     :     0.000100
      g-2     :     0.000162
      g+3     :     0.000106
      g-3     :     0.000228
      g+4     :     0.000348
      g-4     :     0.000341
  8 C s       :     3.238343  s :     3.238343
      pz      :     0.934149  p :     2.803523
      px      :     0.945870
      py      :     0.923503
      dz2     :     0.005000  d :     0.106064
      dxz     :     0.011433
      dyz     :     0.022087
      dx2y2   :     0.019697
      dxy     :     0.047847
      f0      :     0.001717  f :     0.013604
      f+1     :     0.001536
      f-1     :     0.000699
      f+2     :     0.002281
      f-2     :     0.000817
      f+3     :     0.004949
      f-3     :     0.001607
      g0      :     0.000064  g :     0.001255
      g+1     :     0.000052
      g-1     :     0.000105
      g+2     :     0.000095
      g-2     :     0.000069
      g+3     :     0.000058
      g-3     :     0.000201
      g+4     :     0.000303
      g-4     :     0.000308
  9 H s       :     0.861312  s :     0.861312
      pz      :     0.010668  p :     0.026839
      px      :     0.008744
      py      :     0.007427
      dz2     :     0.000289  d :     0.003278
      dxz     :     0.000718
      dyz     :     0.000512
      dx2y2   :     0.001465
      dxy     :     0.000293
      f0      :     0.000026  f :     0.000306
      f+1     :     0.000045
      f-1     :     0.000027
      f+2     :     0.000026
      f-2     :     0.000051
      f+3     :     0.000082
      f-3     :     0.000050
 10 C s       :     3.192879  s :     3.192879
      pz      :     0.956181  p :     2.817153
      px      :     0.952925
      py      :     0.908048
      dz2     :     0.004287  d :     0.121243
      dxz     :     0.009205
      dyz     :     0.025879
      dx2y2   :     0.042048
      dxy     :     0.039824
      f0      :     0.001638  f :     0.012418
      f+1     :     0.001257
      f-1     :     0.000919
      f+2     :     0.001861
      f-2     :     0.001163
      f+3     :     0.003813
      f-3     :     0.001766
      g0      :     0.000061  g :     0.001269
      g+1     :     0.000046
      g-1     :     0.000111
      g+2     :     0.000057
      g-2     :     0.000104
      g+3     :     0.000085
      g-3     :     0.000184
      g+4     :     0.000291
      g-4     :     0.000331
 11 H s       :     0.831902  s :     0.831902
      pz      :     0.009968  p :     0.022704
      px      :     0.006177
      py      :     0.006558
      dz2     :     0.000301  d :     0.002876
      dxz     :     0.000851
      dyz     :     0.000250
      dx2y2   :     0.000745
      dxy     :     0.000730
      f0      :     0.000024  f :     0.000284
      f+1     :     0.000057
      f-1     :     0.000011
      f+2     :     0.000034
      f-2     :     0.000037
      f+3     :     0.000086
      f-3     :     0.000035
 12 C s       :     3.196927  s :     3.196927
      pz      :     0.948033  p :     2.791364
      px      :     0.896931
      py      :     0.946401
      dz2     :     0.008459  d :     0.126750
      dxz     :     0.023748
      dyz     :     0.007768
      dx2y2   :     0.063997
      dxy     :     0.022777
      f0      :     0.001190  f :     0.012516
      f+1     :     0.001780
      f-1     :     0.001205
      f+2     :     0.001118
      f-2     :     0.001531
      f+3     :     0.004061
      f-3     :     0.001631
      g0      :     0.000084  g :     0.001253
      g+1     :     0.000062
      g-1     :     0.000035
      g+2     :     0.000062
      g-2     :     0.000141
      g+3     :     0.000104
      g-3     :     0.000187
      g+4     :     0.000294
      g-4     :     0.000284
 13 H s       :     0.838961  s :     0.838961
      pz      :     0.010228  p :     0.023426
      px      :     0.007353
      py      :     0.005845
      dz2     :     0.000089  d :     0.002944
      dxz     :     0.000067
      dyz     :     0.001235
      dx2y2   :     0.000370
      dxy     :     0.001182
      f0      :     0.000054  f :     0.000286
      f+1     :     0.000009
      f-1     :     0.000006
      f+2     :     0.000075
      f-2     :     0.000010
      f+3     :     0.000095
      f-3     :     0.000038
 14 C s       :     3.168081  s :     3.168081
      pz      :     0.956153  p :     2.821500
      px      :     0.927157
      py      :     0.938190
      dz2     :     0.004045  d :     0.124778
      dxz     :     0.011855
      dyz     :     0.023021
      dx2y2   :     0.022220
      dxy     :     0.063636
      f0      :     0.001652  f :     0.012781
      f+1     :     0.001466
      f-1     :     0.000745
      f+2     :     0.002198
      f-2     :     0.000876
      f+3     :     0.004483
      f-3     :     0.001362
      g0      :     0.000061  g :     0.001274
      g+1     :     0.000050
      g-1     :     0.000106
      g+2     :     0.000098
      g-2     :     0.000065
      g+3     :     0.000071
      g-3     :     0.000200
      g+4     :     0.000326
      g-4     :     0.000298
 15 H s       :     0.828322  s :     0.828322
      pz      :     0.009641  p :     0.022537
      px      :     0.006894
      py      :     0.006002
      dz2     :     0.000323  d :     0.002869
      dxz     :     0.000603
      dyz     :     0.000458
      dx2y2   :     0.001123
      dxy     :     0.000362
      f0      :     0.000023  f :     0.000286
      f+1     :     0.000043
      f-1     :     0.000027
      f+2     :     0.000023
      f-2     :     0.000047
      f+3     :     0.000079
      f-3     :     0.000044
 16 C s       :     3.295796  s :     3.295796
      pz      :     0.948440  p :     2.736045
      px      :     0.900440
      py      :     0.887165
      dz2     :     0.005085  d :     0.102353
      dxz     :     0.009368
      dyz     :     0.024599
      dx2y2   :     0.037560
      dxy     :     0.025741
      f0      :     0.001688  f :     0.013465
      f+1     :     0.001236
      f-1     :     0.001017
      f+2     :     0.001964
      f-2     :     0.001192
      f+3     :     0.004308
      f-3     :     0.002058
      g0      :     0.000063  g :     0.001242
      g+1     :     0.000047
      g-1     :     0.000108
      g+2     :     0.000055
      g-2     :     0.000109
      g+3     :     0.000089
      g-3     :     0.000178
      g+4     :     0.000288
      g-4     :     0.000305
 17 H s       :     0.902241  s :     0.902241
      pz      :     0.009821  p :     0.028549
      px      :     0.009221
      py      :     0.009507
      dz2     :     0.000376  d :     0.003506
      dxz     :     0.000857
      dyz     :     0.000336
      dx2y2   :     0.001167
      dxy     :     0.000770
      f0      :     0.000023  f :     0.000314
      f+1     :     0.000068
      f-1     :     0.000012
      f+2     :     0.000041
      f-2     :     0.000036
      f+3     :     0.000101
      f-3     :     0.000033
 18 C s       :     3.250663  s :     3.250663
      pz      :     0.816611  p :     2.532311
      px      :     0.846273
      py      :     0.869427
      dz2     :     0.024106  d :     0.138421
      dxz     :     0.023895
      dyz     :     0.031727
      dx2y2   :     0.032656
      dxy     :     0.026037
      f0      :     0.003268  f :     0.024323
      f+1     :     0.004477
      f-1     :     0.002417
      f+2     :     0.004673
      f-2     :     0.003632
      f+3     :     0.002584
      f-3     :     0.003272
      g0      :     0.000169  g :     0.001983
      g+1     :     0.000178
      g-1     :     0.000230
      g+2     :     0.000288
      g-2     :     0.000215
      g+3     :     0.000288
      g-3     :     0.000268
      g+4     :     0.000178
      g-4     :     0.000169
 19 C s       :     3.163494  s :     3.163494
      pz      :     1.031203  p :     3.022444
      px      :     1.031952
      py      :     0.959288
      dz2     :     0.008470  d :     0.069155
      dxz     :     0.013929
      dyz     :     0.018583
      dx2y2   :     0.018871
      dxy     :     0.009302
      f0      :     0.000557  f :     0.006411
      f+1     :     0.000332
      f-1     :     0.000906
      f+2     :     0.001977
      f-2     :     0.000655
      f+3     :     0.000831
      f-3     :     0.001153
      g0      :     0.000052  g :     0.000748
      g+1     :     0.000039
      g-1     :     0.000086
      g+2     :     0.000098
      g-2     :     0.000064
      g+3     :     0.000097
      g-3     :     0.000096
      g+4     :     0.000110
      g-4     :     0.000105
 20 H s       :     0.854630  s :     0.854630
      pz      :     0.010094  p :     0.026800
      px      :     0.008419
      py      :     0.008286
      dz2     :     0.000495  d :     0.003898
      dxz     :     0.001339
      dyz     :     0.000244
      dx2y2   :     0.000504
      dxy     :     0.001316
      f0      :     0.000023  f :     0.000380
      f+1     :     0.000098
      f-1     :     0.000002
      f+2     :     0.000068
      f-2     :     0.000043
      f+3     :     0.000037
      f-3     :     0.000110
 21 H s       :     0.851969  s :     0.851969
      pz      :     0.008925  p :     0.026737
      px      :     0.009225
      py      :     0.008586
      dz2     :     0.001333  d :     0.003974
      dxz     :     0.000377
      dyz     :     0.000956
      dx2y2   :     0.000768
      dxy     :     0.000539
      f0      :     0.000099  f :     0.000392
      f+1     :     0.000051
      f-1     :     0.000048
      f+2     :     0.000078
      f-2     :     0.000055
      f+3     :     0.000034
      f-3     :     0.000027
 22 H s       :     0.872056  s :     0.872056
      pz      :     0.010469  p :     0.029775
      px      :     0.010851
      py      :     0.008455
      dz2     :     0.001054  d :     0.004141
      dxz     :     0.001098
      dyz     :     0.000658
      dx2y2   :     0.000657
      dxy     :     0.000674
      f0      :     0.000089  f :     0.000387
      f+1     :     0.000042
      f-1     :     0.000036
      f+2     :     0.000062
      f-2     :     0.000105
      f+3     :     0.000023
      f-3     :     0.000030
 23 C s       :     3.171964  s :     3.171964
      pz      :     0.990906  p :     3.050396
      px      :     1.040076
      py      :     1.019415
      dz2     :     0.011936  d :     0.072461
      dxz     :     0.020789
      dyz     :     0.012768
      dx2y2   :     0.018865
      dxy     :     0.008102
      f0      :     0.000977  f :     0.006624
      f+1     :     0.001100
      f-1     :     0.001274
      f+2     :     0.001570
      f-2     :     0.000851
      f+3     :     0.000479
      f-3     :     0.000373
      g0      :     0.000068  g :     0.000772
      g+1     :     0.000057
      g-1     :     0.000167
      g+2     :     0.000168
      g-2     :     0.000091
      g+3     :     0.000072
      g-3     :     0.000074
      g+4     :     0.000033
      g-4     :     0.000043
 24 H s       :     0.858443  s :     0.858443
      pz      :     0.009336  p :     0.026689
      px      :     0.010163
      py      :     0.007190
      dz2     :     0.000328  d :     0.003913
      dxz     :     0.000216
      dyz     :     0.001248
      dx2y2   :     0.000848
      dxy     :     0.001273
      f0      :     0.000042  f :     0.000383
      f+1     :     0.000009
      f-1     :     0.000050
      f+2     :     0.000062
      f-2     :     0.000036
      f+3     :     0.000081
      f-3     :     0.000103
 25 H s       :     0.870537  s :     0.870537
      pz      :     0.007859  p :     0.026982
      px      :     0.009559
      py      :     0.009564
      dz2     :     0.001259  d :     0.003942
      dxz     :     0.000611
      dyz     :     0.000675
      dx2y2   :     0.000950
      dxy     :     0.000447
      f0      :     0.000050  f :     0.000385
      f+1     :     0.000097
      f-1     :     0.000036
      f+2     :     0.000099
      f-2     :     0.000034
      f+3     :     0.000049
      f-3     :     0.000020
 26 H s       :     0.853709  s :     0.853709
      pz      :     0.008841  p :     0.027122
      px      :     0.008345
      py      :     0.009936
      dz2     :     0.000700  d :     0.003916
      dxz     :     0.001129
      dyz     :     0.000348
      dx2y2   :     0.000405
      dxy     :     0.001333
      f0      :     0.000011  f :     0.000382
      f+1     :     0.000125
      f-1     :     0.000002
      f+2     :     0.000043
      f-2     :     0.000074
      f+3     :     0.000023
      f-3     :     0.000104
 27 C s       :     3.159174  s :     3.159174
      pz      :     1.013620  p :     3.029078
      px      :     0.978059
      py      :     1.037399
      dz2     :     0.010206  d :     0.069406
      dxz     :     0.017236
      dyz     :     0.016164
      dx2y2   :     0.014093
      dxy     :     0.011707
      f0      :     0.000361  f :     0.006549
      f+1     :     0.001043
      f-1     :     0.000766
      f+2     :     0.001452
      f-2     :     0.000936
      f+3     :     0.000937
      f-3     :     0.001054
      g0      :     0.000049  g :     0.000755
      g+1     :     0.000084
      g-1     :     0.000061
      g+2     :     0.000109
      g-2     :     0.000033
      g+3     :     0.000140
      g-3     :     0.000100
      g+4     :     0.000085
      g-4     :     0.000095
 28 H s       :     0.850009  s :     0.850009
      pz      :     0.008550  p :     0.027011
      px      :     0.008210
      py      :     0.010251
      dz2     :     0.001123  d :     0.003907
      dxz     :     0.000512
      dyz     :     0.000676
      dx2y2   :     0.000959
      dxy     :     0.000636
      f0      :     0.000054  f :     0.000383
      f+1     :     0.000081
      f-1     :     0.000018
      f+2     :     0.000090
      f-2     :     0.000055
      f+3     :     0.000054
      f-3     :     0.000032
 29 H s       :     0.859093  s :     0.859093
      pz      :     0.010232  p :     0.026858
      px      :     0.007967
      py      :     0.008659
      dz2     :     0.000337  d :     0.003955
      dxz     :     0.000258
      dyz     :     0.001474
      dx2y2   :     0.000642
      dxy     :     0.001244
      f0      :     0.000040  f :     0.000384
      f+1     :     0.000008
      f-1     :     0.000060
      f+2     :     0.000076
      f-2     :     0.000050
      f+3     :     0.000074
      f-3     :     0.000075
 30 H s       :     0.872970  s :     0.872970
      pz      :     0.009545  p :     0.030006
      px      :     0.009831
      py      :     0.010630
      dz2     :     0.001333  d :     0.004046
      dxz     :     0.001152
      dyz     :     0.000501
      dx2y2   :     0.000560
      dxy     :     0.000502
      f0      :     0.000120  f :     0.000383
      f+1     :     0.000067
      f-1     :     0.000034
      f+2     :     0.000048
      f-2     :     0.000080
      f+3     :     0.000014
      f-3     :     0.000021
 31 C s       :     3.241920  s :     3.241920
      pz      :     0.707079  p :     2.370600
      px      :     0.770491
      py      :     0.893030
      dz2     :     0.016301  d :     0.122195
      dxz     :     0.029360
      dyz     :     0.035402
      dx2y2   :     0.022755
      dxy     :     0.018377
      f0      :     0.003355  f :     0.023640
      f+1     :     0.006377
      f-1     :     0.003078
      f+2     :     0.003187
      f-2     :     0.002927
      f+3     :     0.003089
      f-3     :     0.001627
      g0      :     0.000313  g :     0.002031
      g+1     :     0.000367
      g-1     :     0.000214
      g+2     :     0.000221
      g-2     :     0.000213
      g+3     :     0.000244
      g-3     :     0.000208
      g+4     :     0.000164
      g-4     :     0.000086
 32 C s       :     3.339707  s :     3.339707
      pz      :     0.768495  p :     2.551451
      px      :     0.806066
      py      :     0.976891
      dz2     :     0.014693  d :     0.085887
      dxz     :     0.023545
      dyz     :     0.020348
      dx2y2   :     0.015906
      dxy     :     0.011395
      f0      :     0.001612  f :     0.018413
      f+1     :     0.006569
      f-1     :     0.002927
      f+2     :     0.001437
      f-2     :     0.001729
      f+3     :     0.002308
      f-3     :     0.001831
      g0      :     0.000303  g :     0.001476
      g+1     :     0.000295
      g-1     :     0.000176
      g+2     :     0.000117
      g-2     :     0.000106
      g+3     :     0.000149
      g-3     :     0.000173
      g+4     :     0.000090
      g-4     :     0.000068
 33 C s       :     3.216708  s :     3.216708
      pz      :     0.914556  p :     2.743428
      px      :     0.888237
      py      :     0.940634
      dz2     :     0.042148  d :     0.110203
      dxz     :     0.012810
      dyz     :     0.008012
      dx2y2   :     0.024017
      dxy     :     0.023217
      f0      :     0.001242  f :     0.013666
      f+1     :     0.004337
      f-1     :     0.001039
      f+2     :     0.001478
      f-2     :     0.001688
      f+3     :     0.002402
      f-3     :     0.001479
      g0      :     0.000194  g :     0.001242
      g+1     :     0.000192
      g-1     :     0.000052
      g+2     :     0.000116
      g-2     :     0.000119
      g+3     :     0.000194
      g-3     :     0.000181
      g+4     :     0.000124
      g-4     :     0.000071
 34 H s       :     0.878416  s :     0.878416
      pz      :     0.009109  p :     0.032432
      px      :     0.011421
      py      :     0.011902
      dz2     :     0.000807  d :     0.003829
      dxz     :     0.001415
      dyz     :     0.001282
      dx2y2   :     0.000155
      dxy     :     0.000170
      f0      :     0.000053  f :     0.000328
      f+1     :     0.000125
      f-1     :     0.000128
      f+2     :     0.000010
      f-2     :     0.000009
      f+3     :     0.000002
      f-3     :     0.000001
 35 C s       :     3.191073  s :     3.191073
      pz      :     0.911108  p :     2.861619
      px      :     0.951323
      py      :     0.999188
      dz2     :     0.015821  d :     0.126077
      dxz     :     0.064544
      dyz     :     0.025098
      dx2y2   :     0.011215
      dxy     :     0.009398
      f0      :     0.001388  f :     0.012561
      f+1     :     0.003929
      f-1     :     0.002393
      f+2     :     0.000932
      f-2     :     0.000956
      f+3     :     0.001852
      f-3     :     0.001111
      g0      :     0.000266  g :     0.001244
      g+1     :     0.000263
      g-1     :     0.000201
      g+2     :     0.000088
      g-2     :     0.000087
      g+3     :     0.000076
      g-3     :     0.000099
      g+4     :     0.000105
      g-4     :     0.000059
 36 H s       :     0.847853  s :     0.847853
      pz      :     0.006179  p :     0.023469
      px      :     0.006555
      py      :     0.010735
      dz2     :     0.000876  d :     0.003008
      dxz     :     0.000386
      dyz     :     0.000558
      dx2y2   :     0.000566
      dxy     :     0.000622
      f0      :     0.000037  f :     0.000296
      f+1     :     0.000067
      f-1     :     0.000022
      f+2     :     0.000044
      f-2     :     0.000056
      f+3     :     0.000045
      f-3     :     0.000026
 37 C s       :     3.178155  s :     3.178155
      pz      :     0.911473  p :     2.817052
      px      :     0.949861
      py      :     0.955717
      dz2     :     0.032353  d :     0.124290
      dxz     :     0.042053
      dyz     :     0.028613
      dx2y2   :     0.009510
      dxy     :     0.011762
      f0      :     0.001383  f :     0.012742
      f+1     :     0.004188
      f-1     :     0.002369
      f+2     :     0.001141
      f-2     :     0.001288
      f+3     :     0.001144
      f-3     :     0.001228
      g0      :     0.000272  g :     0.001272
      g+1     :     0.000304
      g-1     :     0.000188
      g+2     :     0.000106
      g-2     :     0.000093
      g+3     :     0.000119
      g-3     :     0.000120
      g+4     :     0.000035
      g-4     :     0.000036
 38 H s       :     0.826178  s :     0.826178
      pz      :     0.006914  p :     0.021563
      px      :     0.005213
      py      :     0.009435
      dz2     :     0.000474  d :     0.002842
      dxz     :     0.000726
      dyz     :     0.000301
      dx2y2   :     0.000681
      dxy     :     0.000659
      f0      :     0.000014  f :     0.000289
      f+1     :     0.000071
      f-1     :     0.000014
      f+2     :     0.000037
      f-2     :     0.000035
      f+3     :     0.000089
      f-3     :     0.000030
 39 C s       :     3.286825  s :     3.286825
      pz      :     0.902013  p :     2.738824
      px      :     0.848505
      py      :     0.988306
      dz2     :     0.024522  d :     0.089785
      dxz     :     0.018427
      dyz     :     0.010766
      dx2y2   :     0.019000
      dxy     :     0.017070
      f0      :     0.001633  f :     0.013431
      f+1     :     0.003467
      f-1     :     0.000988
      f+2     :     0.001469
      f-2     :     0.001619
      f+3     :     0.002690
      f-3     :     0.001565
      g0      :     0.000160  g :     0.001219
      g+1     :     0.000221
      g-1     :     0.000053
      g+2     :     0.000121
      g-2     :     0.000118
      g+3     :     0.000193
      g-3     :     0.000165
      g+4     :     0.000111
      g-4     :     0.000076
 40 H s       :     0.913787  s :     0.913787
      pz      :     0.006551  p :     0.031039
      px      :     0.011813
      py      :     0.012675
      dz2     :     0.000329  d :     0.003767
      dxz     :     0.001693
      dyz     :     0.001462
      dx2y2   :     0.000116
      dxy     :     0.000166
      f0      :     0.000042  f :     0.000330
      f+1     :     0.000122
      f-1     :     0.000132
      f+2     :     0.000015
      f-2     :     0.000016
      f+3     :     0.000002
      f-3     :     0.000002
 41 C s       :     3.273382  s :     3.273382
      pz      :     0.923367  p :     2.710609
      px      :     0.866753
      py      :     0.920489
      dz2     :     0.045463  d :     0.117960
      dxz     :     0.007006
      dyz     :     0.013449
      dx2y2   :     0.021929
      dxy     :     0.030113
      f0      :     0.002562  f :     0.019467
      f+1     :     0.003818
      f-1     :     0.003844
      f+2     :     0.001138
      f-2     :     0.001681
      f+3     :     0.004124
      f-3     :     0.002300
      g0      :     0.000309  g :     0.001613
      g+1     :     0.000212
      g-1     :     0.000206
      g+2     :     0.000063
      g-2     :     0.000073
      g+3     :     0.000078
      g-3     :     0.000190
      g+4     :     0.000246
      g-4     :     0.000237
 42 C s       :     3.210474  s :     3.210474
      pz      :     0.887513  p :     2.842426
      px      :     1.054367
      py      :     0.900546
      dz2     :     0.008194  d :     0.052617
      dxz     :     0.008421
      dyz     :     0.010142
      dx2y2   :     0.008075
      dxy     :     0.017785
      f0      :     0.001430  f :     0.006705
      f+1     :     0.000211
      f-1     :     0.001515
      f+2     :     0.000601
      f-2     :     0.000358
      f+3     :     0.001301
      f-3     :     0.001289
      g0      :     0.000110  g :     0.000709
      g+1     :     0.000035
      g-1     :     0.000108
      g+2     :     0.000048
      g-2     :     0.000012
      g+3     :     0.000038
      g-3     :     0.000127
      g+4     :     0.000124
      g-4     :     0.000108
 43 H s       :     0.872402  s :     0.872402
      pz      :     0.012153  p :     0.029507
      px      :     0.011626
      py      :     0.005728
      dz2     :     0.000807  d :     0.004228
      dxz     :     0.000812
      dyz     :     0.000582
      dx2y2   :     0.001562
      dxy     :     0.000465
      f0      :     0.000014  f :     0.000397
      f+1     :     0.000082
      f-1     :     0.000054
      f+2     :     0.000023
      f-2     :     0.000054
      f+3     :     0.000122
      f-3     :     0.000048
 44 H s       :     0.884164  s :     0.884164
      pz      :     0.012154  p :     0.029181
      px      :     0.010137
      py      :     0.006889
      dz2     :     0.001011  d :     0.004167
      dxz     :     0.000855
      dyz     :     0.000324
      dx2y2   :     0.000935
      dxy     :     0.001041
      f0      :     0.000009  f :     0.000395
      f+1     :     0.000125
      f-1     :     0.000027
      f+2     :     0.000027
      f-2     :     0.000045
      f+3     :     0.000112
      f-3     :     0.000050
 45 H s       :     1.023160  s :     1.023160
      pz      :     0.011416  p :     0.039518
      px      :     0.015231
      py      :     0.012870
      dz2     :     0.000414  d :     0.004967
      dxz     :     0.002269
      dyz     :     0.002048
      dx2y2   :     0.000128
      dxy     :     0.000109
      f0      :     0.000034  f :     0.000411
      f+1     :     0.000200
      f-1     :     0.000153
      f+2     :     0.000017
      f-2     :     0.000005
      f+3     :     0.000001
      f-3     :     0.000001
 46 C s       :     3.192187  s :     3.192187
      pz      :     0.976053  p :     2.932166
      px      :     0.942675
      py      :     1.013438
      dz2     :     0.012112  d :     0.062362
      dxz     :     0.010193
      dyz     :     0.011216
      dx2y2   :     0.019116
      dxy     :     0.009724
      f0      :     0.001408  f :     0.006601
      f+1     :     0.000913
      f-1     :     0.000586
      f+2     :     0.000170
      f-2     :     0.000832
      f+3     :     0.001456
      f-3     :     0.001235
      g0      :     0.000088  g :     0.000735
      g+1     :     0.000101
      g-1     :     0.000068
      g+2     :     0.000016
      g-2     :     0.000063
      g+3     :     0.000017
      g-3     :     0.000126
      g+4     :     0.000135
      g-4     :     0.000120
 47 H s       :     0.914604  s :     0.914604
      pz      :     0.009470  p :     0.034313
      px      :     0.012502
      py      :     0.012342
      dz2     :     0.000322  d :     0.004320
      dxz     :     0.001821
      dyz     :     0.001863
      dx2y2   :     0.000108
      dxy     :     0.000206
      f0      :     0.000039  f :     0.000388
      f+1     :     0.000139
      f-1     :     0.000156
      f+2     :     0.000016
      f-2     :     0.000036
      f+3     :     0.000001
      f-3     :     0.000001
 48 H s       :     0.887171  s :     0.887171
      pz      :     0.011099  p :     0.027620
      px      :     0.006511
      py      :     0.010011
      dz2     :     0.000951  d :     0.004096
      dxz     :     0.000871
      dyz     :     0.000315
      dx2y2   :     0.001175
      dxy     :     0.000784
      f0      :     0.000010  f :     0.000393
      f+1     :     0.000120
      f-1     :     0.000030
      f+2     :     0.000047
      f-2     :     0.000030
      f+3     :     0.000119
      f-3     :     0.000037
 49 H s       :     0.863210  s :     0.863210
      pz      :     0.011143  p :     0.027033
      px      :     0.009388
      py      :     0.006502
      dz2     :     0.000924  d :     0.003996
      dxz     :     0.000215
      dyz     :     0.000926
      dx2y2   :     0.000596
      dxy     :     0.001335
      f0      :     0.000009  f :     0.000391
      f+1     :     0.000006
      f-1     :     0.000144
      f+2     :     0.000042
      f-2     :     0.000034
      f+3     :     0.000108
      f-3     :     0.000049
 50 C s       :     3.147436  s :     3.147436
      pz      :     0.952160  p :     3.022503
      px      :     1.050850
      py      :     1.019492
      dz2     :     0.016008  d :     0.073329
      dxz     :     0.012103
      dyz     :     0.018343
      dx2y2   :     0.012597
      dxy     :     0.014278
      f0      :     0.001975  f :     0.006602
      f+1     :     0.001251
      f-1     :     0.001625
      f+2     :     0.000100
      f-2     :     0.000220
      f+3     :     0.000232
      f-3     :     0.001197
      g0      :     0.000264  g :     0.000767
      g+1     :     0.000146
      g-1     :     0.000151
      g+2     :     0.000006
      g-2     :     0.000011
      g+3     :     0.000017
      g-3     :     0.000112
      g+4     :     0.000031
      g-4     :     0.000030
 51 H s       :     0.864664  s :     0.864664
      pz      :     0.006455  p :     0.024133
      px      :     0.010221
      py      :     0.007457
      dz2     :     0.000775  d :     0.003874
      dxz     :     0.000218
      dyz     :     0.000971
      dx2y2   :     0.000477
      dxy     :     0.001433
      f0      :     0.000013  f :     0.000391
      f+1     :     0.000006
      f-1     :     0.000130
      f+2     :     0.000044
      f-2     :     0.000054
      f+3     :     0.000118
      f-3     :     0.000027
 52 H s       :     0.862815  s :     0.862815
      pz      :     0.007871  p :     0.027013
      px      :     0.008697
      py      :     0.010445
      dz2     :     0.000535  d :     0.004062
      dxz     :     0.001120
      dyz     :     0.000392
      dx2y2   :     0.001060
      dxy     :     0.000954
      f0      :     0.000019  f :     0.000393
      f+1     :     0.000093
      f-1     :     0.000027
      f+2     :     0.000045
      f-2     :     0.000053
      f+3     :     0.000131
      f-3     :     0.000026
 53 H s       :     0.868847  s :     0.868847
      pz      :     0.007390  p :     0.024080
      px      :     0.009510
      py      :     0.007180
      dz2     :     0.000535  d :     0.003895
      dxz     :     0.000825
      dyz     :     0.000549
      dx2y2   :     0.001474
      dxy     :     0.000512
      f0      :     0.000022  f :     0.000393
      f+1     :     0.000066
      f-1     :     0.000046
      f+2     :     0.000032
      f-2     :     0.000062
      f+3     :     0.000131
      f-3     :     0.000035
 54 C s       :     3.103671  s :     3.103671
      pz      :     0.761519  p :     2.163345
      px      :     0.694730
      py      :     0.707095
      dz2     :     0.048153  d :     0.260153
      dxz     :     0.057157
      dyz     :     0.035372
      dx2y2   :     0.049495
      dxy     :     0.069977
      f0      :     0.002327  f :     0.036346
      f+1     :     0.007702
      f-1     :     0.003114
      f+2     :     0.005273
      f-2     :     0.006119
      f+3     :     0.004278
      f-3     :     0.007533
      g0      :     0.000448  g :     0.004446
      g+1     :     0.000354
      g-1     :     0.000250
      g+2     :     0.000503
      g-2     :     0.000418
      g+3     :     0.000618
      g-3     :     0.000632
      g+4     :     0.000577
      g-4     :     0.000646
 55 C s       :     3.248245  s :     3.248245
      pz      :     0.785576  p :     2.604602
      px      :     0.926266
      py      :     0.892759
      dz2     :     0.018153  d :     0.094834
      dxz     :     0.010420
      dyz     :     0.018073
      dx2y2   :     0.029107
      dxy     :     0.019082
      f0      :     0.001441  f :     0.016976
      f+1     :     0.003052
      f-1     :     0.001916
      f+2     :     0.003008
      f-2     :     0.003166
      f+3     :     0.001267
      f-3     :     0.003125
      g0      :     0.000140  g :     0.001534
      g+1     :     0.000118
      g-1     :     0.000149
      g+2     :     0.000118
      g-2     :     0.000215
      g+3     :     0.000259
      g-3     :     0.000156
      g+4     :     0.000211
      g-4     :     0.000168
 56 C s       :     3.240781  s :     3.240781
      pz      :     0.909410  p :     2.702193
      px      :     0.904708
      py      :     0.888075
      dz2     :     0.015541  d :     0.095283
      dxz     :     0.020266
      dyz     :     0.021940
      dx2y2   :     0.021853
      dxy     :     0.015684
      f0      :     0.001888  f :     0.012880
      f+1     :     0.001438
      f-1     :     0.001470
      f+2     :     0.002481
      f-2     :     0.002115
      f+3     :     0.000737
      f-3     :     0.002750
      g0      :     0.000111  g :     0.001250
      g+1     :     0.000075
      g-1     :     0.000188
      g+2     :     0.000122
      g-2     :     0.000156
      g+3     :     0.000174
      g-3     :     0.000153
      g+4     :     0.000129
      g-4     :     0.000141
 57 H s       :     0.862030  s :     0.862030
      pz      :     0.008601  p :     0.028147
      px      :     0.009751
      py      :     0.009795
      dz2     :     0.000872  d :     0.003401
      dxz     :     0.000376
      dyz     :     0.000573
      dx2y2   :     0.000609
      dxy     :     0.000972
      f0      :     0.000015  f :     0.000308
      f+1     :     0.000094
      f-1     :     0.000015
      f+2     :     0.000029
      f-2     :     0.000060
      f+3     :     0.000053
      f-3     :     0.000042
 58 C s       :     3.193521  s :     3.193521
      pz      :     0.912010  p :     2.799299
      px      :     0.920150
      py      :     0.967140
      dz2     :     0.029233  d :     0.118529
      dxz     :     0.027801
      dyz     :     0.011258
      dx2y2   :     0.023897
      dxy     :     0.026340
      f0      :     0.001527  f :     0.012517
      f+1     :     0.002459
      f-1     :     0.001201
      f+2     :     0.002283
      f-2     :     0.001979
      f+3     :     0.001549
      f-3     :     0.001518
      g0      :     0.000100  g :     0.001270
      g+1     :     0.000103
      g-1     :     0.000161
      g+2     :     0.000153
      g-2     :     0.000173
      g+3     :     0.000218
      g-3     :     0.000163
      g+4     :     0.000093
      g-4     :     0.000105
 59 H s       :     0.822793  s :     0.822793
      pz      :     0.008059  p :     0.022799
      px      :     0.008145
      py      :     0.006596
      dz2     :     0.000276  d :     0.002856
      dxz     :     0.000303
      dyz     :     0.000816
      dx2y2   :     0.000906
      dxy     :     0.000556
      f0      :     0.000024  f :     0.000282
      f+1     :     0.000013
      f-1     :     0.000042
      f+2     :     0.000027
      f-2     :     0.000052
      f+3     :     0.000016
      f-3     :     0.000108
 60 C s       :     3.208918  s :     3.208918
      pz      :     0.932412  p :     2.748288
      px      :     0.901964
      py      :     0.913912
      dz2     :     0.023428  d :     0.123113
      dxz     :     0.012628
      dyz     :     0.030571
      dx2y2   :     0.019723
      dxy     :     0.036764
      f0      :     0.000753  f :     0.012307
      f+1     :     0.002380
      f-1     :     0.001316
      f+2     :     0.001904
      f-2     :     0.002078
      f+3     :     0.001271
      f-3     :     0.002604
      g0      :     0.000106  g :     0.001264
      g+1     :     0.000115
      g-1     :     0.000093
      g+2     :     0.000099
      g-2     :     0.000176
      g+3     :     0.000199
      g-3     :     0.000135
      g+4     :     0.000191
      g-4     :     0.000151
 61 H s       :     0.826595  s :     0.826595
      pz      :     0.007403  p :     0.022290
      px      :     0.007715
      py      :     0.007172
      dz2     :     0.000924  d :     0.002819
      dxz     :     0.000604
      dyz     :     0.000372
      dx2y2   :     0.000515
      dxy     :     0.000404
      f0      :     0.000073  f :     0.000277
      f+1     :     0.000029
      f-1     :     0.000034
      f+2     :     0.000063
      f-2     :     0.000043
      f+3     :     0.000014
      f-3     :     0.000020
 62 C s       :     3.184497  s :     3.184497
      pz      :     0.926184  p :     2.805563
      px      :     0.974064
      py      :     0.905314
      dz2     :     0.017125  d :     0.117887
      dxz     :     0.023331
      dyz     :     0.029833
      dx2y2   :     0.032655
      dxy     :     0.014942
      f0      :     0.001925  f :     0.012647
      f+1     :     0.001575
      f-1     :     0.001270
      f+2     :     0.002320
      f-2     :     0.002063
      f+3     :     0.000824
      f-3     :     0.002671
      g0      :     0.000117  g :     0.001274
      g+1     :     0.000075
      g-1     :     0.000192
      g+2     :     0.000122
      g-2     :     0.000161
      g+3     :     0.000173
      g-3     :     0.000149
      g+4     :     0.000140
      g-4     :     0.000144
 63 H s       :     0.824332  s :     0.824332
      pz      :     0.008105  p :     0.022363
      px      :     0.006094
      py      :     0.008164
      dz2     :     0.000739  d :     0.002800
      dxz     :     0.000402
      dyz     :     0.000394
      dx2y2   :     0.000539
      dxy     :     0.000726
      f0      :     0.000010  f :     0.000281
      f+1     :     0.000092
      f-1     :     0.000014
      f+2     :     0.000031
      f-2     :     0.000049
      f+3     :     0.000054
      f-3     :     0.000030
 64 C s       :     3.284935  s :     3.284935
      pz      :     0.880061  p :     2.706979
      px      :     0.915868
      py      :     0.911049
      dz2     :     0.025622  d :     0.098134
      dxz     :     0.017981
      dyz     :     0.014088
      dx2y2   :     0.017433
      dxy     :     0.023009
      f0      :     0.001752  f :     0.013490
      f+1     :     0.002568
      f-1     :     0.001236
      f+2     :     0.002466
      f-2     :     0.002094
      f+3     :     0.001814
      f-3     :     0.001558
      g0      :     0.000097  g :     0.001244
      g+1     :     0.000105
      g-1     :     0.000158
      g+2     :     0.000156
      g-2     :     0.000173
      g+3     :     0.000215
      g-3     :     0.000159
      g+4     :     0.000087
      g-4     :     0.000093
 65 H s       :     0.873332  s :     0.873332
      pz      :     0.009342  p :     0.031504
      px      :     0.010605
      py      :     0.011557
      dz2     :     0.000408  d :     0.003543
      dxz     :     0.000381
      dyz     :     0.000901
      dx2y2   :     0.000984
      dxy     :     0.000869
      f0      :     0.000025  f :     0.000311
      f+1     :     0.000019
      f-1     :     0.000046
      f+2     :     0.000028
      f-2     :     0.000053
      f+3     :     0.000023
      f-3     :     0.000117
 66 H s       :     0.714138  s :     0.714138
      pz      :     0.019441  p :     0.078876
      px      :     0.022522
      py      :     0.036912
      dz2     :     0.001670  d :     0.010575
      dxz     :     0.002412
      dyz     :     0.000998
      dx2y2   :     0.001656
      dxy     :     0.003840
      f0      :     0.000047  f :     0.000932
      f+1     :     0.000200
      f-1     :     0.000029
      f+2     :     0.000104
      f-2     :     0.000127
      f+3     :     0.000181
      f-3     :     0.000245
 67 O s       :     3.847880  s :     3.847880
      pz      :     1.552824  p :     4.635521
      px      :     1.659684
      py      :     1.423013
      dz2     :     0.004992  d :     0.033199
      dxz     :     0.001520
      dyz     :     0.009734
      dx2y2   :     0.008226
      dxy     :     0.008726
      f0      :     0.000260  f :     0.003580
      f+1     :     0.000048
      f-1     :     0.000834
      f+2     :     0.000660
      f-2     :     0.000312
      f+3     :     0.000783
      f-3     :     0.000682
      g0      :     0.000018  g :     0.000196
      g+1     :     0.000003
      g-1     :     0.000026
      g+2     :     0.000025
      g-2     :     0.000006
      g+3     :     0.000021
      g-3     :     0.000033
      g+4     :     0.000028
      g-4     :     0.000034
 68 C s       :     3.079568  s :     3.079568
      pz      :     0.763009  p :     2.178049
      px      :     0.747437
      py      :     0.667603
      dz2     :     0.040025  d :     0.252665
      dxz     :     0.018368
      dyz     :     0.068953
      dx2y2   :     0.055327
      dxy     :     0.069993
      f0      :     0.002192  f :     0.032263
      f+1     :     0.002186
      f-1     :     0.006326
      f+2     :     0.003685
      f-2     :     0.005954
      f+3     :     0.004922
      f-3     :     0.006997
      g0      :     0.000415  g :     0.004381
      g+1     :     0.000181
      g-1     :     0.000348
      g+2     :     0.000463
      g-2     :     0.000360
      g+3     :     0.000651
      g-3     :     0.000517
      g+4     :     0.000755
      g-4     :     0.000691
 69 C s       :     3.255635  s :     3.255635
      pz      :     0.840447  p :     2.587881
      px      :     0.879618
      py      :     0.867816
      dz2     :     0.016289  d :     0.113076
      dxz     :     0.015504
      dyz     :     0.023290
      dx2y2   :     0.030467
      dxy     :     0.027526
      f0      :     0.000836  f :     0.017186
      f+1     :     0.002046
      f-1     :     0.003069
      f+2     :     0.002283
      f-2     :     0.003612
      f+3     :     0.002491
      f-3     :     0.002848
      g0      :     0.000143  g :     0.001537
      g+1     :     0.000089
      g-1     :     0.000112
      g+2     :     0.000195
      g-2     :     0.000119
      g+3     :     0.000225
      g-3     :     0.000196
      g+4     :     0.000207
      g-4     :     0.000250
 70 C s       :     3.237954  s :     3.237954
      pz      :     0.911451  p :     2.754073
      px      :     0.910806
      py      :     0.931816
      dz2     :     0.022360  d :     0.101727
      dxz     :     0.008732
      dyz     :     0.022818
      dx2y2   :     0.013730
      dxy     :     0.034087
      f0      :     0.001208  f :     0.012984
      f+1     :     0.001565
      f-1     :     0.002244
      f+2     :     0.001227
      f-2     :     0.002948
      f+3     :     0.002213
      f-3     :     0.001579
      g0      :     0.000080  g :     0.001249
      g+1     :     0.000149
      g-1     :     0.000075
      g+2     :     0.000203
      g-2     :     0.000076
      g+3     :     0.000202
      g-3     :     0.000191
      g+4     :     0.000131
      g-4     :     0.000140
 71 H s       :     0.845760  s :     0.845760
      pz      :     0.009285  p :     0.027787
      px      :     0.009787
      py      :     0.008715
      dz2     :     0.000438  d :     0.003387
      dxz     :     0.000501
      dyz     :     0.000678
      dx2y2   :     0.001324
      dxy     :     0.000445
      f0      :     0.000019  f :     0.000305
      f+1     :     0.000032
      f-1     :     0.000044
      f+2     :     0.000029
      f-2     :     0.000048
      f+3     :     0.000043
      f-3     :     0.000091
 72 C s       :     3.188741  s :     3.188741
      pz      :     0.938733  p :     2.806737
      px      :     0.910811
      py      :     0.957194
      dz2     :     0.017502  d :     0.123547
      dxz     :     0.014227
      dyz     :     0.032404
      dx2y2   :     0.038478
      dxy     :     0.020935
      f0      :     0.001428  f :     0.012468
      f+1     :     0.001760
      f-1     :     0.001412
      f+2     :     0.001365
      f-2     :     0.002663
      f+3     :     0.001343
      f-3     :     0.002497
      g0      :     0.000078  g :     0.001269
      g+1     :     0.000162
      g-1     :     0.000084
      g+2     :     0.000114
      g-2     :     0.000135
      g+3     :     0.000186
      g-3     :     0.000185
      g+4     :     0.000169
      g-4     :     0.000157
 73 H s       :     0.827750  s :     0.827750
      pz      :     0.008600  p :     0.023315
      px      :     0.008298
      py      :     0.006418
      dz2     :     0.000566  d :     0.002870
      dxz     :     0.000245
      dyz     :     0.000671
      dx2y2   :     0.000397
      dxy     :     0.000992
      f0      :     0.000005  f :     0.000283
      f+1     :     0.000005
      f-1     :     0.000096
      f+2     :     0.000030
      f-2     :     0.000044
      f+3     :     0.000074
      f-3     :     0.000029
 74 C s       :     3.198879  s :     3.198879
      pz      :     0.930748  p :     2.754683
      px      :     0.931334
      py      :     0.892602
      dz2     :     0.017640  d :     0.124101
      dxz     :     0.020104
      dyz     :     0.019660
      dx2y2   :     0.040759
      dxy     :     0.025938
      f0      :     0.000581  f :     0.012379
      f+1     :     0.001056
      f-1     :     0.002550
      f+2     :     0.001479
      f-2     :     0.002455
      f+3     :     0.001997
      f-3     :     0.002261
      g0      :     0.000119  g :     0.001267
      g+1     :     0.000035
      g-1     :     0.000112
      g+2     :     0.000154
      g-2     :     0.000098
      g+3     :     0.000183
      g-3     :     0.000154
      g+4     :     0.000191
      g-4     :     0.000221
 75 H s       :     0.828238  s :     0.828238
      pz      :     0.008094  p :     0.022842
      px      :     0.007488
      py      :     0.007259
      dz2     :     0.000927  d :     0.002851
      dxz     :     0.000220
      dyz     :     0.000615
      dx2y2   :     0.000438
      dxy     :     0.000651
      f0      :     0.000047  f :     0.000278
      f+1     :     0.000066
      f-1     :     0.000017
      f+2     :     0.000028
      f-2     :     0.000068
      f+3     :     0.000024
      f-3     :     0.000028
 76 C s       :     3.182279  s :     3.182279
      pz      :     0.929372  p :     2.810900
      px      :     0.937747
      py      :     0.943781
      dz2     :     0.022445  d :     0.121785
      dxz     :     0.007581
      dyz     :     0.032565
      dx2y2   :     0.013736
      dxy     :     0.045459
      f0      :     0.001144  f :     0.012444
      f+1     :     0.001504
      f-1     :     0.002189
      f+2     :     0.001218
      f-2     :     0.002699
      f+3     :     0.002167
      f-3     :     0.001522
      g0      :     0.000081  g :     0.001271
      g+1     :     0.000145
      g-1     :     0.000079
      g+2     :     0.000203
      g-2     :     0.000075
      g+3     :     0.000206
      g-3     :     0.000193
      g+4     :     0.000142
      g-4     :     0.000146
 77 H s       :     0.825142  s :     0.825142
      pz      :     0.008543  p :     0.023379
      px      :     0.007862
      py      :     0.006974
      dz2     :     0.000336  d :     0.002871
      dxz     :     0.000432
      dyz     :     0.000640
      dx2y2   :     0.001123
      dxy     :     0.000340
      f0      :     0.000018  f :     0.000282
      f+1     :     0.000031
      f-1     :     0.000036
      f+2     :     0.000031
      f-2     :     0.000047
      f+3     :     0.000030
      f-3     :     0.000089
 78 C s       :     3.260780  s :     3.260780
      pz      :     0.911851  p :     2.726661
      px      :     0.890060
      py      :     0.924750
      dz2     :     0.017747  d :     0.100197
      dxz     :     0.011743
      dyz     :     0.024315
      dx2y2   :     0.030633
      dxy     :     0.015758
      f0      :     0.001423  f :     0.012885
      f+1     :     0.001866
      f-1     :     0.001399
      f+2     :     0.001669
      f-2     :     0.002634
      f+3     :     0.001409
      f-3     :     0.002487
      g0      :     0.000076  g :     0.001255
      g+1     :     0.000163
      g-1     :     0.000080
      g+2     :     0.000109
      g-2     :     0.000138
      g+3     :     0.000189
      g-3     :     0.000187
      g+4     :     0.000165
      g-4     :     0.000148
 79 H s       :     0.854009  s :     0.854009
      pz      :     0.008450  p :     0.025877
      px      :     0.009693
      py      :     0.007734
      dz2     :     0.000672  d :     0.003238
      dxz     :     0.000347
      dyz     :     0.000589
      dx2y2   :     0.000642
      dxy     :     0.000989
      f0      :     0.000007  f :     0.000302
      f+1     :     0.000005
      f-1     :     0.000100
      f+2     :     0.000030
      f-2     :     0.000044
      f+3     :     0.000072
      f-3     :     0.000044
 80 O s       :     3.788193  s :     3.788193
      pz      :     1.590560  p :     4.559683
      px      :     1.427297
      py      :     1.541826
      dz2     :     0.003107  d :     0.029385
      dxz     :     0.004014
      dyz     :     0.006588
      dx2y2   :     0.007346
      dxy     :     0.008330
      f0      :     0.000394  f :     0.003054
      f+1     :     0.000386
      f-1     :     0.000299
      f+2     :     0.000459
      f-2     :     0.000489
      f+3     :     0.000592
      f-3     :     0.000435
      g0      :     0.000008  g :     0.000178
      g+1     :     0.000007
      g-1     :     0.000015
      g+2     :     0.000010
      g-2     :     0.000023
      g+3     :     0.000037
      g-3     :     0.000019
      g+4     :     0.000030
      g-4     :     0.000031
 81 H s       :     0.619379  s :     0.619379
      pz      :     0.031783  p :     0.101687
      px      :     0.047677
      py      :     0.022228
      dz2     :     0.002870  d :     0.011392
      dxz     :     0.002290
      dyz     :     0.001486
      dx2y2   :     0.002409
      dxy     :     0.002337
      f0      :     0.000130  f :     0.001392
      f+1     :     0.000383
      f-1     :     0.000040
      f+2     :     0.000302
      f-2     :     0.000191
      f+3     :     0.000204
      f-3     :     0.000143


                     *******************************
                     * LOEWDIN POPULATION ANALYSIS *
                     *******************************

----------------------
LOEWDIN ATOMIC CHARGES
----------------------
   0 O :    0.596844
   1 O :    0.404530
   2 N :    0.389725
   3 N :    0.596856
   4 C :   -0.484941
   5 C :   -0.144556
   6 H :   -0.015362
   7 C :   -0.084225
   8 C :    0.080541
   9 H :   -0.043853
  10 C :    0.058483
  11 H :   -0.051757
  12 C :    0.055825
  13 H :   -0.052850
  14 C :    0.059558
  15 H :   -0.051838
  16 C :    0.071746
  17 H :   -0.050504
  18 C :   -0.404634
  19 C :    0.241159
  20 H :   -0.048608
  21 H :   -0.044507
  22 H :   -0.055173
  23 C :    0.223306
  24 H :   -0.052258
  25 H :   -0.049283
  26 H :   -0.051548
  27 C :    0.240788
  28 H :   -0.044512
  29 H :   -0.049459
  30 H :   -0.057742
  31 C :   -0.206526
  32 C :   -0.049719
  33 C :    0.067764
  34 H :   -0.051701
  35 C :    0.032780
  36 H :   -0.059663
  37 C :    0.042816
  38 H :   -0.051226
  39 C :    0.063896
  40 H :   -0.054779
  41 C :   -0.242924
  42 C :    0.250583
  43 H :   -0.042066
  44 H :   -0.044037
  45 H :   -0.062858
  46 C :    0.250475
  47 H :   -0.063261
  48 H :   -0.045636
  49 H :   -0.045497
  50 C :    0.232692
  51 H :   -0.047548
  52 H :   -0.043728
  53 H :   -0.047270
  54 C :   -0.737816
  55 C :   -0.121101
  56 C :    0.101024
  57 H :   -0.040431
  58 C :    0.074684
  59 H :   -0.047621
  60 C :    0.084651
  61 H :   -0.045026
  62 C :    0.075840
  63 H :   -0.047474
  64 C :    0.104104
  65 H :   -0.043431
  66 H :   -0.198551
  67 O :    0.295300
  68 C :   -0.779143
  69 C :   -0.128290
  70 C :    0.091504
  71 H :   -0.046660
  72 C :    0.069722
  73 H :   -0.049057
  74 C :    0.078322
  75 H :   -0.046798
  76 C :    0.070267
  77 H :   -0.049037
  78 C :    0.092712
  79 H :   -0.044474
  80 O :    0.711670
  81 H :   -0.389207

-------------------------------
LOEWDIN REDUCED ORBITAL CHARGES
-------------------------------
  0 O s       :     3.035505  s :     3.035505
      pz      :     1.417142  p :     4.153449
      px      :     1.455763
      py      :     1.280543
      dz2     :     0.022648  d :     0.182702
      dxz     :     0.021546
      dyz     :     0.041306
      dx2y2   :     0.042120
      dxy     :     0.055082
      f0      :     0.002469  f :     0.030419
      f+1     :     0.002675
      f-1     :     0.004818
      f+2     :     0.003467
      f-2     :     0.004826
      f+3     :     0.004971
      f-3     :     0.007192
      g0      :     0.000131  g :     0.001082
      g+1     :     0.000069
      g-1     :     0.000092
      g+2     :     0.000053
      g-2     :     0.000165
      g+3     :     0.000156
      g-3     :     0.000138
      g+4     :     0.000125
      g-4     :     0.000153
  1 O s       :     3.202473  s :     3.202473
      pz      :     1.423394  p :     4.269013
      px      :     1.406922
      py      :     1.438697
      dz2     :     0.014239  d :     0.100857
      dxz     :     0.031854
      dyz     :     0.005826
      dx2y2   :     0.025481
      dxy     :     0.023457
      f0      :     0.001802  f :     0.021954
      f+1     :     0.004937
      f-1     :     0.000294
      f+2     :     0.004340
      f-2     :     0.002820
      f+3     :     0.003009
      f-3     :     0.004752
      g0      :     0.000110  g :     0.001175
      g+1     :     0.000130
      g-1     :     0.000017
      g+2     :     0.000174
      g-2     :     0.000033
      g+3     :     0.000167
      g-3     :     0.000207
      g+4     :     0.000140
      g-4     :     0.000196
  2 N s       :     2.849923  s :     2.849923
      pz      :     1.150785  p :     3.411783
      px      :     1.045315
      py      :     1.215683
      dz2     :     0.088507  d :     0.288298
      dxz     :     0.069726
      dyz     :     0.068183
      dx2y2   :     0.034346
      dxy     :     0.027535
      f0      :     0.010554  f :     0.056107
      f+1     :     0.013422
      f-1     :     0.009260
      f+2     :     0.009643
      f-2     :     0.006018
      f+3     :     0.003851
      f-3     :     0.003358
      g0      :     0.000718  g :     0.004163
      g+1     :     0.000711
      g-1     :     0.000646
      g+2     :     0.000717
      g-2     :     0.000719
      g+3     :     0.000256
      g-3     :     0.000228
      g+4     :     0.000057
      g-4     :     0.000112
  3 N s       :     2.675182  s :     2.675182
      pz      :     1.038255  p :     3.339538
      px      :     1.096338
      py      :     1.204944
      dz2     :     0.091904  d :     0.330099
      dxz     :     0.100513
      dyz     :     0.061822
      dx2y2   :     0.044498
      dxy     :     0.031363
      f0      :     0.010636  f :     0.055364
      f+1     :     0.015999
      f-1     :     0.007031
      f+2     :     0.007991
      f-2     :     0.006445
      f+3     :     0.003806
      f-3     :     0.003456
      g0      :     0.000356  g :     0.002961
      g+1     :     0.000739
      g-1     :     0.000290
      g+2     :     0.000334
      g-2     :     0.000275
      g+3     :     0.000330
      g-3     :     0.000296
      g+4     :     0.000168
      g-4     :     0.000172
  4 C s       :     2.593798  s :     2.593798
      pz      :     0.983269  p :     2.626349
      px      :     0.835282
      py      :     0.807799
      dz2     :     0.206099  d :     0.948152
      dxz     :     0.193974
      dyz     :     0.263442
      dx2y2   :     0.139523
      dxy     :     0.145114
      f0      :     0.035960  f :     0.281653
      f+1     :     0.046404
      f-1     :     0.062214
      f+2     :     0.042275
      f-2     :     0.029617
      f+3     :     0.034930
      f-3     :     0.030252
      g0      :     0.004747  g :     0.034989
      g+1     :     0.003552
      g-1     :     0.004354
      g+2     :     0.005509
      g-2     :     0.005052
      g+3     :     0.003750
      g-3     :     0.002790
      g+4     :     0.002830
      g-4     :     0.002406
  5 C s       :     2.522192  s :     2.522192
      pz      :     0.824914  p :     2.685903
      px      :     0.939077
      py      :     0.921911
      dz2     :     0.161617  d :     0.727619
      dxz     :     0.139285
      dyz     :     0.181301
      dx2y2   :     0.129318
      dxy     :     0.116099
      f0      :     0.039001  f :     0.194616
      f+1     :     0.031479
      f-1     :     0.035499
      f+2     :     0.025731
      f-2     :     0.023031
      f+3     :     0.023807
      f-3     :     0.016068
      g0      :     0.002735  g :     0.014226
      g+1     :     0.001963
      g-1     :     0.002386
      g+2     :     0.001393
      g-2     :     0.001651
      g+3     :     0.000987
      g-3     :     0.000934
      g+4     :     0.000828
      g-4     :     0.001349
  6 H s       :     0.731666  s :     0.731666
      pz      :     0.048245  p :     0.199405
      px      :     0.091693
      py      :     0.059468
      dz2     :     0.011671  d :     0.074197
      dxz     :     0.018260
      dyz     :     0.004456
      dx2y2   :     0.021799
      dxy     :     0.018011
      f0      :     0.000711  f :     0.010093
      f+1     :     0.002165
      f-1     :     0.000389
      f+2     :     0.001320
      f-2     :     0.001160
      f+3     :     0.002859
      f-3     :     0.001489
  7 C s       :     2.565393  s :     2.565393
      pz      :     0.789925  p :     2.701794
      px      :     0.993125
      py      :     0.918744
      dz2     :     0.066036  d :     0.644132
      dxz     :     0.096821
      dyz     :     0.087110
      dx2y2   :     0.205056
      dxy     :     0.189109
      f0      :     0.009701  f :     0.158565
      f+1     :     0.010141
      f-1     :     0.013200
      f+2     :     0.021861
      f-2     :     0.018863
      f+3     :     0.058504
      f-3     :     0.026293
      g0      :     0.001217  g :     0.014340
      g+1     :     0.000855
      g-1     :     0.001083
      g+2     :     0.000975
      g-2     :     0.001415
      g+3     :     0.001360
      g-3     :     0.001609
      g+4     :     0.002762
      g-4     :     0.003067
  8 C s       :     2.576557  s :     2.576557
      pz      :     0.781496  p :     2.703538
      px      :     0.939515
      py      :     0.982527
      dz2     :     0.042223  d :     0.511107
      dxz     :     0.056855
      dyz     :     0.084046
      dx2y2   :     0.137870
      dxy     :     0.190114
      f0      :     0.007574  f :     0.116499
      f+1     :     0.008778
      f-1     :     0.007743
      f+2     :     0.021034
      f-2     :     0.008425
      f+3     :     0.041342
      f-3     :     0.021602
      g0      :     0.000785  g :     0.011759
      g+1     :     0.000626
      g-1     :     0.001375
      g+2     :     0.001125
      g-2     :     0.000924
      g+3     :     0.000724
      g-3     :     0.001162
      g+4     :     0.002899
      g-4     :     0.002138
  9 H s       :     0.781104  s :     0.781104
      pz      :     0.054218  p :     0.187536
      px      :     0.069852
      py      :     0.063466
      dz2     :     0.007196  d :     0.065552
      dxz     :     0.011969
      dyz     :     0.009154
      dx2y2   :     0.023115
      dxy     :     0.014119
      f0      :     0.000723  f :     0.009661
      f+1     :     0.000985
      f-1     :     0.000739
      f+2     :     0.000730
      f-2     :     0.001637
      f+3     :     0.002777
      f-3     :     0.002069
 10 C s       :     2.587026  s :     2.587026
      pz      :     0.787544  p :     2.720197
      px      :     0.939027
      py      :     0.993626
      dz2     :     0.039565  d :     0.508845
      dxz     :     0.041801
      dyz     :     0.098468
      dx2y2   :     0.165968
      dxy     :     0.163043
      f0      :     0.007434  f :     0.113787
      f+1     :     0.006758
      f-1     :     0.009008
      f+2     :     0.016519
      f-2     :     0.012457
      f+3     :     0.039019
      f-3     :     0.022591
      g0      :     0.000750  g :     0.011663
      g+1     :     0.000574
      g-1     :     0.001413
      g+2     :     0.000781
      g-2     :     0.001226
      g+3     :     0.000767
      g-3     :     0.001165
      g+4     :     0.001847
      g-4     :     0.003139
 11 H s       :     0.790763  s :     0.790763
      pz      :     0.054605  p :     0.186885
      px      :     0.083143
      py      :     0.049136
      dz2     :     0.006982  d :     0.064482
      dxz     :     0.016325
      dyz     :     0.004349
      dx2y2   :     0.018096
      dxy     :     0.018730
      f0      :     0.000733  f :     0.009628
      f+1     :     0.001381
      f-1     :     0.000336
      f+2     :     0.001195
      f-2     :     0.001134
      f+3     :     0.002844
      f-3     :     0.002005
 12 C s       :     2.587888  s :     2.587888
      pz      :     0.790827  p :     2.721807
      px      :     0.979871
      py      :     0.951109
      dz2     :     0.053369  d :     0.508997
      dxz     :     0.095131
      dyz     :     0.034828
      dx2y2   :     0.189685
      dxy     :     0.135984
      f0      :     0.005365  f :     0.113859
      f+1     :     0.009000
      f-1     :     0.009512
      f+2     :     0.012022
      f-2     :     0.018279
      f+3     :     0.038223
      f-3     :     0.021459
      g0      :     0.001123  g :     0.011623
      g+1     :     0.000836
      g-1     :     0.000650
      g+2     :     0.000732
      g-2     :     0.001240
      g+3     :     0.001318
      g-3     :     0.001208
      g+4     :     0.002442
      g-4     :     0.002074
 13 H s       :     0.791948  s :     0.791948
      pz      :     0.050972  p :     0.186914
      px      :     0.044842
      py      :     0.091100
      dz2     :     0.004693  d :     0.064361
      dxz     :     0.000781
      dyz     :     0.020167
      dx2y2   :     0.015004
      dxy     :     0.023716
      f0      :     0.001079  f :     0.009627
      f+1     :     0.000259
      f-1     :     0.001001
      f+2     :     0.001622
      f-2     :     0.000200
      f+3     :     0.003203
      f-3     :     0.002262
 14 C s       :     2.586652  s :     2.586652
      pz      :     0.789373  p :     2.719186
      px      :     0.952171
      py      :     0.977642
      dz2     :     0.039883  d :     0.509357
      dxz     :     0.057161
      dyz     :     0.084278
      dx2y2   :     0.137065
      dxy     :     0.190971
      f0      :     0.007500  f :     0.113627
      f+1     :     0.008541
      f-1     :     0.007201
      f+2     :     0.021083
      f-2     :     0.007991
      f+3     :     0.040691
      f-3     :     0.020619
      g0      :     0.000760  g :     0.011621
      g+1     :     0.000625
      g-1     :     0.001362
      g+2     :     0.001118
      g-2     :     0.000847
      g+3     :     0.000786
      g-3     :     0.001176
      g+4     :     0.002849
      g-4     :     0.002098
 15 H s       :     0.790588  s :     0.790588
      pz      :     0.054944  p :     0.187044
      px      :     0.071049
      py      :     0.061051
      dz2     :     0.007120  d :     0.064577
      dxz     :     0.012064
      dyz     :     0.008651
      dx2y2   :     0.022751
      dxy     :     0.013991
      f0      :     0.000720  f :     0.009629
      f+1     :     0.001001
      f-1     :     0.000741
      f+2     :     0.000746
      f-2     :     0.001613
      f+3     :     0.002768
      f-3     :     0.002041
 16 C s       :     2.576017  s :     2.576017
      pz      :     0.782497  p :     2.711678
      px      :     0.932201
      py      :     0.996979
      dz2     :     0.041512  d :     0.512568
      dxz     :     0.045526
      dyz     :     0.100183
      dx2y2   :     0.162304
      dxy     :     0.163044
      f0      :     0.007835  f :     0.116240
      f+1     :     0.006732
      f-1     :     0.009546
      f+2     :     0.016869
      f-2     :     0.013262
      f+3     :     0.039274
      f-3     :     0.022724
      g0      :     0.000792  g :     0.011751
      g+1     :     0.000577
      g-1     :     0.001420
      g+2     :     0.000723
      g-2     :     0.001250
      g+3     :     0.000813
      g-3     :     0.001194
      g+4     :     0.001873
      g-4     :     0.003109
 17 H s       :     0.778916  s :     0.778916
      pz      :     0.055523  p :     0.194552
      px      :     0.084645
      py      :     0.054383
      dz2     :     0.007614  d :     0.067241
      dxz     :     0.016730
      dyz     :     0.005263
      dx2y2   :     0.018781
      dxy     :     0.018853
      f0      :     0.000704  f :     0.009795
      f+1     :     0.001507
      f-1     :     0.000337
      f+2     :     0.001291
      f-2     :     0.001176
      f+3     :     0.002778
      f-3     :     0.002002
 18 C s       :     2.544840  s :     2.544840
      pz      :     0.884919  p :     2.708066
      px      :     0.896173
      py      :     0.926974
      dz2     :     0.161375  d :     0.893461
      dxz     :     0.190218
      dyz     :     0.189547
      dx2y2   :     0.177726
      dxy     :     0.174594
      f0      :     0.033590  f :     0.242571
      f+1     :     0.042791
      f-1     :     0.023992
      f+2     :     0.037607
      f-2     :     0.040791
      f+3     :     0.026975
      f-3     :     0.036825
      g0      :     0.001580  g :     0.015696
      g+1     :     0.001777
      g-1     :     0.001569
      g+2     :     0.001829
      g-2     :     0.001915
      g+3     :     0.002186
      g-3     :     0.001994
      g+4     :     0.001626
      g-4     :     0.001220
 19 C s       :     2.537792  s :     2.537792
      pz      :     0.932601  p :     2.758535
      px      :     0.935396
      py      :     0.890538
      dz2     :     0.041852  d :     0.384164
      dxz     :     0.061944
      dyz     :     0.117261
      dx2y2   :     0.107265
      dxy     :     0.055842
      f0      :     0.008090  f :     0.074507
      f+1     :     0.005692
      f-1     :     0.012161
      f+2     :     0.011529
      f-2     :     0.010089
      f+3     :     0.013346
      f-3     :     0.013602
      g0      :     0.000352  g :     0.003842
      g+1     :     0.000241
      g-1     :     0.000374
      g+2     :     0.000415
      g-2     :     0.000290
      g+3     :     0.000422
      g-3     :     0.000476
      g+4     :     0.000865
      g-4     :     0.000406
 20 H s       :     0.781457  s :     0.781457
      pz      :     0.057769  p :     0.190426
      px      :     0.084020
      py      :     0.048636
      dz2     :     0.007878  d :     0.067360
      dxz     :     0.021795
      dyz     :     0.003607
      dx2y2   :     0.012973
      dxy     :     0.021106
      f0      :     0.000787  f :     0.009364
      f+1     :     0.001938
      f-1     :     0.000046
      f+2     :     0.001790
      f-2     :     0.000924
      f+3     :     0.001559
      f-3     :     0.002320
 21 H s       :     0.776988  s :     0.776988
      pz      :     0.073207  p :     0.190578
      px      :     0.064458
      py      :     0.052913
      dz2     :     0.020630  d :     0.067519
      dxz     :     0.011538
      dyz     :     0.015223
      dx2y2   :     0.012317
      dxy     :     0.007811
      f0      :     0.001778  f :     0.009422
      f+1     :     0.001871
      f-1     :     0.001073
      f+2     :     0.001936
      f-2     :     0.001602
      f+3     :     0.000615
      f-3     :     0.000547
 22 H s       :     0.780637  s :     0.780637
      pz      :     0.077650  p :     0.196881
      px      :     0.054788
      py      :     0.064443
      dz2     :     0.019704  d :     0.068188
      dxz     :     0.016294
      dyz     :     0.013502
      dx2y2   :     0.010128
      dxy     :     0.008559
      f0      :     0.001850  f :     0.009467
      f+1     :     0.000911
      f-1     :     0.002101
      f+2     :     0.001715
      f-2     :     0.001883
      f+3     :     0.000384
      f-3     :     0.000622
 23 C s       :     2.541487  s :     2.541487
      pz      :     0.902975  p :     2.760961
      px      :     0.939271
      py      :     0.918715
      dz2     :     0.072708  d :     0.394827
      dxz     :     0.116808
      dyz     :     0.073970
      dx2y2   :     0.093713
      dxy     :     0.037627
      f0      :     0.015729  f :     0.075520
      f+1     :     0.011363
      f-1     :     0.011875
      f+2     :     0.010853
      f-2     :     0.012800
      f+3     :     0.007200
      f-3     :     0.005699
      g0      :     0.000549  g :     0.003900
      g+1     :     0.000351
      g-1     :     0.000761
      g+2     :     0.000418
      g-2     :     0.000834
      g+3     :     0.000340
      g-3     :     0.000330
      g+4     :     0.000137
      g-4     :     0.000178
 24 H s       :     0.786367  s :     0.786367
      pz      :     0.050350  p :     0.189212
      px      :     0.056464
      py      :     0.082397
      dz2     :     0.005734  d :     0.067304
      dxz     :     0.003726
      dyz     :     0.021279
      dx2y2   :     0.016924
      dxy     :     0.019642
      f0      :     0.001018  f :     0.009374
      f+1     :     0.000181
      f-1     :     0.001289
      f+2     :     0.001618
      f-2     :     0.000873
      f+3     :     0.002033
      f-3     :     0.002361
 25 H s       :     0.783709  s :     0.783709
      pz      :     0.064623  p :     0.189059
      px      :     0.068325
      py      :     0.056110
      dz2     :     0.018551  d :     0.067132
      dxz     :     0.012500
      dyz     :     0.011841
      dx2y2   :     0.015484
      dxy     :     0.008757
      f0      :     0.001164  f :     0.009382
      f+1     :     0.002280
      f-1     :     0.000742
      f+2     :     0.001967
      f-2     :     0.001548
      f+3     :     0.000957
      f-3     :     0.000723
 26 H s       :     0.785886  s :     0.785886
      pz      :     0.055857  p :     0.189075
      px      :     0.081201
      py      :     0.052017
      dz2     :     0.010519  d :     0.067224
      dxz     :     0.019265
      dyz     :     0.005161
      dx2y2   :     0.012146
      dxy     :     0.020133
      f0      :     0.000586  f :     0.009362
      f+1     :     0.002449
      f-1     :     0.000035
      f+2     :     0.001639
      f-2     :     0.001335
      f+3     :     0.001299
      f-3     :     0.002019
 27 C s       :     2.538150  s :     2.538150
      pz      :     0.929999  p :     2.757599
      px      :     0.888815
      py      :     0.938785
      dz2     :     0.052620  d :     0.385063
      dxz     :     0.097465
      dyz     :     0.078031
      dx2y2   :     0.085375
      dxy     :     0.071572
      f0      :     0.006226  f :     0.074553
      f+1     :     0.014779
      f-1     :     0.007367
      f+2     :     0.009559
      f-2     :     0.011055
      f+3     :     0.009939
      f-3     :     0.015628
      g0      :     0.000415  g :     0.003846
      g+1     :     0.000253
      g-1     :     0.000242
      g+2     :     0.000684
      g-2     :     0.000148
      g+3     :     0.000322
      g-3     :     0.000698
      g+4     :     0.000318
      g-4     :     0.000765
 28 H s       :     0.777750  s :     0.777750
      pz      :     0.067785  p :     0.190035
      px      :     0.063871
      py      :     0.058379
      dz2     :     0.018347  d :     0.067319
      dxz     :     0.012264
      dyz     :     0.012510
      dx2y2   :     0.014678
      dxy     :     0.009519
      f0      :     0.001209  f :     0.009408
      f+1     :     0.002185
      f-1     :     0.000645
      f+2     :     0.001949
      f-2     :     0.001661
      f+3     :     0.001005
      f-3     :     0.000754
 29 H s       :     0.782195  s :     0.782195
      pz      :     0.055468  p :     0.190615
      px      :     0.052112
      py      :     0.083036
      dz2     :     0.005915  d :     0.067293
      dxz     :     0.003931
      dyz     :     0.022547
      dx2y2   :     0.015485
      dxy     :     0.019415
      f0      :     0.000987  f :     0.009356
      f+1     :     0.000164
      f-1     :     0.001419
      f+2     :     0.001660
      f-2     :     0.001033
      f+3     :     0.001935
      f-3     :     0.002159
 30 H s       :     0.781761  s :     0.781761
      pz      :     0.078402  p :     0.198297
      px      :     0.053225
      py      :     0.066670
      dz2     :     0.020656  d :     0.068240
      dxz     :     0.018175
      dyz     :     0.013410
      dx2y2   :     0.009026
      dxy     :     0.006973
      f0      :     0.002140  f :     0.009444
      f+1     :     0.001325
      f-1     :     0.002059
      f+2     :     0.001561
      f-2     :     0.001696
      f+3     :     0.000244
      f-3     :     0.000419
 31 C s       :     2.557274  s :     2.557274
      pz      :     0.953267  p :     2.658445
      px      :     0.912071
      py      :     0.793106
      dz2     :     0.170708  d :     0.767737
      dxz     :     0.212567
      dyz     :     0.146948
      dx2y2   :     0.122075
      dxy     :     0.115439
      f0      :     0.028244  f :     0.202634
      f+1     :     0.056954
      f-1     :     0.023890
      f+2     :     0.031037
      f-2     :     0.031305
      f+3     :     0.017235
      f-3     :     0.013968
      g0      :     0.002599  g :     0.020437
      g+1     :     0.003889
      g-1     :     0.001871
      g+2     :     0.001974
      g-2     :     0.002202
      g+3     :     0.002381
      g-3     :     0.002236
      g+4     :     0.002183
      g-4     :     0.001102
 32 C s       :     2.561806  s :     2.561806
      pz      :     0.968105  p :     2.703351
      px      :     0.926390
      py      :     0.808855
      dz2     :     0.168291  d :     0.618447
      dxz     :     0.171459
      dyz     :     0.100629
      dx2y2   :     0.088740
      dxy     :     0.089329
      f0      :     0.019874  f :     0.152471
      f+1     :     0.051292
      f-1     :     0.020853
      f+2     :     0.016093
      f-2     :     0.017079
      f+3     :     0.015917
      f-3     :     0.011364
      g0      :     0.002257  g :     0.013644
      g+1     :     0.002951
      g-1     :     0.001403
      g+2     :     0.001155
      g-2     :     0.001118
      g+3     :     0.001234
      g-3     :     0.001454
      g+4     :     0.001339
      g-4     :     0.000735
 33 C s       :     2.571371  s :     2.571371
      pz      :     0.942236  p :     2.703761
      px      :     0.964273
      py      :     0.797252
      dz2     :     0.147093  d :     0.527928
      dxz     :     0.130041
      dyz     :     0.043022
      dx2y2   :     0.103538
      dxy     :     0.104234
      f0      :     0.014393  f :     0.117355
      f+1     :     0.033175
      f-1     :     0.007330
      f+2     :     0.018719
      f-2     :     0.019855
      f+3     :     0.011783
      f-3     :     0.012100
      g0      :     0.001439  g :     0.011821
      g+1     :     0.001586
      g-1     :     0.000326
      g+2     :     0.001371
      g-2     :     0.001334
      g+3     :     0.001325
      g-3     :     0.001827
      g+4     :     0.001532
      g-4     :     0.001081
 34 H s       :     0.770187  s :     0.770187
      pz      :     0.095081  p :     0.202906
      px      :     0.052688
      py      :     0.055137
      dz2     :     0.020115  d :     0.068755
      dxz     :     0.024544
      dyz     :     0.020832
      dx2y2   :     0.001562
      dxy     :     0.001701
      f0      :     0.003082  f :     0.009853
      f+1     :     0.003506
      f-1     :     0.002773
      f+2     :     0.000212
      f-2     :     0.000242
      f+3     :     0.000020
      f-3     :     0.000017
 35 C s       :     2.583306  s :     2.583306
      pz      :     0.979545  p :     2.747414
      px      :     0.940643
      py      :     0.827226
      dz2     :     0.120764  d :     0.510567
      dxz     :     0.187284
      dyz     :     0.088757
      dx2y2   :     0.058324
      dxy     :     0.055439
      f0      :     0.018556  f :     0.114205
      f+1     :     0.037576
      f-1     :     0.019867
      f+2     :     0.008778
      f-2     :     0.009827
      f+3     :     0.010876
      f-3     :     0.008726
      g0      :     0.002533  g :     0.011729
      g+1     :     0.002189
      g-1     :     0.001584
      g+2     :     0.000833
      g-2     :     0.000956
      g+3     :     0.000497
      g-3     :     0.001131
      g+4     :     0.001179
      g-4     :     0.000827
 36 H s       :     0.794734  s :     0.794734
      pz      :     0.062738  p :     0.190215
      px      :     0.069132
      py      :     0.058345
      dz2     :     0.018468  d :     0.064975
      dxz     :     0.013614
      dyz     :     0.009706
      dx2y2   :     0.011385
      dxy     :     0.011803
      f0      :     0.001340  f :     0.009738
      f+1     :     0.002664
      f-1     :     0.000565
      f+2     :     0.001674
      f-2     :     0.001713
      f+3     :     0.000910
      f-3     :     0.000873
 37 C s       :     2.583657  s :     2.583657
      pz      :     0.997632  p :     2.716349
      px      :     0.926544
      py      :     0.792174
      dz2     :     0.149806  d :     0.528271
      dxz     :     0.165725
      dyz     :     0.115032
      dx2y2   :     0.046470
      dxy     :     0.051239
      f0      :     0.020046  f :     0.116903
      f+1     :     0.039137
      f-1     :     0.017274
      f+2     :     0.013196
      f-2     :     0.013999
      f+3     :     0.005755
      f-3     :     0.007496
      g0      :     0.002032  g :     0.012005
      g+1     :     0.003322
      g-1     :     0.001563
      g+2     :     0.000873
      g-2     :     0.000762
      g+3     :     0.001004
      g-3     :     0.001248
      g+4     :     0.000584
      g-4     :     0.000617
 38 H s       :     0.791143  s :     0.791143
      pz      :     0.049832  p :     0.186168
      px      :     0.079261
      py      :     0.057075
      dz2     :     0.010843  d :     0.064302
      dxz     :     0.017240
      dyz     :     0.005765
      dx2y2   :     0.015415
      dxy     :     0.015040
      f0      :     0.000756  f :     0.009613
      f+1     :     0.002329
      f-1     :     0.000457
      f+2     :     0.001320
      f-2     :     0.001384
      f+3     :     0.001863
      f-3     :     0.001503
 39 C s       :     2.568078  s :     2.568078
      pz      :     0.944654  p :     2.737581
      px      :     0.960303
      py      :     0.832625
      dz2     :     0.145950  d :     0.502780
      dxz     :     0.126152
      dyz     :     0.043648
      dx2y2   :     0.093171
      dxy     :     0.093860
      f0      :     0.014849  f :     0.115956
      f+1     :     0.032456
      f-1     :     0.007353
      f+2     :     0.017389
      f-2     :     0.018664
      f+3     :     0.012717
      f-3     :     0.012526
      g0      :     0.001341  g :     0.011709
      g+1     :     0.001827
      g-1     :     0.000349
      g+2     :     0.001392
      g-2     :     0.001309
      g+3     :     0.001281
      g-3     :     0.001751
      g+4     :     0.001356
      g-4     :     0.001103
 40 H s       :     0.769253  s :     0.769253
      pz      :     0.098744  p :     0.206017
      px      :     0.047667
      py      :     0.059606
      dz2     :     0.019344  d :     0.069464
      dxz     :     0.024500
      dyz     :     0.022980
      dx2y2   :     0.001274
      dxy     :     0.001366
      f0      :     0.003090  f :     0.010045
      f+1     :     0.003363
      f-1     :     0.002899
      f+2     :     0.000322
      f-2     :     0.000344
      f+3     :     0.000012
      f-3     :     0.000015
 41 C s       :     2.529480  s :     2.529480
      pz      :     0.904285  p :     2.714125
      px      :     0.900225
      py      :     0.909615
      dz2     :     0.172461  d :     0.790253
      dxz     :     0.143570
      dyz     :     0.141905
      dx2y2   :     0.162234
      dxy     :     0.170085
      f0      :     0.019376  f :     0.197574
      f+1     :     0.037990
      f-1     :     0.039524
      f+2     :     0.017609
      f-2     :     0.021099
      f+3     :     0.041361
      f-3     :     0.020615
      g0      :     0.001428  g :     0.011492
      g+1     :     0.001591
      g-1     :     0.001522
      g+2     :     0.001110
      g-2     :     0.001023
      g+3     :     0.000970
      g-3     :     0.000912
      g+4     :     0.001393
      g-4     :     0.001544
 42 C s       :     2.529670  s :     2.529670
      pz      :     0.929154  p :     2.743805
      px      :     0.932740
      py      :     0.881910
      dz2     :     0.113557  d :     0.396207
      dxz     :     0.033416
      dyz     :     0.068340
      dx2y2   :     0.066345
      dxy     :     0.114549
      f0      :     0.010797  f :     0.075912
      f+1     :     0.002267
      f-1     :     0.013742
      f+2     :     0.012195
      f-2     :     0.010463
      f+3     :     0.013976
      f-3     :     0.012472
      g0      :     0.000535  g :     0.003823
      g+1     :     0.000101
      g-1     :     0.000304
      g+2     :     0.000641
      g-2     :     0.000148
      g+3     :     0.000370
      g-3     :     0.000574
      g+4     :     0.000452
      g-4     :     0.000697
 43 H s       :     0.773026  s :     0.773026
      pz      :     0.058138  p :     0.191636
      px      :     0.072881
      py      :     0.060618
      dz2     :     0.011975  d :     0.067995
      dxz     :     0.012810
      dyz     :     0.007902
      dx2y2   :     0.022319
      dxy     :     0.012989
      f0      :     0.000593  f :     0.009410
      f+1     :     0.001634
      f-1     :     0.001015
      f+2     :     0.000552
      f-2     :     0.001543
      f+3     :     0.002499
      f-3     :     0.001574
 44 H s       :     0.774962  s :     0.774962
      pz      :     0.059560  p :     0.191873
      px      :     0.078882
      py      :     0.053431
      dz2     :     0.013685  d :     0.067805
      dxz     :     0.015204
      dyz     :     0.004459
      dx2y2   :     0.016626
      dxy     :     0.017831
      f0      :     0.000549  f :     0.009398
      f+1     :     0.002342
      f-1     :     0.000461
      f+2     :     0.001066
      f-2     :     0.001154
      f+3     :     0.002323
      f-3     :     0.001502
 45 H s       :     0.772426  s :     0.772426
      pz      :     0.096013  p :     0.210567
      px      :     0.058846
      py      :     0.055707
      dz2     :     0.016959  d :     0.070288
      dxz     :     0.026698
      dyz     :     0.024889
      dx2y2   :     0.001259
      dxy     :     0.000483
      f0      :     0.002725  f :     0.009577
      f+1     :     0.003424
      f-1     :     0.003076
      f+2     :     0.000258
      f-2     :     0.000073
      f+3     :     0.000005
      f-3     :     0.000015
 46 C s       :     2.532734  s :     2.532734
      pz      :     0.929070  p :     2.743330
      px      :     0.896042
      py      :     0.918219
      dz2     :     0.096420  d :     0.394429
      dxz     :     0.066988
      dyz     :     0.051666
      dx2y2   :     0.106102
      dxy     :     0.073253
      f0      :     0.011105  f :     0.075222
      f+1     :     0.008433
      f-1     :     0.005264
      f+2     :     0.009549
      f-2     :     0.013360
      f+3     :     0.015455
      f-3     :     0.012054
      g0      :     0.000342  g :     0.003810
      g+1     :     0.000395
      g-1     :     0.000250
      g+2     :     0.000162
      g-2     :     0.000522
      g+3     :     0.000191
      g-3     :     0.000682
      g+4     :     0.000503
      g-4     :     0.000762
 47 H s       :     0.777140  s :     0.777140
      pz      :     0.094353  p :     0.207242
      px      :     0.055780
      py      :     0.057109
      dz2     :     0.017020  d :     0.069446
      dxz     :     0.024233
      dyz     :     0.025084
      dx2y2   :     0.000662
      dxy     :     0.002447
      f0      :     0.002652  f :     0.009433
      f+1     :     0.002862
      f-1     :     0.003020
      f+2     :     0.000234
      f-2     :     0.000632
      f+3     :     0.000006
      f-3     :     0.000027
 48 H s       :     0.776447  s :     0.776447
      pz      :     0.061156  p :     0.191939
      px      :     0.074103
      py      :     0.056680
      dz2     :     0.014288  d :     0.067853
      dxz     :     0.014096
      dyz     :     0.005716
      dx2y2   :     0.018108
      dxy     :     0.015644
      f0      :     0.000560  f :     0.009397
      f+1     :     0.002202
      f-1     :     0.000621
      f+2     :     0.001128
      f-2     :     0.001234
      f+3     :     0.002326
      f-3     :     0.001327
 49 H s       :     0.777895  s :     0.777895
      pz      :     0.060152  p :     0.190639
      px      :     0.050758
      py      :     0.079729
      dz2     :     0.013891  d :     0.067587
      dxz     :     0.003032
      dyz     :     0.016787
      dx2y2   :     0.012635
      dxy     :     0.021241
      f0      :     0.000558  f :     0.009377
      f+1     :     0.000137
      f-1     :     0.002654
      f+2     :     0.001477
      f-2     :     0.000853
      f+3     :     0.002257
      f-3     :     0.001441
 50 C s       :     2.530475  s :     2.530475
      pz      :     0.876702  p :     2.742863
      px      :     0.932457
      py      :     0.933704
      dz2     :     0.091873  d :     0.412911
      dxz     :     0.089046
      dyz     :     0.105894
      dx2y2   :     0.056063
      dxy     :     0.070034
      f0      :     0.014119  f :     0.077135
      f+1     :     0.018920
      f-1     :     0.019268
      f+2     :     0.007623
      f-2     :     0.007453
      f+3     :     0.001412
      f-3     :     0.008340
      g0      :     0.000600  g :     0.003925
      g+1     :     0.001247
      g-1     :     0.001265
      g+2     :     0.000056
      g-2     :     0.000117
      g+3     :     0.000062
      g-3     :     0.000427
      g+4     :     0.000084
      g-4     :     0.000066
 51 H s       :     0.779949  s :     0.779949
      pz      :     0.053583  p :     0.190380
      px      :     0.054490
      py      :     0.082308
      dz2     :     0.013029  d :     0.067845
      dxz     :     0.002748
      dyz     :     0.017330
      dx2y2   :     0.011850
      dxy     :     0.022888
      f0      :     0.000553  f :     0.009374
      f+1     :     0.000087
      f-1     :     0.002652
      f+2     :     0.001575
      f-2     :     0.000946
      f+3     :     0.002299
      f-3     :     0.001263
 52 H s       :     0.775408  s :     0.775408
      pz      :     0.051647  p :     0.190781
      px      :     0.079411
      py      :     0.059723
      dz2     :     0.010914  d :     0.068102
      dxz     :     0.016552
      dyz     :     0.005045
      dx2y2   :     0.018303
      dxy     :     0.017288
      f0      :     0.000602  f :     0.009438
      f+1     :     0.002032
      f-1     :     0.000538
      f+2     :     0.001036
      f-2     :     0.001262
      f+3     :     0.002545
      f-3     :     0.001423
 53 H s       :     0.779453  s :     0.779453
      pz      :     0.050963  p :     0.190495
      px      :     0.074014
      py      :     0.065519
      dz2     :     0.009994  d :     0.067944
      dxz     :     0.012461
      dyz     :     0.008724
      dx2y2   :     0.023906
      dxy     :     0.012859
      f0      :     0.000629  f :     0.009378
      f+1     :     0.001449
      f-1     :     0.000963
      f+2     :     0.000552
      f-2     :     0.001681
      f+3     :     0.002569
      f-3     :     0.001535
 54 C s       :     2.601447  s :     2.601447
      pz      :     0.840112  p :     2.560113
      px      :     0.920874
      py      :     0.799127
      dz2     :     0.190843  d :     1.154608
      dxz     :     0.262267
      dyz     :     0.158530
      dx2y2   :     0.235512
      dxy     :     0.307456
      f0      :     0.030188  f :     0.371297
      f+1     :     0.072113
      f-1     :     0.028721
      f+2     :     0.059064
      f-2     :     0.049050
      f+3     :     0.046208
      f-3     :     0.085953
      g0      :     0.004989  g :     0.050351
      g+1     :     0.004038
      g-1     :     0.002442
      g+2     :     0.006799
      g-2     :     0.003815
      g+3     :     0.005447
      g-3     :     0.008771
      g+4     :     0.006553
      g-4     :     0.007496
 55 C s       :     2.567431  s :     2.567431
      pz      :     0.882329  p :     2.754209
      px      :     0.934080
      py      :     0.937800
      dz2     :     0.097733  d :     0.628453
      dxz     :     0.113434
      dyz     :     0.137798
      dx2y2   :     0.136678
      dxy     :     0.142811
      f0      :     0.015536  f :     0.156174
      f+1     :     0.026519
      f-1     :     0.017826
      f+2     :     0.028041
      f-2     :     0.020996
      f+3     :     0.017150
      f-3     :     0.030105
      g0      :     0.001347  g :     0.014833
      g+1     :     0.001321
      g-1     :     0.001284
      g+2     :     0.001797
      g-2     :     0.001556
      g+3     :     0.002374
      g-3     :     0.001853
      g+4     :     0.001959
      g-4     :     0.001342
 56 C s       :     2.577170  s :     2.577170
      pz      :     0.884275  p :     2.683449
      px      :     0.876078
      py      :     0.923096
      dz2     :     0.085974  d :     0.508978
      dxz     :     0.096933
      dyz     :     0.116305
      dx2y2   :     0.111253
      dxy     :     0.098512
      f0      :     0.018383  f :     0.117487
      f+1     :     0.012947
      f-1     :     0.014267
      f+2     :     0.021516
      f-2     :     0.014500
      f+3     :     0.011349
      f-3     :     0.024526
      g0      :     0.000972  g :     0.011892
      g+1     :     0.000919
      g-1     :     0.001479
      g+2     :     0.001616
      g-2     :     0.001432
      g+3     :     0.001407
      g-3     :     0.001528
      g+4     :     0.001385
      g-4     :     0.001155
 57 H s       :     0.777459  s :     0.777459
      pz      :     0.061013  p :     0.187997
      px      :     0.078969
      py      :     0.048015
      dz2     :     0.013861  d :     0.065288
      dxz     :     0.015031
      dyz     :     0.007638
      dx2y2   :     0.012880
      dxy     :     0.015877
      f0      :     0.000693  f :     0.009687
      f+1     :     0.002444
      f-1     :     0.000353
      f+2     :     0.001657
      f-2     :     0.001696
      f+3     :     0.001434
      f-3     :     0.001410
 58 C s       :     2.585092  s :     2.585092
      pz      :     0.904437  p :     2.716449
      px      :     0.905328
      py      :     0.906684
      dz2     :     0.110457  d :     0.498879
      dxz     :     0.109399
      dyz     :     0.085032
      dx2y2   :     0.088782
      dxy     :     0.105208
      f0      :     0.012710  f :     0.113222
      f+1     :     0.021298
      f-1     :     0.012695
      f+2     :     0.023117
      f-2     :     0.014657
      f+3     :     0.014363
      f-3     :     0.014381
      g0      :     0.000831  g :     0.011675
      g+1     :     0.001176
      g-1     :     0.001282
      g+2     :     0.002064
      g-2     :     0.001299
      g+3     :     0.001643
      g-3     :     0.001728
      g+4     :     0.000762
      g-4     :     0.000891
 59 H s       :     0.787670  s :     0.787670
      pz      :     0.048273  p :     0.185785
      px      :     0.056708
      py      :     0.080805
      dz2     :     0.007038  d :     0.064501
      dxz     :     0.005771
      dyz     :     0.016926
      dx2y2   :     0.018513
      dxy     :     0.016252
      f0      :     0.000955  f :     0.009665
      f+1     :     0.000518
      f-1     :     0.001379
      f+2     :     0.000931
      f-2     :     0.001463
      f+3     :     0.001724
      f-3     :     0.002695
 60 C s       :     2.588100  s :     2.588100
      pz      :     0.869729  p :     2.694785
      px      :     0.904356
      py      :     0.920700
      dz2     :     0.074054  d :     0.507215
      dxz     :     0.084294
      dyz     :     0.111308
      dx2y2   :     0.115762
      dxy     :     0.121796
      f0      :     0.009460  f :     0.113682
      f+1     :     0.020391
      f-1     :     0.012429
      f+2     :     0.017604
      f-2     :     0.014170
      f+3     :     0.015051
      f-3     :     0.024576
      g0      :     0.001031  g :     0.011567
      g+1     :     0.001119
      g-1     :     0.000770
      g+2     :     0.001247
      g-2     :     0.001235
      g+3     :     0.001858
      g-3     :     0.001168
      g+4     :     0.001898
      g-4     :     0.001240
 61 H s       :     0.787518  s :     0.787518
      pz      :     0.074342  p :     0.184028
      px      :     0.049956
      py      :     0.059730
      dz2     :     0.017020  d :     0.063912
      dxz     :     0.014282
      dyz     :     0.014459
      dx2y2   :     0.010245
      dxy     :     0.007906
      f0      :     0.001565  f :     0.009568
      f+1     :     0.001224
      f-1     :     0.001799
      f+2     :     0.002227
      f-2     :     0.001679
      f+3     :     0.000450
      f-3     :     0.000625
 62 C s       :     2.584879  s :     2.584879
      pz      :     0.894254  p :     2.716119
      px      :     0.886310
      py      :     0.935555
      dz2     :     0.081136  d :     0.498509
      dxz     :     0.092123
      dyz     :     0.119326
      dx2y2   :     0.109329
      dxy     :     0.096596
      f0      :     0.017134  f :     0.113011
      f+1     :     0.012800
      f-1     :     0.014020
      f+2     :     0.020939
      f-2     :     0.014176
      f+3     :     0.011087
      f-3     :     0.022855
      g0      :     0.001013  g :     0.011642
      g+1     :     0.000873
      g-1     :     0.001467
      g+2     :     0.001543
      g-2     :     0.001446
      g+3     :     0.001310
      g-3     :     0.001475
      g+4     :     0.001366
      g-4     :     0.001150
 63 H s       :     0.787343  s :     0.787343
      pz      :     0.059732  p :     0.185912
      px      :     0.077337
      py      :     0.048844
      dz2     :     0.013814  d :     0.064553
      dxz     :     0.014862
      dyz     :     0.007431
      dx2y2   :     0.012993
      dxy     :     0.015453
      f0      :     0.000680  f :     0.009665
      f+1     :     0.002478
      f-1     :     0.000362
      f+2     :     0.001646
      f-2     :     0.001689
      f+3     :     0.001451
      f-3     :     0.001359
 64 C s       :     2.576722  s :     2.576722
      pz      :     0.892493  p :     2.682327
      px      :     0.886499
      py      :     0.903335
      dz2     :     0.115526  d :     0.507850
      dxz     :     0.107308
      dyz     :     0.088829
      dx2y2   :     0.091314
      dxy     :     0.104873
      f0      :     0.012973  f :     0.117156
      f+1     :     0.022104
      f-1     :     0.013758
      f+2     :     0.023666
      f-2     :     0.014636
      f+3     :     0.015703
      f-3     :     0.014315
      g0      :     0.000833  g :     0.011842
      g+1     :     0.001210
      g-1     :     0.001292
      g+2     :     0.002113
      g-2     :     0.001356
      g+3     :     0.001663
      g-3     :     0.001720
      g+4     :     0.000771
      g-4     :     0.000884
 65 H s       :     0.773567  s :     0.773567
      pz      :     0.050590  p :     0.194142
      px      :     0.055011
      py      :     0.088540
      dz2     :     0.007528  d :     0.066005
      dxz     :     0.005818
      dyz     :     0.017266
      dx2y2   :     0.018304
      dxy     :     0.017089
      f0      :     0.000971  f :     0.009717
      f+1     :     0.000535
      f-1     :     0.001375
      f+2     :     0.000939
      f-2     :     0.001438
      f+3     :     0.001771
      f-3     :     0.002687
 66 H s       :     0.690421  s :     0.690421
      pz      :     0.079265  p :     0.349090
      px      :     0.153243
      py      :     0.116582
      dz2     :     0.016782  d :     0.135552
      dxz     :     0.033637
      dyz     :     0.011141
      dx2y2   :     0.030750
      dxy     :     0.043241
      f0      :     0.001542  f :     0.023487
      f+1     :     0.004562
      f-1     :     0.000539
      f+2     :     0.003392
      f-2     :     0.003009
      f+3     :     0.004768
      f-3     :     0.005676
 67 O s       :     3.242815  s :     3.242815
      pz      :     1.408686  p :     4.344840
      px      :     1.435524
      py      :     1.500630
      dz2     :     0.011868  d :     0.094612
      dxz     :     0.005897
      dyz     :     0.025847
      dx2y2   :     0.026720
      dxy     :     0.024281
      f0      :     0.001643  f :     0.021244
      f+1     :     0.000224
      f-1     :     0.004139
      f+2     :     0.003285
      f-2     :     0.002690
      f+3     :     0.004361
      f-3     :     0.004903
      g0      :     0.000113  g :     0.001188
      g+1     :     0.000019
      g-1     :     0.000121
      g+2     :     0.000147
      g-2     :     0.000040
      g+3     :     0.000164
      g-3     :     0.000172
      g+4     :     0.000237
      g-4     :     0.000175
 68 C s       :     2.614033  s :     2.614033
      pz      :     0.797683  p :     2.582201
      px      :     0.821479
      py      :     0.963039
      dz2     :     0.170437  d :     1.170160
      dxz     :     0.116401
      dyz     :     0.277554
      dx2y2   :     0.299598
      dxy     :     0.306170
      f0      :     0.026448  f :     0.362455
      f+1     :     0.014567
      f-1     :     0.070661
      f+2     :     0.035934
      f-2     :     0.062604
      f+3     :     0.064294
      f-3     :     0.087947
      g0      :     0.005237  g :     0.050295
      g+1     :     0.002032
      g-1     :     0.004022
      g+2     :     0.005004
      g-2     :     0.005001
      g+3     :     0.006629
      g-3     :     0.006429
      g+4     :     0.008146
      g-4     :     0.007794
 69 C s       :     2.573534  s :     2.573534
      pz      :     0.864490  p :     2.757101
      px      :     0.891564
      py      :     1.001046
      dz2     :     0.082630  d :     0.627669
      dxz     :     0.105550
      dyz     :     0.134227
      dx2y2   :     0.155476
      dxy     :     0.149786
      f0      :     0.011733  f :     0.155293
      f+1     :     0.012412
      f-1     :     0.028912
      f+2     :     0.016559
      f-2     :     0.030197
      f+3     :     0.026859
      f-3     :     0.028621
      g0      :     0.001441  g :     0.014693
      g+1     :     0.001036
      g-1     :     0.001047
      g+2     :     0.001561
      g-2     :     0.001462
      g+3     :     0.002270
      g-3     :     0.002042
      g+4     :     0.001658
      g-4     :     0.002176
 70 C s       :     2.581037  s :     2.581037
      pz      :     0.861315  p :     2.691396
      px      :     0.880389
      py      :     0.949692
      dz2     :     0.095995  d :     0.507717
      dxz     :     0.070887
      dyz     :     0.110624
      dx2y2   :     0.092059
      dxy     :     0.138152
      f0      :     0.011068  f :     0.116527
      f+1     :     0.010519
      f-1     :     0.019580
      f+2     :     0.014730
      f-2     :     0.022729
      f+3     :     0.021697
      f-3     :     0.016204
      g0      :     0.000953  g :     0.011819
      g+1     :     0.001423
      g-1     :     0.000723
      g+2     :     0.001716
      g-2     :     0.000972
      g+3     :     0.002016
      g-3     :     0.001818
      g+4     :     0.001159
      g-4     :     0.001040
 71 H s       :     0.781449  s :     0.781449
      pz      :     0.052137  p :     0.189872
      px      :     0.066402
      py      :     0.071333
      dz2     :     0.007818  d :     0.065642
      dxz     :     0.009789
      dyz     :     0.012601
      dx2y2   :     0.021370
      dxy     :     0.014063
      f0      :     0.000843  f :     0.009697
      f+1     :     0.000740
      f-1     :     0.001235
      f+2     :     0.000635
      f-2     :     0.001787
      f+3     :     0.001973
      f-3     :     0.002484
 72 C s       :     2.587426  s :     2.587426
      pz      :     0.869993  p :     2.717647
      px      :     0.901325
      py      :     0.946330
      dz2     :     0.077047  d :     0.500592
      dxz     :     0.084382
      dyz     :     0.104561
      dx2y2   :     0.133626
      dxy     :     0.100975
      f0      :     0.013314  f :     0.112983
      f+1     :     0.011567
      f-1     :     0.013298
      f+2     :     0.011909
      f-2     :     0.023860
      f+3     :     0.015741
      f-3     :     0.023295
      g0      :     0.000897  g :     0.011629
      g+1     :     0.001427
      g-1     :     0.000810
      g+2     :     0.000800
      g-2     :     0.001623
      g+3     :     0.001553
      g-3     :     0.001887
      g+4     :     0.001201
      g-4     :     0.001432
 73 H s       :     0.788666  s :     0.788666
      pz      :     0.055513  p :     0.186233
      px      :     0.046698
      py      :     0.084022
      dz2     :     0.010607  d :     0.064503
      dxz     :     0.004604
      dyz     :     0.017086
      dx2y2   :     0.013644
      dxy     :     0.018562
      f0      :     0.000598  f :     0.009655
      f+1     :     0.000066
      f-1     :     0.002394
      f+2     :     0.001634
      f-2     :     0.001283
      f+3     :     0.002054
      f-3     :     0.001626
 74 C s       :     2.589678  s :     2.589678
      pz      :     0.843079  p :     2.699398
      px      :     0.867925
      py      :     0.988394
      dz2     :     0.057801  d :     0.507455
      dxz     :     0.076531
      dyz     :     0.111989
      dx2y2   :     0.137345
      dxy     :     0.123790
      f0      :     0.007561  f :     0.113580
      f+1     :     0.004872
      f-1     :     0.025071
      f+2     :     0.010860
      f-2     :     0.019551
      f+3     :     0.022408
      f-3     :     0.023257
      g0      :     0.001313  g :     0.011567
      g+1     :     0.000422
      g-1     :     0.000994
      g+2     :     0.001229
      g-2     :     0.001037
      g+3     :     0.001705
      g-3     :     0.001335
      g+4     :     0.001490
      g-4     :     0.002042
 75 H s       :     0.788477  s :     0.788477
      pz      :     0.069738  p :     0.184739
      px      :     0.070801
      py      :     0.044200
      dz2     :     0.015480  d :     0.064003
      dxz     :     0.013827
      dyz     :     0.012147
      dx2y2   :     0.009922
      dxy     :     0.012627
      f0      :     0.001101  f :     0.009579
      f+1     :     0.002175
      f-1     :     0.000541
      f+2     :     0.001790
      f-2     :     0.002284
      f+3     :     0.000800
      f-3     :     0.000888
 76 C s       :     2.587276  s :     2.587276
      pz      :     0.873836  p :     2.717525
      px      :     0.884999
      py      :     0.958690
      dz2     :     0.090069  d :     0.500235
      dxz     :     0.069126
      dyz     :     0.111122
      dx2y2   :     0.091943
      dxy     :     0.137974
      f0      :     0.010606  f :     0.113052
      f+1     :     0.010176
      f-1     :     0.018556
      f+2     :     0.014234
      f-2     :     0.022631
      f+3     :     0.020529
      f-3     :     0.016321
      g0      :     0.000943  g :     0.011645
      g+1     :     0.001356
      g-1     :     0.000726
      g+2     :     0.001661
      g-2     :     0.000950
      g+3     :     0.001990
      g-3     :     0.001793
      g+4     :     0.001193
      g-4     :     0.001034
 77 H s       :     0.788708  s :     0.788708
      pz      :     0.050755  p :     0.186186
      px      :     0.063465
      py      :     0.071965
      dz2     :     0.007657  d :     0.064489
      dxz     :     0.009290
      dyz     :     0.012725
      dx2y2   :     0.021078
      dxy     :     0.013738
      f0      :     0.000823  f :     0.009655
      f+1     :     0.000748
      f-1     :     0.001238
      f+2     :     0.000676
      f-2     :     0.001773
      f+3     :     0.001914
      f-3     :     0.002482
 78 C s       :     2.579811  s :     2.579811
      pz      :     0.855305  p :     2.689097
      px      :     0.890608
      py      :     0.943185
      dz2     :     0.081690  d :     0.509335
      dxz     :     0.084479
      dyz     :     0.106915
      dx2y2   :     0.132495
      dxy     :     0.103756
      f0      :     0.014057  f :     0.117171
      f+1     :     0.011760
      f-1     :     0.013838
      f+2     :     0.012246
      f-2     :     0.024666
      f+3     :     0.015824
      f-3     :     0.024780
      g0      :     0.000892  g :     0.011875
      g+1     :     0.001469
      g-1     :     0.000825
      g+2     :     0.000800
      g-2     :     0.001681
      g+3     :     0.001656
      g-3     :     0.001941
      g+4     :     0.001191
      g-4     :     0.001419
 79 H s       :     0.780454  s :     0.780454
      pz      :     0.056417  p :     0.188930
      px      :     0.048063
      py      :     0.084450
      dz2     :     0.010646  d :     0.065411
      dxz     :     0.005003
      dyz     :     0.016936
      dx2y2   :     0.014488
      dxy     :     0.018339
      f0      :     0.000614  f :     0.009679
      f+1     :     0.000075
      f-1     :     0.002343
      f+2     :     0.001619
      f-2     :     0.001279
      f+3     :     0.002045
      f-3     :     0.001704
 80 O s       :     3.019023  s :     3.019023
      pz      :     1.377505  p :     4.128040
      px      :     1.303562
      py      :     1.446973
      dz2     :     0.011012  d :     0.119286
      dxz     :     0.023404
      dyz     :     0.020301
      dx2y2   :     0.031976
      dxy     :     0.032594
      f0      :     0.002089  f :     0.021195
      f+1     :     0.001253
      f-1     :     0.002548
      f+2     :     0.002177
      f-2     :     0.003348
      f+3     :     0.004267
      f-3     :     0.005512
      g0      :     0.000090  g :     0.000786
      g+1     :     0.000088
      g-1     :     0.000086
      g+2     :     0.000064
      g-2     :     0.000073
      g+3     :     0.000061
      g-3     :     0.000096
      g+4     :     0.000109
      g-4     :     0.000119
 81 H s       :     0.646912  s :     0.646912
      pz      :     0.167726  p :     0.503853
      px      :     0.225712
      py      :     0.110415
      dz2     :     0.042858  d :     0.199796
      dxz     :     0.049482
      dyz     :     0.025904
      dx2y2   :     0.037776
      dxy     :     0.043775
      f0      :     0.003257  f :     0.038646
      f+1     :     0.010500
      f-1     :     0.001550
      f+2     :     0.006478
      f-2     :     0.007045
      f+3     :     0.004926
      f-3     :     0.004890


                      *****************************
                      * MAYER POPULATION ANALYSIS *
                      *****************************

  NA   - Mulliken gross atomic population
  ZA   - Total nuclear charge
  QA   - Mulliken gross atomic charge
  VA   - Mayer's total valence
  BVA  - Mayer's bonded valence
  FA   - Mayer's free valence

  ATOM       NA         ZA         QA         VA         BVA        FA
  0 O      8.3933     8.0000    -0.3933     1.9896     1.9896     0.0000
  1 O      8.4239     8.0000    -0.4239     2.0687     2.0687    -0.0000
  2 N      7.4053     7.0000    -0.4053     2.8342     2.8342    -0.0000
  3 N      7.4425     7.0000    -0.4425     2.8298     2.8298    -0.0000
  4 C      5.7357     6.0000     0.2643     3.7040     3.7040     0.0000
  5 C      5.6996     6.0000     0.3004     3.7321     3.7321    -0.0000
  6 H      0.9634     1.0000     0.0366     1.0231     1.0231    -0.0000
  7 C      5.8675     6.0000     0.1325     3.6042     3.6042     0.0000
  8 C      6.1628     6.0000    -0.1628     3.9878     3.9878    -0.0000
  9 H      0.8917     1.0000     0.1083     0.9929     0.9929    -0.0000
 10 C      6.1450     6.0000    -0.1450     3.9778     3.9778     0.0000
 11 H      0.8578     1.0000     0.1422     0.9718     0.9718     0.0000
 12 C      6.1288     6.0000    -0.1288     3.9800     3.9800     0.0000
 13 H      0.8656     1.0000     0.1344     0.9764     0.9764    -0.0000
 14 C      6.1284     6.0000    -0.1284     3.9946     3.9946     0.0000
 15 H      0.8540     1.0000     0.1460     0.9669     0.9669     0.0000
 16 C      6.1489     6.0000    -0.1489     3.8943     3.8943     0.0000
 17 H      0.9346     1.0000     0.0654     1.0177     1.0177     0.0000
 18 C      5.9477     6.0000     0.0523     4.2497     4.2497    -0.0000
 19 C      6.2623     6.0000    -0.2623     3.9501     3.9501    -0.0000
 20 H      0.8857     1.0000     0.1143     0.9953     0.9953     0.0000
 21 H      0.8831     1.0000     0.1169     0.9810     0.9810     0.0000
 22 H      0.9064     1.0000     0.0936     0.9892     0.9892     0.0000
 23 C      6.3022     6.0000    -0.3022     3.9702     3.9702    -0.0000
 24 H      0.8894     1.0000     0.1106     0.9892     0.9892    -0.0000
 25 H      0.9018     1.0000     0.0982     0.9907     0.9907     0.0000
 26 H      0.8851     1.0000     0.1149     0.9939     0.9939    -0.0000
 27 C      6.2650     6.0000    -0.2650     3.9488     3.9488     0.0000
 28 H      0.8813     1.0000     0.1187     0.9840     0.9840    -0.0000
 29 H      0.8903     1.0000     0.1097     0.9898     0.9898     0.0000
 30 H      0.9074     1.0000     0.0926     1.0035     1.0035     0.0000
 31 C      5.7604     6.0000     0.2396     3.5742     3.5742     0.0000
 32 C      5.9969     6.0000     0.0031     3.5627     3.5627     0.0000
 33 C      6.0852     6.0000    -0.0852     3.9229     3.9229     0.0000
 34 H      0.9150     1.0000     0.0850     1.0030     1.0030    -0.0000
 35 C      6.1926     6.0000    -0.1926     3.9808     3.9808    -0.0000
 36 H      0.8746     1.0000     0.1254     0.9763     0.9763    -0.0000
 37 C      6.1335     6.0000    -0.1335     3.9794     3.9794     0.0000
 38 H      0.8509     1.0000     0.1491     0.9599     0.9599     0.0000
 39 C      6.1301     6.0000    -0.1301     3.8898     3.8898    -0.0000
 40 H      0.9489     1.0000     0.0511     1.0093     1.0093     0.0000
 41 C      6.1230     6.0000    -0.1230     4.0672     4.0672     0.0000
 42 C      6.1129     6.0000    -0.1129     3.9178     3.9178    -0.0000
 43 H      0.9065     1.0000     0.0935     0.9883     0.9883     0.0000
 44 H      0.9179     1.0000     0.0821     0.9929     0.9929     0.0000
 45 H      1.0681     1.0000    -0.0681     1.0391     1.0391    -0.0000
 46 C      6.1941     6.0000    -0.1941     3.9546     3.9546    -0.0000
 47 H      0.9536     1.0000     0.0464     1.0157     1.0157     0.0000
 48 H      0.9193     1.0000     0.0807     0.9903     0.9903     0.0000
 49 H      0.8946     1.0000     0.1054     0.9962     0.9962    -0.0000
 50 C      6.2506     6.0000    -0.2506     4.0206     4.0206     0.0000
 51 H      0.8931     1.0000     0.1069     0.9804     0.9804    -0.0000
 52 H      0.8943     1.0000     0.1057     0.9858     0.9858     0.0000
 53 H      0.8972     1.0000     0.1028     0.9815     0.9815     0.0000
 54 C      5.5680     6.0000     0.4320     3.9715     3.9715     0.0000
 55 C      5.9662     6.0000     0.0338     3.8255     3.8255     0.0000
 56 C      6.0524     6.0000    -0.0524     3.8556     3.8556     0.0000
 57 H      0.8939     1.0000     0.1061     1.0058     1.0058     0.0000
 58 C      6.1251     6.0000    -0.1251     3.9544     3.9544    -0.0000
 59 H      0.8487     1.0000     0.1513     0.9700     0.9700    -0.0000
 60 C      6.0939     6.0000    -0.0939     3.9529     3.9529     0.0000
 61 H      0.8520     1.0000     0.1480     0.9718     0.9718     0.0000
 62 C      6.1219     6.0000    -0.1219     3.9671     3.9671    -0.0000
 63 H      0.8498     1.0000     0.1502     0.9716     0.9716    -0.0000
 64 C      6.1048     6.0000    -0.1048     3.8872     3.8872     0.0000
 65 H      0.9087     1.0000     0.0913     1.0199     1.0199     0.0000
 66 H      0.8045     1.0000     0.1955     0.9683     0.9683    -0.0000
 67 O      8.5204     8.0000    -0.5204     1.9626     1.9626     0.0000
 68 C      5.5469     6.0000     0.4531     4.0254     4.0254     0.0000
 69 C      5.9753     6.0000     0.0247     3.8044     3.8044    -0.0000
 70 C      6.1080     6.0000    -0.1080     3.9048     3.9048    -0.0000
 71 H      0.8772     1.0000     0.1228     1.0030     1.0030    -0.0000
 72 C      6.1328     6.0000    -0.1328     3.9791     3.9791    -0.0000
 73 H      0.8542     1.0000     0.1458     0.9735     0.9735    -0.0000
 74 C      6.0913     6.0000    -0.0913     3.9623     3.9623    -0.0000
 75 H      0.8542     1.0000     0.1458     0.9736     0.9736    -0.0000
 76 C      6.1287     6.0000    -0.1287     3.9760     3.9760     0.0000
 77 H      0.8517     1.0000     0.1483     0.9721     0.9721    -0.0000
 78 C      6.1018     6.0000    -0.1018     3.8701     3.8701    -0.0000
 79 H      0.8834     1.0000     0.1166     1.0040     1.0040    -0.0000
 80 O      8.3805     8.0000    -0.3805     2.1543     2.1543     0.0000
 81 H      0.7339     1.0000     0.2661     1.0755     1.0755    -0.0000

  Mayer bond orders larger than 0.100000
B(  0-O ,  4-C ) :   0.8941 B(  0-O , 54-C ) :   1.0057 B(  1-O , 54-C ) :   1.7873 
B(  1-O , 81-H ) :   0.1505 B(  2-N ,  4-C ) :   1.8573 B(  2-N , 18-C ) :   0.9268 
B(  3-N ,  5-C ) :   0.8689 B(  3-N , 31-C ) :   1.0238 B(  3-N , 66-H ) :   0.9344 
B(  4-C ,  5-C ) :   0.9245 B(  5-C ,  6-H ) :   0.9117 B(  5-C ,  7-C ) :   0.9121 
B(  7-C ,  8-C ) :   1.3662 B(  7-C , 16-C ) :   1.3044 B(  8-C ,  9-H ) :   0.9417 
B(  8-C , 10-C ) :   1.4859 B( 10-C , 11-H ) :   0.9234 B( 10-C , 12-C ) :   1.4474 
B( 12-C , 13-H ) :   0.9277 B( 12-C , 14-C ) :   1.4630 B( 14-C , 15-H ) :   0.9136 
B( 14-C , 16-C ) :   1.4960 B( 16-C , 17-H ) :   0.9696 B( 18-C , 19-C ) :   1.0550 
B( 18-C , 23-C ) :   1.0930 B( 18-C , 27-C ) :   1.0543 B( 19-C , 20-H ) :   0.9592 
B( 19-C , 21-H ) :   0.9546 B( 19-C , 22-H ) :   0.9648 B( 23-C , 24-H ) :   0.9568 
B( 23-C , 25-H ) :   0.9608 B( 23-C , 26-H ) :   0.9583 B( 27-C , 28-H ) :   0.9553 
B( 27-C , 29-H ) :   0.9604 B( 27-C , 30-H ) :   0.9635 B( 31-C , 32-C ) :   1.2264 
B( 31-C , 39-C ) :   1.2711 B( 32-C , 33-C ) :   1.4313 B( 32-C , 41-C ) :   0.8844 
B( 33-C , 34-H ) :   0.9300 B( 33-C , 35-C ) :   1.4528 B( 35-C , 36-H ) :   0.9229 
B( 35-C , 37-C ) :   1.4655 B( 37-C , 38-H ) :   0.9056 B( 37-C , 39-C ) :   1.4981 
B( 39-C , 40-H ) :   0.9567 B( 41-C , 42-C ) :   0.9914 B( 41-C , 46-C ) :   1.0360 
B( 41-C , 50-C ) :   1.1370 B( 42-C , 43-H ) :   0.9664 B( 42-C , 44-H ) :   0.9630 
B( 42-C , 45-H ) :   0.9965 B( 46-C , 47-H ) :   0.9763 B( 46-C , 48-H ) :   0.9580 
B( 46-C , 49-H ) :   0.9593 B( 50-C , 51-H ) :   0.9547 B( 50-C , 52-H ) :   0.9559 
B( 50-C , 53-H ) :   0.9567 B( 54-C , 55-C ) :   1.0715 B( 55-C , 56-C ) :   1.3194 
B( 55-C , 64-C ) :   1.3119 B( 56-C , 57-H ) :   0.9385 B( 56-C , 58-C ) :   1.4681 
B( 58-C , 59-H ) :   0.9219 B( 58-C , 60-C ) :   1.4320 B( 60-C , 61-H ) :   0.9268 
B( 60-C , 62-C ) :   1.4427 B( 62-C , 63-H ) :   0.9210 B( 62-C , 64-C ) :   1.4717 
B( 64-C , 65-H ) :   0.9530 B( 67-O , 68-C ) :   1.7897 B( 68-C , 69-C ) :   1.0173 
B( 68-C , 80-O ) :   1.2214 B( 69-C , 70-C ) :   1.3565 B( 69-C , 78-C ) :   1.3373 
B( 70-C , 71-H ) :   0.9354 B( 70-C , 72-C ) :   1.4647 B( 72-C , 73-H ) :   0.9277 
B( 72-C , 74-C ) :   1.4429 B( 74-C , 75-H ) :   0.9282 B( 74-C , 76-C ) :   1.4404 
B( 76-C , 77-H ) :   0.9272 B( 76-C , 78-C ) :   1.4629 B( 78-C , 79-H ) :   0.9413 
B( 80-O , 81-H ) :   0.8645 

-------
TIMINGS
-------

Total SCF time: 0 days 0 hours 36 min 18 sec 

Total time                  ....    2178.698 sec
Sum of individual times     ....    2131.203 sec  ( 97.8%)

Fock matrix formation       ....    2007.252 sec  ( 92.1%)
  Split-RI-J                ....      89.905 sec  (  4.5% of F)
  Chain of spheres X        ....    1622.282 sec  ( 80.8% of F)
  XC integration            ....     135.868 sec  (  6.8% of F)
    Basis function eval.    ....       4.912 sec  (  3.6% of XC)
    Density eval.           ....      47.876 sec  ( 35.2% of XC)
    XC-Functional eval.     ....       1.191 sec  (  0.9% of XC)
    XC-Potential eval.      ....      32.642 sec  ( 24.0% of XC)
Diagonalization             ....      23.432 sec  (  1.1%)
Density matrix formation    ....       4.633 sec  (  0.2%)
Population analysis         ....       9.251 sec  (  0.4%)
Initial guess               ....      11.600 sec  (  0.5%)
Orbital Transformation      ....       0.000 sec  (  0.0%)
Orbital Orthonormalization  ....       0.000 sec  (  0.0%)
DIIS solution               ....      21.565 sec  (  1.0%)
SOSCF solution              ....      21.225 sec  (  1.0%)
Grid generation             ....      32.245 sec  (  1.5%)

Maximum memory used throughout the entire SCF-calculation: 1714.8 MB
[1720888239.651076] [node128:2291611:0]          mpool.c:43   UCX  WARN  object 0x13ad8840 was not returned to mpool ucp_requests
[1720888239.651099] [node128:2291611:0]          mpool.c:43   UCX  WARN  object 0x13ad8a00 was not returned to mpool ucp_requests
[1720888239.651104] [node128:2291611:0]          mpool.c:43   UCX  WARN  object 0x13ad8d80 was not returned to mpool ucp_requests
[1720888239.651108] [node128:2291611:0]          mpool.c:43   UCX  WARN  object 0x13ad8f40 was not returned to mpool ucp_requests
[1720888239.651112] [node128:2291611:0]          mpool.c:43   UCX  WARN  object 0x13ad9100 was not returned to mpool ucp_requests
[1720888239.651116] [node128:2291611:0]          mpool.c:43   UCX  WARN  object 0x13ad92c0 was not returned to mpool ucp_requests
[1720888239.651120] [node128:2291611:0]          mpool.c:43   UCX  WARN  object 0x13ad9480 was not returned to mpool ucp_requests
[1720888239.651124] [node128:2291611:0]          mpool.c:43   UCX  WARN  object 0x13ad9640 was not returned to mpool ucp_requests
[1720888239.651127] [node128:2291611:0]          mpool.c:43   UCX  WARN  object 0x13ad9800 was not returned to mpool ucp_requests
[1720888239.651130] [node128:2291611:0]          mpool.c:43   UCX  WARN  object 0x13ad99c0 was not returned to mpool ucp_requests
[1720888239.651133] [node128:2291611:0]          mpool.c:43   UCX  WARN  object 0x13ad9b80 was not returned to mpool ucp_requests
[1720888239.651136] [node128:2291611:0]          mpool.c:43   UCX  WARN  object 0x13ad9d40 was not returned to mpool ucp_requests
[1720888239.651140] [node128:2291611:0]          mpool.c:43   UCX  WARN  object 0x13ad9f00 was not returned to mpool ucp_requests
[1720888239.651143] [node128:2291611:0]          mpool.c:43   UCX  WARN  object 0x13ada0c0 was not returned to mpool ucp_requests
[1720888239.651147] [node128:2291611:0]          mpool.c:43   UCX  WARN  object 0x13ada440 was not returned to mpool ucp_requests
[1720888239.651150] [node128:2291611:0]          mpool.c:43   UCX  WARN  object 0x13ada600 was not returned to mpool ucp_requests
[1720888239.651154] [node128:2291611:0]          mpool.c:43   UCX  WARN  object 0x13ada7c0 was not returned to mpool ucp_requests
[1720888239.651157] [node128:2291611:0]          mpool.c:43   UCX  WARN  object 0x13ada980 was not returned to mpool ucp_requests
[1720888239.651161] [node128:2291611:0]          mpool.c:43   UCX  WARN  object 0x13adab40 was not returned to mpool ucp_requests
[1720888239.651164] [node128:2291611:0]          mpool.c:43   UCX  WARN  object 0x13adad00 was not returned to mpool ucp_requests
[1720888239.651168] [node128:2291611:0]          mpool.c:43   UCX  WARN  object 0x13adaec0 was not returned to mpool ucp_requests
[1720888239.651171] [node128:2291611:0]          mpool.c:43   UCX  WARN  object 0x13adb080 was not returned to mpool ucp_requests
[1720888239.650950] [node128:2291623:0]          mpool.c:43   UCX  WARN  object 0x1350b9c0 was not returned to mpool ucp_requests
[1720888239.650972] [node128:2291623:0]          mpool.c:43   UCX  WARN  object 0x1350bb80 was not returned to mpool ucp_requests
[1720888239.650976] [node128:2291623:0]          mpool.c:43   UCX  WARN  object 0x1350bd40 was not returned to mpool ucp_requests
[1720888239.650979] [node128:2291623:0]          mpool.c:43   UCX  WARN  object 0x1350bf00 was not returned to mpool ucp_requests
[1720888239.650982] [node128:2291623:0]          mpool.c:43   UCX  WARN  object 0x1350c0c0 was not returned to mpool ucp_requests
[1720888239.650984] [node128:2291623:0]          mpool.c:43   UCX  WARN  object 0x1350c280 was not returned to mpool ucp_requests
[1720888239.650987] [node128:2291623:0]          mpool.c:43   UCX  WARN  object 0x1350c440 was not returned to mpool ucp_requests
[1720888239.650990] [node128:2291623:0]          mpool.c:43   UCX  WARN  object 0x1350c600 was not returned to mpool ucp_requests
[1720888239.650993] [node128:2291623:0]          mpool.c:43   UCX  WARN  object 0x1350c7c0 was not returned to mpool ucp_requests
[1720888239.650998] [node128:2291623:0]          mpool.c:43   UCX  WARN  object 0x1350c980 was not returned to mpool ucp_requests
[1720888239.651000] [node128:2291623:0]          mpool.c:43   UCX  WARN  object 0x1350cb40 was not returned to mpool ucp_requests
[1720888239.651002] [node128:2291623:0]          mpool.c:43   UCX  WARN  object 0x1350cd00 was not returned to mpool ucp_requests
[1720888239.651004] [node128:2291623:0]          mpool.c:43   UCX  WARN  object 0x1350cec0 was not returned to mpool ucp_requests
[1720888239.651007] [node128:2291623:0]          mpool.c:43   UCX  WARN  object 0x1350d080 was not returned to mpool ucp_requests
[1720888239.651009] [node128:2291623:0]          mpool.c:43   UCX  WARN  object 0x1350d240 was not returned to mpool ucp_requests
[1720888239.651011] [node128:2291623:0]          mpool.c:43   UCX  WARN  object 0x1350d400 was not returned to mpool ucp_requests
[1720888239.651014] [node128:2291623:0]          mpool.c:43   UCX  WARN  object 0x1350d5c0 was not returned to mpool ucp_requests
[1720888239.651016] [node128:2291623:0]          mpool.c:43   UCX  WARN  object 0x1350d780 was not returned to mpool ucp_requests
[1720888239.651018] [node128:2291623:0]          mpool.c:43   UCX  WARN  object 0x1350d940 was not returned to mpool ucp_requests
[1720888239.651021] [node128:2291623:0]          mpool.c:43   UCX  WARN  object 0x1350db00 was not returned to mpool ucp_requests
[1720888239.651023] [node128:2291623:0]          mpool.c:43   UCX  WARN  object 0x1350dcc0 was not returned to mpool ucp_requests
[1720888239.651025] [node128:2291623:0]          mpool.c:43   UCX  WARN  object 0x1350de80 was not returned to mpool ucp_requests
[1720888239.650944] [node128:2291625:0]          mpool.c:43   UCX  WARN  object 0x1409a640 was not returned to mpool ucp_requests
[1720888239.650971] [node128:2291625:0]          mpool.c:43   UCX  WARN  object 0x1409a9c0 was not returned to mpool ucp_requests
[1720888239.650975] [node128:2291625:0]          mpool.c:43   UCX  WARN  object 0x1409ab80 was not returned to mpool ucp_requests
[1720888239.650977] [node128:2291625:0]          mpool.c:43   UCX  WARN  object 0x1409ad40 was not returned to mpool ucp_requests
[1720888239.650980] [node128:2291625:0]          mpool.c:43   UCX  WARN  object 0x1409af00 was not returned to mpool ucp_requests
[1720888239.650982] [node128:2291625:0]          mpool.c:43   UCX  WARN  object 0x1409b0c0 was not returned to mpool ucp_requests
[1720888239.650985] [node128:2291625:0]          mpool.c:43   UCX  WARN  object 0x1409b280 was not returned to mpool ucp_requests
[1720888239.650988] [node128:2291625:0]          mpool.c:43   UCX  WARN  object 0x1409b440 was not returned to mpool ucp_requests
[1720888239.650991] [node128:2291625:0]          mpool.c:43   UCX  WARN  object 0x1409b600 was not returned to mpool ucp_requests
[1720888239.650994] [node128:2291625:0]          mpool.c:43   UCX  WARN  object 0x1409b7c0 was not returned to mpool ucp_requests
[1720888239.650998] [node128:2291625:0]          mpool.c:43   UCX  WARN  object 0x1409b980 was not returned to mpool ucp_requests
[1720888239.651000] [node128:2291625:0]          mpool.c:43   UCX  WARN  object 0x1409bb40 was not returned to mpool ucp_requests
[1720888239.651002] [node128:2291625:0]          mpool.c:43   UCX  WARN  object 0x1409bd00 was not returned to mpool ucp_requests
[1720888239.651005] [node128:2291625:0]          mpool.c:43   UCX  WARN  object 0x1409bec0 was not returned to mpool ucp_requests
[1720888239.651007] [node128:2291625:0]          mpool.c:43   UCX  WARN  object 0x1409c080 was not returned to mpool ucp_requests
[1720888239.651009] [node128:2291625:0]          mpool.c:43   UCX  WARN  object 0x1409c240 was not returned to mpool ucp_requests
[1720888239.651012] [node128:2291625:0]          mpool.c:43   UCX  WARN  object 0x1409c400 was not returned to mpool ucp_requests
[1720888239.651014] [node128:2291625:0]          mpool.c:43   UCX  WARN  object 0x1409c5c0 was not returned to mpool ucp_requests
[1720888239.651016] [node128:2291625:0]          mpool.c:43   UCX  WARN  object 0x1409c780 was not returned to mpool ucp_requests
[1720888239.651019] [node128:2291625:0]          mpool.c:43   UCX  WARN  object 0x1409c940 was not returned to mpool ucp_requests
[1720888239.651021] [node128:2291625:0]          mpool.c:43   UCX  WARN  object 0x1409cb00 was not returned to mpool ucp_requests
[1720888239.651023] [node128:2291625:0]          mpool.c:43   UCX  WARN  object 0x1409ccc0 was not returned to mpool ucp_requests
[1720888239.651035] [node128:2291627:0]          mpool.c:43   UCX  WARN  object 0x13bdd940 was not returned to mpool ucp_requests
[1720888239.651062] [node128:2291627:0]          mpool.c:43   UCX  WARN  object 0x13bddcc0 was not returned to mpool ucp_requests
[1720888239.651065] [node128:2291627:0]          mpool.c:43   UCX  WARN  object 0x13bdde80 was not returned to mpool ucp_requests
[1720888239.651068] [node128:2291627:0]          mpool.c:43   UCX  WARN  object 0x13bde040 was not returned to mpool ucp_requests
[1720888239.651070] [node128:2291627:0]          mpool.c:43   UCX  WARN  object 0x13bde200 was not returned to mpool ucp_requests
[1720888239.651073] [node128:2291627:0]          mpool.c:43   UCX  WARN  object 0x13bde3c0 was not returned to mpool ucp_requests
[1720888239.651075] [node128:2291627:0]          mpool.c:43   UCX  WARN  object 0x13bde580 was not returned to mpool ucp_requests
[1720888239.651078] [node128:2291627:0]          mpool.c:43   UCX  WARN  object 0x13bde740 was not returned to mpool ucp_requests
[1720888239.651080] [node128:2291627:0]          mpool.c:43   UCX  WARN  object 0x13bde900 was not returned to mpool ucp_requests
[1720888239.651083] [node128:2291627:0]          mpool.c:43   UCX  WARN  object 0x13bdeac0 was not returned to mpool ucp_requests
[1720888239.651085] [node128:2291627:0]          mpool.c:43   UCX  WARN  object 0x13bdec80 was not returned to mpool ucp_requests
[1720888239.651087] [node128:2291627:0]          mpool.c:43   UCX  WARN  object 0x13bdee40 was not returned to mpool ucp_requests
[1720888239.651090] [node128:2291627:0]          mpool.c:43   UCX  WARN  object 0x13bdf000 was not returned to mpool ucp_requests
[1720888239.651092] [node128:2291627:0]          mpool.c:43   UCX  WARN  object 0x13bdf1c0 was not returned to mpool ucp_requests
[1720888239.651094] [node128:2291627:0]          mpool.c:43   UCX  WARN  object 0x13bdf380 was not returned to mpool ucp_requests
[1720888239.651096] [node128:2291627:0]          mpool.c:43   UCX  WARN  object 0x13bdf540 was not returned to mpool ucp_requests
[1720888239.651099] [node128:2291627:0]          mpool.c:43   UCX  WARN  object 0x13bdf700 was not returned to mpool ucp_requests
[1720888239.651101] [node128:2291627:0]          mpool.c:43   UCX  WARN  object 0x13bdf8c0 was not returned to mpool ucp_requests
[1720888239.651104] [node128:2291627:0]          mpool.c:43   UCX  WARN  object 0x13bdfa80 was not returned to mpool ucp_requests
[1720888239.651106] [node128:2291627:0]          mpool.c:43   UCX  WARN  object 0x13bdfc40 was not returned to mpool ucp_requests
[1720888239.651109] [node128:2291627:0]          mpool.c:43   UCX  WARN  object 0x13bdfe00 was not returned to mpool ucp_requests
[1720888239.651111] [node128:2291627:0]          mpool.c:43   UCX  WARN  object 0x13be0180 was not returned to mpool ucp_requests
[1720888239.653139] [node128:2291612:0]          mpool.c:43   UCX  WARN  object 0x132bbc00 was not returned to mpool ucp_requests
[1720888239.653161] [node128:2291612:0]          mpool.c:43   UCX  WARN  object 0x132bbdc0 was not returned to mpool ucp_requests
[1720888239.653159] [node128:2291614:0]          mpool.c:43   UCX  WARN  object 0x1491d4c0 was not returned to mpool ucp_requests
[1720888239.653179] [node128:2291614:0]          mpool.c:43   UCX  WARN  object 0x1491d840 was not returned to mpool ucp_requests
[1720888239.653184] [node128:2291614:0]          mpool.c:43   UCX  WARN  object 0x1491da00 was not returned to mpool ucp_requests
[1720888239.653187] [node128:2291614:0]          mpool.c:43   UCX  WARN  object 0x1491dbc0 was not returned to mpool ucp_requests
[1720888239.653191] [node128:2291614:0]          mpool.c:43   UCX  WARN  object 0x1491dd80 was not returned to mpool ucp_requests
[1720888239.653195] [node128:2291614:0]          mpool.c:43   UCX  WARN  object 0x1491df40 was not returned to mpool ucp_requests
[1720888239.653198] [node128:2291614:0]          mpool.c:43   UCX  WARN  object 0x1491e100 was not returned to mpool ucp_requests
[1720888239.653202] [node128:2291614:0]          mpool.c:43   UCX  WARN  object 0x1491e2c0 was not returned to mpool ucp_requests
[1720888239.653206] [node128:2291614:0]          mpool.c:43   UCX  WARN  object 0x1491e480 was not returned to mpool ucp_requests
[truncated: 42,474 more chars]
