# Supplementary material for: A stereodivergent multicomponent approach for the synthesis of C–N atropisomeric peptide analogues
Source: Chem Sci. 2024 Sep 16;15(40):16743–51. doi: 10.1039/d4sc04700a (PMC11418089; doi:10.1039/d4sc04700a)
Supplement: SC-015-D4SC04700A-s001 [file SC-015-D4SC04700A-s001.zip › CompData/_2_Imine-BzOH/ImineBzOH11rAfreq.out]

                                 *****************
                                 * O   R   C   A *
                                 *****************

                                            #,                                       
                                            ###                                      
                                            ####                                     
                                            #####                                    
                                            ######                                   
                                           ########,                                 
                                     ,,################,,,,,                         
                               ,,#################################,,                 
                          ,,##########################################,,             
                       ,#########################################, ''#####,          
                    ,#############################################,,   '####,        
                  ,##################################################,,,,####,       
                ,###########''''           ''''###############################       
              ,#####''   ,,,,##########,,,,          '''####'''          '####       
            ,##' ,,,,###########################,,,                        '##       
           ' ,,###''''                  '''############,,,                           
         ,,##''                                '''############,,,,        ,,,,,,###''
      ,#''                                            '''#######################'''  
     '                                                          ''''####''''         
             ,#######,   #######,   ,#######,      ##                                
            ,#'     '#,  ##    ##  ,#'     '#,    #''#        ######   ,####,        
            ##       ##  ##   ,#'  ##            #'  '#       #        #'  '#        
            ##       ##  #######   ##           ,######,      #####,   #    #        
            '#,     ,#'  ##    ##  '#,     ,#' ,#      #,         ##   #,  ,#        
             '#######'   ##     ##  '#######'  #'      '#     #####' # '####'        


                  #######################################################
                  #                        -***-                        #
                  #          Department of theory and spectroscopy      #
                  #    Directorship and core code : Frank Neese         #
                  #        Max Planck Institute fuer Kohlenforschung    #
                  #                Kaiser Wilhelm Platz 1               #
                  #                 D-45470 Muelheim/Ruhr               #
                  #                      Germany                        #
                  #                                                     #
                  #                  All rights reserved                #
                  #                        -***-                        #
                  #######################################################


                         Program Version 5.0.2 -  RELEASE  -


 With contributions from (in alphabetic order):
   Daniel Aravena         : Magnetic Suceptibility
   Michael Atanasov       : Ab Initio Ligand Field Theory (pilot matlab implementation)
   Alexander A. Auer      : GIAO ZORA, VPT2 properties, NMR spectrum
   Ute Becker             : Parallelization
   Giovanni Bistoni       : ED, misc. LED, open-shell LED, HFLD
   Martin Brehm           : Molecular dynamics
   Dmytro Bykov           : SCF Hessian
   Vijay G. Chilkuri      : MRCI spin determinant printing, contributions to CSF-ICE
   Dipayan Datta          : RHF DLPNO-CCSD density
   Achintya Kumar Dutta   : EOM-CC, STEOM-CC
   Dmitry Ganyushin       : Spin-Orbit,Spin-Spin,Magnetic field MRCI
   Miquel Garcia          : C-PCM and meta-GGA Hessian, CC/C-PCM, Gaussian charge scheme
   Yang Guo               : DLPNO-NEVPT2, F12-NEVPT2, CIM, IAO-localization
   Andreas Hansen         : Spin unrestricted coupled pair/coupled cluster methods
   Benjamin Helmich-Paris : MC-RPA, TRAH-SCF, COSX integrals
   Lee Huntington         : MR-EOM, pCC
   Robert Izsak           : Overlap fitted RIJCOSX, COSX-SCS-MP3, EOM
   Marcus Kettner         : VPT2
   Christian Kollmar      : KDIIS, OOCD, Brueckner-CCSD(T), CCSD density, CASPT2, CASPT2-K
   Simone Kossmann        : Meta GGA functionals, TD-DFT gradient, OOMP2, MP2 Hessian
   Martin Krupicka        : Initial AUTO-CI
   Lucas Lang             : DCDCAS
   Marvin Lechner         : AUTO-CI (C++ implementation), FIC-MRCC
   Dagmar Lenk            : GEPOL surface, SMD
   Dimitrios Liakos       : Extrapolation schemes; Compound Job, initial MDCI parallelization
   Dimitrios Manganas     : Further ROCIS development; embedding schemes
   Dimitrios Pantazis     : SARC Basis sets
   Anastasios Papadopoulos: AUTO-CI, single reference methods and gradients
   Taras Petrenko         : DFT Hessian,TD-DFT gradient, ASA, ECA, R-Raman, ABS, FL, XAS/XES, NRVS
   Peter Pinski           : DLPNO-MP2, DLPNO-MP2 Gradient
   Christoph Reimann      : Effective Core Potentials
   Marius Retegan         : Local ZFS, SOC
   Christoph Riplinger    : Optimizer, TS searches, QM/MM, DLPNO-CCSD(T), (RO)-DLPNO pert. Triples
   Tobias Risthaus        : Range-separated hybrids, TD-DFT gradient, RPA, STAB
   Michael Roemelt        : Original ROCIS implementation
   Masaaki Saitow         : Open-shell DLPNO-CCSD energy and density
   Barbara Sandhoefer     : DKH picture change effects
   Avijit Sen             : IP-ROCIS
   Kantharuban Sivalingam : CASSCF convergence, NEVPT2, FIC-MRCI
   Bernardo de Souza      : ESD, SOC TD-DFT
   Georgi Stoychev        : AutoAux, RI-MP2 NMR, DLPNO-MP2 response
   Willem Van den Heuvel  : Paramagnetic NMR
   Boris Wezisla          : Elementary symmetry handling
   Frank Wennmohs         : Technical directorship


 We gratefully acknowledge several colleagues who have allowed us to
 interface, adapt or use parts of their codes:
   Stefan Grimme, W. Hujo, H. Kruse, P. Pracht,  : VdW corrections, initial TS optimization,
                  C. Bannwarth, S. Ehlert          DFT functionals, gCP, sTDA/sTD-DF
   Ed Valeev, F. Pavosevic, A. Kumar             : LibInt (2-el integral package), F12 methods
   Garnet Chan, S. Sharma, J. Yang, R. Olivares  : DMRG
   Ulf Ekstrom                                   : XCFun DFT Library
   Mihaly Kallay                                 : mrcc  (arbitrary order and MRCC methods)
   Jiri Pittner, Ondrej Demel                    : Mk-CCSD
   Frank Weinhold                                : gennbo (NPA and NBO analysis)
   Christopher J. Cramer and Donald G. Truhlar   : smd solvation model
   Lars Goerigk                                  : TD-DFT with DH, B97 family of functionals
   V. Asgeirsson, H. Jonsson                     : NEB implementation
   FAccTs GmbH                                   : IRC, NEB, NEB-TS, DLPNO-Multilevel, CI-OPT
                                                   MM, QMMM, 2- and 3-layer-ONIOM, Crystal-QMMM,
                                                   LR-CPCM, SF, NACMEs, symmetry and pop. for TD-DFT,
                                                   nearIR, NL-DFT gradient (VV10), updates on ESD,
                                                   ML-optimized integration grids
   S Lehtola, MJT Oliveira, MAL Marques          : LibXC Library
   Liviu Ungur et al                             : ANISO software


 Your calculation uses the libint2 library for the computation of 2-el integrals
 For citations please refer to: http://libint.valeyev.net

 Your ORCA version has been built with support for libXC version: 5.1.0
 For citations please refer to: https://tddft.org/programs/libxc/

 This ORCA versions uses:
   CBLAS   interface :  Fast vector & matrix operations
   LAPACKE interface :  Fast linear algebra routines
   SCALAPACK package :  Parallel linear algebra routines
   Shared memory     :  Shared parallel matrices
   BLAS/LAPACK       :  OpenBLAS 0.3.15  USE64BITINT DYNAMIC_ARCH NO_AFFINITY Zen SINGLE_THREADED
        Core in use  :  Zen
   Copyright (c) 2011-2014, The OpenBLAS Project


Your calculation utilizes the atom-pairwise dispersion correction
with the Becke-Johnson damping scheme (D3BJ)
Cite in your paper:
S.Grimme, S.Ehrlich, L.Goerigk, J Comput Chem, (2011), 32, 1456–1465 
S.Grimme, J.Antony, S.Ehrlich and H.Krieg, J.Chem.Phys., 132, (2010), 154104 
   

Your calculation utilizes the SMD solvation module
Please cite in your paper:
A.V. Marenich, C.J. Cramer, D.G. Truhlar J. Phys. Chem. B, 113, (2009), 6378 

================================================================================

----- Orbital basis set information -----
Your calculation utilizes the basis: def2-TZVP
   F. Weigend and R. Ahlrichs, Phys. Chem. Chem. Phys. 7, 3297 (2005).

----- AuxJ basis set information -----
Your calculation utilizes the auxiliary basis: def2/J
   F. Weigend, Phys. Chem. Chem. Phys. 8, 1057 (2006).

================================================================================
                                        WARNINGS
                       Please study these warnings very carefully!
================================================================================

WARNING: Gradients needed for Numerical Frequencies
  ===> : Setting RunTyp to EnGrad

WARNING: The environment variable RSH_COMMAND is not set!
  ===> : All Displacements for the Numerical Hessian or Gradient calculation
         will be started on localhost

INFO   : the flag for use of the SHARK integral package has been found!

================================================================================
                                       INPUT FILE
================================================================================
NAME = ImineBzOH11rAfreq.inp
|  1> ! PBE0 D3 def2-tzvp NumFreq
|  2> %maxcore 2660
|  3> %pal nprocs 30
|  4> end
|  5> %CPCM SMD TRUE
|  6>    SMDSOLVENT "2,2,2-TRIFLUOROETHANOL"
|  7> end
|  8> 
|  9> *xyz 0 1
| 10> O  2.113410  3.832367  1.949111
| 11> O  2.580820  5.092120  0.159049
| 12> N  4.118921  2.770309  2.352943
| 13> N  2.909171  6.151138  2.981903
| 14> C  3.420322  3.810912  2.366672
| 15> C  3.883163  5.096002  3.059071
| 16> H  4.004039  4.797412  4.106878
| 17> C  5.233566  5.593125  2.598740
| 18> C  6.063369  6.195957  3.540048
| 19> H  5.733715  6.270082  4.571178
| 20> C  7.309847  6.677696  3.173960
| 21> H  7.953281  7.130236  3.920280
| 22> C  7.738392  6.564514  1.857800
| 23> H  8.717814  6.930820  1.570898
| 24> C  6.910074  5.975278  0.913698
| 25> H  7.237820  5.884146  -0.115984
| 26> C  5.661025  5.492618  1.280787
| 27> H  5.024349  5.027347  0.538218
| 28> C  3.676647  1.472614  1.800522
| 29> C  4.877710  0.538079  1.883743
| 30> H  5.710736  0.917566  1.286585
| 31> H  4.606935  -0.448868  1.503864
| 32> H  5.217168  0.426668  2.916335
| 33> C  3.248650  1.594216  0.340538
| 34> H  2.309693  2.133480  0.223142
| 35> H  3.108970  0.592038  -0.071196
| 36> H  4.018748  2.097127  -0.249130
| 37> C  2.545860  0.914244  2.659508
| 38> H  2.289942  -0.089819  2.313067
| 39> H  1.650357  1.533914  2.602826
| 40> H  2.855835  0.844306  3.705058
| 41> C  1.929145  6.358016  3.932582
| 42> C  1.241139  7.595972  4.029431
| 43> C  0.217746  7.674982  4.970016
| 44> H  -0.333302  8.600221  5.067527
| 45> C  -0.135338  6.624017  5.806944
| 46> H  -0.942200  6.745902  6.520429
| 47> C  0.561606  5.433843  5.715676
| 48> H  0.314098  4.593350  6.354949
| 49> C  1.578645  5.304570  4.786319
| 50> H  2.088471  4.352478  4.710392
| 51> C  1.588439  8.817546  3.168228
| 52> C  3.032172  9.274471  3.427803
| 53> H  3.160130  9.536697  4.481338
| 54> H  3.246734  10.165321  2.831086
| 55> H  3.797044  8.535165  3.185390
| 56> C  1.358430  8.535105  1.676501
| 57> H  1.976480  7.737614  1.263924
| 58> H  1.570457  9.439045  1.098595
| 59> H  0.314683  8.262615  1.502426
| 60> C  0.702467  10.016593  3.508266
| 61> H  0.811233  10.327693  4.550052
| 62> H  -0.354099  9.815113  3.315571
| 63> H  0.998341  10.859321  2.878850
| 64> C  1.772123  4.704339  0.966126
| 65> C  0.336743  5.017200  0.959700
| 66> C  -0.500435  4.643083  2.009028
| 67> H  -0.104355  4.085815  2.847280
| 68> C  -1.837499  5.002132  1.981311
| 69> H  -2.487458  4.720194  2.801502
| 70> C  -2.341994  5.722096  0.906374
| 71> H  -3.389672  6.000999  0.887420
| 72> C  -1.509799  6.087159  -0.145321
| 73> H  -1.906092  6.648006  -0.983743
| 74> C  -0.171642  5.739360  -0.118441
| 75> H  0.491019  6.026618  -0.926040
| 76> H  3.210150  6.948247  2.454457
| 77> O  5.927907  3.199436  5.255504
| 78> C  6.835149  3.145211  4.440262
| 79> C  8.250647  3.410027  4.797799
| 80> C  8.577286  3.629628  6.133245
| 81> H  7.798289  3.580544  6.884853
| 82> C  9.885372  3.908953  6.491314
| 83> H  10.137451  4.077518  7.532093
| 84> C  10.872158  3.975376  5.515667
| 85> H  11.895947  4.197627  5.795823
| 86> C  10.549950  3.758068  4.182229
| 87> H  11.319886  3.812569  3.420997
| 88> C  9.242737  3.474305  3.821810
| 89> H  8.986196  3.311687  2.782518
| 90> O  6.648735  2.856940  3.174046
| 91> H  5.651232  2.811769  2.944780
| 92> *
| 93> 
| 94>                          ****END OF INPUT****
================================================================================

                     *******************************
                     * Energy+Gradient Calculation *
                     *******************************

---------------------------------
CARTESIAN COORDINATES (ANGSTROEM)
---------------------------------
  O      2.113410    3.832367    1.949111
  O      2.580820    5.092120    0.159049
  N      4.118921    2.770309    2.352943
  N      2.909171    6.151138    2.981903
  C      3.420322    3.810912    2.366672
  C      3.883163    5.096002    3.059071
  H      4.004039    4.797412    4.106878
  C      5.233566    5.593125    2.598740
  C      6.063369    6.195957    3.540048
  H      5.733715    6.270082    4.571178
  C      7.309847    6.677696    3.173960
  H      7.953281    7.130236    3.920280
  C      7.738392    6.564514    1.857800
  H      8.717814    6.930820    1.570898
  C      6.910074    5.975278    0.913698
  H      7.237820    5.884146   -0.115984
  C      5.661025    5.492618    1.280787
  H      5.024349    5.027347    0.538218
  C      3.676647    1.472614    1.800522
  C      4.877710    0.538079    1.883743
  H      5.710736    0.917566    1.286585
  H      4.606935   -0.448868    1.503864
  H      5.217168    0.426668    2.916335
  C      3.248650    1.594216    0.340538
  H      2.309693    2.133480    0.223142
  H      3.108970    0.592038   -0.071196
  H      4.018748    2.097127   -0.249130
  C      2.545860    0.914244    2.659508
  H      2.289942   -0.089819    2.313067
  H      1.650357    1.533914    2.602826
  H      2.855835    0.844306    3.705058
  C      1.929145    6.358016    3.932582
  C      1.241139    7.595972    4.029431
  C      0.217746    7.674982    4.970016
  H     -0.333302    8.600221    5.067527
  C     -0.135338    6.624017    5.806944
  H     -0.942200    6.745902    6.520429
  C      0.561606    5.433843    5.715676
  H      0.314098    4.593350    6.354949
  C      1.578645    5.304570    4.786319
  H      2.088471    4.352478    4.710392
  C      1.588439    8.817546    3.168228
  C      3.032172    9.274471    3.427803
  H      3.160130    9.536697    4.481338
  H      3.246734   10.165321    2.831086
  H      3.797044    8.535165    3.185390
  C      1.358430    8.535105    1.676501
  H      1.976480    7.737614    1.263924
  H      1.570457    9.439045    1.098595
  H      0.314683    8.262615    1.502426
  C      0.702467   10.016593    3.508266
  H      0.811233   10.327693    4.550052
  H     -0.354099    9.815113    3.315571
  H      0.998341   10.859321    2.878850
  C      1.772123    4.704339    0.966126
  C      0.336743    5.017200    0.959700
  C     -0.500435    4.643083    2.009028
  H     -0.104355    4.085815    2.847280
  C     -1.837499    5.002132    1.981311
  H     -2.487458    4.720194    2.801502
  C     -2.341994    5.722096    0.906374
  H     -3.389672    6.000999    0.887420
  C     -1.509799    6.087159   -0.145321
  H     -1.906092    6.648006   -0.983743
  C     -0.171642    5.739360   -0.118441
  H      0.491019    6.026618   -0.926040
  H      3.210150    6.948247    2.454457
  O      5.927907    3.199436    5.255504
  C      6.835149    3.145211    4.440262
  C      8.250647    3.410027    4.797799
  C      8.577286    3.629628    6.133245
  H      7.798289    3.580544    6.884853
  C      9.885372    3.908953    6.491314
  H     10.137451    4.077518    7.532093
  C     10.872158    3.975376    5.515667
  H     11.895947    4.197627    5.795823
  C     10.549950    3.758068    4.182229
  H     11.319886    3.812569    3.420997
  C      9.242737    3.474305    3.821810
  H      8.986196    3.311687    2.782518
  O      6.648735    2.856940    3.174046
  H      5.651232    2.811769    2.944780

----------------------------
CARTESIAN COORDINATES (A.U.)
----------------------------
  NO LB      ZA    FRAG     MASS         X           Y           Z
   0 O     8.0000    0    15.999    3.993766    7.242124    3.683286
   1 O     8.0000    0    15.999    4.877043    9.622712    0.300559
   2 N     7.0000    0    14.007    7.783633    5.235125    4.446418
   3 N     7.0000    0    14.007    5.497536   11.623966    5.634980
   4 C     6.0000    0    12.011    6.463472    7.201580    4.472362
   5 C     6.0000    0    12.011    7.338115    9.630048    5.780806
   6 H     1.0000    0     1.008    7.566537    9.065795    7.760875
   7 C     6.0000    0    12.011    9.890006   10.569474    4.910907
   8 C     6.0000    0    12.011   11.458107   11.708662    6.689721
   9 H     1.0000    0     1.008   10.835151   11.848738    8.638275
  10 C     6.0000    0    12.011   13.813609   12.619017    5.997915
  11 H     1.0000    0     1.008   15.029523   13.474193    7.408256
  12 C     6.0000    0    12.011   14.623442   12.405134    3.510733
  13 H     1.0000    0     1.008   16.474281   13.097352    2.968567
  14 C     6.0000    0    12.011   13.058147   11.291639    1.726639
  15 H     1.0000    0     1.008   13.677498   11.119424   -0.219178
  16 C     6.0000    0    12.011   10.697787   10.379544    2.420337
  17 H     1.0000    0     1.008    9.494644    9.500309    1.017085
  18 C     6.0000    0    12.011    6.947856    2.782837    3.402493
  19 C     6.0000    0    12.011    9.217536    1.016822    3.559758
  20 H     1.0000    0     1.008   10.791727    1.733948    2.431293
  21 H     1.0000    0     1.008    8.705845   -0.848238    2.841891
  22 H     1.0000    0     1.008    9.859019    0.806286    5.511074
  23 C     6.0000    0    12.011    6.139059    3.012632    0.643524
  24 H     1.0000    0     1.008    4.364687    4.031693    0.421677
  25 H     1.0000    0     1.008    5.875102    1.118790   -0.134541
  26 H     1.0000    0     1.008    7.594333    3.962996   -0.470787
  27 C     6.0000    0    12.011    4.810978    1.727671    5.025742
  28 H     1.0000    0     1.008    4.327363   -0.169733    4.371063
  29 H     1.0000    0     1.008    3.118723    2.898677    4.918628
  30 H     1.0000    0     1.008    5.396746    1.595507    7.001545
  31 C     6.0000    0    12.011    3.645556   12.014909    7.431503
  32 C     6.0000    0    12.011    2.345413   14.354307    7.614521
  33 C     6.0000    0    12.011    0.411480   14.503614    9.391969
  34 H     1.0000    0     1.008   -0.629849   16.252062    9.576238
  35 C     6.0000    0    12.011   -0.255752   12.517578   10.973534
  36 H     1.0000    0     1.008   -1.780500   12.747907   12.321825
  37 C     6.0000    0    12.011    1.061282   10.268475   10.801062
  38 H     1.0000    0     1.008    0.593559    8.680174   12.009113
  39 C     6.0000    0    12.011    2.983207   10.024185    9.044832
  40 H     1.0000    0     1.008    3.946638    8.224991    8.901351
  41 C     6.0000    0    12.011    3.001715   16.662747    5.987083
  42 C     6.0000    0    12.011    5.729975   17.526210    6.477609
  43 H     1.0000    0     1.008    5.971780   18.021746    8.468502
  44 H     1.0000    0     1.008    6.135438   19.209673    5.349977
  45 H     1.0000    0     1.008    7.175373   16.129124    6.019515
  46 C     6.0000    0    12.011    2.567061   16.129011    3.168128
  47 H     1.0000    0     1.008    3.735006   14.621971    2.388470
  48 H     1.0000    0     1.008    2.967734   17.837210    2.076044
  49 H     1.0000    0     1.008    0.594665   15.614080    2.839174
  50 C     6.0000    0    12.011    1.327470   18.928618    6.629662
  51 H     1.0000    0     1.008    1.533008   19.516511    8.598352
  52 H     1.0000    0     1.008   -0.669150   18.547876    6.265521
  53 H     1.0000    0     1.008    1.886591   20.521143    5.440238
  54 C     6.0000    0    12.011    3.348827    8.889912    1.825714
  55 C     6.0000    0    12.011    0.636352    9.481134    1.813570
  56 C     6.0000    0    12.011   -0.945685    8.774155    3.796513
  57 H     1.0000    0     1.008   -0.197202    7.721071    5.380579
  58 C     6.0000    0    12.011   -3.472370    9.452660    3.744135
  59 H     1.0000    0     1.008   -4.700614    8.919874    5.294072
  60 C     6.0000    0    12.011   -4.425727   10.813194    1.712799
  61 H     1.0000    0     1.008   -6.405552   11.340245    1.676981
  62 C     6.0000    0    12.011   -2.853107   11.503063   -0.274617
  63 H     1.0000    0     1.008   -3.601992   12.562911   -1.859005
  64 C     6.0000    0    12.011   -0.324356   10.845819   -0.223821
  65 H     1.0000    0     1.008    0.927891   11.388658   -1.749962
  66 H     1.0000    0     1.008    6.066304   13.130284    4.638252
  67 O     8.0000    0    15.999   11.202121    6.046058    9.931463
  68 C     6.0000    0    12.011   12.916560    5.943587    8.390879
  69 C     6.0000    0    12.011   15.591463    6.444017    9.066526
  70 C     6.0000    0    12.011   16.208722    6.859003   11.590153
  71 H     1.0000    0     1.008   14.736631    6.766248   13.010487
  72 C     6.0000    0    12.011   18.680646    7.386851   12.266806
  73 H     1.0000    0     1.008   19.157006    7.705392   14.233593
  74 C     6.0000    0    12.011   20.545401    7.512372   10.423100
  75 H     1.0000    0     1.008   22.480082    7.932365   10.952518
  76 C     6.0000    0    12.011   19.936516    7.101719    7.903267
  77 H     1.0000    0     1.008   21.391484    7.204711    6.464747
  78 C     6.0000    0    12.011   17.466242    6.565485    7.222174
  79 H     1.0000    0     1.008   16.981449    6.258181    5.258197
  80 O     8.0000    0    15.999   12.564288    5.398834    5.998078
  81 H     1.0000    0     1.008   10.679281    5.313473    5.564828

--------------------------------
INTERNAL COORDINATES (ANGSTROEM)
--------------------------------
 O      0   0   0     0.000000000000     0.00000000     0.00000000
 O      1   0   0     2.238251927946     0.00000000     0.00000000
 N      1   2   0     2.305021008735   102.57690844     0.00000000
 N      1   2   3     2.660186804498    75.96211253    91.24172918
 C      3   1   2     1.253428758187    30.05621075    71.68101484
 C      4   1   2     1.438028961733    65.40981426   255.99358841
 H      6   4   1     1.096205502962   109.01633437   249.41601432
 C      6   4   1     1.510835586389   110.34120805   132.91420195
 C      8   6   4     1.392135119123   117.98467652    87.17326408
 H      9   8   6     1.085078500497   119.40873334     1.49399180
 C      9   8   6     1.385568580890   120.53955764   180.36695190
 H     11   9   8     1.084340032626   119.80643227   181.01846155
 C     11   9   8     1.388790166926   119.97752045     0.19394671
 H     13  11   9     1.084324811726   120.12864498   180.67419003
 C     13  11   9     1.387313360140   119.69023682     0.38147737
 H     15  13  11     1.084420353490   120.09370336   179.95751425
 C     15  13  11     1.388466209139   120.32070100   359.61787346
 H     17  15  13     1.083163031209   119.79129198   180.46395288
 C      3   1   2     1.478102691068    94.51420428   255.68438558
 C     19   3   1     1.524084555081   106.38737341   177.57693575
 H     20  19   3     1.092950308481   110.97147833   298.66149376
 H     20  19   3     1.091646250429   109.87050124   179.00730195
 H     20  19   3     1.092652910649   111.03585379    59.24462006
 C     19   3   1     1.526277091052   111.80579212    58.94132926
 H     24  19   3     1.089140822098   112.60062477   289.01047593
 H     24  19   3     1.092426717377   108.86217351   169.70503509
 H     24  19   3     1.092556064350   110.81120926    51.07417257
 C     19   3   1     1.525881137070   109.42775754   295.43152221
 H     28  19   3     1.092546519455   109.35245245   185.80156482
 H     28  19   3     1.090472090901   111.79994775    65.91893770
 H     28  19   3     1.092771992215   110.59902704   304.75963903
 C      4   1   2     1.380956200826   100.69404391   133.77124295
 C     32   4   1     1.419601015347   121.43599774   229.46813880
 C     33  32   4     1.392219793989   116.86150831   176.34380387
 H     34  33  32     1.081309160484   118.95288659   180.41709864
 C     34  33  32     1.389116344827   123.43207702     0.85356615
 H     36  34  33     1.083947916412   120.04675644   179.99036423
 C     36  34  33     1.382235485450   118.91441915     0.29906274
 H     38  36  34     1.084600692256   120.88223297   179.87408537
 C     38  36  34     1.383757301516   119.69462138   359.09564457
 H     40  38  36     1.082666447281   118.38264262   182.00849124
 C     33  32   4     1.534448087973   123.11028695   355.66311820
 C     42  33  32     1.536399886598   110.77024988   298.87978087
 H     43  42  33     1.093193359413   110.12984283   300.49306341
 H     43  42  33     1.093490627501   109.54054585   181.96239773
 H     43  42  33     1.091039229629   114.81593526    61.50288729
 C     42  33  32     1.535554134862   111.40110020    63.05337085
 H     47  42  33     1.090044713996   114.66624397   297.75039538
 H     47  42  33     1.093635367554   109.40686911   177.37242556
 H     47  42  33     1.092685089920   110.10317065    58.96762800
 C     42  33  32     1.529145491586   111.61101610   181.16460491
 H     51  42  33     1.092671644435   112.18481422    60.41818301
 H     51  42  33     1.092729273782   112.11226301   298.07013116
 H     51  42  33     1.092655667132   108.65002571   179.27450335
 C      2   1   3     1.206539773774    31.14778932   177.23328478
 C     55   2   1     1.469094633847   125.69763397   184.59488451
 C     56  55   2     1.393527819944   121.76978426   186.90101722
 H     57  56  55     1.081708558591   120.12295876   358.46678890
 C     57  56  55     1.384711001107   119.69646073   177.67729536
 H     59  57  56     1.083812259575   119.76621675   180.60199334
 C     59  57  56     1.388651475457   120.04811180     0.53546485
 H     61  59  57     1.084331743153   119.86140097   179.95217734
 C     61  59  57     1.389921539159   120.28977982   359.93490236
 H     63  61  59     1.083766095309   120.15563294   179.92563523
 C     63  61  59     1.382877736985   119.90792226   359.61265190
 H     65  63  61     1.083444924436   120.70871999   180.67588063
 H      4   1   2     1.002083030112   125.37027534   359.05647413
 O      7   6   4     2.752115016833   129.35870743   191.90651834
 C     68   7   6     1.220920929362   105.45938113    16.84169904
 C     69  68   7     1.483777209769   122.68777618   129.85753273
 C     70  69  68     1.392240516017   118.88826351     5.02787980
 H     71  70  69     1.083586706604   119.30929052     1.38625679
 C     71  70  69     1.384674997168   120.09934900   181.45888989
 H     73  71  70     1.084056690541   119.95430598   180.12708100
 C     73  71  70     1.389260844238   119.93702140     0.25704181
 H     75  73  71     1.084447697152   119.92974139   179.78280396
 C     75  73  71     1.388919602415   120.13018396   359.80076549
 H     77  75  73     1.084087616810   120.10011567   179.84048124
 C     77  75  73     1.385362451887   120.04733393     0.00000000
 H     79  77  75     1.082767638909   120.26792768   179.53610072
 O     69  68   7     1.311927325538   123.27341898   310.26409158
 H     81  69  68     1.024507468497   111.34721693     7.62043567

---------------------------
INTERNAL COORDINATES (A.U.)
---------------------------
 O      0   0   0     0.000000000000     0.00000000     0.00000000
 O      1   0   0     4.229683162539     0.00000000     0.00000000
 N      1   2   0     4.355858439444   102.57690844     0.00000000
 N      1   2   3     5.027024525573    75.96211253    91.24172918
 C      3   1   2     2.368637081355    30.05621075    71.68101484
 C      4   1   2     2.717480910323    65.40981426   255.99358841
 H      6   4   1     2.071528187096   109.01633437   249.41601432
 C      6   4   1     2.855065491657   110.34120805   132.91420195
 C      8   6   4     2.630754116557   117.98467652    87.17326408
 H      9   8   6     2.050501199745   119.40873334     1.49399180
 C      9   8   6     2.618345157648   120.53955764   180.36695190
 H     11   9   8     2.049105697711   119.80643227   181.01846155
 C     11   9   8     2.624433072972   119.97752045     0.19394671
 H     13  11   9     2.049076934377   120.12864498   180.67419003
 C     13  11   9     2.621642312595   119.69023682     0.38147737
 H     15  13  11     2.049257482147   120.09370336   179.95751425
 C     15  13  11     2.623820881477   120.32070100   359.61787346
 H     17  15  13     2.046881487373   119.79129198   180.46395288
 C      3   1   2     2.793209283930    94.51420428   255.68438558
 C     19   3   1     2.880102414041   106.38737341   177.57693575
 H     20  19   3     2.065376761014   110.97147833   298.66149376
 H     20  19   3     2.062912448432   109.87050124   179.00730195
 H     20  19   3     2.064814760558   111.03585379    59.24462006
 C     19   3   1     2.884245706566   111.80579212    58.94132926
 H     24  19   3     2.058177875040   112.60062477   289.01047593
 H     24  19   3     2.064387317222   108.86217351   169.70503509
 H     24  19   3     2.064631747577   110.81120926    51.07417257
 C     19   3   1     2.883497461978   109.42775754   295.43152221
 H     28  19   3     2.064613710339   109.35245245   185.80156482
 H     28  19   3     2.060693608487   111.79994775    65.91893770
 H     28  19   3     2.065039792105   110.59902704   304.75963903
 C      4   1   2     2.609629022502   100.69404391   133.77124295
 C     32   4   1     2.682657138442   121.43599774   229.46813880
 C     33  32   4     2.630914128863   116.86150831   176.34380387
 H     34  33  32     2.043378179415   118.95288659   180.41709864
 C     34  33  32     2.625049459876   123.43207702     0.85356615
 H     36  34  33     2.048364705453   120.04675644   179.99036423
 C     36  34  33     2.612046520087   118.91441915     0.29906274
 H     38  36  34     2.049598273025   120.88223297   179.87408537
 C     38  36  34     2.614922335679   119.69462138   359.09564457
 H     40  38  36     2.045943079747   118.38264262   182.00849124
 C     33  32   4     2.899686652989   123.11028695   355.66311820
 C     42  33  32     2.903375017858   110.77024988   298.87978087
 H     43  42  33     2.065836060712   110.12984283   300.49306341
 H     43  42  33     2.066397815987   109.54054585   181.96239773
 H     43  42  33     2.061765345363   114.81593526    61.50288729
 C     42  33  32     2.901776778699   111.40110020    63.05337085
 H     47  42  33     2.059885983180   114.66624397   297.75039538
 H     47  42  33     2.066671335047   109.40686911   177.37242556
 H     47  42  33     2.064875570568   110.10317065    58.96762800
 C     42  33  32     2.889666198017   111.61101610   181.16460491
 H     51  42  33     2.064850162283   112.18481422    60.41818301
 H     51  42  33     2.064959065967   112.11226301   298.07013116
 H     51  42  33     2.064819969557   108.65002571   179.27450335
 C      2   1   3     2.280029742116    31.14778932   177.23328478
 C     55   2   1     2.776186522783   125.69763397   184.59488451
 C     56  55   2     2.633385939694   121.76978426   186.90101722
 H     57  56  55     2.044132932455   120.12295876   358.46678890
 C     57  56  55     2.616724566720   119.69646073   177.67729536
 H     59  57  56     2.048108351184   119.76621675   180.60199334
 C     59  57  56     2.624170984080   120.04811180     0.53546485
 H     61  59  57     2.049090032876   119.86140097   179.95217734
 C     61  59  57     2.626571056649   120.28977982   359.93490236
 H     63  61  59     2.048021113364   120.15563294   179.92563523
 C     63  61  59     2.613260199599   119.90792226   359.61265190
 H     65  63  61     2.047414188371   120.70871999   180.67588063
 H      4   1   2     1.893662490361   125.37027534   359.05647413
 O      7   6   4     5.200743670866   129.35870743   191.90651834
 C     68   7   6     2.307206187666   105.45938113    16.84169904
 C     69  68   7     2.803932570217   122.68777618   129.85753273
 C     70  69  68     2.630953287820   118.88826351     5.02787980
 H     71  70  69     2.047682117839   119.30929052     1.38625679
 C     71  70  69     2.616656529136   120.09934900   181.45888989
 H     73  71  70     2.048570258768   119.95430598   180.12708100
 C     73  71  70     2.625322524191   119.93702140     0.25704181
 H     75  73  71     2.049309154179   119.92974139   179.78280396
 C     75  73  71     2.624677670599   120.13018396   359.80076549
 H     77  75  73     2.048628700946   120.10011567   179.84048124
 C     77  75  73     2.617955630285   120.04733393     0.00000000
 H     79  77  75     2.046134304211   120.26792768   179.53610072
 O     69  68   7     2.479183352874   123.27341898   310.26409158
 H     81  69  68     1.936038537616   111.34721693     7.62043567

---------------------
BASIS SET INFORMATION
---------------------
There are 4 groups of distinct atoms

 Group   1 Type O   : 11s6p2d1f contracted to 5s3p2d1f pattern {62111/411/11/1}
 Group   2 Type N   : 11s6p2d1f contracted to 5s3p2d1f pattern {62111/411/11/1}
 Group   3 Type C   : 11s6p2d1f contracted to 5s3p2d1f pattern {62111/411/11/1}
 Group   4 Type H   : 5s1p contracted to 3s1p pattern {311/1}

Atom   0O    basis set group =>   1
Atom   1O    basis set group =>   1
Atom   2N    basis set group =>   2
Atom   3N    basis set group =>   2
Atom   4C    basis set group =>   3
Atom   5C    basis set group =>   3
Atom   6H    basis set group =>   4
Atom   7C    basis set group =>   3
Atom   8C    basis set group =>   3
Atom   9H    basis set group =>   4
Atom  10C    basis set group =>   3
Atom  11H    basis set group =>   4
Atom  12C    basis set group =>   3
Atom  13H    basis set group =>   4
Atom  14C    basis set group =>   3
Atom  15H    basis set group =>   4
Atom  16C    basis set group =>   3
Atom  17H    basis set group =>   4
Atom  18C    basis set group =>   3
Atom  19C    basis set group =>   3
Atom  20H    basis set group =>   4
Atom  21H    basis set group =>   4
Atom  22H    basis set group =>   4
Atom  23C    basis set group =>   3
Atom  24H    basis set group =>   4
Atom  25H    basis set group =>   4
Atom  26H    basis set group =>   4
Atom  27C    basis set group =>   3
Atom  28H    basis set group =>   4
Atom  29H    basis set group =>   4
Atom  30H    basis set group =>   4
Atom  31C    basis set group =>   3
Atom  32C    basis set group =>   3
Atom  33C    basis set group =>   3
Atom  34H    basis set group =>   4
Atom  35C    basis set group =>   3
Atom  36H    basis set group =>   4
Atom  37C    basis set group =>   3
Atom  38H    basis set group =>   4
Atom  39C    basis set group =>   3
Atom  40H    basis set group =>   4
Atom  41C    basis set group =>   3
Atom  42C    basis set group =>   3
Atom  43H    basis set group =>   4
Atom  44H    basis set group =>   4
Atom  45H    basis set group =>   4
Atom  46C    basis set group =>   3
Atom  47H    basis set group =>   4
Atom  48H    basis set group =>   4
Atom  49H    basis set group =>   4
Atom  50C    basis set group =>   3
Atom  51H    basis set group =>   4
Atom  52H    basis set group =>   4
Atom  53H    basis set group =>   4
Atom  54C    basis set group =>   3
Atom  55C    basis set group =>   3
Atom  56C    basis set group =>   3
Atom  57H    basis set group =>   4
Atom  58C    basis set group =>   3
Atom  59H    basis set group =>   4
Atom  60C    basis set group =>   3
Atom  61H    basis set group =>   4
Atom  62C    basis set group =>   3
Atom  63H    basis set group =>   4
Atom  64C    basis set group =>   3
Atom  65H    basis set group =>   4
Atom  66H    basis set group =>   4
Atom  67O    basis set group =>   1
Atom  68C    basis set group =>   3
Atom  69C    basis set group =>   3
Atom  70C    basis set group =>   3
Atom  71H    basis set group =>   4
Atom  72C    basis set group =>   3
Atom  73H    basis set group =>   4
Atom  74C    basis set group =>   3
Atom  75H    basis set group =>   4
Atom  76C    basis set group =>   3
Atom  77H    basis set group =>   4
Atom  78C    basis set group =>   3
Atom  79H    basis set group =>   4
Atom  80O    basis set group =>   1
Atom  81H    basis set group =>   4
---------------------------------
AUXILIARY/J BASIS SET INFORMATION
---------------------------------
There are 4 groups of distinct atoms

 Group   1 Type O   : 12s5p4d2f1g contracted to 6s4p3d1f1g pattern {711111/2111/211/2/1}
 Group   2 Type N   : 12s5p4d2f1g contracted to 6s4p3d1f1g pattern {711111/2111/211/2/1}
 Group   3 Type C   : 12s5p4d2f1g contracted to 6s4p3d1f1g pattern {711111/2111/211/2/1}
 Group   4 Type H   : 5s2p1d contracted to 3s1p1d pattern {311/2/1}

Atom   0O    basis set group =>   1
Atom   1O    basis set group =>   1
Atom   2N    basis set group =>   2
Atom   3N    basis set group =>   2
Atom   4C    basis set group =>   3
Atom   5C    basis set group =>   3
Atom   6H    basis set group =>   4
Atom   7C    basis set group =>   3
Atom   8C    basis set group =>   3
Atom   9H    basis set group =>   4
Atom  10C    basis set group =>   3
Atom  11H    basis set group =>   4
Atom  12C    basis set group =>   3
Atom  13H    basis set group =>   4
Atom  14C    basis set group =>   3
Atom  15H    basis set group =>   4
Atom  16C    basis set group =>   3
Atom  17H    basis set group =>   4
Atom  18C    basis set group =>   3
Atom  19C    basis set group =>   3
Atom  20H    basis set group =>   4
Atom  21H    basis set group =>   4
Atom  22H    basis set group =>   4
Atom  23C    basis set group =>   3
Atom  24H    basis set group =>   4
Atom  25H    basis set group =>   4
Atom  26H    basis set group =>   4
Atom  27C    basis set group =>   3
Atom  28H    basis set group =>   4
Atom  29H    basis set group =>   4
Atom  30H    basis set group =>   4
Atom  31C    basis set group =>   3
Atom  32C    basis set group =>   3
Atom  33C    basis set group =>   3
Atom  34H    basis set group =>   4
Atom  35C    basis set group =>   3
Atom  36H    basis set group =>   4
Atom  37C    basis set group =>   3
Atom  38H    basis set group =>   4
Atom  39C    basis set group =>   3
Atom  40H    basis set group =>   4
Atom  41C    basis set group =>   3
Atom  42C    basis set group =>   3
Atom  43H    basis set group =>   4
Atom  44H    basis set group =>   4
Atom  45H    basis set group =>   4
Atom  46C    basis set group =>   3
Atom  47H    basis set group =>   4
Atom  48H    basis set group =>   4
Atom  49H    basis set group =>   4
Atom  50C    basis set group =>   3
Atom  51H    basis set group =>   4
Atom  52H    basis set group =>   4
Atom  53H    basis set group =>   4
Atom  54C    basis set group =>   3
Atom  55C    basis set group =>   3
Atom  56C    basis set group =>   3
Atom  57H    basis set group =>   4
Atom  58C    basis set group =>   3
Atom  59H    basis set group =>   4
Atom  60C    basis set group =>   3
Atom  61H    basis set group =>   4
Atom  62C    basis set group =>   3
Atom  63H    basis set group =>   4
Atom  64C    basis set group =>   3
Atom  65H    basis set group =>   4
Atom  66H    basis set group =>   4
Atom  67O    basis set group =>   1
Atom  68C    basis set group =>   3
Atom  69C    basis set group =>   3
Atom  70C    basis set group =>   3
Atom  71H    basis set group =>   4
Atom  72C    basis set group =>   3
Atom  73H    basis set group =>   4
Atom  74C    basis set group =>   3
Atom  75H    basis set group =>   4
Atom  76C    basis set group =>   3
Atom  77H    basis set group =>   4
Atom  78C    basis set group =>   3
Atom  79H    basis set group =>   4
Atom  80O    basis set group =>   1
Atom  81H    basis set group =>   4


           ************************************************************
           *        Program running with 30 parallel MPI-processes    *
           *              working on a common directory               *
           ************************************************************
------------------------------------------------------------------------------
                           ORCA GTO INTEGRAL CALCULATION
                           -- RI-GTO INTEGRALS CHOSEN --
------------------------------------------------------------------------------
------------------------------------------------------------------------------
                   ___                                                        
                  /   \      - P O W E R E D   B Y -                         
                 /     \                                                     
                 |  |  |   _    _      __       _____    __    __             
                 |  |  |  | |  | |    /  \     |  _  \  |  |  /  |          
                  \  \/   | |  | |   /    \    | | | |  |  | /  /          
                 / \  \   | |__| |  /  /\  \   | |_| |  |  |/  /          
                |  |  |   |  __  | /  /__\  \  |    /   |      \           
                |  |  |   | |  | | |   __   |  |    \   |  |\   \          
                \     /   | |  | | |  |  |  |  | |\  \  |  | \   \       
                 \___/    |_|  |_| |__|  |__|  |_| \__\ |__|  \__/        
                                                                              
                      - O R C A' S   B I G   F R I E N D -                    
                                      &                                       
                       - I N T E G R A L  F E E D E R -                       
                                                                              
 v1 FN, 2020, v2 2021                                                         
------------------------------------------------------------------------------


Reading SHARK input file ImineBzOH11rAfreq.SHARKINP.tmp ... ok
----------------------
SHARK INTEGRAL PACKAGE
----------------------

Number of atoms                             ...     82
Number of basis functions                   ...   1542
Number of shells                            ...    622
Maximum angular momentum                    ...      3
Integral batch strategy                     ... SHARK/LIBINT Hybrid
RI-J (if used) integral strategy            ... SPLIT-RIJ (Revised 2003 algorithm where possible)
Printlevel                                  ...      1
Contraction scheme used                     ... SEGMENTED contraction
Coulomb Range Separation                    ... NOT USED
Exchange Range Separation                   ... NOT USED
Finite Nucleus Model                        ... NOT USED
Auxiliary Coulomb fitting basis             ... AVAILABLE
   # of basis functions in Aux-J            ...   2498
   # of shells in Aux-J                     ...    830
   Maximum angular momentum in Aux-J        ...      4
Auxiliary J/K fitting basis                 ... NOT available
Auxiliary Correlation fitting basis         ... NOT available
Auxiliary 'external' fitting basis          ... NOT available
Integral threshold                          ...     2.500000e-11
Primitive cut-off                           ...     2.500000e-12
Primitive pair pre-selection threshold      ...     2.500000e-12

Calculating pre-screening integrals         ... done (  0.2 sec) Dimension = 622
Organizing shell pair data                  ... done (  1.0 sec)
Shell pair information
Total number of shell pairs                 ...    193753
Shell pairs after pre-screening             ...    111360
Total number of primitive shell pairs       ...    584784
Primitive shell pairs kept                  ...    209083
          la=0 lb=0:  30730 shell pairs
          la=1 lb=0:  33323 shell pairs
          la=1 lb=1:   9130 shell pairs
          la=2 lb=0:  15068 shell pairs
          la=2 lb=1:   8376 shell pairs
          la=2 lb=2:   1933 shell pairs
          la=3 lb=0:   6845 shell pairs
          la=3 lb=1:   3871 shell pairs
          la=3 lb=2:   1695 shell pairs
          la=3 lb=3:    389 shell pairs

Calculating one electron integrals          ... done (  0.2 sec)
Calculating RI/J V-Matrix + Cholesky decomp.... done (  2.1 sec)
Calculating Nuclear repulsion               ... done (  0.0 sec) ENN=   5198.880469462916 Eh

SHARK setup successfully completed in   6.3 seconds

Maximum memory used throughout the entire GTOINT-calculation: 163.3 MB
[1711143875.182800] [node095:1941540:0]          mpool.c:43   UCX  WARN  object 0xb8a7ac0 was not returned to mpool ucp_requests
[1711143875.182821] [node095:1941540:0]          mpool.c:43   UCX  WARN  object 0xb8a7c80 was not returned to mpool ucp_requests
[1711143875.182824] [node095:1941540:0]          mpool.c:43   UCX  WARN  object 0xb8a7e40 was not returned to mpool ucp_requests
[1711143875.182827] [node095:1941540:0]          mpool.c:43   UCX  WARN  object 0xb8a8000 was not returned to mpool ucp_requests
[1711143875.182829] [node095:1941540:0]          mpool.c:43   UCX  WARN  object 0xb8a81c0 was not returned to mpool ucp_requests
[1711143875.182831] [node095:1941540:0]          mpool.c:43   UCX  WARN  object 0xb8a8380 was not returned to mpool ucp_requests
[1711143875.184507] [node095:1941536:0]          mpool.c:43   UCX  WARN  object 0xab3f900 was not returned to mpool ucp_requests
[1711143875.184525] [node095:1941536:0]          mpool.c:43   UCX  WARN  object 0xab3fac0 was not returned to mpool ucp_requests
[1711143875.184528] [node095:1941536:0]          mpool.c:43   UCX  WARN  object 0xab3fc80 was not returned to mpool ucp_requests
[1711143875.184534] [node095:1941536:0]          mpool.c:43   UCX  WARN  object 0xab3fe40 was not returned to mpool ucp_requests
[1711143875.184536] [node095:1941536:0]          mpool.c:43   UCX  WARN  object 0xab40000 was not returned to mpool ucp_requests
[1711143875.184539] [node095:1941536:0]          mpool.c:43   UCX  WARN  object 0xab401c0 was not returned to mpool ucp_requests
[1711143875.186088] [node095:1941556:0]          mpool.c:43   UCX  WARN  object 0xb315bc0 was not returned to mpool ucp_requests
[1711143875.186101] [node095:1941556:0]          mpool.c:43   UCX  WARN  object 0xb315d80 was not returned to mpool ucp_requests
[1711143875.186104] [node095:1941556:0]          mpool.c:43   UCX  WARN  object 0xb315f40 was not returned to mpool ucp_requests
[1711143875.186107] [node095:1941556:0]          mpool.c:43   UCX  WARN  object 0xb316100 was not returned to mpool ucp_requests
[1711143875.186109] [node095:1941556:0]          mpool.c:43   UCX  WARN  object 0xb3162c0 was not returned to mpool ucp_requests
[1711143875.200683] [node095:1941563:0]          mpool.c:43   UCX  WARN  object 0xb27fb40 was not returned to mpool ucp_requests
[1711143875.200703] [node095:1941563:0]          mpool.c:43   UCX  WARN  object 0xb27fd00 was not returned to mpool ucp_requests
[1711143875.200706] [node095:1941563:0]          mpool.c:43   UCX  WARN  object 0xb27fec0 was not returned to mpool ucp_requests
[1711143875.200709] [node095:1941563:0]          mpool.c:43   UCX  WARN  object 0xb280080 was not returned to mpool ucp_requests
[1711143875.200711] [node095:1941563:0]          mpool.c:43   UCX  WARN  object 0xb280240 was not returned to mpool ucp_requests
[1711143875.202582] [node095:1941562:0]          mpool.c:43   UCX  WARN  object 0xb3aba40 was not returned to mpool ucp_requests
[1711143875.202595] [node095:1941562:0]          mpool.c:43   UCX  WARN  object 0xb3abc00 was not returned to mpool ucp_requests
[1711143875.202600] [node095:1941562:0]          mpool.c:43   UCX  WARN  object 0xb3abdc0 was not returned to mpool ucp_requests
[1711143875.202603] [node095:1941562:0]          mpool.c:43   UCX  WARN  object 0xb3abf80 was not returned to mpool ucp_requests
[1711143875.202607] [node095:1941562:0]          mpool.c:43   UCX  WARN  object 0xb3ac140 was not returned to mpool ucp_requests
[1711143875.215331] [node095:1941573:0]          mpool.c:43   UCX  WARN  object 0xaf25800 was not returned to mpool ucp_requests
[1711143875.215350] [node095:1941573:0]          mpool.c:43   UCX  WARN  object 0xaf259c0 was not returned to mpool ucp_requests
[1711143875.215354] [node095:1941573:0]          mpool.c:43   UCX  WARN  object 0xaf25b80 was not returned to mpool ucp_requests
[1711143875.215357] [node095:1941573:0]          mpool.c:43   UCX  WARN  object 0xaf25d40 was not returned to mpool ucp_requests
[1711143875.215359] [node095:1941573:0]          mpool.c:43   UCX  WARN  object 0xaf25f00 was not returned to mpool ucp_requests
[1711143875.216971] [node095:1941588:0]          mpool.c:43   UCX  WARN  object 0xbe2cb00 was not returned to mpool ucp_requests
[1711143875.216984] [node095:1941588:0]          mpool.c:43   UCX  WARN  object 0xbe2ccc0 was not returned to mpool ucp_requests
[1711143875.216988] [node095:1941588:0]          mpool.c:43   UCX  WARN  object 0xbe2ce80 was not returned to mpool ucp_requests
[1711143875.216991] [node095:1941588:0]          mpool.c:43   UCX  WARN  object 0xbe2d040 was not returned to mpool ucp_requests
[1711143875.216994] [node095:1941588:0]          mpool.c:43   UCX  WARN  object 0xbe2d200 was not returned to mpool ucp_requests
[1711143875.218990] [node095:1941584:0]          mpool.c:43   UCX  WARN  object 0xb7e3b00 was not returned to mpool ucp_requests
[1711143875.219001] [node095:1941584:0]          mpool.c:43   UCX  WARN  object 0xb7e3cc0 was not returned to mpool ucp_requests
[1711143875.219006] [node095:1941584:0]          mpool.c:43   UCX  WARN  object 0xb7e3e80 was not returned to mpool ucp_requests
[1711143875.219009] [node095:1941584:0]          mpool.c:43   UCX  WARN  object 0xb7e4040 was not returned to mpool ucp_requests
[1711143875.219013] [node095:1941584:0]          mpool.c:43   UCX  WARN  object 0xb7e4200 was not returned to mpool ucp_requests
[1711143875.221969] [node095:1941587:0]          mpool.c:43   UCX  WARN  object 0xabc0780 was not returned to mpool ucp_requests
[1711143875.221982] [node095:1941587:0]          mpool.c:43   UCX  WARN  object 0xabc0940 was not returned to mpool ucp_requests
[1711143875.221985] [node095:1941587:0]          mpool.c:43   UCX  WARN  object 0xabc0b00 was not returned to mpool ucp_requests
[1711143875.221987] [node095:1941587:0]          mpool.c:43   UCX  WARN  object 0xabc0cc0 was not returned to mpool ucp_requests
[1711143875.221990] [node095:1941587:0]          mpool.c:43   UCX  WARN  object 0xabc0e80 was not returned to mpool ucp_requests
[1711143875.222030] [node095:1941578:0]          mpool.c:43   UCX  WARN  object 0xc31c780 was not returned to mpool ucp_requests
[1711143875.222044] [node095:1941578:0]          mpool.c:43   UCX  WARN  object 0xc31c940 was not returned to mpool ucp_requests
[1711143875.222047] [node095:1941578:0]          mpool.c:43   UCX  WARN  object 0xc31cb00 was not returned to mpool ucp_requests
[1711143875.222049] [node095:1941578:0]          mpool.c:43   UCX  WARN  object 0xc31ccc0 was not returned to mpool ucp_requests
[1711143875.222052] [node095:1941578:0]          mpool.c:43   UCX  WARN  object 0xc31ce80 was not returned to mpool ucp_requests
[1711143875.222086] [node095:1941560:0]          mpool.c:43   UCX  WARN  object 0xc520a80 was not returned to mpool ucp_requests
[1711143875.222098] [node095:1941560:0]          mpool.c:43   UCX  WARN  object 0xc520c40 was not returned to mpool ucp_requests
[1711143875.222101] [node095:1941560:0]          mpool.c:43   UCX  WARN  object 0xc520e00 was not returned to mpool ucp_requests
[1711143875.222103] [node095:1941560:0]          mpool.c:43   UCX  WARN  object 0xc520fc0 was not returned to mpool ucp_requests
[1711143875.222106] [node095:1941560:0]          mpool.c:43   UCX  WARN  object 0xc521180 was not returned to mpool ucp_requests
[1711143875.224006] [node095:1941544:0]          mpool.c:43   UCX  WARN  object 0xae5b9c0 was not returned to mpool ucp_requests
[1711143875.224018] [node095:1941544:0]          mpool.c:43   UCX  WARN  object 0xae5bb80 was not returned to mpool ucp_requests
[1711143875.224023] [node095:1941544:0]          mpool.c:43   UCX  WARN  object 0xae5bd40 was not returned to mpool ucp_requests
[1711143875.224027] [node095:1941544:0]          mpool.c:43   UCX  WARN  object 0xae5bf00 was not returned to mpool ucp_requests
[1711143875.224031] [node095:1941544:0]          mpool.c:43   UCX  WARN  object 0xae5c0c0 was not returned to mpool ucp_requests
[1711143875.224034] [node095:1941544:0]          mpool.c:43   UCX  WARN  object 0xae5c280 was not returned to mpool ucp_requests
[1711143875.225974] [node095:1941567:0]          mpool.c:43   UCX  WARN  object 0xc4e7940 was not returned to mpool ucp_requests
[1711143875.225986] [node095:1941567:0]          mpool.c:43   UCX  WARN  object 0xc4e7b00 was not returned to mpool ucp_requests
[1711143875.225991] [node095:1941567:0]          mpool.c:43   UCX  WARN  object 0xc4e7cc0 was not returned to mpool ucp_requests
[1711143875.225994] [node095:1941567:0]          mpool.c:43   UCX  WARN  object 0xc4e7e80 was not returned to mpool ucp_requests
[1711143875.225997] [node095:1941567:0]          mpool.c:43   UCX  WARN  object 0xc4e8040 was not returned to mpool ucp_requests
[1711143875.226396] [node095:1941581:0]          mpool.c:43   UCX  WARN  object 0xbc2e880 was not returned to mpool ucp_requests
[1711143875.226408] [node095:1941581:0]          mpool.c:43   UCX  WARN  object 0xbc2ea40 was not returned to mpool ucp_requests
[1711143875.226413] [node095:1941581:0]          mpool.c:43   UCX  WARN  object 0xbc2ec00 was not returned to mpool ucp_requests
[1711143875.226416] [node095:1941581:0]          mpool.c:43   UCX  WARN  object 0xbc2edc0 was not returned to mpool ucp_requests
[1711143875.226419] [node095:1941581:0]          mpool.c:43   UCX  WARN  object 0xbc2ef80 was not returned to mpool ucp_requests
[1711143875.227396] [node095:1941583:0]          mpool.c:43   UCX  WARN  object 0xbcb9b80 was not returned to mpool ucp_requests
[1711143875.227409] [node095:1941583:0]          mpool.c:43   UCX  WARN  object 0xbcb9d40 was not returned to mpool ucp_requests
[1711143875.227412] [node095:1941583:0]          mpool.c:43   UCX  WARN  object 0xbcb9f00 was not returned to mpool ucp_requests
[1711143875.227415] [node095:1941583:0]          mpool.c:43   UCX  WARN  object 0xbcba0c0 was not returned to mpool ucp_requests
[1711143875.227417] [node095:1941583:0]          mpool.c:43   UCX  WARN  object 0xbcba280 was not returned to mpool ucp_requests
[1711143875.227683] [node095:1941575:0]          mpool.c:43   UCX  WARN  object 0xac5b780 was not returned to mpool ucp_requests
[1711143875.227695] [node095:1941575:0]          mpool.c:43   UCX  WARN  object 0xac5b940 was not returned to mpool ucp_requests
[1711143875.227698] [node095:1941575:0]          mpool.c:43   UCX  WARN  object 0xac5bb00 was not returned to mpool ucp_requests
[1711143875.227700] [node095:1941575:0]          mpool.c:43   UCX  WARN  object 0xac5bcc0 was not returned to mpool ucp_requests
[1711143875.227703] [node095:1941575:0]          mpool.c:43   UCX  WARN  object 0xac5be80 was not returned to mpool ucp_requests
[1711143875.229009] [node095:1941552:0]          mpool.c:43   UCX  WARN  object 0xc59c7c0 was not returned to mpool ucp_requests
[1711143875.229021] [node095:1941552:0]          mpool.c:43   UCX  WARN  object 0xc59c980 was not returned to mpool ucp_requests
[1711143875.229025] [node095:1941552:0]          mpool.c:43   UCX  WARN  object 0xc59cb40 was not returned to mpool ucp_requests
[1711143875.229028] [node095:1941552:0]          mpool.c:43   UCX  WARN  object 0xc59cd00 was not returned to mpool ucp_requests
[1711143875.229031] [node095:1941552:0]          mpool.c:43   UCX  WARN  object 0xc59cec0 was not returned to mpool ucp_requests
[1711143875.229865] [node095:1941569:0]          mpool.c:43   UCX  WARN  object 0xc0ec880 was not returned to mpool ucp_requests
[1711143875.229877] [node095:1941569:0]          mpool.c:43   UCX  WARN  object 0xc0eca40 was not returned to mpool ucp_requests
[1711143875.229882] [node095:1941569:0]          mpool.c:43   UCX  WARN  object 0xc0ecc00 was not returned to mpool ucp_requests
[1711143875.229885] [node095:1941569:0]          mpool.c:43   UCX  WARN  object 0xc0ecdc0 was not returned to mpool ucp_requests
[1711143875.229889] [node095:1941569:0]          mpool.c:43   UCX  WARN  object 0xc0ecf80 was not returned to mpool ucp_requests
[1711143875.236382] [node095:1941542:0]          mpool.c:43   UCX  WARN  object 0xa827b00 was not returned to mpool ucp_requests
[1711143875.236400] [node095:1941542:0]          mpool.c:43   UCX  WARN  object 0xa827cc0 was not returned to mpool ucp_requests
[1711143875.236403] [node095:1941542:0]          mpool.c:43   UCX  WARN  object 0xa827e80 was not returned to mpool ucp_requests
[1711143875.236406] [node095:1941542:0]          mpool.c:43   UCX  WARN  object 0xa828040 was not returned to mpool ucp_requests
[1711143875.236408] [node095:1941542:0]          mpool.c:43   UCX  WARN  object 0xa828200 was not returned to mpool ucp_requests
[1711143875.236410] [node095:1941542:0]          mpool.c:43   UCX  WARN  object 0xa8283c0 was not returned to mpool ucp_requests
[1711143875.236766] [node095:1941565:0]          mpool.c:43   UCX  WARN  object 0xac40b80 was not returned to mpool ucp_requests
[1711143875.236777] [node095:1941565:0]          mpool.c:43   UCX  WARN  object 0xac40d40 was not returned to mpool ucp_requests
[1711143875.236781] [node095:1941565:0]          mpool.c:43   UCX  WARN  object 0xac40f00 was not returned to mpool ucp_requests
[1711143875.236783] [node095:1941565:0]          mpool.c:43   UCX  WARN  object 0xac410c0 was not returned to mpool ucp_requests
[1711143875.236785] [node095:1941565:0]          mpool.c:43   UCX  WARN  object 0xac41280 was not returned to mpool ucp_requests
[1711143875.237050] [node095:1941576:0]          mpool.c:43   UCX  WARN  object 0xc477940 was not returned to mpool ucp_requests
[1711143875.237062] [node095:1941576:0]          mpool.c:43   UCX  WARN  object 0xc477b00 was not returned to mpool ucp_requests
[1711143875.237065] [node095:1941576:0]          mpool.c:43   UCX  WARN  object 0xc477cc0 was not returned to mpool ucp_requests
[1711143875.237068] [node095:1941576:0]          mpool.c:43   UCX  WARN  object 0xc477e80 was not returned to mpool ucp_requests
[1711143875.237072] [node095:1941576:0]          mpool.c:43   UCX  WARN  object 0xc478040 was not returned to mpool ucp_requests
[1711143875.237568] [node095:1941546:0]          mpool.c:43   UCX  WARN  object 0xb716a40 was not returned to mpool ucp_requests
[1711143875.237586] [node095:1941546:0]          mpool.c:43   UCX  WARN  object 0xb716c00 was not returned to mpool ucp_requests
[1711143875.237591] [node095:1941546:0]          mpool.c:43   UCX  WARN  object 0xb716dc0 was not returned to mpool ucp_requests
[1711143875.237594] [node095:1941546:0]          mpool.c:43   UCX  WARN  object 0xb716f80 was not returned to mpool ucp_requests
[1711143875.237597] [node095:1941546:0]          mpool.c:43   UCX  WARN  object 0xb717140 was not returned to mpool ucp_requests
[1711143875.237601] [node095:1941546:0]          mpool.c:43   UCX  WARN  object 0xb717300 was not returned to mpool ucp_requests
[1711143875.238223] [node095:1941550:0]          mpool.c:43   UCX  WARN  object 0xb02c7c0 was not returned to mpool ucp_requests
[1711143875.238235] [node095:1941550:0]          mpool.c:43   UCX  WARN  object 0xb02c980 was not returned to mpool ucp_requests
[1711143875.238238] [node095:1941550:0]          mpool.c:43   UCX  WARN  object 0xb02cb40 was not returned to mpool ucp_requests
[1711143875.238241] [node095:1941550:0]          mpool.c:43   UCX  WARN  object 0xb02cd00 was not returned to mpool ucp_requests
[1711143875.238243] [node095:1941550:0]          mpool.c:43   UCX  WARN  object 0xb02cec0 was not returned to mpool ucp_requests
[1711143875.241233] [node095:1941534:0]          mpool.c:43   UCX  WARN  object 0xae5bbc0 was not returned to mpool ucp_requests
[1711143875.241247] [node095:1941534:0]          mpool.c:43   UCX  WARN  object 0xae5bd80 was not returned to mpool ucp_requests
[1711143875.241250] [node095:1941534:0]          mpool.c:43   UCX  WARN  object 0xae5bf40 was not returned to mpool ucp_requests
[1711143875.241252] [node095:1941534:0]          mpool.c:43   UCX  WARN  object 0xae5c100 was not returned to mpool ucp_requests
[1711143875.244245] [node095:1941558:0]          mpool.c:43   UCX  WARN  object 0xb18e940 was not returned to mpool ucp_requests
[1711143875.244257] [node095:1941558:0]          mpool.c:43   UCX  WARN  object 0xb18eb00 was not returned to mpool ucp_requests
[1711143875.244260] [node095:1941558:0]          mpool.c:43   UCX  WARN  object 0xb18ecc0 was not returned to mpool ucp_requests
[1711143875.244263] [node095:1941558:0]          mpool.c:43   UCX  WARN  object 0xb18ee80 was not returned to mpool ucp_requests
[1711143875.244265] [node095:1941558:0]          mpool.c:43   UCX  WARN  object 0xb18f040 was not returned to mpool ucp_requests
[1711143875.247145] [node095:1941554:0]          mpool.c:43   UCX  WARN  object 0xb799bc0 was not returned to mpool ucp_requests
[1711143875.247156] [node095:1941554:0]          mpool.c:43   UCX  WARN  object 0xb799d80 was not returned to mpool ucp_requests
[1711143875.247161] [node095:1941554:0]          mpool.c:43   UCX  WARN  object 0xb799f40 was not returned to mpool ucp_requests
[1711143875.247164] [node095:1941554:0]          mpool.c:43   UCX  WARN  object 0xb79a100 was not returned to mpool ucp_requests
[1711143875.247167] [node095:1941554:0]          mpool.c:43   UCX  WARN  object 0xb79a2c0 was not returned to mpool ucp_requests
[1711143875.248738] [node095:1941548:0]          mpool.c:43   UCX  WARN  object 0xb502880 was not returned to mpool ucp_requests
[1711143875.248749] [node095:1941548:0]          mpool.c:43   UCX  WARN  object 0xb502a40 was not returned to mpool ucp_requests
[1711143875.248753] [node095:1941548:0]          mpool.c:43   UCX  WARN  object 0xb502c00 was not returned to mpool ucp_requests
[1711143875.248756] [node095:1941548:0]          mpool.c:43   UCX  WARN  object 0xb502dc0 was not returned to mpool ucp_requests
[1711143875.248759] [node095:1941548:0]          mpool.c:43   UCX  WARN  object 0xb502f80 was not returned to mpool ucp_requests
[1711143875.248898] [node095:1941538:0]          mpool.c:43   UCX  WARN  object 0xb427bc0 was not returned to mpool ucp_requests
[1711143875.248910] [node095:1941538:0]          mpool.c:43   UCX  WARN  object 0xb427d80 was not returned to mpool ucp_requests
[1711143875.248914] [node095:1941538:0]          mpool.c:43   UCX  WARN  object 0xb427f40 was not returned to mpool ucp_requests
[1711143875.248916] [node095:1941538:0]          mpool.c:43   UCX  WARN  object 0xb428100 was not returned to mpool ucp_requests
[1711143875.248920] [node095:1941538:0]          mpool.c:43   UCX  WARN  object 0xb4282c0 was not returned to mpool ucp_requests
[1711143875.248922] [node095:1941538:0]          mpool.c:43   UCX  WARN  object 0xb428480 was not returned to mpool ucp_requests
[1711143875.328867] [node095:1941571:0]          mpool.c:43   UCX  WARN  object 0xae60840 was not returned to mpool ucp_requests
[1711143875.328881] [node095:1941571:0]          mpool.c:43   UCX  WARN  object 0xae60a00 was not returned to mpool ucp_requests
[1711143875.328884] [node095:1941571:0]          mpool.c:43   UCX  WARN  object 0xae60bc0 was not returned to mpool ucp_requests
[1711143875.328886] [node095:1941571:0]          mpool.c:43   UCX  WARN  object 0xae60d80 was not returned to mpool ucp_requests
[1711143875.328889] [node095:1941571:0]          mpool.c:43   UCX  WARN  object 0xae60f40 was not returned to mpool ucp_requests


           ************************************************************
           *        Program running with 30 parallel MPI-processes    *
           *              working on a common directory               *
           ************************************************************
-------------------------------------------------------------------------------
                                 ORCA SCF
-------------------------------------------------------------------------------

------------
SCF SETTINGS
------------
Hamiltonian:
 Density Functional     Method          .... DFT(GTOs)
 Exchange Functional    Exchange        .... PBE
   PBE kappa parameter   XKappa         ....  0.804000
   PBE mue parameter    XMuePBE         ....  0.219520
 Correlation Functional Correlation     .... PBE
   PBE beta parameter  CBetaPBE         ....  0.066725
 LDA part of GGA corr.  LDAOpt          .... PW91-LDA
 Gradients option       PostSCFGGA      .... off
 Hybrid DFT is turned on
   Fraction HF Exchange ScalHFX         ....  0.250000
   Scaling of DF-GGA-X  ScalDFX         ....  0.750000
   Scaling of DF-GGA-C  ScalDFC         ....  1.000000
   Scaling of DF-LDA-C  ScalLDAC        ....  1.000000
   Perturbative correction              ....  0.000000
   Density functional embedding theory  .... OFF
   NL short-range parameter             ....  6.900000
 RI-approximation to the Coulomb term is turned on
   Number of AuxJ basis functions       .... 2498
   RIJ-COSX (HFX calculated with COS-X)).... on


General Settings:
 Integral files         IntName         .... ImineBzOH11rAfreq
 Hartree-Fock type      HFTyp           .... RHF
 Total Charge           Charge          ....    0
 Multiplicity           Mult            ....    1
 Number of Electrons    NEL             ....  302
 Basis Dimension        Dim             .... 1542
 Nuclear Repulsion      ENuc            ....   5198.8804694629 Eh

Convergence Acceleration:
 DIIS                   CNVDIIS         .... on
   Start iteration      DIISMaxIt       ....    12
   Startup error        DIISStart       ....  0.200000
   # of expansion vecs  DIISMaxEq       ....     5
   Bias factor          DIISBfac        ....   1.050
   Max. coefficient     DIISMaxC        ....  10.000
 Trust-Rad. Augm. Hess. CNVTRAH         .... auto
   Auto Start mean grad. ratio tolernc. ....  1.125000
   Auto Start start iteration           ....    20
   Auto Start num. interpolation iter.  ....    10
   Max. Number of Micro iterations      ....    16
   Max. Number of Macro iterations      .... Maxiter - #DIIS iter
   Number of Davidson start vectors     ....     2
   Converg. threshold I  (grad. norm)   ....   1.000e-05
   Converg. threshold II (energy diff.) ....   1.000e-08
   Grad. Scal. Fac. for Micro threshold ....   0.100
   Minimum threshold for Micro iter.    ....   0.010
   NR start threshold (gradient norm)   ....   0.001
   Initial trust radius                 ....   0.400
   Minimum AH scaling param. (alpha)    ....   1.000
   Maximum AH scaling param. (alpha)    .... 1000.000
   Orbital update algorithm             .... Taylor
   White noise on init. David. guess    .... on
   Maximum white noise                  ....   0.010
   Quad. conv. algorithm                .... NR
 SOSCF                  CNVSOSCF        .... on
   Start iteration      SOSCFMaxIt      ....   150
   Startup grad/error   SOSCFStart      ....  0.003300
 Level Shifting         CNVShift        .... on
   Level shift para.    LevelShift      ....    0.2500
   Turn off err/grad.   ShiftErr        ....    0.0010
 Zerner damping         CNVZerner       .... off
 Static damping         CNVDamp         .... on
   Fraction old density DampFac         ....    0.7000
   Max. Damping (<1)    DampMax         ....    0.9800
   Min. Damping (>=0)   DampMin         ....    0.0000
   Turn off err/grad.   DampErr         ....    0.1000
 Fernandez-Rico         CNVRico         .... off

SCF Procedure:
 Maximum # iterations   MaxIter         ....   125
 SCF integral mode      SCFMode         .... Direct
   Integral package                     .... SHARK and LIBINT hybrid scheme
 Reset frequency        DirectResetFreq ....    20
 Integral Threshold     Thresh          ....  2.500e-11 Eh
 Primitive CutOff       TCut            ....  2.500e-12 Eh

Convergence Tolerance:
 Convergence Check Mode ConvCheckMode   .... Total+1el-Energy
 Convergence forced     ConvForced      .... 0
 Energy Change          TolE            ....  1.000e-08 Eh
 1-El. energy change                    ....  1.000e-05 Eh
 Orbital Gradient       TolG            ....  1.000e-05
 Orbital Rotation angle TolX            ....  1.000e-05
 DIIS Error             TolErr          ....  5.000e-07


Diagonalization of the overlap matrix:
Smallest eigenvalue                        ... 3.769e-06
Time for diagonalization                   ...    1.894 sec
Threshold for overlap eigenvalues          ... 1.000e-08
Number of eigenvalues below threshold      ... 0
Time for construction of square roots      ...    1.664 sec
Total time needed                          ...    3.944 sec

Time for model grid setup =    0.972 sec

------------------------------
INITIAL GUESS: MODEL POTENTIAL
------------------------------
Loading Hartree-Fock densities                     ... done
Calculating cut-offs                               ... done
Initializing the effective Hamiltonian             ... done
Setting up the integral package (SHARK)            ... done
Starting the Coulomb interaction                   ... done (   2.1 sec)
Reading the grid                                   ... done
Mapping shells                                     ... done
Starting the XC term evaluation                    ... done (   1.4 sec)
  promolecular density results
     # of electrons  =    301.977714823
     EX              =   -241.783129147
     EC              =    -10.134262377
     EX+EC           =   -251.917391524
Transforming the Hamiltonian                       ... done (   1.1 sec)
Diagonalizing the Hamiltonian                      ... done (   0.8 sec)
Back transforming the eigenvectors                 ... done (   0.1 sec)
Now organizing SCF variables                       ... done
                      ------------------
                      INITIAL GUESS DONE (   6.7 sec)
                      ------------------
-------------------
DFT GRID GENERATION
-------------------

General Integration Accuracy     IntAcc      ... 4.388
Radial Grid Type                 RadialGrid  ... OptM3 with GC (2021)
Angular Grid (max. ang.)         AngularGrid ... 4 (Lebedev-302)
Angular grid pruning method      GridPruning ... 4 (adaptive)
Weight generation scheme         WeightScheme... Becke
Basis function cutoff            BFCut       ... 1.0000e-11
Integration weight cutoff        WCut        ... 1.0000e-14
Angular grids for H and He will be reduced by one unit
Partially contracted basis set               ... off
Rotationally invariant grid construction     ... off

Total number of grid points                  ...   374469
Total number of batches                      ...     5892
Average number of points per batch           ...       63
Average number of grid points per atom       ...     4567
Time for grid setup =    2.634 sec

--------------------
COSX GRID GENERATION
--------------------

GRIDX 1
-------
General Integration Accuracy     IntAcc      ... 3.816
Radial Grid Type                 RadialGrid  ... OptM3 with GC (2021)
Angular Grid (max. ang.)         AngularGrid ... 1 (Lebedev-50)
Angular grid pruning method      GridPruning ... 4 (adaptive)
Weight generation scheme         WeightScheme... Becke
Basis function cutoff            BFCut       ... 1.0000e-11
Integration weight cutoff        WCut        ... 1.0000e-14
Angular grids for H and He will be reduced by one unit
Partially contracted basis set               ... on
Rotationally invariant grid construction     ... off

Total number of grid points                  ...    47460
Total number of batches                      ...      779
Average number of points per batch           ...       60
Average number of grid points per atom       ...      579
UseSFitting                                  ... on

GRIDX 2
-------
General Integration Accuracy     IntAcc      ... 4.020
Radial Grid Type                 RadialGrid  ... OptM3 with GC (2021)
Angular Grid (max. ang.)         AngularGrid ... 2 (Lebedev-110)
Angular grid pruning method      GridPruning ... 4 (adaptive)
Weight generation scheme         WeightScheme... Becke
Basis function cutoff            BFCut       ... 1.0000e-11
Integration weight cutoff        WCut        ... 1.0000e-14
Angular grids for H and He will be reduced by one unit
Partially contracted basis set               ... on
Rotationally invariant grid construction     ... off

Total number of grid points                  ...   100498
Total number of batches                      ...     1608
Average number of points per batch           ...       62
Average number of grid points per atom       ...     1226
UseSFitting                                  ... on

GRIDX 3
-------
General Integration Accuracy     IntAcc      ... 4.338
Radial Grid Type                 RadialGrid  ... OptM3 with GC (2021)
Angular Grid (max. ang.)         AngularGrid ... 3 (Lebedev-194)
Angular grid pruning method      GridPruning ... 4 (adaptive)
Weight generation scheme         WeightScheme... Becke
Basis function cutoff            BFCut       ... 1.0000e-11
Integration weight cutoff        WCut        ... 1.0000e-14
Angular grids for H and He will be reduced by one unit
Partially contracted basis set               ... on
Rotationally invariant grid construction     ... off

Total number of grid points                  ...   218290
Total number of batches                      ...     3452
Average number of points per batch           ...       63
Average number of grid points per atom       ...     2662
UseSFitting                                  ... on

Time for X-Grid setup             =   10.568 sec


--------------------
CPCM SOLVATION MODEL
--------------------
CPCM parameters:
  Epsilon                                         ...      26.7260
  Refrac                                          ...       1.2907
  Rsolv                                           ...       1.3000
  Surface type                                    ... GAUSSIAN VDW
  Epsilon function type                           ...         CPCM
Solvent:                                     ... 2,2,2-TRIFLUOROETHANOL
SMD-CDS solvent descriptors:
  Soln                                       ...    1.2907
  Soln25                                     ... Unavailable
  Sola                                       ...    0.5700
  Solb                                       ...    0.2500
  Solg                                       ...   42.0200
  Solc                                       ...    0.0000
  Solh                                       ...    0.5000
Radii:
 Radius for O  used is    2.8724 Bohr (=   1.5200 Ang.)
 Radius for N  used is    3.5716 Bohr (=   1.8900 Ang.)
 Radius for C  used is    3.4960 Bohr (=   1.8500 Ang.)
 Radius for H  used is    2.2677 Bohr (=   1.2000 Ang.)
Calculating surface                               ...        done! (  0.0s)
GEPOL surface points                              ...         4706
GEPOL Volume                                      ...    3959.5027
GEPOL Surface-area                                ...    2180.4314
Calculating surface distance matrix               ...        done! (  0.2s)
Performing Cholesky decomposition & store         ...        done! (  1.6s)
Overall time for CPCM initialization              ...                 1.8s
--------------
SCF ITERATIONS
--------------
ITER       Energy         Delta-E        Max-DP      RMS-DP      [F,P]     Damp
               ***  Starting incremental Fock matrix formation  ***
  0  -1803.8520525863   0.000000000000 0.05601927  0.00048595  0.2794727 0.7000
  1  -1804.3419910060  -0.489938419676 0.06378840  0.00037851  0.1218214 0.7000
                               ***Turning on DIIS***
  2  -1804.5498963291  -0.207905323136 0.09628169  0.00073548  0.0391895 0.0000
  3  -1804.8646846271  -0.314788297977 0.07066117  0.00025835  0.0565537 0.0000
  4  -1804.9352451372  -0.070560510051 0.02053896  0.00010866  0.0117400 0.0000
  5  -1804.9386773988  -0.003432261688 0.00829989  0.00004686  0.0095724 0.0000
                      *** Initiating the SOSCF procedure ***
                           *** Shutting down DIIS ***
                      *** Re-Reading the Fockian *** 
                      *** Removing any level shift *** 
ITER      Energy       Delta-E        Grad      Rot      Max-DP    RMS-DP
  6  -1804.93904991  -0.0003725124  0.000251  0.000251  0.004052  0.000018
               *** Restarting incremental Fock matrix formation ***
  7  -1804.93904798   0.0000019297  0.000132  0.000466  0.006110  0.000052
  8  -1804.93904595   0.0000020312  0.000199  0.000248  0.000851  0.000008
  9  -1804.93905312  -0.0000071706  0.000023  0.000057  0.000856  0.000007
 10  -1804.93905302   0.0000001016  0.000033  0.000045  0.000112  0.000001
 11  -1804.93905326  -0.0000002405  0.000008  0.000022  0.000183  0.000001
 12  -1804.93905327  -0.0000000141  0.000010  0.000014  0.000228  0.000001
                  ***Gradient check signals convergence***
              ***Rediagonalizing the Fockian in SOSCF/NRSCF***

               *****************************************************
               *                     SUCCESS                       *
               *           SCF CONVERGED AFTER  13 CYCLES          *
               *****************************************************

Old exchange energy                            =    -61.837123836 Eh
New exchange energy                            =    -61.837124990 Eh
Exchange energy change after final integration =     -0.000001153 Eh
Total energy after final integration           =  -1804.939054306 Eh
Final COS-X integration done in                =    34.756 sec

SMD CDS free energy correction energy :                 2.60933     Kcal/mol
Total Energy after SMD CDS correction =             -1804.934896079 Eh

----------------
TOTAL SCF ENERGY
----------------

Total Energy       :        -1804.93489608 Eh          -49114.77547 eV

Components:
Nuclear Repulsion  :         5198.88046946 Eh          141468.72971 eV
Electronic Energy  :        -7003.81536554 Eh         -190583.50517 eV
One Electron Energy:       -12805.67369300 Eh         -348460.09656 eV
Two Electron Energy:         5801.85832746 Eh          157876.59138 eV
Max COSX asymmetry :            0.00000295 Eh               0.00008 eV
CPCM Dielectric    :           -0.04470546 Eh              -1.21650 eV
SMD CDS (Gcds)     :            0.00415823 Eh               0.11315 eV

Virial components:
Potential Energy   :        -3601.48437656 Eh          -98001.37218 eV
Kinetic Energy     :         1796.54948048 Eh           48886.59671 eV
Virial Ratio       :            2.00466751


DFT components:
N(Alpha)           :      151.000195038236 electrons
N(Beta)            :      151.000195038236 electrons
N(Total)           :      302.000390076472 electrons
E(X)               :     -184.939418280135 Eh       
E(C)               :      -10.118819552693 Eh       
E(XC)              :     -195.058237832827 Eh       
DFET-embed. en.    :        0.000000000000 Eh       
CPCM Solvation Model Properties:
Surface-charge          :           -0.08636957
Charge-correction       :           -0.00062386 Eh              -0.01698 eV
Free-energy (cav+disp)  :            0.00415823 Eh               0.11315 eV

---------------
SCF CONVERGENCE
---------------

  Last Energy change         ...    1.2104e-07  Tolerance :   1.0000e-08
  Last MAX-Density change    ...    2.4425e-15  Tolerance :   1.0000e-07
  Last RMS-Density change    ...    1.1033e-17  Tolerance :   5.0000e-09
  Last Orbital Gradient      ...    1.7834e-06  Tolerance :   1.0000e-05
  Last Orbital Rotation      ...    4.2621e-06  Tolerance :   1.0000e-05

             **** THE GBW FILE WAS UPDATED (ImineBzOH11rAfreq.gbw) ****
             **** DENSITY ImineBzOH11rAfreq.scfp WAS UPDATED ****
             **** ENERGY FILE WAS UPDATED (ImineBzOH11rAfreq.en.tmp) ****
             **** THE GBW FILE WAS UPDATED (ImineBzOH11rAfreq.gbw) ****
             **** DENSITY ImineBzOH11rAfreq.scfp WAS UPDATED ****
----------------
ORBITAL ENERGIES
----------------

  NO   OCC          E(Eh)            E(eV) 
   0   2.0000     -19.276242      -524.5332 
   1   2.0000     -19.230590      -523.2910 
   2   2.0000     -19.210338      -522.7399 
   3   2.0000     -19.189992      -522.1862 
   4   2.0000     -14.398625      -391.8065 
   5   2.0000     -14.396136      -391.7388 
   6   2.0000     -10.374066      -282.2927 
   7   2.0000     -10.352305      -281.7005 
   8   2.0000     -10.341422      -281.4044 
   9   2.0000     -10.283066      -279.8165 
  10   2.0000     -10.269153      -279.4379 
  11   2.0000     -10.267475      -279.3922 
  12   2.0000     -10.248676      -278.8807 
  13   2.0000     -10.242042      -278.7001 
  14   2.0000     -10.240786      -278.6659 
  15   2.0000     -10.239488      -278.6306 
  16   2.0000     -10.238941      -278.6158 
  17   2.0000     -10.238568      -278.6056 
  18   2.0000     -10.237088      -278.5653 
  19   2.0000     -10.233562      -278.4694 
  20   2.0000     -10.233158      -278.4584 
  21   2.0000     -10.232886      -278.4510 
  22   2.0000     -10.232287      -278.4347 
  23   2.0000     -10.232158      -278.4312 
  24   2.0000     -10.229259      -278.3523 
  25   2.0000     -10.229121      -278.3485 
  26   2.0000     -10.229011      -278.3455 
  27   2.0000     -10.226638      -278.2810 
  28   2.0000     -10.225984      -278.2632 
  29   2.0000     -10.225665      -278.2545 
  30   2.0000     -10.225309      -278.2448 
  31   2.0000     -10.224945      -278.2349 
  32   2.0000     -10.218431      -278.0576 
  33   2.0000     -10.216187      -277.9966 
  34   2.0000     -10.215071      -277.9662 
  35   2.0000     -10.209672      -277.8193 
  36   2.0000     -10.203315      -277.6463 
  37   2.0000     -10.202913      -277.6354 
  38   2.0000     -10.201818      -277.6056 
  39   2.0000     -10.200374      -277.5663 
  40   2.0000     -10.200371      -277.5662 
  41   2.0000     -10.198642      -277.5192 
  42   2.0000      -1.173111       -31.9220 
  43   2.0000      -1.129758       -30.7423 
  44   2.0000      -1.078430       -29.3456 
  45   2.0000      -1.036585       -28.2069 
  46   2.0000      -0.982842       -26.7445 
  47   2.0000      -0.969328       -26.3768 
  48   2.0000      -0.900120       -24.4935 
  49   2.0000      -0.894143       -24.3309 
  50   2.0000      -0.893547       -24.3147 
  51   2.0000      -0.875727       -23.8297 
  52   2.0000      -0.839609       -22.8469 
  53   2.0000      -0.837574       -22.7916 
  54   2.0000      -0.803056       -21.8523 
  55   2.0000      -0.800945       -21.7948 
  56   2.0000      -0.792882       -21.5754 
  57   2.0000      -0.782007       -21.2795 
  58   2.0000      -0.777269       -21.1506 
  59   2.0000      -0.772604       -21.0236 
  60   2.0000      -0.758486       -20.6395 
  61   2.0000      -0.753606       -20.5067 
  62   2.0000      -0.729536       -19.8517 
  63   2.0000      -0.710994       -19.3471 
  64   2.0000      -0.707686       -19.2571 
  65   2.0000      -0.703056       -19.1311 
  66   2.0000      -0.702465       -19.1151 
  67   2.0000      -0.695937       -18.9374 
  68   2.0000      -0.676965       -18.4212 
  69   2.0000      -0.647307       -17.6141 
  70   2.0000      -0.638541       -17.3756 
  71   2.0000      -0.635461       -17.2918 
  72   2.0000      -0.631909       -17.1951 
  73   2.0000      -0.627286       -17.0693 
  74   2.0000      -0.620960       -16.8972 
  75   2.0000      -0.614821       -16.7301 
  76   2.0000      -0.603554       -16.4235 
  77   2.0000      -0.600239       -16.3333 
  78   2.0000      -0.575433       -15.6583 
  79   2.0000      -0.567577       -15.4446 
  80   2.0000      -0.557448       -15.1689 
  81   2.0000      -0.551930       -15.0188 
  82   2.0000      -0.537012       -14.6128 
  83   2.0000      -0.535032       -14.5590 
  84   2.0000      -0.525619       -14.3028 
  85   2.0000      -0.515612       -14.0305 
  86   2.0000      -0.512444       -13.9443 
  87   2.0000      -0.504168       -13.7191 
  88   2.0000      -0.499463       -13.5911 
  89   2.0000      -0.490269       -13.3409 
  90   2.0000      -0.487450       -13.2642 
  91   2.0000      -0.481473       -13.1016 
  92   2.0000      -0.476245       -12.9593 
  93   2.0000      -0.473718       -12.8905 
  94   2.0000      -0.470706       -12.8086 
  95   2.0000      -0.467400       -12.7186 
  96   2.0000      -0.465622       -12.6702 
  97   2.0000      -0.460995       -12.5443 
  98   2.0000      -0.459286       -12.4978 
  99   2.0000      -0.456747       -12.4287 
 100   2.0000      -0.453144       -12.3307 
 101   2.0000      -0.451859       -12.2957 
 102   2.0000      -0.448136       -12.1944 
 103   2.0000      -0.445172       -12.1138 
 104   2.0000      -0.442439       -12.0394 
 105   2.0000      -0.441920       -12.0252 
 106   2.0000      -0.438805       -11.9405 
 107   2.0000      -0.436120       -11.8674 
 108   2.0000      -0.432405       -11.7663 
 109   2.0000      -0.431474       -11.7410 
 110   2.0000      -0.418420       -11.3858 
 111   2.0000      -0.416895       -11.3443 
 112   2.0000      -0.407100       -11.0778 
 113   2.0000      -0.401532       -10.9262 
 114   2.0000      -0.397583       -10.8188 
 115   2.0000      -0.394564       -10.7366 
 116   2.0000      -0.391728       -10.6594 
 117   2.0000      -0.390011       -10.6127 
 118   2.0000      -0.387858       -10.5542 
 119   2.0000      -0.386022       -10.5042 
 120   2.0000      -0.380180       -10.3452 
 121   2.0000      -0.375918       -10.2292 
 122   2.0000      -0.373250       -10.1566 
 123   2.0000      -0.372369       -10.1327 
 124   2.0000      -0.370381       -10.0786 
 125   2.0000      -0.368800       -10.0355 
 126   2.0000      -0.367205        -9.9921 
 127   2.0000      -0.361468        -9.8360 
 128   2.0000      -0.360781        -9.8173 
 129   2.0000      -0.356520        -9.7014 
 130   2.0000      -0.354840        -9.6557 
 131   2.0000      -0.353615        -9.6223 
 132   2.0000      -0.352600        -9.5947 
 133   2.0000      -0.344002        -9.3608 
 134   2.0000      -0.339292        -9.2326 
 135   2.0000      -0.332906        -9.0588 
 136   2.0000      -0.328399        -8.9362 
 137   2.0000      -0.325848        -8.8668 
 138   2.0000      -0.323110        -8.7923 
 139   2.0000      -0.316542        -8.6135 
 140   2.0000      -0.306802        -8.3485 
 141   2.0000      -0.302829        -8.2404 
 142   2.0000      -0.289733        -7.8840 
 143   2.0000      -0.281748        -7.6667 
 144   2.0000      -0.279545        -7.6068 
 145   2.0000      -0.278672        -7.5831 
 146   2.0000      -0.275881        -7.5071 
 147   2.0000      -0.270183        -7.3520 
 148   2.0000      -0.266392        -7.2489 
 149   2.0000      -0.259705        -7.0669 
 150   2.0000      -0.214037        -5.8242 
 151   0.0000      -0.062354        -1.6967 
 152   0.0000      -0.049592        -1.3495 
 153   0.0000      -0.019874        -0.5408 
 154   0.0000      -0.015518        -0.4223 
 155   0.0000      -0.014960        -0.4071 
 156   0.0000      -0.012469        -0.3393 
 157   0.0000      -0.008680        -0.2362 
 158   0.0000      -0.000349        -0.0095 
 159   0.0000       0.011258         0.3063 
 160   0.0000       0.043087         1.1724 
 161   0.0000       0.046285         1.2595 
 162   0.0000       0.051908         1.4125 
 163   0.0000       0.056792         1.5454 
 164   0.0000       0.061161         1.6643 
 165   0.0000       0.068583         1.8662 
 166   0.0000       0.071193         1.9373 
 167   0.0000       0.074813         2.0358 
 168   0.0000       0.081080         2.2063 
 169   0.0000       0.086234         2.3465 
 170   0.0000       0.088838         2.4174 
 171   0.0000       0.089848         2.4449 
 172   0.0000       0.093556         2.5458 
 173   0.0000       0.094637         2.5752 
 174   0.0000       0.095782         2.6064 
 175   0.0000       0.099958         2.7200 
 176   0.0000       0.101952         2.7742 
 177   0.0000       0.104731         2.8499 
 178   0.0000       0.107910         2.9364 
 179   0.0000       0.110647         3.0109 
 180   0.0000       0.111456         3.0329 
 181   0.0000       0.112877         3.0715 
 182   0.0000       0.115631         3.1465 
 183   0.0000       0.118670         3.2292 
 184   0.0000       0.123058         3.3486 
 185   0.0000       0.124543         3.3890 
 186   0.0000       0.130174         3.5422 
 187   0.0000       0.130701         3.5565 
 188   0.0000       0.132225         3.5980 
 189   0.0000       0.138263         3.7623 
 190   0.0000       0.139400         3.7933 
 191   0.0000       0.142365         3.8740 
 192   0.0000       0.144925         3.9436 
 193   0.0000       0.146542         3.9876 
 194   0.0000       0.148424         4.0388 
 195   0.0000       0.152814         4.1583 
 196   0.0000       0.154796         4.2122 
 197   0.0000       0.157373         4.2823 
 198   0.0000       0.160061         4.3555 
 199   0.0000       0.161340         4.3903 
 200   0.0000       0.163253         4.4423 
 201   0.0000       0.164059         4.4643 
 202   0.0000       0.167998         4.5714 
 203   0.0000       0.171834         4.6759 
 204   0.0000       0.174313         4.7433 
 205   0.0000       0.175279         4.7696 
 206   0.0000       0.176353         4.7988 
 207   0.0000       0.179547         4.8857 
 208   0.0000       0.180276         4.9056 
 209   0.0000       0.182187         4.9576 
 210   0.0000       0.186381         5.0717 
 211   0.0000       0.190145         5.1741 
 212   0.0000       0.191628         5.2145 
 213   0.0000       0.192768         5.2455 
 214   0.0000       0.195107         5.3091 
 215   0.0000       0.199230         5.4213 
 216   0.0000       0.200910         5.4670 
 217   0.0000       0.202090         5.4992 
 218   0.0000       0.205363         5.5882 
 219   0.0000       0.206579         5.6213 
 220   0.0000       0.211288         5.7494 
 221   0.0000       0.213859         5.8194 
 222   0.0000       0.216850         5.9008 
 223   0.0000       0.219910         5.9841 
 224   0.0000       0.223621         6.0850 
 225   0.0000       0.225544         6.1374 
 226   0.0000       0.227819         6.1993 
 227   0.0000       0.231383         6.2963 
 228   0.0000       0.233644         6.3578 
 229   0.0000       0.234451         6.3797 
 230   0.0000       0.235327         6.4036 
 231   0.0000       0.237883         6.4731 
 232   0.0000       0.240502         6.5444 
 233   0.0000       0.244366         6.6495 
 234   0.0000       0.245317         6.6754 
 235   0.0000       0.245819         6.6891 
 236   0.0000       0.248958         6.7745 
 237   0.0000       0.252473         6.8701 
 238   0.0000       0.253277         6.8920 
 239   0.0000       0.254713         6.9311 
 240   0.0000       0.257149         6.9974 
 241   0.0000       0.259184         7.0527 
 242   0.0000       0.261146         7.1061 
 243   0.0000       0.263179         7.1615 
 244   0.0000       0.265161         7.2154 
 245   0.0000       0.266697         7.2572 
 246   0.0000       0.270952         7.3730 
 247   0.0000       0.272056         7.4030 
 248   0.0000       0.275572         7.4987 
 249   0.0000       0.278658         7.5827 
 250   0.0000       0.279826         7.6144 
 251   0.0000       0.283175         7.7056 
 252   0.0000       0.284674         7.7464 
 253   0.0000       0.287154         7.8139 
 254   0.0000       0.288677         7.8553 
 255   0.0000       0.296626         8.0716 
 256   0.0000       0.298341         8.1183 
 257   0.0000       0.300635         8.1807 
 258   0.0000       0.303221         8.2511 
 259   0.0000       0.305959         8.3256 
 260   0.0000       0.309319         8.4170 
 261   0.0000       0.309891         8.4326 
 262   0.0000       0.313301         8.5254 
 263   0.0000       0.317593         8.6421 
 264   0.0000       0.319877         8.7043 
 265   0.0000       0.321681         8.7534 
 266   0.0000       0.323834         8.8120 
 267   0.0000       0.328360         8.9351 
 268   0.0000       0.329370         8.9626 
 269   0.0000       0.333167         9.0659 
 270   0.0000       0.335002         9.1159 
 271   0.0000       0.338901         9.2220 
 272   0.0000       0.342500         9.3199 
 273   0.0000       0.342700         9.3253 
 274   0.0000       0.347622         9.4593 
 275   0.0000       0.349010         9.4970 
 276   0.0000       0.354299         9.6410 
 277   0.0000       0.355105         9.6629 
 278   0.0000       0.357351         9.7240 
 279   0.0000       0.359134         9.7725 
 280   0.0000       0.360045         9.7973 
 281   0.0000       0.361939         9.8489 
 282   0.0000       0.364983         9.9317 
 283   0.0000       0.367221         9.9926 
 284   0.0000       0.368170        10.0184 
 285   0.0000       0.370478        10.0812 
 286   0.0000       0.373590        10.1659 
 287   0.0000       0.375262        10.2114 
 288   0.0000       0.377166        10.2632 
 289   0.0000       0.377988        10.2856 
 290   0.0000       0.382033        10.3956 
 291   0.0000       0.384781        10.4704 
 292   0.0000       0.387408        10.5419 
 293   0.0000       0.392781        10.6881 
 294   0.0000       0.394814        10.7434 
 295   0.0000       0.397117        10.8061 
 296   0.0000       0.398720        10.8497 
 297   0.0000       0.401578        10.9275 
 298   0.0000       0.403577        10.9819 
 299   0.0000       0.407373        11.0852 
 300   0.0000       0.408854        11.1255 
 301   0.0000       0.411275        11.1914 
 302   0.0000       0.412602        11.2275 
 303   0.0000       0.418057        11.3759 
 304   0.0000       0.419639        11.4190 
 305   0.0000       0.423911        11.5352 
 306   0.0000       0.425791        11.5864 
 307   0.0000       0.428688        11.6652 
 308   0.0000       0.429559        11.6889 
 309   0.0000       0.430876        11.7247 
 310   0.0000       0.433023        11.7831 
 311   0.0000       0.433996        11.8096 
 312   0.0000       0.434996        11.8369 
 313   0.0000       0.436192        11.8694 
 314   0.0000       0.439907        11.9705 
 315   0.0000       0.441675        12.0186 
 316   0.0000       0.443339        12.0639 
 317   0.0000       0.444056        12.0834 
 318   0.0000       0.446658        12.1542 
 319   0.0000       0.449675        12.2363 
 320   0.0000       0.451186        12.2774 
 321   0.0000       0.452641        12.3170 
 322   0.0000       0.456097        12.4110 
 323   0.0000       0.458225        12.4689 
 324   0.0000       0.458860        12.4862 
 325   0.0000       0.462105        12.5745 
 326   0.0000       0.463756        12.6194 
 327   0.0000       0.465813        12.6754 
 328   0.0000       0.466944        12.7062 
 329   0.0000       0.467948        12.7335 
 330   0.0000       0.468907        12.7596 
 331   0.0000       0.472379        12.8541 
 332   0.0000       0.476017        12.9531 
 333   0.0000       0.476893        12.9769 
 334   0.0000       0.478369        13.0171 
 335   0.0000       0.481114        13.0918 
 336   0.0000       0.482743        13.1361 
 337   0.0000       0.484386        13.1808 
 338   0.0000       0.486278        13.2323 
 339   0.0000       0.487294        13.2599 
 340   0.0000       0.488321        13.2879 
 341   0.0000       0.491582        13.3766 
 342   0.0000       0.494295        13.4504 
 343   0.0000       0.496227        13.5030 
 344   0.0000       0.498061        13.5529 
 345   0.0000       0.499193        13.5837 
 346   0.0000       0.501519        13.6470 
 347   0.0000       0.504455        13.7269 
 348   0.0000       0.505981        13.7684 
 349   0.0000       0.508146        13.8274 
 350   0.0000       0.508455        13.8358 
 351   0.0000       0.510758        13.8984 
 352   0.0000       0.512822        13.9546 
 353   0.0000       0.514626        14.0037 
 354   0.0000       0.515344        14.0232 
 355   0.0000       0.516748        14.0614 
 356   0.0000       0.522395        14.2151 
 357   0.0000       0.523300        14.2397 
 358   0.0000       0.527391        14.3510 
 359   0.0000       0.529524        14.4091 
 360   0.0000       0.533867        14.5273 
 361   0.0000       0.535971        14.5845 
 362   0.0000       0.538455        14.6521 
 363   0.0000       0.540923        14.7192 
 364   0.0000       0.542623        14.7655 
 365   0.0000       0.545990        14.8571 
 366   0.0000       0.548699        14.9309 
 367   0.0000       0.551016        14.9939 
 368   0.0000       0.552470        15.0335 
 369   0.0000       0.559627        15.2282 
 370   0.0000       0.560276        15.2459 
 371   0.0000       0.565721        15.3940 
 372   0.0000       0.566738        15.4217 
 373   0.0000       0.575232        15.6529 
 374   0.0000       0.577239        15.7075 
 375   0.0000       0.579845        15.7784 
 376   0.0000       0.583293        15.8722 
 377   0.0000       0.587528        15.9874 
 378   0.0000       0.591720        16.1015 
 379   0.0000       0.592135        16.1128 
 380   0.0000       0.598535        16.2870 
 381   0.0000       0.600877        16.3507 
 382   0.0000       0.606274        16.4975 
 383   0.0000       0.609022        16.5723 
 384   0.0000       0.611533        16.6407 
 385   0.0000       0.615104        16.7378 
 386   0.0000       0.618132        16.8202 
 387   0.0000       0.619903        16.8684 
 388   0.0000       0.624705        16.9991 
 389   0.0000       0.626872        17.0581 
 390   0.0000       0.630266        17.1504 
 391   0.0000       0.632630        17.2147 
 392   0.0000       0.636964        17.3327 
 393   0.0000       0.643258        17.5039 
 394   0.0000       0.649887        17.6843 
 395   0.0000       0.654558        17.8114 
 396   0.0000       0.657868        17.9015 
 397   0.0000       0.659717        17.9518 
 398   0.0000       0.667120        18.1533 
 399   0.0000       0.667952        18.1759 
 400   0.0000       0.671009        18.2591 
 401   0.0000       0.672802        18.3079 
 402   0.0000       0.673142        18.3171 
 403   0.0000       0.679001        18.4766 
 404   0.0000       0.681676        18.5493 
 405   0.0000       0.683110        18.5884 
 406   0.0000       0.691678        18.8215 
 407   0.0000       0.692663        18.8483 
 408   0.0000       0.698621        19.0105 
 409   0.0000       0.702250        19.1092 
 410   0.0000       0.702729        19.1222 
 411   0.0000       0.709044        19.2941 
 412   0.0000       0.709909        19.3176 
 413   0.0000       0.710822        19.3425 
 414   0.0000       0.715078        19.4583 
 415   0.0000       0.717076        19.5126 
 416   0.0000       0.717939        19.5361 
 417   0.0000       0.720771        19.6132 
 418   0.0000       0.724265        19.7083 
 419   0.0000       0.726618        19.7723 
 420   0.0000       0.730686        19.8830 
 421   0.0000       0.732591        19.9348 
 422   0.0000       0.735029        20.0011 
 423   0.0000       0.738924        20.1071 
 424   0.0000       0.741031        20.1645 
 425   0.0000       0.745315        20.2810 
 426   0.0000       0.747440        20.3389 
 427   0.0000       0.749773        20.4024 
 428   0.0000       0.752143        20.4669 
 429   0.0000       0.752859        20.4863 
 430   0.0000       0.753923        20.5153 
 431   0.0000       0.762299        20.7432 
 432   0.0000       0.762996        20.7622 
 433   0.0000       0.764764        20.8103 
 434   0.0000       0.769401        20.9365 
 435   0.0000       0.771465        20.9926 
 436   0.0000       0.774528        21.0760 
 437   0.0000       0.778711        21.1898 
 438   0.0000       0.781133        21.2557 
 439   0.0000       0.786379        21.3985 
 440   0.0000       0.788947        21.4683 
 441   0.0000       0.789530        21.4842 
 442   0.0000       0.792628        21.5685 
 443   0.0000       0.795125        21.6364 
 444   0.0000       0.799020        21.7424 
 445   0.0000       0.803275        21.8582 
 446   0.0000       0.807248        21.9663 
 447   0.0000       0.809841        22.0369 
 448   0.0000       0.811432        22.0802 
 449   0.0000       0.815784        22.1986 
 450   0.0000       0.822207        22.3734 
 451   0.0000       0.827608        22.5204 
 452   0.0000       0.829066        22.5600 
 453   0.0000       0.833542        22.6818 
 454   0.0000       0.835607        22.7380 
 455   0.0000       0.836761        22.7694 
 456   0.0000       0.841504        22.8985 
 457   0.0000       0.844285        22.9742 
 458   0.0000       0.850638        23.1470 
 459   0.0000       0.851197        23.1622 
 460   0.0000       0.855600        23.2821 
 461   0.0000       0.858844        23.3703 
 462   0.0000       0.860342        23.4111 
 463   0.0000       0.865517        23.5519 
 464   0.0000       0.867480        23.6053 
 465   0.0000       0.868702        23.6386 
 466   0.0000       0.873996        23.7826 
 467   0.0000       0.875463        23.8226 
 468   0.0000       0.884948        24.0807 
 469   0.0000       0.888047        24.1650 
 470   0.0000       0.890024        24.2188 
 471   0.0000       0.892491        24.2859 
 472   0.0000       0.895189        24.3593 
 473   0.0000       0.897760        24.4293 
 474   0.0000       0.903075        24.5739 
 475   0.0000       0.905256        24.6333 
 476   0.0000       0.910165        24.7668 
 477   0.0000       0.912363        24.8267 
 478   0.0000       0.916448        24.9378 
 479   0.0000       0.919387        25.0178 
 480   0.0000       0.922266        25.0961 
 481   0.0000       0.925828        25.1931 
 482   0.0000       0.932482        25.3741 
 483   0.0000       0.933729        25.4081 
 484   0.0000       0.935998        25.4698 
 485   0.0000       0.940819        25.6010 
 486   0.0000       0.943704        25.6795 
 487   0.0000       0.948643        25.8139 
 488   0.0000       0.953925        25.9576 
 489   0.0000       0.955655        26.0047 
 490   0.0000       0.963064        26.2063 
 491   0.0000       0.965732        26.2789 
 492   0.0000       0.970804        26.4169 
 493   0.0000       0.974286        26.5117 
 494   0.0000       0.978308        26.6211 
 495   0.0000       0.982510        26.7354 
 496   0.0000       0.988975        26.9114 
 497   0.0000       0.993380        27.0312 
 498   0.0000       0.996421        27.1140 
 499   0.0000       0.998718        27.1765 
 500   0.0000       1.001664        27.2567 
 501   0.0000       1.003994        27.3201 
 502   0.0000       1.007978        27.4285 
 503   0.0000       1.014546        27.6072 
 504   0.0000       1.015562        27.6348 
 505   0.0000       1.017997        27.7011 
 506   0.0000       1.021743        27.8030 
 507   0.0000       1.025117        27.8948 
 508   0.0000       1.030536        28.0423 
 509   0.0000       1.037528        28.2326 
 510   0.0000       1.040252        28.3067 
 511   0.0000       1.041548        28.3420 
 512   0.0000       1.048580        28.5333 
 513   0.0000       1.051534        28.6137 
 514   0.0000       1.059162        28.8213 
 515   0.0000       1.060481        28.8572 
 516   0.0000       1.062458        28.9109 
 517   0.0000       1.073318        29.2065 
 518   0.0000       1.073874        29.2216 
 519   0.0000       1.079611        29.3777 
 520   0.0000       1.082011        29.4430 
 521   0.0000       1.086715        29.5710 
 522   0.0000       1.091184        29.6926 
 523   0.0000       1.097126        29.8543 
 524   0.0000       1.099700        29.9243 
 525   0.0000       1.106084        30.0981 
 526   0.0000       1.111553        30.2469 
 527   0.0000       1.114388        30.3240 
 528   0.0000       1.118950        30.4482 
 529   0.0000       1.122199        30.5366 
 530   0.0000       1.123223        30.5645 
 531   0.0000       1.129549        30.7366 
 532   0.0000       1.133143        30.8344 
 533   0.0000       1.136396        30.9229 
 534   0.0000       1.137961        30.9655 
 535   0.0000       1.142949        31.1012 
 536   0.0000       1.146631        31.2014 
 537   0.0000       1.150085        31.2954 
 538   0.0000       1.155505        31.4429 
 539   0.0000       1.156007        31.4566 
 540   0.0000       1.160805        31.5871 
 541   0.0000       1.166102        31.7312 
 542   0.0000       1.169736        31.8301 
 543   0.0000       1.170443        31.8494 
 544   0.0000       1.172237        31.8982 
 545   0.0000       1.178733        32.0749 
 546   0.0000       1.181689        32.1554 
 547   0.0000       1.184198        32.2237 
 548   0.0000       1.189037        32.3553 
 549   0.0000       1.190450        32.3938 
 550   0.0000       1.193226        32.4693 
 551   0.0000       1.200860        32.6771 
 552   0.0000       1.202650        32.7258 
 553   0.0000       1.205491        32.8031 
 554   0.0000       1.212481        32.9933 
 555   0.0000       1.215934        33.0872 
 556   0.0000       1.219177        33.1755 
 557   0.0000       1.221406        33.2362 
 558   0.0000       1.228306        33.4239 
 559   0.0000       1.229819        33.4651 
 560   0.0000       1.231333        33.5063 
 561   0.0000       1.237157        33.6648 
 562   0.0000       1.244103        33.8538 
 563   0.0000       1.248210        33.9655 
 564   0.0000       1.249932        34.0124 
 565   0.0000       1.253729        34.1157 
 566   0.0000       1.255491        34.1636 
 567   0.0000       1.260338        34.2955 
 568   0.0000       1.265256        34.4294 
 569   0.0000       1.269551        34.5462 
 570   0.0000       1.272858        34.6362 
 571   0.0000       1.275153        34.6987 
 572   0.0000       1.276801        34.7435 
 573   0.0000       1.278962        34.8023 
 574   0.0000       1.286666        35.0120 
 575   0.0000       1.288967        35.0746 
 576   0.0000       1.291295        35.1379 
 577   0.0000       1.296898        35.2904 
 578   0.0000       1.298715        35.3398 
 579   0.0000       1.303104        35.4593 
 580   0.0000       1.304849        35.5067 
 581   0.0000       1.311195        35.6794 
 582   0.0000       1.316215        35.8160 
 583   0.0000       1.319629        35.9089 
 584   0.0000       1.322080        35.9756 
 585   0.0000       1.326942        36.1079 
 586   0.0000       1.330589        36.2072 
 587   0.0000       1.334384        36.3104 
 588   0.0000       1.338204        36.4144 
 589   0.0000       1.341205        36.4960 
 590   0.0000       1.345846        36.6223 
 591   0.0000       1.348571        36.6965 
 592   0.0000       1.352256        36.7968 
 593   0.0000       1.360435        37.0193 
 594   0.0000       1.363267        37.0964 
 595   0.0000       1.368698        37.2442 
 596   0.0000       1.377694        37.4889 
 597   0.0000       1.379665        37.5426 
 598   0.0000       1.380987        37.5786 
 599   0.0000       1.388566        37.7848 
 600   0.0000       1.397374        38.0245 
 601   0.0000       1.400425        38.1075 
 602   0.0000       1.405327        38.2409 
 603   0.0000       1.406986        38.2860 
 604   0.0000       1.412699        38.4415 
 605   0.0000       1.415208        38.5098 
 606   0.0000       1.421525        38.6817 
 607   0.0000       1.423970        38.7482 
 608   0.0000       1.428564        38.8732 
 609   0.0000       1.433375        39.0041 
 610   0.0000       1.440777        39.2055 
 611   0.0000       1.446570        39.3632 
 612   0.0000       1.453989        39.5651 
 613   0.0000       1.455622        39.6095 
 614   0.0000       1.458787        39.6956 
 615   0.0000       1.463136        39.8140 
 616   0.0000       1.469435        39.9853 
 617   0.0000       1.471984        40.0547 
 618   0.0000       1.475151        40.1409 
 619   0.0000       1.477966        40.2175 
 620   0.0000       1.481548        40.3150 
 621   0.0000       1.483385        40.3650 
 622   0.0000       1.488305        40.4988 
 623   0.0000       1.490722        40.5646 
 624   0.0000       1.498003        40.7627 
 625   0.0000       1.499159        40.7942 
 626   0.0000       1.505721        40.9728 
 627   0.0000       1.511777        41.1375 
 628   0.0000       1.515927        41.2505 
 629   0.0000       1.516932        41.2778 
 630   0.0000       1.522252        41.4226 
 631   0.0000       1.528862        41.6024 
 632   0.0000       1.531491        41.6740 
 633   0.0000       1.535044        41.7707 
 634   0.0000       1.540891        41.9298 
 635   0.0000       1.545720        42.0612 
 636   0.0000       1.548712        42.1426 
 637   0.0000       1.549172        42.1551 
 638   0.0000       1.557226        42.3743 
 639   0.0000       1.561605        42.4934 
 640   0.0000       1.572778        42.7975 
 641   0.0000       1.575865        42.8815 
 642   0.0000       1.579891        42.9910 
 643   0.0000       1.583634        43.0929 
 644   0.0000       1.587572        43.2000 
 645   0.0000       1.589624        43.2559 
 646   0.0000       1.590953        43.2920 
 647   0.0000       1.594290        43.3828 
 648   0.0000       1.599908        43.5357 
 649   0.0000       1.604289        43.6549 
 650   0.0000       1.605860        43.6977 
 651   0.0000       1.609773        43.8042 
 652   0.0000       1.613017        43.8924 
 653   0.0000       1.616061        43.9753 
 654   0.0000       1.617467        44.0135 
 655   0.0000       1.618879        44.0519 
 656   0.0000       1.620420        44.0939 
 657   0.0000       1.621926        44.1348 
 658   0.0000       1.627652        44.2907 
 659   0.0000       1.632320        44.4177 
 660   0.0000       1.633183        44.4412 
 661   0.0000       1.634603        44.4798 
 662   0.0000       1.635227        44.4968 
 663   0.0000       1.640955        44.6527 
 664   0.0000       1.644031        44.7364 
 665   0.0000       1.647241        44.8237 
 666   0.0000       1.650477        44.9118 
 667   0.0000       1.651435        44.9378 
 668   0.0000       1.653238        44.9869 
 669   0.0000       1.654067        45.0094 
 670   0.0000       1.655189        45.0400 
 671   0.0000       1.658749        45.1369 
 672   0.0000       1.664382        45.2901 
 673   0.0000       1.666554        45.3492 
 674   0.0000       1.670819        45.4653 
 675   0.0000       1.671597        45.4865 
 676   0.0000       1.672838        45.5202 
 677   0.0000       1.677679        45.6520 
 678   0.0000       1.679108        45.6909 
 679   0.0000       1.687228        45.9118 
 680   0.0000       1.689659        45.9779 
 681   0.0000       1.691608        46.0310 
 682   0.0000       1.693172        46.0736 
 683   0.0000       1.697758        46.1983 
 684   0.0000       1.702246        46.3205 
 685   0.0000       1.703086        46.3433 
 686   0.0000       1.705891        46.4197 
 687   0.0000       1.710555        46.5466 
 688   0.0000       1.713544        46.6279 
 689   0.0000       1.716169        46.6993 
 690   0.0000       1.718914        46.7740 
 691   0.0000       1.719760        46.7970 
 692   0.0000       1.722770        46.8790 
 693   0.0000       1.724179        46.9173 
 694   0.0000       1.728414        47.0325 
 695   0.0000       1.728651        47.0390 
 696   0.0000       1.731598        47.1192 
 697   0.0000       1.733223        47.1634 
 698   0.0000       1.737092        47.2687 
 699   0.0000       1.740008        47.3480 
 700   0.0000       1.747236        47.5447 
 701   0.0000       1.749833        47.6154 
 702   0.0000       1.752053        47.6758 
 703   0.0000       1.761800        47.9410 
 704   0.0000       1.764474        48.0138 
 705   0.0000       1.768250        48.1165 
 706   0.0000       1.771070        48.1933 
 707   0.0000       1.773485        48.2590 
 708   0.0000       1.780684        48.4549 
 709   0.0000       1.783567        48.5333 
 710   0.0000       1.787304        48.6350 
 711   0.0000       1.790683        48.7270 
 712   0.0000       1.795527        48.8588 
 713   0.0000       1.798061        48.9277 
 714   0.0000       1.806278        49.1513 
 715   0.0000       1.815045        49.3899 
 716   0.0000       1.816895        49.4402 
 717   0.0000       1.825130        49.6643 
 718   0.0000       1.827966        49.7415 
 719   0.0000       1.833347        49.8879 
 720   0.0000       1.841730        50.1160 
 721   0.0000       1.846349        50.2417 
 722   0.0000       1.854000        50.4499 
 723   0.0000       1.857850        50.5547 
 724   0.0000       1.868799        50.8526 
 725   0.0000       1.870280        50.8929 
 726   0.0000       1.872040        50.9408 
 727   0.0000       1.878650        51.1207 
 728   0.0000       1.882083        51.2141 
 729   0.0000       1.887253        51.3548 
 730   0.0000       1.890559        51.4447 
 731   0.0000       1.895867        51.5892 
 732   0.0000       1.897751        51.6404 
 733   0.0000       1.898922        51.6723 
 734   0.0000       1.905673        51.8560 
 735   0.0000       1.912295        52.0362 
 736   0.0000       1.916716        52.1565 
 737   0.0000       1.920203        52.2514 
 738   0.0000       1.925389        52.3925 
 739   0.0000       1.930990        52.5449 
 740   0.0000       1.931979        52.5718 
 741   0.0000       1.941107        52.8202 
 742   0.0000       1.945011        52.9264 
 743   0.0000       1.954637        53.1884 
 744   0.0000       1.956311        53.2339 
 745   0.0000       1.962931        53.4141 
 746   0.0000       1.968906        53.5767 
 747   0.0000       1.976299        53.7778 
 748   0.0000       1.983793        53.9818 
 749   0.0000       1.984594        54.0035 
 750   0.0000       1.991725        54.1976 
 751   0.0000       1.992092        54.2076 
 752   0.0000       1.997253        54.3480 
 753   0.0000       2.003666        54.5225 
 754   0.0000       2.008779        54.6616 
 755   0.0000       2.013216        54.7824 
 756   0.0000       2.015711        54.8503 
 757   0.0000       2.018704        54.9317 
 758   0.0000       2.020313        54.9755 
 759   0.0000       2.027987        55.1843 
 760   0.0000       2.033635        55.3380 
 761   0.0000       2.035246        55.3818 
 762   0.0000       2.036368        55.4124 
 763   0.0000       2.046897        55.6989 
 764   0.0000       2.048198        55.7343 
 765   0.0000       2.054123        55.8955 
 766   0.0000       2.058606        56.0175 
 767   0.0000       2.062317        56.1185 
 768   0.0000       2.068325        56.2820 
 769   0.0000       2.070352        56.3372 
 770   0.0000       2.074843        56.4593 
 771   0.0000       2.086306        56.7713 
 772   0.0000       2.088935        56.8428 
 773   0.0000       2.092342        56.9355 
 774   0.0000       2.094763        57.0014 
 775   0.0000       2.095362        57.0177 
 776   0.0000       2.098622        57.1064 
 777   0.0000       2.101866        57.1947 
 778   0.0000       2.108489        57.3749 
 779   0.0000       2.112397        57.4812 
 780   0.0000       2.115218        57.5580 
 781   0.0000       2.120128        57.6916 
 782   0.0000       2.124225        57.8031 
 783   0.0000       2.126346        57.8608 
 784   0.0000       2.136536        58.1381 
 785   0.0000       2.140052        58.2338 
 786   0.0000       2.146136        58.3993 
 787   0.0000       2.150793        58.5261 
 788   0.0000       2.152469        58.5716 
 789   0.0000       2.157841        58.7178 
 790   0.0000       2.161863        58.8273 
 791   0.0000       2.170712        59.0681 
 792   0.0000       2.174474        59.1704 
 793   0.0000       2.177491        59.2525 
 794   0.0000       2.181841        59.3709 
 795   0.0000       2.184943        59.4553 
 796   0.0000       2.190302        59.6012 
 797   0.0000       2.191144        59.6241 
 798   0.0000       2.198954        59.8366 
 799   0.0000       2.204337        59.9831 
 800   0.0000       2.207893        60.0798 
 801   0.0000       2.210277        60.1447 
 802   0.0000       2.213566        60.2342 
 803   0.0000       2.220094        60.4118 
 804   0.0000       2.222800        60.4855 
 805   0.0000       2.226787        60.5939 
 806   0.0000       2.232892        60.7601 
 807   0.0000       2.237463        60.8845 
 808   0.0000       2.239030        60.9271 
 809   0.0000       2.241596        60.9969 
 810   0.0000       2.245043        61.0907 
 811   0.0000       2.251408        61.2639 
 812   0.0000       2.256643        61.4064 
 813   0.0000       2.263333        61.5884 
 814   0.0000       2.275105        61.9088 
 815   0.0000       2.281385        62.0796 
 816   0.0000       2.283236        62.1300 
 817   0.0000       2.288444        62.2717 
 818   0.0000       2.292631        62.3856 
 819   0.0000       2.297684        62.5232 
 820   0.0000       2.299645        62.5765 
 821   0.0000       2.304838        62.7178 
 822   0.0000       2.310333        62.8673 
 823   0.0000       2.312978        62.9393 
 824   0.0000       2.317499        63.0623 
 825   0.0000       2.329677        63.3937 
 826   0.0000       2.333460        63.4967 
 827   0.0000       2.336171        63.5705 
 828   0.0000       2.345541        63.8254 
 829   0.0000       2.345867        63.8343 
 830   0.0000       2.350980        63.9734 
 831   0.0000       2.352943        64.0268 
 832   0.0000       2.360398        64.2297 
 833   0.0000       2.362516        64.2873 
 834   0.0000       2.367071        64.4113 
 835   0.0000       2.372053        64.5468 
 836   0.0000       2.373369        64.5827 
 837   0.0000       2.379283        64.7436 
 838   0.0000       2.384256        64.8789 
 839   0.0000       2.386569        64.9419 
 840   0.0000       2.390837        65.0580 
 841   0.0000       2.394994        65.1711 
 842   0.0000       2.398504        65.2666 
 843   0.0000       2.405921        65.4684 
 844   0.0000       2.412451        65.6461 
 845   0.0000       2.414373        65.6984 
 846   0.0000       2.416355        65.7524 
 847   0.0000       2.423439        65.9451 
 848   0.0000       2.428001        66.0693 
 849   0.0000       2.431867        66.1745 
 850   0.0000       2.434031        66.2333 
 851   0.0000       2.436379        66.2972 
 852   0.0000       2.443753        66.4979 
 853   0.0000       2.446729        66.5789 
 854   0.0000       2.455712        66.8233 
 855   0.0000       2.459787        66.9342 
 856   0.0000       2.463806        67.0436 
 857   0.0000       2.466074        67.1053 
 858   0.0000       2.472283        67.2742 
 859   0.0000       2.473218        67.2997 
 860   0.0000       2.479283        67.4647 
 861   0.0000       2.484882        67.6171 
 862   0.0000       2.494862        67.8886 
 863   0.0000       2.496921        67.9447 
 864   0.0000       2.500043        68.0296 
 865   0.0000       2.505358        68.1743 
 866   0.0000       2.511113        68.3309 
 867   0.0000       2.514346        68.4188 
 868   0.0000       2.519270        68.5528 
 869   0.0000       2.521324        68.6087 
 870   0.0000       2.529488        68.8309 
 871   0.0000       2.532116        68.9024 
 872   0.0000       2.536725        69.0278 
 873   0.0000       2.538379        69.0728 
 874   0.0000       2.542820        69.1936 
 875   0.0000       2.549664        69.3799 
 876   0.0000       2.551017        69.4167 
 877   0.0000       2.555644        69.5426 
 878   0.0000       2.558359        69.6165 
 879   0.0000       2.564985        69.7968 
 880   0.0000       2.569864        69.9295 
 881   0.0000       2.574626        70.0591 
 882   0.0000       2.575427        70.0809 
 883   0.0000       2.578338        70.1601 
 884   0.0000       2.583912        70.3118 
 885   0.0000       2.588599        70.4394 
 886   0.0000       2.594319        70.5950 
 887   0.0000       2.597620        70.6848 
 888   0.0000       2.599405        70.7334 
 889   0.0000       2.603556        70.8464 
 890   0.0000       2.608159        70.9716 
 891   0.0000       2.613278        71.1109 
 892   0.0000       2.618542        71.2542 
 893   0.0000       2.618957        71.2654 
 894   0.0000       2.624708        71.4219 
 895   0.0000       2.625799        71.4516 
 896   0.0000       2.628932        71.5369 
 897   0.0000       2.630983        71.5927 
 898   0.0000       2.631825        71.6156 
 899   0.0000       2.637695        71.7753 
 900   0.0000       2.642178        71.8973 
 901   0.0000       2.643781        71.9409 
 902   0.0000       2.647306        72.0369 
 903   0.0000       2.653109        72.1948 
 904   0.0000       2.655722        72.2659 
 905   0.0000       2.657483        72.3138 
 906   0.0000       2.664410        72.5023 
 907   0.0000       2.666725        72.5653 
 908   0.0000       2.669493        72.6406 
 909   0.0000       2.672922        72.7339 
 910   0.0000       2.676881        72.8416 
 911   0.0000       2.677285        72.8526 
 912   0.0000       2.681278        72.9613 
 913   0.0000       2.683160        73.0125 
 914   0.0000       2.684817        73.0576 
 915   0.0000       2.686890        73.1140 
 916   0.0000       2.686991        73.1167 
 917   0.0000       2.690286        73.2064 
 918   0.0000       2.693936        73.3057 
 919   0.0000       2.696932        73.3873 
 920   0.0000       2.697774        73.4102 
 921   0.0000       2.700284        73.4785 
 922   0.0000       2.702856        73.5485 
 923   0.0000       2.706178        73.6388 
 924   0.0000       2.707371        73.6713 
 925   0.0000       2.711639        73.7874 
 926   0.0000       2.714404        73.8627 
 927   0.0000       2.717177        73.9381 
 928   0.0000       2.718331        73.9696 
 929   0.0000       2.720333        74.0240 
 930   0.0000       2.722636        74.0867 
 931   0.0000       2.726312        74.1867 
 932   0.0000       2.731403        74.3253 
 933   0.0000       2.733670        74.3869 
 934   0.0000       2.736556        74.4655 
 935   0.0000       2.739770        74.5529 
 936   0.0000       2.744861        74.6915 
 937   0.0000       2.745518        74.7093 
 938   0.0000       2.748448        74.7891 
 939   0.0000       2.750666        74.8494 
 940   0.0000       2.755166        74.9719 
 941   0.0000       2.759859        75.0996 
 942   0.0000       2.764230        75.2185 
 943   0.0000       2.766597        75.2829 
 944   0.0000       2.768637        75.3384 
 945   0.0000       2.772799        75.4517 
 946   0.0000       2.773445        75.4693 
 947   0.0000       2.778593        75.6094 
 948   0.0000       2.784034        75.7574 
 949   0.0000       2.788177        75.8702 
 950   0.0000       2.790618        75.9366 
 951   0.0000       2.790844        75.9427 
 952   0.0000       2.794860        76.0520 
 953   0.0000       2.800834        76.2146 
 954   0.0000       2.802130        76.2498 
 955   0.0000       2.803337        76.2827 
 956   0.0000       2.808392        76.4202 
 957   0.0000       2.813618        76.5624 
 958   0.0000       2.821551        76.7783 
 959   0.0000       2.824032        76.8458 
 960   0.0000       2.828895        76.9781 
 961   0.0000       2.830311        77.0167 
 962   0.0000       2.833481        77.1029 
 963   0.0000       2.837610        77.2153 
 964   0.0000       2.839925        77.2783 
 965   0.0000       2.844854        77.4124 
 966   0.0000       2.849085        77.5275 
 967   0.0000       2.851190        77.5848 
 968   0.0000       2.854371        77.6714 
 969   0.0000       2.858275        77.7776 
 970   0.0000       2.861041        77.8529 
 971   0.0000       2.866530        78.0022 
 972   0.0000       2.869316        78.0781 
 973   0.0000       2.869866        78.0930 
 974   0.0000       2.871954        78.1499 
 975   0.0000       2.875170        78.2374 
 976   0.0000       2.877330        78.2961 
 977   0.0000       2.879715        78.3610 
 978   0.0000       2.880537        78.3834 
 979   0.0000       2.883463        78.4630 
 980   0.0000       2.885240        78.5114 
 981   0.0000       2.893346        78.7320 
 982   0.0000       2.895981        78.8037 
 983   0.0000       2.903146        78.9986 
 984   0.0000       2.903563        79.0100 
 985   0.0000       2.904752        79.0423 
 986   0.0000       2.910964        79.2113 
 987   0.0000       2.912935        79.2650 
 988   0.0000       2.919452        79.4423 
 989   0.0000       2.921536        79.4990 
 990   0.0000       2.926892        79.6448 
 991   0.0000       2.930468        79.7421 
 992   0.0000       2.933525        79.8253 
 993   0.0000       2.937392        79.9305 
 994   0.0000       2.944300        80.1185 
 995   0.0000       2.949612        80.2630 
 996   0.0000       2.955303        80.4179 
 997   0.0000       2.956072        80.4388 
 998   0.0000       2.960856        80.5690 
 999   0.0000       2.965650        80.6994 
 1000   0.0000       2.969421        80.8020 
 1001   0.0000       2.971164        80.8495 
 1002   0.0000       2.978080        81.0377 
 1003   0.0000       2.979673        81.0810 
 1004   0.0000       2.981812        81.1392 
 1005   0.0000       2.985609        81.2426 
 1006   0.0000       2.989717        81.3543 
 1007   0.0000       2.993427        81.4553 
 1008   0.0000       2.998233        81.5861 
 1009   0.0000       3.003596        81.7320 
 1010   0.0000       3.006781        81.8187 
 1011   0.0000       3.019744        82.1714 
 1012   0.0000       3.030090        82.4529 
 1013   0.0000       3.032277        82.5125 
 1014   0.0000       3.037191        82.6462 
 1015   0.0000       3.039914        82.7203 
 1016   0.0000       3.044701        82.8505 
 1017   0.0000       3.045680        82.8772 
 1018   0.0000       3.052961        83.0753 
 1019   0.0000       3.058337        83.2216 
 1020   0.0000       3.061789        83.3155 
 1021   0.0000       3.064248        83.3824 
 1022   0.0000       3.070384        83.5494 
 1023   0.0000       3.074042        83.6489 
 1024   0.0000       3.083073        83.8947 
 1025   0.0000       3.085197        83.9525 
 1026   0.0000       3.086107        83.9772 
 1027   0.0000       3.098704        84.3200 
 1028   0.0000       3.101294        84.3905 
 1029   0.0000       3.107519        84.5599 
 1030   0.0000       3.109287        84.6080 
 1031   0.0000       3.114946        84.7620 
 1032   0.0000       3.118000        84.8451 
 1033   0.0000       3.123355        84.9908 
 1034   0.0000       3.127306        85.0983 
 1035   0.0000       3.135912        85.3325 
 1036   0.0000       3.137918        85.3871 
 1037   0.0000       3.141017        85.4714 
 1038   0.0000       3.143343        85.5347 
 1039   0.0000       3.147364        85.6441 
 1040   0.0000       3.150105        85.7187 
 1041   0.0000       3.155086        85.8543 
 1042   0.0000       3.156390        85.8897 
 1043   0.0000       3.159408        85.9719 
 1044   0.0000       3.161539        86.0298 
 1045   0.0000       3.165468        86.1368 
 1046   0.0000       3.169494        86.2463 
 1047   0.0000       3.171520        86.3014 
 1048   0.0000       3.174871        86.3926 
 1049   0.0000       3.176035        86.4243 
 1050   0.0000       3.182624        86.6036 
 1051   0.0000       3.185851        86.6914 
 1052   0.0000       3.188409        86.7610 
 1053   0.0000       3.190086        86.8067 
 1054   0.0000       3.192393        86.8694 
 1055   0.0000       3.198721        87.0416 
 1056   0.0000       3.201385        87.1141 
 1057   0.0000       3.204333        87.1943 
 1058   0.0000       3.205764        87.2333 
 1059   0.0000       3.208167        87.2987 
 1060   0.0000       3.210696        87.3675 
 1061   0.0000       3.212439        87.4149 
 1062   0.0000       3.217608        87.5556 
 1063   0.0000       3.222416        87.6864 
 1064   0.0000       3.224884        87.7536 
 1065   0.0000       3.229688        87.8843 
 1066   0.0000       3.230458        87.9052 
 1067   0.0000       3.233467        87.9871 
 1068   0.0000       3.237156        88.0875 
 1069   0.0000       3.240636        88.1822 
 1070   0.0000       3.242998        88.2465 
 1071   0.0000       3.245903        88.3255 
 1072   0.0000       3.250083        88.4392 
 1073   0.0000       3.252993        88.5184 
 1074   0.0000       3.254156        88.5501 
 1075   0.0000       3.259101        88.6846 
 1076   0.0000       3.260254        88.7160 
 1077   0.0000       3.262379        88.7738 
 1078   0.0000       3.265894        88.8695 
 1079   0.0000       3.268719        88.9464 
 1080   0.0000       3.275518        89.1314 
 1081   0.0000       3.275761        89.1380 
 1082   0.0000       3.279698        89.2451 
 1083   0.0000       3.281301        89.2887 
 1084   0.0000       3.286945        89.4423 
 1085   0.0000       3.289959        89.5243 
 1086   0.0000       3.294073        89.6363 
 1087   0.0000       3.295669        89.6797 
 1088   0.0000       3.299744        89.7906 
 1089   0.0000       3.302846        89.8750 
 1090   0.0000       3.309771        90.0635 
 1091   0.0000       3.310753        90.0902 
 1092   0.0000       3.314177        90.1833 
 1093   0.0000       3.316669        90.2512 
 1094   0.0000       3.319073        90.3166 
 1095   0.0000       3.323786        90.4448 
 1096   0.0000       3.326548        90.5200 
 1097   0.0000       3.333099        90.6982 
 1098   0.0000       3.338560        90.8468 
 1099   0.0000       3.340094        90.8886 
 1100   0.0000       3.347326        91.0854 
 1101   0.0000       3.348422        91.1152 
 1102   0.0000       3.350080        91.1603 
 1103   0.0000       3.352740        91.2327 
 1104   0.0000       3.356040        91.3225 
 1105   0.0000       3.357914        91.3735 
 1106   0.0000       3.361898        91.4819 
 1107   0.0000       3.364412        91.5503 
 1108   0.0000       3.367212        91.6265 
 1109   0.0000       3.369691        91.6940 
 1110   0.0000       3.372455        91.7692 
 1111   0.0000       3.376627        91.8827 
 1112   0.0000       3.378704        91.9392 
 1113   0.0000       3.381709        92.0210 
 1114   0.0000       3.383146        92.0601 
 1115   0.0000       3.386092        92.1402 
 1116   0.0000       3.388666        92.2103 
 1117   0.0000       3.390054        92.2481 
 1118   0.0000       3.392743        92.3212 
 1119   0.0000       3.395546        92.3975 
 1120   0.0000       3.397341        92.4463 
 1121   0.0000       3.398440        92.4762 
 1122   0.0000       3.400309        92.5271 
 1123   0.0000       3.405083        92.6570 
 1124   0.0000       3.406586        92.6979 
 1125   0.0000       3.409396        92.7744 
 1126   0.0000       3.410293        92.7988 
 1127   0.0000       3.410969        92.8172 
 1128   0.0000       3.415579        92.9426 
 1129   0.0000       3.417954        93.0073 
 1130   0.0000       3.420432        93.0747 
 1131   0.0000       3.421347        93.0996 
 1132   0.0000       3.426604        93.2426 
 1133   0.0000       3.432580        93.4052 
 1134   0.0000       3.433993        93.4437 
 1135   0.0000       3.437012        93.5259 
 1136   0.0000       3.440346        93.6166 
 1137   0.0000       3.443195        93.6941 
 1138   0.0000       3.444806        93.7379 
 1139   0.0000       3.451123        93.9098 
 1140   0.0000       3.453377        93.9712 
 1141   0.0000       3.458306        94.1053 
 1142   0.0000       3.462388        94.2164 
 1143   0.0000       3.464456        94.2726 
 1144   0.0000       3.471076        94.4528 
 1145   0.0000       3.473449        94.5174 
 1146   0.0000       3.475635        94.5768 
 1147   0.0000       3.477156        94.6182 
 1148   0.0000       3.478107        94.6441 
 1149   0.0000       3.483933        94.8026 
 1150   0.0000       3.486466        94.8716 
 1151   0.0000       3.489643        94.9580 
 1152   0.0000       3.493023        95.0500 
 1153   0.0000       3.493884        95.0734 
 1154   0.0000       3.494772        95.0976 
 1155   0.0000       3.497833        95.1809 
 1156   0.0000       3.503771        95.3425 
 1157   0.0000       3.509076        95.4868 
 1158   0.0000       3.511267        95.5464 
 1159   0.0000       3.514080        95.6230 
 1160   0.0000       3.520028        95.7848 
 1161   0.0000       3.525707        95.9394 
 1162   0.0000       3.525953        95.9460 
 1163   0.0000       3.529925        96.0542 
 1164   0.0000       3.531622        96.1003 
 1165   0.0000       3.536094        96.2220 
 1166   0.0000       3.540030        96.3291 
 1167   0.0000       3.545107        96.4673 
 1168   0.0000       3.550426        96.6120 
 1169   0.0000       3.554558        96.7244 
 1170   0.0000       3.557645        96.8084 
 1171   0.0000       3.562021        96.9275 
 1172   0.0000       3.564403        96.9923 
 1173   0.0000       3.568872        97.1140 
 1174   0.0000       3.569578        97.1331 
 1175   0.0000       3.574705        97.2727 
 1176   0.0000       3.577036        97.3361 
 1177   0.0000       3.582809        97.4932 
 1178   0.0000       3.586097        97.5827 
 1179   0.0000       3.591221        97.7221 
 1180   0.0000       3.596572        97.8677 
 1181   0.0000       3.601131        97.9918 
 1182   0.0000       3.605238        98.1035 
 1183   0.0000       3.611051        98.2617 
 1184   0.0000       3.613246        98.3214 
 1185   0.0000       3.620145        98.5092 
 1186   0.0000       3.626431        98.6802 
 1187   0.0000       3.636452        98.9529 
 1188   0.0000       3.636614        98.9573 
 1189   0.0000       3.640719        99.0690 
 1190   0.0000       3.642189        99.1090 
 1191   0.0000       3.646007        99.2129 
 1192   0.0000       3.650844        99.3445 
 1193   0.0000       3.656045        99.4860 
 1194   0.0000       3.659236        99.5729 
 1195   0.0000       3.662456        99.6605 
 1196   0.0000       3.668020        99.8119 
 1197   0.0000       3.671788        99.9144 
 1198   0.0000       3.675564       100.0172 
 1199   0.0000       3.681302       100.1733 
 1200   0.0000       3.684378       100.2570 
 1201   0.0000       3.694572       100.5344 
 1202   0.0000       3.699224       100.6610 
 1203   0.0000       3.700428       100.6938 
 1204   0.0000       3.703685       100.7824 
 1205   0.0000       3.712264       101.0158 
 1206   0.0000       3.713780       101.0571 
 1207   0.0000       3.718508       101.1858 
 1208   0.0000       3.724452       101.3475 
 1209   0.0000       3.726473       101.4025 
 1210   0.0000       3.733505       101.5938 
 1211   0.0000       3.735777       101.6557 
 1212   0.0000       3.746289       101.9417 
 1213   0.0000       3.746774       101.9549 
 1214   0.0000       3.754139       102.1553 
 1215   0.0000       3.766790       102.4996 
 1216   0.0000       3.774829       102.7183 
 1217   0.0000       3.785792       103.0166 
 1218   0.0000       3.794976       103.2665 
 1219   0.0000       3.797108       103.3246 
 1220   0.0000       3.800346       103.4127 
 1221   0.0000       3.808101       103.6237 
 1222   0.0000       3.809579       103.6639 
 1223   0.0000       3.818991       103.9200 
 1224   0.0000       3.820719       103.9670 
 1225   0.0000       3.823723       104.0488 
 1226   0.0000       3.828454       104.1775 
 1227   0.0000       3.837417       104.4214 
 1228   0.0000       3.842859       104.5695 
 1229   0.0000       3.843616       104.5901 
 1230   0.0000       3.857457       104.9667 
 1231   0.0000       3.869509       105.2947 
 1232   0.0000       3.875652       105.4619 
 1233   0.0000       3.879318       105.5616 
 1234   0.0000       3.883135       105.6655 
 1235   0.0000       3.889102       105.8279 
 1236   0.0000       3.898074       106.0720 
 1237   0.0000       3.909955       106.3953 
 1238   0.0000       3.914940       106.5309 
 1239   0.0000       3.922901       106.7476 
 1240   0.0000       3.925960       106.8308 
 1241   0.0000       3.937443       107.1433 
 1242   0.0000       3.946997       107.4032 
 1243   0.0000       3.953221       107.5726 
 1244   0.0000       3.966477       107.9333 
 1245   0.0000       3.971622       108.0733 
 1246   0.0000       3.977265       108.2269 
 1247   0.0000       3.980524       108.3156 
 1248   0.0000       3.986654       108.4824 
 1249   0.0000       3.990267       108.5807 
 1250   0.0000       3.993626       108.6721 
 1251   0.0000       4.003493       108.9406 
 1252   0.0000       4.011899       109.1693 
 1253   0.0000       4.019726       109.3823 
 1254   0.0000       4.025836       109.5486 
 1255   0.0000       4.046059       110.0989 
 1256   0.0000       4.049417       110.1902 
 1257   0.0000       4.055098       110.3448 
 1258   0.0000       4.060477       110.4912 
 1259   0.0000       4.065456       110.6267 
 1260   0.0000       4.076989       110.9405 
 1261   0.0000       4.082638       111.0942 
 1262   0.0000       4.089424       111.2789 
 1263   0.0000       4.095015       111.4310 
 1264   0.0000       4.098671       111.5305 
 1265   0.0000       4.099197       111.5448 
 1266   0.0000       4.106549       111.7449 
 1267   0.0000       4.108969       111.8107 
 1268   0.0000       4.118664       112.0746 
 1269   0.0000       4.122824       112.1877 
 1270   0.0000       4.128440       112.3406 
 1271   0.0000       4.136502       112.5599 
 1272   0.0000       4.142443       112.7216 
 1273   0.0000       4.151002       112.9545 
 1274   0.0000       4.153324       113.0177 
 1275   0.0000       4.159098       113.1748 
 1276   0.0000       4.166091       113.3651 
 1277   0.0000       4.166856       113.3859 
 1278   0.0000       4.168824       113.4395 
 1279   0.0000       4.172865       113.5494 
 1280   0.0000       4.175879       113.6314 
 1281   0.0000       4.185868       113.9033 
 1282   0.0000       4.188811       113.9833 
 1283   0.0000       4.190000       114.0157 
 1284   0.0000       4.193352       114.1069 
 1285   0.0000       4.203794       114.3910 
 1286   0.0000       4.208820       114.5278 
 1287   0.0000       4.212125       114.6177 
 1288   0.0000       4.215950       114.7218 
 1289   0.0000       4.219884       114.8289 
 1290   0.0000       4.223504       114.9274 
 1291   0.0000       4.226121       114.9986 
 1292   0.0000       4.231204       115.1369 
 1293   0.0000       4.233297       115.1939 
 1294   0.0000       4.235844       115.2632 
 1295   0.0000       4.238594       115.3380 
 1296   0.0000       4.240228       115.3825 
 1297   0.0000       4.243758       115.4785 
 1298   0.0000       4.245567       115.5277 
 1299   0.0000       4.248410       115.6051 
 1300   0.0000       4.256031       115.8125 
 1301   0.0000       4.257279       115.8465 
 1302   0.0000       4.260000       115.9205 
 1303   0.0000       4.261406       115.9587 
 1304   0.0000       4.267524       116.1252 
 1305   0.0000       4.270646       116.2102 
 1306   0.0000       4.271968       116.2462 
 1307   0.0000       4.278756       116.4309 
 1308   0.0000       4.281758       116.5126 
 1309   0.0000       4.286199       116.6334 
 1310   0.0000       4.290337       116.7460 
 1311   0.0000       4.301800       117.0579 
 1312   0.0000       4.304363       117.1277 
 1313   0.0000       4.310511       117.2950 
 1314   0.0000       4.315325       117.4260 
 1315   0.0000       4.325891       117.7135 
 1316   0.0000       4.334887       117.9583 
 1317   0.0000       4.342615       118.1686 
 1318   0.0000       4.350605       118.3860 
 1319   0.0000       4.355576       118.5213 
 1320   0.0000       4.356807       118.5547 
 1321   0.0000       4.362390       118.7067 
 1322   0.0000       4.362518       118.7101 
 1323   0.0000       4.369338       118.8957 
 1324   0.0000       4.378603       119.1478 
 1325   0.0000       4.382988       119.2672 
 1326   0.0000       4.383367       119.2775 
 1327   0.0000       4.393627       119.5567 
 1328   0.0000       4.397943       119.6741 
 1329   0.0000       4.406139       119.8971 
 1330   0.0000       4.418292       120.2278 
 1331   0.0000       4.419896       120.2715 
 1332   0.0000       4.427927       120.4900 
 1333   0.0000       4.437215       120.7428 
 1334   0.0000       4.441263       120.8529 
 1335   0.0000       4.452899       121.1695 
 1336   0.0000       4.464270       121.4790 
 1337   0.0000       4.469415       121.6190 
 1338   0.0000       4.470877       121.6587 
 1339   0.0000       4.478386       121.8631 
 1340   0.0000       4.487088       122.0999 
 1341   0.0000       4.487489       122.1108 
 1342   0.0000       4.494326       122.2968 
 1343   0.0000       4.505845       122.6103 
 1344   0.0000       4.509951       122.7220 
 1345   0.0000       4.520552       123.0105 
 1346   0.0000       4.530828       123.2901 
 1347   0.0000       4.535877       123.4275 
 1348   0.0000       4.549737       123.8046 
 1349   0.0000       4.566941       124.2728 
 1350   0.0000       4.578655       124.5915 
 1351   0.0000       4.584632       124.7542 
 1352   0.0000       4.593914       125.0068 
 1353   0.0000       4.605021       125.3090 
 1354   0.0000       4.609017       125.4177 
 1355   0.0000       4.618507       125.6760 
 1356   0.0000       4.627206       125.9127 
 1357   0.0000       4.637976       126.2057 
 1358   0.0000       4.647856       126.4746 
 1359   0.0000       4.653967       126.6409 
 1360   0.0000       4.665222       126.9472 
 1361   0.0000       4.666164       126.9728 
 1362   0.0000       4.672082       127.1338 
 1363   0.0000       4.678171       127.2995 
 1364   0.0000       4.681868       127.4001 
 1365   0.0000       4.695476       127.7704 
 1366   0.0000       4.700095       127.8961 
 1367   0.0000       4.710595       128.1818 
 1368   0.0000       4.718246       128.3900 
 1369   0.0000       4.737604       128.9168 
 1370   0.0000       4.751322       129.2900 
 1371   0.0000       4.757167       129.4491 
 1372   0.0000       4.761670       129.5716 
 1373   0.0000       4.767054       129.7181 
 1374   0.0000       4.773355       129.8896 
 1375   0.0000       4.784305       130.1876 
 1376   0.0000       4.793628       130.4413 
 1377   0.0000       4.794675       130.4697 
 1378   0.0000       4.807419       130.8165 
 1379   0.0000       4.827710       131.3687 
 1380   0.0000       4.837696       131.6404 
 1381   0.0000       4.840872       131.7268 
 1382   0.0000       4.858263       132.2000 
 1383   0.0000       4.880660       132.8095 
 1384   0.0000       4.897703       133.2733 
 1385   0.0000       4.901186       133.3681 
 1386   0.0000       4.909253       133.5876 
 1387   0.0000       4.913428       133.7012 
 1388   0.0000       4.922066       133.9362 
 1389   0.0000       4.925649       134.0337 
 1390   0.0000       4.928437       134.1096 
 1391   0.0000       4.940887       134.4484 
 1392   0.0000       4.947643       134.6322 
 1393   0.0000       4.976047       135.4051 
 1394   0.0000       4.979671       135.5037 
 1395   0.0000       4.982915       135.5920 
 1396   0.0000       4.990871       135.8085 
 1397   0.0000       4.993983       135.8932 
 1398   0.0000       5.004914       136.1906 
 1399   0.0000       5.011245       136.3629 
 1400   0.0000       5.032426       136.9393 
 1401   0.0000       5.047901       137.3604 
 1402   0.0000       5.050676       137.4359 
 1403   0.0000       5.068837       137.9301 
 1404   0.0000       5.080181       138.2388 
 1405   0.0000       5.093529       138.6020 
 1406   0.0000       5.099581       138.7667 
 1407   0.0000       5.126462       139.4981 
 1408   0.0000       5.142177       139.9257 
 1409   0.0000       5.166050       140.5754 
 1410   0.0000       5.171007       140.7103 
 1411   0.0000       5.181040       140.9833 
 1412   0.0000       5.188990       141.1996 
 1413   0.0000       5.210346       141.7807 
 1414   0.0000       5.217687       141.9805 
 1415   0.0000       5.220426       142.0550 
 1416   0.0000       5.225379       142.1898 
 1417   0.0000       5.233925       142.4224 
 1418   0.0000       5.245360       142.7335 
 1419   0.0000       5.251805       142.9089 
 1420   0.0000       5.254060       142.9703 
 1421   0.0000       5.259637       143.1220 
 1422   0.0000       5.260039       143.1329 
 1423   0.0000       5.275349       143.5496 
 1424   0.0000       5.285184       143.8172 
 1425   0.0000       5.302326       144.2836 
 1426   0.0000       5.322091       144.8214 
 1427   0.0000       5.329897       145.0339 
 1428   0.0000       5.339743       145.3018 
 1429   0.0000       5.349418       145.5651 
 1430   0.0000       5.371017       146.1528 
 1431   0.0000       5.381320       146.4332 
 1432   0.0000       5.388262       146.6221 
 1433   0.0000       5.393263       146.7581 
 1434   0.0000       5.408690       147.1779 
 1435   0.0000       5.428860       147.7268 
 1436   0.0000       5.433762       147.8602 
 1437   0.0000       5.441802       148.0790 
 1438   0.0000       5.458571       148.5353 
 1439   0.0000       5.466296       148.7455 
 1440   0.0000       5.484533       149.2417 
 1441   0.0000       5.499437       149.6473 
 1442   0.0000       5.506998       149.8530 
 1443   0.0000       5.516705       150.1172 
 1444   0.0000       5.528179       150.4294 
 1445   0.0000       5.543335       150.8418 
 1446   0.0000       5.551342       151.0597 
 1447   0.0000       5.561165       151.3270 
 1448   0.0000       5.586498       152.0163 
 1449   0.0000       5.601123       152.4143 
 1450   0.0000       5.618712       152.8929 
 1451   0.0000       5.632823       153.2769 
 1452   0.0000       5.651871       153.7952 
 1453   0.0000       5.657044       153.9360 
 1454   0.0000       5.690360       154.8426 
 1455   0.0000       5.699712       155.0970 
 1456   0.0000       5.725855       155.8084 
 1457   0.0000       5.741346       156.2300 
 1458   0.0000       5.758235       156.6895 
 1459   0.0000       5.807056       158.0180 
 1460   0.0000       5.885885       160.1631 
 1461   0.0000       5.923198       161.1784 
 1462   0.0000       5.926455       161.2670 
 1463   0.0000       5.957432       162.1100 
 1464   0.0000       6.003799       163.3717 
 1465   0.0000       6.009180       163.5181 
 1466   0.0000       6.043680       164.4569 
 1467   0.0000       6.071733       165.2203 
 1468   0.0000       6.089269       165.6974 
 1469   0.0000       6.170507       167.9080 
 1470   0.0000       6.190673       168.4568 
 1471   0.0000       6.253633       170.1700 
 1472   0.0000       6.262604       170.4141 
 1473   0.0000       6.383826       173.7127 
 1474   0.0000       6.397845       174.0942 
 1475   0.0000       6.409982       174.4245 
 1476   0.0000       6.473495       176.1527 
 1477   0.0000       6.484564       176.4540 
 1478   0.0000       6.507446       177.0766 
 1479   0.0000       6.532472       177.7576 
 1480   0.0000       6.542872       178.0406 
 1481   0.0000       6.563618       178.6051 
 1482   0.0000       6.627903       180.3544 
 1483   0.0000       6.795864       184.9249 
 1484   0.0000       6.804486       185.1595 
 1485   0.0000       6.808282       185.2628 
 1486   0.0000       6.848321       186.3523 
 1487   0.0000       6.887013       187.4051 
 1488   0.0000       6.907254       187.9559 
 1489   0.0000       6.976684       189.8452 
 1490   0.0000       6.992593       190.2781 
 1491   0.0000       7.062802       192.1886 
 1492   0.0000       7.119699       193.7369 
 1493   0.0000       7.158078       194.7812 
 1494   0.0000       7.183853       195.4826 
 1495   0.0000       7.259025       197.5281 
 1496   0.0000       7.282455       198.1657 
 1497   0.0000       7.403773       201.4669 
 1498   0.0000       7.508271       204.3104 
 1499   0.0000       7.552869       205.5240 
 1500   0.0000      22.190011       603.8209 
 1501   0.0000      22.307820       607.0266 
 1502   0.0000      22.386115       609.1572 
 1503   0.0000      22.468114       611.3885 
 1504   0.0000      22.528670       613.0363 
 1505   0.0000      22.554870       613.7492 
 1506   0.0000      22.567589       614.0953 
 1507   0.0000      22.584280       614.5495 
 1508   0.0000      22.589287       614.6857 
 1509   0.0000      22.633290       615.8831 
 1510   0.0000      22.678657       617.1176 
 1511   0.0000      22.700847       617.7214 
 1512   0.0000      22.703120       617.7833 
 1513   0.0000      22.712481       618.0380 
 1514   0.0000      22.734561       618.6388 
 1515   0.0000      22.749051       619.0331 
 1516   0.0000      22.750684       619.0776 
 1517   0.0000      22.832931       621.3156 
 1518   0.0000      22.836391       621.4098 
 1519   0.0000      22.865000       622.1883 
 1520   0.0000      22.897432       623.0708 
 1521   0.0000      22.917742       623.6235 
 1522   0.0000      22.923347       623.7760 
 1523   0.0000      22.948300       624.4550 
 1524   0.0000      22.960815       624.7955 
 1525   0.0000      22.973670       625.1453 
 1526   0.0000      23.035456       626.8266 
 1527   0.0000      23.047514       627.1547 
 1528   0.0000      23.158905       630.1859 
 1529   0.0000      23.293990       633.8617 
 1530   0.0000      23.295138       633.8929 
 1531   0.0000      23.375480       636.0791 
 1532   0.0000      23.449567       638.0951 
 1533   0.0000      23.517260       639.9372 
 1534   0.0000      23.633377       643.0969 
 1535   0.0000      23.655781       643.7065 
 1536   0.0000      32.975852       897.3186 
 1537   0.0000      33.085036       900.2896 
 1538   0.0000      44.083002      1199.5595 
 1539   0.0000      44.273697      1204.7485 
 1540   0.0000      44.306758      1205.6482 
 1541   0.0000      44.636371      1214.6174 

                    ********************************
                    * MULLIKEN POPULATION ANALYSIS *
                    ********************************

-----------------------
MULLIKEN ATOMIC CHARGES
-----------------------
   0 O :   -0.253009
   1 O :   -0.425483
   2 N :   -0.269121
   3 N :   -0.242166
   4 C :    0.195216
   5 C :    0.219505
   6 H :    0.157227
   7 C :   -0.075952
   8 C :   -0.180640
   9 H :    0.148486
  10 C :   -0.172013
  11 H :    0.154567
  12 C :   -0.145535
  13 H :    0.155900
  14 C :   -0.186565
  15 H :    0.154973
  16 C :   -0.162258
  17 H :    0.155664
  18 C :    0.174531
  19 C :   -0.432214
  20 H :    0.142391
  21 H :    0.147815
  22 H :    0.145771
  23 C :   -0.426093
  24 H :    0.142529
  25 H :    0.148793
  26 H :    0.137818
  27 C :   -0.433699
  28 H :    0.147087
  29 H :    0.149760
  30 H :    0.139810
  31 C :    0.257546
  32 C :   -0.028473
  33 C :   -0.176432
  34 H :    0.154492
  35 C :   -0.252415
  36 H :    0.147520
  37 C :   -0.171277
  38 H :    0.149941
  39 C :   -0.343807
  40 H :    0.146396
  41 C :    0.060683
  42 C :   -0.421371
  43 H :    0.140417
  44 H :    0.140764
  45 H :    0.141745
  46 C :   -0.424723
  47 H :    0.127344
  48 H :    0.145248
  49 H :    0.143257
  50 C :   -0.461276
  51 H :    0.147696
  52 H :    0.146018
  53 H :    0.148926
  54 C :    0.477981
  55 C :    0.093865
  56 C :   -0.235040
  57 H :    0.172874
  58 C :   -0.143077
  59 H :    0.161036
  60 C :   -0.129955
  61 H :    0.164369
  62 C :   -0.130635
  63 H :    0.162898
  64 C :   -0.240428
  65 H :    0.156038
  66 H :    0.248436
  67 O :   -0.494558
  68 C :    0.421736
  69 C :    0.118529
  70 C :   -0.234833
  71 H :    0.156090
  72 C :   -0.135168
  73 H :    0.161902
  74 C :   -0.146470
  75 H :    0.162619
  76 C :   -0.130180
  77 H :    0.161061
  78 C :   -0.244261
  79 H :    0.161870
  80 O :   -0.400592
  81 H :    0.352580
Sum of atomic charges:   -0.0000000

--------------------------------
MULLIKEN REDUCED ORBITAL CHARGES
--------------------------------
  0 O s       :     3.772709  s :     3.772709
      pz      :     1.502558  p :     4.436204
      px      :     1.362909
      py      :     1.570737
      dz2     :     0.007492  d :     0.041845
      dxz     :     0.007437
      dyz     :     0.008112
      dx2y2   :     0.011693
      dxy     :     0.007111
      f0      :     0.000268  f :     0.002251
      f+1     :     0.000315
      f-1     :     0.000346
      f+2     :     0.000449
      f-2     :     0.000333
      f+3     :     0.000300
      f-3     :     0.000242
  1 O s       :     3.838456  s :     3.838456
      pz      :     1.461209  p :     4.555123
      px      :     1.561351
      py      :     1.532564
      dz2     :     0.007522  d :     0.030010
      dxz     :     0.007583
      dyz     :     0.004819
      dx2y2   :     0.004566
      dxy     :     0.005519
      f0      :     0.000240  f :     0.001895
      f+1     :     0.000469
      f-1     :     0.000135
      f+2     :     0.000345
      f-2     :     0.000363
      f+3     :     0.000177
      f-3     :     0.000167
  2 N s       :     3.562361  s :     3.562361
      pz      :     1.238688  p :     3.642335
      px      :     1.359997
      py      :     1.043650
      dz2     :     0.005674  d :     0.060533
      dxz     :     0.007302
      dyz     :     0.015084
      dx2y2   :     0.017820
      dxy     :     0.014653
      f0      :     0.000613  f :     0.003892
      f+1     :     0.000172
      f-1     :     0.000453
      f+2     :     0.000362
      f-2     :     0.000713
      f+3     :     0.000544
      f-3     :     0.001036
  3 N s       :     3.400838  s :     3.400838
      pz      :     1.339230  p :     3.773158
      px      :     1.230841
      py      :     1.203087
      dz2     :     0.010912  d :     0.064182
      dxz     :     0.011659
      dyz     :     0.012924
      dx2y2   :     0.013879
      dxy     :     0.014808
      f0      :     0.000583  f :     0.003988
      f+1     :     0.000737
      f-1     :     0.000225
      f+2     :     0.000563
      f-2     :     0.000861
      f+3     :     0.000529
      f-3     :     0.000489
  4 C s       :     3.147539  s :     3.147539
      pz      :     0.791985  p :     2.414672
      px      :     0.626010
      py      :     0.996677
      dz2     :     0.021323  d :     0.222510
      dxz     :     0.037320
      dyz     :     0.037489
      dx2y2   :     0.066994
      dxy     :     0.059385
      f0      :     0.002031  f :     0.020063
      f+1     :     0.002206
      f-1     :     0.001371
      f+2     :     0.002504
      f-2     :     0.002793
      f+3     :     0.002712
      f-3     :     0.006445
  5 C s       :     2.982758  s :     2.982758
      pz      :     0.975396  p :     2.630181
      px      :     0.836350
      py      :     0.818435
      dz2     :     0.023996  d :     0.156913
      dxz     :     0.024115
      dyz     :     0.031556
      dx2y2   :     0.045309
      dxy     :     0.031937
      f0      :     0.001354  f :     0.010643
      f+1     :     0.000788
      f-1     :     0.001038
      f+2     :     0.000734
      f-2     :     0.001908
      f+3     :     0.002435
      f-3     :     0.002387
  6 H s       :     0.819568  s :     0.819568
      pz      :     0.014075  p :     0.023205
      px      :     0.004433
      py      :     0.004697
  7 C s       :     3.360927  s :     3.360927
      pz      :     0.833851  p :     2.561289
      px      :     0.765651
      py      :     0.961787
      dz2     :     0.036575  d :     0.143614
      dxz     :     0.039997
      dyz     :     0.028868
      dx2y2   :     0.019864
      dxy     :     0.018310
      f0      :     0.001675  f :     0.010122
      f+1     :     0.002128
      f-1     :     0.001603
      f+2     :     0.001403
      f-2     :     0.001101
      f+3     :     0.001170
      f-3     :     0.001043
  8 C s       :     3.204843  s :     3.204843
      pz      :     0.961527  p :     2.870894
      px      :     0.938114
      py      :     0.971253
      dz2     :     0.023885  d :     0.097525
      dxz     :     0.026572
      dyz     :     0.009282
      dx2y2   :     0.019736
      dxy     :     0.018049
      f0      :     0.001030  f :     0.007378
      f+1     :     0.001364
      f-1     :     0.000560
      f+2     :     0.001226
      f-2     :     0.000820
      f+3     :     0.001480
      f-3     :     0.000897
  9 H s       :     0.829332  s :     0.829332
      pz      :     0.013021  p :     0.022182
      px      :     0.004787
      py      :     0.004374
 10 C s       :     3.196277  s :     3.196277
      pz      :     0.951436  p :     2.874385
      px      :     0.952730
      py      :     0.970219
      dz2     :     0.018349  d :     0.094117
      dxz     :     0.033008
      dyz     :     0.018101
      dx2y2   :     0.010780
      dxy     :     0.013879
      f0      :     0.001175  f :     0.007234
      f+1     :     0.001357
      f-1     :     0.001237
      f+2     :     0.000661
      f-2     :     0.000892
      f+3     :     0.001183
      f-3     :     0.000728
 11 H s       :     0.823392  s :     0.823392
      pz      :     0.008485  p :     0.022041
      px      :     0.007361
      py      :     0.006196
 12 C s       :     3.184533  s :     3.184533
      pz      :     0.930343  p :     2.859934
      px      :     0.964168
      py      :     0.965422
      dz2     :     0.028873  d :     0.093889
      dxz     :     0.023697
      dyz     :     0.021740
      dx2y2   :     0.011112
      dxy     :     0.008467
      f0      :     0.001381  f :     0.007180
      f+1     :     0.001282
      f-1     :     0.001339
      f+2     :     0.001077
      f-2     :     0.000778
      f+3     :     0.000675
      f-3     :     0.000647
 13 H s       :     0.822085  s :     0.822085
      pz      :     0.004364  p :     0.022015
      px      :     0.012082
      py      :     0.005569
 14 C s       :     3.213394  s :     3.213394
      pz      :     0.974404  p :     2.872070
      px      :     0.942108
      py      :     0.955558
      dz2     :     0.024574  d :     0.093893
      dxz     :     0.024787
      dyz     :     0.009077
      dx2y2   :     0.017664
      dxy     :     0.017791
      f0      :     0.001066  f :     0.007209
      f+1     :     0.001315
      f-1     :     0.000575
      f+2     :     0.001189
      f-2     :     0.000834
      f+3     :     0.001390
      f-3     :     0.000840
 15 H s       :     0.823001  s :     0.823001
      pz      :     0.012845  p :     0.022027
      px      :     0.004699
      py      :     0.004483
 16 C s       :     3.211758  s :     3.211758
      pz      :     0.928081  p :     2.848505
      px      :     0.976646
      py      :     0.943777
      dz2     :     0.017156  d :     0.094716
      dxz     :     0.033354
      dyz     :     0.017807
      dx2y2   :     0.011962
      dxy     :     0.014437
      f0      :     0.001192  f :     0.007279
      f+1     :     0.001336
      f-1     :     0.001216
      f+2     :     0.000674
      f-2     :     0.000934
      f+3     :     0.001197
      f-3     :     0.000732
 17 H s       :     0.821218  s :     0.821218
      pz      :     0.008704  p :     0.023118
      px      :     0.008079
      py      :     0.006335
 18 C s       :     3.041517  s :     3.041517
      pz      :     0.888281  p :     2.559914
      px      :     0.891586
      py      :     0.780048
      dz2     :     0.043971  d :     0.210996
      dxz     :     0.040701
      dyz     :     0.041768
      dx2y2   :     0.041104
      dxy     :     0.043452
      f0      :     0.001770  f :     0.013043
      f+1     :     0.001727
      f-1     :     0.002085
      f+2     :     0.001417
      f-2     :     0.001805
      f+3     :     0.002312
      f-3     :     0.001926
 19 C s       :     3.264720  s :     3.264720
      pz      :     1.088262  p :     3.106918
      px      :     0.983176
      py      :     1.035480
      dz2     :     0.008869  d :     0.057031
      dxz     :     0.016111
      dyz     :     0.007615
      dx2y2   :     0.016489
      dxy     :     0.007946
      f0      :     0.000790  f :     0.003546
      f+1     :     0.000451
      f-1     :     0.000093
      f+2     :     0.000022
      f-2     :     0.000665
      f+3     :     0.000819
      f-3     :     0.000706
 20 H s       :     0.836619  s :     0.836619
      pz      :     0.006615  p :     0.020990
      px      :     0.009347
      py      :     0.005027
 21 H s       :     0.830973  s :     0.830973
      pz      :     0.005403  p :     0.021212
      px      :     0.004636
      py      :     0.011173
 22 H s       :     0.833224  s :     0.833224
      pz      :     0.011344  p :     0.021006
      px      :     0.005300
      py      :     0.004362
 23 C s       :     3.264885  s :     3.264885
      pz      :     0.941894  p :     3.101470
      px      :     1.071724
      py      :     1.087852
      dz2     :     0.010678  d :     0.056329
      dxz     :     0.015016
      dyz     :     0.015286
      dx2y2   :     0.006606
      dxy     :     0.008744
      f0      :     0.001015  f :     0.003410
      f+1     :     0.000802
      f-1     :     0.000586
      f+2     :     0.000128
      f-2     :     0.000264
      f+3     :     0.000025
      f-3     :     0.000589
 24 H s       :     0.835603  s :     0.835603
      pz      :     0.004567  p :     0.021867
      px      :     0.010628
      py      :     0.006672
 25 H s       :     0.829838  s :     0.829838
      pz      :     0.005753  p :     0.021369
      px      :     0.004642
      py      :     0.010974
 26 H s       :     0.841005  s :     0.841005
      pz      :     0.006958  p :     0.021176
      px      :     0.008132
      py      :     0.006086
 27 C s       :     3.276376  s :     3.276376
      pz      :     1.035802  p :     3.097256
      px      :     0.998948
      py      :     1.062505
      dz2     :     0.019422  d :     0.056619
      dxz     :     0.006688
      dyz     :     0.004979
      dx2y2   :     0.012280
      dxy     :     0.013250
      f0      :     0.000565  f :     0.003448
      f+1     :     0.000878
      f-1     :     0.000156
      f+2     :     0.000341
      f-2     :     0.000368
      f+3     :     0.000458
      f-3     :     0.000684
 28 H s       :     0.831606  s :     0.831606
      pz      :     0.005043  p :     0.021307
      px      :     0.004960
      py      :     0.011304
 29 H s       :     0.828555  s :     0.828555
      pz      :     0.004418  p :     0.021685
      px      :     0.010163
      py      :     0.007104
 30 H s       :     0.839077  s :     0.839077
      pz      :     0.011931  p :     0.021112
      px      :     0.004772
      py      :     0.004409
 31 C s       :     2.963872  s :     2.963872
      pz      :     0.887343  p :     2.602154
      px      :     0.835222
      py      :     0.879590
      dz2     :     0.039699  d :     0.163126
      dxz     :     0.017653
      dyz     :     0.039799
      dx2y2   :     0.037313
      dxy     :     0.028662
      f0      :     0.001721  f :     0.013302
      f+1     :     0.001924
      f-1     :     0.001505
      f+2     :     0.001916
      f-2     :     0.002600
      f+3     :     0.001454
      f-3     :     0.002183
 32 C s       :     3.352573  s :     3.352573
      pz      :     0.831082  p :     2.539710
      px      :     0.856736
      py      :     0.851892
      dz2     :     0.025659  d :     0.126821
      dxz     :     0.016013
      dyz     :     0.027596
      dx2y2   :     0.028465
      dxy     :     0.029088
      f0      :     0.001144  f :     0.009368
      f+1     :     0.001188
      f-1     :     0.001071
      f+2     :     0.001129
      f-2     :     0.001938
      f+3     :     0.001021
      f-3     :     0.001877
 33 C s       :     3.197091  s :     3.197091
      pz      :     0.943668  p :     2.872838
      px      :     0.932135
      py      :     0.997034
      dz2     :     0.029006  d :     0.099041
      dxz     :     0.013159
      dyz     :     0.015996
      dx2y2   :     0.016849
      dxy     :     0.024032
      f0      :     0.000726  f :     0.007461
      f+1     :     0.001245
      f-1     :     0.001228
      f+2     :     0.001014
      f-2     :     0.001560
      f+3     :     0.000981
      f-3     :     0.000708
 34 H s       :     0.821915  s :     0.821915
      pz      :     0.004529  p :     0.023593
      px      :     0.006831
      py      :     0.012232
 35 C s       :     3.236566  s :     3.236566
      pz      :     0.986525  p :     2.915426
      px      :     0.989416
      py      :     0.939485
      dz2     :     0.013673  d :     0.093218
      dxz     :     0.015023
      dyz     :     0.019516
      dx2y2   :     0.025819
      dxy     :     0.019187
      f0      :     0.000818  f :     0.007206
      f+1     :     0.000654
      f-1     :     0.001054
      f+2     :     0.001044
      f-2     :     0.001402
      f+3     :     0.000670
      f-3     :     0.001562
 36 H s       :     0.830337  s :     0.830337
      pz      :     0.008571  p :     0.022143
      px      :     0.009721
      py      :     0.003851
 37 C s       :     3.204294  s :     3.204294
      pz      :     0.944107  p :     2.863353
      px      :     0.964691
      py      :     0.954556
      dz2     :     0.015421  d :     0.096301
      dxz     :     0.009138
      dyz     :     0.026012
      dx2y2   :     0.024806
      dxy     :     0.020923
      f0      :     0.001134  f :     0.007329
      f+1     :     0.001124
      f-1     :     0.000369
      f+2     :     0.000935
      f-2     :     0.001587
      f+3     :     0.000612
      f-3     :     0.001568
 38 H s       :     0.828153  s :     0.828153
      pz      :     0.007576  p :     0.021907
      px      :     0.004560
      py      :     0.009770
 39 C s       :     3.343969  s :     3.343969
      pz      :     0.930563  p :     2.899796
      px      :     1.004221
      py      :     0.965012
      dz2     :     0.024014  d :     0.092518
      dxz     :     0.014470
      dyz     :     0.015851
      dx2y2   :     0.015827
      dxy     :     0.022356
      f0      :     0.000783  f :     0.007524
      f+1     :     0.001273
      f-1     :     0.001150
      f+2     :     0.001086
      f-2     :     0.001563
      f+3     :     0.000957
      f-3     :     0.000711
 40 H s       :     0.830447  s :     0.830447
      pz      :     0.004460  p :     0.023157
      px      :     0.006961
      py      :     0.011735
 41 C s       :     2.993708  s :     2.993708
      pz      :     0.912862  p :     2.749949
      px      :     0.926536
      py      :     0.910551
      dz2     :     0.038336  d :     0.185618
      dxz     :     0.034487
      dyz     :     0.039449
      dx2y2   :     0.037019
      dxy     :     0.036327
      f0      :     0.001578  f :     0.010042
      f+1     :     0.001362
      f-1     :     0.001861
      f+2     :     0.000972
      f-2     :     0.001151
      f+3     :     0.001410
      f-3     :     0.001708
 42 C s       :     3.261758  s :     3.261758
      pz      :     1.075066  p :     3.097532
      px      :     0.948890
      py      :     1.073576
      dz2     :     0.012444  d :     0.058757
      dxz     :     0.011112
      dyz     :     0.008749
      dx2y2   :     0.010537
      dxy     :     0.015915
      f0      :     0.000791  f :     0.003324
      f+1     :     0.000218
      f-1     :     0.000338
      f+2     :     0.000348
      f-2     :     0.000145
      f+3     :     0.000738
      f-3     :     0.000746
 43 H s       :     0.838306  s :     0.838306
      pz      :     0.011696  p :     0.021276
      px      :     0.004524
      py      :     0.005056
 44 H s       :     0.837869  s :     0.837869
      pz      :     0.006640  p :     0.021367
      px      :     0.004802
      py      :     0.009925
 45 H s       :     0.835710  s :     0.835710
      pz      :     0.004936  p :     0.022544
      px      :     0.009340
      py      :     0.008269
 46 C s       :     3.257023  s :     3.257023
      pz      :     0.945571  p :     3.105995
      px      :     1.078307
      py      :     1.082117
      dz2     :     0.009466  d :     0.058391
      dxz     :     0.012934
      dyz     :     0.021142
      dx2y2   :     0.007725
      dxy     :     0.007124
      f0      :     0.001028  f :     0.003314
      f+1     :     0.000732
      f-1     :     0.000718
      f+2     :     0.000146
      f-2     :     0.000089
      f+3     :     0.000356
      f-3     :     0.000247
 47 H s       :     0.850040  s :     0.850040
      pz      :     0.006239  p :     0.022617
      px      :     0.007026
      py      :     0.009352
 48 H s       :     0.833473  s :     0.833473
      pz      :     0.006885  p :     0.021279
      px      :     0.004762
      py      :     0.009633
 49 H s       :     0.835290  s :     0.835290
      pz      :     0.004682  p :     0.021452
      px      :     0.011706
      py      :     0.005064
 50 C s       :     3.298692  s :     3.298692
      pz      :     1.079854  p :     3.097524
      px      :     1.031433
      py      :     0.986237
      dz2     :     0.013203  d :     0.061463
      dxz     :     0.004234
      dyz     :     0.016262
      dx2y2   :     0.020950
      dxy     :     0.006814
      f0      :     0.000716  f :     0.003596
      f+1     :     0.000204
      f-1     :     0.000589
      f+2     :     0.000128
      f-2     :     0.000413
      f+3     :     0.000767
      f-3     :     0.000780
 51 H s       :     0.831299  s :     0.831299
      pz      :     0.011576  p :     0.021005
      px      :     0.004327
      py      :     0.005102
 52 H s       :     0.832975  s :     0.832975
      pz      :     0.004532  p :     0.021007
      px      :     0.011903
      py      :     0.004572
 53 H s       :     0.829689  s :     0.829689
      pz      :     0.006977  p :     0.021385
      px      :     0.004947
      py      :     0.009462
 54 C s       :     3.026341  s :     3.026341
      pz      :     0.722237  p :     2.200265
      px      :     0.789751
      py      :     0.688276
      dz2     :     0.076368  d :     0.269825
      dxz     :     0.046623
      dyz     :     0.044333
      dx2y2   :     0.057604
      dxy     :     0.044896
      f0      :     0.003919  f :     0.025590
      f+1     :     0.003805
      f-1     :     0.003026
      f+2     :     0.005022
      f-2     :     0.004364
      f+3     :     0.002974
      f-3     :     0.002480
 55 C s       :     3.268631  s :     3.268631
      pz      :     0.845270  p :     2.498688
      px      :     0.719748
      py      :     0.933670
      dz2     :     0.034968  d :     0.128795
      dxz     :     0.029314
      dyz     :     0.022328
      dx2y2   :     0.023554
      dxy     :     0.018631
      f0      :     0.001741  f :     0.010020
      f+1     :     0.001336
      f-1     :     0.000979
      f+2     :     0.002242
      f-2     :     0.001322
      f+3     :     0.001163
      f-3     :     0.001237
 56 C s       :     3.260490  s :     3.260490
      pz      :     0.972130  p :     2.866639
      px      :     0.941711
      py      :     0.952798
      dz2     :     0.017825  d :     0.100572
      dxz     :     0.030525
      dyz     :     0.012745
      dx2y2   :     0.016646
      dxy     :     0.022831
      f0      :     0.001171  f :     0.007339
      f+1     :     0.000797
      f-1     :     0.000775
      f+2     :     0.001408
      f-2     :     0.001043
      f+3     :     0.001117
      f-3     :     0.001028
 57 H s       :     0.804016  s :     0.804016
      pz      :     0.010526  p :     0.023110
      px      :     0.005517
      py      :     0.007067
 58 C s       :     3.183834  s :     3.183834
      pz      :     0.964160  p :     2.859338
      px      :     0.940535
      py      :     0.954643
      dz2     :     0.016607  d :     0.092698
      dxz     :     0.031957
      dyz     :     0.009532
      dx2y2   :     0.014964
      dxy     :     0.019638
      f0      :     0.001237  f :     0.007208
      f+1     :     0.000744
      f-1     :     0.000754
      f+2     :     0.001608
      f-2     :     0.000824
      f+3     :     0.000987
      f-3     :     0.001053
 59 H s       :     0.816845  s :     0.816845
      pz      :     0.009770  p :     0.022119
      px      :     0.007353
      py      :     0.004996
 60 C s       :     3.188474  s :     3.188474
      pz      :     0.921776  p :     2.839372
      px      :     0.991344
      py      :     0.926252
      dz2     :     0.030654  d :     0.094959
      dxz     :     0.018319
      dyz     :     0.017585
      dx2y2   :     0.016513
      dxy     :     0.011889
      f0      :     0.001380  f :     0.007150
      f+1     :     0.001047
      f-1     :     0.000876
      f+2     :     0.001497
      f-2     :     0.001093
      f+3     :     0.000629
      f-3     :     0.000627
 61 H s       :     0.813648  s :     0.813648
      pz      :     0.003765  p :     0.021983
      px      :     0.013398
      py      :     0.004819
 62 C s       :     3.168359  s :     3.168359
      pz      :     0.966771  p :     2.861823
      px      :     0.927698
      py      :     0.967354
      dz2     :     0.016942  d :     0.093221
      dxz     :     0.028630
      dyz     :     0.012288
      dx2y2   :     0.016267
      dxy     :     0.019094
      f0      :     0.001190  f :     0.007232
      f+1     :     0.000731
      f-1     :     0.000798
      f+2     :     0.001434
      f-2     :     0.001002
      f+3     :     0.001043
      f-3     :     0.001035
 63 H s       :     0.814982  s :     0.814982
      pz      :     0.010022  p :     0.022120
      px      :     0.005007
      py      :     0.007091
 64 C s       :     3.272923  s :     3.272923
      pz      :     0.971035  p :     2.862657
      px      :     0.971964
      py      :     0.919659
      dz2     :     0.016472  d :     0.097493
      dxz     :     0.034730
      dyz     :     0.008922
      dx2y2   :     0.016997
      dxy     :     0.020371
      f0      :     0.001256  f :     0.007356
      f+1     :     0.000788
      f-1     :     0.000734
      f+2     :     0.001659
      f-2     :     0.000821
      f+3     :     0.000964
      f-3     :     0.001135
 65 H s       :     0.821417  s :     0.821417
      pz      :     0.009668  p :     0.022545
      px      :     0.008038
      py      :     0.004839
 66 H s       :     0.708043  s :     0.708043
      pz      :     0.015088  p :     0.043521
      px      :     0.009771
      py      :     0.018662
 67 O s       :     3.831584  s :     3.831584
      pz      :     1.591104  p :     4.632770
      px      :     1.540664
      py      :     1.501001
      dz2     :     0.005960  d :     0.028388
      dxz     :     0.008398
      dyz     :     0.004345
      dx2y2   :     0.004142
      dxy     :     0.005543
      f0      :     0.000245  f :     0.001817
      f+1     :     0.000510
      f-1     :     0.000058
      f+2     :     0.000333
      f-2     :     0.000417
      f+3     :     0.000099
      f-3     :     0.000156
 68 C s       :     3.032874  s :     3.032874
      pz      :     0.705929  p :     2.256194
      px      :     0.823606
      py      :     0.726659
      dz2     :     0.078156  d :     0.263576
      dxz     :     0.058245
      dyz     :     0.059007
      dx2y2   :     0.029381
      dxy     :     0.038787
      f0      :     0.004997  f :     0.025620
      f+1     :     0.007899
      f-1     :     0.002964
      f+2     :     0.002872
      f-2     :     0.003331
      f+3     :     0.001601
      f-3     :     0.001955
 69 C s       :     3.192645  s :     3.192645
      pz      :     0.803834  p :     2.549945
      px      :     0.774682
      py      :     0.971428
      dz2     :     0.037476  d :     0.128859
      dxz     :     0.036314
      dyz     :     0.023464
      dx2y2   :     0.016187
      dxy     :     0.015418
      f0      :     0.001811  f :     0.010021
      f+1     :     0.002388
      f-1     :     0.001141
      f+2     :     0.001367
      f-2     :     0.001086
      f+3     :     0.001042
      f-3     :     0.001187
 70 C s       :     3.251683  s :     3.251683
      pz      :     0.956849  p :     2.877703
      px      :     0.987166
      py      :     0.933688
      dz2     :     0.017899  d :     0.098133
      dxz     :     0.040428
      dyz     :     0.014983
      dx2y2   :     0.011041
      dxy     :     0.013782
      f0      :     0.001161  f :     0.007314
      f+1     :     0.001605
      f-1     :     0.001122
      f+2     :     0.001129
      f-2     :     0.000357
      f+3     :     0.000857
      f-3     :     0.001083
 71 H s       :     0.821322  s :     0.821322
      pz      :     0.008587  p :     0.022588
      px      :     0.009668
      py      :     0.004333
 72 C s       :     3.170949  s :     3.170949
      pz      :     0.976731  p :     2.863223
      px      :     0.925278
      py      :     0.961214
      dz2     :     0.025329  d :     0.093776
      dxz     :     0.026219
      dyz     :     0.008087
      dx2y2   :     0.014897
      dxy     :     0.019243
      f0      :     0.001184  f :     0.007220
      f+1     :     0.001411
      f-1     :     0.000419
      f+2     :     0.000998
      f-2     :     0.000942
      f+3     :     0.000959
      f-3     :     0.001308
 73 H s       :     0.816022  s :     0.816022
      pz      :     0.013114  p :     0.022076
      px      :     0.004177
      py      :     0.004785
 74 C s       :     3.192315  s :     3.192315
      pz      :     0.927113  p :     2.852214
      px      :     0.990025
      py      :     0.935076
      dz2     :     0.029863  d :     0.094785
      dxz     :     0.026133
      dyz     :     0.020655
      dx2y2   :     0.009982
      dxy     :     0.008151
      f0      :     0.001396  f :     0.007157
      f+1     :     0.001602
      f-1     :     0.001160
      f+2     :     0.000780
      f-2     :     0.000926
      f+3     :     0.000612
      f-3     :     0.000680
 75 H s       :     0.815414  s :     0.815414
      pz      :     0.004316  p :     0.021968
      px      :     0.012860
      py      :     0.004791
 76 C s       :     3.168958  s :     3.168958
      pz      :     0.951043  p :     2.860779
      px      :     0.947877
      py      :     0.961859
      dz2     :     0.017987  d :     0.093225
      dxz     :     0.038620
      dyz     :     0.013928
      dx2y2   :     0.010006
      dxy     :     0.012684
      f0      :     0.001134  f :     0.007218
      f+1     :     0.001632
      f-1     :     0.001122
      f+2     :     0.001068
      f-2     :     0.000331
      f+3     :     0.000865
      f-3     :     0.001067
 77 H s       :     0.816868  s :     0.816868
      pz      :     0.008688  p :     0.022071
      px      :     0.008821
      py      :     0.004561
 78 C s       :     3.262959  s :     3.262959
      pz      :     0.998709  p :     2.874053
      px      :     0.940284
      py      :     0.935059
      dz2     :     0.026318  d :     0.099910
      dxz     :     0.028432
      dyz     :     0.008282
      dx2y2   :     0.015108
      dxy     :     0.021770
      f0      :     0.001167  f :     0.007339
      f+1     :     0.001498
      f-1     :     0.000383
      f+2     :     0.000996
      f-2     :     0.001008
      f+3     :     0.000981
      f-3     :     0.001305
 79 H s       :     0.815557  s :     0.815557
      pz      :     0.013407  p :     0.022573
      px      :     0.004551
      py      :     0.004616
 80 O s       :     3.775858  s :     3.775858
      pz      :     1.387125  p :     4.592763
      px      :     1.509984
      py      :     1.695654
      dz2     :     0.011741  d :     0.030269
      dxz     :     0.005388
      dyz     :     0.006406
      dx2y2   :     0.005949
      dxy     :     0.000785
      f0      :     0.000438  f :     0.001701
      f+1     :     0.000350
      f-1     :     0.000364
      f+2     :     0.000158
      f-2     :     0.000091
      f+3     :     0.000268
      f-3     :     0.000033
 81 H s       :     0.585620  s :     0.585620
      pz      :     0.010828  p :     0.061799
      px      :     0.040418
      py      :     0.010554


                     *******************************
                     * LOEWDIN POPULATION ANALYSIS *
                     *******************************

----------------------
LOEWDIN ATOMIC CHARGES
----------------------
   0 O :    0.357926
   1 O :    0.093379
   2 N :    0.191635
   3 N :    0.174539
   4 C :   -0.294625
   5 C :   -0.212773
   6 H :    0.188891
   7 C :   -0.137964
   8 C :   -0.108499
   9 H :    0.162893
  10 C :   -0.144485
  11 H :    0.156605
  12 C :   -0.146825
  13 H :    0.155281
  14 C :   -0.145974
  15 H :    0.155892
  16 C :   -0.114248
  17 H :    0.156878
  18 C :   -0.393110
  19 C :   -0.273306
  20 H :    0.128890
  21 H :    0.132918
  22 H :    0.128700
  23 C :   -0.263185
  24 H :    0.129481
  25 H :    0.136486
  26 H :    0.131642
  27 C :   -0.262895
  28 H :    0.135893
  29 H :    0.127719
  30 H :    0.131162
  31 C :   -0.187201
  32 C :   -0.082137
  33 C :   -0.126586
  34 H :    0.161745
  35 C :   -0.187279
  36 H :    0.150113
  37 C :   -0.165872
  38 H :    0.153947
  39 C :   -0.146503
  40 H :    0.160100
  41 C :   -0.316601
  42 C :   -0.262650
  43 H :    0.132010
  44 H :    0.132067
  45 H :    0.121794
  46 C :   -0.262110
  47 H :    0.122928
  48 H :    0.131915
  49 H :    0.133058
  50 C :   -0.270404
  51 H :    0.128894
  52 H :    0.128839
  53 H :    0.132131
  54 C :   -0.431665
  55 C :   -0.139325
  56 C :   -0.083055
  57 H :    0.163912
  58 C :   -0.135385
  59 H :    0.159101
  60 C :   -0.119184
  61 H :    0.159274
  62 C :   -0.136434
  63 H :    0.158950
  64 C :   -0.081664
  65 H :    0.163907
  66 H :    0.190083
  67 O :    0.009638
  68 C :   -0.501715
  69 C :   -0.140713
  70 C :   -0.092194
  71 H :    0.160570
  72 C :   -0.140694
  73 H :    0.157395
  74 C :   -0.128661
  75 H :    0.157704
  76 C :   -0.141386
  77 H :    0.157467
  78 C :   -0.096075
  79 H :    0.160675
  80 O :    0.127822
  81 H :    0.180528

-------------------------------
LOEWDIN REDUCED ORBITAL CHARGES
-------------------------------
  0 O s       :     3.209128  s :     3.209128
      pz      :     1.450413  p :     4.316350
      px      :     1.370468
      py      :     1.495470
      dz2     :     0.018286  d :     0.109549
      dxz     :     0.023938
      dyz     :     0.020515
      dx2y2   :     0.027302
      dxy     :     0.019508
      f0      :     0.000807  f :     0.007047
      f+1     :     0.000826
      f-1     :     0.001010
      f+2     :     0.001193
      f-2     :     0.000987
      f+3     :     0.001004
      f-3     :     0.001221
  1 O s       :     3.386871  s :     3.386871
      pz      :     1.465534  p :     4.446894
      px      :     1.539361
      py      :     1.441999
      dz2     :     0.013034  d :     0.066669
      dxz     :     0.021472
      dyz     :     0.011312
      dx2y2   :     0.010822
      dxy     :     0.010029
      f0      :     0.000682  f :     0.006188
      f+1     :     0.001435
      f-1     :     0.000557
      f+2     :     0.001228
      f-2     :     0.001315
      f+3     :     0.000480
      f-3     :     0.000491
  2 N s       :     3.012947  s :     3.012947
      pz      :     1.120650  p :     3.573487
      px      :     1.320290
      py      :     1.132546
      dz2     :     0.023737  d :     0.205080
      dxz     :     0.014764
      dyz     :     0.045484
      dx2y2   :     0.059070
      dxy     :     0.062025
      f0      :     0.001475  f :     0.016851
      f+1     :     0.000876
      f-1     :     0.002327
      f+2     :     0.001099
      f-2     :     0.002884
      f+3     :     0.003722
      f-3     :     0.004469
  3 N s       :     2.907721  s :     2.907721
      pz      :     1.293674  p :     3.678442
      px      :     1.224521
      py      :     1.160247
      dz2     :     0.034350  d :     0.224003
      dxz     :     0.039362
      dyz     :     0.047584
      dx2y2   :     0.048184
      dxy     :     0.054523
      f0      :     0.002457  f :     0.015295
      f+1     :     0.002405
      f-1     :     0.000886
      f+2     :     0.001902
      f-2     :     0.003121
      f+3     :     0.002226
      f-3     :     0.002298
  4 C s       :     2.736530  s :     2.736530
      pz      :     0.813995  p :     2.664488
      px      :     0.844899
      py      :     1.005594
      dz2     :     0.084141  d :     0.777167
      dxz     :     0.121652
      dyz     :     0.115436
      dx2y2   :     0.248328
      dxy     :     0.207610
      f0      :     0.009157  f :     0.116440
      f+1     :     0.013663
      f-1     :     0.007566
      f+2     :     0.015066
      f-2     :     0.014713
      f+3     :     0.018989
      f-3     :     0.037286
  5 C s       :     2.712358  s :     2.712358
      pz      :     1.004799  p :     2.860683
      px      :     0.937274
      py      :     0.918610
      dz2     :     0.098439  d :     0.570412
      dxz     :     0.071150
      dyz     :     0.110877
      dx2y2   :     0.145715
      dxy     :     0.144232
      f0      :     0.008025  f :     0.069320
      f+1     :     0.005926
      f-1     :     0.006330
      f+2     :     0.007117
      f-2     :     0.012481
      f+3     :     0.015025
      f-3     :     0.014416
  6 H s       :     0.750309  s :     0.750309
      pz      :     0.036243  p :     0.060800
      px      :     0.011829
      py      :     0.012728
  7 C s       :     2.702474  s :     2.702474
      pz      :     1.044679  p :     2.855304
      px      :     0.931816
      py      :     0.878808
      dz2     :     0.139291  d :     0.522122
      dxz     :     0.148813
      dyz     :     0.097541
      dx2y2   :     0.068092
      dxy     :     0.068385
      f0      :     0.010567  f :     0.058063
      f+1     :     0.013403
      f-1     :     0.008423
      f+2     :     0.008555
      f-2     :     0.007286
      f+3     :     0.004653
      f-3     :     0.005177
  8 C s       :     2.756425  s :     2.756425
      pz      :     0.988873  p :     2.918240
      px      :     1.018590
      py      :     0.910777
      dz2     :     0.104530  d :     0.390563
      dxz     :     0.106563
      dyz     :     0.033857
      dx2y2   :     0.072549
      dxy     :     0.073065
      f0      :     0.006126  f :     0.043271
      f+1     :     0.009076
      f-1     :     0.003730
      f+2     :     0.007762
      f-2     :     0.006213
      f+3     :     0.004615
      f-3     :     0.005749
  9 H s       :     0.776521  s :     0.776521
      pz      :     0.034341  p :     0.060587
      px      :     0.013471
      py      :     0.012775
 10 C s       :     2.764526  s :     2.764526
      pz      :     1.028155  p :     2.944635
      px      :     1.013799
      py      :     0.902682
      dz2     :     0.082681  d :     0.391866
      dxz     :     0.143380
      dyz     :     0.067970
      dx2y2   :     0.044046
      dxy     :     0.053789
      f0      :     0.008927  f :     0.043458
      f+1     :     0.009663
      f-1     :     0.006822
      f+2     :     0.004666
      f-2     :     0.003915
      f+3     :     0.004829
      f-3     :     0.004635
 11 H s       :     0.783088  s :     0.783088
      pz      :     0.023076  p :     0.060306
      px      :     0.020150
      py      :     0.017080
 12 C s       :     2.765481  s :     2.765481
      pz      :     1.058302  p :     2.946037
      px      :     0.980012
      py      :     0.907723
      dz2     :     0.125432  d :     0.391911
      dxz     :     0.107044
      dyz     :     0.083062
      dx2y2   :     0.042086
      dxy     :     0.034287
      f0      :     0.009089  f :     0.043395
      f+1     :     0.009666
      f-1     :     0.007075
      f+2     :     0.006639
      f-2     :     0.005842
      f+3     :     0.002045
      f-3     :     0.003039
 13 H s       :     0.784401  s :     0.784401
      pz      :     0.012679  p :     0.060319
      px      :     0.032076
      py      :     0.015563
 14 C s       :     2.764439  s :     2.764439
      pz      :     0.995585  p :     2.945821
      px      :     1.031045
      py      :     0.919192
      dz2     :     0.107556  d :     0.392421
      dxz     :     0.105056
      dyz     :     0.033028
      dx2y2   :     0.072845
      dxy     :     0.073937
      f0      :     0.006351  f :     0.043292
      f+1     :     0.009070
      f-1     :     0.003842
      f+2     :     0.007639
      f-2     :     0.006116
      f+3     :     0.004525
      f-3     :     0.005749
 15 H s       :     0.783881  s :     0.783881
      pz      :     0.033924  p :     0.060227
      px      :     0.013456
      py      :     0.012847
 16 C s       :     2.755833  s :     2.755833
      pz      :     1.012559  p :     2.926617
      px      :     1.010693
      py      :     0.903365
      dz2     :     0.083098  d :     0.388595
      dxz     :     0.138575
      dyz     :     0.067574
      dx2y2   :     0.045277
      dxy     :     0.054070
      f0      :     0.008963  f :     0.043203
      f+1     :     0.009535
      f-1     :     0.006811
      f+2     :     0.004538
      f-2     :     0.003970
      f+3     :     0.004814
      f-3     :     0.004573
 17 H s       :     0.780204  s :     0.780204
      pz      :     0.023356  p :     0.062918
      px      :     0.021773
      py      :     0.017789
 18 C s       :     2.702825  s :     2.702825
      pz      :     0.999668  p :     2.889348
      px      :     1.009339
      py      :     0.880341
      dz2     :     0.148457  d :     0.716237
      dxz     :     0.138571
      dyz     :     0.134385
      dx2y2   :     0.130358
      dxy     :     0.164466
      f0      :     0.010854  f :     0.084700
      f+1     :     0.010444
      f-1     :     0.013212
      f+2     :     0.010857
      f-2     :     0.013003
      f+3     :     0.014723
      f-3     :     0.011608
 19 C s       :     2.829487  s :     2.829487
      pz      :     1.070871  p :     3.158345
      px      :     1.034481
      py      :     1.052993
      dz2     :     0.043037  d :     0.261148
      dxz     :     0.068170
      dyz     :     0.031817
      dx2y2   :     0.070756
      dxy     :     0.047368
      f0      :     0.003982  f :     0.024326
      f+1     :     0.002347
      f-1     :     0.001544
      f+2     :     0.002416
      f-2     :     0.004828
      f+3     :     0.004949
      f-3     :     0.004259
 20 H s       :     0.808537  s :     0.808537
      pz      :     0.020446  p :     0.062573
      px      :     0.026083
      py      :     0.016044
 21 H s       :     0.804833  s :     0.804833
      pz      :     0.016400  p :     0.062248
      px      :     0.014412
      py      :     0.031436
 22 H s       :     0.808625  s :     0.808625
      pz      :     0.034224  p :     0.062675
      px      :     0.015005
      py      :     0.013446
 23 C s       :     2.825791  s :     2.825791
      pz      :     1.013743  p :     3.155373
      px      :     1.068137
      py      :     1.073493
      dz2     :     0.059726  d :     0.257855
      dxz     :     0.068125
      dyz     :     0.060951
      dx2y2   :     0.028749
      dxy     :     0.040305
      f0      :     0.005760  f :     0.024165
      f+1     :     0.005271
      f-1     :     0.004199
      f+2     :     0.002988
      f-2     :     0.002803
      f+3     :     0.000368
      f-3     :     0.002776
 24 H s       :     0.806070  s :     0.806070
      pz      :     0.013135  p :     0.064449
      px      :     0.031321
      py      :     0.019993
 25 H s       :     0.801065  s :     0.801065
      pz      :     0.015672  p :     0.062449
      px      :     0.013918
      py      :     0.032859
 26 H s       :     0.805634  s :     0.805634
      pz      :     0.019100  p :     0.062724
      px      :     0.025053
      py      :     0.018571
 27 C s       :     2.826917  s :     2.826917
      pz      :     1.052664  p :     3.153776
      px      :     1.038215
      py      :     1.062897
      dz2     :     0.082766  d :     0.258032
      dxz     :     0.037922
      dyz     :     0.023434
      dx2y2   :     0.054068
      dxy     :     0.059841
      f0      :     0.002587  f :     0.024170
      f+1     :     0.005067
      f-1     :     0.001946
      f+2     :     0.004497
      f-2     :     0.003491
      f+3     :     0.002853
      f-3     :     0.003730
 28 H s       :     0.801628  s :     0.801628
      pz      :     0.015690  p :     0.062479
      px      :     0.014140
      py      :     0.032648
 29 H s       :     0.808177  s :     0.808177
      pz      :     0.013400  p :     0.064104
      px      :     0.028725
      py      :     0.021980
 30 H s       :     0.806209  s :     0.806209
      pz      :     0.034043  p :     0.062629
      px      :     0.014941
      py      :     0.013645
 31 C s       :     2.694613  s :     2.694613
      pz      :     0.892516  p :     2.783050
      px      :     0.873764
      py      :     1.016770
      dz2     :     0.143335  d :     0.632398
      dxz     :     0.103076
      dyz     :     0.129231
      dx2y2   :     0.138229
      dxy     :     0.118526
      f0      :     0.010721  f :     0.077140
      f+1     :     0.011057
      f-1     :     0.010148
      f+2     :     0.009976
      f-2     :     0.013308
      f+3     :     0.009217
      f-3     :     0.012713
 32 C s       :     2.702475  s :     2.702475
      pz      :     0.933072  p :     2.837292
      px      :     0.956634
      py      :     0.947586
      dz2     :     0.090433  d :     0.489495
      dxz     :     0.067938
      dyz     :     0.105016
      dx2y2   :     0.111058
      dxy     :     0.115051
      f0      :     0.006798  f :     0.052875
      f+1     :     0.005707
      f-1     :     0.006877
      f+2     :     0.005975
      f-2     :     0.009868
      f+3     :     0.006697
      f-3     :     0.010953
 33 C s       :     2.751945  s :     2.751945
      pz      :     0.972935  p :     2.927269
      px      :     0.959778
      py      :     0.994556
      dz2     :     0.103714  d :     0.404336
      dxz     :     0.063723
      dyz     :     0.069864
      dx2y2   :     0.068955
      dxy     :     0.098080
      f0      :     0.004052  f :     0.043036
      f+1     :     0.005921
      f-1     :     0.007130
      f+2     :     0.006538
      f-2     :     0.008240
      f+3     :     0.005678
      f-3     :     0.005477
 34 H s       :     0.775450  s :     0.775450
      pz      :     0.012634  p :     0.062805
      px      :     0.018418
      py      :     0.031754
 35 C s       :     2.761230  s :     2.761230
      pz      :     0.967936  p :     2.987370
      px      :     0.967038
      py      :     1.052395
      dz2     :     0.049581  d :     0.394859
      dxz     :     0.064322
      dyz     :     0.089703
      dx2y2   :     0.106985
      dxy     :     0.084268
      f0      :     0.005355  f :     0.043821
      f+1     :     0.002731
      f-1     :     0.006873
      f+2     :     0.005264
      f-2     :     0.008060
      f+3     :     0.005698
      f-3     :     0.009840
 36 H s       :     0.789137  s :     0.789137
      pz      :     0.023223  p :     0.060750
      px      :     0.026019
      py      :     0.011508
 37 C s       :     2.762421  s :     2.762421
      pz      :     0.955625  p :     2.949473
      px      :     0.986045
      py      :     1.007803
      dz2     :     0.057069  d :     0.409209
      dxz     :     0.055653
      dyz     :     0.106228
      dx2y2   :     0.102621
      dxy     :     0.087638
      f0      :     0.006966  f :     0.044768
      f+1     :     0.005887
      f-1     :     0.003282
      f+2     :     0.005206
      f-2     :     0.008257
      f+3     :     0.005437
      f-3     :     0.009734
 38 H s       :     0.786199  s :     0.786199
      pz      :     0.020545  p :     0.059854
      px      :     0.013147
      py      :     0.026162
 39 C s       :     2.753214  s :     2.753214
      pz      :     0.998370  p :     2.971307
      px      :     0.992556
      py      :     0.980381
      dz2     :     0.090995  d :     0.379345
      dxz     :     0.060640
      dyz     :     0.070776
      dx2y2   :     0.064068
      dxy     :     0.092866
      f0      :     0.004272  f :     0.042638
      f+1     :     0.006128
      f-1     :     0.006599
      f+2     :     0.006676
      f-2     :     0.008362
      f+3     :     0.005294
      f-3     :     0.005308
 40 H s       :     0.776657  s :     0.776657
      pz      :     0.013285  p :     0.063242
      px      :     0.018934
      py      :     0.031023
 41 C s       :     2.686311  s :     2.686311
      pz      :     0.977105  p :     2.926468
      px      :     0.986233
      py      :     0.963130
      dz2     :     0.141874  d :     0.635610
      dxz     :     0.105156
      dyz     :     0.131839
      dx2y2   :     0.127525
      dxy     :     0.129215
      f0      :     0.009393  f :     0.068212
      f+1     :     0.010130
      f-1     :     0.011008
      f+2     :     0.008130
      f-2     :     0.009218
      f+3     :     0.009474
      f-3     :     0.010860
 42 C s       :     2.824135  s :     2.824135
      pz      :     1.071979  p :     3.147044
      px      :     1.013587
      py      :     1.061478
      dz2     :     0.054885  d :     0.267574
      dxz     :     0.045644
      dyz     :     0.036949
      dx2y2   :     0.050363
      dxy     :     0.079733
      f0      :     0.003684  f :     0.023897
      f+1     :     0.002859
      f-1     :     0.001253
      f+2     :     0.004565
      f-2     :     0.002715
      f+3     :     0.004733
      f-3     :     0.004089
 43 H s       :     0.805562  s :     0.805562
      pz      :     0.034566  p :     0.062428
      px      :     0.012898
      py      :     0.014964
 44 H s       :     0.805570  s :     0.805570
      pz      :     0.020291  p :     0.062363
      px      :     0.013393
      py      :     0.028678
 45 H s       :     0.813031  s :     0.813031
      pz      :     0.015194  p :     0.065175
      px      :     0.024448
      py      :     0.025533
 46 C s       :     2.823030  s :     2.823030
      pz      :     1.010089  p :     3.148012
      px      :     1.070907
      py      :     1.067017
      dz2     :     0.056671  d :     0.267064
      dxz     :     0.055883
      dyz     :     0.086640
      dx2y2   :     0.035155
      dxy     :     0.032714
      f0      :     0.005149  f :     0.024004
      f+1     :     0.005943
      f-1     :     0.004229
      f+2     :     0.002905
      f-2     :     0.002738
      f+3     :     0.001813
      f-3     :     0.001228
 47 H s       :     0.811875  s :     0.811875
      pz      :     0.016638  p :     0.065196
      px      :     0.021461
      py      :     0.027098
 48 H s       :     0.805798  s :     0.805798
      pz      :     0.018581  p :     0.062287
      px      :     0.014512
      py      :     0.029194
 49 H s       :     0.804135  s :     0.804135
      pz      :     0.013098  p :     0.062807
      px      :     0.034552
      py      :     0.015157
 50 C s       :     2.824194  s :     2.824194
      pz      :     1.066908  p :     3.146431
      px      :     1.049629
      py      :     1.029893
      dz2     :     0.059112  d :     0.275213
      dxz     :     0.018004
      dyz     :     0.070965
      dx2y2   :     0.086232
      dxy     :     0.040900
      f0      :     0.003092  f :     0.024566
      f+1     :     0.002294
      f-1     :     0.002634
      f+2     :     0.002942
      f-2     :     0.004656
      f+3     :     0.004004
      f-3     :     0.004945
 51 H s       :     0.808425  s :     0.808425
      pz      :     0.034480  p :     0.062681
      px      :     0.013399
      py      :     0.014801
 52 H s       :     0.808497  s :     0.808497
      pz      :     0.014202  p :     0.062664
      px      :     0.034440
      py      :     0.014022
 53 H s       :     0.805733  s :     0.805733
      pz      :     0.021244  p :     0.062135
      px      :     0.015105
      py      :     0.025787
 54 C s       :     2.737356  s :     2.737356
      pz      :     0.830886  p :     2.599805
      px      :     0.990251
      py      :     0.778668
      dz2     :     0.225665  d :     0.938953
      dxz     :     0.192367
      dyz     :     0.184334
      dx2y2   :     0.190593
      dxy     :     0.145995
      f0      :     0.022434  f :     0.155550
      f+1     :     0.024618
      f-1     :     0.019623
      f+2     :     0.028800
      f-2     :     0.026220
      f+3     :     0.019094
      f-3     :     0.014761
 55 C s       :     2.700646  s :     2.700646
      pz      :     1.010707  p :     2.883737
      px      :     0.955503
      py      :     0.917527
      dz2     :     0.131038  d :     0.498274
      dxz     :     0.118397
      dyz     :     0.080237
      dx2y2   :     0.096680
      dxy     :     0.071922
      f0      :     0.009024  f :     0.056668
      f+1     :     0.009100
      f-1     :     0.006899
      f+2     :     0.010861
      f-2     :     0.007904
      f+3     :     0.006545
      f-3     :     0.006335
 56 C s       :     2.757406  s :     2.757406
      pz      :     0.967686  p :     2.895240
      px      :     1.041375
      py      :     0.886179
      dz2     :     0.067738  d :     0.386889
      dxz     :     0.119116
      dyz     :     0.050886
      dx2y2   :     0.068801
      dxy     :     0.080348
      f0      :     0.007631  f :     0.043521
      f+1     :     0.006351
      f-1     :     0.004334
      f+2     :     0.007312
      f-2     :     0.005653
      f+3     :     0.006782
      f-3     :     0.005458
 57 H s       :     0.773091  s :     0.773091
      pz      :     0.028349  p :     0.062997
      px      :     0.015281
      py      :     0.019367
 58 C s       :     2.763818  s :     2.763818
      pz      :     0.986413  p :     2.942853
      px      :     1.031261
      py      :     0.925178
      dz2     :     0.068702  d :     0.385497
      dxz     :     0.133199
      dyz     :     0.040658
      dx2y2   :     0.066705
      dxy     :     0.076233
      f0      :     0.007890  f :     0.043217
      f+1     :     0.005299
      f-1     :     0.005263
      f+2     :     0.007683
      f-2     :     0.005174
      f+3     :     0.005454
      f-3     :     0.006454
 59 H s       :     0.780359  s :     0.780359
      pz      :     0.026285  p :     0.060540
      px      :     0.020103
      py      :     0.014152
 60 C s       :     2.767390  s :     2.767390
      pz      :     1.022496  p :     2.917333
      px      :     0.992869
      py      :     0.901967
      dz2     :     0.121248  d :     0.391284
      dxz     :     0.083911
      dyz     :     0.073861
      dx2y2   :     0.067646
      dxy     :     0.044618
      f0      :     0.007174  f :     0.043179
      f+1     :     0.007664
      f-1     :     0.006218
      f+2     :     0.008139
      f-2     :     0.007412
      f+3     :     0.003323
      f-3     :     0.003248
 61 H s       :     0.780496  s :     0.780496
      pz      :     0.011090  p :     0.060230
      px      :     0.035536
      py      :     0.013604
 62 C s       :     2.763938  s :     2.763938
      pz      :     0.984115  p :     2.943607
      px      :     1.050050
      py      :     0.909441
      dz2     :     0.069391  d :     0.385620
      dxz     :     0.120664
      dyz     :     0.050057
      dx2y2   :     0.072030
      dxy     :     0.073479
      f0      :     0.007641  f :     0.043268
      f+1     :     0.006195
      f-1     :     0.004401
      f+2     :     0.007624
      f-2     :     0.005372
      f+3     :     0.006604
      f-3     :     0.005431
 63 H s       :     0.780543  s :     0.780543
      pz      :     0.026916  p :     0.060507
      px      :     0.014174
      py      :     0.019418
 64 C s       :     2.757124  s :     2.757124
      pz      :     0.969455  p :     2.893952
      px      :     1.032624
      py      :     0.891874
      dz2     :     0.066841  d :     0.387013
      dxz     :     0.133298
      dyz     :     0.040018
      dx2y2   :     0.069920
      dxy     :     0.076936
      f0      :     0.008067  f :     0.043574
      f+1     :     0.005435
      f-1     :     0.005126
      f+2     :     0.007838
      f-2     :     0.004995
      f+3     :     0.005444
      f-3     :     0.006670
 65 H s       :     0.774397  s :     0.774397
      pz      :     0.026033  p :     0.061696
      px      :     0.021797
      py      :     0.013865
 66 H s       :     0.693409  s :     0.693409
      pz      :     0.039964  p :     0.116508
      px      :     0.026862
      py      :     0.049682
 67 O s       :     3.402336  s :     3.402336
      pz      :     1.569137  p :     4.517732
      px      :     1.550591
      py      :     1.398004
      dz2     :     0.015385  d :     0.064427
      dxz     :     0.023782
      dyz     :     0.006437
      dx2y2   :     0.011455
      dxy     :     0.007367
      f0      :     0.000840  f :     0.005867
      f+1     :     0.001884
      f-1     :     0.000175
      f+2     :     0.001403
      f-2     :     0.000797
      f+3     :     0.000448
      f-3     :     0.000321
 68 C s       :     2.743552  s :     2.743552
      pz      :     0.903946  p :     2.629765
      px      :     0.995645
      py      :     0.730174
      dz2     :     0.308573  d :     0.968817
      dxz     :     0.248050
      dyz     :     0.180490
      dx2y2   :     0.118917
      dxy     :     0.112787
      f0      :     0.031828  f :     0.159581
      f+1     :     0.049168
      f-1     :     0.017363
      f+2     :     0.019137
      f-2     :     0.023569
      f+3     :     0.009638
      f-3     :     0.008879
 69 C s       :     2.706611  s :     2.706611
      pz      :     1.041876  p :     2.882554
      px      :     0.967412
      py      :     0.873266
      dz2     :     0.143693  d :     0.495619
      dxz     :     0.151026
      dyz     :     0.079313
      dx2y2   :     0.070663
      dxy     :     0.050924
      f0      :     0.011661  f :     0.055929
      f+1     :     0.015145
      f-1     :     0.004577
      f+2     :     0.007989
      f-2     :     0.007021
      f+3     :     0.005004
      f-3     :     0.004533
 70 C s       :     2.757555  s :     2.757555
      pz      :     1.015677  p :     2.903893
      px      :     1.028097
      py      :     0.860119
      dz2     :     0.083137  d :     0.387370
      dxz     :     0.159584
      dyz     :     0.049841
      dx2y2   :     0.049361
      dxy     :     0.045447
      f0      :     0.009145  f :     0.043376
      f+1     :     0.010746
      f-1     :     0.006106
      f+2     :     0.005682
      f-2     :     0.002419
      f+3     :     0.004664
      f-3     :     0.004614
 71 H s       :     0.777715  s :     0.777715
      pz      :     0.023301  p :     0.061716
      px      :     0.025845
      py      :     0.012570
 72 C s       :     2.764386  s :     2.764386
      pz      :     0.999717  p :     2.945706
      px      :     1.059024
      py      :     0.886965
      dz2     :     0.111404  d :     0.387391
      dxz     :     0.115933
      dyz     :     0.023081
      dx2y2   :     0.067806
      dxy     :     0.069167
      f0      :     0.007096  f :     0.043211
      f+1     :     0.010875
      f-1     :     0.001708
      f+2     :     0.007225
      f-2     :     0.006360
      f+3     :     0.005364
      f-3     :     0.004582
 73 H s       :     0.782217  s :     0.782217
      pz      :     0.034718  p :     0.060387
      px      :     0.012113
      py      :     0.013557
 74 C s       :     2.767327  s :     2.767327
      pz      :     1.065116  p :     2.926528
      px      :     0.998978
      py      :     0.862434
      dz2     :     0.128891  d :     0.391609
      dxz     :     0.119026
      dyz     :     0.074175
      dx2y2   :     0.044918
      dxy     :     0.024599
      f0      :     0.009787  f :     0.043196
      f+1     :     0.012027
      f-1     :     0.004563
      f+2     :     0.005994
      f-2     :     0.006294
      f+3     :     0.002505
      f-3     :     0.002026
 75 H s       :     0.782079  s :     0.782079
      pz      :     0.012547  p :     0.060217
      px      :     0.034151
      py      :     0.013519
 76 C s       :     2.764646  s :     2.764646
      pz      :     1.031343  p :     2.946078
      px      :     1.025267
      py      :     0.889468
      dz2     :     0.084372  d :     0.387482
      dxz     :     0.165586
      dyz     :     0.047261
      dx2y2   :     0.047232
      dxy     :     0.043032
      f0      :     0.009212  f :     0.043180
      f+1     :     0.011046
      f-1     :     0.005744
      f+2     :     0.005628
      f-2     :     0.002439
      f+3     :     0.004630
      f-3     :     0.004480
 77 H s       :     0.782123  s :     0.782123
      pz      :     0.023583  p :     0.060411
      px      :     0.023803
      py      :     0.013025
 78 C s       :     2.758831  s :     2.758831
      pz      :     0.998735  p :     2.906680
      px      :     1.047298
      py      :     0.860648
      dz2     :     0.106996  d :     0.387249
      dxz     :     0.116669
      dyz     :     0.023906
      dx2y2   :     0.065639
      dxy     :     0.074041
      f0      :     0.006850  f :     0.043315
      f+1     :     0.010746
      f-1     :     0.001714
      f+2     :     0.007268
      f-2     :     0.006915
      f+3     :     0.005252
      f-3     :     0.004570
 79 H s       :     0.777445  s :     0.777445
      pz      :     0.035753  p :     0.061880
      px      :     0.012861
      py      :     0.013266
 80 O s       :     3.317755  s :     3.317755
      pz      :     1.464731  p :     4.479384
      px      :     1.432335
      py      :     1.582318
      dz2     :     0.027520  d :     0.069983
      dxz     :     0.018012
      dyz     :     0.012531
      dx2y2   :     0.010499
      dxy     :     0.001420
      f0      :     0.001492  f :     0.005056
      f+1     :     0.001594
      f-1     :     0.001004
      f+2     :     0.000258
      f-2     :     0.000216
      f+3     :     0.000479
      f-3     :     0.000013
 81 H s       :     0.621567  s :     0.621567
      pz      :     0.029068  p :     0.197905
      px      :     0.140673
      py      :     0.028164


                      *****************************
                      * MAYER POPULATION ANALYSIS *
                      *****************************

  NA   - Mulliken gross atomic population
  ZA   - Total nuclear charge
  QA   - Mulliken gross atomic charge
  VA   - Mayer's total valence
  BVA  - Mayer's bonded valence
  FA   - Mayer's free valence

  ATOM       NA         ZA         QA         VA         BVA        FA
  0 O      8.2530     8.0000    -0.2530     2.1660     2.1660    -0.0000
  1 O      8.4255     8.0000    -0.4255     2.0797     2.0797    -0.0000
  2 N      7.2691     7.0000    -0.2691     3.0267     3.0267    -0.0000
  3 N      7.2422     7.0000    -0.2422     3.1001     3.1001     0.0000
  4 C      5.8048     6.0000     0.1952     3.9941     3.9941    -0.0000
  5 C      5.7805     6.0000     0.2195     3.7589     3.7589     0.0000
  6 H      0.8428     1.0000     0.1572     0.9917     0.9917     0.0000
  7 C      6.0760     6.0000    -0.0760     3.7972     3.7972     0.0000
  8 C      6.1806     6.0000    -0.1806     3.8932     3.8932    -0.0000
  9 H      0.8515     1.0000     0.1485     0.9743     0.9743    -0.0000
 10 C      6.1720     6.0000    -0.1720     3.9076     3.9076    -0.0000
 11 H      0.8454     1.0000     0.1546     0.9626     0.9626    -0.0000
 12 C      6.1455     6.0000    -0.1455     3.8533     3.8533    -0.0000
 13 H      0.8441     1.0000     0.1559     0.9618     0.9618    -0.0000
 14 C      6.1866     6.0000    -0.1866     3.9126     3.9126     0.0000
 15 H      0.8450     1.0000     0.1550     0.9627     0.9627     0.0000
 16 C      6.1623     6.0000    -0.1623     3.8240     3.8240    -0.0000
 17 H      0.8443     1.0000     0.1557     0.9929     0.9929    -0.0000
 18 C      5.8255     6.0000     0.1745     3.9115     3.9115    -0.0000
 19 C      6.4322     6.0000    -0.4322     3.8487     3.8487     0.0000
 20 H      0.8576     1.0000     0.1424     0.9763     0.9763    -0.0000
 21 H      0.8522     1.0000     0.1478     0.9739     0.9739    -0.0000
 22 H      0.8542     1.0000     0.1458     0.9777     0.9777    -0.0000
 23 C      6.4261     6.0000    -0.4261     3.8886     3.8886    -0.0000
 24 H      0.8575     1.0000     0.1425     0.9792     0.9792    -0.0000
 25 H      0.8512     1.0000     0.1488     0.9696     0.9696    -0.0000
 26 H      0.8622     1.0000     0.1378     0.9787     0.9787    -0.0000
 27 C      6.4337     6.0000    -0.4337     3.8650     3.8650     0.0000
 28 H      0.8529     1.0000     0.1471     0.9702     0.9702     0.0000
 29 H      0.8502     1.0000     0.1498     0.9791     0.9791    -0.0000
 30 H      0.8602     1.0000     0.1398     0.9783     0.9783     0.0000
 31 C      5.7425     6.0000     0.2575     3.7927     3.7927    -0.0000
 32 C      6.0285     6.0000    -0.0285     3.6577     3.6577     0.0000
 33 C      6.1764     6.0000    -0.1764     3.7823     3.7823    -0.0000
 34 H      0.8455     1.0000     0.1545     0.9603     0.9603     0.0000
 35 C      6.2524     6.0000    -0.2524     3.9121     3.9121    -0.0000
 36 H      0.8525     1.0000     0.1475     0.9646     0.9646    -0.0000
 37 C      6.1713     6.0000    -0.1713     3.8471     3.8471    -0.0000
 38 H      0.8501     1.0000     0.1499     0.9621     0.9621    -0.0000
 39 C      6.3438     6.0000    -0.3438     3.9052     3.9052     0.0000
 40 H      0.8536     1.0000     0.1464     0.9847     0.9847     0.0000
 41 C      5.9393     6.0000     0.0607     3.9379     3.9379     0.0000
 42 C      6.4214     6.0000    -0.4214     3.8598     3.8598     0.0000
 43 H      0.8596     1.0000     0.1404     0.9728     0.9728    -0.0000
 44 H      0.8592     1.0000     0.1408     0.9728     0.9728     0.0000
 45 H      0.8583     1.0000     0.1417     0.9832     0.9832    -0.0000
 46 C      6.4247     6.0000    -0.4247     3.8888     3.8888    -0.0000
 47 H      0.8727     1.0000     0.1273     0.9895     0.9895    -0.0000
 48 H      0.8548     1.0000     0.1452     0.9703     0.9703     0.0000
 49 H      0.8567     1.0000     0.1433     0.9670     0.9670    -0.0000
 50 C      6.4613     6.0000    -0.4613     3.8659     3.8659     0.0000
 51 H      0.8523     1.0000     0.1477     0.9680     0.9680    -0.0000
 52 H      0.8540     1.0000     0.1460     0.9688     0.9688    -0.0000
 53 H      0.8511     1.0000     0.1489     0.9716     0.9716     0.0000
 54 C      5.5220     6.0000     0.4780     3.9457     3.9457     0.0000
 55 C      5.9061     6.0000     0.0939     3.6345     3.6345     0.0000
 56 C      6.2350     6.0000    -0.2350     3.9780     3.9780     0.0000
 57 H      0.8271     1.0000     0.1729     0.9731     0.9731     0.0000
 58 C      6.1431     6.0000    -0.1431     3.8883     3.8883     0.0000
 59 H      0.8390     1.0000     0.1610     0.9640     0.9640     0.0000
 60 C      6.1300     6.0000    -0.1300     3.9051     3.9051     0.0000
 61 H      0.8356     1.0000     0.1644     0.9584     0.9584     0.0000
 62 C      6.1306     6.0000    -0.1306     3.8774     3.8774     0.0000
 63 H      0.8371     1.0000     0.1629     0.9607     0.9607     0.0000
 64 C      6.2404     6.0000    -0.2404     3.9465     3.9465    -0.0000
 65 H      0.8440     1.0000     0.1560     0.9878     0.9878     0.0000
 66 H      0.7516     1.0000     0.2484     0.9490     0.9490     0.0000
 67 O      8.4946     8.0000    -0.4946     1.9924     1.9924    -0.0000
 68 C      5.5783     6.0000     0.4217     4.1831     4.1831     0.0000
 69 C      5.8815     6.0000     0.1185     3.5528     3.5528    -0.0000
 70 C      6.2348     6.0000    -0.2348     3.9817     3.9817     0.0000
 71 H      0.8439     1.0000     0.1561     0.9880     0.9880     0.0000
 72 C      6.1352     6.0000    -0.1352     3.8876     3.8876    -0.0000
 73 H      0.8381     1.0000     0.1619     0.9600     0.9600     0.0000
 74 C      6.1465     6.0000    -0.1465     3.9178     3.9178    -0.0000
 75 H      0.8374     1.0000     0.1626     0.9587     0.9587    -0.0000
 76 C      6.1302     6.0000    -0.1302     3.8795     3.8795    -0.0000
 77 H      0.8389     1.0000     0.1611     0.9607     0.9607     0.0000
 78 C      6.2443     6.0000    -0.2443     3.9672     3.9672    -0.0000
 79 H      0.8381     1.0000     0.1619     0.9810     0.9810    -0.0000
 80 O      8.4006     8.0000    -0.4006     2.0548     2.0548     0.0000
 81 H      0.6474     1.0000     0.3526     0.9333     0.9333     0.0000

  Mayer bond orders larger than 0.100000
B(  0-O ,  4-C ) :   0.9640 B(  0-O , 54-C ) :   1.0437 B(  1-O , 54-C ) :   1.8571 
B(  2-N ,  4-C ) :   1.9028 B(  2-N , 18-C ) :   0.8458 B(  2-N , 81-H ) :   0.2178 
B(  3-N ,  5-C ) :   0.9381 B(  3-N , 31-C ) :   1.1161 B(  3-N , 66-H ) :   0.8930 
B(  4-C ,  5-C ) :   0.9171 B(  5-C ,  6-H ) :   0.9413 B(  5-C ,  7-C ) :   0.8579 
B(  7-C ,  8-C ) :   1.3586 B(  7-C , 16-C ) :   1.3323 B(  8-C ,  9-H ) :   0.9802 
B(  8-C , 10-C ) :   1.4141 B( 10-C , 11-H ) :   0.9785 B( 10-C , 12-C ) :   1.3679 
B( 12-C , 13-H ) :   0.9759 B( 12-C , 14-C ) :   1.3821 B( 14-C , 15-H ) :   0.9809 
B( 14-C , 16-C ) :   1.4012 B( 16-C , 17-H ) :   0.9659 B( 18-C , 19-C ) :   0.9688 
B( 18-C , 23-C ) :   0.9852 B( 18-C , 27-C ) :   0.9720 B( 19-C , 20-H ) :   0.9672 
B( 19-C , 21-H ) :   0.9620 B( 19-C , 22-H ) :   0.9689 B( 23-C , 24-H ) :   0.9622 
B( 23-C , 25-H ) :   0.9591 B( 23-C , 26-H ) :   0.9636 B( 27-C , 28-H ) :   0.9616 
B( 27-C , 29-H ) :   0.9626 B( 27-C , 30-H ) :   0.9646 B( 31-C , 32-C ) :   1.2849 
B( 31-C , 39-C ) :   1.3124 B( 32-C , 33-C ) :   1.3283 B( 32-C , 41-C ) :   0.9835 
B( 33-C , 34-H ) :   0.9728 B( 33-C , 35-C ) :   1.3812 B( 35-C , 36-H ) :   0.9934 
B( 35-C , 37-C ) :   1.3787 B( 37-C , 38-H ) :   0.9831 B( 37-C , 39-C ) :   1.3766 
B( 39-C , 40-H ) :   0.9875 B( 41-C , 42-C ) :   0.9727 B( 41-C , 46-C ) :   0.9864 
B( 41-C , 50-C ) :   0.9463 B( 42-C , 43-H ) :   0.9689 B( 42-C , 44-H ) :   0.9613 
B( 42-C , 45-H ) :   0.9528 B( 46-C , 47-H ) :   0.9548 B( 46-C , 48-H ) :   0.9580 
B( 46-C , 49-H ) :   0.9660 B( 50-C , 51-H ) :   0.9666 B( 50-C , 52-H ) :   0.9661 
B( 50-C , 53-H ) :   0.9683 B( 54-C , 55-C ) :   0.9777 B( 55-C , 56-C ) :   1.3548 
B( 55-C , 64-C ) :   1.2972 B( 56-C , 57-H ) :   0.9510 B( 56-C , 58-C ) :   1.4310 
B( 58-C , 59-H ) :   0.9743 B( 58-C , 60-C ) :   1.3823 B( 60-C , 61-H ) :   0.9674 
B( 60-C , 62-C ) :   1.3764 B( 62-C , 63-H ) :   0.9730 B( 62-C , 64-C ) :   1.4313 
B( 64-C , 65-H ) :   0.9726 B( 67-O , 68-C ) :   1.8470 B( 68-C , 69-C ) :   0.9847 
B( 68-C , 80-O ) :   1.3117 B( 69-C , 70-C ) :   1.3417 B( 69-C , 78-C ) :   1.3468 
B( 70-C , 71-H ) :   0.9623 B( 70-C , 72-C ) :   1.4314 B( 72-C , 73-H ) :   0.9706 
B( 72-C , 74-C ) :   1.3876 B( 74-C , 75-H ) :   0.9664 B( 74-C , 76-C ) :   1.3896 
B( 76-C , 77-H ) :   0.9706 B( 76-C , 78-C ) :   1.4236 B( 78-C , 79-H ) :   0.9640 
B( 80-O , 81-H ) :   0.6910 

-------
TIMINGS
-------

Total SCF time: 0 days 0 hours 7 min 17 sec 

Total time                  ....     437.898 sec
Sum of individual times     ....     416.102 sec  ( 95.0%)

Fock matrix formation       ....     366.059 sec  ( 83.6%)
  Split-RI-J                ....      45.211 sec  ( 12.4% of F)
  Chain of spheres X        ....     195.391 sec  ( 53.4% of F)
  XC integration            ....      43.707 sec  ( 11.9% of F)
    Basis function eval.    ....       2.098 sec  (  4.8% of XC)
    Density eval.           ....       4.406 sec  ( 10.1% of XC)
    XC-Functional eval.     ....       0.179 sec  (  0.4% of XC)
    XC-Potential eval.      ....       2.729 sec  (  6.2% of XC)
Diagonalization             ....       6.842 sec  (  1.6%)
Density matrix formation    ....       2.149 sec  (  0.5%)
Population analysis         ....       2.485 sec  (  0.6%)
Initial guess               ....       5.718 sec  (  1.3%)
Orbital Transformation      ....       0.000 sec  (  0.0%)
Orbital Orthonormalization  ....       0.000 sec  (  0.0%)
DIIS solution               ....      10.432 sec  (  2.4%)
SOSCF solution              ....       8.243 sec  (  1.9%)
Grid generation             ....      14.174 sec  (  3.2%)

Maximum memory used throughout the entire SCF-calculation: 581.2 MB
[1711144321.751257] [node095:1942359:0]          mpool.c:43   UCX  WARN  object 0x1406da80 was not returned to mpool ucp_requests
[1711144321.751268] [node095:1942359:0]          mpool.c:43   UCX  WARN  object 0x1406dc40 was not returned to mpool ucp_requests
[1711144321.751272] [node095:1942359:0]          mpool.c:43   UCX  WARN  object 0x1406de00 was not returned to mpool ucp_requests
[1711144321.751274] [node095:1942359:0]          mpool.c:43   UCX  WARN  object 0x1406dfc0 was not returned to mpool ucp_requests
[1711144321.751277] [node095:1942359:0]          mpool.c:43   UCX  WARN  object 0x1406e500 was not returned to mpool ucp_requests
[1711144321.752890] [node095:1942360:0]          mpool.c:43   UCX  WARN  object 0x12ecb880 was not returned to mpool ucp_requests
[1711144321.752902] [node095:1942360:0]          mpool.c:43   UCX  WARN  object 0x12ecba40 was not returned to mpool ucp_requests
[1711144321.752905] [node095:1942360:0]          mpool.c:43   UCX  WARN  object 0x12ecbc00 was not returned to mpool ucp_requests
[1711144321.750425] [node095:1942363:0]          mpool.c:43   UCX  WARN  object 0x13a96880 was not returned to mpool ucp_requests
[1711144321.750442] [node095:1942363:0]          mpool.c:43   UCX  WARN  object 0x13a96dc0 was not returned to mpool ucp_requests
[1711144321.750448] [node095:1942363:0]          mpool.c:43   UCX  WARN  object 0x13a97140 was not returned to mpool ucp_requests
[1711144321.752260] [node095:1942366:0]          mpool.c:43   UCX  WARN  object 0x12c98740 was not returned to mpool ucp_requests
[1711144321.752281] [node095:1942366:0]          mpool.c:43   UCX  WARN  object 0x12c98900 was not returned to mpool ucp_requests
[1711144321.752284] [node095:1942366:0]          mpool.c:43   UCX  WARN  object 0x12c99e00 was not returned to mpool ucp_requests
[1711144321.754037] [node095:1942353:0]          mpool.c:43   UCX  WARN  object 0x144ee800 was not returned to mpool ucp_requests
[1711144321.754049] [node095:1942353:0]          mpool.c:43   UCX  WARN  object 0x144ee9c0 was not returned to mpool ucp_requests
[1711144321.754052] [node095:1942353:0]          mpool.c:43   UCX  WARN  object 0x144eeb80 was not returned to mpool ucp_requests
[1711144321.754054] [node095:1942353:0]          mpool.c:43   UCX  WARN  object 0x144eed40 was not returned to mpool ucp_requests
[1711144321.755812] [node095:1942355:0]          mpool.c:43   UCX  WARN  object 0x134c8a80 was not returned to mpool ucp_requests
[1711144321.755825] [node095:1942355:0]          mpool.c:43   UCX  WARN  object 0x134c8c40 was not returned to mpool ucp_requests
[1711144321.755830] [node095:1942355:0]          mpool.c:43   UCX  WARN  object 0x134c8e00 was not returned to mpool ucp_requests
[1711144321.755835] [node095:1942355:0]          mpool.c:43   UCX  WARN  object 0x134c8fc0 was not returned to mpool ucp_requests
[1711144321.757282] [node095:1942369:0]          mpool.c:43   UCX  WARN  object 0x1442d2c0 was not returned to mpool ucp_requests
[1711144321.757293] [node095:1942369:0]          mpool.c:43   UCX  WARN  object 0x1442d480 was not returned to mpool ucp_requests
[1711144321.757298] [node095:1942369:0]          mpool.c:43   UCX  WARN  object 0x1442dd40 was not returned to mpool ucp_requests
[1711144321.758094] [node095:1942373:0]          mpool.c:43   UCX  WARN  object 0x13ce0ac0 was not returned to mpool ucp_requests
[1711144321.758105] [node095:1942373:0]          mpool.c:43   UCX  WARN  object 0x13ce0e40 was not returned to mpool ucp_requests
[1711144321.758108] [node095:1942373:0]          mpool.c:43   UCX  WARN  object 0x13ce1000 was not returned to mpool ucp_requests
[1711144321.758162] [node095:1942364:0]          mpool.c:43   UCX  WARN  object 0x12d01880 was not returned to mpool ucp_requests
[1711144321.758171] [node095:1942364:0]          mpool.c:43   UCX  WARN  object 0x12d01a40 was not returned to mpool ucp_requests
[1711144321.758174] [node095:1942364:0]          mpool.c:43   UCX  WARN  object 0x12d01f80 was not returned to mpool ucp_requests
[1711144321.758746] [node095:1942357:0]          mpool.c:43   UCX  WARN  object 0x14755900 was not returned to mpool ucp_requests
[1711144321.758756] [node095:1942357:0]          mpool.c:43   UCX  WARN  object 0x14755ac0 was not returned to mpool ucp_requests
[1711144321.758759] [node095:1942357:0]          mpool.c:43   UCX  WARN  object 0x14755c80 was not returned to mpool ucp_requests
[1711144321.758761] [node095:1942357:0]          mpool.c:43   UCX  WARN  object 0x14755e40 was not returned to mpool ucp_requests
[1711144321.759930] [node095:1942356:0]          mpool.c:43   UCX  WARN  object 0x13768840 was not returned to mpool ucp_requests
[1711144321.759941] [node095:1942356:0]          mpool.c:43   UCX  WARN  object 0x13768a00 was not returned to mpool ucp_requests
[1711144321.759944] [node095:1942356:0]          mpool.c:43   UCX  WARN  object 0x13768bc0 was not returned to mpool ucp_requests
[1711144321.759946] [node095:1942356:0]          mpool.c:43   UCX  WARN  object 0x13768d80 was not returned to mpool ucp_requests
[1711144321.779097] [node095:1942375:0]          mpool.c:43   UCX  WARN  object 0x135eca80 was not returned to mpool ucp_requests
[1711144321.779115] [node095:1942375:0]          mpool.c:43   UCX  WARN  object 0x135ece00 was not returned to mpool ucp_requests
[1711144321.779120] [node095:1942375:0]          mpool.c:43   UCX  WARN  object 0x135ecfc0 was not returned to mpool ucp_requests
[1711144321.780914] [node095:1942376:0]          mpool.c:43   UCX  WARN  object 0x13f5fb00 was not returned to mpool ucp_requests
[1711144321.780926] [node095:1942376:0]          mpool.c:43   UCX  WARN  object 0x13f5fe80 was not returned to mpool ucp_requests
[1711144321.780930] [node095:1942376:0]          mpool.c:43   UCX  WARN  object 0x13f60040 was not returned to mpool ucp_requests
[1711144321.781652] [node095:1942378:0]          mpool.c:43   UCX  WARN  object 0x13e36b40 was not returned to mpool ucp_requests
[1711144321.781670] [node095:1942378:0]          mpool.c:43   UCX  WARN  object 0x13e36d00 was not returned to mpool ucp_requests
[1711144321.781675] [node095:1942378:0]          mpool.c:43   UCX  WARN  object 0x13e36ec0 was not returned to mpool ucp_requests
[1711144321.785647] [node095:1942377:0]          mpool.c:43   UCX  WARN  object 0x1444d7c0 was not returned to mpool ucp_requests
[1711144321.785658] [node095:1942377:0]          mpool.c:43   UCX  WARN  object 0x1444db40 was not returned to mpool ucp_requests
[1711144321.785663] [node095:1942377:0]          mpool.c:43   UCX  WARN  object 0x1444dd00 was not returned to mpool ucp_requests
[1711144321.786273] [node095:1942368:0]          mpool.c:43   UCX  WARN  object 0x1393a3c0 was not returned to mpool ucp_requests
[1711144321.786285] [node095:1942368:0]          mpool.c:43   UCX  WARN  object 0x1393ac80 was not returned to mpool ucp_requests
[1711144321.786288] [node095:1942368:0]          mpool.c:43   UCX  WARN  object 0x1393b000 was not returned to mpool ucp_requests
[1711144321.787642] [node095:1942354:0]          mpool.c:43   UCX  WARN  object 0x146bf880 was not returned to mpool ucp_requests
[1711144321.787652] [node095:1942354:0]          mpool.c:43   UCX  WARN  object 0x146bfa40 was not returned to mpool ucp_requests
[1711144321.787655] [node095:1942354:0]          mpool.c:43   UCX  WARN  object 0x146bfc00 was not returned to mpool ucp_requests
[1711144321.787658] [node095:1942354:0]          mpool.c:43   UCX  WARN  object 0x146bfdc0 was not returned to mpool ucp_requests
[1711144321.787351] [node095:1942361:0]          mpool.c:43   UCX  WARN  object 0x139b7840 was not returned to mpool ucp_requests
[1711144321.787365] [node095:1942361:0]          mpool.c:43   UCX  WARN  object 0x139b7a00 was not returned to mpool ucp_requests
[1711144321.787368] [node095:1942361:0]          mpool.c:43   UCX  WARN  object 0x139b7bc0 was not returned to mpool ucp_requests
[1711144321.786861] [node095:1942370:0]          mpool.c:43   UCX  WARN  object 0x12db5240 was not returned to mpool ucp_requests
[1711144321.786873] [node095:1942370:0]          mpool.c:43   UCX  WARN  object 0x12db5400 was not returned to mpool ucp_requests
[1711144321.786876] [node095:1942370:0]          mpool.c:43   UCX  WARN  object 0x12db5e80 was not returned to mpool ucp_requests
[1711144321.787504] [node095:1942380:0]          mpool.c:43   UCX  WARN  object 0x13239b40 was not returned to mpool ucp_requests
[1711144321.787514] [node095:1942380:0]          mpool.c:43   UCX  WARN  object 0x13239d00 was not returned to mpool ucp_requests
[1711144321.787517] [node095:1942380:0]          mpool.c:43   UCX  WARN  object 0x1323a080 was not returned to mpool ucp_requests
[1711144321.789862] [node095:1942358:0]          mpool.c:43   UCX  WARN  object 0x145cc7c0 was not returned to mpool ucp_requests
[1711144321.789872] [node095:1942358:0]          mpool.c:43   UCX  WARN  object 0x145cc980 was not returned to mpool ucp_requests
[1711144321.789876] [node095:1942358:0]          mpool.c:43   UCX  WARN  object 0x145ccb40 was not returned to mpool ucp_requests
[1711144321.789879] [node095:1942358:0]          mpool.c:43   UCX  WARN  object 0x145ccd00 was not returned to mpool ucp_requests
[1711144321.789883] [node095:1942358:0]          mpool.c:43   UCX  WARN  object 0x145cd240 was not returned to mpool ucp_requests
[1711144321.803589] [node095:1942382:0]          mpool.c:43   UCX  WARN  object 0x14840ac0 was not returned to mpool ucp_requests
[1711144321.803604] [node095:1942382:0]          mpool.c:43   UCX  WARN  object 0x14840c80 was not returned to mpool ucp_requests
[1711144321.803608] [node095:1942382:0]          mpool.c:43   UCX  WARN  object 0x148411c0 was not returned to mpool ucp_requests
[1711144321.806474] [node095:1942371:0]          mpool.c:43   UCX  WARN  object 0x14914a00 was not returned to mpool ucp_requests
[1711144321.806489] [node095:1942371:0]          mpool.c:43   UCX  WARN  object 0x14914bc0 was not returned to mpool ucp_requests
[1711144321.806493] [node095:1942371:0]          mpool.c:43   UCX  WARN  object 0x14915100 was not returned to mpool ucp_requests
[1711144321.810359] [node095:1942379:0]          mpool.c:43   UCX  WARN  object 0x144cc980 was not returned to mpool ucp_requests
[1711144321.810369] [node095:1942379:0]          mpool.c:43   UCX  WARN  object 0x144ccd00 was not returned to mpool ucp_requests
[1711144321.810373] [node095:1942379:0]          mpool.c:43   UCX  WARN  object 0x144ccec0 was not returned to mpool ucp_requests
[1711144321.812728] [node095:1942374:0]          mpool.c:43   UCX  WARN  object 0x13660740 was not returned to mpool ucp_requests
[1711144321.812739] [node095:1942374:0]          mpool.c:43   UCX  WARN  object 0x13660900 was not returned to mpool ucp_requests
[1711144321.812742] [node095:1942374:0]          mpool.c:43   UCX  WARN  object 0x13660c80 was not returned to mpool ucp_requests
[1711144321.813210] [node095:1942362:0]          mpool.c:43   UCX  WARN  object 0x12fa3bc0 was not returned to mpool ucp_requests
[1711144321.813222] [node095:1942362:0]          mpool.c:43   UCX  WARN  object 0x12fa3d80 was not returned to mpool ucp_requests
[1711144321.813226] [node095:1942362:0]          mpool.c:43   UCX  WARN  object 0x12fa3f40 was not returned to mpool ucp_requests
[1711144321.814781] [node095:1942381:0]          mpool.c:43   UCX  WARN  object 0x12bf3b00 was not returned to mpool ucp_requests
[1711144321.814792] [node095:1942381:0]          mpool.c:43   UCX  WARN  object 0x12bf3cc0 was not returned to mpool ucp_requests
[1711144321.814795] [node095:1942381:0]          mpool.c:43   UCX  WARN  object 0x12bf3e80 was not returned to mpool ucp_requests
[1711144321.817098] [node095:1942367:0]          mpool.c:43   UCX  WARN  object 0x133f7440 was not returned to mpool ucp_requests
[1711144321.817109] [node095:1942367:0]          mpool.c:43   UCX  WARN  object 0x133f7b40 was not returned to mpool ucp_requests
[1711144321.817113] [node095:1942367:0]          mpool.c:43   UCX  WARN  object 0x133f8080 was not returned to mpool ucp_requests
[1711144321.878519] [node095:1942372:0]          mpool.c:43   UCX  WARN  object 0x131cab40 was not returned to mpool ucp_requests
[1711144321.878531] [node095:1942372:0]          mpool.c:43   UCX  WARN  object 0x131cad00 was not returned to mpool ucp_requests
[1711144321.878535] [node095:1942372:0]          mpool.c:43   UCX  WARN  object 0x131caec0 was not returned to mpool ucp_requests


-------------------------------------------------------------------------------
                          DFT DISPERSION CORRECTION                            
                                                                               
                              DFTD3 V3.1  Rev 1                                
                          USING Becke-Johnson damping                          
-------------------------------------------------------------------------------
The PBE0 functional is recognized
Active option DFTDOPT                   ...         4   

molecular C6(AA) [au] = 70467.874023 


            DFT-D V3
 parameters
 s6 scaling factor         :     1.0000 
 a1 scaling factor         :     0.4145 
 s8 scaling factor         :     1.2177 
 a2 scaling factor         :     4.8593 
 ad hoc parameters k1-k3   :    16.0000     1.3333    -4.0000 

 Edisp/kcal,au: -72.020265238307  -0.114771585980 
 E6   /kcal   : -46.428135009 
 E8   /kcal   : -25.592130229 
 % E8         :  35.534623685 

-------------------------   ----------------
Dispersion correction           -0.114771586
-------------------------   ----------------


-------------------------   --------------------
FINAL SINGLE POINT ENERGY     -1805.049667665217
-------------------------   --------------------


           ************************************************************
           *        Program running with 30 parallel MPI-processes    *
           *              working on a common directory               *
           ************************************************************
------------------------------------------------------------------------------
                         ORCA SCF GRADIENT CALCULATION
------------------------------------------------------------------------------

 ... reading COSX grid (gridx3)
Gradient of the Kohn-Sham DFT energy:
Kohn-Sham wavefunction type      ... RKS
Hartree-Fock exchange scaling    ...    0.250
Number of operators              ...    1
Number of atoms                  ...   82
Basis set dimensions             ... 1542
Integral neglect threshold       ... 2.5e-11
Integral primitive cutoff        ... 2.5e-12
SHARK Integral package           ... ON

Nuc. rep. gradient       (SHARK) ... done (  0.0 sec)
HCore & Overlap gradient (SHARK) ... done (  1.3 sec)
RI-J gradient            (SHARK) ... done (  6.2 sec)
COSX-gradient                    ... done ( 47.1 sec)
Exchange-correlation gradient    ... done
Dispersion correction            ... done

------------------
CARTESIAN GRADIENT
------------------

   1   O   :   -0.000006625   -0.000023817    0.000006110
   2   O   :   -0.000001618   -0.000003170   -0.000002788
   3   N   :   -0.000005273   -0.000051257    0.000003892
   4   N   :   -0.000006501   -0.000018513   -0.000008814
   5   C   :   -0.000000001    0.000021565    0.000010854
   6   C   :   -0.000010373   -0.000007709    0.000014393
   7   H   :    0.000013256   -0.000010404    0.000002899
   8   C   :   -0.000000329   -0.000012991   -0.000023319
   9   C   :    0.000010529    0.000013027    0.000001711
  10   H   :   -0.000006628   -0.000001974    0.000000298
  11   C   :   -0.000010933   -0.000002418    0.000010097
  12   H   :   -0.000002740   -0.000000301   -0.000002375
  13   C   :   -0.000002071   -0.000007082   -0.000012052
  14   H   :   -0.000005580   -0.000001390   -0.000000771
  15   C   :    0.000014111    0.000000025    0.000001467
  16   H   :   -0.000007760   -0.000009595   -0.000000393
  17   C   :   -0.000024703   -0.000019114    0.000033001
  18   H   :    0.000000503   -0.000048877   -0.000024938
  19   C   :   -0.000009499    0.000017792    0.000007508
  20   C   :   -0.000003173   -0.000016820    0.000004733
  21   H   :    0.000006122   -0.000004725    0.000013013
  22   H   :    0.000009391   -0.000007268    0.000010101
  23   H   :    0.000005132   -0.000003518    0.000012221
  24   C   :    0.000001588   -0.000010572    0.000012067
  25   H   :   -0.000003404   -0.000007059    0.000011031
  26   H   :    0.000005425   -0.000010912    0.000011901
  27   H   :    0.000015243    0.000033998    0.000018507
  28   C   :    0.000000031   -0.000020796    0.000010734
  29   H   :    0.000003864   -0.000010311    0.000018267
  30   H   :    0.000003291   -0.000011430    0.000006629
  31   H   :    0.000002590    0.000001464    0.000011155
  32   C   :   -0.000014796    0.000003427    0.000016158
  33   C   :    0.000014337   -0.000019819   -0.000024405
  34   C   :   -0.000021870    0.000000945    0.000011308
  35   H   :   -0.000007184   -0.000011790    0.000006086
  36   C   :    0.000004874    0.000007213   -0.000014114
  37   H   :   -0.000001220   -0.000007098    0.000004405
  38   C   :    0.000011135   -0.000018030    0.000002275
  39   H   :   -0.000007591    0.000001548    0.000005782
  40   C   :   -0.000022048   -0.000014963    0.000026893
  41   H   :    0.000017370    0.000001528   -0.000012518
  42   C   :    0.000006989   -0.000007895    0.000017226
  43   C   :   -0.000011210   -0.000009067   -0.000006439
  44   H   :   -0.000002545   -0.000005599   -0.000003022
  45   H   :   -0.000009279   -0.000005638   -0.000003710
  46   H   :   -0.000005221   -0.000000857   -0.000003467
  47   C   :   -0.000017712   -0.000010398   -0.000012249
  48   H   :    0.000005088   -0.000003250    0.000008248
  49   H   :   -0.000010867   -0.000011209   -0.000004304
  50   H   :   -0.000003367   -0.000013355   -0.000004058
  51   C   :    0.000001324   -0.000009627   -0.000009245
  52   H   :   -0.000006344   -0.000004200   -0.000003339
  53   H   :   -0.000005780   -0.000004942   -0.000004098
  54   H   :   -0.000011485   -0.000006189   -0.000004011
  55   C   :    0.000012159   -0.000023200    0.000010109
  56   C   :   -0.000002975   -0.000012192    0.000011383
  57   C   :    0.000004922   -0.000011519   -0.000005876
  58   H   :   -0.000004375   -0.000010443    0.000013298
  59   C   :    0.000000322   -0.000014672    0.000009524
  60   H   :   -0.000002735   -0.000012856    0.000005649
  61   C   :   -0.000007532   -0.000014967    0.000004708
  62   H   :   -0.000002464   -0.000017075    0.000004474
  63   C   :   -0.000006068   -0.000014940   -0.000000467
  64   H   :   -0.000003101   -0.000018104    0.000002396
  65   C   :    0.000006284   -0.000020430    0.000009139
  66   H   :   -0.000010553   -0.000012922   -0.000001696
  67   H   :    0.000002249   -0.000012246    0.000011972
  68   O   :    0.000003640   -0.000004526    0.000001678
  69   C   :   -0.000010054    0.000017741    0.000027480
  70   C   :    0.000000132    0.000003271    0.000007329
  71   C   :    0.000010912    0.000008016    0.000014686
  72   H   :   -0.000004651    0.000000029   -0.000000399
  73   C   :   -0.000003090    0.000002777    0.000001530
  74   H   :    0.000003609    0.000008037    0.000003827
  75   C   :   -0.000001768    0.000008604    0.000002891
  76   H   :    0.000000900    0.000007258    0.000002711
  77   C   :    0.000008003    0.000003388    0.000004775
  78   H   :   -0.000000020    0.000003540    0.000003594
  79   C   :   -0.000006026    0.000004638    0.000004463
  80   H   :    0.000000014   -0.000000869    0.000002973
  81   O   :    0.000037932   -0.000037798    0.000020487
  82   H   :   -0.000031686    0.000055420   -0.000030735

Difference to translation invariance:
           :   -0.0001195541   -0.0004994570    0.0002884462

Difference to rotation invariance:
           :    0.0025658158   -0.0027291694    0.0016201864

Norm of the cartesian gradient     ...    0.0001998930
RMS gradient                       ...    0.0000127447
MAX gradient                       ...    0.0000554198

-------
TIMINGS
-------

Total SCF gradient time            ...       84.051 sec

One electron gradient       ....       1.322 sec  (  1.6%)
RI-J Coulomb gradient       ....       6.185 sec  (  7.4%)
COSX gradient               ....      47.064 sec  ( 56.0%)
XC gradient                 ....       8.250 sec  (  9.8%)
CPCM gradient               ....       2.864 sec  (  3.4%)
   A-Matrix (El+Nuc)        ....       0.893 sec  (  1.1%)
   Potential                ....       1.970 sec  (  2.3%)

Maximum memory used throughout the entire SCFGRAD-calculation: 362.1 MB

                            ***************************************
                            *     ORCA property calculations      *
                            ***************************************

                                    ---------------------
                                    Active property flags
                                    ---------------------
   (+) Dipole Moment


------------------------------------------------------------------------------
                       ORCA ELECTRIC PROPERTIES CALCULATION
------------------------------------------------------------------------------

Dipole Moment Calculation                       ... on
Quadrupole Moment Calculation                   ... off
Polarizability Calculation                      ... off
GBWName                                         ... ImineBzOH11rAfreq.gbw
Electron density                                ... ImineBzOH11rAfreq.scfp
The origin for moment calculation is the CENTER OF MASS  = ( 7.051476,  9.473116  5.553789)

-------------
DIPOLE MOMENT
-------------
                                X             Y             Z
Electronic contribution:      8.96234      -7.38084       3.30653
Nuclear contribution   :     -9.88343       8.10010      -4.27381
                        -----------------------------------------
Total Dipole Moment    :     -0.92109       0.71925      -0.96728
                        -----------------------------------------
Magnitude (a.u.)       :      1.51703
Magnitude (Debye)      :      3.85597


--------------------
Rotational spectrum 
--------------------
 
Rotational constants in cm-1:     0.004500     0.001927     0.001687 
Rotational constants in MHz :   134.897899    57.763388    50.574463 

 Dipole components along the rotational axes: 
x,y,z [a.u.] :     1.281987    -0.050961     0.809493 
x,y,z [Debye]:     3.258553    -0.129532     2.057569 

 

----------------------------------------------------------------------------
                           ORCA NUMERICAL FREQUENCIES
                              (30-process run)
----------------------------------------------------------------------------

Number of atoms                ... 82
Central differences            ... used
Number of displacements        ... 492
Numerical increment            ... 5.000e-03 bohr
IR-spectrum generation         ... on
Raman-spectrum generation      ... off
Surface Crossing Hessian       ... off

The output will be reduced. Please look at the following files:
SCF program output             ... >ImineBzOH11rAfreq.lastscf
Integral program output        ... >ImineBzOH11rAfreq.lastint
Gradient program output        ... >ImineBzOH11rAfreq.lastgrad
Dipole moment program output   ... >ImineBzOH11rAfreq.lastmom
AutoCI program output          ... >ImineBzOH11rAfreq.lastautoci

	<< Calculating on displaced geometry   4 (of 492) >>
	<< Calculating on displaced geometry  13 (of 492) >>
	<< Calculating on displaced geometry  10 (of 492) >>
	<< Calculating on displaced geometry   6 (of 492) >>
	<< Calculating on displaced geometry  12 (of 492) >>
	<< Calculating on displaced geometry   5 (of 492) >>
	<< Calculating on displaced geometry   3 (of 492) >>
	<< Calculating on displaced geometry   2 (of 492) >>
	<< Calculating on displaced geometry  14 (of 492) >>
	<< Calculating on displaced geometry  15 (of 492) >>
	<< Calculating on displaced geometry  19 (of 492) >>
	<< Calculating on displaced geometry  29 (of 492) >>
	<< Calculating on displaced geometry  22 (of 492) >>
	<< Calculating on displaced geometry   9 (of 492) >>
	<< Calculating on displaced geometry  21 (of 492) >>
	<< Calculating on displaced geometry  25 (of 492) >>
	<< Calculating on displaced geometry  11 (of 492) >>
	<< Calculating on displaced geometry   7 (of 492) >>
	<< Calculating on displaced geometry   8 (of 492) >>
	<< Calculating on displaced geometry  18 (of 492) >>
	<< Calculating on displaced geometry  23 (of 492) >>
	<< Calculating on displaced geometry  27 (of 492) >>
	<< Calculating on displaced geometry  20 (of 492) >>
	<< Calculating on displaced geometry   1 (of 492) >>
	<< Calculating on displaced geometry  17 (of 492) >>
	<< Calculating on displaced geometry  16 (of 492) >>
	<< Calculating on displaced geometry  26 (of 492) >>
	<< Calculating on displaced geometry  28 (of 492) >>
	<< Calculating on displaced geometry  30 (of 492) >>
	<< Calculating on displaced geometry  24 (of 492) >>
	<< Calculating on displaced geometry  31 (of 492) >>
	<< Calculating on displaced geometry  32 (of 492) >>
	<< Calculating on displaced geometry  33 (of 492) >>
	<< Calculating on displaced geometry  35 (of 492) >>
	<< Calculating on displaced geometry  36 (of 492) >>
	<< Calculating on displaced geometry  34 (of 492) >>
	<< Calculating on displaced geometry  37 (of 492) >>
	<< Calculating on displaced geometry  38 (of 492) >>
	<< Calculating on displaced geometry  39 (of 492) >>
	<< Calculating on displaced geometry  40 (of 492) >>
	<< Calculating on displaced geometry  41 (of 492) >>
	<< Calculating on displaced geometry  42 (of 492) >>
	<< Calculating on displaced geometry  43 (of 492) >>
	<< Calculating on displaced geometry  44 (of 492) >>
	<< Calculating on displaced geometry  45 (of 492) >>
	<< Calculating on displaced geometry  46 (of 492) >>
	<< Calculating on displaced geometry  47 (of 492) >>
	<< Calculating on displaced geometry  48 (of 492) >>
	<< Calculating on displaced geometry  49 (of 492) >>
	<< Calculating on displaced geometry  50 (of 492) >>
	<< Calculating on displaced geometry  51 (of 492) >>
	<< Calculating on displaced geometry  52 (of 492) >>
	<< Calculating on displaced geometry  53 (of 492) >>
	<< Calculating on displaced geometry  54 (of 492) >>
	<< Calculating on displaced geometry  55 (of 492) >>
	<< Calculating on displaced geometry  56 (of 492) >>
	<< Calculating on displaced geometry  57 (of 492) >>
	<< Calculating on displaced geometry  58 (of 492) >>
	<< Calculating on displaced geometry  59 (of 492) >>
	<< Calculating on displaced geometry  60 (of 492) >>
	<< Calculating on displaced geometry  61 (of 492) >>
	<< Calculating on displaced geometry  62 (of 492) >>
	<< Calculating on displaced geometry  63 (of 492) >>
	<< Calculating on displaced geometry  64 (of 492) >>
	<< Calculating on displaced geometry  65 (of 492) >>
	<< Calculating on displaced geometry  66 (of 492) >>
	<< Calculating on displaced geometry  67 (of 492) >>
	<< Calculating on displaced geometry  68 (of 492) >>
	<< Calculating on displaced geometry  69 (of 492) >>
	<< Calculating on displaced geometry  70 (of 492) >>
	<< Calculating on displaced geometry  71 (of 492) >>
	<< Calculating on displaced geometry  72 (of 492) >>
	<< Calculating on displaced geometry  73 (of 492) >>
	<< Calculating on displaced geometry  74 (of 492) >>
	<< Calculating on displaced geometry  75 (of 492) >>
	<< Calculating on displaced geometry  76 (of 492) >>
	<< Calculating on displaced geometry  77 (of 492) >>
	<< Calculating on displaced geometry  78 (of 492) >>
	<< Calculating on displaced geometry  79 (of 492) >>
	<< Calculating on displaced geometry  80 (of 492) >>
	<< Calculating on displaced geometry  81 (of 492) >>
	<< Calculating on displaced geometry  82 (of 492) >>
	<< Calculating on displaced geometry  84 (of 492) >>
	<< Calculating on displaced geometry  83 (of 492) >>
	<< Calculating on displaced geometry  85 (of 492) >>
	<< Calculating on displaced geometry  86 (of 492) >>
	<< Calculating on displaced geometry  87 (of 492) >>
	<< Calculating on displaced geometry  88 (of 492) >>
	<< Calculating on displaced geometry  89 (of 492) >>
	<< Calculating on displaced geometry  90 (of 492) >>
	<< Calculating on displaced geometry  91 (of 492) >>
	<< Calculating on displaced geometry  92 (of 492) >>
	<< Calculating on displaced geometry  93 (of 492) >>
	<< Calculating on displaced geometry  94 (of 492) >>
	<< Calculating on displaced geometry  95 (of 492) >>
	<< Calculating on displaced geometry  96 (of 492) >>
	<< Calculating on displaced geometry  97 (of 492) >>
	<< Calculating on displaced geometry  98 (of 492) >>
	<< Calculating on displaced geometry  99 (of 492) >>
	<< Calculating on displaced geometry 100 (of 492) >>
	<< Calculating on displaced geometry 101 (of 492) >>
	<< Calculating on displaced geometry 102 (of 492) >>
	<< Calculating on displaced geometry 103 (of 492) >>
	<< Calculating on displaced geometry 104 (of 492) >>
	<< Calculating on displaced geometry 105 (of 492) >>
	<< Calculating on displaced geometry 106 (of 492) >>
	<< Calculating on displaced geometry 107 (of 492) >>
	<< Calculating on displaced geometry 108 (of 492) >>
	<< Calculating on displaced geometry 109 (of 492) >>
	<< Calculating on displaced geometry 110 (of 492) >>
	<< Calculating on displaced geometry 111 (of 492) >>
	<< Calculating on displaced geometry 112 (of 492) >>
	<< Calculating on displaced geometry 113 (of 492) >>
	<< Calculating on displaced geometry 114 (of 492) >>
	<< Calculating on displaced geometry 115 (of 492) >>
	<< Calculating on displaced geometry 116 (of 492) >>
	<< Calculating on displaced geometry 117 (of 492) >>
	<< Calculating on displaced geometry 118 (of 492) >>
	<< Calculating on displaced geometry 119 (of 492) >>
	<< Calculating on displaced geometry 120 (of 492) >>
	<< Calculating on displaced geometry 121 (of 492) >>
	<< Calculating on displaced geometry 122 (of 492) >>
	<< Calculating on displaced geometry 123 (of 492) >>
	<< Calculating on displaced geometry 124 (of 492) >>
	<< Calculating on displaced geometry 125 (of 492) >>
	<< Calculating on displaced geometry 126 (of 492) >>
	<< Calculating on displaced geometry 127 (of 492) >>
	<< Calculating on displaced geometry 128 (of 492) >>
	<< Calculating on displaced geometry 129 (of 492) >>
	<< Calculating on displaced geometry 130 (of 492) >>
	<< Calculating on displaced geometry 131 (of 492) >>
	<< Calculating on displaced geometry 132 (of 492) >>
	<< Calculating on displaced geometry 133 (of 492) >>
	<< Calculating on displaced geometry 134 (of 492) >>
	<< Calculating on displaced geometry 135 (of 492) >>
	<< Calculating on displaced geometry 136 (of 492) >>
	<< Calculating on displaced geometry 137 (of 492) >>
	<< Calculating on displaced geometry 138 (of 492) >>
	<< Calculating on displaced geometry 139 (of 492) >>
	<< Calculating on displaced geometry 140 (of 492) >>
	<< Calculating on displaced geometry 141 (of 492) >>
	<< Calculating on displaced geometry 142 (of 492) >>
	<< Calculating on displaced geometry 143 (of 492) >>
	<< Calculating on displaced geometry 144 (of 492) >>
	<< Calculating on displaced geometry 145 (of 492) >>
	<< Calculating on displaced geometry 146 (of 492) >>
	<< Calculating on displaced geometry 147 (of 492) >>
	<< Calculating on displaced geometry 148 (of 492) >>
	<< Calculating on displaced geometry 149 (of 492) >>
	<< Calculating on displaced geometry 150 (of 492) >>
	<< Calculating on displaced geometry 151 (of 492) >>
	<< Calculating on displaced geometry 152 (of 492) >>
	<< Calculating on displaced geometry 153 (of 492) >>
	<< Calculating on displaced geometry 154 (of 492) >>
	<< Calculating on displaced geometry 155 (of 492) >>
	<< Calculating on displaced geometry 156 (of 492) >>
	<< Calculating on displaced geometry 157 (of 492) >>
	<< Calculating on displaced geometry 158 (of 492) >>
	<< Calculating on displaced geometry 159 (of 492) >>
	<< Calculating on displaced geometry 160 (of 492) >>
	<< Calculating on displaced geometry 161 (of 492) >>
	<< Calculating on displaced geometry 162 (of 492) >>
	<< Calculating on displaced geometry 163 (of 492) >>
	<< Calculating on displaced geometry 164 (of 492) >>
	<< Calculating on displaced geometry 165 (of 492) >>
	<< Calculating on displaced geometry 166 (of 492) >>
	<< Calculating on displaced geometry 167 (of 492) >>
	<< Calculating on displaced geometry 168 (of 492) >>
	<< Calculating on displaced geometry 169 (of 492) >>
	<< Calculating on displaced geometry 170 (of 492) >>
	<< Calculating on displaced geometry 171 (of 492) >>
	<< Calculating on displaced geometry 172 (of 492) >>
	<< Calculating on displaced geometry 173 (of 492) >>
	<< Calculating on displaced geometry 175 (of 492) >>
	<< Calculating on displaced geometry 174 (of 492) >>
	<< Calculating on displaced geometry 176 (of 492) >>
	<< Calculating on displaced geometry 177 (of 492) >>
	<< Calculating on displaced geometry 178 (of 492) >>
	<< Calculating on displaced geometry 179 (of 492) >>
	<< Calculating on displaced geometry 180 (of 492) >>
	<< Calculating on displaced geometry 181 (of 492) >>
	<< Calculating on displaced geometry 182 (of 492) >>
	<< Calculating on displaced geometry 183 (of 492) >>
	<< Calculating on displaced geometry 184 (of 492) >>
	<< Calculating on displaced geometry 185 (of 492) >>
	<< Calculating on displaced geometry 186 (of 492) >>
	<< Calculating on displaced geometry 187 (of 492) >>
	<< Calculating on displaced geometry 188 (of 492) >>
	<< Calculating on displaced geometry 189 (of 492) >>
	<< Calculating on displaced geometry 190 (of 492) >>
	<< Calculating on displaced geometry 191 (of 492) >>
	<< Calculating on displaced geometry 192 (of 492) >>
	<< Calculating on displaced geometry 193 (of 492) >>
	<< Calculating on displaced geometry 194 (of 492) >>
	<< Calculating on displaced geometry 195 (of 492) >>
	<< Calculating on displaced geometry 196 (of 492) >>
	<< Calculating on displaced geometry 197 (of 492) >>
	<< Calculating on displaced geometry 198 (of 492) >>
	<< Calculating on displaced geometry 199 (of 492) >>
	<< Calculating on displaced geometry 200 (of 492) >>
	<< Calculating on displaced geometry 201 (of 492) >>
	<< Calculating on displaced geometry 202 (of 492) >>
	<< Calculating on displaced geometry 203 (of 492) >>
	<< Calculating on displaced geometry 204 (of 492) >>
	<< Calculating on displaced geometry 205 (of 492) >>
	<< Calculating on displaced geometry 206 (of 492) >>
	<< Calculating on displaced geometry 207 (of 492) >>
	<< Calculating on displaced geometry 208 (of 492) >>
	<< Calculating on displaced geometry 209 (of 492) >>
	<< Calculating on displaced geometry 210 (of 492) >>
	<< Calculating on displaced geometry 211 (of 492) >>
	<< Calculating on displaced geometry 212 (of 492) >>
	<< Calculating on displaced geometry 213 (of 492) >>
	<< Calculating on displaced geometry 214 (of 492) >>
	<< Calculating on displaced geometry 215 (of 492) >>
	<< Calculating on displaced geometry 216 (of 492) >>
	<< Calculating on displaced geometry 217 (of 492) >>
	<< Calculating on displaced geometry 218 (of 492) >>
	<< Calculating on displaced geometry 219 (of 492) >>
	<< Calculating on displaced geometry 220 (of 492) >>
	<< Calculating on displaced geometry 221 (of 492) >>
	<< Calculating on displaced geometry 222 (of 492) >>
	<< Calculating on displaced geometry 223 (of 492) >>
	<< Calculating on displaced geometry 224 (of 492) >>
	<< Calculating on displaced geometry 225 (of 492) >>
	<< Calculating on displaced geometry 226 (of 492) >>
	<< Calculating on displaced geometry 227 (of 492) >>
	<< Calculating on displaced geometry 228 (of 492) >>
	<< Calculating on displaced geometry 229 (of 492) >>
	<< Calculating on displaced geometry 230 (of 492) >>
	<< Calculating on displaced geometry 231 (of 492) >>
	<< Calculating on displaced geometry 232 (of 492) >>
	<< Calculating on displaced geometry 233 (of 492) >>
	<< Calculating on displaced geometry 234 (of 492) >>
	<< Calculating on displaced geometry 235 (of 492) >>
	<< Calculating on displaced geometry 236 (of 492) >>
	<< Calculating on displaced geometry 237 (of 492) >>
	<< Calculating on displaced geometry 238 (of 492) >>
	<< Calculating on displaced geometry 239 (of 492) >>
	<< Calculating on displaced geometry 240 (of 492) >>
	<< Calculating on displaced geometry 241 (of 492) >>
	<< Calculating on displaced geometry 242 (of 492) >>
	<< Calculating on displaced geometry 243 (of 492) >>
	<< Calculating on displaced geometry 244 (of 492) >>
	<< Calculating on displaced geometry 245 (of 492) >>
	<< Calculating on displaced geometry 246 (of 492) >>
	<< Calculating on displaced geometry 247 (of 492) >>
	<< Calculating on displaced geometry 248 (of 492) >>
	<< Calculating on displaced geometry 249 (of 492) >>
	<< Calculating on displaced geometry 250 (of 492) >>
	<< Calculating on displaced geometry 251 (of 492) >>
	<< Calculating on displaced geometry 252 (of 492) >>
	<< Calculating on displaced geometry 253 (of 492) >>
	<< Calculating on displaced geometry 254 (of 492) >>
	<< Calculating on displaced geometry 255 (of 492) >>
	<< Calculating on displaced geometry 256 (of 492) >>
	<< Calculating on displaced geometry 257 (of 492) >>
	<< Calculating on displaced geometry 258 (of 492) >>
	<< Calculating on displaced geometry 259 (of 492) >>
	<< Calculating on displaced geometry 260 (of 492) >>
	<< Calculating on displaced geometry 261 (of 492) >>
	<< Calculating on displaced geometry 262 (of 492) >>
	<< Calculating on displaced geometry 263 (of 492) >>
	<< Calculating on displaced geometry 264 (of 492) >>
	<< Calculating on displaced geometry 265 (of 492) >>
	<< Calculating on displaced geometry 266 (of 492) >>
	<< Calculating on displaced geometry 267 (of 492) >>
	<< Calculating on displaced geometry 268 (of 492) >>
	<< Calculating on displaced geometry 269 (of 492) >>
	<< Calculating on displaced geometry 270 (of 492) >>
	<< Calculating on displaced geometry 271 (of 492) >>
	<< Calculating on displaced geometry 272 (of 492) >>
	<< Calculating on displaced geometry 273 (of 492) >>
	<< Calculating on displaced geometry 274 (of 492) >>
	<< Calculating on displaced geometry 275 (of 492) >>
	<< Calculating on displaced geometry 276 (of 492) >>
	<< Calculating on displaced geometry 277 (of 492) >>
	<< Calculating on displaced geometry 278 (of 492) >>
	<< Calculating on displaced geometry 279 (of 492) >>
	<< Calculating on displaced geometry 280 (of 492) >>
	<< Calculating on displaced geometry 281 (of 492) >>
	<< Calculating on displaced geometry 282 (of 492) >>
	<< Calculating on displaced geometry 283 (of 492) >>
	<< Calculating on displaced geometry 284 (of 492) >>
	<< Calculating on displaced geometry 285 (of 492) >>
	<< Calculating on displaced geometry 286 (of 492) >>
	<< Calculating on displaced geometry 287 (of 492) >>
	<< Calculating on displaced geometry 288 (of 492) >>
	<< Calculating on displaced geometry 289 (of 492) >>
	<< Calculating on displaced geometry 290 (of 492) >>
	<< Calculating on displaced geometry 291 (of 492) >>
	<< Calculating on displaced geometry 292 (of 492) >>
	<< Calculating on displaced geometry 293 (of 492) >>
	<< Calculating on displaced geometry 294 (of 492) >>
	<< Calculating on displaced geometry 295 (of 492) >>
	<< Calculating on displaced geometry 296 (of 492) >>
	<< Calculating on displaced geometry 297 (of 492) >>
	<< Calculating on displaced geometry 298 (of 492) >>
	<< Calculating on displaced geometry 299 (of 492) >>
	<< Calculating on displaced geometry 300 (of 492) >>
	<< Calculating on displaced geometry 301 (of 492) >>
	<< Calculating on displaced geometry 302 (of 492) >>
	<< Calculating on displaced geometry 303 (of 492) >>
	<< Calculating on displaced geometry 304 (of 492) >>
	<< Calculating on displaced geometry 305 (of 492) >>
	<< Calculating on displaced geometry 306 (of 492) >>
	<< Calculating on displaced geometry 307 (of 492) >>
	<< Calculating on displaced geometry 308 (of 492) >>
	<< Calculating on displaced geometry 309 (of 492) >>
	<< Calculating on displaced geometry 310 (of 492) >>
	<< Calculating on displaced geometry 311 (of 492) >>
	<< Calculating on displaced geometry 312 (of 492) >>
	<< Calculating on displaced geometry 313 (of 492) >>
	<< Calculating on displaced geometry 314 (of 492) >>
	<< Calculating on displaced geometry 315 (of 492) >>
	<< Calculating on displaced geometry 316 (of 492) >>
	<< Calculating on displaced geometry 317 (of 492) >>
	<< Calculating on displaced geometry 318 (of 492) >>
	<< Calculating on displaced geometry 319 (of 492) >>
	<< Calculating on displaced geometry 320 (of 492) >>
	<< Calculating on displaced geometry 321 (of 492) >>
	<< Calculating on displaced geometry 322 (of 492) >>
	<< Calculating on displaced geometry 323 (of 492) >>
	<< Calculating on displaced geometry 324 (of 492) >>
	<< Calculating on displaced geometry 325 (of 492) >>
	<< Calculating on displaced geometry 326 (of 492) >>
	<< Calculating on displaced geometry 327 (of 492) >>
	<< Calculating on displaced geometry 328 (of 492) >>
	<< Calculating on displaced geometry 329 (of 492) >>
	<< Calculating on displaced geometry 330 (of 492) >>
	<< Calculating on displaced geometry 331 (of 492) >>
	<< Calculating on displaced geometry 332 (of 492) >>
	<< Calculating on displaced geometry 333 (of 492) >>
	<< Calculating on displaced geometry 334 (of 492) >>
	<< Calculating on displaced geometry 335 (of 492) >>
	<< Calculating on displaced geometry 336 (of 492) >>
	<< Calculating on displaced geometry 337 (of 492) >>
	<< Calculating on displaced geometry 338 (of 492) >>
	<< Calculating on displaced geometry 339 (of 492) >>
	<< Calculating on displaced geometry 340 (of 492) >>
	<< Calculating on displaced geometry 341 (of 492) >>
	<< Calculating on displaced geometry 342 (of 492) >>
	<< Calculating on displaced geometry 343 (of 492) >>
	<< Calculating on displaced geometry 344 (of 492) >>
	<< Calculating on displaced geometry 345 (of 492) >>
	<< Calculating on displaced geometry 346 (of 492) >>
	<< Calculating on displaced geometry 347 (of 492) >>
	<< Calculating on displaced geometry 348 (of 492) >>
	<< Calculating on displaced geometry 349 (of 492) >>
	<< Calculating on displaced geometry 350 (of 492) >>
	<< Calculating on displaced geometry 351 (of 492) >>
	<< Calculating on displaced geometry 352 (of 492) >>
	<< Calculating on displaced geometry 353 (of 492) >>
	<< Calculating on displaced geometry 354 (of 492) >>
	<< Calculating on displaced geometry 355 (of 492) >>
	<< Calculating on displaced geometry 356 (of 492) >>
	<< Calculating on displaced geometry 357 (of 492) >>
	<< Calculating on displaced geometry 358 (of 492) >>
	<< Calculating on displaced geometry 359 (of 492) >>
	<< Calculating on displaced geometry 360 (of 492) >>
	<< Calculating on displaced geometry 361 (of 492) >>
	<< Calculating on displaced geometry 362 (of 492) >>
	<< Calculating on displaced geometry 363 (of 492) >>
	<< Calculating on displaced geometry 364 (of 492) >>
	<< Calculating on displaced geometry 365 (of 492) >>
	<< Calculating on displaced geometry 366 (of 492) >>
	<< Calculating on displaced geometry 367 (of 492) >>
	<< Calculating on displaced geometry 368 (of 492) >>
	<< Calculating on displaced geometry 369 (of 492) >>
	<< Calculating on displaced geometry 370 (of 492) >>
	<< Calculating on displaced geometry 371 (of 492) >>
	<< Calculating on displaced geometry 372 (of 492) >>
	<< Calculating on displaced geometry 373 (of 492) >>
	<< Calculating on displaced geometry 374 (of 492) >>
	<< Calculating on displaced geometry 375 (of 492) >>
	<< Calculating on displaced geometry 376 (of 492) >>
	<< Calculating on displaced geometry 377 (of 492) >>
	<< Calculating on displaced geometry 378 (of 492) >>
	<< Calculating on displaced geometry 379 (of 492) >>
	<< Calculating on displaced geometry 380 (of 492) >>
	<< Calculating on displaced geometry 381 (of 492) >>
	<< Calculating on displaced geometry 382 (of 492) >>
	<< Calculating on displaced geometry 383 (of 492) >>
	<< Calculating on displaced geometry 384 (of 492) >>
	<< Calculating on displaced geometry 385 (of 492) >>
	<< Calculating on displaced geometry 386 (of 492) >>
	<< Calculating on displaced geometry 387 (of 492) >>
	<< Calculating on displaced geometry 388 (of 492) >>
	<< Calculating on displaced geometry 389 (of 492) >>
	<< Calculating on displaced geometry 390 (of 492) >>
	<< Calculating on displaced geometry 391 (of 492) >>
	<< Calculating on displaced geometry 392 (of 492) >>
	<< Calculating on displaced geometry 393 (of 492) >>
	<< Calculating on displaced geometry 394 (of 492) >>
	<< Calculating on displaced geometry 395 (of 492) >>
	<< Calculating on displaced geometry 396 (of 492) >>
	<< Calculating on displaced geometry 397 (of 492) >>
	<< Calculating on displaced geometry 398 (of 492) >>
	<< Calculating on displaced geometry 399 (of 492) >>
	<< Calculating on displaced geometry 400 (of 492) >>
	<< Calculating on displaced geometry 401 (of 492) >>
	<< Calculating on displaced geometry 402 (of 492) >>
	<< Calculating on displaced geometry 403 (of 492) >>
	<< Calculating on displaced geometry 404 (of 492) >>
	<< Calculating on displaced geometry 405 (of 492) >>
	<< Calculating on displaced geometry 406 (of 492) >>
	<< Calculating on displaced geometry 407 (of 492) >>
	<< Calculating on displaced geometry 408 (of 492) >>
	<< Calculating on displaced geometry 409 (of 492) >>
	<< Calculating on displaced geometry 410 (of 492) >>
	<< Calculating on displaced geometry 411 (of 492) >>
	<< Calculating on displaced geometry 412 (of 492) >>
	<< Calculating on displaced geometry 413 (of 492) >>
	<< Calculating on displaced geometry 414 (of 492) >>
	<< Calculating on displaced geometry 415 (of 492) >>
	<< Calculating on displaced geometry 416 (of 492) >>
	<< Calculating on displaced geometry 417 (of 492) >>
	<< Calculating on displaced geometry 418 (of 492) >>
	<< Calculating on displaced geometry 419 (of 492) >>
	<< Calculating on displaced geometry 420 (of 492) >>
	<< Calculating on displaced geometry 421 (of 492) >>
	<< Calculating on displaced geometry 422 (of 492) >>
	<< Calculating on displaced geometry 423 (of 492) >>
	<< Calculating on displaced geometry 424 (of 492) >>
	<< Calculating on displaced geometry 425 (of 492) >>
	<< Calculating on displaced geometry 426 (of 492) >>
	<< Calculating on displaced geometry 427 (of 492) >>
	<< Calculating on displaced geometry 428 (of 492) >>
	<< Calculating on displaced geometry 429 (of 492) >>
	<< Calculating on displaced geometry 430 (of 492) >>
	<< Calculating on displaced geometry 431 (of 492) >>
	<< Calculating on displaced geometry 432 (of 492) >>
	<< Calculating on displaced geometry 433 (of 492) >>
	<< Calculating on displaced geometry 434 (of 492) >>
	<< Calculating on displaced geometry 435 (of 492) >>
	<< Calculating on displaced geometry 436 (of 492) >>
	<< Calculating on displaced geometry 437 (of 492) >>
	<< Calculating on displaced geometry 438 (of 492) >>
	<< Calculating on displaced geometry 439 (of 492) >>
	<< Calculating on displaced geometry 440 (of 492) >>
	<< Calculating on displaced geometry 441 (of 492) >>
	<< Calculating on displaced geometry 442 (of 492) >>
	<< Calculating on displaced geometry 443 (of 492) >>
	<< Calculating on displaced geometry 444 (of 492) >>
	<< Calculating on displaced geometry 445 (of 492) >>
	<< Calculating on displaced geometry 446 (of 492) >>
	<< Calculating on displaced geometry 447 (of 492) >>
	<< Calculating on displaced geometry 448 (of 492) >>
	<< Calculating on displaced geometry 449 (of 492) >>
	<< Calculating on displaced geometry 450 (of 492) >>
	<< Calculating on displaced geometry 451 (of 492) >>
	<< Calculating on displaced geometry 452 (of 492) >>
	<< Calculating on displaced geometry 453 (of 492) >>
	<< Calculating on displaced geometry 454 (of 492) >>
	<< Calculating on displaced geometry 455 (of 492) >>
	<< Calculating on displaced geometry 456 (of 492) >>
	<< Calculating on displaced geometry 457 (of 492) >>
	<< Calculating on displaced geometry 458 (of 492) >>
	<< Calculating on displaced geometry 459 (of 492) >>
	<< Calculating on displaced geometry 460 (of 492) >>
	<< Calculating on displaced geometry 461 (of 492) >>
	<< Calculating on displaced geometry 462 (of 492) >>
	<< Calculating on displaced geometry 463 (of 492) >>
	<< Calculating on displaced geometry 464 (of 492) >>
	<< Calculating on displaced geometry 465 (of 492) >>
	<< Calculating on displaced geometry 466 (of 492) >>
	<< Calculating on displaced geometry 467 (of 492) >>
	<< Calculating on displaced geometry 468 (of 492) >>
	<< Calculating on displaced geometry 469 (of 492) >>
	<< Calculating on displaced geometry 470 (of 492) >>
	<< Calculating on displaced geometry 471 (of 492) >>
	<< Calculating on displaced geometry 472 (of 492) >>
	<< Calculating on displaced geometry 473 (of 492) >>
	<< Calculating on displaced geometry 474 (of 492) >>
	<< Calculating on displaced geometry 475 (of 492) >>
	<< Calculating on displaced geometry 476 (of 492) >>
	<< Calculating on displaced geometry 477 (of 492) >>
	<< Calculating on displaced geometry 478 (of 492) >>
	<< Calculating on displaced geometry 479 (of 492) >>
	<< Calculating on displaced geometry 480 (of 492) >>
	<< Calculating on displaced geometry 481 (of 492) >>
	<< Calculating on displaced geometry 482 (of 492) >>
	<< Calculating on displaced geometry 483 (of 492) >>
	<< Calculating on displaced geometry 484 (of 492) >>
	<< Calculating on displaced geometry 485 (of 492) >>
	<< Calculating on displaced geometry 486 (of 492) >>
	<< Calculating on displaced geometry 487 (of 492) >>
	<< Calculating on displaced geometry 488 (of 492) >>
	<< Calculating on displaced geometry 489 (of 492) >>
	<< Calculating on displaced geometry 490 (of 492) >>
	<< Calculating on displaced geometry 491 (of 492) >>
	<< Calculating on displaced geometry 492 (of 492) >>

-----------------------
VIBRATIONAL FREQUENCIES
-----------------------

Scaling factor for frequencies =  1.000000000 (already applied!)

   0:         0.00 cm**-1
   1:         0.00 cm**-1
   2:         0.00 cm**-1
   3:         0.00 cm**-1
   4:         0.00 cm**-1
   5:         0.00 cm**-1
   6:        11.23 cm**-1
   7:        16.07 cm**-1
   8:        23.23 cm**-1
   9:        30.81 cm**-1
  10:        32.28 cm**-1
  11:        35.30 cm**-1
  12:        36.56 cm**-1
  13:        40.66 cm**-1
  14:        51.20 cm**-1
  15:        51.90 cm**-1
  16:        57.27 cm**-1
  17:        62.11 cm**-1
  18:        69.26 cm**-1
  19:        76.89 cm**-1
  20:        83.51 cm**-1
  21:        99.40 cm**-1
  22:       101.62 cm**-1
  23:       110.60 cm**-1
  24:       126.09 cm**-1
  25:       126.73 cm**-1
  26:       138.54 cm**-1
  27:       152.39 cm**-1
  28:       158.86 cm**-1
  29:       170.68 cm**-1
  30:       177.63 cm**-1
  31:       189.04 cm**-1
  32:       199.01 cm**-1
  33:       212.40 cm**-1
  34:       219.69 cm**-1
  35:       235.67 cm**-1
  36:       243.05 cm**-1
  37:       247.32 cm**-1
  38:       249.15 cm**-1
  39:       252.06 cm**-1
  40:       273.01 cm**-1
  41:       292.48 cm**-1
  42:       308.20 cm**-1
  43:       314.33 cm**-1
  44:       334.20 cm**-1
  45:       341.43 cm**-1
  46:       354.25 cm**-1
  47:       364.87 cm**-1
  48:       368.13 cm**-1
  49:       372.67 cm**-1
  50:       385.88 cm**-1
  51:       398.66 cm**-1
  52:       405.85 cm**-1
  53:       412.64 cm**-1
  54:       414.89 cm**-1
  55:       415.33 cm**-1
  56:       417.98 cm**-1
  57:       429.56 cm**-1
  58:       444.03 cm**-1
  59:       449.06 cm**-1
  60:       455.44 cm**-1
  61:       486.96 cm**-1
  62:       499.04 cm**-1
  63:       507.94 cm**-1
  64:       512.39 cm**-1
  65:       519.65 cm**-1
  66:       522.90 cm**-1
  67:       533.88 cm**-1
  68:       577.53 cm**-1
  69:       588.33 cm**-1
  70:       608.33 cm**-1
  71:       624.10 cm**-1
  72:       626.34 cm**-1
  73:       627.23 cm**-1
  74:       633.80 cm**-1
  75:       664.35 cm**-1
  76:       672.86 cm**-1
  77:       685.26 cm**-1
  78:       701.94 cm**-1
  79:       709.48 cm**-1
  80:       709.80 cm**-1
  81:       712.89 cm**-1
  82:       717.49 cm**-1
  83:       727.61 cm**-1
  84:       754.19 cm**-1
  85:       761.04 cm**-1
  86:       777.63 cm**-1
  87:       782.47 cm**-1
  88:       788.62 cm**-1
  89:       814.15 cm**-1
  90:       816.40 cm**-1
  91:       839.03 cm**-1
  92:       844.74 cm**-1
  93:       865.07 cm**-1
  94:       866.11 cm**-1
  95:       868.75 cm**-1
  96:       869.79 cm**-1
  97:       875.90 cm**-1
  98:       888.96 cm**-1
  99:       904.15 cm**-1
 100:       915.58 cm**-1
 101:       937.01 cm**-1
 102:       941.14 cm**-1
 103:       941.43 cm**-1
 104:       943.07 cm**-1
 105:       954.41 cm**-1
 106:       956.17 cm**-1
 107:       958.30 cm**-1
 108:       958.60 cm**-1
 109:       970.10 cm**-1
 110:       970.59 cm**-1
 111:       972.53 cm**-1
 112:       984.24 cm**-1
 113:       997.91 cm**-1
 114:      1003.74 cm**-1
 115:      1008.31 cm**-1
 116:      1015.10 cm**-1
 117:      1022.90 cm**-1
 118:      1023.56 cm**-1
 119:      1024.82 cm**-1
 120:      1025.07 cm**-1
 121:      1026.70 cm**-1
 122:      1035.36 cm**-1
 123:      1043.27 cm**-1
 124:      1051.63 cm**-1
 125:      1053.64 cm**-1
 126:      1053.77 cm**-1
 127:      1056.64 cm**-1
 128:      1059.92 cm**-1
 129:      1085.59 cm**-1
 130:      1097.14 cm**-1
 131:      1100.85 cm**-1
 132:      1103.29 cm**-1
 133:      1106.92 cm**-1
 134:      1108.93 cm**-1
 135:      1112.68 cm**-1
 136:      1142.10 cm**-1
 137:      1159.19 cm**-1
 138:      1166.76 cm**-1
 139:      1167.36 cm**-1
 140:      1169.12 cm**-1
 141:      1169.76 cm**-1
 142:      1185.49 cm**-1
 143:      1186.25 cm**-1
 144:      1192.80 cm**-1
 145:      1195.15 cm**-1
 146:      1209.61 cm**-1
 147:      1227.55 cm**-1
 148:      1228.50 cm**-1
 149:      1230.79 cm**-1
 150:      1235.58 cm**-1
 151:      1254.59 cm**-1
 152:      1264.87 cm**-1
 153:      1277.56 cm**-1
 154:      1294.28 cm**-1
 155:      1300.90 cm**-1
 156:      1308.51 cm**-1
 157:      1312.92 cm**-1
 158:      1329.50 cm**-1
 159:      1341.06 cm**-1
 160:      1342.13 cm**-1
 161:      1350.80 cm**-1
 162:      1357.77 cm**-1
 163:      1361.81 cm**-1
 164:      1371.87 cm**-1
 165:      1374.59 cm**-1
 166:      1377.82 cm**-1
 167:      1378.58 cm**-1
 168:      1385.58 cm**-1
 169:      1386.23 cm**-1
 170:      1396.64 cm**-1
 171:      1404.19 cm**-1
 172:      1414.54 cm**-1
 173:      1451.68 cm**-1
 174:      1458.02 cm**-1
 175:      1459.07 cm**-1
 176:      1460.60 cm**-1
 177:      1463.15 cm**-1
 178:      1468.40 cm**-1
 179:      1470.72 cm**-1
 180:      1472.48 cm**-1
 181:      1473.21 cm**-1
 182:      1476.70 cm**-1
 183:      1481.36 cm**-1
 184:      1484.74 cm**-1
 185:      1486.13 cm**-1
 186:      1486.72 cm**-1
 187:      1487.38 cm**-1
 188:      1488.75 cm**-1
 189:      1492.57 cm**-1
 190:      1518.04 cm**-1
 191:      1531.10 cm**-1
 192:      1531.71 cm**-1
 193:      1533.94 cm**-1
 194:      1559.58 cm**-1
 195:      1640.10 cm**-1
 196:      1645.44 cm**-1
 197:      1646.27 cm**-1
 198:      1649.00 cm**-1
 199:      1662.70 cm**-1
 200:      1664.83 cm**-1
 201:      1665.57 cm**-1
 202:      1666.86 cm**-1
 203:      1696.57 cm**-1
 204:      1748.05 cm**-1
 205:      1778.65 cm**-1
 206:      2630.92 cm**-1
 207:      3044.38 cm**-1
 208:      3046.72 cm**-1
 209:      3049.05 cm**-1
 210:      3050.02 cm**-1
 211:      3053.60 cm**-1
 212:      3054.71 cm**-1
 213:      3061.62 cm**-1
 214:      3114.69 cm**-1
 215:      3115.83 cm**-1
 216:      3121.14 cm**-1
 217:      3122.57 cm**-1
 218:      3128.46 cm**-1
 219:      3129.62 cm**-1
 220:      3130.31 cm**-1
 221:      3136.27 cm**-1
 222:      3140.54 cm**-1
 223:      3149.22 cm**-1
 224:      3149.92 cm**-1
 225:      3161.26 cm**-1
 226:      3187.61 cm**-1
 227:      3190.25 cm**-1
 228:      3193.48 cm**-1
 229:      3193.85 cm**-1
 230:      3197.18 cm**-1
 231:      3202.13 cm**-1
 232:      3202.93 cm**-1
 233:      3204.52 cm**-1
 234:      3206.97 cm**-1
 235:      3210.66 cm**-1
 236:      3211.30 cm**-1
 237:      3213.82 cm**-1
 238:      3216.80 cm**-1
 239:      3217.52 cm**-1
 240:      3218.41 cm**-1
 241:      3220.94 cm**-1
 242:      3225.17 cm**-1
 243:      3231.46 cm**-1
 244:      3237.54 cm**-1
 245:      3694.89 cm**-1


------------
NORMAL MODES
------------

These modes are the cartesian displacements weighted by the diagonal matrix
M(i,i)=1/sqrt(m[i]) where m[i] is the mass of the displaced atom
Thus, these vectors are normalized but *not* orthogonal

                  0          1          2          3          4          5    
      0       0.000000   0.000000   0.000000   0.000000   0.000000   0.000000
      1       0.000000   0.000000   0.000000   0.000000   0.000000   0.000000
      2       0.000000   0.000000   0.000000   0.000000   0.000000   0.000000
      3       0.000000   0.000000   0.000000   0.000000   0.000000   0.000000
      4       0.000000   0.000000   0.000000   0.000000   0.000000   0.000000
      5       0.000000   0.000000   0.000000   0.000000   0.000000   0.000000
      6       0.000000   0.000000   0.000000   0.000000   0.000000   0.000000
      7       0.000000   0.000000   0.000000   0.000000   0.000000   0.000000
      8       0.000000   0.000000   0.000000   0.000000   0.000000   0.000000
      9       0.000000   0.000000   0.000000   0.000000   0.000000   0.000000
     10       0.000000   0.000000   0.000000   0.000000   0.000000   0.000000
     11       0.000000   0.000000   0.000000   0.000000   0.000000   0.000000
     12       0.000000   0.000000   0.000000   0.000000   0.000000   0.000000
     13       0.000000   0.000000   0.000000   0.000000   0.000000   0.000000
     14       0.000000   0.000000   0.000000   0.000000   0.000000   0.000000
     15       0.000000   0.000000   0.000000   0.000000   0.000000   0.000000
     16       0.000000   0.000000   0.000000   0.000000   0.000000   0.000000
     17       0.000000   0.000000   0.000000   0.000000   0.000000   0.000000
     18       0.000000   0.000000   0.000000   0.000000   0.000000   0.000000
     19       0.000000   0.000000   0.000000   0.000000   0.000000   0.000000
     20       0.000000   0.000000   0.000000   0.000000   0.000000   0.000000
     21       0.000000   0.000000   0.000000   0.000000   0.000000   0.000000
     22       0.000000   0.000000   0.000000   0.000000   0.000000   0.000000
     23       0.000000   0.000000   0.000000   0.000000   0.000000   0.000000
     24       0.000000   0.000000   0.000000   0.000000   0.000000   0.000000
     25       0.000000   0.000000   0.000000   0.000000   0.000000   0.000000
     26       0.000000   0.000000   0.000000   0.000000   0.000000   0.000000
     27       0.000000   0.000000   0.000000   0.000000   0.000000   0.000000
     28       0.000000   0.000000   0.000000   0.000000   0.000000   0.000000
     29       0.000000   0.000000   0.000000   0.000000   0.000000   0.000000
     30       0.000000   0.000000   0.000000   0.000000   0.000000   0.000000
     31       0.000000   0.000000   0.000000   0.000000   0.000000   0.000000
     32       0.000000   0.000000   0.000000   0.000000   0.000000   0.000000
     33       0.000000   0.000000   0.000000   0.000000   0.000000   0.000000
     34       0.000000   0.000000   0.000000   0.000000   0.000000   0.000000
     35       0.000000   0.000000   0.000000   0.000000   0.000000   0.000000
     36       0.000000   0.000000   0.000000   0.000000   0.000000   0.000000
     37       0.000000   0.000000   0.000000   0.000000   0.000000   0.000000
     38       0.000000   0.000000   0.000000   0.000000   0.000000   0.000000
     39       0.000000   0.000000   0.000000   0.000000   0.000000   0.000000
     40       0.000000   0.000000   0.000000   0.000000   0.000000   0.000000
     41       0.000000   0.000000   0.000000   0.000000   0.000000   0.000000
     42       0.000000   0.000000   0.000000   0.000000   0.000000   0.000000
     43       0.000000   0.000000   0.000000   0.000000   0.000000   0.000000
     44       0.000000   0.000000   0.000000   0.000000   0.000000   0.000000
     45       0.000000   0.000000   0.000000   0.000000   0.000000   0.000000
     46       0.000000   0.000000   0.000000   0.000000   0.000000   0.000000
     47       0.000000   0.000000   0.000000   0.000000   0.000000   0.000000
     48       0.000000   0.000000   0.000000   0.000000   0.000000   0.000000
     49       0.000000   0.000000   0.000000   0.000000   0.000000   0.000000
     50       0.000000   0.000000   0.000000   0.000000   0.000000   0.000000
     51       0.000000   0.000000   0.000000   0.000000   0.000000   0.000000
     52       0.000000   0.000000   0.000000   0.000000   0.000000   0.000000
     53       0.000000   0.000000   0.000000   0.000000   0.000000   0.000000
     54       0.000000   0.000000   0.000000   0.000000   0.000000   0.000000
     55       0.000000   0.000000   0.000000   0.000000   0.000000   0.000000
     56       0.000000   0.000000   0.000000   0.000000   0.000000   0.000000
     57       0.000000   0.000000   0.000000   0.000000   0.000000   0.000000
     58       0.000000   0.000000   0.000000   0.000000   0.000000   0.000000
     59       0.000000   0.000000   0.000000   0.000000   0.000000   0.000000
     60       0.000000   0.000000   0.000000   0.000000   0.000000   0.000000
     61       0.000000   0.000000   0.000000   0.000000   0.000000   0.000000
     62       0.000000   0.000000   0.000000   0.000000   0.000000   0.000000
     63       0.000000   0.000000   0.000000   0.000000   0.000000   0.000000
     64       0.000000   0.000000   0.000000   0.000000   0.000000   0.000000
     65       0.000000   0.000000   0.000000   0.000000   0.000000   0.000000
     66       0.000000   0.000000   0.000000   0.000000   0.000000   0.000000
     67       0.000000   0.000000   0.000000   0.000000   0.000000   0.000000
     68       0.000000   0.000000   0.000000   0.000000   0.000000   0.000000
     69       0.000000   0.000000   0.000000   0.000000   0.000000   0.000000
     70       0.000000   0.000000   0.000000   0.000000   0.000000   0.000000
     71       0.000000   0.000000   0.000000   0.000000   0.000000   0.000000
     72       0.000000   0.000000   0.000000   0.000000   0.000000   0.000000
     73       0.000000   0.000000   0.000000   0.000000   0.000000   0.000000
     74       0.000000   0.000000   0.000000   0.000000   0.000000   0.000000
     75       0.000000   0.000000   0.000000   0.000000   0.000000   0.000000
     76       0.000000   0.000000   0.000000   0.000000   0.000000   0.000000
     77       0.000000   0.000000   0.000000   0.000000   0.000000   0.000000
     78       0.000000   0.000000   0.000000   0.000000   0.000000   0.000000
     79       0.000000   0.000000   0.000000   0.000000   0.000000   0.000000
     80       0.000000   0.000000   0.000000   0.000000   0.000000   0.000000
     81       0.000000   0.000000   0.000000   0.000000   0.000000   0.000000
     82       0.000000   0.000000   0.000000   0.000000   0.000000   0.000000
     83       0.000000   0.000000   0.000000   0.000000   0.000000   0.000000
     84       0.000000   0.000000   0.000000   0.000000   0.000000   0.000000
     85       0.000000   0.000000   0.000000   0.000000   0.000000   0.000000
     86       0.000000   0.000000   0.000000   0.000000   0.000000   0.000000
     87       0.000000   0.000000   0.000000   0.000000   0.000000   0.000000
     88       0.000000   0.000000   0.000000   0.000000   0.000000   0.000000
     89       0.000000   0.000000   0.000000   0.000000   0.000000   0.000000
     90       0.000000   0.000000   0.000000   0.000000   0.000000   0.000000
     91       0.000000   0.000000   0.000000   0.000000   0.000000   0.000000
     92       0.000000   0.000000   0.000000   0.000000   0.000000   0.000000
     93       0.000000   0.000000   0.000000   0.000000   0.000000   0.000000
     94       0.000000   0.000000   0.000000   0.000000   0.000000   0.000000
     95       0.000000   0.000000   0.000000   0.000000   0.000000   0.000000
     96       0.000000   0.000000   0.000000   0.000000   0.000000   0.000000
     97       0.000000   0.000000   0.000000   0.000000   0.000000   0.000000
     98       0.000000   0.000000   0.000000   0.000000   0.000000   0.000000
     99       0.000000   0.000000   0.000000   0.000000   0.000000   0.000000
    100       0.000000   0.000000   0.000000   0.000000   0.000000   0.000000
    101       0.000000   0.000000   0.000000   0.000000   0.000000   0.000000
    102       0.000000   0.000000   0.000000   0.000000   0.000000   0.000000
    103       0.000000   0.000000   0.000000   0.000000   0.000000   0.000000
    104       0.000000   0.000000   0.000000   0.000000   0.000000   0.000000
    105       0.000000   0.000000   0.000000   0.000000   0.000000   0.000000
    106       0.000000   0.000000   0.000000   0.000000   0.000000   0.000000
    107       0.000000   0.000000   0.000000   0.000000   0.000000   0.000000
    108       0.000000   0.000000   0.000000   0.000000   0.000000   0.000000
    109       0.000000   0.000000   0.000000   0.000000   0.000000   0.000000
    110       0.000000   0.000000   0.000000   0.000000   0.000000   0.000000
    111       0.000000   0.000000   0.000000   0.000000   0.000000   0.000000
    112       0.000000   0.000000   0.000000   0.000000   0.000000   0.000000
    113       0.000000   0.000000   0.000000   0.000000   0.000000   0.000000
    114       0.000000   0.000000   0.000000   0.000000   0.000000   0.000000
    115       0.000000   0.000000   0.000000   0.000000   0.000000   0.000000
    116       0.000000   0.000000   0.000000   0.000000   0.000000   0.000000
    117       0.000000   0.000000   0.000000   0.000000   0.000000   0.000000
    118       0.000000   0.000000   0.000000   0.000000   0.000000   0.000000
    119       0.000000   0.000000   0.000000   0.000000   0.000000   0.000000
    120       0.000000   0.000000   0.000000   0.000000   0.000000   0.000000
    121       0.000000   0.000000   0.000000   0.000000   0.000000   0.000000
    122       0.000000   0.000000   0.000000   0.000000   0.000000   0.000000
    123       0.000000   0.000000   0.000000   0.000000   0.000000   0.000000
    124       0.000000   0.000000   0.000000   0.000000   0.000000   0.000000
    125       0.000000   0.000000   0.000000   0.000000   0.000000   0.000000
    126       0.000000   0.000000   0.000000   0.000000   0.000000   0.000000
    127       0.000000   0.000000   0.000000   0.000000   0.000000   0.000000
    128       0.000000   0.000000   0.000000   0.000000   0.000000   0.000000
    129       0.000000   0.000000   0.000000   0.000000   0.000000   0.000000
    130       0.000000   0.000000   0.000000   0.000000   0.000000   0.000000
    131       0.000000   0.000000   0.000000   0.000000   0.000000   0.000000
    132       0.000000   0.000000   0.000000   0.000000   0.000000   0.000000
    133       0.000000   0.000000   0.000000   0.000000   0.000000   0.000000
    134       0.000000   0.000000   0.000000   0.000000   0.000000   0.000000
    135       0.000000   0.000000   0.000000   0.000000   0.000000   0.000000
    136       0.000000   0.000000   0.000000   0.000000   0.000000   0.000000
    137       0.000000   0.000000   0.000000   0.000000   0.000000   0.000000
    138       0.000000   0.000000   0.000000   0.000000   0.000000   0.000000
    139       0.000000   0.000000   0.000000   0.000000   0.000000   0.000000
    140       0.000000   0.000000   0.000000   0.000000   0.000000   0.000000
    141       0.000000   0.000000   0.000000   0.000000   0.000000   0.000000
    142       0.000000   0.000000   0.000000   0.000000   0.000000   0.000000
    143       0.000000   0.000000   0.000000   0.000000   0.000000   0.000000
    144       0.000000   0.000000   0.000000   0.000000   0.000000   0.000000
    145       0.000000   0.000000   0.000000   0.000000   0.000000   0.000000
    146       0.000000   0.000000   0.000000   0.000000   0.000000   0.000000
    147       0.000000   0.000000   0.000000   0.000000   0.000000   0.000000
    148       0.000000   0.000000   0.000000   0.000000   0.000000   0.000000
    149       0.000000   0.000000   0.000000   0.000000   0.000000   0.000000
    150       0.000000   0.000000   0.000000   0.000000   0.000000   0.000000
    151       0.000000   0.000000   0.000000   0.000000   0.000000   0.000000
    152       0.000000   0.000000   0.000000   0.000000   0.000000   0.000000
    153       0.000000   0.000000   0.000000   0.000000   0.000000   0.000000
    154       0.000000   0.000000   0.000000   0.000000   0.000000   0.000000
    155       0.000000   0.000000   0.000000   0.000000   0.000000   0.000000
    156       0.000000   0.000000   0.000000   0.000000   0.000000   0.000000
    157       0.000000   0.000000   0.000000   0.000000   0.000000   0.000000
    158       0.000000   0.000000   0.000000   0.000000   0.000000   0.000000
    159       0.000000   0.000000   0.000000   0.000000   0.000000   0.000000
    160       0.000000   0.000000   0.000000   0.000000   0.000000   0.000000
    161       0.000000   0.000000   0.000000   0.000000   0.000000   0.000000
    162       0.000000   0.000000   0.000000   0.000000   0.000000   0.000000
    163       0.000000   0.000000   0.000000   0.000000   0.000000   0.000000
    164       0.000000   0.000000   0.000000   0.000000   0.000000   0.000000
    165       0.000000   0.000000   0.000000   0.000000   0.000000   0.000000
    166       0.000000   0.000000   0.000000   0.000000   0.000000   0.000000
    167       0.000000   0.000000   0.000000   0.000000   0.000000   0.000000
    168       0.000000   0.000000   0.000000   0.000000   0.000000   0.000000
    169       0.000000   0.000000   0.000000   0.000000   0.000000   0.000000
    170       0.000000   0.000000   0.000000   0.000000   0.000000   0.000000
    171       0.000000   0.000000   0.000000   0.000000   0.000000   0.000000
    172       0.000000   0.000000   0.000000   0.000000   0.000000   0.000000
    173       0.000000   0.000000   0.000000   0.000000   0.000000   0.000000
    174       0.000000   0.000000   0.000000   0.000000   0.000000   0.000000
    175       0.000000   0.000000   0.000000   0.000000   0.000000   0.000000
    176       0.000000   0.000000   0.000000   0.000000   0.000000   0.000000
    177       0.000000   0.000000   0.000000   0.000000   0.000000   0.000000
    178       0.000000   0.000000   0.000000   0.000000   0.000000   0.000000
    179       0.000000   0.000000   0.000000   0.000000   0.000000   0.000000
    180       0.000000   0.000000   0.000000   0.000000   0.000000   0.000000
    181       0.000000   0.000000   0.000000   0.000000   0.000000   0.000000
    182       0.000000   0.000000   0.000000   0.000000   0.000000   0.000000
    183       0.000000   0.000000   0.000000   0.000000   0.000000   0.000000
    184       0.000000   0.000000   0.000000   0.000000   0.000000   0.000000
    185       0.000000   0.000000   0.000000   0.000000   0.000000   0.000000
    186       0.000000   0.000000   0.000000   0.000000   0.000000   0.000000
    187       0.000000   0.000000   0.000000   0.000000   0.000000   0.000000
    188       0.000000   0.000000   0.000000   0.000000   0.000000   0.000000
    189       0.000000   0.000000   0.000000   0.000000   0.000000   0.000000
    190       0.000000   0.000000   0.000000   0.000000   0.000000   0.000000
    191       0.000000   0.000000   0.000000   0.000000   0.000000   0.000000
    192       0.000000   0.000000   0.000000   0.000000   0.000000   0.000000
    193       0.000000   0.000000   0.000000   0.000000   0.000000   0.000000
    194       0.000000   0.000000   0.000000   0.000000   0.000000   0.000000
    195       0.000000   0.000000   0.000000   0.000000   0.000000   0.000000
    196       0.000000   0.000000   0.000000   0.000000   0.000000   0.000000
    197       0.000000   0.000000   0.000000   0.000000   0.000000   0.000000
    198       0.000000   0.000000   0.000000   0.000000   0.000000   0.000000
    199       0.000000   0.000000   0.000000   0.000000   0.000000   0.000000
    200       0.000000   0.000000   0.000000   0.000000   0.000000   0.000000
    201       0.000000   0.000000   0.000000   0.000000   0.000000   0.000000
    202       0.000000   0.000000   0.000000   0.000000   0.000000   0.000000
    203       0.000000   0.000000   0.000000   0.000000   0.000000   0.000000
    204       0.000000   0.000000   0.000000   0.000000   0.000000   0.000000
    205       0.000000   0.000000   0.000000   0.000000   0.000000   0.000000
    206       0.000000   0.000000   0.000000   0.000000   0.000000   0.000000
    207       0.000000   0.000000   0.000000   0.000000   0.000000   0.000000
    208       0.000000   0.000000   0.000000   0.000000   0.000000   0.000000
    209       0.000000   0.000000   0.000000   0.000000   0.000000   0.000000
    210       0.000000   0.000000   0.000000   0.000000   0.000000   0.000000
    211       0.000000   0.000000   0.000000   0.000000   0.000000   0.000000
    212       0.000000   0.000000   0.000000   0.000000   0.000000   0.000000
    213       0.000000   0.000000   0.000000   0.000000   0.000000   0.000000
    214       0.000000   0.000000   0.000000   0.000000   0.000000   0.000000
    215       0.000000   0.000000   0.000000   0.000000   0.000000   0.000000
    216       0.000000   0.000000   0.000000   0.000000   0.000000   0.000000
    217       0.000000   0.000000   0.000000   0.000000   0.000000   0.000000
    218       0.000000   0.000000   0.000000   0.000000   0.000000   0.000000
    219       0.000000   0.000000   0.000000   0.000000   0.000000   0.000000
    220       0.000000   0.000000   0.000000   0.000000   0.000000   0.000000
    221       0.000000   0.000000   0.000000   0.000000   0.000000   0.000000
    222       0.000000   0.000000   0.000000   0.000000   0.000000   0.000000
    223       0.000000   0.000000   0.000000   0.000000   0.000000   0.000000
    224       0.000000   0.000000   0.000000   0.000000   0.000000   0.000000
    225       0.000000   0.000000   0.000000   0.000000   0.000000   0.000000
    226       0.000000   0.000000   0.000000   0.000000   0.000000   0.000000
    227       0.000000   0.000000   0.000000   0.000000   0.000000   0.000000
    228       0.000000   0.000000   0.000000   0.000000   0.000000   0.000000
    229       0.000000   0.000000   0.000000   0.000000   0.000000   0.000000
    230       0.000000   0.000000   0.000000   0.000000   0.000000   0.000000
    231       0.000000   0.000000   0.000000   0.000000   0.000000   0.000000
    232       0.000000   0.000000   0.000000   0.000000   0.000000   0.000000
    233       0.000000   0.000000   0.000000   0.000000   0.000000   0.000000
    234       0.000000   0.000000   0.000000   0.000000   0.000000   0.000000
    235       0.000000   0.000000   0.000000   0.000000   0.000000   0.000000
    236       0.000000   0.000000   0.000000   0.000000   0.000000   0.000000
    237       0.000000   0.000000   0.000000   0.000000   0.000000   0.000000
    238       0.000000   0.000000   0.000000   0.000000   0.000000   0.000000
    239       0.000000   0.000000   0.000000   0.000000   0.000000   0.000000
    240       0.000000   0.000000   0.000000   0.000000   0.000000   0.000000
    241       0.000000   0.000000   0.000000   0.000000   0.000000   0.000000
    242       0.000000   0.000000   0.000000   0.000000   0.000000   0.000000
    243       0.000000   0.000000   0.000000   0.000000   0.000000   0.000000
    244       0.000000   0.000000   0.000000   0.000000   0.000000   0.000000
    245       0.000000   0.000000   0.000000   0.000000   0.000000   0.000000
                  6          7          8          9         10         11    
      0       0.016124  -0.000761  -0.010966  -0.005063   0.010161   0.015957
      1       0.005346   0.018681  -0.048467   0.005078  -0.045112   0.076049
      2      -0.032002  -0.007177  -0.022603   0.048538  -0.026931   0.052292
      3      -0.005825   0.063639   0.007591   0.014803  -0.012524  -0.000804
      4       0.020055   0.003294  -0.029449  -0.065720  -0.039651   0.088542
      5      -0.027184  -0.001224  -0.004544   0.006254  -0.028964   0.055241
      6       0.004416  -0.038559  -0.019097   0.008641   0.016617  -0.006756
      7      -0.013923  -0.022276  -0.061590   0.002034  -0.021025   0.021928
      8      -0.035741   0.067402  -0.016177  -0.004836   0.011536  -0.001819
      9       0.043428   0.008365  -0.011924   0.017331  -0.023150   0.099490
     10      -0.006317  -0.002833  -0.058032   0.001932  -0.026058   0.047701
     11      -0.018292   0.031913  -0.010848   0.014835  -0.037045   0.064359
     12       0.017903  -0.011821  -0.014916   0.008236   0.003316   0.023966
     13      -0.004481  -0.003847  -0.058639   0.000718  -0.029287   0.042130
     14      -0.042207   0.026437  -0.011945   0.017651  -0.010288   0.025851
     15       0.046296   0.006930  -0.019935   0.017640  -0.015233   0.068345
     16      -0.005622  -0.004340  -0.066295   0.001878  -0.017727   0.021575
     17      -0.059874   0.014725   0.004641   0.011607  -0.017404   0.036305
     18       0.090389   0.025169  -0.044921   0.025286  -0.020394   0.077951
     19      -0.008741  -0.005543  -0.071832   0.004408  -0.006929   0.003916
     20      -0.065762   0.012498   0.005934   0.011485  -0.013779   0.030817
     21       0.030704   0.003564  -0.011823   0.012528  -0.017118   0.075449
     22      -0.008526  -0.009520  -0.061082   0.004630  -0.011658  -0.009998
     23      -0.111437  -0.003179   0.035080   0.001733  -0.015350   0.020591
     24       0.047019  -0.004668  -0.043949   0.038503  -0.020674   0.096371
     25       0.030745   0.028152  -0.044382  -0.035942  -0.004987  -0.018457
     26      -0.150615  -0.019425   0.052865   0.004484  -0.016816   0.007564
     27       0.067702  -0.011783  -0.068336   0.065470  -0.021876   0.104305
     28       0.068570   0.064334  -0.050014  -0.077470  -0.002214   0.003210
     29      -0.146606  -0.024225   0.045398   0.016197  -0.017478   0.008730
     30       0.037734  -0.004343  -0.047553   0.029311  -0.021717   0.106638
     31       0.022490   0.020441  -0.016093  -0.022311  -0.002622  -0.055018
     32      -0.193135  -0.028058   0.078784  -0.009213  -0.017534  -0.005984
     33       0.050282  -0.011704  -0.072998   0.049958  -0.023903   0.122582
     34       0.052785   0.050280  -0.001877  -0.053728   0.002429  -0.062370
     35      -0.222320  -0.039866   0.092056  -0.007869  -0.018708  -0.015241
     36       0.012776   0.005841  -0.017762  -0.006412  -0.020016   0.097283
     37      -0.025366  -0.026539  -0.006901   0.031561  -0.006261  -0.085194
     38      -0.197244  -0.020830   0.087715  -0.025322  -0.016656  -0.006382
     39       0.005136   0.006443  -0.019900  -0.014108  -0.020832   0.105830
     40      -0.031345  -0.033223   0.014935   0.043100  -0.004293  -0.116082
     41      -0.230372  -0.027285   0.108062  -0.036760  -0.016894  -0.016596
     42      -0.002983   0.015424   0.016037  -0.031801  -0.017240   0.076528
     43      -0.065454  -0.065898  -0.027475   0.069602  -0.012044  -0.076206
     44      -0.158268  -0.004311   0.070968  -0.027120  -0.015534   0.006179
     45      -0.022988   0.023089   0.039956  -0.058704  -0.015986   0.068328
     46      -0.103010  -0.103378  -0.021398   0.110862  -0.014535  -0.099314
     47      -0.161372   0.001452   0.078097  -0.039400  -0.014919   0.005649
     48       0.006517   0.014367   0.018051  -0.022477  -0.015821   0.065600
     49      -0.057588  -0.057189  -0.053473   0.055820  -0.014755  -0.037796
     50      -0.115266   0.004313   0.044350  -0.013694  -0.014745   0.019606
     51      -0.004724   0.023045   0.043909  -0.045323  -0.013761   0.050154
     52      -0.088424  -0.087555  -0.067089   0.088573  -0.019825  -0.031215
     53      -0.085743   0.016575   0.030620  -0.014807  -0.013467   0.028801
     54      -0.008431  -0.058075  -0.020160  -0.010409   0.042783  -0.059234
     55      -0.011468  -0.022974  -0.053667  -0.002825  -0.030367   0.042108
     56      -0.029492   0.085521  -0.034276   0.021099   0.013179  -0.008072
     57      -0.015079  -0.086717  -0.023062   0.002656   0.044867  -0.069936
     58      -0.019916  -0.054369  -0.057810   0.008174  -0.023231   0.021024
     59      -0.028840   0.145056  -0.038845  -0.043785   0.063935  -0.092716
     60      -0.011868  -0.060687  -0.019379  -0.035349   0.063330  -0.096526
     61      -0.024013  -0.094611  -0.053412   0.012164  -0.025291   0.020572
     62      -0.027082   0.155501  -0.030983  -0.094377   0.088438  -0.130279
     63      -0.020426  -0.104172  -0.023807  -0.010529   0.062375  -0.105056
     64      -0.017955  -0.058174  -0.052955   0.003568  -0.028352   0.032643
     65      -0.030093   0.167432  -0.050842  -0.022298   0.064591  -0.097666
     66      -0.017229  -0.116701  -0.028069   0.063526   0.010257  -0.015527
     67      -0.022681  -0.032273  -0.069845   0.016978  -0.011168  -0.004802
     68      -0.028382   0.157387  -0.038397  -0.062906   0.076680  -0.113450
     69      -0.010054  -0.009777  -0.012019  -0.099470   0.093983  -0.140338
     70      -0.010335  -0.044447  -0.035858  -0.019340  -0.043805   0.072354
     71      -0.028940   0.069663  -0.035145   0.045707  -0.002612   0.017582
     72      -0.004486   0.009511  -0.011341  -0.121505   0.105598  -0.153380
     73      -0.000290  -0.019266  -0.034413  -0.047001  -0.031089   0.062067
     74      -0.027967   0.029245  -0.034005   0.097637  -0.039647   0.079119
     75      -0.021156  -0.026021  -0.009397  -0.096234   0.094802  -0.150981
     76      -0.009490  -0.049557  -0.030873  -0.025272  -0.046636   0.079748
     77      -0.027168   0.087586  -0.048031   0.058984   0.004160   0.002919
     78      -0.005813   0.022549  -0.008610  -0.147498   0.120270  -0.177541
     79      -0.019001  -0.079330  -0.028639  -0.002169  -0.060192   0.093775
     80      -0.030889   0.081847  -0.024579  -0.002448   0.017719  -0.012827
     81      -0.011549  -0.100810  -0.026384   0.045159   0.015993  -0.020705
     82       0.000806   0.030167  -0.060340  -0.003607  -0.030858   0.049448
     83      -0.025714   0.064481  -0.046919   0.093299  -0.022213   0.047076
     84      -0.020525  -0.114829  -0.028097   0.018272   0.044125  -0.074468
     85       0.001639   0.026388  -0.055244  -0.001359  -0.040364   0.067903
     86      -0.021560   0.085516  -0.060407   0.106524  -0.015345   0.033057
     87      -0.006481  -0.083214  -0.024067   0.044271   0.009148  -0.004553
     88       0.008117   0.051078  -0.056433   0.001063  -0.045116   0.079937
     89      -0.026478   0.016073  -0.044023   0.153912  -0.067998   0.122500
     90      -0.010481  -0.137625  -0.032165   0.113511  -0.024355   0.043483
     91       0.002118   0.053368  -0.074189  -0.007927  -0.008902   0.008405
     92      -0.025903   0.076841  -0.046017   0.072600  -0.008729   0.025210
     93       0.062218  -0.004221   0.004220   0.012920  -0.043691   0.038038
     94      -0.032325  -0.036372  -0.022713  -0.003837  -0.030810   0.009713
     95       0.006515   0.025974  -0.000690   0.010979  -0.056408   0.003617
     96       0.049935  -0.026368   0.055415  -0.017430  -0.055697  -0.016530
     97      -0.042218  -0.049955   0.004415  -0.018505  -0.035910  -0.015547
     98       0.040324   0.041897   0.010445  -0.013298  -0.074979  -0.041104
     99       0.069327  -0.034379   0.065662  -0.020257  -0.097511  -0.086442
    100      -0.068771  -0.083411   0.041009  -0.025250  -0.051981  -0.057639
    101       0.064043   0.036000   0.018572  -0.015860  -0.119466  -0.114480
    102       0.060697  -0.050883   0.104732  -0.044135  -0.113332  -0.133369
    103      -0.076443  -0.094632   0.063346  -0.037393  -0.059586  -0.081454
    104       0.091259   0.048556   0.028237  -0.035747  -0.140046  -0.156266
    105       0.099153  -0.023121   0.030081   0.004149  -0.118281  -0.101817
    106      -0.086344  -0.104225   0.051010  -0.017265  -0.058738  -0.071139
    107       0.054935   0.014705   0.016127   0.004371  -0.136971  -0.137723
    108       0.113404  -0.030326   0.041000  -0.000105  -0.152038  -0.159651
    109      -0.107684  -0.130089   0.079985  -0.023131  -0.070999  -0.103928
    110       0.074032   0.011251   0.023236   0.000535  -0.172120  -0.196732
    111       0.112247  -0.003098  -0.018204   0.033261  -0.093548  -0.041464
    112      -0.076564  -0.090994   0.023222  -0.001935  -0.046150  -0.039334
    113       0.021788  -0.001187   0.005058   0.028199  -0.103429  -0.082053
    114       0.136397   0.006511  -0.047113   0.052805  -0.103860  -0.047327
    115      -0.089586  -0.106182   0.030008   0.004269  -0.047484  -0.046364
    116       0.014889  -0.017716   0.003071   0.043947  -0.110290  -0.094434
    117       0.094522   0.006585  -0.030835   0.037430  -0.055792   0.027754
    118      -0.049728  -0.057425  -0.012981   0.004656  -0.032134  -0.000005
    119      -0.001661   0.004878  -0.003876   0.031880  -0.063559  -0.011362
    120       0.104844   0.023428  -0.068925   0.058460  -0.037030   0.075133
    121      -0.042099  -0.047599  -0.032563   0.014527  -0.024219   0.021811
    122      -0.025839  -0.005285  -0.014698   0.051029  -0.041064   0.031222
    123       0.017523  -0.041171   0.099302  -0.048587  -0.017958   0.000424
    124      -0.025054  -0.029397  -0.005110  -0.026844  -0.020582   0.002072
    125       0.051711   0.064716   0.014750  -0.037554  -0.039339  -0.010524
    126       0.015521  -0.053192   0.121224  -0.062767  -0.023098  -0.025456
    127      -0.008394  -0.004042  -0.068466   0.019440  -0.039421   0.036605
    128       0.033248   0.087282   0.003238  -0.039690   0.022483   0.074857
    129       0.031717  -0.064054   0.142138  -0.078539  -0.049914  -0.080048
    130      -0.026171  -0.034522  -0.080066   0.056849  -0.090228  -0.004373
    131       0.035672   0.096213   0.003549  -0.047086   0.038389   0.091752
    132      -0.008941  -0.071015   0.153440  -0.080171  -0.002942  -0.027670
    133       0.005774   0.019723  -0.073957   0.005387  -0.011907   0.069034
    134       0.045650   0.116285   0.006667  -0.066915   0.070684   0.122370
    135       0.021855  -0.034414   0.087791  -0.042094  -0.020011   0.009038
    136       0.007383   0.021964  -0.099053   0.030310  -0.030869   0.072245
    137       0.004475   0.066047  -0.007084  -0.009100   0.005977   0.074048
    138      -0.003243  -0.018163   0.072021  -0.032553   0.033434   0.090813
    139      -0.005581  -0.010504   0.013428  -0.063643   0.017159   0.014433
    140       0.051179   0.057691   0.015387  -0.032920  -0.053573  -0.026558
    141       0.003204   0.004032   0.034203   0.004263   0.030669   0.113927
    142       0.011602   0.009527  -0.010656  -0.042718   0.011626   0.017080
    143       0.027492   0.052327   0.004886  -0.017463  -0.047240   0.003392
    144      -0.027475  -0.030555   0.103870  -0.070179   0.075552   0.124588
    145       0.007259   0.003351   0.007598  -0.064235   0.024904   0.019337
    146       0.062353   0.074730   0.018119  -0.047663  -0.026092  -0.006590
    147      -0.001706  -0.010394   0.058790  -0.019955   0.034410   0.101247
    148      -0.019662  -0.029909   0.058194  -0.112688   0.044218   0.016434
    149       0.064111   0.041068   0.024713  -0.031161  -0.098888  -0.090836
    150       0.005628  -0.070278   0.155529  -0.086031  -0.019897  -0.049470
    151      -0.043203  -0.053607   0.031921  -0.046021  -0.020896  -0.024455
    152       0.084167   0.073609   0.031208  -0.067780  -0.042994  -0.046505
    153       0.020724  -0.086242   0.178728  -0.102709  -0.055834  -0.117645
    154      -0.054387  -0.064973   0.019735  -0.021923  -0.047040  -0.035331
    155       0.086017   0.078730   0.032544  -0.073401  -0.031397  -0.036117
    156       0.005110  -0.064075   0.144582  -0.078572  -0.014626  -0.033138
    157      -0.057870  -0.074932   0.081605  -0.081915  -0.005980  -0.048609
    158       0.102366   0.062117   0.038768  -0.071163  -0.087431  -0.110195
    159      -0.020288  -0.084133   0.188545  -0.106725   0.011131  -0.035005
    160      -0.030230  -0.038247   0.022857  -0.049895  -0.008731  -0.009166
    161       0.089306   0.087670   0.034647  -0.082698  -0.012039  -0.019188
    162       0.004794   0.037925   0.001994   0.006878   0.001044   0.005279
    163       0.015719   0.018931  -0.026060  -0.025393  -0.021753   0.064895
    164      -0.018844  -0.019704  -0.008422   0.018274  -0.006669   0.049618
    165       0.005868   0.043779   0.007340   0.015308   0.012055  -0.004629
    166       0.020395   0.043826  -0.001451   0.010221   0.029171   0.022670
    167       0.005830  -0.058953  -0.001988   0.006810   0.049165   0.044029
    168       0.022823   0.013610  -0.000946   0.014728   0.028927  -0.002864
    169       0.023192   0.087657  -0.016464   0.118691   0.005390  -0.034179
    170       0.020377  -0.067866  -0.013870   0.044368   0.054489   0.025586
    171       0.034936  -0.015491  -0.011649   0.002995   0.028042   0.010206
    172       0.020977   0.100828  -0.046361   0.160517  -0.072843  -0.032443
    173       0.013189  -0.045146  -0.028813   0.077849   0.001931   0.020477
    174       0.023995   0.022310   0.004940   0.030699   0.049043  -0.018568
    175       0.029383   0.117202   0.005983   0.178018   0.085495  -0.094160
    176       0.044525  -0.105432  -0.006731   0.039629   0.130706   0.014086
    177       0.037268  -0.002064  -0.001483   0.029982   0.063954  -0.017096
    178       0.032031   0.151649  -0.006248   0.266472   0.069536  -0.140322
    179       0.056013  -0.112743  -0.016016   0.069787   0.137222  -0.000801
    180       0.007927   0.061418   0.019050   0.046409   0.050122  -0.035640
    181       0.032216   0.101858   0.044245   0.124014   0.187860  -0.095401
    182       0.053949  -0.134080   0.012266  -0.003949   0.198781   0.021253
    183       0.008839   0.067969   0.023720   0.058917   0.066922  -0.048157
    184       0.036778   0.124032   0.061941   0.170148   0.254168  -0.142561
    185       0.072958  -0.163895   0.017916  -0.006957   0.260384   0.011312
    186      -0.009188   0.091897   0.027280   0.045493   0.029789  -0.036492
    187       0.029107   0.057951   0.060112   0.009258   0.203894  -0.035414
    188       0.039304  -0.125440   0.024324  -0.044771   0.188344   0.041601
    189      -0.021621   0.121874   0.038285   0.057003   0.030330  -0.049457
    190       0.031265   0.045793   0.090315  -0.034714   0.282611  -0.035526
    191       0.046599  -0.147831   0.039310  -0.079753   0.240664   0.047747
    192      -0.010148   0.083569   0.021321   0.030765   0.010276  -0.021287
    193       0.023537   0.029072   0.036663  -0.046213   0.123364   0.023277
    194       0.015498  -0.087734   0.016993  -0.038514   0.113287   0.052593
    195      -0.023420   0.108131   0.027741   0.032402  -0.004066  -0.023528
    196       0.021731  -0.005781   0.048402  -0.132449   0.142750   0.068621
    197       0.003949  -0.079970   0.026489  -0.067871   0.108561   0.066885
    198       0.028495   0.009094   0.010711   0.010952  -0.015384   0.088821
    199       0.006328   0.012284  -0.064141   0.001318  -0.023003   0.042165
    200      -0.007353   0.055497  -0.007523   0.010024  -0.028125   0.051455
    201      -0.099479   0.023182  -0.023252   0.016947   0.021005  -0.004174
    202       0.088284   0.062907  -0.100325  -0.182713   0.033484  -0.058765
    203      -0.012133   0.042255  -0.003107  -0.027047   0.015162  -0.002142
    204      -0.069460   0.002863  -0.027130   0.019425   0.019589  -0.004658
    205       0.039974   0.026157  -0.047620  -0.078051   0.022499  -0.045451
    206       0.024422   0.022146  -0.010978  -0.031328   0.014428  -0.003508
    207      -0.081255   0.013847  -0.040835   0.005027   0.022238  -0.009987
    208       0.045095   0.031521   0.042644  -0.033963   0.014308  -0.010574
    209       0.067119  -0.024892  -0.024845  -0.009976   0.010875  -0.008977
    210      -0.124775   0.052017  -0.043134  -0.008389   0.026110  -0.017426
    211       0.057947   0.078055   0.073356  -0.134226   0.018606   0.043010
    212       0.075673  -0.041878  -0.029429   0.009820   0.009263  -0.016000
    213      -0.148992   0.072646  -0.031464  -0.006045   0.026537  -0.016972
    214       0.063331   0.110660   0.020211  -0.248708   0.030773   0.048814
    215       0.050812  -0.018361  -0.020964   0.004834   0.010508  -0.015292
    216      -0.136507   0.063765  -0.060518  -0.025539   0.029527  -0.025824
    217       0.061270   0.082319   0.173654  -0.087005   0.006566   0.092192
    218       0.115629  -0.088175  -0.044939   0.035220   0.006282  -0.024216
    219      -0.170082   0.093707  -0.061983  -0.035929   0.032454  -0.031800
    220       0.069655   0.118063   0.198308  -0.165426   0.009577   0.136241
    221       0.122563  -0.101315  -0.048585   0.050452   0.005067  -0.029901
    222      -0.105337   0.037436  -0.076142  -0.030016   0.029260  -0.026537
    223       0.054393   0.040977   0.244198   0.061782  -0.009623   0.085974
    224       0.146535  -0.117590  -0.056016   0.040809   0.004918  -0.025398
    225      -0.114761   0.046665  -0.090501  -0.043943   0.032049  -0.033363
    226       0.057878   0.044501   0.325219   0.100681  -0.019478   0.125530
    227       0.177705  -0.153706  -0.068114   0.060419   0.002591  -0.031938
    228      -0.062345  -0.000686  -0.073917  -0.016859   0.025382  -0.018574
    229       0.043532  -0.004847   0.213428   0.162212  -0.013387   0.029540
    230       0.137920  -0.100878  -0.051580   0.021152   0.006484  -0.018113
    231      -0.038171  -0.021387  -0.086542  -0.020430   0.025129  -0.019108
    232       0.039616  -0.037110   0.270763   0.280294  -0.026148   0.024287
    233       0.162006  -0.124060  -0.060292   0.025885   0.005328  -0.019005
    234      -0.050267  -0.012291  -0.056079   0.000727   0.021917  -0.010403
    235       0.037499  -0.009822   0.112060   0.113130  -0.001393  -0.017877
    236       0.098294  -0.054378  -0.035766  -0.004373   0.009474  -0.009901
    237      -0.017181  -0.041685  -0.055696   0.010265   0.019310  -0.004996
    238       0.028698  -0.046344   0.090041   0.192475  -0.005048  -0.059457
    239       0.091488  -0.041361  -0.032287  -0.019163   0.010673  -0.004666
    240      -0.024173  -0.029559  -0.021820   0.030328   0.016401  -0.002776
    241      -0.018850  -0.022516  -0.059204   0.007745   0.014983  -0.054781
    242       0.031045   0.037960  -0.009280  -0.052899   0.016614  -0.002102
    243      -0.017990  -0.034091  -0.021066   0.030320   0.016607  -0.002593
    244      -0.019468  -0.024790  -0.076763  -0.005158   0.007795  -0.040994
    245      -0.003636   0.060816  -0.008494  -0.047758   0.018937  -0.004198
                 12         13         14         15         16         17    
      0      -0.009029  -0.009834  -0.020358  -0.035057   0.005724   0.027518
      1      -0.013393  -0.018066  -0.006043  -0.007498  -0.001569   0.007153
      2       0.011231   0.004932   0.041850   0.031791   0.067493  -0.068609
      3       0.001009   0.004389  -0.008109  -0.009940   0.021472   0.020400
      4      -0.027401  -0.043256  -0.052093  -0.005346  -0.030445   0.060637
      5       0.005391  -0.007733   0.014430   0.040053   0.052391  -0.035751
      6       0.007770   0.003074   0.006652  -0.014081  -0.001550  -0.006564
      7      -0.006481  -0.003275   0.016888   0.009181  -0.030791  -0.007434
      8      -0.037772  -0.002216   0.009233   0.023011   0.014803   0.019654
      9      -0.004994  -0.019904  -0.021638  -0.025086   0.049315  -0.000992
     10      -0.018626  -0.008074   0.006688   0.002729  -0.025425   0.000512
     11       0.009589  -0.019585   0.018422   0.035242   0.068878  -0.023628
     12      -0.001891  -0.005129  -0.012756  -0.034947   0.011748   0.006610
     13      -0.013752  -0.009054   0.002954  -0.005866  -0.022851   0.003060
     14      -0.005647  -0.005250   0.030192   0.041292   0.050491  -0.020550
     15      -0.006408  -0.013014  -0.018811  -0.033460   0.036634   0.003362
     16      -0.019809  -0.002425   0.008227  -0.004544  -0.035185   0.003405
     17       0.008391  -0.012667   0.026414   0.036298   0.057743  -0.017177
     18      -0.015837  -0.013194  -0.011617  -0.019684   0.057288   0.001819
     19      -0.027749   0.002931   0.017667   0.006637  -0.040412   0.004953
     20       0.006936  -0.010836   0.028231   0.038293   0.054099  -0.016835
     21       0.000343  -0.017644  -0.025233  -0.033423   0.016598   0.003175
     22      -0.018749   0.007554  -0.001629  -0.035589  -0.008949   0.005102
     23       0.028712  -0.014595  -0.001022  -0.002811   0.023234  -0.016273
     24      -0.025129  -0.019206   0.066991  -0.011158   0.021940   0.037425
     25      -0.000945   0.011966  -0.127098   0.002699   0.025600  -0.065873
     26       0.040188  -0.016085  -0.003900  -0.047922  -0.003570  -0.001455
     27      -0.053144  -0.014736   0.142574  -0.002291   0.064962   0.069965
     28       0.017466   0.004432  -0.206195   0.081146  -0.013399  -0.132764
     29       0.029803  -0.014187   0.025884  -0.050597   0.012932   0.013776
     30      -0.014850  -0.026205   0.068102   0.004193  -0.032604   0.029074
     31      -0.008631   0.026895  -0.159723  -0.064920   0.127635  -0.048987
     32       0.066044  -0.020419  -0.046354  -0.086467  -0.056477  -0.008858
     33      -0.035082  -0.027314   0.143716   0.022849  -0.029843   0.056242
     34       0.004516   0.030697  -0.262733  -0.037477   0.161438  -0.104402
     35       0.075451  -0.021791  -0.048638  -0.119152  -0.079458   0.001495
     36       0.021587  -0.032302  -0.028223  -0.001599  -0.094215  -0.015729
     37      -0.034161   0.038595  -0.060046  -0.172767   0.196951   0.042143
     38       0.080040  -0.023399  -0.085737  -0.079084  -0.082606  -0.031011
     39       0.030525  -0.038242  -0.028940   0.012489  -0.141244  -0.024830
     40      -0.041943   0.051621  -0.084364  -0.231393   0.288286   0.060520
     41       0.100402  -0.026944  -0.118995  -0.105562  -0.126271  -0.038508
     42       0.045892  -0.031048  -0.125700  -0.025497  -0.095619  -0.048644
     43      -0.048058   0.034512   0.073760  -0.208047   0.151014   0.109278
     44       0.067582  -0.021893  -0.084699  -0.035815  -0.052542  -0.044607
     45       0.073487  -0.035842  -0.202151  -0.032606  -0.142591  -0.082305
     46      -0.066265   0.043856   0.154842  -0.292109   0.202199   0.178996
     47       0.078055  -0.024264  -0.116425  -0.030696  -0.072101  -0.061566
     48       0.034844  -0.023605  -0.121914  -0.040957  -0.039230  -0.037125
     49      -0.039616   0.018750   0.100101  -0.136606   0.045379   0.086139
     50       0.041693  -0.017462  -0.041340   0.002155   0.000997  -0.036133
     51       0.056012  -0.023416  -0.201760  -0.056387  -0.045598  -0.065905
     52      -0.053244   0.016816   0.203374  -0.166893   0.022027   0.140763
     53       0.032034  -0.016282  -0.037661   0.035630   0.021420  -0.046085
     54       0.019101   0.004092   0.026393   0.042625  -0.010247   0.009665
     55       0.001466  -0.019839   0.014809   0.024685  -0.005514  -0.000234
     56      -0.065485   0.037796  -0.002141  -0.054707  -0.039931  -0.009644
     57       0.054268   0.056994   0.027089   0.084842  -0.021042   0.031574
     58       0.037280   0.035808   0.018462   0.073463  -0.021053   0.022825
     59      -0.169361  -0.099360   0.030572  -0.113982  -0.060090  -0.064884
     60       0.009045  -0.029518   0.043089   0.067426  -0.007221   0.011000
     61       0.088060   0.072980   0.021330   0.148140  -0.003194   0.060130
     62      -0.200100  -0.196681   0.054904  -0.090596  -0.029349  -0.069909
     63       0.065544   0.058727   0.040696   0.129558  -0.024525   0.043982
     64       0.043827   0.022462   0.018291   0.085137  -0.001573   0.030042
     65      -0.194360  -0.065795   0.021149  -0.176470  -0.108107  -0.092429
     66       0.114751   0.181441  -0.002173   0.090420  -0.039590   0.055728
     67       0.006247   0.053687   0.017410   0.023526  -0.069842  -0.005435
     68      -0.192780  -0.138648   0.040172  -0.121309  -0.059234  -0.076141
     69      -0.071126  -0.180548   0.072364   0.040701   0.017079  -0.032281
     70       0.033321  -0.059778   0.022712   0.095653   0.061506   0.017814
     71      -0.036946   0.087879  -0.014483  -0.048967  -0.042537   0.003310
     72      -0.110437  -0.245818   0.085306   0.008567   0.022508  -0.063551
     73      -0.020473  -0.151395   0.040064   0.046089   0.072107  -0.030279
     74       0.034857   0.195477  -0.040603  -0.017608  -0.036436   0.037422
     75      -0.034318  -0.133288   0.066068   0.101720   0.016442   0.011778
     76       0.040004  -0.074238   0.025677   0.114066   0.079950   0.020704
     77      -0.065595   0.107192  -0.019687  -0.114392  -0.087153  -0.018396
     78      -0.133755  -0.296440   0.098096   0.013293   0.031063  -0.071874
     79       0.100084   0.010019   0.009794   0.180020   0.080778   0.072555
     80      -0.061706  -0.004458   0.008449  -0.012518  -0.007409  -0.001852
     81       0.086903   0.132339   0.002381   0.064939  -0.031723   0.043560
     82      -0.060333  -0.054645   0.002688  -0.077821  -0.031535  -0.037837
     83      -0.017871   0.182779  -0.041684  -0.094182  -0.085856   0.009454
     84       0.074440   0.094458   0.031238   0.092889  -0.034860   0.029376
     85      -0.044502  -0.050763  -0.002699  -0.057618  -0.012929  -0.023358
     86      -0.054460   0.199240  -0.047208  -0.173116  -0.137257  -0.022094
     87       0.076212   0.118779  -0.005525   0.046565  -0.024577   0.042380
     88      -0.066056  -0.060364  -0.012402  -0.098394  -0.020170  -0.033029
     89       0.077143   0.316280  -0.076493  -0.040419  -0.073467   0.067221
     90       0.159598   0.276425  -0.034646   0.071651  -0.051670   0.081828
     91      -0.112964  -0.069204   0.011065  -0.152430  -0.083878  -0.080112
     92      -0.042889   0.138790  -0.030059  -0.100964  -0.083282  -0.004764
     93       0.003384  -0.018590  -0.024269  -0.031219   0.024746   0.008761
     94      -0.010418  -0.008643   0.010405   0.013759  -0.019204   0.001935
     95       0.016266  -0.016978   0.016026   0.026211   0.036618  -0.012434
     96      -0.008109   0.004471  -0.012987  -0.023514   0.016711   0.006076
     97      -0.015489   0.001993   0.016534   0.019577  -0.019599  -0.000231
     98       0.000672   0.005575   0.020433   0.016105  -0.014164  -0.005201
     99       0.005631  -0.002167  -0.021066  -0.033640  -0.036953   0.041931
    100      -0.006097   0.000162   0.019359   0.029598  -0.013141   0.007311
    101       0.014974  -0.001561   0.011278   0.003969  -0.074540   0.033827
    102      -0.002115   0.014478  -0.012923  -0.028170  -0.051934   0.045631
    103      -0.009492   0.008286   0.023893   0.033689  -0.017120   0.008196
    104       0.003906   0.014909   0.013235  -0.005457  -0.121947   0.047461
    105       0.027553  -0.027069  -0.038349  -0.050275  -0.071758   0.071668
    106       0.007824  -0.011943   0.016230   0.034741  -0.003371   0.014371
    107       0.041609  -0.027272  -0.000009   0.003294  -0.076408   0.055177
    108       0.037634  -0.031084  -0.044347  -0.057989  -0.115280   0.100894
    109       0.014910  -0.013284   0.018145   0.042541  -0.000493   0.021768
    110       0.051587  -0.031382  -0.006821  -0.006398  -0.125595   0.086411
    111       0.035070  -0.044847  -0.046824  -0.056341  -0.046717   0.058731
    112       0.011263  -0.021004   0.011425   0.030358   0.005995   0.008580
    113       0.052468  -0.044315  -0.000741   0.015950  -0.008421   0.029855
    114       0.050267  -0.062423  -0.059042  -0.068476  -0.067631   0.075364
    115       0.020528  -0.028988   0.009821   0.034754   0.018963   0.010211
    116       0.070792  -0.061881  -0.007930   0.016596  -0.000073   0.039069
    117       0.022289  -0.039741  -0.039146  -0.046741   0.003530   0.026077
    118       0.002104  -0.019022   0.008921   0.020019  -0.002757   0.002190
    119       0.039706  -0.038900   0.007885   0.027693   0.047509  -0.005057
    120       0.025689  -0.051835  -0.044245  -0.050156   0.024444   0.018210
    121       0.003473  -0.024498   0.006104   0.017168   0.004023  -0.000545
    122       0.047462  -0.052259   0.007370   0.036866   0.094345  -0.020569
    123      -0.037382   0.039272   0.007987  -0.004854   0.072005  -0.039286
    124      -0.030715   0.015472   0.019874   0.015435  -0.028279  -0.010167
    125      -0.032367   0.038644   0.033824   0.017768  -0.004463  -0.038053
    126      -0.042565   0.050376   0.012969  -0.000520   0.071124  -0.047994
    127      -0.000542  -0.028823  -0.001901  -0.002088  -0.054774   0.034674
    128      -0.057467   0.055452   0.045546   0.024246   0.052261  -0.071588
    129      -0.042015   0.058328   0.012023  -0.001883   0.038420  -0.044469
    130       0.046430  -0.077845  -0.019432  -0.005463  -0.073736   0.088899
    131      -0.069221   0.066678   0.050037   0.025298   0.060983  -0.085557
    132      -0.055437   0.068451   0.025415   0.012204   0.104027  -0.071133
    133      -0.023802  -0.007133   0.004838  -0.003368  -0.047788   0.009455
    134      -0.096788   0.094305   0.060058   0.026878   0.074533  -0.117554
    135      -0.035178   0.034521   0.006049  -0.008353   0.069959  -0.035601
    136      -0.002881  -0.033597  -0.006270  -0.010505  -0.060041   0.036775
    137      -0.027550   0.021073   0.036994   0.026025   0.066450  -0.041296
    138      -0.046203   0.035555   0.009885  -0.002469   0.120649  -0.050415
    139      -0.070195   0.059355   0.034754   0.016852  -0.021855  -0.049020
    140      -0.023446   0.030799   0.030536   0.017088  -0.013877  -0.028406
    141      -0.020234   0.002704  -0.007253  -0.013429   0.110082  -0.015613
    142      -0.053774   0.040633   0.021489   0.005942  -0.040532  -0.023571
    143      -0.015525   0.016777   0.029894   0.021449   0.006859  -0.024252
    144      -0.086952   0.076711   0.033848   0.014148   0.168055  -0.103735
    145      -0.073635   0.062834   0.032923   0.012281  -0.027903  -0.048234
    146      -0.043778   0.051361   0.036457   0.016003  -0.005788  -0.046749
    147      -0.037901   0.024599   0.004150  -0.006093   0.118800  -0.039126
    148      -0.113340   0.107872   0.060216   0.032792   0.009326  -0.103733
    149      -0.005167   0.019694   0.023657   0.013071  -0.052324  -0.007334
    150      -0.055802   0.071525   0.024158   0.009267   0.084628  -0.071178
    151      -0.038190   0.030798   0.029810   0.027148  -0.010105  -0.028548
    152      -0.054331   0.068779   0.041382   0.013846  -0.036197  -0.056509
    153      -0.053746   0.078834   0.024114   0.006894   0.044580  -0.061918
    154      -0.011279   0.000359   0.017803   0.023842  -0.021608   0.007031
    155      -0.062733   0.077283   0.045062   0.015124  -0.028497  -0.068338
    156      -0.053580   0.066082   0.021961   0.007638   0.088462  -0.067986
    157      -0.062096   0.065871   0.048093   0.042827   0.017593  -0.070606
    158      -0.041753   0.062015   0.034408   0.006412  -0.086311  -0.030253
    159      -0.075309   0.095804   0.039899   0.025425   0.133762  -0.110901
    160      -0.047993   0.039175   0.031546   0.023890  -0.012682  -0.037679
    161      -0.076645   0.091432   0.051108   0.017092  -0.016413  -0.087451
    162      -0.003538  -0.002132  -0.013585  -0.021502   0.014957   0.025178
    163      -0.016323  -0.025971  -0.027509  -0.005062  -0.018512   0.037748
    164       0.006690  -0.005791   0.021021   0.028471   0.051301  -0.042845
    165       0.001559   0.001808  -0.009848  -0.019618   0.015851   0.023361
    166       0.004549  -0.009865  -0.010998   0.003435  -0.017278   0.027130
    167       0.007125  -0.016135   0.001937   0.003306   0.031838  -0.026381
    168       0.011831  -0.022155  -0.030616  -0.041509   0.016006   0.021781
    169       0.087264  -0.044384   0.012907   0.025994   0.059633  -0.070995
    170       0.044458  -0.047659  -0.006607  -0.006548   0.058985  -0.062363
    171       0.011534  -0.042359  -0.049941  -0.060460   0.014769   0.024794
    172       0.120098  -0.078872   0.019470   0.035799   0.117922  -0.133460
    173       0.066494  -0.061034   0.007159   0.009332   0.098389  -0.105318
    174       0.023614  -0.019888  -0.026258  -0.038318   0.017697   0.016053
    175       0.132011  -0.036913   0.028077   0.036712   0.063883  -0.091466
    176       0.054590  -0.063282  -0.034234  -0.037584   0.034620  -0.042899
    177       0.032028  -0.039528  -0.043577  -0.056221   0.017404   0.014152
    178       0.200993  -0.066797   0.046060   0.054672   0.127725  -0.172499
    179       0.085223  -0.089215  -0.041742  -0.045552   0.056471  -0.072462
    180       0.023785   0.007777  -0.000135  -0.012690   0.018469   0.014087
    181       0.088237   0.009578   0.020112   0.023982  -0.016377  -0.004959
    182       0.025181  -0.045183  -0.051922  -0.058253  -0.019525   0.015962
    183       0.032965   0.009818   0.003317  -0.010293   0.018827   0.010388
    184       0.122801   0.016409   0.031551   0.031288  -0.016395  -0.017665
    185       0.033426  -0.056732  -0.072969  -0.082336  -0.040158   0.032622
    186       0.011730   0.032877   0.021378   0.009725   0.017850   0.017211
    187      -0.001406   0.048303  -0.002417   0.001909  -0.097779   0.099548
    188      -0.015687  -0.011794  -0.042732  -0.048202  -0.048417   0.054866
    189       0.011128   0.054754   0.041930   0.029842   0.017478   0.016298
    190      -0.037700   0.086084  -0.008368  -0.008107  -0.162711   0.170175
    191      -0.039776   0.003159  -0.056444  -0.064439  -0.091698   0.102598
    192       0.001481   0.029330   0.016397   0.006303   0.017893   0.020779
    193      -0.041116   0.036250  -0.018685  -0.008138  -0.095038   0.111826
    194      -0.023505   0.001642  -0.015974  -0.017051  -0.021197   0.031886
    195      -0.005921   0.048513   0.033656   0.024355   0.018659   0.022142
    196      -0.106892   0.063448  -0.038525  -0.026580  -0.158460   0.192371
    197      -0.053046   0.027199  -0.008791  -0.008739  -0.043220   0.061802
    198      -0.012808  -0.008599  -0.010434  -0.025024   0.046936   0.003878
    199      -0.024871  -0.000852   0.010295  -0.005850  -0.037124   0.005307
    200      -0.004593  -0.002176   0.030143   0.022599   0.051245  -0.014577
    201      -0.023471  -0.000564   0.040289   0.043883  -0.033196  -0.002958
    202       0.097585   0.051408  -0.135302   0.032645   0.079787  -0.094517
    203      -0.017916  -0.011610  -0.013808   0.087727   0.053492   0.209830
    204      -0.015675   0.002978   0.042857   0.027397  -0.040474  -0.042339
    205       0.034140   0.032272  -0.048455   0.028755   0.008954  -0.068125
    206      -0.004842  -0.006310  -0.016076   0.070611   0.049735   0.163250
    207      -0.012626   0.004831   0.032310   0.036596  -0.031156  -0.026324
    208       0.019525   0.014281  -0.017587   0.022529   0.000357  -0.042541
    209      -0.004232  -0.000217   0.002974   0.040792   0.019585   0.084837
    210      -0.029093   0.001272  -0.016846   0.081035   0.006525   0.056785
    211       0.144390   0.010580   0.123993  -0.064760  -0.002924  -0.000772
    212      -0.020765   0.001318  -0.007983   0.044483   0.010766   0.057433
    213      -0.044339  -0.003891  -0.044082   0.108422   0.025740   0.107919
    214       0.251353   0.025750   0.203059  -0.128520   0.008793   0.007007
    215      -0.029815  -0.003044  -0.031622   0.069018   0.031696   0.111273
    216      -0.025524   0.004559  -0.032614   0.090275   0.021254   0.075839
    217       0.133576  -0.014031   0.172199  -0.072064  -0.025957   0.035526
    218      -0.025558   0.008532   0.010616   0.017684  -0.024195  -0.037649
    219      -0.038732   0.001801  -0.073570   0.124966   0.052228   0.141014
    220       0.233490  -0.017714   0.292422  -0.144160  -0.032080   0.071415
    221      -0.038513   0.009803   0.001114   0.020867  -0.030736  -0.059327
    222      -0.004318   0.011504   0.004730   0.054055  -0.003207   0.011493
    223      -0.006429  -0.034681   0.064403   0.015366  -0.042004   0.026766
    224      -0.013654   0.014166   0.041062  -0.012976  -0.050127  -0.103467
    225      -0.000982   0.014347  -0.006527   0.060328   0.008184   0.025261
    226      -0.017077  -0.054827   0.098085   0.013169  -0.060767   0.055429
    227      -0.017248   0.019801   0.055235  -0.034083  -0.076568  -0.176138
    228       0.012792   0.014882   0.056379   0.009163  -0.042217  -0.071186
    229      -0.133778  -0.029781  -0.087190   0.105894  -0.033393  -0.018530
    230       0.003071   0.012562   0.053335  -0.016919  -0.042000  -0.075904
    231       0.029617   0.020370   0.086353  -0.019970  -0.061881  -0.122576
    232      -0.245405  -0.045891  -0.176113   0.176063  -0.043897  -0.026692
    233       0.012206   0.016966   0.077407  -0.041423  -0.062634  -0.128419
    234       0.008221   0.011483   0.068953   0.001718  -0.055991  -0.089380
    235      -0.118126  -0.005317  -0.120460   0.105263  -0.013420  -0.051174
    236       0.007697   0.005292   0.033366   0.010607  -0.006688   0.019463
    237       0.021538   0.014471   0.109041  -0.031662  -0.087136  -0.154696
    238      -0.216472  -0.002523  -0.232578   0.172923  -0.007881  -0.082940
    239       0.019806   0.004058   0.040910   0.008382   0.000201   0.041018
    240      -0.007181   0.005897   0.047902   0.003057  -0.050022  -0.090876
    241      -0.026423   0.023014   0.031563   0.027178  -0.068679  -0.053466
    242       0.007631  -0.004794  -0.036757   0.073338   0.069931   0.169387
    243      -0.004288   0.006558   0.049738   0.007784  -0.051674  -0.093054
    244      -0.016014   0.018023   0.020387   0.025522  -0.056903  -0.042503
    245      -0.006019  -0.004791  -0.024377   0.080631   0.056490   0.159718
                 18         19         20         21         22         23    
      0      -0.007887  -0.007991  -0.031604   0.047147  -0.018364   0.070649
      1      -0.010353  -0.005664   0.013161   0.003819   0.000959  -0.004780
      2       0.084536   0.033449  -0.048574  -0.066776   0.138394  -0.046483
      3       0.044319  -0.000945  -0.043008   0.075574  -0.020470   0.104114
      4      -0.016712  -0.052103   0.056052   0.204465  -0.188439  -0.105789
      5       0.096575   0.005669  -0.023680   0.072906   0.017771  -0.116574
      6       0.000702   0.001518  -0.051312   0.003483   0.023804   0.007891
      7      -0.019571  -0.008511  -0.039138  -0.018369   0.024273  -0.015456
      8       0.023928  -0.019393  -0.037946   0.040075  -0.018440   0.058718
      9       0.015106   0.013394   0.000238  -0.017556   0.025934  -0.050918
     10      -0.016628  -0.009748  -0.033150  -0.028188   0.032566   0.008159
     11       0.063543   0.009618  -0.006853   0.051251  -0.030909  -0.010392
     12       0.000414   0.002125  -0.027479   0.015713   0.019902   0.028514
     13      -0.020860  -0.008831  -0.023257  -0.008151   0.019104   0.000987
     14       0.063878   0.006681  -0.041421   0.006911   0.038781   0.037463
     15       0.011230   0.007858  -0.012993  -0.003163   0.034132  -0.025220
     16      -0.021062  -0.013725  -0.044418  -0.010811   0.040475   0.018648
     17       0.059417   0.014327  -0.020741   0.028367  -0.008338   0.046432
     18       0.027985  -0.002305  -0.019188   0.003681   0.030652  -0.045388
     19      -0.015104  -0.020630  -0.060576  -0.020299   0.074067   0.043076
     20       0.059366   0.012870  -0.024809   0.023314   0.002305   0.055461
     21      -0.001692   0.015396  -0.013179  -0.009731   0.040494  -0.028239
     22      -0.013692  -0.024251  -0.037247  -0.000297   0.030006   0.015101
     23       0.025737   0.028454  -0.007702   0.015134  -0.006587   0.039257
     24      -0.010143   0.092648  -0.032378   0.017732   0.032087  -0.003417
     25       0.058977  -0.192907  -0.028683  -0.019375   0.039539   0.026052
     26      -0.013452   0.067906   0.003609   0.002308  -0.003449   0.008987
     27       0.001820   0.143698  -0.038156   0.042704   0.020216   0.021410
     28       0.095841  -0.305840  -0.052834  -0.024991   0.049772   0.052534
     29      -0.012159   0.091661   0.003380   0.010647  -0.007860   0.014977
     30      -0.035565   0.111119  -0.048717   0.017129   0.035267  -0.006229
     31       0.094078  -0.233898   0.018993  -0.034391   0.040047   0.004861
     32      -0.055427   0.076832   0.012701  -0.021652   0.007401  -0.033410
     33      -0.043487   0.176449  -0.064544   0.040541   0.024525   0.016351
     34       0.156150  -0.379312   0.029686  -0.051868   0.049233   0.015232
     35      -0.086368   0.109060   0.019846  -0.031122   0.011034  -0.059162
     36      -0.051435   0.045299  -0.047019  -0.012572   0.051136  -0.036794
     37       0.053373  -0.090724   0.059319  -0.026490   0.028013  -0.029228
     38      -0.057268   0.043728   0.009573  -0.032008   0.013634  -0.040377
     39      -0.072412   0.059243  -0.062070  -0.013584   0.053531  -0.039061
     40       0.084170  -0.123712   0.103401  -0.037219   0.027216  -0.045988
     41      -0.089373   0.049082   0.014413  -0.049042   0.020673  -0.069344
     42      -0.040519  -0.040088  -0.024845  -0.041349   0.062594  -0.063257
     43      -0.026402   0.096805   0.043165  -0.005436   0.016419  -0.041144
     44      -0.016550   0.000626   0.000306  -0.019567   0.010555  -0.009612
     45      -0.053269  -0.093488  -0.021420  -0.066152   0.075080  -0.088100
     46      -0.060563   0.215801   0.072657  -0.000294   0.006287  -0.068321
     47      -0.017618  -0.027004  -0.001220  -0.027986   0.015462  -0.015120
     48      -0.015731  -0.052305  -0.008165  -0.037408   0.057272  -0.057546
     49      -0.058047   0.124140  -0.007272   0.005801   0.018403  -0.018274
     50       0.024670  -0.005676  -0.007896   0.005243  -0.000618   0.031689
     51      -0.008248  -0.121344   0.006999  -0.058747   0.066593  -0.081189
     52      -0.113436   0.264054  -0.015742   0.020420   0.010621  -0.025423
     53       0.054164  -0.035234  -0.015723   0.015505  -0.004639   0.057302
     54      -0.009394  -0.019481  -0.131530   0.005594  -0.022730  -0.055688
     55      -0.004480  -0.006159  -0.009300  -0.012125   0.038965   0.026883
     56      -0.005886  -0.011208  -0.050590   0.024739  -0.024040  -0.007866
     57      -0.019361  -0.035340  -0.178176   0.006951  -0.052778  -0.096020
     58      -0.018260  -0.025294  -0.068244  -0.012350   0.000937  -0.028569
     59      -0.016680  -0.002137  -0.082341   0.006680  -0.034349  -0.074956
     60      -0.012431  -0.025799  -0.175378  -0.001704  -0.036620  -0.099878
     61      -0.016571  -0.039955  -0.103110  -0.013480  -0.010797  -0.049990
     62      -0.005854   0.001836  -0.101631  -0.006207  -0.019191  -0.094446
     63      -0.027566  -0.048966  -0.227696   0.000336  -0.079487  -0.153754
     64      -0.008644  -0.021999  -0.058221  -0.011991   0.017372  -0.005567
     65      -0.035780  -0.000914  -0.073539   0.010451  -0.057786  -0.093215
     66      -0.025741  -0.043030  -0.157545   0.022429  -0.064214  -0.064004
     67      -0.040056  -0.027707  -0.077869  -0.012874  -0.031905  -0.072380
     68      -0.016807   0.000165  -0.089518   0.001458  -0.034028  -0.090225
     69       0.009401  -0.013670  -0.159550  -0.008992  -0.008267  -0.073626
     70       0.039072  -0.006694   0.019230  -0.003608   0.077604   0.096851
     71      -0.007781  -0.012749  -0.042338   0.029369  -0.025588  -0.000070
     72       0.016590   0.001678  -0.153120  -0.020900   0.008669  -0.120420
     73       0.052483   0.018837   0.034317  -0.021786   0.106408   0.018769
     74      -0.003987  -0.018568  -0.018694   0.042233  -0.024736   0.032040
     75       0.002436  -0.042394  -0.184063   0.011154  -0.038830   0.009645
     76       0.051612  -0.006511   0.026732  -0.001433   0.088216   0.111321
     77      -0.036051  -0.003580  -0.052999   0.017350  -0.041245  -0.063521
     78       0.021821   0.000943  -0.163142  -0.023345   0.011220  -0.116675
     79       0.046382  -0.034643   0.013534   0.020921   0.061255   0.196763
     80       0.014889  -0.017256  -0.052203   0.031077  -0.013356   0.029154
     81      -0.024404  -0.031504  -0.147999   0.015445  -0.045658  -0.067063
     82      -0.019036   0.013857   0.039242  -0.015972   0.054950   0.032944
     83      -0.035412  -0.013348  -0.037700   0.035423  -0.043996  -0.017682
     84      -0.023816  -0.034030  -0.213008  -0.011086  -0.049345  -0.153350
     85      -0.008921   0.010615   0.059523  -0.002635   0.058155   0.083315
     86      -0.065056  -0.002088  -0.049337   0.016271  -0.050534  -0.100434
     87      -0.021062  -0.027598  -0.113802   0.025619  -0.038494  -0.023665
     88      -0.014273   0.017392   0.090789   0.002815   0.062069   0.103022
     89      -0.031479  -0.029601  -0.010372   0.070313  -0.057440   0.068971
     90      -0.039069  -0.041369  -0.133677   0.037203  -0.064055  -0.036665
     91      -0.048184   0.025715   0.003225  -0.046856   0.048003  -0.085805
     92      -0.032921  -0.009599  -0.044140   0.026834  -0.038890  -0.034562
     93       0.005585   0.010073   0.003290  -0.019210   0.019575  -0.057008
     94      -0.001263  -0.011772  -0.032974  -0.015332   0.019935   0.032643
     95       0.048590   0.006380  -0.007984   0.040394  -0.036049  -0.007458
     96      -0.004525   0.008229   0.016432  -0.019535   0.014969  -0.027916
     97      -0.002315  -0.012904  -0.026849  -0.012686   0.014872   0.050309
     98       0.006988   0.000851  -0.006103   0.009583  -0.000310   0.024980
     99       0.002142   0.013501   0.026911  -0.060302   0.000446   0.001000
    100       0.024265  -0.007336  -0.013609  -0.007939  -0.024364   0.067450
    101       0.011791   0.006017   0.003742  -0.035733  -0.011632   0.056912
    102      -0.002889   0.013971   0.038847  -0.070066  -0.004153   0.037860
    103       0.024282  -0.006747  -0.006823  -0.010165  -0.029950   0.085311
    104      -0.016926   0.003788   0.008832  -0.070760   0.013844   0.090389
    105       0.013523   0.017528   0.021813  -0.088975  -0.013295  -0.018797
    106       0.051545  -0.003089  -0.010449  -0.001414  -0.055973   0.065198
    107       0.050886   0.013218   0.006313  -0.039605  -0.057999   0.043734
    108       0.019756   0.022057   0.030664  -0.123273  -0.028874   0.005409
    109       0.072869   0.000999  -0.000770  -0.000048  -0.085315   0.081574
    110       0.054182   0.017495   0.014510  -0.077950  -0.070522   0.068452
    111       0.012984   0.013826   0.003059  -0.067685  -0.002578  -0.073228
    112       0.048780  -0.005263  -0.021098   0.006455  -0.047236   0.038142
    113       0.080339   0.012500  -0.003786   0.013317  -0.084060  -0.009516
    114       0.017702   0.014752  -0.005113  -0.083999  -0.008167  -0.094973
    115       0.067857  -0.003041  -0.019624   0.016150  -0.071837   0.028253
    116       0.107473   0.015954  -0.004742   0.019031  -0.118745  -0.031208
    117       0.007035   0.009801  -0.005146  -0.030451   0.016203  -0.093145
    118       0.021052  -0.010033  -0.032889  -0.000846  -0.005828   0.026479
    119       0.076840   0.008662  -0.011179   0.054587  -0.066707  -0.030632
    120       0.010369   0.007648  -0.018353  -0.016530   0.020859  -0.126647
    121       0.020626  -0.011089  -0.039284   0.003174  -0.001079   0.010676
    122       0.101567   0.010531  -0.019795   0.082493  -0.082916  -0.060586
    123      -0.021069   0.002707   0.017504  -0.014421  -0.026801  -0.042199
    124      -0.028923  -0.020572  -0.039973  -0.035278   0.031027   0.061821
    125      -0.038324  -0.011722  -0.024030  -0.020492   0.005489   0.035051
    126      -0.035859  -0.004681   0.023974   0.041228   0.012707  -0.054371
    127       0.013588  -0.001678  -0.043976  -0.107793   0.003897   0.080927
    128      -0.033350  -0.002812  -0.050957  -0.198997  -0.168158   0.058906
    129      -0.064618  -0.020675   0.036845   0.172192   0.150073  -0.076014
    130       0.084463   0.021403  -0.018736  -0.072535  -0.012157   0.087621
    131      -0.047457  -0.006640  -0.058815  -0.223547  -0.180808   0.059877
    132      -0.035128  -0.004774   0.022521   0.013037  -0.058513  -0.048709
    133      -0.022643  -0.012377  -0.059672  -0.138481   0.012628   0.078182
    134      -0.087273  -0.018844  -0.074811  -0.254135  -0.180016   0.056539
    135      -0.021165   0.005201   0.018604  -0.013396  -0.017688  -0.047590
    136       0.006377  -0.000346  -0.052779  -0.142644   0.010082   0.080422
    137       0.033505   0.022754  -0.039517  -0.252761  -0.275871   0.076285
    138       0.011482   0.019824  -0.004638  -0.196229  -0.200985  -0.016351
    139      -0.086834  -0.040068  -0.056832  -0.052397   0.036370   0.055549
    140      -0.031873  -0.010779  -0.017727   0.012088   0.033286   0.033024
    141       0.052311   0.034194  -0.004409  -0.233789  -0.242433  -0.005727
    142      -0.069272  -0.034554  -0.055069  -0.059338   0.024498   0.055223
    143      -0.002541   0.001154  -0.019875  -0.035191  -0.013115   0.048973
    144      -0.020415   0.011137  -0.020335  -0.259822  -0.254382  -0.012708
    145      -0.094214  -0.042358  -0.060587  -0.064803   0.028153   0.053753
    146      -0.055068  -0.017463  -0.029336  -0.031384   0.000089   0.031681
    147       0.026630   0.025333  -0.005223  -0.215314  -0.221537  -0.012445
    148      -0.137935  -0.056737  -0.066125  -0.058766   0.039762   0.048444
    149      -0.037732  -0.016433   0.001585   0.138448   0.150224   0.017797
    150      -0.059190  -0.015772   0.030325   0.110929   0.052104  -0.071651
    151      -0.038268  -0.027412  -0.030124   0.030182   0.053242   0.046473
    152      -0.104845  -0.036893  -0.027645   0.074652   0.135014   0.019369
    153      -0.084902  -0.027427   0.043479   0.202784   0.155776  -0.075969
    154       0.011869  -0.008846  -0.020239  -0.021953  -0.003563   0.069689
    155      -0.117447  -0.041342  -0.031971   0.081312   0.141864   0.012678
    156      -0.050230  -0.011454   0.026792   0.080047   0.026023  -0.067014
    157      -0.078042  -0.046630  -0.024622   0.140180   0.114937   0.015831
    158      -0.112879  -0.040661  -0.014317   0.129741   0.215269   0.026107
    159      -0.072641  -0.023633   0.029908   0.150549   0.036153  -0.093973
    160      -0.058344  -0.033337  -0.038844   0.026616   0.070414   0.042532
    161      -0.138025  -0.048511  -0.039478   0.088589   0.150347   0.003441
    162       0.020923  -0.004125  -0.035533   0.064304  -0.024477   0.100251
    163      -0.008318  -0.027817   0.031630   0.106281  -0.103558  -0.054228
    164       0.077655   0.014605  -0.027043   0.013983   0.056406  -0.096306
    165       0.026632  -0.000526  -0.040464   0.057502  -0.016891   0.107652
    166       0.008468  -0.014033   0.025870   0.063343  -0.073199  -0.058391
    167       0.037622   0.006854  -0.019168   0.008151   0.033051  -0.071063
    168      -0.042881  -0.019916  -0.035681   0.077594  -0.057626   0.174639
    169      -0.107766  -0.036350   0.017547   0.044871  -0.062290  -0.065067
    170      -0.059608  -0.016665  -0.018183   0.016774   0.004651  -0.020280
    171      -0.095962  -0.036836  -0.030144   0.101902  -0.099743   0.224529
    172      -0.196632  -0.061383   0.015067   0.068634  -0.093582  -0.074984
    173      -0.092630  -0.025039  -0.022322   0.020556   0.004120  -0.053199
    174      -0.043141  -0.017215  -0.037662   0.065154  -0.042391   0.179090
    175      -0.111450  -0.026770   0.012723  -0.004203  -0.005298  -0.056687
    176      -0.117010  -0.030312  -0.009025   0.020694  -0.023362   0.075289
    177      -0.102585  -0.033993  -0.031603   0.080720  -0.076990   0.231893
    178      -0.211041  -0.047055   0.005456  -0.014694   0.001849  -0.055076
    179      -0.198649  -0.050657  -0.006676   0.029415  -0.048335   0.117620
    180       0.034219   0.007518  -0.047056   0.031557   0.018289   0.117886
    181       0.019629   0.011643   0.016602  -0.045418   0.050326  -0.045460
    182      -0.066030  -0.016344  -0.001923   0.009137  -0.015053   0.112522
    183       0.035548   0.010366  -0.048218   0.019596   0.032806   0.120603
    184       0.021897   0.021672   0.012762  -0.090165   0.103436  -0.030529
    185      -0.106590  -0.025037   0.005253   0.007345  -0.030399   0.185353
    186       0.109424   0.028430  -0.053105   0.012040   0.059460   0.047905
    187       0.152022   0.038314   0.024935  -0.029235   0.037843  -0.054515
    188       0.039899   0.009608  -0.003787  -0.000932   0.013544   0.053321
    189       0.171205   0.048175  -0.058875  -0.015965   0.107151  -0.008408
    190       0.261571   0.070416   0.027844  -0.062496   0.082073  -0.050884
    191       0.084067   0.021775   0.000824  -0.009904   0.020624   0.082446
    192       0.103654   0.023647  -0.051053   0.027540   0.040033   0.048615
    193       0.137384   0.022038   0.030118   0.030902  -0.031174  -0.060457
    194       0.088205   0.019796  -0.011994   0.001110   0.034966  -0.040922
    195       0.162479   0.040238  -0.057345   0.012889   0.074718  -0.002593
    196       0.232935   0.040347   0.038512   0.046722  -0.041848  -0.061063
    197       0.170974   0.040092  -0.014226  -0.005434   0.059983  -0.083585
    198       0.007543   0.025788   0.001034  -0.121471  -0.022379   0.008882
    199      -0.029259  -0.005231  -0.035125  -0.080184   0.010110   0.031286
    200       0.040354   0.023341  -0.008577  -0.084077  -0.091985   0.055404
    201      -0.003929  -0.048839   0.134377  -0.009127  -0.004802   0.003988
    202      -0.003179   0.327423   0.032014   0.024131  -0.000974   0.044673
    203      -0.092654  -0.067011   0.045374  -0.037577   0.027346  -0.040262
    204       0.012274  -0.027668   0.132013  -0.002945  -0.004393   0.014722
    205      -0.005305   0.133188   0.014971   0.004789  -0.023731  -0.028833
    206      -0.074462  -0.029871   0.050553  -0.030100   0.029286  -0.023329
    207       0.002760  -0.019016   0.133210  -0.005658  -0.002343   0.012007
    208      -0.001735   0.072843   0.023242   0.001588  -0.021123  -0.028121
    209      -0.042412  -0.021621   0.053145  -0.019813   0.020689  -0.014570
    210      -0.038063  -0.004903   0.110095  -0.019199   0.012012  -0.005803
    211       0.004691  -0.020643   0.029129  -0.004742  -0.011841  -0.024267
    212      -0.033422  -0.010167   0.060502  -0.015740   0.015670  -0.010741
    213      -0.062465  -0.000573   0.095923  -0.027332   0.022186  -0.013908
    214       0.012523  -0.055597   0.028803  -0.007965  -0.014934  -0.037941
    215      -0.058435  -0.007575   0.045492  -0.024464   0.026186  -0.020128
    216      -0.048292   0.004838   0.101325  -0.022876   0.014013  -0.015414
    217      -0.001568  -0.075785   0.032671  -0.007930   0.004033  -0.000940
    218       0.006865  -0.001785   0.089367  -0.001001  -0.002937   0.004245
    219      -0.080209   0.018774   0.076568  -0.032894   0.025676  -0.029653
    220       0.002966  -0.160255   0.035326  -0.013935   0.012106   0.001253
    221       0.013908   0.008493   0.094883   0.002415  -0.007080   0.007348
    222      -0.017168  -0.004501   0.122643  -0.013639   0.000898  -0.007356
    223      -0.015375  -0.017724   0.032061  -0.003148   0.011420   0.023048
    224       0.037437  -0.007184   0.110841   0.008744  -0.015845   0.014008
    225      -0.024217   0.001624   0.116596  -0.016290   0.001558  -0.015346
    226      -0.022069  -0.053201   0.034219  -0.004950   0.026125   0.046573
    227       0.068344  -0.001321   0.130835   0.019811  -0.029913   0.024333
    228       0.023523  -0.021487   0.148628  -0.000451  -0.013254   0.011270
    229      -0.020537   0.086728   0.028411   0.004018  -0.000160   0.016376
    230       0.028387  -0.020302   0.105224   0.004289  -0.010393   0.010553
    231       0.048599  -0.029484   0.163913   0.007308  -0.023958   0.018157
    232      -0.031036   0.137990   0.028340   0.008327   0.005135   0.034919
    233       0.052997  -0.024818   0.120736   0.012424  -0.020827   0.018839
    234       0.032648  -0.027208   0.155537   0.003178  -0.014452   0.020993
    235      -0.013024   0.121385   0.024224   0.005215  -0.017036  -0.012510
    236      -0.012416  -0.026351   0.075484  -0.010312   0.008506  -0.004110
    237       0.064096  -0.040429   0.181676   0.012868  -0.026291   0.034565
    238      -0.017931   0.197768   0.021597   0.010049  -0.023946  -0.015936
    239      -0.019682  -0.035011   0.068786  -0.013572   0.012668  -0.007194
    240       0.033273  -0.008164   0.117905   0.002462  -0.001274   0.021483
    241      -0.014466  -0.037306  -0.021125  -0.014394  -0.047595  -0.107973
    242      -0.075894   0.005133   0.048502  -0.025521   0.034320  -0.007045
    243       0.030302  -0.005489   0.145053  -0.004854   0.002037   0.014698
    244      -0.020248  -0.008829  -0.044966  -0.016229  -0.022152  -0.080065
    245      -0.066647  -0.015044   0.071658  -0.013407   0.011314   0.003997
                 24         25         26         27         28         29    
      0      -0.007203  -0.010010   0.001619  -0.020869   0.002461   0.020360
      1      -0.037180  -0.002851   0.059806   0.026124   0.038484  -0.050506
      2      -0.011082  -0.000732  -0.046091  -0.043378   0.006765  -0.014049
      3       0.006368  -0.029960  -0.066546  -0.030596  -0.026418   0.008413
      4       0.008095   0.095429  -0.042632  -0.009170  -0.018102   0.226998
      5       0.026231   0.061338  -0.139299  -0.081623  -0.046447   0.177141
      6       0.004826   0.006223   0.028960  -0.097564  -0.036997   0.014353
      7      -0.020588  -0.001547   0.076449  -0.059092   0.025941  -0.011185
      8      -0.009179   0.012116  -0.079309   0.138322   0.150115   0.018308
      9      -0.036105   0.026951   0.035629   0.098444  -0.044705   0.011319
     10      -0.008375   0.021170   0.022580   0.034375   0.002130   0.005581
     11      -0.051422  -0.012837   0.132535   0.049524  -0.053873   0.014871
     12      -0.004505  -0.004380   0.010233  -0.046733  -0.016652   0.019770
     13      -0.025059  -0.007096   0.061895  -0.022202   0.038916  -0.005926
     14      -0.015989   0.001989  -0.048108   0.042214   0.062267  -0.000227
     15      -0.020399   0.000284   0.017495   0.023501  -0.011001   0.011922
     16       0.000174  -0.010979   0.012248  -0.034813   0.053013   0.007220
     17      -0.044087   0.006303   0.037930   0.032936   0.004135  -0.010843
     18      -0.018136  -0.025414   0.036822   0.027809  -0.005581   0.021014
     19       0.023891  -0.009685  -0.066354  -0.038338   0.102352   0.005564
     20      -0.039833   0.010538   0.013228   0.030219   0.017841  -0.011679
     21      -0.015842   0.013322   0.017526   0.037697  -0.015414   0.016045
     22      -0.004738  -0.040247   0.020175  -0.080870   0.056467   0.013073
     23      -0.033649   0.015379   0.031280   0.028874  -0.003872  -0.017579
     24      -0.030192   0.009780   0.030422   0.032390  -0.008882   0.021521
     25      -0.015278  -0.022218   0.042478  -0.074746   0.045644   0.003577
     26      -0.013972   0.006845   0.007001   0.030214  -0.001493  -0.014763
     27      -0.048004   0.019046   0.044873   0.043801  -0.014592   0.022273
     28      -0.027487  -0.029127   0.070183  -0.108167   0.058225  -0.001140
     29      -0.018967   0.010102   0.009794   0.036195  -0.004245  -0.014066
     30      -0.026995  -0.014621   0.026738  -0.000942   0.009444   0.026498
     31      -0.005544   0.028245   0.033587  -0.000994   0.005864  -0.001186
     32       0.012797  -0.012347  -0.022445   0.017385   0.008013  -0.007187
     33      -0.040945  -0.021809   0.035591  -0.009612   0.016089   0.026307
     34      -0.011386   0.054542   0.052856   0.016255  -0.009289  -0.012586
     35       0.028374  -0.022159  -0.041710   0.014379   0.011494  -0.000050
     36      -0.007652  -0.034496   0.013290  -0.029273   0.020091   0.030850
     37       0.013710   0.056029  -0.000494   0.064898  -0.020762   0.008699
     38       0.017527  -0.021065  -0.024477   0.002258   0.013897  -0.006432
     39      -0.005991  -0.058995   0.010826  -0.063148   0.037423   0.033535
     40       0.023866   0.108078  -0.009431   0.142122  -0.060741   0.005606
     41       0.036069  -0.038121  -0.044240  -0.014725   0.021978  -0.001310
     42       0.010642  -0.020613   0.000915  -0.009488   0.006915   0.028102
     43       0.018483   0.014468  -0.021697   0.024779   0.006768   0.020060
     44      -0.001725  -0.007458   0.000330   0.009947   0.007877  -0.011039
     45       0.028185  -0.032851  -0.013572  -0.024053   0.013980   0.028492
     46       0.031583   0.028773  -0.048243   0.064583  -0.008579   0.025361
     47       0.002717  -0.012569  -0.001913   0.001778   0.011519  -0.011441
     48       0.007009   0.005362   0.004620   0.024058  -0.011230   0.024510
     49       0.006130  -0.036484  -0.008342  -0.053664   0.045671   0.020763
     50      -0.027635   0.011852   0.029405   0.024060  -0.001547  -0.017129
     51       0.020909   0.010640  -0.003752   0.033830  -0.018087   0.028170
     52       0.010945  -0.055227  -0.023368  -0.073272   0.056562   0.027332
     53      -0.042740   0.019359   0.045938   0.027070  -0.003604  -0.023889
     54       0.008833   0.052007   0.039073  -0.017833  -0.006378  -0.006658
     55      -0.027874  -0.020396   0.050818  -0.048034   0.057999  -0.003186
     56      -0.005641   0.022817  -0.012007   0.053131   0.075322   0.009013
     57       0.007717   0.073674   0.040597   0.037732   0.011877  -0.022696
     58      -0.030646   0.004934   0.056609   0.018251   0.079420  -0.024587
     59      -0.007122   0.035840   0.040448   0.028491   0.032457  -0.004292
     60       0.012179   0.078334   0.047279   0.019401  -0.001002  -0.024297
     61      -0.029108   0.026260   0.033309   0.085805   0.115573  -0.045060
     62       0.000289   0.056585   0.035350   0.045800   0.037466  -0.019808
     63       0.004899   0.097404   0.045781   0.097738   0.028669  -0.048752
     64      -0.025422   0.006310   0.041304   0.015561   0.087254  -0.021398
     65      -0.018763   0.015266   0.076781  -0.007565   0.000281   0.006130
     66       0.001829   0.054422   0.027607   0.037211   0.022873  -0.008919
     67      -0.044493  -0.008220   0.096204   0.003631   0.051091  -0.025033
     68      -0.006836   0.040244   0.048551   0.026898   0.025383  -0.008854
     69       0.011069   0.063919   0.025557   0.020835   0.029099  -0.002805
     70      -0.033686  -0.039122  -0.047584   0.030608   0.176619   0.024478
     71      -0.006781   0.019710  -0.014055   0.048068   0.073762   0.008654
     72       0.019166   0.077872   0.053997  -0.076298  -0.069839  -0.036433
     73      -0.020522  -0.016304  -0.004443  -0.132134   0.010726  -0.032320
     74      -0.011920   0.007078  -0.045824   0.071688   0.110703   0.017280
     75      -0.002226   0.044778  -0.036351   0.224828   0.239387   0.065226
     76      -0.035020  -0.041986  -0.074322   0.051127   0.209797   0.031801
     77       0.001033   0.033422   0.071816  -0.070145  -0.077363  -0.031795
     78       0.018781   0.079299   0.044793  -0.049150  -0.041932  -0.028332
     79      -0.049229  -0.063964  -0.140521   0.242372   0.411332   0.096250
     80      -0.010091   0.018290  -0.068337   0.137382   0.181557   0.036387
     81       0.011455   0.066338   0.053214  -0.017222  -0.014339  -0.011492
     82      -0.034569  -0.046686   0.118660  -0.188191  -0.025694  -0.002847
     83      -0.006840   0.022997   0.050810  -0.038606   0.008840   0.003936
     84       0.021945   0.107497   0.089520  -0.031088  -0.089670  -0.048922
     85      -0.038213  -0.063572   0.063287  -0.119142   0.055287   0.021169
     86      -0.004107   0.041740   0.184812  -0.228875  -0.170603  -0.038279
     87       0.005531   0.043300   0.032629  -0.009373   0.023902   0.006886
     88      -0.043358  -0.080754   0.080195  -0.162578   0.043227   0.026694
     89      -0.010472   0.003763  -0.034782   0.077366   0.150168   0.048596
     90       0.009569   0.061216   0.052588  -0.017543   0.012340   0.004954
     91      -0.028660  -0.013244   0.271258  -0.390473  -0.240990  -0.062259
     92      -0.005818   0.026710   0.060969  -0.051912  -0.013355  -0.004847
     93      -0.002426  -0.000591   0.019883   0.088152  -0.038824  -0.020581
     94       0.028218   0.016452   0.001121   0.047453  -0.044666  -0.003054
     95      -0.020405  -0.036197   0.115327   0.031702  -0.047454  -0.023142
     96      -0.073778   0.054252  -0.006777   0.049633  -0.030686  -0.020878
     97      -0.002800   0.042946  -0.008224   0.031631  -0.052981  -0.000231
     98      -0.075616   0.037173   0.056439   0.012755  -0.036208  -0.023730
     99      -0.095209   0.092359  -0.072850  -0.009912   0.017576   0.014423
    100      -0.028596   0.044855  -0.000624  -0.021199  -0.035252   0.019410
    101      -0.095683   0.080369  -0.018951  -0.046978   0.012831   0.012787
    102      -0.174192   0.160482  -0.106758  -0.060497   0.031900   0.034971
    103      -0.068654   0.075922  -0.012521  -0.048453  -0.028297   0.029665
    104      -0.166430   0.167157  -0.093610  -0.079317   0.039820   0.030506
    105       0.004200   0.022172  -0.093879  -0.019954   0.067497   0.031095
    106       0.015331   0.000558   0.015950  -0.036767  -0.031424   0.032895
    107      -0.000952  -0.005632  -0.005380  -0.071939   0.042659   0.036443
    108      -0.003526   0.044361  -0.147529  -0.075718   0.115953   0.066947
    109       0.004651   0.003366   0.011560  -0.073304  -0.021779   0.053398
    110      -0.007902   0.018729  -0.064475  -0.128652   0.095329   0.073184
    111       0.130696  -0.091466  -0.037704   0.049868   0.046884  -0.005399
    112       0.081406  -0.055240   0.040505   0.001244  -0.042047   0.013881
    113       0.116089  -0.139617   0.090285  -0.016161   0.005722   0.000300
    114       0.236195  -0.169250  -0.043471   0.059035   0.073279  -0.005107
    115       0.124822  -0.104718   0.062270  -0.006448  -0.035527   0.015880
    116       0.214012  -0.234690   0.116205  -0.022954   0.025030   0.003525
    117       0.106720  -0.090747   0.017367   0.101825  -0.004265  -0.037247
    118       0.080806  -0.036992   0.026900   0.045615  -0.055301  -0.006012
    119       0.090454  -0.139003   0.147187   0.037747  -0.047943  -0.032071
    120       0.175403  -0.159770   0.053946   0.139198  -0.010167  -0.055111
    121       0.112230  -0.066563   0.040069   0.063829  -0.056461  -0.014514
    122       0.161627  -0.222198   0.204573   0.070826  -0.065873  -0.049598
    123      -0.061264   0.000483   0.027868   0.001113   0.022325  -0.015769
    124       0.041796   0.046622  -0.047486   0.053570  -0.075996   0.007835
    125      -0.011052   0.018260   0.021220   0.019462  -0.041260  -0.011254
    126      -0.052211  -0.020326   0.039034  -0.004915   0.037327  -0.017290
    127      -0.030396   0.130950  -0.061264   0.105936  -0.135362  -0.014248
    128       0.058718  -0.026935  -0.000708  -0.045522   0.000653   0.030971
    129      -0.024700  -0.031634   0.018953   0.031796   0.051231   0.020404
    130      -0.262572   0.256523   0.048965   0.141288  -0.278512  -0.241225
    131       0.113014  -0.056746  -0.025435  -0.058688   0.034292   0.082685
    132      -0.050424  -0.048531   0.069448  -0.058730   0.040689  -0.056923
    133       0.096223   0.068604  -0.127719   0.095069  -0.056803   0.119357
    134       0.248203  -0.130330  -0.088649  -0.080813   0.119317   0.215983
    135      -0.074349   0.002169   0.035608   0.006777   0.035943  -0.016816
    136       0.007871   0.123017  -0.096103   0.121254  -0.099580   0.051310
    137      -0.127208   0.060791   0.102506  -0.058651  -0.105831  -0.167713
    138      -0.026835  -0.006887  -0.004696  -0.033245   0.037193   0.010762
    139       0.173234  -0.019408  -0.107944   0.033893  -0.046326   0.041612
    140      -0.038166   0.031576   0.036135   0.030691  -0.051545  -0.021978
    141      -0.082811   0.060100  -0.026400   0.008311  -0.039845  -0.070272
    142       0.139933   0.027367  -0.132089   0.063793  -0.106699  -0.031019
    143      -0.063175   0.043358   0.051600   0.030978  -0.046617  -0.003631
    144       0.086604  -0.103362  -0.011516  -0.102808   0.145582   0.136250
    145       0.192821  -0.016577  -0.135185   0.038923  -0.062079   0.019484
    146       0.033719   0.000752  -0.009098   0.012561  -0.036151  -0.010525
    147      -0.045038   0.014721  -0.012051  -0.021762   0.012803  -0.015361
    148       0.285603  -0.121784  -0.106059  -0.032351   0.066634   0.164502
    149      -0.106770   0.062648   0.076900   0.064707  -0.081626  -0.063456
    150      -0.029017  -0.067386   0.068296  -0.023571   0.067119  -0.019004
    151       0.043887   0.007825  -0.008748   0.027554  -0.046969   0.005286
    152       0.074773  -0.018020  -0.016560   0.055067  -0.044308  -0.006730
    153      -0.026033  -0.065747   0.048270  -0.026079   0.096167   0.012647
    154      -0.039412   0.067459  -0.010664   0.000015  -0.038180   0.030984
    155       0.099561  -0.036294  -0.013681   0.063830  -0.049831  -0.017544
    156      -0.034735  -0.057900   0.065432  -0.020481   0.057712  -0.022899
    157       0.096986  -0.072608   0.038678   0.015550  -0.022492  -0.012789
    158       0.051142   0.014269  -0.050640   0.052091  -0.018971   0.034392
    159       0.002673  -0.134822   0.126316  -0.042054   0.077385  -0.051611
    160       0.082181  -0.003443  -0.025207   0.050766  -0.063042  -0.005328
    161       0.140944  -0.065007  -0.011315   0.077237  -0.060589  -0.036190
    162       0.001544  -0.023432  -0.045005  -0.023356  -0.009654  -0.017039
    163       0.004063   0.048222  -0.046395  -0.010668   0.015322  -0.035892
    164       0.020383   0.044665  -0.120460  -0.077833  -0.014572   0.024570
    165       0.006761  -0.030654  -0.058365  -0.032088  -0.013855  -0.057282
    166       0.024128   0.037058  -0.080151  -0.022224   0.015896  -0.221945
    167       0.023781   0.039504  -0.119097  -0.074537  -0.006671  -0.081771
    168      -0.004661  -0.048456  -0.035743  -0.010431  -0.013195  -0.070543
    169       0.019333   0.053227  -0.081962  -0.029146   0.013376  -0.184702
    170       0.013053   0.031078  -0.101486  -0.059116  -0.006670  -0.078414
    171      -0.009919  -0.061786  -0.023958   0.007907  -0.011511  -0.102372
    172       0.029718   0.069801  -0.121776  -0.043718   0.012797  -0.242592
    173       0.023551   0.048203  -0.132474  -0.076995  -0.008010  -0.100752
    174      -0.011299  -0.052001  -0.017205  -0.005571  -0.016068  -0.015443
    175      -0.006462   0.044063  -0.005116  -0.007582   0.005442   0.031275
    176      -0.017726  -0.000288  -0.023653  -0.008527  -0.004468   0.004014
    177      -0.023877  -0.062813   0.007049   0.017820  -0.012409  -0.015307
    178      -0.015754   0.058528  -0.000642  -0.012820  -0.001018   0.120864
    179      -0.030945  -0.003737  -0.002905   0.008184  -0.003758   0.035125
    180      -0.003535  -0.043617  -0.023505  -0.027070  -0.023185   0.049581
    181      -0.023712   0.007080   0.087915   0.030012   0.004068   0.179452
    182      -0.033341  -0.029047   0.041854   0.027196  -0.001783   0.071880
    183      -0.010282  -0.047372  -0.001930  -0.020163  -0.024868   0.108102
    184      -0.050656  -0.008696   0.173371   0.058718  -0.002070   0.404522
    185      -0.059812  -0.056764   0.117650   0.072018  -0.000048   0.171775
    186       0.013007  -0.027884  -0.054985  -0.054292  -0.025313   0.031332
    187      -0.003012  -0.012448   0.068280   0.029477   0.009545   0.014611
    188      -0.012768  -0.023222   0.009763   0.005112  -0.001589   0.000356
    189       0.020468  -0.018199  -0.059478  -0.070143  -0.028173   0.069687
    190      -0.011518  -0.043329   0.134757   0.056392   0.009192   0.083622
    191      -0.021963  -0.048517   0.056255   0.030524  -0.000537   0.028325
    192       0.018382  -0.023163  -0.076147  -0.058994  -0.023262  -0.021889
    193       0.020744   0.008243  -0.024449   0.000226   0.014625  -0.190781
    194       0.016191   0.015026  -0.076347  -0.049205  -0.004659  -0.076689
    195       0.029954  -0.012540  -0.099992  -0.083412  -0.028252  -0.015324
    196       0.026621  -0.004176  -0.024128   0.007311   0.019574  -0.263102
    197       0.027841   0.019407  -0.095875  -0.067012  -0.007027  -0.096772
    198      -0.098286   0.096470  -0.021684   0.113719  -0.043769  -0.051767
    199      -0.048140   0.045080   0.008938   0.012934   0.023404  -0.028438
    200      -0.148275   0.060674   0.083401   0.024343  -0.018119  -0.069973
    201       0.011156   0.006498  -0.002668   0.016867   0.006311  -0.003503
    202       0.067068   0.115092   0.061724  -0.014170   0.041439  -0.016249
    203      -0.023437  -0.058986  -0.016730  -0.017226  -0.026040  -0.000819
    204       0.024953   0.031833   0.011273   0.007806   0.007248  -0.002561
    205      -0.057602  -0.087496  -0.051258   0.019154  -0.022119   0.001303
    206       0.001757  -0.015449   0.007313  -0.028841  -0.021785  -0.001339
    207       0.027397   0.033374   0.016367   0.002911   0.012882  -0.006849
    208      -0.074372  -0.116394  -0.087688   0.043717  -0.070731   0.024156
    209       0.006260  -0.004295   0.012946  -0.032991  -0.014708  -0.002748
    210       0.016012   0.009655   0.013384  -0.019099  -0.006971  -0.005378
    211      -0.054357  -0.085861  -0.064296   0.031079  -0.060135   0.020291
    212       0.006308  -0.003162   0.009991  -0.025572  -0.012019  -0.002646
    213       0.015125   0.004774   0.018305  -0.036212  -0.014776  -0.005841
    214      -0.078567  -0.123438  -0.088298   0.039313  -0.081924   0.026939
    215       0.003838  -0.010675   0.013686  -0.043243  -0.021778  -0.002677
    216       0.001156  -0.014992  -0.000595  -0.020301  -0.025011  -0.000495
    217       0.011999   0.016674   0.014731  -0.008894   0.005028  -0.003917
    218       0.007445   0.003466  -0.001363   0.006196  -0.001331  -0.001209
    219      -0.009785  -0.035387  -0.004242  -0.038128  -0.042804   0.002326
    220       0.032542   0.048396   0.043613  -0.026632   0.026482  -0.012922
    221       0.006758   0.003261  -0.005174   0.013385  -0.000488  -0.000437
    222      -0.001754  -0.016278  -0.012205   0.002547  -0.022447   0.001956
    223       0.062975   0.095593   0.071439  -0.035120   0.056998  -0.022572
    224       0.007767   0.007233  -0.009565   0.027920   0.004833   0.000039
    225      -0.015958  -0.039329  -0.026957   0.005231  -0.039102   0.007168
    226       0.129703   0.198926   0.152479  -0.077571   0.127139  -0.049355
    227       0.006367   0.008921  -0.020305   0.051825   0.009681   0.002331
    228       0.013493   0.012835  -0.004158   0.022002   0.003683  -0.002523
    229       0.025851   0.038416   0.020069  -0.003729   0.013018  -0.004012
    230       0.010243   0.009635  -0.002919   0.017675   0.005563  -0.001936
    231       0.011860   0.013505  -0.011999   0.040319   0.009158  -0.001462
    232       0.061078   0.093391   0.055924  -0.017409   0.042317  -0.013162
    233       0.011139   0.014285  -0.008237   0.035193   0.013204  -0.001524
    234       0.029023   0.038370   0.010894   0.020847   0.020825  -0.007275
    235      -0.048203  -0.075959  -0.064511   0.037662  -0.055361   0.020660
    236       0.009607   0.003670   0.008877  -0.014989  -0.005188  -0.003356
    237       0.038825   0.056341   0.013180   0.038506   0.037111  -0.009955
    238      -0.066546  -0.103345  -0.088773   0.053475  -0.074769   0.028549
    239       0.009798   0.003100   0.012092  -0.022335  -0.006505  -0.003872
    240       0.030560   0.044450   0.018782  -0.010150  -0.010724   0.003524
    241      -0.163629  -0.258346  -0.117164   0.016878  -0.022337  -0.010396
    242       0.022448   0.018807   0.020211  -0.027111  -0.017282   0.000749
    243       0.033514   0.044835   0.024021  -0.017353  -0.026947   0.001620
    244      -0.092226  -0.128645  -0.020139  -0.021065   0.011626  -0.018490
    245       0.013351   0.009754  -0.007759   0.033310   0.021825   0.000826
                 30         31         32         33         34         35    
      0      -0.005416   0.021026   0.003692  -0.031358   0.028980   0.039700
      1      -0.032658  -0.002738  -0.000502   0.024860   0.031267  -0.002263
      2      -0.001977  -0.016512  -0.007078   0.029045  -0.001410  -0.024122
      3       0.013288  -0.039053  -0.016269   0.040376  -0.033886  -0.044875
      4       0.015003  -0.003595  -0.044568  -0.005353   0.004871   0.018873
      5       0.041056  -0.034468  -0.037574   0.026722  -0.044020  -0.039904
      6      -0.011523   0.026500  -0.027752  -0.048619  -0.007391   0.011828
      7      -0.015759   0.013894  -0.049373   0.001314  -0.034122  -0.024362
      8       0.022503   0.030183   0.013225   0.031779   0.009185   0.027852
      9      -0.034548  -0.042831   0.000959  -0.002820   0.019896  -0.020894
     10      -0.001973  -0.005203  -0.005310   0.016243  -0.016500  -0.022704
     11      -0.027267  -0.034091   0.064638  -0.003507   0.012585  -0.012796
     12      -0.006783   0.020758   0.011694  -0.032113   0.031139   0.032075
     13      -0.011239   0.012297  -0.018348   0.010028  -0.005981  -0.006694
     14      -0.005620  -0.000713  -0.020763   0.025702   0.010516   0.006153
     15      -0.009666  -0.005140   0.038582  -0.006133   0.040615   0.006099
     16       0.016095   0.027176   0.010134   0.016160  -0.003159   0.007872
     17      -0.050619  -0.016112  -0.037418  -0.005986   0.049534   0.025453
     18       0.026866  -0.006889   0.105737   0.011485  -0.010560  -0.010293
     19       0.030520   0.045048  -0.020329   0.031511  -0.006376   0.011656
     20      -0.050853  -0.010860  -0.052123  -0.003220   0.054412   0.027950
     21      -0.020224  -0.001511   0.033478  -0.008561   0.072387  -0.007705
     22       0.040492   0.031333   0.071479   0.012757  -0.003848   0.058863
     23      -0.069783  -0.013730  -0.081614  -0.022080   0.085549   0.044718
     24      -0.037501   0.006130   0.032941  -0.013527   0.122374   0.008294
     25       0.025234   0.018920   0.063605   0.007834   0.009142   0.079084
     26      -0.043930  -0.010953  -0.067773  -0.014145   0.042522   0.021418
     27      -0.069435   0.003584   0.010714  -0.024687   0.181813   0.024383
     28       0.022894   0.023719   0.071008   0.007201   0.020978   0.117337
     29      -0.054031  -0.011985  -0.075056  -0.017659   0.061108   0.024090
     30      -0.010581   0.016906   0.067797  -0.005073   0.098186   0.024899
     31      -0.009030   0.000263   0.020633  -0.002337   0.036909   0.021311
     32       0.008520  -0.003438  -0.013325   0.004156  -0.031580  -0.008057
     33      -0.025731   0.019301   0.049576  -0.010518   0.121973   0.050496
     34      -0.034452  -0.012564  -0.010117  -0.011054   0.060901   0.018077
     35       0.037020   0.002168   0.021203   0.014116  -0.066328  -0.028043
     36       0.037349   0.026887   0.127340   0.010423   0.038522   0.017471
     37      -0.020486  -0.011581   0.002104  -0.005455   0.050096  -0.048042
     38       0.025386   0.001581   0.008099   0.009733  -0.052859  -0.005500
     39       0.063838   0.037583   0.160260   0.019039   0.007336   0.040527
     40      -0.060162  -0.034367  -0.052767  -0.018413   0.090263  -0.119183
     41       0.064910   0.009054   0.049923   0.022524  -0.108080  -0.017547
     42       0.046152   0.021005   0.123263   0.012584   0.012460  -0.027765
     43       0.023060   0.003510   0.057247   0.009830  -0.001806  -0.007393
     44      -0.009879  -0.003447  -0.022889  -0.001940   0.003692   0.009814
     45       0.079982   0.026726   0.151358   0.023448  -0.040953  -0.048021
     46       0.023446  -0.005786   0.052280   0.011600  -0.015881  -0.036757
     47       0.000808  -0.000776  -0.013656   0.001327  -0.012084   0.006045
     48       0.016312   0.008941   0.084462   0.002449   0.043729  -0.041001
     49       0.053207   0.026690   0.096035   0.018642  -0.025033   0.054966
     50      -0.060637  -0.011940  -0.073446  -0.019630   0.077208   0.037174
     51       0.032382   0.006869   0.106424   0.006985   0.025195  -0.074427
     52       0.073282   0.037599   0.120114   0.027859  -0.051002   0.071894
     53      -0.087615  -0.017800  -0.109585  -0.029128   0.108895   0.054939
     54      -0.014686   0.023360  -0.013981  -0.025341  -0.006212   0.003072
     55      -0.012826   0.020686  -0.062357   0.003026  -0.038375  -0.020002
     56       0.009418   0.022532  -0.000154   0.008180  -0.005352   0.005171
     57      -0.014639   0.006711  -0.001039   0.018645  -0.001456  -0.011952
     58      -0.013231  -0.003461  -0.049541   0.058388  -0.035794  -0.044218
     59      -0.000963   0.006902  -0.000058  -0.014706  -0.014589  -0.028488
     60      -0.019709   0.012978  -0.005088   0.061197   0.007505   0.010042
     61      -0.014618  -0.017768  -0.045003   0.217605  -0.011783  -0.017094
     62      -0.009070   0.006621  -0.002822   0.147079   0.013417   0.019849
     63      -0.019017  -0.020396   0.005553   0.127651   0.009087  -0.022902
     64      -0.013547   0.009220  -0.052572   0.108209  -0.023470  -0.009522
     65       0.002900  -0.006557   0.002700  -0.221016  -0.054415  -0.111118
     66      -0.005184   0.008283   0.001253  -0.089682  -0.019137  -0.039425
     67      -0.011513  -0.030767  -0.045135  -0.100733  -0.070513  -0.130828
     68      -0.003858   0.003034  -0.000368   0.004538  -0.012208  -0.028399
     69      -0.007958   0.036311  -0.008107  -0.035568  -0.015968  -0.000231
     70       0.012959   0.051141  -0.062662   0.002569  -0.048937  -0.000768
     71       0.008320   0.021732  -0.002046   0.013409  -0.002230   0.009094
     72      -0.040779   0.016668  -0.034656   0.074508   0.033122   0.073866
     73      -0.041903   0.016645  -0.105787   0.188264   0.035210   0.123313
     74       0.018109   0.025507   0.002068   0.002723  -0.006802   0.001479
     75       0.058539   0.085582   0.042016  -0.258842  -0.119218  -0.143423
     76       0.019343   0.061222  -0.064815   0.003500  -0.053092   0.005359
     77      -0.029479  -0.018951  -0.013541   0.085653   0.042459   0.042476
     78      -0.033421   0.025556  -0.030650   0.053632   0.021233   0.062987
     79       0.082505   0.105872  -0.018304  -0.199866  -0.147150  -0.126479
     80       0.034501   0.054328   0.006542  -0.043063  -0.037510  -0.015778
     81      -0.020188   0.025548  -0.018242  -0.014918  -0.007638   0.003776
     82      -0.039288   0.027889  -0.125787  -0.057678  -0.064930  -0.030582
     83      -0.014510   0.028547  -0.046367  -0.015489  -0.023456   0.000314
     84      -0.046794  -0.031450  -0.039092   0.321671   0.038207   0.036019
     85      -0.009338   0.055770  -0.079780  -0.228874  -0.076553  -0.043842
     86      -0.081968  -0.010304  -0.164761   0.232529  -0.023503   0.015157
     87      -0.006515   0.051523  -0.007110  -0.174957  -0.028120  -0.011671
     88      -0.014976   0.070420  -0.101109  -0.316527  -0.095726  -0.054371
     89       0.035485   0.090759   0.028005  -0.349941  -0.055229  -0.024609
     90      -0.013252   0.059475  -0.016532  -0.174617  -0.035204  -0.009995
     91      -0.119935  -0.036437  -0.257059   0.332300  -0.046129  -0.003235
     92      -0.021851   0.014253  -0.055533   0.057460  -0.014143   0.006113
     93       0.005093  -0.028515  -0.024403  -0.003331  -0.050764  -0.004598
     94       0.009816  -0.006770  -0.007331   0.002480  -0.021654  -0.014286
     95       0.015397  -0.013340   0.055531  -0.004909  -0.055293  -0.000583
     96       0.009347  -0.026713  -0.011120  -0.005705  -0.065737   0.015616
     97       0.012942  -0.006806   0.009021  -0.001257  -0.022960  -0.007591
     98       0.025584  -0.003022   0.042825  -0.000154  -0.056800  -0.009195
     99      -0.021681  -0.021851  -0.006361  -0.000625  -0.013382   0.007363
    100      -0.000948  -0.001739   0.061074  -0.004364   0.004916  -0.004733
    101      -0.007778   0.001455   0.043332   0.005098  -0.001411  -0.017177
    102      -0.037624  -0.023483   0.039079  -0.000782   0.004838   0.000746
    103      -0.007869  -0.001417   0.087413  -0.004609   0.015385  -0.009493
    104      -0.027144  -0.004352   0.039892   0.011269   0.006268  -0.022469
    105      -0.035545  -0.003571  -0.068067   0.007366   0.045612   0.003099
    106      -0.010979   0.003812   0.075380  -0.009817   0.041620   0.003862
    107      -0.025862   0.016487   0.032336   0.003050   0.067268  -0.009158
    108      -0.065705   0.006289  -0.071554   0.011919   0.115976  -0.000870
    109      -0.028956   0.004334   0.105577  -0.014804   0.077219   0.014595
    110      -0.056555   0.027624   0.023799   0.009006   0.140322  -0.015517
    111      -0.001477   0.004623  -0.122663   0.008133   0.002297   0.003450
    112       0.006203   0.007897   0.044157  -0.009033   0.019715   0.002815
    113       0.006480   0.018991   0.019043  -0.005626   0.017792   0.011962
    114       0.001318   0.021534  -0.178094   0.012445   0.029086   0.003899
    115       0.007352   0.014894   0.045079  -0.011538   0.031767   0.012194
    116       0.008744   0.034694  -0.001478  -0.007198   0.044494   0.024448
    117       0.021329  -0.012652  -0.092688   0.004514  -0.069878  -0.000840
    118       0.016624  -0.000640   0.008016  -0.003753  -0.018295  -0.008001
    119       0.028796  -0.000397   0.046904  -0.009758  -0.056853   0.009466
    120       0.038768  -0.011264  -0.110112   0.007803  -0.098236  -0.002707
    121       0.024179  -0.000217  -0.005259  -0.001604  -0.031818  -0.009362
    122       0.042658  -0.000652   0.056171  -0.012387  -0.076936   0.012814
    123       0.015147  -0.005178  -0.014613   0.003092  -0.052474   0.019153
    124       0.007164  -0.012563  -0.009580  -0.007601  -0.003709   0.000621
    125       0.023954   0.004033   0.019093  -0.003472  -0.018900  -0.005971
    126       0.010555  -0.000704  -0.017592   0.005474  -0.042382   0.016494
    127       0.019528  -0.040581  -0.008623  -0.015199  -0.073019   0.018979
    128       0.031492   0.033991   0.023195   0.002468   0.039413  -0.029335
    129      -0.137482  -0.114594   0.072683  -0.001978  -0.188905   0.078736
    130       0.473895   0.250673  -0.328261  -0.009410   0.251659  -0.092424
    131      -0.062970  -0.024227   0.091450   0.001934  -0.022952  -0.009420
    132       0.163158   0.132076  -0.120132   0.013847   0.145026  -0.046420
    133      -0.256646  -0.223939   0.186426  -0.019396  -0.284966   0.089893
    134      -0.326364  -0.192364   0.277735  -0.000748  -0.210271   0.053684
    135      -0.007904  -0.021859  -0.001624   0.006295  -0.082227   0.018583
    136      -0.149265  -0.164576   0.109423  -0.017675  -0.233891   0.065573
    137       0.489624   0.350439  -0.289021   0.014507   0.415256  -0.168440
    138       0.007651  -0.007940  -0.020017   0.002132  -0.051334   0.037337
    139      -0.020780  -0.006416  -0.050635  -0.011623   0.070109   0.028719
    140       0.028038   0.001652   0.029390  -0.003350  -0.032689  -0.015356
    141       0.101711   0.014980  -0.109219  -0.021251  -0.142344   0.384814
    142       0.072711   0.024773  -0.141900  -0.032140  -0.001014   0.356237
    143      -0.010793  -0.023886   0.075363   0.002418  -0.037308  -0.133427
    144      -0.141938  -0.052438   0.089115   0.029135   0.077249  -0.401155
    145       0.013173   0.009728  -0.102269  -0.021129   0.059324   0.177496
    146       0.026641   0.010881  -0.011538  -0.008274  -0.002205   0.056814
    147       0.040127   0.000541  -0.049672  -0.005433  -0.082061   0.153178
    148      -0.168782  -0.046090   0.061771   0.017579   0.206983  -0.430089
    149       0.066093   0.013542   0.030330  -0.004121  -0.064770   0.014547
    150       0.014180   0.021685  -0.024565   0.011839   0.004117  -0.006828
    151       0.014725   0.009112  -0.003668  -0.000461   0.028710  -0.028133
    152      -0.006744  -0.006346  -0.021725  -0.010186   0.020015   0.029910
    153      -0.068553  -0.022907   0.027919   0.014814  -0.008521  -0.054144
    154      -0.027488  -0.028559   0.085052   0.003797  -0.034866  -0.091281
    155       0.013806   0.009031  -0.053186  -0.011727   0.039562   0.053340
    156       0.025633   0.024026  -0.030160   0.010389  -0.002930   0.002692
    157       0.048339   0.056596  -0.045221   0.004595   0.108066  -0.028793
    158      -0.107728  -0.071506   0.055420  -0.007697  -0.027282  -0.024178
    159       0.092089   0.091071  -0.082560   0.016447   0.081068   0.008289
    160       0.031541   0.018020  -0.048845  -0.005580   0.045900   0.014992
    161       0.051780   0.037723  -0.108963  -0.014897   0.077936   0.096237
    162       0.001109  -0.011528  -0.005628   0.007717  -0.003277  -0.003541
    163      -0.012735   0.002595  -0.005114   0.007266   0.010616   0.002626
    164       0.015841  -0.003735  -0.007306   0.000120  -0.010460  -0.006661
    165       0.001684  -0.015381  -0.000613   0.009918  -0.012435  -0.011731
    166      -0.025077   0.009682   0.033293  -0.000994   0.005811  -0.014833
    167       0.003751   0.016444   0.019063  -0.030924   0.003711   0.015297
    168      -0.001957  -0.027707  -0.004778   0.027371  -0.020285  -0.025986
    169      -0.021310   0.015957   0.035170  -0.011968   0.010277  -0.009142
    170       0.002217   0.009257   0.016853  -0.021561  -0.000224   0.006661
    171      -0.007242  -0.037977  -0.006208   0.043945  -0.027042  -0.040397
    172      -0.025243   0.018414   0.043433  -0.016275   0.008238  -0.013485
    173       0.002371   0.016441   0.023026  -0.033164   0.001748   0.011577
    174       0.003390  -0.030439  -0.013389   0.029270  -0.021472  -0.023536
    175      -0.002261   0.012213   0.004987  -0.012250   0.012881   0.008243
    176       0.002734  -0.010123  -0.003062   0.008749  -0.005470  -0.008180
    177      -0.001218  -0.039108  -0.016971   0.045030  -0.022711  -0.034782
    178       0.007117   0.011969  -0.005957  -0.016495   0.014046   0.016113
    179       0.002306  -0.016993  -0.009640   0.019680  -0.005959  -0.014268
    180       0.014890  -0.023424  -0.019664   0.013549  -0.021248  -0.007874
    181       0.008959   0.004116  -0.022298  -0.001500   0.010623   0.016311
    182       0.004531  -0.019164  -0.018309   0.024093  -0.007074  -0.011013
    183       0.019841  -0.025367  -0.029126   0.015326  -0.021026  -0.003824
    184       0.027621  -0.004060  -0.059100   0.006634   0.011351   0.031127
    185       0.007471  -0.034110  -0.040666   0.047547  -0.009793  -0.016941
    186       0.017568  -0.010201  -0.010015  -0.007295  -0.016774   0.004017
    187      -0.005030   0.006500   0.002402  -0.002705   0.004413   0.000846
    188       0.001875  -0.007468  -0.001973   0.006439  -0.005386  -0.006228
    189       0.024113   0.000674  -0.009775  -0.025506  -0.011522   0.019948
    190       0.000319   0.003192  -0.008732   0.000840   0.001158   0.003159
    191       0.002392  -0.014879  -0.009538   0.017423  -0.010126  -0.012240
    192       0.012405  -0.009898  -0.002527  -0.005584  -0.016740  -0.001430
    193      -0.022349   0.009228   0.031720  -0.002435   0.002571  -0.015774
    194       0.001887   0.011765   0.017745  -0.023875   0.001088   0.009211
    195       0.018205  -0.002430  -0.000180  -0.020973  -0.017130   0.009102
    196      -0.030320   0.008141   0.041427   0.002472   0.000482  -0.025961
    197       0.003867   0.017713   0.023131  -0.035152   0.000131   0.014651
    198      -0.043094  -0.058156  -0.041588  -0.004385  -0.058871  -0.011208
    199       0.005854   0.000421   0.002772   0.018435  -0.063020  -0.014106
    200      -0.020110  -0.033638   0.053448   0.000117  -0.100529   0.004729
    201       0.004757   0.000969   0.013445   0.019398   0.002126   0.009226
    202       0.023916  -0.105135  -0.005273  -0.003530   0.012891   0.002221
    203       0.002808  -0.010717   0.009390   0.010700   0.004876   0.009129
    204       0.001536   0.009875   0.004443   0.005222  -0.003231  -0.000292
    205      -0.000181  -0.042558  -0.005096  -0.006514   0.016137   0.000994
    206       0.000477  -0.003497  -0.000105  -0.004422  -0.001842  -0.002310
    207       0.009659  -0.026604   0.005660   0.006358   0.002440   0.002081
    208      -0.044688   0.179834   0.006221   0.010008  -0.016735  -0.002582
    209       0.003932  -0.029950  -0.008849  -0.019994   0.000076  -0.009515
    210       0.007665  -0.030661  -0.000842  -0.006910   0.001517  -0.004219
    211      -0.039137   0.168252   0.004810   0.008910  -0.019409  -0.004683
    212       0.003647  -0.027172  -0.006698  -0.016650   0.000575  -0.008088
    213       0.008850  -0.042583  -0.005931  -0.016947   0.001344  -0.008818
    214      -0.051544   0.216288   0.004331   0.008892  -0.024743  -0.007339
    215       0.004037  -0.036555  -0.012232  -0.027483  -0.000015  -0.013268
    216      -0.001161   0.001140  -0.002878  -0.011009  -0.002765  -0.007695
    217       0.005799  -0.016852  -0.001451  -0.001487   0.000578  -0.001988
    218       0.000104   0.001549   0.003997   0.002397  -0.000144  -0.000209
    219      -0.005531   0.008161  -0.010063  -0.023846  -0.005185  -0.013680
    220       0.022303  -0.086045  -0.005702  -0.007392   0.007646  -0.002703
    221      -0.001505   0.011032   0.006426   0.006458  -0.000695   0.001357
    222      -0.006615   0.033565   0.004110   0.001505  -0.005293  -0.003759
    223       0.041485  -0.167923  -0.004683  -0.008901   0.018943   0.002638
    224      -0.003034   0.024483   0.011066   0.014991  -0.001407   0.004350
    225      -0.016349   0.072430   0.003810   0.000899  -0.010329  -0.005924
    226       0.092371  -0.384554  -0.012336  -0.022575   0.044678   0.006618
    227      -0.008029   0.055090   0.018235   0.028049  -0.003506   0.009073
    228       0.001281   0.011186   0.010779   0.014373  -0.000248   0.003754
    229       0.005693  -0.011016   0.002624   0.003515  -0.000910   0.000872
    230       0.000946   0.003905   0.008083   0.009454   0.000574   0.002601
    231      -0.001010   0.027306   0.016189   0.024631  -0.000315   0.008207
    232       0.022134  -0.073146   0.002250   0.002461   0.004424   0.002813
    233      -0.000183   0.015682   0.013499   0.019707   0.000887   0.007212
    234       0.009985  -0.021076   0.011667   0.016166   0.003633   0.006154
    235      -0.040214   0.173022   0.007925   0.013342  -0.019821  -0.002643
    236       0.004607  -0.025152  -0.002818  -0.010161   0.001208  -0.005388
    237       0.014198  -0.027640   0.019033   0.028549   0.006000   0.012063
    238      -0.055951   0.236239   0.010534   0.018705  -0.026656  -0.004142
    239       0.005957  -0.033546  -0.005337  -0.014542   0.001646  -0.006802
    240      -0.011383   0.049250  -0.009459  -0.017418  -0.012835  -0.013205
    241       0.033064  -0.263662  -0.020687  -0.031554   0.059591   0.003322
    242      -0.004433   0.036307   0.004363   0.004052  -0.008926   0.000780
    243      -0.014674   0.050185  -0.010610  -0.020237  -0.014321  -0.019926
    244       0.022801  -0.192574  -0.037826  -0.021544   0.020145  -0.012793
    245       0.003933   0.029648   0.017507   0.024773  -0.000633   0.010611
                 36         37         38         39         40         41    
      0      -0.023725   0.057564  -0.060491   0.020565   0.018965   0.046048
      1      -0.004196  -0.045790   0.068631  -0.017920  -0.005749  -0.007893
      2       0.010474  -0.071100   0.077363  -0.020441  -0.015966  -0.055838
      3       0.021132  -0.067826   0.071044  -0.022199  -0.024454  -0.093363
      4      -0.019431   0.026186  -0.014636   0.012322   0.023867   0.043685
      5       0.016239  -0.067218   0.059681  -0.010311  -0.011663  -0.072225
      6      -0.006157   0.033174  -0.048265   0.005604   0.000211  -0.011198
      7       0.015719  -0.036483   0.012767  -0.006518   0.000409   0.025750
      8      -0.006340   0.082103  -0.048522  -0.021081  -0.002688   0.008769
      9       0.004345  -0.012474   0.007288  -0.001753  -0.017824  -0.022410
     10      -0.010905  -0.022423   0.029626  -0.005124   0.036361  -0.004580
     11       0.013766  -0.017181   0.013095  -0.000108  -0.093370  -0.004705
     12      -0.019631   0.036927  -0.029271   0.016419   0.010509   0.008110
     13       0.001719  -0.028976   0.021570  -0.000994   0.008872   0.030232
     14      -0.003869   0.002045   0.016567  -0.014254  -0.005867  -0.017690
     15       0.004780   0.004716  -0.005379   0.002915  -0.012828  -0.005743
     16      -0.015231  -0.014737   0.028260   0.001242   0.030263   0.010311
     17      -0.021457  -0.008377   0.024728   0.011487  -0.009929  -0.011866
     18       0.014508   0.010630  -0.012794  -0.011704  -0.066371  -0.005144
     19      -0.017619  -0.003763   0.029500  -0.009708   0.061167   0.002588
     20      -0.022343  -0.007086   0.025594   0.009671   0.003583  -0.014082
     21       0.030366   0.000611  -0.018955  -0.001994   0.010090   0.002002
     22      -0.063498  -0.009064   0.063423   0.028690  -0.002169  -0.017890
     23      -0.039222  -0.013226   0.038101   0.031606   0.038384  -0.015177
     24       0.028669  -0.005665  -0.007948   0.007546   0.027933   0.002685
     25      -0.088330  -0.012337   0.088163   0.042657  -0.010053  -0.042076
     26      -0.022529  -0.006825   0.016533   0.016828   0.029628  -0.003486
     27       0.026154  -0.011635   0.000245   0.019390   0.049417   0.000939
     28      -0.131870  -0.020667   0.133642   0.065353  -0.009914  -0.066509
     29      -0.020381  -0.008280   0.016264   0.019177   0.036555  -0.002524
     30       0.006365  -0.006388   0.012800   0.014661   0.015312  -0.007662
     31      -0.015693  -0.005224   0.022809   0.012864   0.004065  -0.012985
     32      -0.001989   0.003380  -0.006139  -0.005254  -0.003530   0.004349
     33      -0.019731  -0.012222   0.036442   0.030791   0.028452  -0.015059
     34      -0.010405  -0.007009   0.019323   0.013696   0.014209  -0.013935
     35       0.017290   0.009473  -0.024242  -0.019576  -0.020935   0.011190
     36       0.005041  -0.000999   0.012763   0.006467  -0.016634  -0.014196
     37       0.073089   0.006648  -0.056448  -0.026205   0.016419   0.028934
     38      -0.008838   0.004332  -0.000438  -0.005342  -0.015441  -0.000736
     39      -0.028690  -0.002598   0.041937   0.017562  -0.033982  -0.031066
     40       0.166012   0.015674  -0.139679  -0.063814   0.043273   0.073734
     41      -0.005519   0.010403  -0.007197  -0.015448  -0.040268  -0.001065
     42       0.052169   0.008447  -0.035064  -0.020470  -0.019062   0.011862
     43       0.012701   0.003412  -0.004100  -0.005379  -0.015827  -0.006587
     44      -0.013527  -0.002434   0.010072   0.006103   0.007244  -0.002306
     45       0.064557   0.015814  -0.052294  -0.035630  -0.037467   0.021646
     46       0.041612   0.009223  -0.032190  -0.021392  -0.023576  -0.000322
     47      -0.012278  -0.000593   0.007067   0.002748   0.002154   0.000286
     48       0.072473   0.008917  -0.053386  -0.024795  -0.003249   0.020054
     49      -0.065062  -0.006780   0.066350   0.027320  -0.023893  -0.035140
     50      -0.030893  -0.011570   0.030600   0.026694   0.037888  -0.009768
     51       0.112806   0.017515  -0.090551  -0.045987  -0.015404   0.036604
     52      -0.093635  -0.012327   0.094301   0.035607  -0.035072  -0.051632
     53      -0.047970  -0.016573   0.046247   0.039578   0.055536  -0.014316
     54      -0.005500   0.005083  -0.028678  -0.009306  -0.007956  -0.032650
     55       0.023203  -0.006370  -0.019195  -0.008476  -0.005391   0.044710
     56       0.004897   0.036946  -0.021009  -0.015552  -0.005979   0.001562
[truncated: 704,983 more chars]
