# Supplementary material for: A stereodivergent multicomponent approach for the synthesis of C–N atropisomeric peptide analogues
Source: Chem Sci. 2024 Sep 16;15(40):16743–51. doi: 10.1039/d4sc04700a (PMC11418089; doi:10.1039/d4sc04700a)
Supplement: SC-015-D4SC04700A-s001 [file SC-015-D4SC04700A-s001.zip › CompData/_2_Imine-BzOH/ImineBzOH11ropt.out]

                                 *****************
                                 * O   R   C   A *
                                 *****************

                                            #,                                       
                                            ###                                      
                                            ####                                     
                                            #####                                    
                                            ######                                   
                                           ########,                                 
                                     ,,################,,,,,                         
                               ,,#################################,,                 
                          ,,##########################################,,             
                       ,#########################################, ''#####,          
                    ,#############################################,,   '####,        
                  ,##################################################,,,,####,       
                ,###########''''           ''''###############################       
              ,#####''   ,,,,##########,,,,          '''####'''          '####       
            ,##' ,,,,###########################,,,                        '##       
           ' ,,###''''                  '''############,,,                           
         ,,##''                                '''############,,,,        ,,,,,,###''
      ,#''                                            '''#######################'''  
     '                                                          ''''####''''         
             ,#######,   #######,   ,#######,      ##                                
            ,#'     '#,  ##    ##  ,#'     '#,    #''#        ######   ,####,        
            ##       ##  ##   ,#'  ##            #'  '#       #        #'  '#        
            ##       ##  #######   ##           ,######,      #####,   #    #        
            '#,     ,#'  ##    ##  '#,     ,#' ,#      #,         ##   #,  ,#        
             '#######'   ##     ##  '#######'  #'      '#     #####' # '####'        


                  #######################################################
                  #                        -***-                        #
                  #          Department of theory and spectroscopy      #
                  #    Directorship and core code : Frank Neese         #
                  #        Max Planck Institute fuer Kohlenforschung    #
                  #                Kaiser Wilhelm Platz 1               #
                  #                 D-45470 Muelheim/Ruhr               #
                  #                      Germany                        #
                  #                                                     #
                  #                  All rights reserved                #
                  #                        -***-                        #
                  #######################################################


                         Program Version 5.0.2 -  RELEASE  -


 With contributions from (in alphabetic order):
   Daniel Aravena         : Magnetic Suceptibility
   Michael Atanasov       : Ab Initio Ligand Field Theory (pilot matlab implementation)
   Alexander A. Auer      : GIAO ZORA, VPT2 properties, NMR spectrum
   Ute Becker             : Parallelization
   Giovanni Bistoni       : ED, misc. LED, open-shell LED, HFLD
   Martin Brehm           : Molecular dynamics
   Dmytro Bykov           : SCF Hessian
   Vijay G. Chilkuri      : MRCI spin determinant printing, contributions to CSF-ICE
   Dipayan Datta          : RHF DLPNO-CCSD density
   Achintya Kumar Dutta   : EOM-CC, STEOM-CC
   Dmitry Ganyushin       : Spin-Orbit,Spin-Spin,Magnetic field MRCI
   Miquel Garcia          : C-PCM and meta-GGA Hessian, CC/C-PCM, Gaussian charge scheme
   Yang Guo               : DLPNO-NEVPT2, F12-NEVPT2, CIM, IAO-localization
   Andreas Hansen         : Spin unrestricted coupled pair/coupled cluster methods
   Benjamin Helmich-Paris : MC-RPA, TRAH-SCF, COSX integrals
   Lee Huntington         : MR-EOM, pCC
   Robert Izsak           : Overlap fitted RIJCOSX, COSX-SCS-MP3, EOM
   Marcus Kettner         : VPT2
   Christian Kollmar      : KDIIS, OOCD, Brueckner-CCSD(T), CCSD density, CASPT2, CASPT2-K
   Simone Kossmann        : Meta GGA functionals, TD-DFT gradient, OOMP2, MP2 Hessian
   Martin Krupicka        : Initial AUTO-CI
   Lucas Lang             : DCDCAS
   Marvin Lechner         : AUTO-CI (C++ implementation), FIC-MRCC
   Dagmar Lenk            : GEPOL surface, SMD
   Dimitrios Liakos       : Extrapolation schemes; Compound Job, initial MDCI parallelization
   Dimitrios Manganas     : Further ROCIS development; embedding schemes
   Dimitrios Pantazis     : SARC Basis sets
   Anastasios Papadopoulos: AUTO-CI, single reference methods and gradients
   Taras Petrenko         : DFT Hessian,TD-DFT gradient, ASA, ECA, R-Raman, ABS, FL, XAS/XES, NRVS
   Peter Pinski           : DLPNO-MP2, DLPNO-MP2 Gradient
   Christoph Reimann      : Effective Core Potentials
   Marius Retegan         : Local ZFS, SOC
   Christoph Riplinger    : Optimizer, TS searches, QM/MM, DLPNO-CCSD(T), (RO)-DLPNO pert. Triples
   Tobias Risthaus        : Range-separated hybrids, TD-DFT gradient, RPA, STAB
   Michael Roemelt        : Original ROCIS implementation
   Masaaki Saitow         : Open-shell DLPNO-CCSD energy and density
   Barbara Sandhoefer     : DKH picture change effects
   Avijit Sen             : IP-ROCIS
   Kantharuban Sivalingam : CASSCF convergence, NEVPT2, FIC-MRCI
   Bernardo de Souza      : ESD, SOC TD-DFT
   Georgi Stoychev        : AutoAux, RI-MP2 NMR, DLPNO-MP2 response
   Willem Van den Heuvel  : Paramagnetic NMR
   Boris Wezisla          : Elementary symmetry handling
   Frank Wennmohs         : Technical directorship


 We gratefully acknowledge several colleagues who have allowed us to
 interface, adapt or use parts of their codes:
   Stefan Grimme, W. Hujo, H. Kruse, P. Pracht,  : VdW corrections, initial TS optimization,
                  C. Bannwarth, S. Ehlert          DFT functionals, gCP, sTDA/sTD-DF
   Ed Valeev, F. Pavosevic, A. Kumar             : LibInt (2-el integral package), F12 methods
   Garnet Chan, S. Sharma, J. Yang, R. Olivares  : DMRG
   Ulf Ekstrom                                   : XCFun DFT Library
   Mihaly Kallay                                 : mrcc  (arbitrary order and MRCC methods)
   Jiri Pittner, Ondrej Demel                    : Mk-CCSD
   Frank Weinhold                                : gennbo (NPA and NBO analysis)
   Christopher J. Cramer and Donald G. Truhlar   : smd solvation model
   Lars Goerigk                                  : TD-DFT with DH, B97 family of functionals
   V. Asgeirsson, H. Jonsson                     : NEB implementation
   FAccTs GmbH                                   : IRC, NEB, NEB-TS, DLPNO-Multilevel, CI-OPT
                                                   MM, QMMM, 2- and 3-layer-ONIOM, Crystal-QMMM,
                                                   LR-CPCM, SF, NACMEs, symmetry and pop. for TD-DFT,
                                                   nearIR, NL-DFT gradient (VV10), updates on ESD,
                                                   ML-optimized integration grids
   S Lehtola, MJT Oliveira, MAL Marques          : LibXC Library
   Liviu Ungur et al                             : ANISO software


 Your calculation uses the libint2 library for the computation of 2-el integrals
 For citations please refer to: http://libint.valeyev.net

 Your ORCA version has been built with support for libXC version: 5.1.0
 For citations please refer to: https://tddft.org/programs/libxc/

 This ORCA versions uses:
   CBLAS   interface :  Fast vector & matrix operations
   LAPACKE interface :  Fast linear algebra routines
   SCALAPACK package :  Parallel linear algebra routines
   Shared memory     :  Shared parallel matrices
   BLAS/LAPACK       :  OpenBLAS 0.3.15  USE64BITINT DYNAMIC_ARCH NO_AFFINITY Zen SINGLE_THREADED
        Core in use  :  Zen
   Copyright (c) 2011-2014, The OpenBLAS Project


Your calculation utilizes the atom-pairwise dispersion correction
with the Becke-Johnson damping scheme (D3BJ)
Cite in your paper:
S.Grimme, S.Ehrlich, L.Goerigk, J Comput Chem, (2011), 32, 1456–1465 
S.Grimme, J.Antony, S.Ehrlich and H.Krieg, J.Chem.Phys., 132, (2010), 154104 
   

Your calculation utilizes the SMD solvation module
Please cite in your paper:
A.V. Marenich, C.J. Cramer, D.G. Truhlar J. Phys. Chem. B, 113, (2009), 6378 

================================================================================

----- Orbital basis set information -----
Your calculation utilizes the basis: def2-TZVP
   F. Weigend and R. Ahlrichs, Phys. Chem. Chem. Phys. 7, 3297 (2005).

----- AuxJ basis set information -----
Your calculation utilizes the auxiliary basis: def2/J
   F. Weigend, Phys. Chem. Chem. Phys. 8, 1057 (2006).

================================================================================
                                        WARNINGS
                       Please study these warnings very carefully!
================================================================================


WARNING: Geometry Optimization
  ===> : Switching off AutoStart
         For restart on a previous wavefunction, please use MOREAD

INFO   : the flag for use of the SHARK integral package has been found!

================================================================================
                                       INPUT FILE
================================================================================
NAME = ImineBzOH11ropt.inp
|  1> ! PBE0 D3 def2-tzvp Opt
|  2> %maxcore 2660
|  3> %geom
|  4> maxiter 70
|  5> MaxStep 0.15
|  6> end
|  7> %pal nprocs 20
|  8> end
|  9> %CPCM SMD TRUE
| 10>    SMDSOLVENT "2,2,2-TRIFLUOROETHANOL"
| 11> end
| 12> 
| 13> *xyz 0 1
| 14> O  2.149200  3.995900  2.085400
| 15> O  2.596400  5.544300  0.445400
| 16> N  4.136100  2.834600  2.333700
| 17> N  3.177200  6.355800  3.218000
| 18> C  3.457600  3.936900  2.418400
| 19> C  4.071000  5.191200  3.105800
| 20> H  4.325000  4.852600  4.118000
| 21> C  5.388700  5.671000  2.497900
| 22> C  6.296800  6.362900  3.322600
| 23> H  6.049200  6.544500  4.367600
| 24> C  7.517100  6.821300  2.824900
| 25> H  8.208200  7.343700  3.480700
| 26> C  7.845200  6.609100  1.489300
| 27> H  8.794300  6.965200  1.098800
| 28> C  6.950900  5.945500  0.652500
| 29> H  7.202000  5.785900  -0.392900
| 30> C  5.729300  5.484000  1.150400
| 31> H  5.056400  4.973800  0.465700
| 32> C  3.554300  1.587000  1.793100
| 33> C  4.677000  0.532300  1.864600
| 34> H  5.547000  0.840800  1.273200
| 35> H  4.340600  -0.438300  1.483100
| 36> H  5.016800  0.385500  2.896500
| 37> C  3.152700  1.740700  0.322000
| 38> H  2.256800  2.352900  0.195300
| 39> H  2.930600  0.766600  -0.128700
| 40> H  3.956500  2.205900  -0.259800
| 41> C  2.390500  1.089000  2.659200
| 42> H  2.085800  0.078400  2.364000
| 43> H  1.503200  1.722300  2.575000
| 44> H  2.672900  1.060000  3.717800
| 45> C  2.078400  6.458200  4.062900
| 46> C  1.268900  7.631600  4.091800
| 47> C  0.130500  7.617200  4.938600
| 48> H  -0.558500  8.455700  4.977200
| 49> C  -0.164200  6.549600  5.785700
| 50> H  -1.038400  6.590200  6.429600
| 51> C  0.680900  5.459700  5.824300
| 52> H  0.486000  4.635000  6.503800
| 53> C  1.789800  5.424600  4.981800
| 54> H  2.419600  4.542500  5.055300
| 55> C  1.567900  8.922200  3.270600
| 56> C  3.045600  9.367500  3.397200
| 57> H  3.358900  9.396900  4.447300
| 58> H  3.194000  10.371300  2.980400
| 59> H  3.743600  8.725800  2.856100
| 60> C  1.198300  8.708400  1.789400
| 61> H  1.817600  7.955000  1.301100
| 62> H  1.321900  9.634200  1.214900
| 63> H  0.154000  8.391300  1.685800
| 64> C  0.744700  10.156900  3.741900
| 65> H  0.899400  10.359900  4.808200
| 66> H  -0.329000  10.027800  3.563200
| 67> H  1.035600  11.061800  3.194000
| 68> C  1.821500  4.901800  1.136800
| 69> C  0.343900  4.980500  0.989600
| 70> C  -0.534400  4.479700  1.959700
| 71> H  -0.162800  4.013800  2.868700
| 72> C  -1.914600  4.594900  1.780400
| 73> H  -2.593600  4.211900  2.538500
| 74> C  -2.422700  5.208600  0.636000
| 75> H  -3.497900  5.299100  0.500400
| 76> C  -1.554300  5.713000  -0.331000
| 77> H  -1.951500  6.196700  -1.220100
| 78> C  -0.174000  5.602200  -0.154800
| 79> H  0.495300  6.006000  -0.912300
| 80> H  3.099900  6.848100  2.333800
| 81> O  5.881500  3.052700  5.139100
| 82> C  6.868800  3.003400  4.426900
| 83> C  8.257100  3.287800  4.863100
| 84> C  8.495000  3.504400  6.226300
| 85> H  7.675400  3.452300  6.940000
| 86> C  9.785600  3.789400  6.676200
| 87> H  9.966800  3.955400  7.735100
| 88> C  10.840600  3.862500  5.766800
| 89> H  11.845300  4.085400  6.117800
| 90> C  10.608800  3.652600  4.407300
| 91> H  11.430800  3.714100  3.698700
| 92> C  9.319400  3.366400  3.953700
| 93> H  9.149100  3.215500  2.890300
| 94> O  6.799100  2.692500  3.122000
| 95> H  5.834000  2.642900  2.907400
| 96> *
| 97> 
| 98>                          ****END OF INPUT****
================================================================================

                       *****************************
                       * Geometry Optimization Run *
                       *****************************

Geometry optimization settings:
Update method            Update   .... BFGS
Choice of coordinates    CoordSys .... Z-matrix Internals
Initial Hessian          InHess   .... Almoef's Model

Convergence Tolerances:
Energy Change            TolE     ....  5.0000e-06 Eh
Max. Gradient            TolMAXG  ....  3.0000e-04 Eh/bohr
RMS Gradient             TolRMSG  ....  1.0000e-04 Eh/bohr
Max. Displacement        TolMAXD  ....  4.0000e-03 bohr
RMS Displacement         TolRMSD  ....  2.0000e-03 bohr
Strict Convergence                ....  False
------------------------------------------------------------------------------
                        ORCA OPTIMIZATION COORDINATE SETUP
------------------------------------------------------------------------------

The optimization will be done in new redundant internal coordinates
Making redundant internal coordinates   ...  (new redundants) done
Evaluating the initial hessian          ...  (Almloef) done
Evaluating the coordinates              ...  done
Calculating the B-matrix                .... done
Calculating the G-matrix                .... done
Diagonalizing the G-matrix              .... done
Small eigenvalue found = 7.647e-04
Small eigenvalue found = 9.896e-04
Small eigenvalue found = 1.453e-03
Small eigenvalue found = 3.095e-03
Small eigenvalue found = 4.492e-03
Small eigenvalue found = 4.875e-03
Small eigenvalue found = 6.486e-03
Small eigenvalue found = 8.156e-03
Small eigenvalue found = 9.231e-03
Small eigenvalue found = 1.159e-02
Small eigenvalue found = 1.285e-02
Small eigenvalue found = 1.612e-02
Small eigenvalue found = 2.528e-02
Small eigenvalue found = 2.777e-02
Small eigenvalue found = 2.919e-02
The first mode is                       ....  197
The number of degrees of freedom        ....  240

    -----------------------------------------------------------------
                    Redundant Internal Coordinates


    -----------------------------------------------------------------
         Definition                    Initial Value    Approx d2E/dq
    -----------------------------------------------------------------
      1. B(C   4,N   2)                  1.2972         0.787063   
      2. B(C   4,O   0)                  1.3514         0.644852   
      3. B(C   5,N   3)                  1.4723         0.413543   
      4. B(C   5,C   4)                  1.5563         0.339179   
      5. B(H   6,C   5)                  1.0971         0.350778   
      6. B(C   7,C   5)                  1.5284         0.375742   
      7. B(C   8,C   7)                  1.4084         0.584027   
      8. B(H   9,C   8)                  1.0892         0.361189   
      9. B(C  10,C   8)                  1.3953         0.612664   
     10. B(H  11,C  10)                  1.0866         0.364691   
     11. B(C  12,C  10)                  1.3916         0.621171   
     12. B(H  13,C  12)                  1.0863         0.365003   
     13. B(C  14,C  12)                  1.3930         0.618011   
     14. B(H  15,C  14)                  1.0869         0.364204   
     15. B(C  16,C   7)                  1.4024         0.596967   
     16. B(C  16,C  14)                  1.3976         0.607668   
     17. B(H  17,C  16)                  1.0872         0.363879   
     18. B(C  18,N   2)                  1.4789         0.403633   
     19. B(C  19,C  18)                  1.5421         0.357381   
     20. B(H  20,C  19)                  1.0963         0.351890   
     21. B(H  21,C  19)                  1.0958         0.352512   
     22. B(H  22,C  19)                  1.0963         0.351886   
     23. B(C  23,C  18)                  1.5327         0.369944   
     24. B(H  24,C  23)                  1.0925         0.356855   
     25. B(H  25,C  23)                  1.0961         0.352182   
     26. B(H  26,C  23)                  1.0959         0.352379   
     27. B(C  27,C  18)                  1.5338         0.368387   
     28. B(H  28,C  27)                  1.0960         0.352201   
     29. B(H  29,C  27)                  1.0934         0.355668   
     30. B(H  30,C  27)                  1.0960         0.352244   
     31. B(C  31,N   3)                  1.3899         0.559891   
     32. B(C  32,C  31)                  1.4258         0.547738   
     33. B(C  33,C  32)                  1.4189         0.561896   
     34. B(H  34,C  33)                  1.0860         0.365494   
     35. B(C  35,C  33)                  1.3943         0.614904   
     36. B(H  36,C  35)                  1.0865         0.364761   
     37. B(C  37,C  35)                  1.3797         0.648896   
     38. B(H  38,C  37)                  1.0862         0.365159   
     39. B(C  39,C  37)                  1.3931         0.617746   
     40. B(C  39,C  31)                  1.4128         0.574602   
     41. B(H  40,C  39)                  1.0863         0.364964   
     42. B(C  41,C  32)                  1.5587         0.336243   
     43. B(C  42,C  41)                  1.5485         0.349003   
     44. B(H  43,C  42)                  1.0962         0.351946   
     45. B(H  44,C  42)                  1.0970         0.350987   
     46. B(H  45,C  42)                  1.0917         0.357880   
     47. B(C  46,C  41)                  1.5415         0.358102   
     48. B(H  47,C  46)                  1.0907         0.359203   
     49. B(H  48,C  46)                  1.0966         0.351532   
     50. B(H  49,C  46)                  1.0963         0.351877   
     51. B(C  50,C  41)                  1.5570         0.338292   
     52. B(H  51,C  50)                  1.0964         0.351707   
     53. B(H  52,C  50)                  1.0961         0.352122   
     54. B(H  53,C  50)                  1.0971         0.350810   
     55. B(C  54,O   1)                  1.2212         1.040394   
     56. B(C  54,O   0)                  1.3520         0.643449   
     57. B(C  55,C  54)                  1.4870         0.437506   
     58. B(C  56,C  55)                  1.4012         0.599655   
     59. B(H  57,C  56)                  1.0869         0.364176   
     60. B(H  57,H  38)                  3.7444         0.000004   
     61. B(C  58,C  56)                  1.3966         0.609926   
     62. B(H  59,C  58)                  1.0874         0.363552   
     63. B(C  60,C  58)                  1.3944         0.614703   
     64. B(H  61,C  60)                  1.0875         0.363437   
     65. B(C  62,C  60)                  1.3941         0.615365   
     66. B(H  63,C  62)                  1.0873         0.363683   
     67. B(C  64,C  62)                  1.3959         0.611389   
     68. B(C  64,C  55)                  1.4016         0.598809   
     69. B(H  65,H  47)                  3.2321         0.000026   
     70. B(H  65,C  64)                  1.0885         0.362095   
     71. B(H  66,N   3)                  1.0150         0.424895   
     72. B(C  68,O  67)                  1.2184         1.051244   
     73. B(C  69,C  68)                  1.4827         0.444397   
     74. B(C  70,C  69)                  1.4007         0.600819   
     75. B(H  71,C  70)                  1.0880         0.362705   
     76. B(C  72,C  70)                  1.3962         0.610800   
     77. B(H  73,C  72)                  1.0870         0.364035   
     78. B(C  74,C  72)                  1.3948         0.613949   
     79. B(H  75,C  74)                  1.0873         0.363637   
     80. B(C  76,C  74)                  1.3950         0.613421   
     81. B(H  77,C  76)                  1.0870         0.364084   
     82. B(C  78,C  76)                  1.3965         0.610051   
     83. B(C  78,C  69)                  1.4006         0.600944   
     84. B(H  79,C  12)                  3.8961         0.000012   
     85. B(H  79,C  78)                  1.0875         0.363462   
     86. B(O  80,C  68)                  1.3432         0.664486   
     87. B(H  81,N   2)                  1.8024         0.023547   
     88. B(H  81,O  80)                  0.9899         0.465843   
     89. A(C   4,O   0,C  54)          115.9008         0.434333   
     90. A(C  18,N   2,H  81)          113.4035         0.215616   
     91. A(C   4,N   2,C  18)          122.3412         0.414078   
     92. A(C   4,N   2,H  81)          124.2172         0.236276   
     93. A(C   5,N   3,H  66)          111.3160         0.334038   
     94. A(C  31,N   3,H  66)          115.6987         0.351431   
     95. A(C   5,N   3,C  31)          125.7704         0.391618   
     96. A(N   2,C   4,C   5)          120.5018         0.404119   
     97. A(O   0,C   4,N   2)          121.8324         0.450444   
     98. A(O   0,C   4,C   5)          117.0811         0.390221   
     99. A(N   3,C   5,C   4)          115.5877         0.361405   
    100. A(N   3,C   5,H   6)          108.3217         0.326400   
    101. A(C   4,C   5,H   6)          104.4781         0.317867   
    102. A(N   3,C   5,C   7)          107.7805         0.367791   
    103. A(C   4,C   5,C   7)          114.6536         0.357770   
    104. A(H   6,C   5,C   7)          105.3210         0.323233   
    105. A(C   5,C   7,C   8)          118.5035         0.392947   
    106. A(C   5,C   7,C  16)          123.3454         0.394458   
    107. A(C   8,C   7,C  16)          118.1353         0.426525   
    108. A(C   7,C   8,H   9)          119.8118         0.349541   
    109. A(H   9,C   8,C  10)          119.0948         0.352379   
    110. A(C   7,C   8,C  10)          121.0933         0.428513   
    111. A(C   8,C  10,H  11)          119.9290         0.352955   
    112. A(H  11,C  10,C  12)          120.1741         0.353780   
    113. A(C   8,C  10,C  12)          119.8969         0.433285   
    114. A(H  13,C  12,C  14)          120.0749         0.353526   
    115. A(C  10,C  12,H  13)          120.0672         0.353831   
    116. A(C  10,C  12,C  14)          119.8570         0.433963   
    117. A(H  15,C  14,C  16)          119.7423         0.352386   
    118. A(C  12,C  14,H  15)          119.9616         0.353394   
    119. A(C  12,C  14,C  16)          120.2961         0.432251   
    120. A(C  14,C  16,H  17)          118.1391         0.352333   
    121. A(C   7,C  16,H  17)          121.1583         0.351276   
    122. A(C   7,C  16,C  14)          120.7019         0.429570   
    123. A(N   2,C  18,C  19)          105.8794         0.363138   
    124. A(C  23,C  18,C  27)          112.0698         0.361881   
    125. A(C  19,C  18,C  27)          107.7082         0.359755   
    126. A(N   2,C  18,C  27)          111.4679         0.365027   
    127. A(C  19,C  18,C  23)          107.6898         0.360014   
    128. A(N   2,C  18,C  23)          111.6746         0.365291   
    129. A(C  18,C  19,H  21)          111.4792         0.320850   
    130. A(H  21,C  19,H  22)          107.7130         0.288823   
    131. A(C  18,C  19,H  20)          111.1183         0.320757   
    132. A(H  20,C  19,H  22)          107.4266         0.288743   
    133. A(C  18,C  19,H  22)          111.1551         0.320757   
    134. A(H  20,C  19,H  21)          107.7623         0.288823   
    135. A(H  25,C  23,H  26)          107.9137         0.288844   
    136. A(H  24,C  23,H  26)          107.5803         0.289441   
    137. A(C  18,C  23,H  26)          111.0969         0.322650   
    138. A(H  24,C  23,H  25)          106.5091         0.289415   
    139. A(C  18,C  23,H  25)          111.0178         0.322621   
    140. A(C  18,C  23,H  24)          112.4823         0.323319   
    141. A(H  29,C  27,H  30)          107.3860         0.289272   
    142. A(H  28,C  27,H  30)          107.9012         0.288829   
    143. A(C  18,C  27,H  30)          111.0073         0.322407   
    144. A(H  28,C  27,H  29)          106.7215         0.289267   
    145. A(C  18,C  27,H  29)          112.5948         0.322919   
    146. A(C  18,C  27,H  28)          110.9912         0.322401   
    147. A(N   3,C  31,C  39)          120.1976         0.417712   
    148. A(N   3,C  31,C  32)          121.4531         0.414169   
    149. A(C  32,C  31,C  39)          118.2238         0.418797   
    150. A(C  31,C  32,C  33)          117.3389         0.417132   
    151. A(C  33,C  32,C  41)          118.4733         0.382821   
    152. A(C  31,C  32,C  41)          124.1829         0.381129   
    153. A(H  34,C  33,C  35)          115.8174         0.353304   
    154. A(C  32,C  33,C  35)          122.6782         0.425836   
    155. A(C  32,C  33,H  34)          121.4949         0.347966   
    156. A(H  36,C  35,C  37)          120.3830         0.356421   
    157. A(C  33,C  35,C  37)          119.4970         0.436992   
    158. A(C  33,C  35,H  36)          120.0984         0.353184   
    159. A(C  35,C  37,H  38)          120.4887         0.356487   
    160. A(H  38,C  37,C  39)          120.1342         0.353525   
    161. A(C  35,C  37,C  39)          119.3770         0.437355   
    162. A(C  37,C  39,H  40)          116.1687         0.353494   
    163. A(C  31,C  39,H  40)          121.3072         0.349195   
    164. A(C  31,C  39,C  37)          122.5150         0.427898   
    165. A(C  46,C  41,C  50)          105.9067         0.354704   
    166. A(C  42,C  41,C  50)          104.5806         0.353160   
    167. A(C  32,C  41,C  50)          113.3105         0.350943   
    168. A(C  42,C  41,C  46)          110.3185         0.356585   
    169. A(C  32,C  41,C  46)          110.2070         0.354338   
    170. A(C  32,C  41,C  42)          112.2156         0.352797   
    171. A(H  44,C  42,H  45)          105.2516         0.289391   
    172. A(H  43,C  42,H  45)          107.9284         0.289515   
    173. A(C  41,C  42,H  45)          113.6146         0.320399   
    174. A(H  43,C  42,H  44)          107.5032         0.288634   
    175. A(C  41,C  42,H  44)          111.1720         0.319382   
    176. A(C  41,C  42,H  43)          111.0236         0.319525   
    177. A(H  48,C  46,H  49)          107.5819         0.288695   
    178. A(H  47,C  46,H  49)          107.3840         0.289674   
    179. A(C  41,C  46,H  49)          111.0581         0.320861   
    180. A(H  47,C  46,H  48)          106.5372         0.289629   
    181. A(C  41,C  46,H  48)          111.0567         0.320810   
    182. A(C  41,C  46,H  47)          112.9451         0.321945   
    183. A(H  52,C  50,H  53)          105.9894         0.288634   
    184. A(H  51,C  50,H  53)          107.1911         0.288581   
    185. A(C  41,C  50,H  53)          111.2667         0.317737   
    186. A(H  51,C  50,H  52)          108.5767         0.288749   
    187. A(C  41,C  50,H  52)          112.0338         0.317930   
    188. A(C  41,C  50,H  51)          111.5064         0.317869   
    189. A(O   1,C  54,C  55)          123.1370         0.444571   
    190. A(O   0,C  54,C  55)          110.2288         0.407929   
    191. A(O   0,C  54,O   1)          126.5816         0.473819   
    192. A(C  56,C  55,C  64)          119.4871         0.428785   
    193. A(C  54,C  55,C  64)          118.1307         0.405384   
    194. A(C  54,C  55,C  56)          122.3720         0.405485   
    195. A(H  57,C  56,C  58)          118.7247         0.352603   
    196. A(C  55,C  56,C  58)          120.0739         0.430203   
    197. A(C  55,C  56,H  57)          121.1919         0.351592   
    198. A(H  59,C  58,C  60)          119.9765         0.352966   
    199. A(C  56,C  58,C  60)          120.1178         0.432122   
    200. A(C  56,C  58,H  59)          119.9041         0.352501   
    201. A(H  61,C  60,C  62)          119.9509         0.353012   
    202. A(C  58,C  60,C  62)          120.0999         0.432812   
    203. A(C  58,C  60,H  61)          119.9483         0.352947   
    204. A(H  63,C  62,C  64)          119.9835         0.352665   
    205. A(C  60,C  62,C  64)          119.9774         0.432392   
    206. A(C  60,C  62,H  63)          120.0385         0.353052   
    207. A(C  62,C  64,H  65)          119.3881         0.352404   
    208. A(C  55,C  64,H  65)          120.3692         0.351167   
    209. A(C  55,C  64,C  62)          120.2424         0.430278   
    210. A(O  67,C  68,C  69)          125.3805         0.446670   
    211. A(C  69,C  68,O  80)          112.2574         0.411398   
    212. A(O  67,C  68,O  80)          122.3566         0.477543   
    213. A(C  68,C  69,C  70)          118.3600         0.406746   
    214. A(C  70,C  69,C  78)          119.6322         0.429208   
    215. A(C  68,C  69,C  78)          121.9990         0.406761   
    216. A(H  71,C  70,C  72)          119.6517         0.352447   
    217. A(C  69,C  70,C  72)          120.1454         0.430463   
    218. A(C  69,C  70,H  71)          120.2028         0.351466   
    219. A(H  73,C  72,C  74)          120.0689         0.352972   
    220. A(C  70,C  72,C  74)          119.9868         0.432138   
    221. A(C  70,C  72,H  73)          119.9442         0.352665   
    222. A(H  75,C  74,C  76)          119.9320         0.352856   
    223. A(C  72,C  74,C  76)          120.1220         0.432471   
    224. A(C  72,C  74,H  75)          119.9459         0.352907   
    225. A(H  77,C  76,C  78)          119.8722         0.352600   
    226. A(C  74,C  76,C  78)          120.0532         0.431976   
    227. A(C  74,C  76,H  77)          120.0745         0.352929   
    228. A(C  76,C  78,H  79)          119.3834         0.352498   
    229. A(C  69,C  78,H  79)          120.5546         0.351603   
    230. A(C  69,C  78,C  76)          120.0594         0.430384   
    231. A(C  68,O  80,H  81)          105.8301         0.367545   
    232. A(N   2,H  81,O  80)          169.1326         0.201729   
    233. D(C   5,C   4,N   2,C  18)    174.7165         0.052605   
    234. D(C   5,C   4,O   0,C  54)     65.3969         0.030693   
    235. D(O   0,C   4,N   2,C  18)      3.7413         0.052605   
    236. D(N   2,C   4,O   0,C  54)   -123.3342         0.030693   
    237. D(O   0,C   4,N   2,H  81)   -173.8635         0.052605   
    238. D(C   5,C   4,N   2,H  81)     -2.8883         0.052605   
    239. D(C   7,C   5,C   4,O   0)   -131.2070         0.008746   
    240. D(H   6,C   5,N   3,H  66)    165.6517         0.014586   
    241. D(N   3,C   5,C   4,O   0)     -4.8856         0.008746   
    242. D(C   7,C   5,N   3,H  66)     52.1678         0.014586   
    243. D(N   3,C   5,C   4,N   2)   -176.2773         0.008746   
    244. D(H   6,C   5,C   4,O   0)    114.0359         0.008746   
    245. D(H   6,C   5,C   4,N   2)    -57.3558         0.008746   
    246. D(C   7,C   5,C   4,N   2)     57.4013         0.008746   
    247. D(C   7,C   5,N   3,C  31)   -159.0923         0.014586   
    248. D(H   6,C   5,N   3,C  31)    -45.6083         0.014586   
    249. D(C   4,C   5,N   3,H  66)    -77.5683         0.014586   
    250. D(C   4,C   5,N   3,C  31)     71.1716         0.014586   
    251. D(C  16,C   7,C   5,H   6)    143.0467         0.010550   
    252. D(C   8,C   7,C   5,C   4)   -152.6911         0.010550   
    253. D(C  16,C   7,C   5,C   4)     28.7814         0.010550   
    254. D(C   8,C   7,C   5,N   3)     77.0508         0.010550   
    255. D(C   8,C   7,C   5,H   6)    -38.4258         0.010550   
    256. D(C  16,C   7,C   5,N   3)   -101.4767         0.010550   
    257. D(C  10,C   8,C   7,C  16)     -1.5981         0.023449   
    258. D(H   9,C   8,C   7,C  16)    178.5320         0.023449   
    259. D(H   9,C   8,C   7,C   5)     -0.0731         0.023449   
    260. D(C  10,C   8,C   7,C   5)    179.7968         0.023449   
    261. D(H  11,C  10,C   8,H   9)      0.5263         0.025937   
    262. D(H  11,C  10,C   8,C   7)   -179.3445         0.025937   
    263. D(C  12,C  10,C   8,C   7)      0.7120         0.025937   
    264. D(C  12,C  10,C   8,H   9)   -179.4173         0.025937   
    265. D(C  14,C  12,C  10,H  11)   -179.6244         0.029021   
    266. D(C  14,C  12,C  10,C   8)      0.3190         0.029021   
    267. D(H  13,C  12,C  10,H  11)      0.0286         0.029021   
    268. D(H  13,C  12,C  10,C   8)    179.9720         0.029021   
    269. D(C  16,C  14,C  12,H  13)    179.9223         0.028707   
    270. D(C  16,C  14,C  12,C  10)     -0.4247         0.028707   
    271. D(H  15,C  14,C  12,H  13)     -0.1447         0.028707   
    272. D(H  15,C  14,C  12,C  10)    179.5083         0.028707   
    273. D(H  17,C  16,C  14,H  15)     -0.1442         0.025492   
    274. D(C   7,C  16,C  14,H  15)    179.5659         0.025492   
    275. D(C   7,C  16,C  14,C  12)     -0.5010         0.025492   
    276. D(H  17,C  16,C   7,C   8)   -178.8119         0.024554   
    277. D(H  17,C  16,C   7,C   5)     -0.2793         0.024554   
    278. D(H  17,C  16,C  14,C  12)    179.7889         0.025492   
    279. D(C  14,C  16,C   7,C   8)      1.4868         0.024554   
    280. D(C  14,C  16,C   7,C   5)   -179.9806         0.024554   
    281. D(C  27,C  18,N   2,C   4)    -63.2714         0.013905   
    282. D(C  23,C  18,N   2,H  81)   -119.2183         0.013905   
    283. D(C  27,C  18,N   2,H  81)    114.5706         0.013905   
    284. D(C  23,C  18,N   2,C   4)     62.9397         0.013905   
    285. D(C  19,C  18,N   2,C   4)    179.8768         0.013905   
    286. D(C  19,C  18,N   2,H  81)     -2.2812         0.013905   
    287. D(H  22,C  19,C  18,C  23)    179.3471         0.010258   
    288. D(H  22,C  19,C  18,N   2)     59.7581         0.010258   
    289. D(H  21,C  19,C  18,C  27)     60.5896         0.010258   
    290. D(H  21,C  19,C  18,C  23)    -60.4640         0.010258   
    291. D(H  21,C  19,C  18,N   2)    179.9470         0.010258   
    292. D(H  20,C  19,C  18,C  27)   -179.1839         0.010258   
    293. D(H  20,C  19,C  18,C  23)     59.7626         0.010258   
    294. D(H  22,C  19,C  18,C  27)    -59.5994         0.010258   
    295. D(H  20,C  19,C  18,N   2)    -59.8265         0.010258   
    296. D(H  26,C  23,C  18,C  27)    173.4013         0.010941   
    297. D(H  26,C  23,C  18,N   2)     47.5205         0.010941   
    298. D(H  26,C  23,C  18,C  19)    -68.3159         0.010941   
    299. D(H  25,C  23,C  18,C  19)     51.7777         0.010941   
    300. D(H  25,C  23,C  18,C  27)    -66.5051         0.010941   
    301. D(H  25,C  23,C  18,N   2)    167.6141         0.010941   
    302. D(H  24,C  23,C  18,C  27)     52.7350         0.010941   
    303. D(H  24,C  23,C  18,C  19)    171.0178         0.010941   
    304. D(H  24,C  23,C  18,N   2)    -73.1458         0.010941   
    305. D(H  30,C  27,C  18,C  23)   -175.5733         0.010854   
    306. D(H  30,C  27,C  18,C  19)     66.1549         0.010854   
    307. D(H  30,C  27,C  18,N   2)    -49.5797         0.010854   
    308. D(H  29,C  27,C  18,C  23)    -55.1423         0.010854   
    309. D(H  29,C  27,C  18,C  19)   -173.4141         0.010854   
    310. D(H  29,C  27,C  18,N   2)     70.8513         0.010854   
    311. D(H  28,C  27,C  18,C  23)     64.4263         0.010854   
    312. D(H  28,C  27,C  18,C  19)    -53.8455         0.010854   
    313. D(H  28,C  27,C  18,N   2)   -169.5801         0.010854   
    314. D(C  39,C  31,N   3,H  66)    152.0249         0.025035   
    315. D(C  39,C  31,N   3,C   5)      4.4699         0.025035   
    316. D(C  32,C  31,N   3,H  66)    -32.1206         0.025035   
    317. D(C  32,C  31,N   3,C   5)   -179.6757         0.025035   
    318. D(C  41,C  32,C  31,C  39)    172.0790         0.020518   
    319. D(C  41,C  32,C  31,N   3)     -3.8546         0.020518   
    320. D(C  33,C  32,C  31,C  39)     -7.1070         0.020518   
    321. D(C  33,C  32,C  31,N   3)    176.9593         0.020518   
    322. D(C  35,C  33,C  32,C  41)   -175.1073         0.021633   
    323. D(C  35,C  33,C  32,C  31)      4.1267         0.021633   
    324. D(H  34,C  33,C  32,C  41)      3.7179         0.021633   
    325. D(H  34,C  33,C  32,C  31)   -177.0481         0.021633   
    326. D(C  37,C  35,C  33,H  34)   -178.2740         0.026138   
    327. D(C  37,C  35,C  33,C  32)      0.6132         0.026138   
    328. D(H  36,C  35,C  33,H  34)      0.0438         0.026138   
    329. D(H  36,C  35,C  33,C  32)    178.9310         0.026138   
    330. D(C  39,C  37,C  35,H  36)    179.4834         0.029311   
    331. D(C  39,C  37,C  35,C  33)     -2.2037         0.029311   
    332. D(H  38,C  37,C  35,H  36)     -0.4935         0.029311   
    333. D(H  38,C  37,C  35,C  33)    177.8194         0.029311   
    334. D(H  40,C  39,C  37,H  38)     -0.0231         0.026395   
    335. D(H  40,C  39,C  37,C  35)    179.9999         0.026395   
    336. D(C  31,C  39,C  37,H  38)    178.8927         0.026395   
    337. D(C  31,C  39,C  37,C  35)     -1.0843         0.026395   
    338. D(H  40,C  39,C  31,C  32)   -175.2827         0.022664   
    339. D(H  40,C  39,C  31,N   3)      0.7039         0.022664   
    340. D(C  37,C  39,C  31,C  32)      5.8562         0.022664   
    341. D(C  37,C  39,C  31,N   3)   -178.1572         0.022664   
    342. D(C  50,C  41,C  32,C  33)     13.3559         0.008611   
    343. D(C  50,C  41,C  32,C  31)   -165.8216         0.008611   
    344. D(C  46,C  41,C  32,C  33)   -105.1076         0.008611   
    345. D(C  46,C  41,C  32,C  31)     75.7149         0.008611   
    346. D(C  42,C  41,C  32,C  33)    131.5250         0.008611   
    347. D(C  42,C  41,C  32,C  31)    -47.6524         0.008611   
    348. D(H  45,C  42,C  41,C  50)   -164.2275         0.009818   
    349. D(H  45,C  42,C  41,C  32)     72.5492         0.009818   
    350. D(H  44,C  42,C  41,C  50)    -45.7240         0.009818   
    351. D(H  44,C  42,C  41,C  46)     67.7479         0.009818   
    352. D(H  44,C  42,C  41,C  32)   -168.9474         0.009818   
    353. D(H  43,C  42,C  41,C  50)     73.9055         0.009818   
    354. D(H  45,C  42,C  41,C  46)    -50.7555         0.009818   
    355. D(H  43,C  42,C  41,C  46)   -172.6226         0.009818   
    356. D(H  43,C  42,C  41,C  32)    -49.3179         0.009818   
    357. D(H  47,C  46,C  41,C  50)    171.8392         0.010296   
    358. D(H  47,C  46,C  41,C  42)     59.2167         0.010296   
    359. D(H  47,C  46,C  41,C  32)    -65.2489         0.010296   
    360. D(H  49,C  46,C  41,C  50)    -67.4528         0.010296   
    361. D(H  49,C  46,C  41,C  42)    179.9247         0.010296   
    362. D(H  49,C  46,C  41,C  32)     55.4591         0.010296   
    363. D(H  48,C  46,C  41,C  50)     52.2223         0.010296   
    364. D(H  48,C  46,C  41,C  42)    -60.4002         0.010296   
    365. D(H  48,C  46,C  41,C  32)    175.1343         0.010296   
    366. D(H  53,C  50,C  41,C  46)    -63.3993         0.009275   
    367. D(H  53,C  50,C  41,C  42)     53.1655         0.009275   
    368. D(H  53,C  50,C  41,C  32)    175.6779         0.009275   
    369. D(H  52,C  50,C  41,C  46)     55.0511         0.009275   
    370. D(H  52,C  50,C  41,C  42)    171.6160         0.009275   
    371. D(H  52,C  50,C  41,C  32)    -65.8717         0.009275   
    372. D(H  51,C  50,C  41,C  46)    176.9800         0.009275   
    373. D(H  51,C  50,C  41,C  42)    -66.4552         0.009275   
    374. D(H  51,C  50,C  41,C  32)     56.0571         0.009275   
    375. D(C  55,C  54,O   0,C   4)   -172.9740         0.030548   
    376. D(O   1,C  54,O   0,C   4)      9.6150         0.030548   
    377. D(C  64,C  55,C  54,O   1)     13.2066         0.013065   
    378. D(C  64,C  55,C  54,O   0)   -164.3106         0.013065   
    379. D(C  56,C  55,C  54,O   1)   -165.6281         0.013065   
    380. D(C  56,C  55,C  54,O   0)     16.8546         0.013065   
    381. D(C  58,C  56,C  55,C  64)      0.3367         0.024787   
    382. D(C  58,C  56,C  55,C  54)    179.1561         0.024787   
    383. D(H  57,C  56,C  55,C  64)   -178.5257         0.024787   
    384. D(H  57,C  56,C  55,C  54)      0.2937         0.024787   
    385. D(C  60,C  58,C  56,H  57)    178.8795         0.025692   
    386. D(C  60,C  58,C  56,C  55)     -0.0108         0.025692   
    387. D(H  59,C  58,C  56,H  57)     -0.6550         0.025692   
    388. D(H  59,C  58,C  56,C  55)   -179.5453         0.025692   
    389. D(C  62,C  60,C  58,H  59)    179.3310         0.026120   
    390. D(C  62,C  60,C  58,C  56)     -0.2031         0.026120   
    391. D(H  61,C  60,C  58,H  59)     -0.3091         0.026120   
    392. D(H  61,C  60,C  58,C  56)   -179.8433         0.026120   
    393. D(C  64,C  62,C  60,H  61)    179.7278         0.026180   
    394. D(C  64,C  62,C  60,C  58)      0.0877         0.026180   
    395. D(H  63,C  62,C  60,H  61)      0.0100         0.026180   
    396. D(H  63,C  62,C  60,C  58)   -179.6301         0.026180   
    397. D(H  65,C  64,C  62,H  63)      0.1735         0.025823   
    398. D(H  65,C  64,C  62,C  60)   -179.5445         0.025823   
    399. D(C  55,C  64,C  62,H  63)    179.9597         0.025823   
    400. D(C  55,C  64,C  62,C  60)      0.2417         0.025823   
    401. D(H  65,C  64,C  55,C  56)    179.3316         0.024714   
    402. D(H  65,C  64,C  55,C  54)      0.4622         0.024714   
    403. D(C  62,C  64,C  55,C  56)     -0.4525         0.024714   
    404. D(C  62,C  64,C  55,C  54)   -179.3218         0.024714   
    405. D(C  78,C  69,C  68,O  80)      6.9341         0.013469   
    406. D(C  78,C  69,C  68,O  67)   -172.2199         0.013469   
    407. D(C  70,C  69,C  68,O  80)   -174.1495         0.013469   
    408. D(C  70,C  69,C  68,O  67)      6.6966         0.013469   
    409. D(C  72,C  70,C  69,C  78)     -0.3683         0.024889   
    410. D(C  72,C  70,C  69,C  68)   -179.3111         0.024889   
    411. D(H  71,C  70,C  69,C  78)    179.5831         0.024889   
    412. D(H  71,C  70,C  69,C  68)      0.6402         0.024889   
    413. D(C  74,C  72,C  70,H  71)   -179.7758         0.025770   
    414. D(C  74,C  72,C  70,C  69)      0.1759         0.025770   
    415. D(H  73,C  72,C  70,H  71)      0.1444         0.025770   
    416. D(H  73,C  72,C  70,C  69)   -179.9039         0.025770   
    417. D(C  76,C  74,C  72,H  73)   -179.8574         0.026052   
    418. D(C  76,C  74,C  72,C  70)      0.0627         0.026052   
    419. D(H  75,C  74,C  72,H  73)      0.0241         0.026052   
    420. D(H  75,C  74,C  72,C  70)    179.9442         0.026052   
    421. D(C  78,C  76,C  74,H  75)   -179.9883         0.026005   
    422. D(C  78,C  76,C  74,C  72)     -0.1069         0.026005   
    423. D(H  77,C  76,C  74,H  75)     -0.1524         0.026005   
    424. D(H  77,C  76,C  74,C  72)    179.7291         0.026005   
    425. D(H  79,C  78,C  76,H  77)     -0.5051         0.025703   
    426. D(H  79,C  78,C  76,C  74)    179.3311         0.025703   
    427. D(C  69,C  78,C  76,H  77)   -179.9239         0.025703   
    428. D(C  69,C  78,C  76,C  74)     -0.0876         0.025703   
    429. D(H  79,C  78,C  69,C  70)   -179.0878         0.024900   
    430. D(H  79,C  78,C  69,C  68)     -0.1848         0.024900   
    431. D(C  76,C  78,C  69,C  70)      0.3240         0.024900   
    432. D(C  76,C  78,C  69,C  68)    179.2270         0.024900   
    433. D(H  81,O  80,C  68,C  69)   -172.5603         0.032753   
    434. D(H  81,O  80,C  68,O  67)      6.6231         0.032753   
    435. D(N   2,H  81,O  80,C  68)    111.1950         0.229757   
    436. D(O  80,H  81,N   2,C  18)    131.6369         0.001797   
    437. D(O  80,H  81,N   2,C   4)    -50.5681         0.001797   
    -----------------------------------------------------------------

Number of atoms                         .... 82
Number of degrees of freedom            .... 437

         *************************************************************
         *                GEOMETRY OPTIMIZATION CYCLE   1            *
         *************************************************************
---------------------------------
CARTESIAN COORDINATES (ANGSTROEM)
---------------------------------
  O      2.149200    3.995900    2.085400
  O      2.596400    5.544300    0.445400
  N      4.136100    2.834600    2.333700
  N      3.177200    6.355800    3.218000
  C      3.457600    3.936900    2.418400
  C      4.071000    5.191200    3.105800
  H      4.325000    4.852600    4.118000
  C      5.388700    5.671000    2.497900
  C      6.296800    6.362900    3.322600
  H      6.049200    6.544500    4.367600
  C      7.517100    6.821300    2.824900
  H      8.208200    7.343700    3.480700
  C      7.845200    6.609100    1.489300
  H      8.794300    6.965200    1.098800
  C      6.950900    5.945500    0.652500
  H      7.202000    5.785900   -0.392900
  C      5.729300    5.484000    1.150400
  H      5.056400    4.973800    0.465700
  C      3.554300    1.587000    1.793100
  C      4.677000    0.532300    1.864600
  H      5.547000    0.840800    1.273200
  H      4.340600   -0.438300    1.483100
  H      5.016800    0.385500    2.896500
  C      3.152700    1.740700    0.322000
  H      2.256800    2.352900    0.195300
  H      2.930600    0.766600   -0.128700
  H      3.956500    2.205900   -0.259800
  C      2.390500    1.089000    2.659200
  H      2.085800    0.078400    2.364000
  H      1.503200    1.722300    2.575000
  H      2.672900    1.060000    3.717800
  C      2.078400    6.458200    4.062900
  C      1.268900    7.631600    4.091800
  C      0.130500    7.617200    4.938600
  H     -0.558500    8.455700    4.977200
  C     -0.164200    6.549600    5.785700
  H     -1.038400    6.590200    6.429600
  C      0.680900    5.459700    5.824300
  H      0.486000    4.635000    6.503800
  C      1.789800    5.424600    4.981800
  H      2.419600    4.542500    5.055300
  C      1.567900    8.922200    3.270600
  C      3.045600    9.367500    3.397200
  H      3.358900    9.396900    4.447300
  H      3.194000   10.371300    2.980400
  H      3.743600    8.725800    2.856100
  C      1.198300    8.708400    1.789400
  H      1.817600    7.955000    1.301100
  H      1.321900    9.634200    1.214900
  H      0.154000    8.391300    1.685800
  C      0.744700   10.156900    3.741900
  H      0.899400   10.359900    4.808200
  H     -0.329000   10.027800    3.563200
  H      1.035600   11.061800    3.194000
  C      1.821500    4.901800    1.136800
  C      0.343900    4.980500    0.989600
  C     -0.534400    4.479700    1.959700
  H     -0.162800    4.013800    2.868700
  C     -1.914600    4.594900    1.780400
  H     -2.593600    4.211900    2.538500
  C     -2.422700    5.208600    0.636000
  H     -3.497900    5.299100    0.500400
  C     -1.554300    5.713000   -0.331000
  H     -1.951500    6.196700   -1.220100
  C     -0.174000    5.602200   -0.154800
  H      0.495300    6.006000   -0.912300
  H      3.099900    6.848100    2.333800
  O      5.881500    3.052700    5.139100
  C      6.868800    3.003400    4.426900
  C      8.257100    3.287800    4.863100
  C      8.495000    3.504400    6.226300
  H      7.675400    3.452300    6.940000
  C      9.785600    3.789400    6.676200
  H      9.966800    3.955400    7.735100
  C     10.840600    3.862500    5.766800
  H     11.845300    4.085400    6.117800
  C     10.608800    3.652600    4.407300
  H     11.430800    3.714100    3.698700
  C      9.319400    3.366400    3.953700
  H      9.149100    3.215500    2.890300
  O      6.799100    2.692500    3.122000
  H      5.834000    2.642900    2.907400

----------------------------
CARTESIAN COORDINATES (A.U.)
----------------------------
  NO LB      ZA    FRAG     MASS         X           Y           Z
   0 O     8.0000    0    15.999    4.061399    7.551157    3.940835
   1 O     8.0000    0    15.999    4.906485   10.477209    0.841684
   2 N     7.0000    0    14.007    7.816096    5.356618    4.410054
   3 N     7.0000    0    14.007    6.004038   12.010721    6.081139
   4 C     6.0000    0    12.011    6.533917    7.439663    4.570114
   5 C     6.0000    0    12.011    7.693075    9.809946    5.869111
   6 H     1.0000    0     1.008    8.173066    9.170085    7.781892
   7 C     6.0000    0    12.011   10.183167   10.716637    4.720347
   8 C     6.0000    0    12.011   11.899228   12.024138    6.278804
   9 H     1.0000    0     1.008   11.431331   12.367313    8.253568
  10 C     6.0000    0    12.011   14.205260   12.890389    5.338287
  11 H     1.0000    0     1.008   15.511250   13.877582    6.577570
  12 C     6.0000    0    12.011   14.825279   12.489389    2.814369
  13 H     1.0000    0     1.008   16.618819   13.162320    2.076431
  14 C     6.0000    0    12.011   13.135297   11.235367    1.233046
  15 H     1.0000    0     1.008   13.609808   10.933766   -0.742473
  16 C     6.0000    0    12.011   10.826808   10.363258    2.173941
  17 H     1.0000    0     1.008    9.555211    9.399120    0.880045
  18 C     6.0000    0    12.011    6.716654    2.998995    3.388468
  19 C     6.0000    0    12.011    8.838249    1.005901    3.523583
  20 H     1.0000    0     1.008   10.482311    1.588882    2.405999
  21 H     1.0000    0     1.008    8.202545   -0.828267    2.802653
  22 H     1.0000    0     1.008    9.480378    0.728489    5.473592
  23 C     6.0000    0    12.011    5.957740    3.289446    0.608492
  24 H     1.0000    0     1.008    4.264734    4.446337    0.369064
  25 H     1.0000    0     1.008    5.538031    1.448664   -0.243208
  26 H     1.0000    0     1.008    7.476701    4.168547   -0.490951
  27 C     6.0000    0    12.011    4.517390    2.057912    5.025160
  28 H     1.0000    0     1.008    3.941591    0.148155    4.467313
  29 H     1.0000    0     1.008    2.840636    3.254675    4.866045
  30 H     1.0000    0     1.008    5.051049    2.003110    7.025624
  31 C     6.0000    0    12.011    3.927607   12.204229    7.677768
  32 C     6.0000    0    12.011    2.397873   14.421634    7.732381
  33 C     6.0000    0    12.011    0.246609   14.394422    9.332601
  34 H     1.0000    0     1.008   -1.055412   15.978957    9.405545
  35 C     6.0000    0    12.011   -0.310293   12.376950   10.933388
  36 H     1.0000    0     1.008   -1.962292   12.453673   12.150183
  37 C     6.0000    0    12.011    1.286715   10.317338   11.006332
  38 H     1.0000    0     1.008    0.918407    8.758881   12.290401
  39 C     6.0000    0    12.011    3.382232   10.251008    9.414238
  40 H     1.0000    0     1.008    4.572381    8.584081    9.553133
  41 C     6.0000    0    12.011    2.962902   16.860515    6.180538
  42 C     6.0000    0    12.011    5.755350   17.702010    6.419778
  43 H     1.0000    0     1.008    6.347401   17.757568    8.404179
  44 H     1.0000    0     1.008    6.035785   19.598917    5.632140
  45 H     1.0000    0     1.008    7.074379   16.489372    5.397247
  46 C     6.0000    0    12.011    2.264459   16.456491    3.381476
  47 H     1.0000    0     1.008    3.434766   15.032771    2.458723
  48 H     1.0000    0     1.008    2.498029   18.206000    2.295828
  49 H     1.0000    0     1.008    0.291018   15.857259    3.185700
  50 C     6.0000    0    12.011    1.407279   19.193759    7.071166
  51 H     1.0000    0     1.008    1.699620   19.577374    9.086181
  52 H     1.0000    0     1.008   -0.621720   18.949796    6.733472
  53 H     1.0000    0     1.008    1.957000   20.903773    6.035785
  54 C     6.0000    0    12.011    3.442136    9.263060    2.148241
  55 C     6.0000    0    12.011    0.649877    9.411781    1.870073
  56 C     6.0000    0    12.011   -1.009870    8.465406    3.703296
  57 H     1.0000    0     1.008   -0.307647    7.584983    5.421057
  58 C     6.0000    0    12.011   -3.618070    8.683103    3.364468
  59 H     1.0000    0     1.008   -4.901194    7.959338    4.797070
  60 C     6.0000    0    12.011   -4.578240    9.842828    1.201866
  61 H     1.0000    0     1.008   -6.610073   10.013848    0.945619
  62 C     6.0000    0    12.011   -2.937201   10.796005   -0.625499
  63 H     1.0000    0     1.008   -3.687801   11.710066   -2.305655
  64 C     6.0000    0    12.011   -0.328812   10.586624   -0.292530
  65 H     1.0000    0     1.008    0.935981   11.349695   -1.723997
  66 H     1.0000    0     1.008    5.857962   12.941034    4.410243
  67 O     8.0000    0    15.999   11.114424    5.768767    9.711492
  68 C     6.0000    0    12.011   12.980151    5.675603    8.365629
  69 C     6.0000    0    12.011   15.603658    6.213042    9.189927
  70 C     6.0000    0    12.011   16.053224    6.622356   11.766002
  71 H     1.0000    0     1.008   14.504404    6.523902   13.114699
  72 C     6.0000    0    12.011   18.492104    7.160928   12.616190
  73 H     1.0000    0     1.008   18.834522    7.474623   14.617221
  74 C     6.0000    0    12.011   20.485765    7.299067   10.897673
  75 H     1.0000    0     1.008   22.384373    7.720287   11.560967
  76 C     6.0000    0    12.011   20.047727    6.902414    8.328590
  77 H     1.0000    0     1.008   21.601081    7.018632    6.989530
  78 C     6.0000    0    12.011   17.611114    6.361574    7.471410
  79 H     1.0000    0     1.008   17.289293    6.076414    5.461875
  80 O     8.0000    0    15.999   12.848437    5.088088    5.899725
  81 H     1.0000    0     1.008   11.024662    4.994357    5.494190

--------------------------------
INTERNAL COORDINATES (ANGSTROEM)
--------------------------------
 O      0   0   0     0.000000000000     0.00000000     0.00000000
 O      1   0   0     2.299376089290     0.00000000     0.00000000
 N      1   2   0     2.314744519380   104.32425079     0.00000000
 N      1   2   3     2.812240169331    69.57805474    88.59264404
 C      3   1   2     1.297151352002    29.73652022    64.20727142
 C      4   1   2     1.472331633838    61.80045984   256.31854497
 H      6   4   1     1.097139371274   108.32171673   245.58971239
 C      6   4   1     1.528425248417   107.78049312   132.10579652
 C      8   6   4     1.408368314753   118.50353583    77.05079403
 H      9   8   6     1.089178277418   119.81182588   359.92693102
 C      9   8   6     1.395337930395   121.09328790   179.79675077
 H     11   9   8     1.086551706087   119.92900172   180.65554537
 C     11   9   8     1.391583921293   119.89685344     0.71198393
 H     13  11   9     1.086318677921   120.06721438   179.97204170
 C     13  11   9     1.392972250262   119.85700397     0.31902011
 H     15  13  11     1.086915143882   119.96160774   179.50830739
 C     15  13  11     1.397566892853   120.29609224   359.57530205
 H     17  15  13     1.087158010595   118.13914995   179.78890963
 C      3   1   2     1.478933859238    92.65587430   247.37097132
 C     19   3   1     1.542063432547   105.87936107   181.73352677
 H     20  19   3     1.096278345130   111.11828408   300.17354415
 H     20  19   3     1.095797230331   111.47917833   179.94702074
 H     20  19   3     1.096280935709   111.15512520    59.75808662
 C     19   3   1     1.532658298513   111.67460222    64.79641525
 H     24  19   3     1.092464434204   112.48227816   286.85417398
 H     24  19   3     1.096051873772   111.01784114   167.61406277
 H     24  19   3     1.095899958938   111.09693022    47.52049761
 C     19   3   1     1.533806914184   111.46794190   298.58532424
 H     28  19   3     1.096037175464   110.99124634   190.41989683
 H     28  19   3     1.093370851999   112.59481414    70.85126415
 H     28  19   3     1.096003978095   111.00733316   310.42025626
 C      4   1   2     1.389857262455    91.01182283   125.48245837
 C     32   4   1     1.425830642117   121.45309499   235.58997269
 C     33  32   4     1.418884124938   117.33894460   176.95929163
 H     34  33  32     1.085952673923   121.49487425   182.95191355
 C     34  33  32     1.394344383572   122.67817219     4.12674990
 H     36  34  33     1.086499521399   120.09842274   178.93099105
 C     36  34  33     1.379697785749   119.49701467     0.61319544
 H     38  36  34     1.086202720490   120.48874208   177.81940322
 C     38  36  34     1.393089182357   119.37703370   357.79630462
 H     40  38  36     1.086347412203   116.16867763   179.99989049
 C     33  32   4     1.558659295677   124.18290894   356.14535020
 C     42  33  32     1.548520887815   112.21563594   312.34757025
 H     43  42  33     1.096235038666   111.02360784   310.68209306
 H     43  42  33     1.096977319729   111.17203980   191.05259286
 H     43  42  33     1.091683150003   113.61459667    72.54917546
 C     42  33  32     1.541514852345   110.20696235    75.71489673
 H     47  42  33     1.090679118715   112.94514967   294.75114979
 H     47  42  33     1.096554991781   111.05670287   175.13425450
 H     47  42  33     1.096288219402   111.05810276    55.45913898
 C     42  33  32     1.557005465629   113.31052429   194.17844720
 H     51  42  33     1.096419983401   111.50636017    56.05707515
 H     51  42  33     1.096098622388   112.03379903   294.12826890
 H     51  42  33     1.097114957514   111.26670505   175.67786490
 C      2   1   3     1.221192130666    28.17426163   163.25562379
 C     55   2   1     1.486998080026   123.13696418   182.90139877
 C     56  55   2     1.401180052670   122.37203989   194.37192818
 H     57  56  55     1.086936230880   121.19189193     0.29373445
 C     57  56  55     1.396557041442   120.07388907   179.15612049
 H     59  57  56     1.087403149710   119.90405442   180.45474006
 C     59  57  56     1.394433454848   120.11781578     0.00000000
 H     61  59  57     1.087489149371   119.94826950   180.15674575
 C     61  59  57     1.394140208157   120.09987189   359.79687996
 H     63  61  59     1.087305081382   120.03848634   180.36987273
 C     63  61  59     1.395905143625   119.97742424     0.08770840
 H     65  63  61     1.088495833708   119.38809603   180.45550807
 H      4   1   2     1.014960206116    91.62354309     9.73656366
 O      7   6   4     2.589397124815   135.84810121   184.58818325
 C     68   7   6     1.218368015010   106.54200711    35.51817260
 C     69  68   7     1.482744310392   125.38047898   119.14510443
 C     70  69  68     1.400652066004   118.36001565     6.69656366
 H     71  70  69     1.088037802652   120.20281266     0.64022992
 C     71  70  69     1.396167386097   120.14544967   180.68885717
 H     73  71  70     1.087041236568   119.94422070   180.09606134
 C     73  71  70     1.394767711843   119.98684748     0.17586723
 H     75  73  71     1.087339643350   119.94592003   179.94419862
 C     75  73  71     1.395001612902   120.12197550     0.06272620
 H     77  75  73     1.087005156382   120.07447290   179.72910952
 C     77  75  73     1.396501256713   120.05315407   359.89314726
 H     79  77  75     1.087470670869   119.38344205   179.33114648
 O     69  68   7     1.343235240008   122.35657171   300.07204558
 H     81  69  68     0.989914809466   105.83008419     6.62310996

---------------------------
INTERNAL COORDINATES (A.U.)
---------------------------
 O      0   0   0     0.000000000000     0.00000000     0.00000000
 O      1   0   0     4.345191087646     0.00000000     0.00000000
 N      1   2   0     4.374233211623   104.32425079     0.00000000
 N      1   2   3     5.314363742848    69.57805474    88.59264404
 C      3   1   2     2.451260809529    29.73652022    64.20727142
 C      4   1   2     2.782303566263    61.80045984   256.31854497
 H      6   4   1     2.073292942451   108.32171673   245.58971239
 C      6   4   1     2.888305135680   107.78049312   132.10579652
 C      8   6   4     2.661430410575   118.50353583    77.05079403
 H      9   8   6     2.058248655337   119.81182588   359.92693102
 C      9   8   6     2.636806552720   121.09328790   179.79675077
 H     11   9   8     2.053285154849   119.92900172   180.65554537
 C     11   9   8     2.629712503611   119.89685344     0.71198393
 H     13  11   9     2.052844795434   120.06721438   179.97204170
 C     13  11   9     2.632336065147   119.85700397     0.31902011
 H     15  13  11     2.053971952749   119.96160774   179.50830739
 C     15  13  11     2.641018681328   120.29609224   359.57530205
 H     17  15  13     2.054430904322   118.13914995   179.78890963
 C      3   1   2     2.794779964143    92.65587430   247.37097132
 C     19   3   1     2.914077568649   105.87936107   181.73352677
 H     20  19   3     2.071665838843   111.11828408   300.17354415
 H     20  19   3     2.070756663634   111.47917833   179.94702074
 H     20  19   3     2.071670734330   111.15512520    59.75808662
 C     19   3   1     2.896304441071   111.67460222    64.79641525
 H     24  19   3     2.064458591694   112.48227816   286.85417398
 H     24  19   3     2.071237870001   111.01784114   167.61406277
 H     24  19   3     2.070950792568   111.09693022    47.52049761
 C     19   3   1     2.898475010123   111.46794190   298.58532424
 H     28  19   3     2.071210094224   110.99124634   190.41989683
 H     28  19   3     2.066171473089   112.59481414    70.85126415
 H     28  19   3     2.071147360288   111.00733316   310.42025626
 C      4   1   2     2.626449591282    91.01182283   125.48245837
 C     32   4   1     2.694429426954   121.45309499   235.58997269
 C     33  32   4     2.681302411901   117.33894460   176.95929163
 H     34  33  32     2.052153148114   121.49487425   182.95191355
 C     34  33  32     2.634929021323   122.67817219     4.12674990
 H     36  34  33     2.053186540080   120.09842274   178.93099105
 C     36  34  33     2.607250962643   119.49701467     0.61319544
 H     38  36  34     2.052625667646   120.48874208   177.81940322
 C     38  36  34     2.632557034783   119.37703370   357.79630462
 H     40  38  36     2.052899095358   116.16867763   179.99989049
 C     33  32   4     2.945439204920   124.18290894   356.14535020
 C     42  33  32     2.926280390627   112.21563594   312.34757025
 H     43  42  33     2.071584001488   111.02360784   310.68209306
 H     43  42  33     2.072986709411   111.17203980   191.05259286
 H     43  42  33     2.062982178522   113.61459667    72.54917546
 C     42  33  32     2.913040902304   110.20696235    75.71489673
 H     47  42  33     2.061084834357   112.94514967   294.75114979
 H     47  42  33     2.072188625251   111.05670287   175.13425450
 H     47  42  33     2.071684498514   111.05810276    55.45913898
 C     42  33  32     2.942313919058   113.31052429   194.17844720
 H     51  42  33     2.071933496385   111.50636017    56.05707515
 H     51  42  33     2.071326212081   112.03379903   294.12826890
 H     51  42  33     2.073246807129   111.26670505   175.67786490
 C      2   1   3     2.307718683858    28.17426163   163.25562379
 C     55   2   1     2.810019132915   123.13696418   182.90139877
 C     56  55   2     2.647846563859   122.37203989   194.37192818
 H     57  56  55     2.054011801400   121.19189193     0.29373445
 C     57  56  55     2.639110338724   120.07388907   179.15612049
 H     59  57  56     2.054894150116   119.90405442   180.45474006
 C     59  57  56     2.635097341641   120.11781578     0.00000000
 H     61  59  57     2.055056665922   119.94826950   180.15674575
 C     61  59  57     2.634543185705   120.09987189   359.79687996
 H     63  61  59     2.054708827834   120.03848634   180.36987273
 C     63  61  59     2.637878430384   119.97742424     0.08770840
 H     65  63  61     2.056959023623   119.38809603   180.45550807
 H      4   1   2     1.917996826388    91.62354309     9.73656366
 O      7   6   4     4.893251417863   135.84810121   184.58818325
 C     68   7   6     2.302381878699   106.54200711    35.51817260
 C     69  68   7     2.801980673271   125.38047898   119.14510443
 C     70  69  68     2.646848813658   118.36001565     6.69656366
 H     71  70  69     2.056093470366   120.20281266     0.64022992
 C     71  70  69     2.638373996835   120.14544967   180.68885717
 H     73  71  70     2.054210233393   119.94422070   180.09606134
 C     73  71  70     2.635728995819   119.98684748     0.17586723
 H     75  73  71     2.054774140487   119.94592003   179.94419862
 C     75  73  71     2.636171004764   120.12197550     0.06272620
 H     77  75  73     2.054142051721   120.07447290   179.72910952
 C     77  75  73     2.639004920864   120.05315407   359.89314726
 H     79  77  75     2.055021746614   119.38344205   179.33114648
 O     69  68   7     2.538346737048   122.35657171   300.07204558
 H     81  69  68     1.870667885803   105.83008419     6.62310996

---------------------
BASIS SET INFORMATION
---------------------
There are 4 groups of distinct atoms

 Group   1 Type O   : 11s6p2d1f contracted to 5s3p2d1f pattern {62111/411/11/1}
 Group   2 Type N   : 11s6p2d1f contracted to 5s3p2d1f pattern {62111/411/11/1}
 Group   3 Type C   : 11s6p2d1f contracted to 5s3p2d1f pattern {62111/411/11/1}
 Group   4 Type H   : 5s1p contracted to 3s1p pattern {311/1}

Atom   0O    basis set group =>   1
Atom   1O    basis set group =>   1
Atom   2N    basis set group =>   2
Atom   3N    basis set group =>   2
Atom   4C    basis set group =>   3
Atom   5C    basis set group =>   3
Atom   6H    basis set group =>   4
Atom   7C    basis set group =>   3
Atom   8C    basis set group =>   3
Atom   9H    basis set group =>   4
Atom  10C    basis set group =>   3
Atom  11H    basis set group =>   4
Atom  12C    basis set group =>   3
Atom  13H    basis set group =>   4
Atom  14C    basis set group =>   3
Atom  15H    basis set group =>   4
Atom  16C    basis set group =>   3
Atom  17H    basis set group =>   4
Atom  18C    basis set group =>   3
Atom  19C    basis set group =>   3
Atom  20H    basis set group =>   4
Atom  21H    basis set group =>   4
Atom  22H    basis set group =>   4
Atom  23C    basis set group =>   3
Atom  24H    basis set group =>   4
Atom  25H    basis set group =>   4
Atom  26H    basis set group =>   4
Atom  27C    basis set group =>   3
Atom  28H    basis set group =>   4
Atom  29H    basis set group =>   4
Atom  30H    basis set group =>   4
Atom  31C    basis set group =>   3
Atom  32C    basis set group =>   3
Atom  33C    basis set group =>   3
Atom  34H    basis set group =>   4
Atom  35C    basis set group =>   3
Atom  36H    basis set group =>   4
Atom  37C    basis set group =>   3
Atom  38H    basis set group =>   4
Atom  39C    basis set group =>   3
Atom  40H    basis set group =>   4
Atom  41C    basis set group =>   3
Atom  42C    basis set group =>   3
Atom  43H    basis set group =>   4
Atom  44H    basis set group =>   4
Atom  45H    basis set group =>   4
Atom  46C    basis set group =>   3
Atom  47H    basis set group =>   4
Atom  48H    basis set group =>   4
Atom  49H    basis set group =>   4
Atom  50C    basis set group =>   3
Atom  51H    basis set group =>   4
Atom  52H    basis set group =>   4
Atom  53H    basis set group =>   4
Atom  54C    basis set group =>   3
Atom  55C    basis set group =>   3
Atom  56C    basis set group =>   3
Atom  57H    basis set group =>   4
Atom  58C    basis set group =>   3
Atom  59H    basis set group =>   4
Atom  60C    basis set group =>   3
Atom  61H    basis set group =>   4
Atom  62C    basis set group =>   3
Atom  63H    basis set group =>   4
Atom  64C    basis set group =>   3
Atom  65H    basis set group =>   4
Atom  66H    basis set group =>   4
Atom  67O    basis set group =>   1
Atom  68C    basis set group =>   3
Atom  69C    basis set group =>   3
Atom  70C    basis set group =>   3
Atom  71H    basis set group =>   4
Atom  72C    basis set group =>   3
Atom  73H    basis set group =>   4
Atom  74C    basis set group =>   3
Atom  75H    basis set group =>   4
Atom  76C    basis set group =>   3
Atom  77H    basis set group =>   4
Atom  78C    basis set group =>   3
Atom  79H    basis set group =>   4
Atom  80O    basis set group =>   1
Atom  81H    basis set group =>   4
---------------------------------
AUXILIARY/J BASIS SET INFORMATION
---------------------------------
There are 4 groups of distinct atoms

 Group   1 Type O   : 12s5p4d2f1g contracted to 6s4p3d1f1g pattern {711111/2111/211/2/1}
 Group   2 Type N   : 12s5p4d2f1g contracted to 6s4p3d1f1g pattern {711111/2111/211/2/1}
 Group   3 Type C   : 12s5p4d2f1g contracted to 6s4p3d1f1g pattern {711111/2111/211/2/1}
 Group   4 Type H   : 5s2p1d contracted to 3s1p1d pattern {311/2/1}

Atom   0O    basis set group =>   1
Atom   1O    basis set group =>   1
Atom   2N    basis set group =>   2
Atom   3N    basis set group =>   2
Atom   4C    basis set group =>   3
Atom   5C    basis set group =>   3
Atom   6H    basis set group =>   4
Atom   7C    basis set group =>   3
Atom   8C    basis set group =>   3
Atom   9H    basis set group =>   4
Atom  10C    basis set group =>   3
Atom  11H    basis set group =>   4
Atom  12C    basis set group =>   3
Atom  13H    basis set group =>   4
Atom  14C    basis set group =>   3
Atom  15H    basis set group =>   4
Atom  16C    basis set group =>   3
Atom  17H    basis set group =>   4
Atom  18C    basis set group =>   3
Atom  19C    basis set group =>   3
Atom  20H    basis set group =>   4
Atom  21H    basis set group =>   4
Atom  22H    basis set group =>   4
Atom  23C    basis set group =>   3
Atom  24H    basis set group =>   4
Atom  25H    basis set group =>   4
Atom  26H    basis set group =>   4
Atom  27C    basis set group =>   3
Atom  28H    basis set group =>   4
Atom  29H    basis set group =>   4
Atom  30H    basis set group =>   4
Atom  31C    basis set group =>   3
Atom  32C    basis set group =>   3
Atom  33C    basis set group =>   3
Atom  34H    basis set group =>   4
Atom  35C    basis set group =>   3
Atom  36H    basis set group =>   4
Atom  37C    basis set group =>   3
Atom  38H    basis set group =>   4
Atom  39C    basis set group =>   3
Atom  40H    basis set group =>   4
Atom  41C    basis set group =>   3
Atom  42C    basis set group =>   3
Atom  43H    basis set group =>   4
Atom  44H    basis set group =>   4
Atom  45H    basis set group =>   4
Atom  46C    basis set group =>   3
Atom  47H    basis set group =>   4
Atom  48H    basis set group =>   4
Atom  49H    basis set group =>   4
Atom  50C    basis set group =>   3
Atom  51H    basis set group =>   4
Atom  52H    basis set group =>   4
Atom  53H    basis set group =>   4
Atom  54C    basis set group =>   3
Atom  55C    basis set group =>   3
Atom  56C    basis set group =>   3
Atom  57H    basis set group =>   4
Atom  58C    basis set group =>   3
Atom  59H    basis set group =>   4
Atom  60C    basis set group =>   3
Atom  61H    basis set group =>   4
Atom  62C    basis set group =>   3
Atom  63H    basis set group =>   4
Atom  64C    basis set group =>   3
Atom  65H    basis set group =>   4
Atom  66H    basis set group =>   4
Atom  67O    basis set group =>   1
Atom  68C    basis set group =>   3
Atom  69C    basis set group =>   3
Atom  70C    basis set group =>   3
Atom  71H    basis set group =>   4
Atom  72C    basis set group =>   3
Atom  73H    basis set group =>   4
Atom  74C    basis set group =>   3
Atom  75H    basis set group =>   4
Atom  76C    basis set group =>   3
Atom  77H    basis set group =>   4
Atom  78C    basis set group =>   3
Atom  79H    basis set group =>   4
Atom  80O    basis set group =>   1
Atom  81H    basis set group =>   4


           ************************************************************
           *        Program running with 20 parallel MPI-processes    *
           *              working on a common directory               *
           ************************************************************
------------------------------------------------------------------------------
                           ORCA GTO INTEGRAL CALCULATION
                           -- RI-GTO INTEGRALS CHOSEN --
------------------------------------------------------------------------------
------------------------------------------------------------------------------
                   ___                                                        
                  /   \      - P O W E R E D   B Y -                         
                 /     \                                                     
                 |  |  |   _    _      __       _____    __    __             
                 |  |  |  | |  | |    /  \     |  _  \  |  |  /  |          
                  \  \/   | |  | |   /    \    | | | |  |  | /  /          
                 / \  \   | |__| |  /  /\  \   | |_| |  |  |/  /          
                |  |  |   |  __  | /  /__\  \  |    /   |      \           
                |  |  |   | |  | | |   __   |  |    \   |  |\   \          
                \     /   | |  | | |  |  |  |  | |\  \  |  | \   \       
                 \___/    |_|  |_| |__|  |__|  |_| \__\ |__|  \__/        
                                                                              
                      - O R C A' S   B I G   F R I E N D -                    
                                      &                                       
                       - I N T E G R A L  F E E D E R -                       
                                                                              
 v1 FN, 2020, v2 2021                                                         
------------------------------------------------------------------------------


Reading SHARK input file ImineBzOH11ropt.SHARKINP.tmp ... ok
----------------------
SHARK INTEGRAL PACKAGE
----------------------

Number of atoms                             ...     82
Number of basis functions                   ...   1542
Number of shells                            ...    622
Maximum angular momentum                    ...      3
Integral batch strategy                     ... SHARK/LIBINT Hybrid
RI-J (if used) integral strategy            ... SPLIT-RIJ (Revised 2003 algorithm where possible)
Printlevel                                  ...      1
Contraction scheme used                     ... SEGMENTED contraction
Coulomb Range Separation                    ... NOT USED
Exchange Range Separation                   ... NOT USED
Finite Nucleus Model                        ... NOT USED
Auxiliary Coulomb fitting basis             ... AVAILABLE
   # of basis functions in Aux-J            ...   2498
   # of shells in Aux-J                     ...    830
   Maximum angular momentum in Aux-J        ...      4
Auxiliary J/K fitting basis                 ... NOT available
Auxiliary Correlation fitting basis         ... NOT available
Auxiliary 'external' fitting basis          ... NOT available
Integral threshold                          ...     2.500000e-11
Primitive cut-off                           ...     2.500000e-12
Primitive pair pre-selection threshold      ...     2.500000e-12

Calculating pre-screening integrals         ... done (  0.1 sec) Dimension = 622
Organizing shell pair data                  ... done (  1.0 sec)
Shell pair information
Total number of shell pairs                 ...    193753
Shell pairs after pre-screening             ...    109630
Total number of primitive shell pairs       ...    584784
Primitive shell pairs kept                  ...    205681
          la=0 lb=0:  30317 shell pairs
          la=1 lb=0:  32866 shell pairs
          la=1 lb=1:   9016 shell pairs
          la=2 lb=0:  14797 shell pairs
          la=2 lb=1:   8228 shell pairs
          la=2 lb=2:   1886 shell pairs
          la=3 lb=0:   6717 shell pairs
          la=3 lb=1:   3792 shell pairs
          la=3 lb=2:   1635 shell pairs
          la=3 lb=3:    376 shell pairs

Calculating one electron integrals          ... done (  0.2 sec)
Calculating RI/J V-Matrix + Cholesky decomp.... done (  1.0 sec)
Calculating Nuclear repulsion               ... done (  0.0 sec) ENN=   5134.735725367129 Eh

SHARK setup successfully completed in   4.0 seconds

Maximum memory used throughout the entire GTOINT-calculation: 161.3 MB
[1710949993.165578] [node055:681701:0]          mpool.c:43   UCX  WARN  object 0xac85700 was not returned to mpool ucp_requests
[1710949993.165597] [node055:681701:0]          mpool.c:43   UCX  WARN  object 0xac858c0 was not returned to mpool ucp_requests
[1710949993.165603] [node055:681701:0]          mpool.c:43   UCX  WARN  object 0xac85a80 was not returned to mpool ucp_requests
[1710949993.165605] [node055:681701:0]          mpool.c:43   UCX  WARN  object 0xac85c40 was not returned to mpool ucp_requests
[1710949993.165609] [node055:681701:0]          mpool.c:43   UCX  WARN  object 0xac85e00 was not returned to mpool ucp_requests
[1710949993.165612] [node055:681701:0]          mpool.c:43   UCX  WARN  object 0xac85fc0 was not returned to mpool ucp_requests
[1710949993.165615] [node055:681701:0]          mpool.c:43   UCX  WARN  object 0xac86180 was not returned to mpool ucp_requests
[1710949993.165617] [node055:681701:0]          mpool.c:43   UCX  WARN  object 0xac86340 was not returned to mpool ucp_requests
[1710949993.165619] [node055:681701:0]          mpool.c:43   UCX  WARN  object 0xac86500 was not returned to mpool ucp_requests
[1710949993.165621] [node055:681701:0]          mpool.c:43   UCX  WARN  object 0xac866c0 was not returned to mpool ucp_requests
[1710949993.165623] [node055:681701:0]          mpool.c:43   UCX  WARN  object 0xac86880 was not returned to mpool ucp_requests
[1710949993.165625] [node055:681701:0]          mpool.c:43   UCX  WARN  object 0xac86a40 was not returned to mpool ucp_requests
[1710949993.165627] [node055:681701:0]          mpool.c:43   UCX  WARN  object 0xac86c00 was not returned to mpool ucp_requests
[1710949993.165630] [node055:681701:0]          mpool.c:43   UCX  WARN  object 0xac86dc0 was not returned to mpool ucp_requests
[1710949993.165632] [node055:681701:0]          mpool.c:43   UCX  WARN  object 0xac86f80 was not returned to mpool ucp_requests
[1710949993.166412] [node055:681669:0]          mpool.c:43   UCX  WARN  object 0xb076600 was not returned to mpool ucp_requests
[1710949993.166422] [node055:681669:0]          mpool.c:43   UCX  WARN  object 0xb0767c0 was not returned to mpool ucp_requests
[1710949993.166425] [node055:681669:0]          mpool.c:43   UCX  WARN  object 0xb076980 was not returned to mpool ucp_requests
[1710949993.166428] [node055:681669:0]          mpool.c:43   UCX  WARN  object 0xb076b40 was not returned to mpool ucp_requests
[1710949993.166430] [node055:681669:0]          mpool.c:43   UCX  WARN  object 0xb076d00 was not returned to mpool ucp_requests
[1710949993.166433] [node055:681669:0]          mpool.c:43   UCX  WARN  object 0xb076ec0 was not returned to mpool ucp_requests
[1710949993.166435] [node055:681669:0]          mpool.c:43   UCX  WARN  object 0xb077080 was not returned to mpool ucp_requests
[1710949993.166437] [node055:681669:0]          mpool.c:43   UCX  WARN  object 0xb077240 was not returned to mpool ucp_requests
[1710949993.166440] [node055:681669:0]          mpool.c:43   UCX  WARN  object 0xb077400 was not returned to mpool ucp_requests
[1710949993.166442] [node055:681669:0]          mpool.c:43   UCX  WARN  object 0xb0775c0 was not returned to mpool ucp_requests
[1710949993.166445] [node055:681669:0]          mpool.c:43   UCX  WARN  object 0xb077780 was not returned to mpool ucp_requests
[1710949993.166447] [node055:681669:0]          mpool.c:43   UCX  WARN  object 0xb077940 was not returned to mpool ucp_requests
[1710949993.166449] [node055:681669:0]          mpool.c:43   UCX  WARN  object 0xb077b00 was not returned to mpool ucp_requests
[1710949993.166452] [node055:681669:0]          mpool.c:43   UCX  WARN  object 0xb077cc0 was not returned to mpool ucp_requests
[1710949993.166454] [node055:681669:0]          mpool.c:43   UCX  WARN  object 0xb077e80 was not returned to mpool ucp_requests
[1710949993.166302] [node055:681675:0]          mpool.c:43   UCX  WARN  object 0xaeb1440 was not returned to mpool ucp_requests
[1710949993.166314] [node055:681675:0]          mpool.c:43   UCX  WARN  object 0xaeb1600 was not returned to mpool ucp_requests
[1710949993.166317] [node055:681675:0]          mpool.c:43   UCX  WARN  object 0xaeb17c0 was not returned to mpool ucp_requests
[1710949993.166319] [node055:681675:0]          mpool.c:43   UCX  WARN  object 0xaeb1980 was not returned to mpool ucp_requests
[1710949993.166321] [node055:681675:0]          mpool.c:43   UCX  WARN  object 0xaeb1b40 was not returned to mpool ucp_requests
[1710949993.166324] [node055:681675:0]          mpool.c:43   UCX  WARN  object 0xaeb1d00 was not returned to mpool ucp_requests
[1710949993.166326] [node055:681675:0]          mpool.c:43   UCX  WARN  object 0xaeb1ec0 was not returned to mpool ucp_requests
[1710949993.166328] [node055:681675:0]          mpool.c:43   UCX  WARN  object 0xaeb2080 was not returned to mpool ucp_requests
[1710949993.166330] [node055:681675:0]          mpool.c:43   UCX  WARN  object 0xaeb2240 was not returned to mpool ucp_requests
[1710949993.166333] [node055:681675:0]          mpool.c:43   UCX  WARN  object 0xaeb2400 was not returned to mpool ucp_requests
[1710949993.166335] [node055:681675:0]          mpool.c:43   UCX  WARN  object 0xaeb25c0 was not returned to mpool ucp_requests
[1710949993.166337] [node055:681675:0]          mpool.c:43   UCX  WARN  object 0xaeb2780 was not returned to mpool ucp_requests
[1710949993.166339] [node055:681675:0]          mpool.c:43   UCX  WARN  object 0xaeb2940 was not returned to mpool ucp_requests
[1710949993.166341] [node055:681675:0]          mpool.c:43   UCX  WARN  object 0xaeb2b00 was not returned to mpool ucp_requests
[1710949993.166344] [node055:681675:0]          mpool.c:43   UCX  WARN  object 0xaeb2cc0 was not returned to mpool ucp_requests
[1710949993.166346] [node055:681675:0]          mpool.c:43   UCX  WARN  object 0xaeb2e80 was not returned to mpool ucp_requests
[1710949993.166265] [node055:681677:0]          mpool.c:43   UCX  WARN  object 0xb0c8700 was not returned to mpool ucp_requests
[1710949993.166282] [node055:681677:0]          mpool.c:43   UCX  WARN  object 0xb0c88c0 was not returned to mpool ucp_requests
[1710949993.166285] [node055:681677:0]          mpool.c:43   UCX  WARN  object 0xb0c8a80 was not returned to mpool ucp_requests
[1710949993.166291] [node055:681677:0]          mpool.c:43   UCX  WARN  object 0xb0c8c40 was not returned to mpool ucp_requests
[1710949993.166295] [node055:681677:0]          mpool.c:43   UCX  WARN  object 0xb0c8e00 was not returned to mpool ucp_requests
[1710949993.166299] [node055:681677:0]          mpool.c:43   UCX  WARN  object 0xb0c8fc0 was not returned to mpool ucp_requests
[1710949993.166302] [node055:681677:0]          mpool.c:43   UCX  WARN  object 0xb0c9180 was not returned to mpool ucp_requests
[1710949993.166305] [node055:681677:0]          mpool.c:43   UCX  WARN  object 0xb0c9340 was not returned to mpool ucp_requests
[1710949993.166309] [node055:681677:0]          mpool.c:43   UCX  WARN  object 0xb0c9500 was not returned to mpool ucp_requests
[1710949993.166312] [node055:681677:0]          mpool.c:43   UCX  WARN  object 0xb0c96c0 was not returned to mpool ucp_requests
[1710949993.166314] [node055:681677:0]          mpool.c:43   UCX  WARN  object 0xb0c9880 was not returned to mpool ucp_requests
[1710949993.166316] [node055:681677:0]          mpool.c:43   UCX  WARN  object 0xb0c9a40 was not returned to mpool ucp_requests
[1710949993.166319] [node055:681677:0]          mpool.c:43   UCX  WARN  object 0xb0c9c00 was not returned to mpool ucp_requests
[1710949993.166322] [node055:681677:0]          mpool.c:43   UCX  WARN  object 0xb0c9dc0 was not returned to mpool ucp_requests
[1710949993.166324] [node055:681677:0]          mpool.c:43   UCX  WARN  object 0xb0c9f80 was not returned to mpool ucp_requests
[1710949993.166326] [node055:681677:0]          mpool.c:43   UCX  WARN  object 0xb0ca140 was not returned to mpool ucp_requests
[1710949993.166269] [node055:681681:0]          mpool.c:43   UCX  WARN  object 0xb8ff640 was not returned to mpool ucp_requests
[1710949993.166282] [node055:681681:0]          mpool.c:43   UCX  WARN  object 0xb8ff800 was not returned to mpool ucp_requests
[1710949993.166285] [node055:681681:0]          mpool.c:43   UCX  WARN  object 0xb8ff9c0 was not returned to mpool ucp_requests
[1710949993.166291] [node055:681681:0]          mpool.c:43   UCX  WARN  object 0xb8ffb80 was not returned to mpool ucp_requests
[1710949993.166295] [node055:681681:0]          mpool.c:43   UCX  WARN  object 0xb8ffd40 was not returned to mpool ucp_requests
[1710949993.166297] [node055:681681:0]          mpool.c:43   UCX  WARN  object 0xb8fff00 was not returned to mpool ucp_requests
[1710949993.166302] [node055:681681:0]          mpool.c:43   UCX  WARN  object 0xb9000c0 was not returned to mpool ucp_requests
[1710949993.166306] [node055:681681:0]          mpool.c:43   UCX  WARN  object 0xb900280 was not returned to mpool ucp_requests
[1710949993.166309] [node055:681681:0]          mpool.c:43   UCX  WARN  object 0xb900440 was not returned to mpool ucp_requests
[1710949993.166311] [node055:681681:0]          mpool.c:43   UCX  WARN  object 0xb900600 was not returned to mpool ucp_requests
[1710949993.166314] [node055:681681:0]          mpool.c:43   UCX  WARN  object 0xb9007c0 was not returned to mpool ucp_requests
[1710949993.166316] [node055:681681:0]          mpool.c:43   UCX  WARN  object 0xb900980 was not returned to mpool ucp_requests
[1710949993.166318] [node055:681681:0]          mpool.c:43   UCX  WARN  object 0xb900b40 was not returned to mpool ucp_requests
[1710949993.166321] [node055:681681:0]          mpool.c:43   UCX  WARN  object 0xb900d00 was not returned to mpool ucp_requests
[1710949993.166323] [node055:681681:0]          mpool.c:43   UCX  WARN  object 0xb900ec0 was not returned to mpool ucp_requests
[1710949993.166325] [node055:681681:0]          mpool.c:43   UCX  WARN  object 0xb901080 was not returned to mpool ucp_requests
[1710949993.166405] [node055:681685:0]          mpool.c:43   UCX  WARN  object 0xbda3580 was not returned to mpool ucp_requests
[1710949993.166416] [node055:681685:0]          mpool.c:43   UCX  WARN  object 0xbda3740 was not returned to mpool ucp_requests
[1710949993.166421] [node055:681685:0]          mpool.c:43   UCX  WARN  object 0xbda3900 was not returned to mpool ucp_requests
[1710949993.166423] [node055:681685:0]          mpool.c:43   UCX  WARN  object 0xbda3ac0 was not returned to mpool ucp_requests
[1710949993.166426] [node055:681685:0]          mpool.c:43   UCX  WARN  object 0xbda3c80 was not returned to mpool ucp_requests
[1710949993.166428] [node055:681685:0]          mpool.c:43   UCX  WARN  object 0xbda3e40 was not returned to mpool ucp_requests
[1710949993.166431] [node055:681685:0]          mpool.c:43   UCX  WARN  object 0xbda4000 was not returned to mpool ucp_requests
[1710949993.166433] [node055:681685:0]          mpool.c:43   UCX  WARN  object 0xbda41c0 was not returned to mpool ucp_requests
[1710949993.166435] [node055:681685:0]          mpool.c:43   UCX  WARN  object 0xbda4380 was not returned to mpool ucp_requests
[1710949993.166438] [node055:681685:0]          mpool.c:43   UCX  WARN  object 0xbda4540 was not returned to mpool ucp_requests
[1710949993.166440] [node055:681685:0]          mpool.c:43   UCX  WARN  object 0xbda4700 was not returned to mpool ucp_requests
[1710949993.166443] [node055:681685:0]          mpool.c:43   UCX  WARN  object 0xbda48c0 was not returned to mpool ucp_requests
[1710949993.166445] [node055:681685:0]          mpool.c:43   UCX  WARN  object 0xbda4a80 was not returned to mpool ucp_requests
[1710949993.166447] [node055:681685:0]          mpool.c:43   UCX  WARN  object 0xbda4c40 was not returned to mpool ucp_requests
[1710949993.166450] [node055:681685:0]          mpool.c:43   UCX  WARN  object 0xbda4e00 was not returned to mpool ucp_requests
[1710949993.166452] [node055:681685:0]          mpool.c:43   UCX  WARN  object 0xbda4fc0 was not returned to mpool ucp_requests
[1710949993.166916] [node055:681690:0]          mpool.c:43   UCX  WARN  object 0xc71f540 was not returned to mpool ucp_requests
[1710949993.166926] [node055:681690:0]          mpool.c:43   UCX  WARN  object 0xc71f700 was not returned to mpool ucp_requests
[1710949993.166931] [node055:681690:0]          mpool.c:43   UCX  WARN  object 0xc71f8c0 was not returned to mpool ucp_requests
[1710949993.166935] [node055:681690:0]          mpool.c:43   UCX  WARN  object 0xc71fa80 was not returned to mpool ucp_requests
[1710949993.166938] [node055:681690:0]          mpool.c:43   UCX  WARN  object 0xc71fc40 was not returned to mpool ucp_requests
[1710949993.166944] [node055:681690:0]          mpool.c:43   UCX  WARN  object 0xc71fe00 was not returned to mpool ucp_requests
[1710949993.166947] [node055:681690:0]          mpool.c:43   UCX  WARN  object 0xc71ffc0 was not returned to mpool ucp_requests
[1710949993.166951] [node055:681690:0]          mpool.c:43   UCX  WARN  object 0xc720180 was not returned to mpool ucp_requests
[1710949993.166954] [node055:681690:0]          mpool.c:43   UCX  WARN  object 0xc720340 was not returned to mpool ucp_requests
[1710949993.166957] [node055:681690:0]          mpool.c:43   UCX  WARN  object 0xc720500 was not returned to mpool ucp_requests
[1710949993.166962] [node055:681690:0]          mpool.c:43   UCX  WARN  object 0xc7206c0 was not returned to mpool ucp_requests
[1710949993.166965] [node055:681690:0]          mpool.c:43   UCX  WARN  object 0xc720880 was not returned to mpool ucp_requests
[1710949993.166969] [node055:681690:0]          mpool.c:43   UCX  WARN  object 0xc720a40 was not returned to mpool ucp_requests
[1710949993.166972] [node055:681690:0]          mpool.c:43   UCX  WARN  object 0xc720c00 was not returned to mpool ucp_requests
[1710949993.166976] [node055:681690:0]          mpool.c:43   UCX  WARN  object 0xc720dc0 was not returned to mpool ucp_requests
[1710949993.166979] [node055:681690:0]          mpool.c:43   UCX  WARN  object 0xc720f80 was not returned to mpool ucp_requests
[1710949993.166423] [node055:681697:0]          mpool.c:43   UCX  WARN  object 0xb27f300 was not returned to mpool ucp_requests
[1710949993.166434] [node055:681697:0]          mpool.c:43   UCX  WARN  object 0xb27f4c0 was not returned to mpool ucp_requests
[1710949993.166437] [node055:681697:0]          mpool.c:43   UCX  WARN  object 0xb27f680 was not returned to mpool ucp_requests
[1710949993.166439] [node055:681697:0]          mpool.c:43   UCX  WARN  object 0xb27f840 was not returned to mpool ucp_requests
[1710949993.166441] [node055:681697:0]          mpool.c:43   UCX  WARN  object 0xb27fa00 was not returned to mpool ucp_requests
[1710949993.166443] [node055:681697:0]          mpool.c:43   UCX  WARN  object 0xb27fbc0 was not returned to mpool ucp_requests
[1710949993.166445] [node055:681697:0]          mpool.c:43   UCX  WARN  object 0xb27fd80 was not returned to mpool ucp_requests
[1710949993.166447] [node055:681697:0]          mpool.c:43   UCX  WARN  object 0xb27ff40 was not returned to mpool ucp_requests
[1710949993.166450] [node055:681697:0]          mpool.c:43   UCX  WARN  object 0xb280100 was not returned to mpool ucp_requests
[1710949993.166452] [node055:681697:0]          mpool.c:43   UCX  WARN  object 0xb2802c0 was not returned to mpool ucp_requests
[1710949993.166454] [node055:681697:0]          mpool.c:43   UCX  WARN  object 0xb280480 was not returned to mpool ucp_requests
[1710949993.166456] [node055:681697:0]          mpool.c:43   UCX  WARN  object 0xb280640 was not returned to mpool ucp_requests
[1710949993.166458] [node055:681697:0]          mpool.c:43   UCX  WARN  object 0xb280800 was not returned to mpool ucp_requests
[1710949993.166460] [node055:681697:0]          mpool.c:43   UCX  WARN  object 0xb2809c0 was not returned to mpool ucp_requests
[1710949993.166462] [node055:681697:0]          mpool.c:43   UCX  WARN  object 0xb280b80 was not returned to mpool ucp_requests
[1710949993.166465] [node055:681697:0]          mpool.c:43   UCX  WARN  object 0xb280d40 was not returned to mpool ucp_requests
[1710949993.166467] [node055:681697:0]          mpool.c:43   UCX  WARN  object 0xb280f00 was not returned to mpool ucp_requests
[1710949993.166889] [node055:681699:0]          mpool.c:43   UCX  WARN  object 0xb34c440 was not returned to mpool ucp_requests
[1710949993.166900] [node055:681699:0]          mpool.c:43   UCX  WARN  object 0xb34c600 was not returned to mpool ucp_requests
[1710949993.166904] [node055:681699:0]          mpool.c:43   UCX  WARN  object 0xb34c7c0 was not returned to mpool ucp_requests
[1710949993.166908] [node055:681699:0]          mpool.c:43   UCX  WARN  object 0xb34c980 was not returned to mpool ucp_requests
[1710949993.166911] [node055:681699:0]          mpool.c:43   UCX  WARN  object 0xb34cb40 was not returned to mpool ucp_requests
[1710949993.166915] [node055:681699:0]          mpool.c:43   UCX  WARN  object 0xb34cd00 was not returned to mpool ucp_requests
[1710949993.166918] [node055:681699:0]          mpool.c:43   UCX  WARN  object 0xb34cec0 was not returned to mpool ucp_requests
[1710949993.166922] [node055:681699:0]          mpool.c:43   UCX  WARN  object 0xb34d080 was not returned to mpool ucp_requests
[1710949993.166925] [node055:681699:0]          mpool.c:43   UCX  WARN  object 0xb34d240 was not returned to mpool ucp_requests
[1710949993.166929] [node055:681699:0]          mpool.c:43   UCX  WARN  object 0xb34d400 was not returned to mpool ucp_requests
[1710949993.166932] [node055:681699:0]          mpool.c:43   UCX  WARN  object 0xb34d5c0 was not returned to mpool ucp_requests
[1710949993.166935] [node055:681699:0]          mpool.c:43   UCX  WARN  object 0xb34d780 was not returned to mpool ucp_requests
[1710949993.166938] [node055:681699:0]          mpool.c:43   UCX  WARN  object 0xb34d940 was not returned to mpool ucp_requests
[1710949993.166942] [node055:681699:0]          mpool.c:43   UCX  WARN  object 0xb34db00 was not returned to mpool ucp_requests
[1710949993.166945] [node055:681699:0]          mpool.c:43   UCX  WARN  object 0xb34dcc0 was not returned to mpool ucp_requests
[1710949993.166948] [node055:681699:0]          mpool.c:43   UCX  WARN  object 0xb34de80 was not returned to mpool ucp_requests
[1710949993.166951] [node055:681699:0]          mpool.c:43   UCX  WARN  object 0xb34e040 was not returned to mpool ucp_requests
[1710949993.166292] [node055:681704:0]          mpool.c:43   UCX  WARN  object 0xab1a6c0 was not returned to mpool ucp_requests
[1710949993.166305] [node055:681704:0]          mpool.c:43   UCX  WARN  object 0xab1a880 was not returned to mpool ucp_requests
[1710949993.166308] [node055:681704:0]          mpool.c:43   UCX  WARN  object 0xab1aa40 was not returned to mpool ucp_requests
[1710949993.166311] [node055:681704:0]          mpool.c:43   UCX  WARN  object 0xab1ac00 was not returned to mpool ucp_requests
[1710949993.166313] [node055:681704:0]          mpool.c:43   UCX  WARN  object 0xab1adc0 was not returned to mpool ucp_requests
[1710949993.166315] [node055:681704:0]          mpool.c:43   UCX  WARN  object 0xab1af80 was not returned to mpool ucp_requests
[1710949993.166317] [node055:681704:0]          mpool.c:43   UCX  WARN  object 0xab1b140 was not returned to mpool ucp_requests
[1710949993.166320] [node055:681704:0]          mpool.c:43   UCX  WARN  object 0xab1b300 was not returned to mpool ucp_requests
[1710949993.166322] [node055:681704:0]          mpool.c:43   UCX  WARN  object 0xab1b4c0 was not returned to mpool ucp_requests
[1710949993.166324] [node055:681704:0]          mpool.c:43   UCX  WARN  object 0xab1b680 was not returned to mpool ucp_requests
[1710949993.166326] [node055:681704:0]          mpool.c:43   UCX  WARN  object 0xab1b840 was not returned to mpool ucp_requests
[1710949993.166328] [node055:681704:0]          mpool.c:43   UCX  WARN  object 0xab1ba00 was not returned to mpool ucp_requests
[1710949993.166330] [node055:681704:0]          mpool.c:43   UCX  WARN  object 0xab1bbc0 was not returned to mpool ucp_requests
[1710949993.166333] [node055:681704:0]          mpool.c:43   UCX  WARN  object 0xab1bd80 was not returned to mpool ucp_requests
[1710949993.166335] [node055:681704:0]          mpool.c:43   UCX  WARN  object 0xab1bf40 was not returned to mpool ucp_requests
[1710949993.169082] [node055:681679:0]          mpool.c:43   UCX  WARN  object 0xbe9f600 was not returned to mpool ucp_requests
[1710949993.169094] [node055:681679:0]          mpool.c:43   UCX  WARN  object 0xbe9f7c0 was not returned to mpool ucp_requests
[1710949993.169099] [node055:681679:0]          mpool.c:43   UCX  WARN  object 0xbe9f980 was not returned to mpool ucp_requests
[1710949993.169103] [node055:681679:0]          mpool.c:43   UCX  WARN  object 0xbe9fb40 was not returned to mpool ucp_requests
[1710949993.169107] [node055:681679:0]          mpool.c:43   UCX  WARN  object 0xbe9fd00 was not returned to mpool ucp_requests
[1710949993.169110] [node055:681679:0]          mpool.c:43   UCX  WARN  object 0xbe9fec0 was not returned to mpool ucp_requests
[1710949993.169114] [node055:681679:0]          mpool.c:43   UCX  WARN  object 0xbea0080 was not returned to mpool ucp_requests
[1710949993.169116] [node055:681679:0]          mpool.c:43   UCX  WARN  object 0xbea0240 was not returned to mpool ucp_requests
[1710949993.169120] [node055:681679:0]          mpool.c:43   UCX  WARN  object 0xbea0400 was not returned to mpool ucp_requests
[1710949993.169124] [node055:681679:0]          mpool.c:43   UCX  WARN  object 0xbea05c0 was not returned to mpool ucp_requests
[1710949993.169127] [node055:681679:0]          mpool.c:43   UCX  WARN  object 0xbea0780 was not returned to mpool ucp_requests
[1710949993.169130] [node055:681679:0]          mpool.c:43   UCX  WARN  object 0xbea0940 was not returned to mpool ucp_requests
[1710949993.169134] [node055:681679:0]          mpool.c:43   UCX  WARN  object 0xbea0b00 was not returned to mpool ucp_requests
[1710949993.169138] [node055:681679:0]          mpool.c:43   UCX  WARN  object 0xbea0cc0 was not returned to mpool ucp_requests
[1710949993.169141] [node055:681679:0]          mpool.c:43   UCX  WARN  object 0xbea0e80 was not returned to mpool ucp_requests
[1710949993.169144] [node055:681679:0]          mpool.c:43   UCX  WARN  object 0xbea1040 was not returned to mpool ucp_requests
[1710949993.169444] [node055:681672:0]          mpool.c:43   UCX  WARN  object 0xb505a40 was not returned to mpool ucp_requests
[1710949993.169454] [node055:681672:0]          mpool.c:43   UCX  WARN  object 0xb505c00 was not returned to mpool ucp_requests
[1710949993.169458] [node055:681672:0]          mpool.c:43   UCX  WARN  object 0xb505dc0 was not returned to mpool ucp_requests
[1710949993.169462] [node055:681672:0]          mpool.c:43   UCX  WARN  object 0xb505f80 was not returned to mpool ucp_requests
[1710949993.169465] [node055:681672:0]          mpool.c:43   UCX  WARN  object 0xb506140 was not returned to mpool ucp_requests
[1710949993.169468] [node055:681672:0]          mpool.c:43   UCX  WARN  object 0xb506300 was not returned to mpool ucp_requests
[1710949993.169472] [node055:681672:0]          mpool.c:43   UCX  WARN  object 0xb5064c0 was not returned to mpool ucp_requests
[1710949993.169475] [node055:681672:0]          mpool.c:43   UCX  WARN  object 0xb506680 was not returned to mpool ucp_requests
[1710949993.169479] [node055:681672:0]          mpool.c:43   UCX  WARN  object 0xb506840 was not returned to mpool ucp_requests
[1710949993.169493] [node055:681672:0]          mpool.c:43   UCX  WARN  object 0xb506a00 was not returned to mpool ucp_requests
[1710949993.169496] [node055:681672:0]          mpool.c:43   UCX  WARN  object 0xb506bc0 was not returned to mpool ucp_requests
[1710949993.169500] [node055:681672:0]          mpool.c:43   UCX  WARN  object 0xb506d80 was not returned to mpool ucp_requests
[1710949993.169503] [node055:681672:0]          mpool.c:43   UCX  WARN  object 0xb506f40 was not returned to mpool ucp_requests
[1710949993.169508] [node055:681672:0]          mpool.c:43   UCX  WARN  object 0xb507100 was not returned to mpool ucp_requests
[1710949993.175260] [node055:681671:0]          mpool.c:43   UCX  WARN  object 0xbb52a80 was not returned to mpool ucp_requests
[1710949993.175277] [node055:681671:0]          mpool.c:43   UCX  WARN  object 0xbb52c40 was not returned to mpool ucp_requests
[1710949993.175283] [node055:681671:0]          mpool.c:43   UCX  WARN  object 0xbb52e00 was not returned to mpool ucp_requests
[1710949993.175287] [node055:681671:0]          mpool.c:43   UCX  WARN  object 0xbb52fc0 was not returned to mpool ucp_requests
[1710949993.175291] [node055:681671:0]          mpool.c:43   UCX  WARN  object 0xbb53180 was not returned to mpool ucp_requests
[1710949993.175295] [node055:681671:0]          mpool.c:43   UCX  WARN  object 0xbb53340 was not returned to mpool ucp_requests
[1710949993.175298] [node055:681671:0]          mpool.c:43   UCX  WARN  object 0xbb53500 was not returned to mpool ucp_requests
[1710949993.177033] [node055:681684:0]          mpool.c:43   UCX  WARN  object 0xaf3f600 was not returned to mpool ucp_requests
[1710949993.177044] [node055:681684:0]          mpool.c:43   UCX  WARN  object 0xaf3f7c0 was not returned to mpool ucp_requests
[1710949993.177048] [node055:681684:0]          mpool.c:43   UCX  WARN  object 0xaf3f980 was not returned to mpool ucp_requests
[1710949993.177051] [node055:681684:0]          mpool.c:43   UCX  WARN  object 0xaf3fb40 was not returned to mpool ucp_requests
[1710949993.177055] [node055:681684:0]          mpool.c:43   UCX  WARN  object 0xaf3fd00 was not returned to mpool ucp_requests
[1710949993.177059] [node055:681684:0]          mpool.c:43   UCX  WARN  object 0xaf3fec0 was not returned to mpool ucp_requests
[1710949993.177062] [node055:681684:0]          mpool.c:43   UCX  WARN  object 0xaf40080 was not returned to mpool ucp_requests
[1710949993.177065] [node055:681684:0]          mpool.c:43   UCX  WARN  object 0xaf40240 was not returned to mpool ucp_requests
[1710949993.177068] [node055:681684:0]          mpool.c:43   UCX  WARN  object 0xaf40400 was not returned to mpool ucp_requests
[1710949993.177071] [node055:681684:0]          mpool.c:43   UCX  WARN  object 0xaf405c0 was not returned to mpool ucp_requests
[1710949993.177074] [node055:681684:0]          mpool.c:43   UCX  WARN  object 0xaf40780 was not returned to mpool ucp_requests
[1710949993.177077] [node055:681684:0]          mpool.c:43   UCX  WARN  object 0xaf40940 was not returned to mpool ucp_requests
[1710949993.177080] [node055:681684:0]          mpool.c:43   UCX  WARN  object 0xaf40b00 was not returned to mpool ucp_requests
[1710949993.177083] [node055:681684:0]          mpool.c:43   UCX  WARN  object 0xaf40cc0 was not returned to mpool ucp_requests
[1710949993.177086] [node055:681684:0]          mpool.c:43   UCX  WARN  object 0xaf40e80 was not returned to mpool ucp_requests
[1710949993.177089] [node055:681684:0]          mpool.c:43   UCX  WARN  object 0xaf41040 was not returned to mpool ucp_requests
[1710949993.201916] [node055:681688:0]          mpool.c:43   UCX  WARN  object 0xb67f500 was not returned to mpool ucp_requests
[1710949993.201927] [node055:681688:0]          mpool.c:43   UCX  WARN  object 0xb67f6c0 was not returned to mpool ucp_requests
[1710949993.201930] [node055:681688:0]          mpool.c:43   UCX  WARN  object 0xb67f880 was not returned to mpool ucp_requests
[1710949993.201933] [node055:681688:0]          mpool.c:43   UCX  WARN  object 0xb67fa40 was not returned to mpool ucp_requests
[1710949993.201935] [node055:681688:0]          mpool.c:43   UCX  WARN  object 0xb67fc00 was not returned to mpool ucp_requests
[1710949993.201938] [node055:681688:0]          mpool.c:43   UCX  WARN  object 0xb67fdc0 was not returned to mpool ucp_requests
[1710949993.201941] [node055:681688:0]          mpool.c:43   UCX  WARN  object 0xb67ff80 was not returned to mpool ucp_requests
[1710949993.201943] [node055:681688:0]          mpool.c:43   UCX  WARN  object 0xb680140 was not returned to mpool ucp_requests
[1710949993.201946] [node055:681688:0]          mpool.c:43   UCX  WARN  object 0xb680300 was not returned to mpool ucp_requests
[1710949993.201948] [node055:681688:0]          mpool.c:43   UCX  WARN  object 0xb6804c0 was not returned to mpool ucp_requests
[1710949993.201951] [node055:681688:0]          mpool.c:43   UCX  WARN  object 0xb680680 was not returned to mpool ucp_requests
[1710949993.201953] [node055:681688:0]          mpool.c:43   UCX  WARN  object 0xb680840 was not returned to mpool ucp_requests
[1710949993.201956] [node055:681688:0]          mpool.c:43   UCX  WARN  object 0xb680a00 was not returned to mpool ucp_requests
[1710949993.201958] [node055:681688:0]          mpool.c:43   UCX  WARN  object 0xb680bc0 was not returned to mpool ucp_requests
[1710949993.201961] [node055:681688:0]          mpool.c:43   UCX  WARN  object 0xb680d80 was not returned to mpool ucp_requests
[1710949993.201963] [node055:681688:0]          mpool.c:43   UCX  WARN  object 0xb680f40 was not returned to mpool ucp_requests
[1710949993.183086] [node055:681692:0]          mpool.c:43   UCX  WARN  object 0xba5e340 was not returned to mpool ucp_requests
[1710949993.183097] [node055:681692:0]          mpool.c:43   UCX  WARN  object 0xba5e500 was not returned to mpool ucp_requests
[1710949993.183102] [node055:681692:0]          mpool.c:43   UCX  WARN  object 0xba5e6c0 was not returned to mpool ucp_requests
[1710949993.183105] [node055:681692:0]          mpool.c:43   UCX  WARN  object 0xba5e880 was not returned to mpool ucp_requests
[1710949993.183108] [node055:681692:0]          mpool.c:43   UCX  WARN  object 0xba5ea40 was not returned to mpool ucp_requests
[1710949993.183111] [node055:681692:0]          mpool.c:43   UCX  WARN  object 0xba5ec00 was not returned to mpool ucp_requests
[1710949993.183114] [node055:681692:0]          mpool.c:43   UCX  WARN  object 0xba5edc0 was not returned to mpool ucp_requests
[1710949993.183117] [node055:681692:0]          mpool.c:43   UCX  WARN  object 0xba5ef80 was not returned to mpool ucp_requests
[1710949993.183120] [node055:681692:0]          mpool.c:43   UCX  WARN  object 0xba5f140 was not returned to mpool ucp_requests
[1710949993.183123] [node055:681692:0]          mpool.c:43   UCX  WARN  object 0xba5f300 was not returned to mpool ucp_requests
[1710949993.183126] [node055:681692:0]          mpool.c:43   UCX  WARN  object 0xba5f4c0 was not returned to mpool ucp_requests
[1710949993.183129] [node055:681692:0]          mpool.c:43   UCX  WARN  object 0xba5f680 was not returned to mpool ucp_requests
[1710949993.183132] [node055:681692:0]          mpool.c:43   UCX  WARN  object 0xba5f840 was not returned to mpool ucp_requests
[1710949993.183135] [node055:681692:0]          mpool.c:43   UCX  WARN  object 0xba5fa00 was not returned to mpool ucp_requests
[1710949993.183138] [node055:681692:0]          mpool.c:43   UCX  WARN  object 0xba5fbc0 was not returned to mpool ucp_requests
[1710949993.183141] [node055:681692:0]          mpool.c:43   UCX  WARN  object 0xba5fd80 was not returned to mpool ucp_requests
[1710949993.183144] [node055:681692:0]          mpool.c:43   UCX  WARN  object 0xba5ff40 was not returned to mpool ucp_requests
[1710949993.199315] [node055:681694:0]          mpool.c:43   UCX  WARN  object 0xc600380 was not returned to mpool ucp_requests
[1710949993.199331] [node055:681694:0]          mpool.c:43   UCX  WARN  object 0xc600540 was not returned to mpool ucp_requests
[1710949993.199335] [node055:681694:0]          mpool.c:43   UCX  WARN  object 0xc600700 was not returned to mpool ucp_requests
[1710949993.199338] [node055:681694:0]          mpool.c:43   UCX  WARN  object 0xc6008c0 was not returned to mpool ucp_requests
[1710949993.199341] [node055:681694:0]          mpool.c:43   UCX  WARN  object 0xc600a80 was not returned to mpool ucp_requests
[1710949993.199345] [node055:681694:0]          mpool.c:43   UCX  WARN  object 0xc600c40 was not returned to mpool ucp_requests
[1710949993.199347] [node055:681694:0]          mpool.c:43   UCX  WARN  object 0xc600e00 was not returned to mpool ucp_requests
[1710949993.199350] [node055:681694:0]          mpool.c:43   UCX  WARN  object 0xc600fc0 was not returned to mpool ucp_requests
[1710949993.199353] [node055:681694:0]          mpool.c:43   UCX  WARN  object 0xc601180 was not returned to mpool ucp_requests
[1710949993.199356] [node055:681694:0]          mpool.c:43   UCX  WARN  object 0xc601340 was not returned to mpool ucp_requests
[1710949993.199359] [node055:681694:0]          mpool.c:43   UCX  WARN  object 0xc601500 was not returned to mpool ucp_requests
[1710949993.199362] [node055:681694:0]          mpool.c:43   UCX  WARN  object 0xc6016c0 was not returned to mpool ucp_requests
[1710949993.199365] [node055:681694:0]          mpool.c:43   UCX  WARN  object 0xc601880 was not returned to mpool ucp_requests
[1710949993.199368] [node055:681694:0]          mpool.c:43   UCX  WARN  object 0xc601a40 was not returned to mpool ucp_requests
[1710949993.199371] [node055:681694:0]          mpool.c:43   UCX  WARN  object 0xc601c00 was not returned to mpool ucp_requests
[1710949993.199374] [node055:681694:0]          mpool.c:43   UCX  WARN  object 0xc601dc0 was not returned to mpool ucp_requests
[1710949993.199377] [node055:681694:0]          mpool.c:43   UCX  WARN  object 0xc601f80 was not returned to mpool ucp_requests
[1710949993.184600] [node055:681703:0]          mpool.c:43   UCX  WARN  object 0xb15c800 was not returned to mpool ucp_requests
[1710949993.184610] [node055:681703:0]          mpool.c:43   UCX  WARN  object 0xb15c9c0 was not returned to mpool ucp_requests
[1710949993.184614] [node055:681703:0]          mpool.c:43   UCX  WARN  object 0xb15cb80 was not returned to mpool ucp_requests
[1710949993.184617] [node055:681703:0]          mpool.c:43   UCX  WARN  object 0xb15cd40 was not returned to mpool ucp_requests
[1710949993.184620] [node055:681703:0]          mpool.c:43   UCX  WARN  object 0xb15cf00 was not returned to mpool ucp_requests
[1710949993.184623] [node055:681703:0]          mpool.c:43   UCX  WARN  object 0xb15d0c0 was not returned to mpool ucp_requests
[1710949993.184626] [node055:681703:0]          mpool.c:43   UCX  WARN  object 0xb15d280 was not returned to mpool ucp_requests
[1710949993.184629] [node055:681703:0]          mpool.c:43   UCX  WARN  object 0xb15d440 was not returned to mpool ucp_requests
[1710949993.184632] [node055:681703:0]          mpool.c:43   UCX  WARN  object 0xb15d600 was not returned to mpool ucp_requests
[1710949993.184635] [node055:681703:0]          mpool.c:43   UCX  WARN  object 0xb15d7c0 was not returned to mpool ucp_requests
[1710949993.184638] [node055:681703:0]          mpool.c:43   UCX  WARN  object 0xb15d980 was not returned to mpool ucp_requests
[1710949993.184641] [node055:681703:0]          mpool.c:43   UCX  WARN  object 0xb15db40 was not returned to mpool ucp_requests
[1710949993.184644] [node055:681703:0]          mpool.c:43   UCX  WARN  object 0xb15dd00 was not returned to mpool ucp_requests
[1710949993.184647] [node055:681703:0]          mpool.c:43   UCX  WARN  object 0xb15dec0 was not returned to mpool ucp_requests
[1710949993.184650] [node055:681703:0]          mpool.c:43   UCX  WARN  object 0xb15e080 was not returned to mpool ucp_requests
[1710949993.180281] [node055:681705:0]          mpool.c:43   UCX  WARN  object 0xbc80600 was not returned to mpool ucp_requests
[1710949993.180293] [node055:681705:0]          mpool.c:43   UCX  WARN  object 0xbc807c0 was not returned to mpool ucp_requests
[1710949993.180297] [node055:681705:0]          mpool.c:43   UCX  WARN  object 0xbc80980 was not returned to mpool ucp_requests
[1710949993.180301] [node055:681705:0]          mpool.c:43   UCX  WARN  object 0xbc80b40 was not returned to mpool ucp_requests
[1710949993.180304] [node055:681705:0]          mpool.c:43   UCX  WARN  object 0xbc80d00 was not returned to mpool ucp_requests
[1710949993.180307] [node055:681705:0]          mpool.c:43   UCX  WARN  object 0xbc80ec0 was not returned to mpool ucp_requests
[1710949993.180310] [node055:681705:0]          mpool.c:43   UCX  WARN  object 0xbc81080 was not returned to mpool ucp_requests
[1710949993.180315] [node055:681705:0]          mpool.c:43   UCX  WARN  object 0xbc81240 was not returned to mpool ucp_requests
[1710949993.180318] [node055:681705:0]          mpool.c:43   UCX  WARN  object 0xbc81400 was not returned to mpool ucp_requests
[1710949993.180321] [node055:681705:0]          mpool.c:43   UCX  WARN  object 0xbc815c0 was not returned to mpool ucp_requests
[1710949993.180324] [node055:681705:0]          mpool.c:43   UCX  WARN  object 0xbc81780 was not returned to mpool ucp_requests
[1710949993.180327] [node055:681705:0]          mpool.c:43   UCX  WARN  object 0xbc81940 was not returned to mpool ucp_requests
[1710949993.180330] [node055:681705:0]          mpool.c:43   UCX  WARN  object 0xbc81b00 was not returned to mpool ucp_requests
[1710949993.180334] [node055:681705:0]          mpool.c:43   UCX  WARN  object 0xbc81cc0 was not returned to mpool ucp_requests
[1710949993.180337] [node055:681705:0]          mpool.c:43   UCX  WARN  object 0xbc81e80 was not returned to mpool ucp_requests
[1710949993.175301] [node055:681671:0]          mpool.c:43   UCX  WARN  object 0xbb536c0 was not returned to mpool ucp_requests
[1710949993.175305] [node055:681671:0]          mpool.c:43   UCX  WARN  object 0xbb53880 was not returned to mpool ucp_requests
[1710949993.175308] [node055:681671:0]          mpool.c:43   UCX  WARN  object 0xbb53a40 was not returned to mpool ucp_requests
[1710949993.175311] [node055:681671:0]          mpool.c:43   UCX  WARN  object 0xbb53c00 was not returned to mpool ucp_requests
[1710949993.175314] [node055:681671:0]          mpool.c:43   UCX  WARN  object 0xbb53dc0 was not returned to mpool ucp_requests
[1710949993.175317] [node055:681671:0]          mpool.c:43   UCX  WARN  object 0xbb53f80 was not returned to mpool ucp_requests


           ************************************************************
           *        Program running with 20 parallel MPI-processes    *
           *              working on a common directory               *
           ************************************************************
-------------------------------------------------------------------------------
                                 ORCA SCF
-------------------------------------------------------------------------------

------------
SCF SETTINGS
------------
Hamiltonian:
 Density Functional     Method          .... DFT(GTOs)
 Exchange Functional    Exchange        .... PBE
   PBE kappa parameter   XKappa         ....  0.804000
   PBE mue parameter    XMuePBE         ....  0.219520
 Correlation Functional Correlation     .... PBE
   PBE beta parameter  CBetaPBE         ....  0.066725
 LDA part of GGA corr.  LDAOpt          .... PW91-LDA
 Gradients option       PostSCFGGA      .... off
 Hybrid DFT is turned on
   Fraction HF Exchange ScalHFX         ....  0.250000
   Scaling of DF-GGA-X  ScalDFX         ....  0.750000
   Scaling of DF-GGA-C  ScalDFC         ....  1.000000
   Scaling of DF-LDA-C  ScalLDAC        ....  1.000000
   Perturbative correction              ....  0.000000
   Density functional embedding theory  .... OFF
   NL short-range parameter             ....  6.900000
 RI-approximation to the Coulomb term is turned on
   Number of AuxJ basis functions       .... 2498
   RIJ-COSX (HFX calculated with COS-X)).... on


General Settings:
 Integral files         IntName         .... ImineBzOH11ropt
 Hartree-Fock type      HFTyp           .... RHF
 Total Charge           Charge          ....    0
 Multiplicity           Mult            ....    1
 Number of Electrons    NEL             ....  302
 Basis Dimension        Dim             .... 1542
 Nuclear Repulsion      ENuc            ....   5134.7357253671 Eh

Convergence Acceleration:
 DIIS                   CNVDIIS         .... on
   Start iteration      DIISMaxIt       ....    12
   Startup error        DIISStart       ....  0.200000
   # of expansion vecs  DIISMaxEq       ....     5
   Bias factor          DIISBfac        ....   1.050
   Max. coefficient     DIISMaxC        ....  10.000
 Trust-Rad. Augm. Hess. CNVTRAH         .... auto
   Auto Start mean grad. ratio tolernc. ....  1.125000
   Auto Start start iteration           ....    20
   Auto Start num. interpolation iter.  ....    10
   Max. Number of Micro iterations      ....    16
   Max. Number of Macro iterations      .... Maxiter - #DIIS iter
   Number of Davidson start vectors     ....     2
   Converg. threshold I  (grad. norm)   ....   1.000e-05
   Converg. threshold II (energy diff.) ....   1.000e-08
   Grad. Scal. Fac. for Micro threshold ....   0.100
   Minimum threshold for Micro iter.    ....   0.010
   NR start threshold (gradient norm)   ....   0.001
   Initial trust radius                 ....   0.400
   Minimum AH scaling param. (alpha)    ....   1.000
   Maximum AH scaling param. (alpha)    .... 1000.000
   Orbital update algorithm             .... Taylor
   White noise on init. David. guess    .... on
   Maximum white noise                  ....   0.010
   Quad. conv. algorithm                .... NR
 SOSCF                  CNVSOSCF        .... on
   Start iteration      SOSCFMaxIt      ....   150
   Startup grad/error   SOSCFStart      ....  0.003300
 Level Shifting         CNVShift        .... on
   Level shift para.    LevelShift      ....    0.2500
   Turn off err/grad.   ShiftErr        ....    0.0010
 Zerner damping         CNVZerner       .... off
 Static damping         CNVDamp         .... on
   Fraction old density DampFac         ....    0.7000
   Max. Damping (<1)    DampMax         ....    0.9800
   Min. Damping (>=0)   DampMin         ....    0.0000
   Turn off err/grad.   DampErr         ....    0.1000
 Fernandez-Rico         CNVRico         .... off

SCF Procedure:
 Maximum # iterations   MaxIter         ....   125
 SCF integral mode      SCFMode         .... Direct
   Integral package                     .... SHARK and LIBINT hybrid scheme
 Reset frequency        DirectResetFreq ....    20
 Integral Threshold     Thresh          ....  2.500e-11 Eh
 Primitive CutOff       TCut            ....  2.500e-12 Eh

Convergence Tolerance:
 Convergence Check Mode ConvCheckMode   .... Total+1el-Energy
 Convergence forced     ConvForced      .... 0
 Energy Change          TolE            ....  1.000e-08 Eh
 1-El. energy change                    ....  1.000e-05 Eh
 Orbital Gradient       TolG            ....  1.000e-05
 Orbital Rotation angle TolX            ....  1.000e-05
 DIIS Error             TolErr          ....  5.000e-07


Diagonalization of the overlap matrix:
Smallest eigenvalue                        ... 5.069e-06
Time for diagonalization                   ...    0.847 sec
Threshold for overlap eigenvalues          ... 1.000e-08
Number of eigenvalues below threshold      ... 0
Time for construction of square roots      ...    0.463 sec
Total time needed                          ...    1.334 sec

Time for model grid setup =    0.782 sec

------------------------------
INITIAL GUESS: MODEL POTENTIAL
------------------------------
Loading Hartree-Fock densities                     ... done
Calculating cut-offs                               ... done
Initializing the effective Hamiltonian             ... done
Setting up the integral package (SHARK)            ... done
Starting the Coulomb interaction                   ... done (   1.3 sec)
Reading the grid                                   ... done
Mapping shells                                     ... done
Starting the XC term evaluation                    ... done (   0.5 sec)
  promolecular density results
     # of electrons  =    301.985675021
     EX              =   -241.595825576
     EC              =    -10.095822796
     EX+EC           =   -251.691648372
Transforming the Hamiltonian                       ... done (   0.4 sec)
Diagonalizing the Hamiltonian                      ... done (   0.5 sec)
Back transforming the eigenvectors                 ... done (   0.1 sec)
Now organizing SCF variables                       ... done
                      ------------------
                      INITIAL GUESS DONE (   3.9 sec)
                      ------------------
-------------------
DFT GRID GENERATION
-------------------

General Integration Accuracy     IntAcc      ... 4.388
Radial Grid Type                 RadialGrid  ... OptM3 with GC (2021)
Angular Grid (max. ang.)         AngularGrid ... 4 (Lebedev-302)
Angular grid pruning method      GridPruning ... 4 (adaptive)
Weight generation scheme         WeightScheme... Becke
Basis function cutoff            BFCut       ... 1.0000e-11
Integration weight cutoff        WCut        ... 1.0000e-14
Angular grids for H and He will be reduced by one unit
Partially contracted basis set               ... off
Rotationally invariant grid construction     ... off

Total number of grid points                  ...   375042
Total number of batches                      ...     5898
Average number of points per batch           ...       63
Average number of grid points per atom       ...     4574
Time for grid setup =    2.824 sec

--------------------
COSX GRID GENERATION
--------------------

GRIDX 1
-------
General Integration Accuracy     IntAcc      ... 3.816
Radial Grid Type                 RadialGrid  ... OptM3 with GC (2021)
Angular Grid (max. ang.)         AngularGrid ... 1 (Lebedev-50)
Angular grid pruning method      GridPruning ... 4 (adaptive)
Weight generation scheme         WeightScheme... Becke
Basis function cutoff            BFCut       ... 1.0000e-11
Integration weight cutoff        WCut        ... 1.0000e-14
Angular grids for H and He will be reduced by one unit
Partially contracted basis set               ... on
Rotationally invariant grid construction     ... off

Total number of grid points                  ...    47519
Total number of batches                      ...      778
Average number of points per batch           ...       61
Average number of grid points per atom       ...      580
UseSFitting                                  ... on

GRIDX 2
-------
General Integration Accuracy     IntAcc      ... 4.020
Radial Grid Type                 RadialGrid  ... OptM3 with GC (2021)
Angular Grid (max. ang.)         AngularGrid ... 2 (Lebedev-110)
Angular grid pruning method      GridPruning ... 4 (adaptive)
Weight generation scheme         WeightScheme... Becke
Basis function cutoff            BFCut       ... 1.0000e-11
Integration weight cutoff        WCut        ... 1.0000e-14
Angular grids for H and He will be reduced by one unit
Partially contracted basis set               ... on
Rotationally invariant grid construction     ... off

Total number of grid points                  ...   100687
Total number of batches                      ...     1611
Average number of points per batch           ...       62
Average number of grid points per atom       ...     1228
UseSFitting                                  ... on

GRIDX 3
-------
General Integration Accuracy     IntAcc      ... 4.338
Radial Grid Type                 RadialGrid  ... OptM3 with GC (2021)
Angular Grid (max. ang.)         AngularGrid ... 3 (Lebedev-194)
Angular grid pruning method      GridPruning ... 4 (adaptive)
Weight generation scheme         WeightScheme... Becke
Basis function cutoff            BFCut       ... 1.0000e-11
Integration weight cutoff        WCut        ... 1.0000e-14
Angular grids for H and He will be reduced by one unit
Partially contracted basis set               ... on
Rotationally invariant grid construction     ... off

Total number of grid points                  ...   218748
Total number of batches                      ...     3459
Average number of points per batch           ...       63
Average number of grid points per atom       ...     2668
UseSFitting                                  ... on

Time for X-Grid setup             =    8.348 sec


--------------------
CPCM SOLVATION MODEL
--------------------
CPCM parameters:
  Epsilon                                         ...      26.7260
  Refrac                                          ...       1.2907
  Rsolv                                           ...       1.3000
  Surface type                                    ... GAUSSIAN VDW
  Epsilon function type                           ...         CPCM
Solvent:                                     ... 2,2,2-TRIFLUOROETHANOL
SMD-CDS solvent descriptors:
  Soln                                       ...    1.2907
  Soln25                                     ... Unavailable
  Sola                                       ...    0.5700
  Solb                                       ...    0.2500
  Solg                                       ...   42.0200
  Solc                                       ...    0.0000
  Solh                                       ...    0.5000
Radii:
 Radius for O  used is    2.8724 Bohr (=   1.5200 Ang.)
 Radius for N  used is    3.5716 Bohr (=   1.8900 Ang.)
 Radius for C  used is    3.4960 Bohr (=   1.8500 Ang.)
 Radius for H  used is    2.2677 Bohr (=   1.2000 Ang.)
Calculating surface                               ...        done! (  0.0s)
GEPOL surface points                              ...         4766
GEPOL Volume                                      ...    3998.9378
GEPOL Surface-area                                ...    2226.8113
Calculating surface distance matrix               ...        done! (  0.3s)
Performing Cholesky decomposition & store         ...        done! (  1.4s)
Overall time for CPCM initialization              ...                 1.8s
--------------
SCF ITERATIONS
--------------
ITER       Energy         Delta-E        Max-DP      RMS-DP      [F,P]     Damp
               ***  Starting incremental Fock matrix formation  ***
  0  -1803.8464763393   0.000000000000 0.04829533  0.00045788  0.2725946 0.7000
  1  -1804.3346501747  -0.488173835427 0.04361442  0.00035097  0.1180919 0.7000
                               ***Turning on DIIS***
  2  -1804.5379506614  -0.203300486649 0.05667145  0.00067393  0.0398369 0.0000
  3  -1804.8483719277  -0.310421266306 0.05077502  0.00024292  0.0549063 0.0000
  4  -1804.9178912460  -0.069519318377 0.01575886  0.00010089  0.0142883 0.0000
  5  -1804.9215848822  -0.003693636164 0.00670561  0.00004225  0.0093703 0.0000
                      *** Initiating the SOSCF procedure ***
                           *** Shutting down DIIS ***
                      *** Re-Reading the Fockian *** 
                      *** Removing any level shift *** 
ITER      Energy       Delta-E        Grad      Rot      Max-DP    RMS-DP
  6  -1804.92195172  -0.0003668419  0.000297  0.000297  0.003007  0.000016
               *** Restarting incremental Fock matrix formation ***
  7  -1804.92197298  -0.0000212509  0.000122  0.000398  0.007342  0.000048
  8  -1804.92197101   0.0000019699  0.000202  0.000259  0.001101  0.000008
  9  -1804.92197829  -0.0000072808  0.000029  0.000072  0.001109  0.000007
 10  -1804.92197818   0.0000001090  0.000037  0.000043  0.000079  0.000001
 11  -1804.92197841  -0.0000002341  0.000008  0.000027  0.000117  0.000001
 12  -1804.92197840   0.0000000128  0.000012  0.000017  0.000088  0.000001
 13  -1804.92197820   0.0000002000  0.000003  0.000007  0.000116  0.000001
 14  -1804.92197816   0.0000000391  0.000003  0.000004  0.000061  0.000000
                  ***Gradient check signals convergence***
              ***Rediagonalizing the Fockian in SOSCF/NRSCF***

               *****************************************************
               *                     SUCCESS                       *
               *           SCF CONVERGED AFTER  15 CYCLES          *
               *****************************************************

Old exchange energy                            =    -61.751675279 Eh
New exchange energy                            =    -61.751687891 Eh
Exchange energy change after final integration =     -0.000012612 Eh
Total energy after final integration           =  -1804.921990999 Eh
Final COS-X integration done in                =    53.082 sec

SMD CDS free energy correction energy :                 2.58097     Kcal/mol
Total Energy after SMD CDS correction =             -1804.917877968 Eh

----------------
TOTAL SCF ENERGY
----------------

Total Energy       :        -1804.91787797 Eh          -49114.31238 eV

Components:
Nuclear Repulsion  :         5134.73572537 Eh          139723.26248 eV
Electronic Energy  :        -6939.65360334 Eh         -188837.57486 eV
One Electron Energy:       -12677.68077418 Eh         -344977.23217 eV
Two Electron Energy:         5738.02717085 Eh          156139.65731 eV
Max COSX asymmetry :            0.00000278 Eh               0.00008 eV
CPCM Dielectric    :           -0.04385915 Eh              -1.19347 eV
SMD CDS (Gcds)     :            0.00411303 Eh               0.11192 eV

Virial components:
Potential Energy   :        -3600.15755383 Eh          -97965.26750 eV
Kinetic Energy     :         1795.23967586 Eh           48850.95511 eV
Virial Ratio       :            2.00539104


DFT components:
N(Alpha)           :      151.000081457246 electrons
N(Beta)            :      151.000081457246 electrons
N(Total)           :      302.000162914492 electrons
E(X)               :     -184.714002459527 Eh       
E(C)               :      -10.090992686328 Eh       
E(XC)              :     -194.804995145856 Eh       
DFET-embed. en.    :        0.000000000000 Eh       
CPCM Solvation Model Properties:
Surface-charge          :           -0.08730512
Charge-correction       :           -0.00058923 Eh              -0.01603 eV
Free-energy (cav+disp)  :            0.00411303 Eh               0.11192 eV

---------------
SCF CONVERGENCE
---------------

  Last Energy change         ...   -2.2777e-07  Tolerance :   1.0000e-08
  Last MAX-Density change    ...    2.5535e-15  Tolerance :   1.0000e-07
  Last RMS-Density change    ...    1.0723e-17  Tolerance :   5.0000e-09
  Last Orbital Gradient      ...    2.4538e-07  Tolerance :   1.0000e-05
  Last Orbital Rotation      ...    1.0614e-06  Tolerance :   1.0000e-05

             **** THE GBW FILE WAS UPDATED (ImineBzOH11ropt.gbw) ****
             **** DENSITY ImineBzOH11ropt.scfp WAS UPDATED ****
             **** ENERGY FILE WAS UPDATED (ImineBzOH11ropt.en.tmp) ****
             **** THE GBW FILE WAS UPDATED (ImineBzOH11ropt.gbw) ****
             **** DENSITY ImineBzOH11ropt.scfp WAS UPDATED ****
----------------
ORBITAL ENERGIES
----------------

  NO   OCC          E(Eh)            E(eV) 
   0   2.0000     -19.292725      -524.9817 
   1   2.0000     -19.237043      -523.4666 
   2   2.0000     -19.219309      -522.9840 
   3   2.0000     -19.198720      -522.4237 
   4   2.0000     -14.398765      -391.8103 
   5   2.0000     -14.397593      -391.7784 
   6   2.0000     -10.383683      -282.5544 
   7   2.0000     -10.359368      -281.8927 
   8   2.0000     -10.347487      -281.5694 
   9   2.0000     -10.289836      -280.0007 
  10   2.0000     -10.272571      -279.5309 
  11   2.0000     -10.270055      -279.4624 
  12   2.0000     -10.253719      -279.0179 
  13   2.0000     -10.247382      -278.8454 
  14   2.0000     -10.246953      -278.8338 
  15   2.0000     -10.244298      -278.7615 
  16   2.0000     -10.243283      -278.7339 
  17   2.0000     -10.242471      -278.7118 
  18   2.0000     -10.239299      -278.6255 
  19   2.0000     -10.239163      -278.6218 
  20   2.0000     -10.238528      -278.6045 
  21   2.0000     -10.236570      -278.5512 
  22   2.0000     -10.236126      -278.5392 
  23   2.0000     -10.235509      -278.5223 
  24   2.0000     -10.235446      -278.5206 
  25   2.0000     -10.233262      -278.4612 
  26   2.0000     -10.233100      -278.4568 
  27   2.0000     -10.229978      -278.3718 
  28   2.0000     -10.228214      -278.3239 
  29   2.0000     -10.227216      -278.2967 
  30   2.0000     -10.226822      -278.2860 
  31   2.0000     -10.225846      -278.2594 
  32   2.0000     -10.221132      -278.1311 
  33   2.0000     -10.219205      -278.0787 
  34   2.0000     -10.218242      -278.0525 
  35   2.0000     -10.210424      -277.8398 
  36   2.0000     -10.205184      -277.6972 
  37   2.0000     -10.204308      -277.6733 
  38   2.0000     -10.201628      -277.6004 
  39   2.0000     -10.201564      -277.5987 
  40   2.0000     -10.201325      -277.5922 
  41   2.0000     -10.199060      -277.5305 
  42   2.0000      -1.186151       -32.2768 
  43   2.0000      -1.132230       -30.8096 
  44   2.0000      -1.083349       -29.4794 
  45   2.0000      -1.042349       -28.3638 
  46   2.0000      -0.970508       -26.4089 
  47   2.0000      -0.954992       -25.9867 
  48   2.0000      -0.896285       -24.3891 
  49   2.0000      -0.892216       -24.2784 
  50   2.0000      -0.887182       -24.1414 
  51   2.0000      -0.869323       -23.6555 
  52   2.0000      -0.832101       -22.6426 
  53   2.0000      -0.830778       -22.6066 
  54   2.0000      -0.801755       -21.8169 
  55   2.0000      -0.795529       -21.6474 
  56   2.0000      -0.794543       -21.6206 
  57   2.0000      -0.779201       -21.2031 
  58   2.0000      -0.776148       -21.1201 
  59   2.0000      -0.768972       -20.9248 
  60   2.0000      -0.753613       -20.5068 
  61   2.0000      -0.750938       -20.4340 
  62   2.0000      -0.729480       -19.8502 
  63   2.0000      -0.708990       -19.2926 
  64   2.0000      -0.706463       -19.2238 
  65   2.0000      -0.700369       -19.0580 
  66   2.0000      -0.698849       -19.0167 
  67   2.0000      -0.692693       -18.8491 
  68   2.0000      -0.678584       -18.4652 
  69   2.0000      -0.644711       -17.5435 
  70   2.0000      -0.633183       -17.2298 
  71   2.0000      -0.633054       -17.2263 
  72   2.0000      -0.632356       -17.2073 
  73   2.0000      -0.625541       -17.0218 
  74   2.0000      -0.616984       -16.7890 
  75   2.0000      -0.613157       -16.6849 
  76   2.0000      -0.600783       -16.3481 
  77   2.0000      -0.594578       -16.1793 
  78   2.0000      -0.573174       -15.5969 
  79   2.0000      -0.565800       -15.3962 
  80   2.0000      -0.560146       -15.2423 
  81   2.0000      -0.548629       -14.9289 
  82   2.0000      -0.537098       -14.6152 
  83   2.0000      -0.532259       -14.4835 
  84   2.0000      -0.528667       -14.3857 
  85   2.0000      -0.519038       -14.1237 
  86   2.0000      -0.510379       -13.8881 
  87   2.0000      -0.503454       -13.6997 
  88   2.0000      -0.495703       -13.4888 
  89   2.0000      -0.492555       -13.4031 
  90   2.0000      -0.484683       -13.1889 
  91   2.0000      -0.481000       -13.0887 
  92   2.0000      -0.474617       -12.9150 
  93   2.0000      -0.473770       -12.8919 
  94   2.0000      -0.470928       -12.8146 
  95   2.0000      -0.465366       -12.6633 
  96   2.0000      -0.464734       -12.6460 
  97   2.0000      -0.459445       -12.5021 
  98   2.0000      -0.457326       -12.4445 
  99   2.0000      -0.456570       -12.4239 
 100   2.0000      -0.449856       -12.2412 
 101   2.0000      -0.448577       -12.2064 
 102   2.0000      -0.447445       -12.1756 
 103   2.0000      -0.442198       -12.0328 
 104   2.0000      -0.439952       -11.9717 
 105   2.0000      -0.438799       -11.9403 
 106   2.0000      -0.437602       -11.9078 
 107   2.0000      -0.432477       -11.7683 
 108   2.0000      -0.430445       -11.7130 
 109   2.0000      -0.429219       -11.6796 
 110   2.0000      -0.419639       -11.4190 
 111   2.0000      -0.410300       -11.1648 
 112   2.0000      -0.408980       -11.1289 
 113   2.0000      -0.400818       -10.9068 
 114   2.0000      -0.400390       -10.8952 
 115   2.0000      -0.394236       -10.7277 
 116   2.0000      -0.390707       -10.6317 
 117   2.0000      -0.386695       -10.5225 
 118   2.0000      -0.386091       -10.5061 
 119   2.0000      -0.385461       -10.4889 
 120   2.0000      -0.379214       -10.3189 
 121   2.0000      -0.376735       -10.2515 
 122   2.0000      -0.374793       -10.1986 
 123   2.0000      -0.373196       -10.1552 
 124   2.0000      -0.371268       -10.1027 
 125   2.0000      -0.368215       -10.0196 
 126   2.0000      -0.364248        -9.9117 
 127   2.0000      -0.362293        -9.8585 
 128   2.0000      -0.359179        -9.7738 
 129   2.0000      -0.358873        -9.7654 
 130   2.0000      -0.355545        -9.6749 
 131   2.0000      -0.353145        -9.6096 
 132   2.0000      -0.351208        -9.5568 
 133   2.0000      -0.343628        -9.3506 
 134   2.0000      -0.337430        -9.1819 
 135   2.0000      -0.336525        -9.1573 
 136   2.0000      -0.327776        -8.9192 
 137   2.0000      -0.325690        -8.8625 
 138   2.0000      -0.321319        -8.7435 
 139   2.0000      -0.313286        -8.5250 
 140   2.0000      -0.307697        -8.3729 
 141   2.0000      -0.303665        -8.2631 
 142   2.0000      -0.288575        -7.8525 
 143   2.0000      -0.282562        -7.6889 
 144   2.0000      -0.279750        -7.6124 
 145   2.0000      -0.277604        -7.5540 
 146   2.0000      -0.275708        -7.5024 
 147   2.0000      -0.268031        -7.2935 
 148   2.0000      -0.265208        -7.2167 
 149   2.0000      -0.256486        -6.9793 
 150   2.0000      -0.214110        -5.8262 
 151   0.0000      -0.067144        -1.8271 
 152   0.0000      -0.054201        -1.4749 
 153   0.0000      -0.025234        -0.6867 
 154   0.0000      -0.018253        -0.4967 
 155   0.0000      -0.016575        -0.4510 
 156   0.0000      -0.015491        -0.4215 
 157   0.0000      -0.009443        -0.2569 
 158   0.0000      -0.004435        -0.1207 
 159   0.0000       0.009451         0.2572 
 160   0.0000       0.036518         0.9937 
 161   0.0000       0.041334         1.1248 
 162   0.0000       0.051671         1.4060 
 163   0.0000       0.052095         1.4176 
 164   0.0000       0.061257         1.6669 
 165   0.0000       0.066901         1.8205 
 166   0.0000       0.069865         1.9011 
 167   0.0000       0.073108         1.9894 
 168   0.0000       0.080110         2.1799 
 169   0.0000       0.083800         2.2803 
 170   0.0000       0.087897         2.3918 
 171   0.0000       0.090045         2.4502 
 172   0.0000       0.092085         2.5058 
 173   0.0000       0.094215         2.5637 
 174   0.0000       0.095387         2.5956 
 175   0.0000       0.101446         2.7605 
 176   0.0000       0.101579         2.7641 
 177   0.0000       0.104231         2.8363 
 178   0.0000       0.106469         2.8972 
 179   0.0000       0.108674         2.9572 
 180   0.0000       0.109373         2.9762 
 181   0.0000       0.112574         3.0633 
 182   0.0000       0.114510         3.1160 
 183   0.0000       0.117669         3.2019 
 184   0.0000       0.121841         3.3154 
 185   0.0000       0.124958         3.4003 
 186   0.0000       0.126205         3.4342 
 187   0.0000       0.127919         3.4809 
 188   0.0000       0.132679         3.6104 
 189   0.0000       0.133458         3.6316 
 190   0.0000       0.137101         3.7307 
 191   0.0000       0.139740         3.8025 
 192   0.0000       0.141608         3.8534 
 193   0.0000       0.142664         3.8821 
 194   0.0000       0.144495         3.9319 
 195   0.0000       0.147100         4.0028 
 196   0.0000       0.150688         4.1004 
 197   0.0000       0.153591         4.1794 
 198   0.0000       0.155780         4.2390 
 199   0.0000       0.156780         4.2662 
 200   0.0000       0.157302         4.2804 
 201   0.0000       0.160903         4.3784 
 202   0.0000       0.162960         4.4344 
 203   0.0000       0.166087         4.5195 
 204   0.0000       0.167513         4.5583 
 205   0.0000       0.171948         4.6789 
 206   0.0000       0.174343         4.7441 
 207   0.0000       0.175313         4.7705 
 208   0.0000       0.178628         4.8607 
 209   0.0000       0.182912         4.9773 
 210   0.0000       0.184006         5.0071 
 211   0.0000       0.186874         5.0851 
 212   0.0000       0.190910         5.1949 
 213   0.0000       0.191202         5.2029 
 214   0.0000       0.195642         5.3237 
 215   0.0000       0.198152         5.3920 
 216   0.0000       0.198653         5.4056 
 217   0.0000       0.201906         5.4941 
 218   0.0000       0.203968         5.5502 
 219   0.0000       0.205392         5.5890 
 220   0.0000       0.207564         5.6481 
 221   0.0000       0.212319         5.7775 
 222   0.0000       0.213324         5.8049 
 223   0.0000       0.217650         5.9226 
 224   0.0000       0.218519         5.9462 
 225   0.0000       0.222725         6.0607 
 226   0.0000       0.225488         6.1359 
 227   0.0000       0.226298         6.1579 
 228   0.0000       0.229202         6.2369 
 229   0.0000       0.230915         6.2835 
 230   0.0000       0.232838         6.3359 
 231   0.0000       0.233831         6.3629 
 232   0.0000       0.235314         6.4032 
 233   0.0000       0.239565         6.5189 
 234   0.0000       0.241061         6.5596 
 235   0.0000       0.242064         6.5869 
 236   0.0000       0.245123         6.6701 
 237   0.0000       0.247776         6.7423 
 238   0.0000       0.249222         6.7817 
 239   0.0000       0.252437         6.8692 
 240   0.0000       0.253325         6.8933 
 241   0.0000       0.254741         6.9319 
 242   0.0000       0.255237         6.9453 
 243   0.0000       0.256707         6.9853 
 244   0.0000       0.259989         7.0747 
 245   0.0000       0.261671         7.1204 
 246   0.0000       0.263137         7.1603 
 247   0.0000       0.268384         7.3031 
 248   0.0000       0.269618         7.3367 
 249   0.0000       0.272937         7.4270 
 250   0.0000       0.274126         7.4594 
 251   0.0000       0.277774         7.5586 
 252   0.0000       0.283124         7.7042 
 253   0.0000       0.286330         7.7914 
 254   0.0000       0.288572         7.8525 
 255   0.0000       0.289395         7.8748 
 256   0.0000       0.293169         7.9775 
 257   0.0000       0.294551         8.0151 
 258   0.0000       0.299921         8.1613 
 259   0.0000       0.301155         8.1949 
 260   0.0000       0.303293         8.2530 
 261   0.0000       0.304626         8.2893 
 262   0.0000       0.306268         8.3340 
 263   0.0000       0.309712         8.4277 
 264   0.0000       0.315041         8.5727 
 265   0.0000       0.315671         8.5899 
 266   0.0000       0.319039         8.6815 
 267   0.0000       0.320310         8.7161 
 268   0.0000       0.322553         8.7771 
 269   0.0000       0.325173         8.8484 
 270   0.0000       0.326347         8.8804 
 271   0.0000       0.332189         9.0393 
 272   0.0000       0.333806         9.0833 
 273   0.0000       0.337182         9.1752 
 274   0.0000       0.339484         9.2378 
 275   0.0000       0.341138         9.2828 
 276   0.0000       0.344367         9.3707 
 277   0.0000       0.350325         9.5328 
 278   0.0000       0.351977         9.5778 
 279   0.0000       0.352528         9.5928 
 280   0.0000       0.354721         9.6525 
 281   0.0000       0.355795         9.6817 
 282   0.0000       0.356160         9.6916 
 283   0.0000       0.360577         9.8118 
 284   0.0000       0.365026         9.9329 
 285   0.0000       0.368632        10.0310 
 286   0.0000       0.369801        10.0628 
 287   0.0000       0.371590        10.1115 
 288   0.0000       0.372562        10.1379 
 289   0.0000       0.375068        10.2061 
 290   0.0000       0.377659        10.2766 
 291   0.0000       0.378483        10.2990 
 292   0.0000       0.382488        10.4080 
 293   0.0000       0.383424        10.4335 
 294   0.0000       0.387376        10.5410 
 295   0.0000       0.390799        10.6342 
 296   0.0000       0.392375        10.6771 
 297   0.0000       0.394091        10.7238 
 298   0.0000       0.397248        10.8097 
 299   0.0000       0.399996        10.8844 
 300   0.0000       0.401120        10.9150 
 301   0.0000       0.404520        11.0076 
 302   0.0000       0.406132        11.0514 
 303   0.0000       0.409728        11.1493 
 304   0.0000       0.411312        11.1924 
 305   0.0000       0.416922        11.3450 
 306   0.0000       0.417793        11.3687 
 307   0.0000       0.420266        11.4360 
 308   0.0000       0.422942        11.5088 
 309   0.0000       0.425983        11.5916 
 310   0.0000       0.426761        11.6127 
 311   0.0000       0.427435        11.6311 
 312   0.0000       0.429527        11.6880 
 313   0.0000       0.432280        11.7629 
 314   0.0000       0.434035        11.8107 
 315   0.0000       0.435159        11.8413 
 316   0.0000       0.435832        11.8596 
 317   0.0000       0.439852        11.9690 
 318   0.0000       0.441006        12.0004 
 319   0.0000       0.444441        12.0939 
 320   0.0000       0.446261        12.1434 
 321   0.0000       0.448178        12.1956 
 322   0.0000       0.449591        12.2340 
 323   0.0000       0.450435        12.2570 
 324   0.0000       0.455704        12.4003 
 325   0.0000       0.457202        12.4411 
 326   0.0000       0.459234        12.4964 
 327   0.0000       0.459592        12.5061 
 328   0.0000       0.461656        12.5623 
 329   0.0000       0.463942        12.6245 
 330   0.0000       0.464736        12.6461 
 331   0.0000       0.467180        12.7126 
 332   0.0000       0.469965        12.7884 
 333   0.0000       0.471592        12.8327 
 334   0.0000       0.473132        12.8746 
 335   0.0000       0.474917        12.9232 
 336   0.0000       0.477919        13.0048 
 337   0.0000       0.481236        13.0951 
 338   0.0000       0.482840        13.1387 
 339   0.0000       0.485238        13.2040 
 340   0.0000       0.486348        13.2342 
 341   0.0000       0.487961        13.2781 
 342   0.0000       0.489977        13.3330 
 343   0.0000       0.491831        13.3834 
 344   0.0000       0.492401        13.3989 
 345   0.0000       0.494613        13.4591 
 346   0.0000       0.496591        13.5129 
 347   0.0000       0.499057        13.5800 
 348   0.0000       0.501470        13.6457 
 349   0.0000       0.502783        13.6814 
 350   0.0000       0.503907        13.7120 
 351   0.0000       0.505103        13.7446 
 352   0.0000       0.505691        13.7606 
 353   0.0000       0.509395        13.8613 
 354   0.0000       0.511903        13.9296 
 355   0.0000       0.513654        13.9772 
 356   0.0000       0.516766        14.0619 
 357   0.0000       0.517536        14.0829 
 358   0.0000       0.519151        14.1268 
 359   0.0000       0.520967        14.1762 
 360   0.0000       0.521868        14.2008 
 361   0.0000       0.527227        14.3466 
 362   0.0000       0.530291        14.4300 
 363   0.0000       0.531701        14.4683 
 364   0.0000       0.534488        14.5442 
 365   0.0000       0.535450        14.5703 
 366   0.0000       0.538474        14.6526 
 367   0.0000       0.545350        14.8397 
 368   0.0000       0.551136        14.9972 
 369   0.0000       0.552529        15.0351 
 370   0.0000       0.555798        15.1240 
 371   0.0000       0.557085        15.1591 
 372   0.0000       0.557640        15.1742 
 373   0.0000       0.560602        15.2548 
 374   0.0000       0.566919        15.4267 
 375   0.0000       0.570090        15.5129 
 376   0.0000       0.574384        15.6298 
 377   0.0000       0.577056        15.7025 
 378   0.0000       0.580276        15.7901 
 379   0.0000       0.580817        15.8048 
 380   0.0000       0.585016        15.9191 
 381   0.0000       0.586656        15.9637 
 382   0.0000       0.592099        16.1118 
 383   0.0000       0.595734        16.2108 
 384   0.0000       0.598485        16.2856 
 385   0.0000       0.602797        16.4029 
 386   0.0000       0.604209        16.4414 
 387   0.0000       0.607071        16.5193 
 388   0.0000       0.609753        16.5922 
 389   0.0000       0.616090        16.7647 
 390   0.0000       0.621140        16.9021 
 391   0.0000       0.621801        16.9201 
 392   0.0000       0.626300        17.0425 
 393   0.0000       0.627070        17.0634 
 394   0.0000       0.634721        17.2716 
 395   0.0000       0.643361        17.5067 
 396   0.0000       0.647311        17.6142 
 397   0.0000       0.648305        17.6413 
 398   0.0000       0.651706        17.7338 
 399   0.0000       0.657474        17.8908 
 400   0.0000       0.659795        17.9539 
 401   0.0000       0.663762        18.0619 
 402   0.0000       0.666231        18.1291 
 403   0.0000       0.667853        18.1732 
 404   0.0000       0.670600        18.2479 
 405   0.0000       0.675505        18.3814 
 406   0.0000       0.676464        18.4075 
 407   0.0000       0.680158        18.5080 
 408   0.0000       0.683086        18.5877 
 409   0.0000       0.688092        18.7239 
 410   0.0000       0.691231        18.8094 
 411   0.0000       0.693949        18.8833 
 412   0.0000       0.699776        19.0419 
 413   0.0000       0.701050        19.0766 
 414   0.0000       0.702691        19.1212 
 415   0.0000       0.708041        19.2668 
 416   0.0000       0.711062        19.3490 
 417   0.0000       0.712600        19.3908 
 418   0.0000       0.713797        19.4234 
 419   0.0000       0.717210        19.5163 
 420   0.0000       0.719375        19.5752 
 421   0.0000       0.722945        19.6723 
 422   0.0000       0.723903        19.6984 
 423   0.0000       0.724684        19.7196 
 424   0.0000       0.731154        19.8957 
 425   0.0000       0.732495        19.9322 
 426   0.0000       0.733553        19.9610 
 427   0.0000       0.739305        20.1175 
 428   0.0000       0.742311        20.1993 
 429   0.0000       0.748804        20.3760 
 430   0.0000       0.750191        20.4137 
 431   0.0000       0.753687        20.5089 
 432   0.0000       0.757187        20.6041 
 433   0.0000       0.760267        20.6879 
 434   0.0000       0.761773        20.7289 
 435   0.0000       0.763075        20.7643 
 436   0.0000       0.768382        20.9087 
 437   0.0000       0.771868        21.0036 
 438   0.0000       0.773479        21.0474 
 439   0.0000       0.775684        21.1074 
 440   0.0000       0.778859        21.1938 
 441   0.0000       0.781946        21.2778 
 442   0.0000       0.786192        21.3934 
 443   0.0000       0.788472        21.4554 
 444   0.0000       0.792507        21.5652 
 445   0.0000       0.796974        21.6868 
 446   0.0000       0.799241        21.7485 
 447   0.0000       0.803146        21.8547 
 448   0.0000       0.804495        21.8914 
 449   0.0000       0.809477        22.0270 
 450   0.0000       0.812927        22.1209 
 451   0.0000       0.820616        22.3301 
 452   0.0000       0.821895        22.3649 
 453   0.0000       0.824444        22.4343 
 454   0.0000       0.826426        22.4882 
 455   0.0000       0.830782        22.6067 
 456   0.0000       0.835352        22.7311 
 457   0.0000       0.838447        22.8153 
 458   0.0000       0.842903        22.9366 
 459   0.0000       0.844279        22.9740 
 460   0.0000       0.847034        23.0490 
 461   0.0000       0.852863        23.2076 
 462   0.0000       0.853227        23.2175 
 463   0.0000       0.858320        23.3561 
 464   0.0000       0.859412        23.3858 
 465   0.0000       0.863134        23.4871 
 466   0.0000       0.868014        23.6199 
 467   0.0000       0.869243        23.6533 
 468   0.0000       0.876790        23.8587 
 469   0.0000       0.878354        23.9012 
 470   0.0000       0.880288        23.9538 
 471   0.0000       0.882859        24.0238 
 472   0.0000       0.889212        24.1967 
 473   0.0000       0.892148        24.2766 
 474   0.0000       0.894555        24.3421 
 475   0.0000       0.897738        24.4287 
 476   0.0000       0.903268        24.5792 
 477   0.0000       0.904838        24.6219 
 478   0.0000       0.908873        24.7317 
 479   0.0000       0.910968        24.7887 
 480   0.0000       0.912926        24.8420 
 481   0.0000       0.916035        24.9266 
 482   0.0000       0.922437        25.1008 
 483   0.0000       0.925582        25.1864 
 484   0.0000       0.927854        25.2482 
 485   0.0000       0.933088        25.3906 
 486   0.0000       0.934082        25.4177 
 487   0.0000       0.936542        25.4846 
 488   0.0000       0.940788        25.6001 
 489   0.0000       0.946383        25.7524 
 490   0.0000       0.951681        25.8965 
 491   0.0000       0.953390        25.9431 
 492   0.0000       0.959369        26.1058 
 493   0.0000       0.966311        26.2947 
 494   0.0000       0.969478        26.3808 
 495   0.0000       0.973357        26.4864 
 496   0.0000       0.975840        26.5539 
 497   0.0000       0.980171        26.6718 
 498   0.0000       0.987818        26.8799 
 499   0.0000       0.989474        26.9250 
 500   0.0000       0.993202        27.0264 
 501   0.0000       0.997454        27.1421 
 502   0.0000       1.000207        27.2170 
 503   0.0000       1.006346        27.3841 
 504   0.0000       1.007551        27.4169 
 505   0.0000       1.010125        27.4869 
 506   0.0000       1.014029        27.5931 
 507   0.0000       1.016870        27.6704 
 508   0.0000       1.022951        27.8359 
 509   0.0000       1.026532        27.9334 
 510   0.0000       1.029123        28.0039 
 511   0.0000       1.030584        28.0436 
 512   0.0000       1.033667        28.1275 
 513   0.0000       1.036369        28.2010 
 514   0.0000       1.044948        28.4345 
 515   0.0000       1.049871        28.5684 
 516   0.0000       1.052563        28.6417 
 517   0.0000       1.056782        28.7565 
 518   0.0000       1.060229        28.8503 
 519   0.0000       1.064781        28.9742 
 520   0.0000       1.070401        29.1271 
 521   0.0000       1.077704        29.3258 
 522   0.0000       1.081033        29.4164 
 523   0.0000       1.083674        29.4883 
 524   0.0000       1.086201        29.5570 
 525   0.0000       1.096126        29.8271 
 526   0.0000       1.102873        30.0107 
 527   0.0000       1.105484        30.0817 
 528   0.0000       1.106430        30.1075 
 529   0.0000       1.108821        30.1726 
 530   0.0000       1.115138        30.3445 
 531   0.0000       1.118913        30.4472 
 532   0.0000       1.123139        30.5622 
 533   0.0000       1.127739        30.6873 
 534   0.0000       1.130981        30.7756 
 535   0.0000       1.131129        30.7796 
 536   0.0000       1.138244        30.9732 
 537   0.0000       1.140543        31.0358 
 538   0.0000       1.147327        31.2204 
 539   0.0000       1.148452        31.2510 
 540   0.0000       1.150389        31.3037 
 541   0.0000       1.155468        31.4419 
 542   0.0000       1.160343        31.5745 
 543   0.0000       1.162223        31.6257 
 544   0.0000       1.164381        31.6844 
 545   0.0000       1.170448        31.8495 
 546   0.0000       1.173556        31.9341 
 547   0.0000       1.176746        32.0209 
 548   0.0000       1.179405        32.0932 
 549   0.0000       1.182975        32.1904 
 550   0.0000       1.188685        32.3458 
 551   0.0000       1.190577        32.3972 
 552   0.0000       1.199453        32.6388 
 553   0.0000       1.201656        32.6987 
 554   0.0000       1.207580        32.8599 
 555   0.0000       1.208960        32.8975 
 556   0.0000       1.212201        32.9857 
 557   0.0000       1.215293        33.0698 
 558   0.0000       1.219353        33.1803 
 559   0.0000       1.221885        33.2492 
 560   0.0000       1.225074        33.3360 
 561   0.0000       1.229178        33.4476 
 562   0.0000       1.231998        33.5244 
 563   0.0000       1.235139        33.6099 
 564   0.0000       1.236300        33.6414 
 565   0.0000       1.241799        33.7911 
 566   0.0000       1.245761        33.8989 
 567   0.0000       1.246271        33.9127 
 568   0.0000       1.257125        34.2081 
 569   0.0000       1.257552        34.2197 
 570   0.0000       1.260015        34.2868 
 571   0.0000       1.263309        34.3764 
 572   0.0000       1.267704        34.4960 
 573   0.0000       1.270985        34.5853 
 574   0.0000       1.271941        34.6113 
 575   0.0000       1.276213        34.7275 
 576   0.0000       1.279148        34.8074 
 577   0.0000       1.281685        34.8764 
 578   0.0000       1.284251        34.9462 
 579   0.0000       1.286512        35.0078 
 580   0.0000       1.291391        35.1405 
 581   0.0000       1.293065        35.1861 
 582   0.0000       1.300451        35.3871 
 583   0.0000       1.303759        35.4771 
 584   0.0000       1.309866        35.6433 
 585   0.0000       1.316805        35.8321 
 586   0.0000       1.318506        35.8784 
 587   0.0000       1.325162        36.0595 
 588   0.0000       1.325910        36.0799 
 589   0.0000       1.327829        36.1321 
 590   0.0000       1.330620        36.2080 
 591   0.0000       1.336456        36.3668 
 592   0.0000       1.342387        36.5282 
 593   0.0000       1.342801        36.5395 
 594   0.0000       1.344369        36.5821 
 595   0.0000       1.356021        36.8992 
 596   0.0000       1.361247        37.0414 
 597   0.0000       1.364524        37.1306 
 598   0.0000       1.366614        37.1875 
 599   0.0000       1.371528        37.3212 
 600   0.0000       1.378766        37.5181 
 601   0.0000       1.384031        37.6614 
 602   0.0000       1.390554        37.8389 
 603   0.0000       1.392831        37.9009 
 604   0.0000       1.401985        38.1499 
 605   0.0000       1.405644        38.2495 
 606   0.0000       1.407759        38.3071 
 607   0.0000       1.413087        38.4520 
 608   0.0000       1.417765        38.5793 
 609   0.0000       1.419992        38.6399 
 610   0.0000       1.425904        38.8008 
 611   0.0000       1.430276        38.9198 
 612   0.0000       1.435029        39.0491 
 613   0.0000       1.445711        39.3398 
 614   0.0000       1.451793        39.5053 
 615   0.0000       1.454688        39.5841 
 616   0.0000       1.457971        39.6734 
 617   0.0000       1.464411        39.8487 
 618   0.0000       1.468113        39.9494 
 619   0.0000       1.472329        40.0641 
 620   0.0000       1.477400        40.2021 
 621   0.0000       1.479924        40.2708 
 622   0.0000       1.481432        40.3118 
 623   0.0000       1.484469        40.3944 
 624   0.0000       1.489146        40.5217 
 625   0.0000       1.492102        40.6022 
 626   0.0000       1.496710        40.7276 
 627   0.0000       1.498488        40.7759 
 628   0.0000       1.499286        40.7976 
 629   0.0000       1.508522        41.0490 
 630   0.0000       1.511677        41.1348 
 631   0.0000       1.514769        41.2190 
 632   0.0000       1.516886        41.2766 
 633   0.0000       1.523370        41.4530 
 634   0.0000       1.527462        41.5644 
 635   0.0000       1.532871        41.7116 
 636   0.0000       1.537423        41.8354 
 637   0.0000       1.541682        41.9513 
 638   0.0000       1.548515        42.1372 
 639   0.0000       1.553057        42.2608 
 640   0.0000       1.559133        42.4262 
 641   0.0000       1.564714        42.5780 
 642   0.0000       1.567566        42.6556 
 643   0.0000       1.569766        42.7155 
 644   0.0000       1.575177        42.8627 
 645   0.0000       1.579007        42.9670 
 646   0.0000       1.580254        43.0009 
 647   0.0000       1.583261        43.0827 
 648   0.0000       1.588861        43.2351 
 649   0.0000       1.591599        43.3096 
 650   0.0000       1.594257        43.3819 
 651   0.0000       1.598100        43.4865 
 652   0.0000       1.600428        43.5499 
 653   0.0000       1.602137        43.5964 
 654   0.0000       1.603657        43.6377 
 655   0.0000       1.608550        43.7709 
 656   0.0000       1.612523        43.8790 
 657   0.0000       1.613741        43.9121 
 658   0.0000       1.618506        44.0418 
 659   0.0000       1.622225        44.1430 
 660   0.0000       1.625068        44.2203 
 661   0.0000       1.625570        44.2340 
 662   0.0000       1.627702        44.2920 
 663   0.0000       1.629884        44.3514 
 664   0.0000       1.633194        44.4415 
 665   0.0000       1.635331        44.4996 
 666   0.0000       1.641240        44.6604 
 667   0.0000       1.643473        44.7212 
 668   0.0000       1.643977        44.7349 
 669   0.0000       1.646127        44.7934 
 670   0.0000       1.649985        44.8984 
 671   0.0000       1.651186        44.9311 
 672   0.0000       1.654566        45.0230 
 673   0.0000       1.658234        45.1228 
 674   0.0000       1.662563        45.2406 
 675   0.0000       1.666178        45.3390 
 676   0.0000       1.668103        45.3914 
 677   0.0000       1.671916        45.4951 
 678   0.0000       1.673888        45.5488 
 679   0.0000       1.675978        45.6057 
 680   0.0000       1.678696        45.6797 
 681   0.0000       1.684944        45.8497 
 682   0.0000       1.686140        45.8822 
 683   0.0000       1.689996        45.9871 
 684   0.0000       1.694103        46.0989 
 685   0.0000       1.696062        46.1522 
 686   0.0000       1.700336        46.2685 
 687   0.0000       1.702218        46.3197 
 688   0.0000       1.705931        46.4207 
 689   0.0000       1.709184        46.5093 
 690   0.0000       1.709606        46.5207 
 691   0.0000       1.711632        46.5759 
 692   0.0000       1.716216        46.7006 
 693   0.0000       1.717886        46.7461 
 694   0.0000       1.719277        46.7839 
 695   0.0000       1.720642        46.8211 
 696   0.0000       1.722758        46.8786 
 697   0.0000       1.723965        46.9115 
 698   0.0000       1.726574        46.9825 
 699   0.0000       1.733808        47.1793 
 700   0.0000       1.734797        47.2062 
 701   0.0000       1.736826        47.2614 
 702   0.0000       1.738801        47.3152 
 703   0.0000       1.747122        47.5416 
 704   0.0000       1.749066        47.5945 
 705   0.0000       1.751327        47.6560 
 706   0.0000       1.755010        47.7563 
 707   0.0000       1.759721        47.8845 
 708   0.0000       1.765396        48.0389 
 709   0.0000       1.767149        48.0866 
 710   0.0000       1.775599        48.3165 
 711   0.0000       1.781926        48.4887 
 712   0.0000       1.787360        48.6365 
 713   0.0000       1.794062        48.8189 
 714   0.0000       1.796278        48.8792 
 715   0.0000       1.803515        49.0761 
 716   0.0000       1.803907        49.0868 
 717   0.0000       1.809168        49.2300 
 718   0.0000       1.823209        49.6120 
 719   0.0000       1.828008        49.7426 
 720   0.0000       1.831615        49.8408 
 721   0.0000       1.836827        49.9826 
 722   0.0000       1.839636        50.0590 
 723   0.0000       1.847718        50.2790 
 724   0.0000       1.854821        50.4722 
 725   0.0000       1.857939        50.5571 
 726   0.0000       1.861221        50.6464 
 727   0.0000       1.862255        50.6745 
 728   0.0000       1.873137        50.9706 
 729   0.0000       1.874310        51.0026 
 730   0.0000       1.877989        51.1027 
 731   0.0000       1.883640        51.2564 
 732   0.0000       1.884095        51.2688 
 733   0.0000       1.889415        51.4136 
 734   0.0000       1.892395        51.4947 
 735   0.0000       1.897370        51.6301 
 736   0.0000       1.900114        51.7047 
 737   0.0000       1.905068        51.8395 
 738   0.0000       1.908605        51.9358 
 739   0.0000       1.917896        52.1886 
 740   0.0000       1.919988        52.2455 
 741   0.0000       1.924242        52.3613 
 742   0.0000       1.935336        52.6632 
 743   0.0000       1.940273        52.7975 
 744   0.0000       1.946391        52.9640 
 745   0.0000       1.947670        52.9988 
 746   0.0000       1.956017        53.2259 
 747   0.0000       1.959284        53.3148 
 748   0.0000       1.967553        53.5398 
 749   0.0000       1.968938        53.5775 
 750   0.0000       1.972491        53.6742 
 751   0.0000       1.978839        53.8470 
 752   0.0000       1.982009        53.9332 
 753   0.0000       1.986587        54.0578 
 754   0.0000       1.990414        54.1619 
 755   0.0000       1.996896        54.3383 
 756   0.0000       2.001182        54.4549 
 757   0.0000       2.004559        54.5468 
 758   0.0000       2.007314        54.6218 
 759   0.0000       2.013534        54.7910 
 760   0.0000       2.016228        54.8644 
 761   0.0000       2.020851        54.9901 
 762   0.0000       2.023616        55.0654 
 763   0.0000       2.029383        55.2223 
 764   0.0000       2.035304        55.3834 
 765   0.0000       2.039675        55.5024 
 766   0.0000       2.044660        55.6380 
 767   0.0000       2.048436        55.7408 
 768   0.0000       2.055718        55.9389 
 769   0.0000       2.056266        55.9538 
 770   0.0000       2.060510        56.0693 
 771   0.0000       2.063548        56.1520 
 772   0.0000       2.070241        56.3341 
 773   0.0000       2.075278        56.4712 
 774   0.0000       2.076879        56.5147 
 775   0.0000       2.081686        56.6456 
 776   0.0000       2.083694        56.7002 
 777   0.0000       2.094577        56.9963 
 778   0.0000       2.095861        57.0313 
 779   0.0000       2.099786        57.1381 
 780   0.0000       2.103684        57.2441 
 781   0.0000       2.105160        57.2843 
 782   0.0000       2.108429        57.3733 
 783   0.0000       2.113878        57.5215 
 784   0.0000       2.119354        57.6706 
 785   0.0000       2.126509        57.8652 
 786   0.0000       2.130790        57.9817 
 787   0.0000       2.132977        58.0413 
 788   0.0000       2.140176        58.2371 
 789   0.0000       2.147784        58.4442 
 790   0.0000       2.152425        58.5705 
 791   0.0000       2.153589        58.6021 
 792   0.0000       2.159190        58.7546 
 793   0.0000       2.161600        58.8201 
 794   0.0000       2.165712        58.9320 
 795   0.0000       2.168611        59.0109 
 796   0.0000       2.171618        59.0927 
 797   0.0000       2.176566        59.2274 
 798   0.0000       2.179974        59.3201 
 799   0.0000       2.186139        59.4879 
 800   0.0000       2.192500        59.6610 
 801   0.0000       2.194620        59.7187 
 802   0.0000       2.197915        59.8083 
 803   0.0000       2.200676        59.8834 
 804   0.0000       2.211939        60.1899 
 805   0.0000       2.218278        60.3624 
 806   0.0000       2.221411        60.4477 
 807   0.0000       2.221497        60.4500 
 808   0.0000       2.229277        60.6617 
 809   0.0000       2.236797        60.8663 
 810   0.0000       2.237092        60.8744 
 811   0.0000       2.245933        61.1149 
 812   0.0000       2.247354        61.1536 
 813   0.0000       2.250201        61.2311 
 814   0.0000       2.255284        61.3694 
 815   0.0000       2.265228        61.6400 
 816   0.0000       2.265835        61.6565 
 817   0.0000       2.271280        61.8047 
 818   0.0000       2.274081        61.8809 
 819   0.0000       2.278267        61.9948 
 820   0.0000       2.282520        62.1105 
 821   0.0000       2.291218        62.3472 
 822   0.0000       2.292275        62.3760 
 823   0.0000       2.295771        62.4711 
 824   0.0000       2.301602        62.6298 
 825   0.0000       2.310916        62.8832 
 826   0.0000       2.317296        63.0568 
 827   0.0000       2.321917        63.1826 
 828   0.0000       2.324350        63.2488 
 829   0.0000       2.330625        63.4195 
 830   0.0000       2.336859        63.5892 
 831   0.0000       2.342257        63.7361 
 832   0.0000       2.345570        63.8262 
 833   0.0000       2.346098        63.8406 
 834   0.0000       2.349121        63.9228 
 835   0.0000       2.355641        64.1002 
 836   0.0000       2.359943        64.2173 
 837   0.0000       2.366628        64.3992 
 838   0.0000       2.372020        64.5460 
 839   0.0000       2.375953        64.6530 
 840   0.0000       2.381505        64.8040 
 841   0.0000       2.384346        64.8813 
 842   0.0000       2.384820        64.8942 
 843   0.0000       2.387770        64.9745 
 844   0.0000       2.390082        65.0374 
 845   0.0000       2.396171        65.2031 
 846   0.0000       2.399102        65.2829 
 847   0.0000       2.403833        65.4116 
 848   0.0000       2.410556        65.5946 
 849   0.0000       2.411658        65.6245 
 850   0.0000       2.415433        65.7273 
 851   0.0000       2.419673        65.8426 
 852   0.0000       2.423484        65.9464 
 853   0.0000       2.428218        66.0752 
 854   0.0000       2.440799        66.4175 
 855   0.0000       2.448392        66.6241 
 856   0.0000       2.449885        66.6648 
 857   0.0000       2.454051        66.7781 
 858   0.0000       2.463855        67.0449 
 859   0.0000       2.466456        67.1157 
 860   0.0000       2.468981        67.1844 
 861   0.0000       2.472007        67.2667 
 862   0.0000       2.475778        67.3693 
 863   0.0000       2.484990        67.6200 
 864   0.0000       2.486956        67.6735 
 865   0.0000       2.495799        67.9141 
 866   0.0000       2.501472        68.0685 
 867   0.0000       2.503743        68.1303 
 868   0.0000       2.510128        68.3041 
 869   0.0000       2.512040        68.3561 
 870   0.0000       2.520401        68.5836 
 871   0.0000       2.527631        68.7803 
 872   0.0000       2.528697        68.8094 
 873   0.0000       2.529890        68.8418 
 874   0.0000       2.535332        68.9899 
 875   0.0000       2.539733        69.1097 
 876   0.0000       2.541792        69.1657 
 877   0.0000       2.547849        69.3305 
 878   0.0000       2.550533        69.4035 
 879   0.0000       2.553339        69.4799 
 880   0.0000       2.556869        69.5759 
 881   0.0000       2.558382        69.6171 
 882   0.0000       2.564466        69.7827 
 883   0.0000       2.566282        69.8321 
 884   0.0000       2.570050        69.9346 
 885   0.0000       2.575946        70.0950 
 886   0.0000       2.578567        70.1664 
 887   0.0000       2.580838        70.2282 
 888   0.0000       2.584053        70.3157 
 889   0.0000       2.590695        70.4964 
 890   0.0000       2.593364        70.5690 
 891   0.0000       2.600977        70.7762 
 892   0.0000       2.610029        71.0225 
 893   0.0000       2.610634        71.0390 
 894   0.0000       2.611554        71.0640 
 895   0.0000       2.615132        71.1614 
 896   0.0000       2.616564        71.2003 
 897   0.0000       2.620026        71.2945 
 898   0.0000       2.622768        71.3692 
 899   0.0000       2.628155        71.5157 
 900   0.0000       2.629482        71.5518 
 901   0.0000       2.634404        71.6858 
 902   0.0000       2.638820        71.8059 
 903   0.0000       2.639414        71.8221 
 904   0.0000       2.644422        71.9584 
 905   0.0000       2.646540        72.0160 
 906   0.0000       2.648505        72.0695 
 907   0.0000       2.652061        72.1662 
 908   0.0000       2.657696        72.3196 
 909   0.0000       2.658821        72.3502 
 910   0.0000       2.660760        72.4030 
 911   0.0000       2.664620        72.5080 
 912   0.0000       2.666236        72.5520 
 913   0.0000       2.667379        72.5831 
 914   0.0000       2.669055        72.6287 
 915   0.0000       2.673549        72.7510 
 916   0.0000       2.676062        72.8194 
 917   0.0000       2.680030        72.9273 
 918   0.0000       2.680359        72.9363 
 919   0.0000       2.683098        73.0108 
 920   0.0000       2.685287        73.0704 
 921   0.0000       2.687898        73.1414 
 922   0.0000       2.689843        73.1944 
 923   0.0000       2.691915        73.2507 
 924   0.0000       2.697588        73.4051 
 925   0.0000       2.698598        73.4326 
 926   0.0000       2.700708        73.4900 
 927   0.0000       2.701282        73.5056 
 928   0.0000       2.704732        73.5995 
 929   0.0000       2.706852        73.6572 
 930   0.0000       2.708404        73.6994 
 931   0.0000       2.715128        73.8824 
 932   0.0000       2.716309        73.9145 
 933   0.0000       2.718831        73.9832 
 934   0.0000       2.720314        74.0235 
 935   0.0000       2.725653        74.1688 
 936   0.0000       2.729067        74.2617 
 937   0.0000       2.731304        74.3226 
 938   0.0000       2.732377        74.3518 
 939   0.0000       2.735975        74.4497 
 940   0.0000       2.739226        74.5381 
 941   0.0000       2.741657        74.6043 
 942   0.0000       2.746406        74.7335 
 943   0.0000       2.749744        74.8243 
 944   0.0000       2.753648        74.9306 
 945   0.0000       2.756877        75.0184 
 946   0.0000       2.760670        75.1216 
 947   0.0000       2.765001        75.2395 
 948   0.0000       2.766639        75.2841 
 949   0.0000       2.772115        75.4331 
 950   0.0000       2.774712        75.5037 
 951   0.0000       2.776335        75.5479 
 952   0.0000       2.780142        75.6515 
 953   0.0000       2.783440        75.7412 
 954   0.0000       2.785968        75.8101 
 955   0.0000       2.787428        75.8498 
 956   0.0000       2.790499        75.9333 
 957   0.0000       2.794687        76.0473 
 958   0.0000       2.802784        76.2676 
 959   0.0000       2.804070        76.3026 
 960   0.0000       2.806355        76.3648 
 961   0.0000       2.813002        76.5457 
 962   0.0000       2.817690        76.6732 
 963   0.0000       2.819234        76.7153 
 964   0.0000       2.825550        76.8871 
 965   0.0000       2.832779        77.0838 
 966   0.0000       2.835642        77.1617 
 967   0.0000       2.836817        77.1937 
 968   0.0000       2.838020        77.2265 
 969   0.0000       2.841485        77.3207 
 970   0.0000       2.846704        77.4628 
 971   0.0000       2.848441        77.5100 
 972   0.0000       2.851515        77.5937 
 973   0.0000       2.855392        77.6992 
 974   0.0000       2.858358        77.7799 
 975   0.0000       2.864216        77.9393 
 976   0.0000       2.866491        78.0012 
 977   0.0000       2.867992        78.0420 
 978   0.0000       2.869178        78.0743 
 979   0.0000       2.871819        78.1462 
 980   0.0000       2.874403        78.2165 
 981   0.0000       2.877899        78.3116 
 982   0.0000       2.880927        78.3940 
 983   0.0000       2.883416        78.4617 
 984   0.0000       2.887195        78.5646 
 985   0.0000       2.889302        78.6219 
 986   0.0000       2.893082        78.7248 
 987   0.0000       2.898052        78.8600 
 988   0.0000       2.899828        78.9083 
 989   0.0000       2.901196        78.9456 
 990   0.0000       2.907388        79.1141 
 991   0.0000       2.912315        79.2481 
 992   0.0000       2.920679        79.4757 
 993   0.0000       2.923698        79.5579 
 994   0.0000       2.926597        79.6368 
 995   0.0000       2.932643        79.8013 
 996   0.0000       2.936584        79.9085 
 997   0.0000       2.937815        79.9420 
 998   0.0000       2.943491        80.0965 
 999   0.0000       2.946325        80.1736 
 1000   0.0000       2.953457        80.3676 
 1001   0.0000       2.957820        80.4864 
 1002   0.0000       2.961789        80.5944 
 1003   0.0000       2.962780        80.6214 
 1004   0.0000       2.969409        80.8017 
 1005   0.0000       2.972619        80.8891 
 1006   0.0000       2.976119        80.9843 
 1007   0.0000       2.979446        81.0748 
 1008   0.0000       2.984951        81.2246 
 1009   0.0000       2.994077        81.4730 
 1010   0.0000       2.998355        81.5894 
 1011   0.0000       3.002802        81.7104 
 1012   0.0000       3.004303        81.7512 
 1013   0.0000       3.021012        82.2059 
 1014   0.0000       3.023741        82.2802 
 1015   0.0000       3.028218        82.4020 
 1016   0.0000       3.031214        82.4835 
 1017   0.0000       3.037000        82.6410 
 1018   0.0000       3.038768        82.6891 
 1019   0.0000       3.044679        82.8499 
 1020   0.0000       3.045488        82.8719 
 1021   0.0000       3.048877        82.9642 
 1022   0.0000       3.050188        82.9998 
 1023   0.0000       3.055738        83.1508 
 1024   0.0000       3.060532        83.2813 
 1025   0.0000       3.068293        83.4925 
 1026   0.0000       3.074594        83.6639 
 1027   0.0000       3.082331        83.8745 
 1028   0.0000       3.086098        83.9770 
 1029   0.0000       3.087385        84.0120 
 1030   0.0000       3.097408        84.2848 
 1031   0.0000       3.101395        84.3933 
 1032   0.0000       3.105169        84.4959 
 1033   0.0000       3.113844        84.7320 
 1034   0.0000       3.114336        84.7454 
 1035   0.0000       3.122336        84.9631 
 1036   0.0000       3.127577        85.1057 
 1037   0.0000       3.130710        85.1910 
 1038   0.0000       3.131448        85.2110 
 1039   0.0000       3.134299        85.2886 
 1040   0.0000       3.135351        85.3172 
 1041   0.0000       3.139141        85.4204 
 1042   0.0000       3.141812        85.4930 
 1043   0.0000       3.147046        85.6355 
 1044   0.0000       3.150000        85.7159 
 1045   0.0000       3.151480        85.7561 
 1046   0.0000       3.156078        85.8812 
 1047   0.0000       3.160386        85.9985 
 1048   0.0000       3.162899        86.0669 
 1049   0.0000       3.164703        86.1159 
 1050   0.0000       3.165771        86.1450 
 1051   0.0000       3.168266        86.2129 
 1052   0.0000       3.173785        86.3631 
 1053   0.0000       3.175902        86.4207 
 1054   0.0000       3.179192        86.5102 
 1055   0.0000       3.180563        86.5475 
 1056   0.0000       3.186288        86.7033 
 1057   0.0000       3.187444        86.7348 
 1058   0.0000       3.190567        86.8198 
 1059   0.0000       3.194751        86.9336 
 1060   0.0000       3.197899        87.0193 
 1061   0.0000       3.199238        87.0557 
 1062   0.0000       3.200652        87.0942 
 1063   0.0000       3.204260        87.1923 
 1064   0.0000       3.208975        87.3206 
 1065   0.0000       3.213024        87.4308 
 1066   0.0000       3.213515        87.4442 
 1067   0.0000       3.215610        87.5012 
 1068   0.0000       3.222180        87.6800 
 1069   0.0000       3.222881        87.6990 
 1070   0.0000       3.227977        87.8377 
 1071   0.0000       3.230421        87.9042 
 1072   0.0000       3.233346        87.9838 
 1073   0.0000       3.235463        88.0414 
 1074   0.0000       3.238713        88.1299 
 1075   0.0000       3.243149        88.2506 
 1076   0.0000       3.245231        88.3072 
 1077   0.0000       3.246917        88.3531 
 1078   0.0000       3.249783        88.4311 
 1079   0.0000       3.251632        88.4814 
 1080   0.0000       3.252716        88.5109 
 1081   0.0000       3.259643        88.6994 
 1082   0.0000       3.265622        88.8621 
 1083   0.0000       3.267042        88.9007 
 1084   0.0000       3.269609        88.9706 
 1085   0.0000       3.276071        89.1464 
 1086   0.0000       3.278372        89.2090 
 1087   0.0000       3.280724        89.2730 
 1088   0.0000       3.285140        89.3932 
 1089   0.0000       3.287664        89.4619 
 1090   0.0000       3.291633        89.5699 
 1091   0.0000       3.291955        89.5787 
 1092   0.0000       3.299284        89.7781 
 1093   0.0000       3.299621        89.7873 
 1094   0.0000       3.305690        89.9524 
 1095   0.0000       3.312703        90.1432 
 1096   0.0000       3.316041        90.2341 
 1097   0.0000       3.317467        90.2729 
 1098   0.0000       3.322237        90.4027 
 1099   0.0000       3.324595        90.4668 
 1100   0.0000       3.326074        90.5071 
 1101   0.0000       3.329745        90.6070 
 1102   0.0000       3.330244        90.6206 
 1103   0.0000       3.333484        90.7087 
 1104   0.0000       3.336676        90.7956 
 1105   0.0000       3.340904        90.9106 
 1106   0.0000       3.344269        91.0022 
 1107   0.0000       3.348588        91.1197 
 1108   0.0000       3.353425        91.2513 
 1109   0.0000       3.354486        91.2802 
 1110   0.0000       3.354796        91.2886 
 1111   0.0000       3.358118        91.3790 
 1112   0.0000       3.362209        91.4903 
 1113   0.0000       3.363558        91.5271 
 1114   0.0000       3.368267        91.6552 
 1115   0.0000       3.368802        91.6698 
 1116   0.0000       3.373417        91.7953 
 1117   0.0000       3.374175        91.8160 
 1118   0.0000       3.375410        91.8496 
 1119   0.0000       3.378160        91.9244 
 1120   0.0000       3.378822        91.9424 
 1121   0.0000       3.380996        92.0016 
 1122   0.0000       3.381572        92.0173 
 1123   0.0000       3.385060        92.1122 
 1124   0.0000       3.389814        92.2415 
 1125   0.0000       3.393778        92.3494 
 1126   0.0000       3.394778        92.3766 
 1127   0.0000       3.399278        92.4990 
 1128   0.0000       3.400758        92.5393 
 1129   0.0000       3.404493        92.6410 
 1130   0.0000       3.406295        92.6900 
 1131   0.0000       3.411050        92.8194 
 1132   0.0000       3.411530        92.8325 
 1133   0.0000       3.414301        92.9079 
 1134   0.0000       3.417314        92.9898 
 1135   0.0000       3.420583        93.0788 
 1136   0.0000       3.422330        93.1263 
 1137   0.0000       3.426592        93.2423 
 1138   0.0000       3.428608        93.2972 
 1139   0.0000       3.432605        93.4059 
 1140   0.0000       3.434377        93.4541 
 1141   0.0000       3.437982        93.5523 
 1142   0.0000       3.441132        93.6380 
 1143   0.0000       3.443623        93.7058 
 1144   0.0000       3.446979        93.7971 
 1145   0.0000       3.452327        93.9426 
 1146   0.0000       3.454803        94.0100 
 1147   0.0000       3.456454        94.0549 
 1148   0.0000       3.459964        94.1504 
 1149   0.0000       3.469768        94.4172 
 1150   0.0000       3.470906        94.4482 
 1151   0.0000       3.472905        94.5025 
 1152   0.0000       3.474237        94.5388 
 1153   0.0000       3.478137        94.6449 
 1154   0.0000       3.479395        94.6792 
 1155   0.0000       3.480292        94.7036 
 1156   0.0000       3.487831        94.9087 
 1157   0.0000       3.491930        95.0203 
 1158   0.0000       3.494663        95.0946 
 1159   0.0000       3.498078        95.1876 
 1160   0.0000       3.500936        95.2653 
 1161   0.0000       3.503152        95.3256 
 1162   0.0000       3.504983        95.3754 
 1163   0.0000       3.516269        95.6825 
 1164   0.0000       3.519027        95.7576 
 1165   0.0000       3.522622        95.8554 
 1166   0.0000       3.525866        95.9437 
 1167   0.0000       3.530258        96.0632 
 1168   0.0000       3.533711        96.1572 
 1169   0.0000       3.540186        96.3334 
 1170   0.0000       3.541035        96.3565 
 1171   0.0000       3.546061        96.4932 
 1172   0.0000       3.547123        96.5221 
 1173   0.0000       3.553695        96.7010 
 1174   0.0000       3.554837        96.7320 
 1175   0.0000       3.557862        96.8144 
 1176   0.0000       3.561097        96.9024 
 1177   0.0000       3.567110        97.0660 
 1178   0.0000       3.570950        97.1705 
 1179   0.0000       3.573614        97.2430 
 1180   0.0000       3.579262        97.3967 
 1181   0.0000       3.583514        97.5124 
 1182   0.0000       3.588634        97.6517 
 1183   0.0000       3.592730        97.7632 
 1184   0.0000       3.596985        97.8789 
 1185   0.0000       3.601442        98.0002 
 1186   0.0000       3.608341        98.1879 
 1187   0.0000       3.609939        98.2314 
 1188   0.0000       3.614913        98.3668 
 1189   0.0000       3.621225        98.5386 
 1190   0.0000       3.621585        98.5483 
 1191   0.0000       3.626639        98.6859 
 1192   0.0000       3.629730        98.7700 
 1193   0.0000       3.634461        98.8987 
 1194   0.0000       3.645218        99.1914 
 1195   0.0000       3.649633        99.3116 
 1196   0.0000       3.651146        99.3527 
 1197   0.0000       3.655098        99.4603 
 1198   0.0000       3.657040        99.5131 
 1199   0.0000       3.667769        99.8051 
 1200   0.0000       3.670795        99.8874 
 1201   0.0000       3.672067        99.9220 
 1202   0.0000       3.677947       100.0820 
 1203   0.0000       3.682333       100.2014 
 1204   0.0000       3.688905       100.3802 
 1205   0.0000       3.690106       100.4129 
 1206   0.0000       3.699992       100.6819 
 1207   0.0000       3.705087       100.8206 
 1208   0.0000       3.710869       100.9779 
 1209   0.0000       3.719812       101.2212 
 1210   0.0000       3.721036       101.2545 
 1211   0.0000       3.729987       101.4981 
 1212   0.0000       3.737035       101.6899 
 1213   0.0000       3.738495       101.7296 
 1214   0.0000       3.747423       101.9726 
 1215   0.0000       3.749154       102.0197 
 1216   0.0000       3.758429       102.2721 
 1217   0.0000       3.762576       102.3849 
 1218   0.0000       3.766903       102.5026 
 1219   0.0000       3.773118       102.6717 
 1220   0.0000       3.774704       102.7149 
 1221   0.0000       3.782119       102.9167 
 1222   0.0000       3.787530       103.0639 
 1223   0.0000       3.789285       103.1117 
 1224   0.0000       3.800450       103.4155 
 1225   0.0000       3.802390       103.4683 
 1226   0.0000       3.811655       103.7204 
 1227   0.0000       3.817928       103.8911 
 1228   0.0000       3.825606       104.1000 
 1229   0.0000       3.835951       104.3815 
 1230   0.0000       3.839093       104.4670 
 1231   0.0000       3.842593       104.5623 
 1232   0.0000       3.846294       104.6630 
 1233   0.0000       3.860882       105.0599 
 1234   0.0000       3.864573       105.1604 
 1235   0.0000       3.872523       105.3767 
 1236   0.0000       3.883523       105.6760 
 1237   0.0000       3.888166       105.8024 
 1238   0.0000       3.893102       105.9367 
 1239   0.0000       3.907968       106.3412 
 1240   0.0000       3.914684       106.5240 
 1241   0.0000       3.918216       106.6201 
 1242   0.0000       3.925604       106.8211 
 1243   0.0000       3.930991       106.9677 
 1244   0.0000       3.948432       107.4423 
 1245   0.0000       3.958058       107.7042 
 1246   0.0000       3.960241       107.7636 
 1247   0.0000       3.964286       107.8737 
 1248   0.0000       3.965761       107.9138 
 1249   0.0000       3.973132       108.1144 
 1250   0.0000       3.977782       108.2410 
 1251   0.0000       3.978487       108.2601 
 1252   0.0000       3.995889       108.7337 
 1253   0.0000       3.999585       108.8342 
 1254   0.0000       4.004643       108.9719 
 1255   0.0000       4.020435       109.4016 
 1256   0.0000       4.021925       109.4421 
 1257   0.0000       4.029574       109.6503 
 1258   0.0000       4.038742       109.8997 
 1259   0.0000       4.041941       109.9868 
 1260   0.0000       4.047191       110.1297 
 1261   0.0000       4.050546       110.2210 
 1262   0.0000       4.059472       110.4639 
 1263   0.0000       4.064901       110.6116 
 1264   0.0000       4.068388       110.7065 
 1265   0.0000       4.071911       110.8023 
 1266   0.0000       4.074905       110.8838 
 1267   0.0000       4.077676       110.9592 
 1268   0.0000       4.086969       111.2121 
 1269   0.0000       4.093248       111.3829 
 1270   0.0000       4.098191       111.5174 
 1271   0.0000       4.103435       111.6601 
 1272   0.0000       4.113483       111.9336 
 1273   0.0000       4.120179       112.1158 
 1274   0.0000       4.125163       112.2514 
 1275   0.0000       4.131660       112.4282 
 1276   0.0000       4.137139       112.5773 
 1277   0.0000       4.142556       112.7247 
 1278   0.0000       4.147309       112.8540 
 1279   0.0000       4.150275       112.9347 
 1280   0.0000       4.156965       113.1168 
 1281   0.0000       4.158166       113.1494 
 1282   0.0000       4.167559       113.4050 
 1283   0.0000       4.173338       113.5623 
 1284   0.0000       4.175455       113.6199 
 1285   0.0000       4.176453       113.6471 
 1286   0.0000       4.182719       113.8176 
 1287   0.0000       4.188640       113.9787 
 1288   0.0000       4.193987       114.1242 
 1289   0.0000       4.198968       114.2597 
 1290   0.0000       4.202533       114.3567 
 1291   0.0000       4.203454       114.3818 
 1292   0.0000       4.212384       114.6248 
 1293   0.0000       4.213613       114.6582 
 1294   0.0000       4.216318       114.7318 
 1295   0.0000       4.216779       114.7444 
 1296   0.0000       4.219064       114.8066 
 1297   0.0000       4.221406       114.8703 
 1298   0.0000       4.224961       114.9670 
 1299   0.0000       4.227668       115.0407 
 1300   0.0000       4.229970       115.1033 
 1301   0.0000       4.236590       115.2835 
 1302   0.0000       4.237209       115.3003 
 1303   0.0000       4.239097       115.3517 
 1304   0.0000       4.245190       115.5175 
 1305   0.0000       4.245901       115.5369 
 1306   0.0000       4.248585       115.6099 
 1307   0.0000       4.251719       115.6952 
 1308   0.0000       4.255642       115.8019 
 1309   0.0000       4.260162       115.9249 
 1310   0.0000       4.270463       116.2052 
 1311   0.0000       4.277392       116.3938 
 1312   0.0000       4.280433       116.4765 
 1313   0.0000       4.289100       116.7123 
 1314   0.0000       4.291182       116.7690 
 1315   0.0000       4.294478       116.8587 
 1316   0.0000       4.302740       117.0835 
 1317   0.0000       4.308419       117.2380 
 1318   0.0000       4.317982       117.4983 
 1319   0.0000       4.319546       117.5408 
 1320   0.0000       4.327399       117.7545 
 1321   0.0000       4.336052       117.9900 
 1322   0.0000       4.340707       118.1166 
 1323   0.0000       4.343666       118.1972 
 1324   0.0000       4.350115       118.3727 
 1325   0.0000       4.357376       118.5702 
 1326   0.0000       4.366124       118.8083 
 1327   0.0000       4.368470       118.8721 
 1328   0.0000       4.377555       119.1193 
 1329   0.0000       4.383192       119.2727 
 1330   0.0000       4.390922       119.4831 
 1331   0.0000       4.393364       119.5495 
 1332   0.0000       4.404742       119.8591 
 1333   0.0000       4.411576       120.0451 
 1334   0.0000       4.416876       120.1893 
 1335   0.0000       4.428611       120.5086 
 1336   0.0000       4.433230       120.6343 
 1337   0.0000       4.435837       120.7053 
 1338   0.0000       4.447300       121.0172 
 1339   0.0000       4.451964       121.1441 
 1340   0.0000       4.459463       121.3482 
 1341   0.0000       4.467471       121.5661 
 1342   0.0000       4.472172       121.6940 
 1343   0.0000       4.480471       121.9198 
 1344   0.0000       4.483743       122.0089 
 1345   0.0000       4.492932       122.2589 
 1346   0.0000       4.499096       122.4266 
 1347   0.0000       4.517263       122.9210 
 1348   0.0000       4.529798       123.2621 
 1349   0.0000       4.538522       123.4995 
 1350   0.0000       4.546722       123.7226 
 1351   0.0000       4.552429       123.8779 
 1352   0.0000       4.562862       124.1618 
 1353   0.0000       4.568919       124.3266 
 1354   0.0000       4.578204       124.5793 
 1355   0.0000       4.588650       124.8635 
 1356   0.0000       4.593212       124.9877 
 1357   0.0000       4.606341       125.3449 
 1358   0.0000       4.617162       125.6394 
 1359   0.0000       4.620484       125.7297 
 1360   0.0000       4.636472       126.1648 
 1361   0.0000       4.642245       126.3219 
 1362   0.0000       4.650005       126.5331 
 1363   0.0000       4.655516       126.6830 
 1364   0.0000       4.657381       126.7338 
 1365   0.0000       4.659438       126.7898 
 1366   0.0000       4.665776       126.9622 
 1367   0.0000       4.674374       127.1962 
 1368   0.0000       4.682487       127.4169 
 1369   0.0000       4.704877       128.0262 
 1370   0.0000       4.717319       128.3648 
 1371   0.0000       4.720670       128.4560 
 1372   0.0000       4.733521       128.8057 
 1373   0.0000       4.739977       128.9813 
 1374   0.0000       4.745783       129.1393 
 1375   0.0000       4.748416       129.2110 
 1376   0.0000       4.753258       129.3427 
 1377   0.0000       4.765624       129.6792 
 1378   0.0000       4.782403       130.1358 
 1379   0.0000       4.787399       130.2718 
 1380   0.0000       4.798023       130.5608 
 1381   0.0000       4.832440       131.4974 
 1382   0.0000       4.836608       131.6108 
 1383   0.0000       4.851639       132.0198 
 1384   0.0000       4.865801       132.4052 
 1385   0.0000       4.874629       132.6454 
 1386   0.0000       4.876590       132.6987 
 1387   0.0000       4.881059       132.8204 
 1388   0.0000       4.892329       133.1270 
 1389   0.0000       4.897869       133.2778 
 1390   0.0000       4.901643       133.3805 
 1391   0.0000       4.920985       133.9068 
 1392   0.0000       4.928635       134.1150 
 1393   0.0000       4.947365       134.6246 
 1394   0.0000       4.956620       134.8765 
 1395   0.0000       4.965709       135.1238 
 1396   0.0000       4.970494       135.2540 
 1397   0.0000       4.976023       135.4045 
 1398   0.0000       4.983146       135.5983 
 1399   0.0000       4.989629       135.7747 
 1400   0.0000       4.998241       136.0091 
 1401   0.0000       5.016912       136.5171 
 1402   0.0000       5.021545       136.6432 
 1403   0.0000       5.041715       137.1920 
 1404   0.0000       5.050817       137.4397 
 1405   0.0000       5.069828       137.9570 
 1406   0.0000       5.079833       138.2293 
 1407   0.0000       5.105180       138.9190 
 1408   0.0000       5.115707       139.2055 
 1409   0.0000       5.131449       139.6338 
 1410   0.0000       5.151250       140.1726 
 1411   0.0000       5.160026       140.4115 
 1412   0.0000       5.165064       140.5485 
 1413   0.0000       5.170742       140.7030 
 1414   0.0000       5.182148       141.0134 
 1415   0.0000       5.186513       141.1322 
 1416   0.0000       5.203144       141.5847 
 1417   0.0000       5.205594       141.6514 
 1418   0.0000       5.210778       141.7925 
 1419   0.0000       5.219605       142.0327 
 1420   0.0000       5.223921       142.1501 
 1421   0.0000       5.229545       142.3031 
 1422   0.0000       5.239402       142.5714 
 1423   0.0000       5.244285       142.7042 
 1424   0.0000       5.250861       142.8832 
 1425   0.0000       5.252132       142.9178 
 1426   0.0000       5.279468       143.6616 
 1427   0.0000       5.297481       144.1518 
 1428   0.0000       5.311306       144.5280 
 1429   0.0000       5.324771       144.8944 
 1430   0.0000       5.329174       145.0142 
 1431   0.0000       5.354584       145.7056 
 1432   0.0000       5.355855       145.7402 
 1433   0.0000       5.362511       145.9213 
 1434   0.0000       5.377458       146.3281 
 1435   0.0000       5.400870       146.9651 
 1436   0.0000       5.409708       147.2057 
 1437   0.0000       5.422781       147.5614 
 1438   0.0000       5.434573       147.8822 
 1439   0.0000       5.441058       148.0587 
 1440   0.0000       5.443108       148.1145 
 1441   0.0000       5.461286       148.6092 
 1442   0.0000       5.474985       148.9819 
 1443   0.0000       5.485697       149.2734 
 1444   0.0000       5.498642       149.6256 
 1445   0.0000       5.520096       150.2095 
 1446   0.0000       5.529263       150.4589 
 1447   0.0000       5.531455       150.5185 
 1448   0.0000       5.554348       151.1415 
 1449   0.0000       5.562287       151.3575 
 1450   0.0000       5.589250       152.0912 
 1451   0.0000       5.602896       152.4626 
 1452   0.0000       5.611102       152.6859 
 1453   0.0000       5.628821       153.1680 
 1454   0.0000       5.634828       153.3315 
 1455   0.0000       5.662612       154.0875 
 1456   0.0000       5.681091       154.5903 
 1457   0.0000       5.688492       154.7917 
 1458   0.0000       5.725848       155.8083 
 1459   0.0000       5.776351       157.1825 
 1460   0.0000       5.820175       158.3750 
 1461   0.0000       5.871977       159.7846 
 1462   0.0000       5.884739       160.1319 
 1463   0.0000       5.912965       160.9000 
 1464   0.0000       5.931436       161.4026 
 1465   0.0000       6.003390       163.3605 
 1466   0.0000       6.031453       164.1242 
 1467   0.0000       6.056451       164.8044 
 1468   0.0000       6.072952       165.2534 
 1469   0.0000       6.110392       166.2722 
 1470   0.0000       6.179289       168.1470 
 1471   0.0000       6.196118       168.6049 
 1472   0.0000       6.240721       169.8187 
 1473   0.0000       6.344348       172.6385 
 1474   0.0000       6.371480       173.3768 
 1475   0.0000       6.401448       174.1923 
 1476   0.0000       6.437933       175.1851 
 1477   0.0000       6.453503       175.6087 
 1478   0.0000       6.487065       176.5220 
 1479   0.0000       6.519327       177.3999 
 1480   0.0000       6.534713       177.8186 
 1481   0.0000       6.561164       178.5383 
 1482   0.0000       6.625123       180.2788 
 1483   0.0000       6.768562       184.1819 
 1484   0.0000       6.773654       184.3205 
 1485   0.0000       6.784940       184.6276 
 1486   0.0000       6.815434       185.4574 
 1487   0.0000       6.873074       187.0259 
 1488   0.0000       6.909305       188.0118 
 1489   0.0000       6.929233       188.5540 
 1490   0.0000       6.955778       189.2763 
 1491   0.0000       7.047283       191.7663 
 1492   0.0000       7.070973       192.4110 
 1493   0.0000       7.136247       194.1872 
 1494   0.0000       7.169276       195.0859 
 1495   0.0000       7.197151       195.8444 
 1496   0.0000       7.234225       196.8533 
 1497   0.0000       7.414589       201.7612 
 1498   0.0000       7.479462       203.5265 
 1499   0.0000       7.545011       205.3102 
 1500   0.0000      22.167564       603.2101 
 1501   0.0000      22.244172       605.2947 
 1502   0.0000      22.309101       607.0615 
 1503   0.0000      22.400157       609.5393 
 1504   0.0000      22.500392       612.2668 
 1505   0.0000      22.501844       612.3063 
 1506   0.0000      22.545662       613.4986 
 1507   0.0000      22.553986       613.7251 
 1508   0.0000      22.566753       614.0726 
 1509   0.0000      22.581873       614.4840 
 1510   0.0000      22.634325       615.9113 
 1511   0.0000      22.652556       616.4074 
 1512   0.0000      22.664741       616.7389 
 1513   0.0000      22.671994       616.9363 
 1514   0.0000      22.684656       617.2809 
 1515   0.0000      22.704502       617.8209 
 1516   0.0000      22.707338       617.8981 
 1517   0.0000      22.790070       620.1493 
 1518   0.0000      22.797188       620.3430 
 1519   0.0000      22.805397       620.5664 
 1520   0.0000      22.831822       621.2855 
 1521   0.0000      22.861451       622.0917 
 1522   0.0000      22.863600       622.1502 
 1523   0.0000      22.884251       622.7121 
 1524   0.0000      22.896959       623.0579 
 1525   0.0000      22.900974       623.1672 
 1526   0.0000      22.949311       624.4825 
 1527   0.0000      22.972868       625.1235 
 1528   0.0000      23.017375       626.3346 
 1529   0.0000      23.233222       632.2081 
 1530   0.0000      23.241213       632.4256 
 1531   0.0000      23.292298       633.8156 
 1532   0.0000      23.350514       635.3998 
 1533   0.0000      23.433249       637.6511 
 1534   0.0000      23.529963       640.2828 
 1535   0.0000      23.563388       641.1924 
 1536   0.0000      32.888847       894.9510 
 1537   0.0000      33.021495       898.5606 
 1538   0.0000      44.062522      1199.0022 
 1539   0.0000      44.227868      1203.5015 
 1540   0.0000      44.269141      1204.6246 
 1541   0.0000      44.620279      1214.1795 

                    ********************************
                    * MULLIKEN POPULATION ANALYSIS *
                    ********************************

-----------------------
MULLIKEN ATOMIC CHARGES
-----------------------
   0 O :   -0.215028
   1 O :   -0.424879
   2 N :   -0.313475
   3 N :   -0.265715
   4 C :    0.234636
   5 C :    0.092060
   6 H :    0.167748
   7 C :    0.086960
   8 C :   -0.271673
   9 H :    0.152838
  10 C :   -0.162508
  11 H :    0.158145
  12 C :   -0.149775
  13 H :    0.157562
  14 C :   -0.184294
  15 H :    0.156906
  16 C :   -0.165145
  17 H :    0.156939
  18 C :    0.195723
  19 C :   -0.446529
  20 H :    0.143659
  21 H :    0.149387
  22 H :    0.146304
  23 C :   -0.442033
  24 H :    0.143030
  25 H :    0.149908
  26 H :    0.142269
  27 C :   -0.439946
  28 H :    0.147924
  29 H :    0.146684
  30 H :    0.141762
  31 C :    0.256176
  32 C :   -0.049176
  33 C :   -0.191164
  34 H :    0.157790
  35 C :   -0.234774
  36 H :    0.149507
  37 C :   -0.181149
  38 H :    0.152915
  39 C :   -0.318598
  40 H :    0.151368
  41 C :    0.075385
  42 C :   -0.430804
  43 H :    0.138955
  44 H :    0.141284
  45 H :    0.141461
  46 C :   -0.432885
  47 H :    0.128168
  48 H :    0.143204
  49 H :    0.142285
  50 C :   -0.460590
  51 H :    0.145955
  52 H :    0.143244
  53 H :    0.151207
  54 C :    0.434828
  55 C :    0.100449
  56 C :   -0.238285
  57 H :    0.177423
  58 C :   -0.144631
  59 H :    0.164736
  60 C :   -0.131743
  61 H :    0.166231
  62 C :   -0.139506
  63 H :    0.165465
  64 C :   -0.238451
  65 H :    0.162405
  66 H :    0.267116
  67 O :   -0.471630
  68 C :    0.402143
  69 C :    0.132216
  70 C :   -0.229471
  71 H :    0.160352
  72 C :   -0.136798
  73 H :    0.164834
  74 C :   -0.145923
  75 H :    0.165147
  76 C :   -0.131817
  77 H :    0.164384
  78 C :   -0.248265
  79 H :    0.167192
  80 O :   -0.399232
  81 H :    0.351625
Sum of atomic charges:    0.0000000

--------------------------------
MULLIKEN REDUCED ORBITAL CHARGES
--------------------------------
  0 O s       :     3.770190  s :     3.770190
      pz      :     1.491612  p :     4.398186
      px      :     1.354335
      py      :     1.552239
      dz2     :     0.007507  d :     0.044415
      dxz     :     0.008142
      dyz     :     0.008068
      dx2y2   :     0.012824
      dxy     :     0.007874
      f0      :     0.000259  f :     0.002236
      f+1     :     0.000278
      f-1     :     0.000349
      f+2     :     0.000433
      f-2     :     0.000312
      f+3     :     0.000325
      f-3     :     0.000280
  1 O s       :     3.851915  s :     3.851915
      pz      :     1.465924  p :     4.541327
      px      :     1.606548
      py      :     1.468855
      dz2     :     0.006352  d :     0.029818
      dxz     :     0.006700
      dyz     :     0.004849
      dx2y2   :     0.005740
      dxy     :     0.006177
      f0      :     0.000146  f :     0.001819
      f+1     :     0.000355
      f-1     :     0.000193
      f+2     :     0.000304
      f-2     :     0.000341
      f+3     :     0.000273
      f-3     :     0.000209
  2 N s       :     3.587865  s :     3.587865
      pz      :     1.214828  p :     3.663258
      px      :     1.406083
      py      :     1.042347
      dz2     :     0.005863  d :     0.058689
      dxz     :     0.007136
      dyz     :     0.013720
      dx2y2   :     0.015314
      dxy     :     0.016656
      f0      :     0.000541  f :     0.003662
      f+1     :     0.000192
      f-1     :     0.000469
      f+2     :     0.000329
      f-2     :     0.000653
      f+3     :     0.000542
      f-3     :     0.000938
  3 N s       :     3.426588  s :     3.426588
      pz      :     1.191024  p :     3.771952
      px      :     1.266048
      py      :     1.314881
      dz2     :     0.013052  d :     0.063450
      dxz     :     0.010528
      dyz     :     0.012410
      dx2y2   :     0.014534
      dxy     :     0.012926
      f0      :     0.000373  f :     0.003724
      f+1     :     0.000524
      f-1     :     0.000482
      f+2     :     0.000459
      f-2     :     0.000657
      f+3     :     0.000636
      f-3     :     0.000594
  4 C s       :     3.157603  s :     3.157603
      pz      :     0.826422  p :     2.376973
      px      :     0.603399
      py      :     0.947152
      dz2     :     0.018401  d :     0.211412
      dxz     :     0.037043
      dyz     :     0.034956
      dx2y2   :     0.061066
      dxy     :     0.059946
      f0      :     0.001964  f :     0.019377
      f+1     :     0.002043
      f-1     :     0.001288
      f+2     :     0.002744
      f-2     :     0.002253
      f+3     :     0.002699
      f-3     :     0.006387
  5 C s       :     3.066033  s :     3.066033
      pz      :     1.026093  p :     2.673952
      px      :     0.858429
      py      :     0.789430
      dz2     :     0.022385  d :     0.158015
      dxz     :     0.019486
      dyz     :     0.033990
      dx2y2   :     0.048125
      dxy     :     0.034029
      f0      :     0.000949  f :     0.009940
      f+1     :     0.001006
      f-1     :     0.000981
      f+2     :     0.000658
      f-2     :     0.001727
      f+3     :     0.002118
      f-3     :     0.002500
  6 H s       :     0.809194  s :     0.809194
      pz      :     0.013360  p :     0.023058
      px      :     0.004941
      py      :     0.004757
  7 C s       :     3.292809  s :     3.292809
      pz      :     0.795780  p :     2.471121
      px      :     0.756640
      py      :     0.918701
      dz2     :     0.035015  d :     0.139357
      dxz     :     0.038264
      dyz     :     0.028178
      dx2y2   :     0.020237
      dxy     :     0.017663
      f0      :     0.001324  f :     0.009753
      f+1     :     0.002291
      f-1     :     0.001573
      f+2     :     0.001320
      f-2     :     0.001047
      f+3     :     0.001149
      f-3     :     0.001049
  8 C s       :     3.280343  s :     3.280343
      pz      :     0.976119  p :     2.888311
      px      :     0.946413
      py      :     0.965778
      dz2     :     0.024907  d :     0.095773
      dxz     :     0.022976
      dyz     :     0.009092
      dx2y2   :     0.020820
      dxy     :     0.017977
      f0      :     0.000767  f :     0.007247
      f+1     :     0.001460
      f-1     :     0.000628
      f+2     :     0.001150
      f-2     :     0.000867
      f+3     :     0.001433
      f-3     :     0.000943
  9 H s       :     0.825161  s :     0.825161
      pz      :     0.013105  p :     0.022000
      px      :     0.004326
      py      :     0.004569
 10 C s       :     3.194098  s :     3.194098
      pz      :     0.947495  p :     2.867362
      px      :     0.952375
      py      :     0.967492
      dz2     :     0.019523  d :     0.093883
      dxz     :     0.031798
      dyz     :     0.018921
      dx2y2   :     0.009737
      dxy     :     0.013905
      f0      :     0.001072  f :     0.007165
      f+1     :     0.001580
      f-1     :     0.001183
      f+2     :     0.000621
      f-2     :     0.000932
      f+3     :     0.001047
      f-3     :     0.000729
 11 H s       :     0.819875  s :     0.819875
      pz      :     0.007355  p :     0.021980
      px      :     0.007900
      py      :     0.006725
 12 C s       :     3.184344  s :     3.184344
      pz      :     0.934773  p :     2.864519
      px      :     0.968650
      py      :     0.961095
      dz2     :     0.026116  d :     0.093776
      dxz     :     0.025705
      dyz     :     0.021531
      dx2y2   :     0.012014
      dxy     :     0.008411
      f0      :     0.001178  f :     0.007136
      f+1     :     0.001436
      f-1     :     0.001363
      f+2     :     0.001016
      f-2     :     0.000723
      f+3     :     0.000768
      f-3     :     0.000651
 13 H s       :     0.820482  s :     0.820482
      pz      :     0.004972  p :     0.021957
      px      :     0.011539
      py      :     0.005446
 14 C s       :     3.212467  s :     3.212467
      pz      :     0.977565  p :     2.871353
      px      :     0.933977
      py      :     0.959812
      dz2     :     0.025518  d :     0.093338
      dxz     :     0.021697
      dyz     :     0.009067
      dx2y2   :     0.018887
      dxy     :     0.018169
      f0      :     0.000816  f :     0.007136
      f+1     :     0.001466
      f-1     :     0.000624
      f+2     :     0.001142
      f-2     :     0.000851
      f+3     :     0.001367
      f-3     :     0.000871
 15 H s       :     0.821139  s :     0.821139
      pz      :     0.013071  p :     0.021955
      px      :     0.004292
      py      :     0.004592
 16 C s       :     3.222248  s :     3.222248
      pz      :     0.912248  p :     2.840382
      px      :     0.971006
      py      :     0.957128
      dz2     :     0.018675  d :     0.095319
      dxz     :     0.032274
      dyz     :     0.019182
      dx2y2   :     0.010759
      dxy     :     0.014427
      f0      :     0.001094  f :     0.007196
      f+1     :     0.001581
      f-1     :     0.001200
      f+2     :     0.000629
      f-2     :     0.000933
      f+3     :     0.001051
      f-3     :     0.000707
 17 H s       :     0.820297  s :     0.820297
      pz      :     0.007802  p :     0.022765
      px      :     0.008356
      py      :     0.006607
 18 C s       :     3.037109  s :     3.037109
      pz      :     0.880108  p :     2.548632
      px      :     0.876659
      py      :     0.791866
      dz2     :     0.042893  d :     0.205778
      dxz     :     0.039781
      dyz     :     0.039978
      dx2y2   :     0.038253
      dxy     :     0.044872
      f0      :     0.001732  f :     0.012758
      f+1     :     0.001782
      f-1     :     0.001941
      f+2     :     0.001209
      f-2     :     0.001911
      f+3     :     0.002020
      f-3     :     0.002163
 19 C s       :     3.271266  s :     3.271266
      pz      :     1.090267  p :     3.114768
      px      :     1.002168
      py      :     1.022333
      dz2     :     0.008952  d :     0.057029
      dxz     :     0.015467
      dyz     :     0.008256
      dx2y2   :     0.016546
      dxy     :     0.007809
      f0      :     0.000755  f :     0.003466
      f+1     :     0.000422
      f-1     :     0.000115
      f+2     :     0.000003
      f-2     :     0.000658
      f+3     :     0.000805
      f-3     :     0.000708
 20 H s       :     0.835460  s :     0.835460
      pz      :     0.006522  p :     0.020882
      px      :     0.009699
      py      :     0.004660
 21 H s       :     0.829551  s :     0.829551
      pz      :     0.005374  p :     0.021061
      px      :     0.004788
      py      :     0.010899
 22 H s       :     0.832803  s :     0.832803
      pz      :     0.011188  p :     0.020893
      px      :     0.005317
      py      :     0.004388
 23 C s       :     3.272037  s :     3.272037
      pz      :     0.943301  p :     3.109597
      px      :     1.075673
      py      :     1.090624
      dz2     :     0.010583  d :     0.057014
      dxz     :     0.015539
      dyz     :     0.015774
      dx2y2   :     0.004981
      dxy     :     0.010138
      f0      :     0.001042  f :     0.003385
      f+1     :     0.000783
      f-1     :     0.000582
      f+2     :     0.000123
      f-2     :     0.000276
      f+3     :     0.000077
      f-3     :     0.000504
 24 H s       :     0.835303  s :     0.835303
      pz      :     0.004555  p :     0.021667
      px      :     0.010007
      py      :     0.007105
 25 H s       :     0.828846  s :     0.828846
      pz      :     0.005916  p :     0.021246
      px      :     0.004847
      py      :     0.010483
 26 H s       :     0.836671  s :     0.836671
      pz      :     0.006798  p :     0.021060
      px      :     0.008398
      py      :     0.005863
 27 C s       :     3.271242  s :     3.271242
      pz      :     1.037235  p :     3.108021
      px      :     0.998953
      py      :     1.071833
      dz2     :     0.020141  d :     0.057288
      dxz     :     0.006625
      dyz     :     0.004108
      dx2y2   :     0.011307
      dxy     :     0.015106
      f0      :     0.000583  f :     0.003395
      f+1     :     0.000869
      f-1     :     0.000131
      f+2     :     0.000302
      f-2     :     0.000380
      f+3     :     0.000465
      f-3     :     0.000665
 28 H s       :     0.830844  s :     0.830844
      pz      :     0.004771  p :     0.021233
      px      :     0.005179
      py      :     0.011282
 29 H s       :     0.831654  s :     0.831654
      pz      :     0.004445  p :     0.021662
      px      :     0.009969
      py      :     0.007248
 30 H s       :     0.837209  s :     0.837209
      pz      :     0.012017  p :     0.021029
      px      :     0.004635
      py      :     0.004377
 31 C s       :     2.997440  s :     2.997440
      pz      :     0.907990  p :     2.563605
      px      :     0.817645
      py      :     0.837970
      dz2     :     0.036933  d :     0.169842
      dxz     :     0.021229
      dyz     :     0.036455
      dx2y2   :     0.042480
      dxy     :     0.032745
      f0      :     0.001503  f :     0.012937
      f+1     :     0.001973
      f-1     :     0.001218
      f+2     :     0.001673
      f-2     :     0.002700
      f+3     :     0.001471
      f-3     :     0.002398
 32 C s       :     3.347445  s :     3.347445
      pz      :     0.868024  p :     2.567749
      px      :     0.842520
      py      :     0.857205
      dz2     :     0.021439  d :     0.124962
      dxz     :     0.017243
      dyz     :     0.024179
      dx2y2   :     0.031014
      dxy     :     0.031087
      f0      :     0.000986  f :     0.009020
      f+1     :     0.001291
      f-1     :     0.000962
      f+2     :     0.000960
      f-2     :     0.001847
      f+3     :     0.001130
      f-3     :     0.001843
 33 C s       :     3.210377  s :     3.210377
      pz      :     0.967975  p :     2.875863
      px      :     0.911204
      py      :     0.996683
      dz2     :     0.026545  d :     0.097641
      dxz     :     0.014258
      dyz     :     0.013370
      dx2y2   :     0.015707
      dxy     :     0.027761
      f0      :     0.000554  f :     0.007283
      f+1     :     0.001359
      f-1     :     0.001169
      f+2     :     0.000903
      f-2     :     0.001473
      f+3     :     0.000961
      f-3     :     0.000864
 34 H s       :     0.819207  s :     0.819207
      pz      :     0.004439  p :     0.023003
      px      :     0.008035
      py      :     0.010529
 35 C s       :     3.211537  s :     3.211537
      pz      :     0.989608  p :     2.921650
      px      :     0.989950
      py      :     0.942091
      dz2     :     0.012653  d :     0.094382
      dxz     :     0.017054
      dyz     :     0.017690
      dx2y2   :     0.027797
      dxy     :     0.019188
      f0      :     0.000895  f :     0.007206
      f+1     :     0.000491
      f-1     :     0.001099
      f+2     :     0.000874
      f-2     :     0.001588
      f+3     :     0.000881
      f-3     :     0.001377
 36 H s       :     0.828478  s :     0.828478
      pz      :     0.007782  p :     0.022015
      px      :     0.010384
      py      :     0.003849
 37 C s       :     3.203395  s :     3.203395
      pz      :     0.954635  p :     2.873306
      px      :     0.950015
      py      :     0.968656
      dz2     :     0.014323  d :     0.097160
      dxz     :     0.012907
      dyz     :     0.022381
      dx2y2   :     0.026597
      dxy     :     0.020952
      f0      :     0.000923  f :     0.007288
      f+1     :     0.001254
      f-1     :     0.000400
      f+2     :     0.000729
      f-2     :     0.001718
      f+3     :     0.000687
      f-3     :     0.001577
 38 H s       :     0.825248  s :     0.825248
      pz      :     0.008039  p :     0.021836
      px      :     0.004183
      py      :     0.009614
 39 C s       :     3.319070  s :     3.319070
      pz      :     0.952397  p :     2.901669
      px      :     0.991636
      py      :     0.957636
      dz2     :     0.023668  d :     0.090501
      dxz     :     0.014953
      dyz     :     0.013823
      dx2y2   :     0.014025
      dxy     :     0.024032
      f0      :     0.000700  f :     0.007359
      f+1     :     0.001341
      f-1     :     0.001118
      f+2     :     0.000953
      f-2     :     0.001592
      f+3     :     0.000900
      f-3     :     0.000755
 40 H s       :     0.825767  s :     0.825767
      pz      :     0.004469  p :     0.022865
      px      :     0.007725
      py      :     0.010670
 41 C s       :     3.015023  s :     3.015023
      pz      :     0.892284  p :     2.721681
      px      :     0.924139
      py      :     0.905258
      dz2     :     0.036192  d :     0.178201
      dxz     :     0.032851
      dyz     :     0.037370
      dx2y2   :     0.037701
      dxy     :     0.034087
      f0      :     0.001475  f :     0.009711
      f+1     :     0.001204
      f-1     :     0.001858
      f+2     :     0.001167
      f-2     :     0.000995
      f+3     :     0.001403
      f-3     :     0.001609
 42 C s       :     3.266437  s :     3.266437
      pz      :     1.082349  p :     3.101860
      px      :     0.947694
      py      :     1.071818
      dz2     :     0.009859  d :     0.059192
      dxz     :     0.016123
      dyz     :     0.005740
      dx2y2   :     0.012916
      dxy     :     0.014554
      f0      :     0.000833  f :     0.003315
      f+1     :     0.000364
      f-1     :     0.000061
      f+2     :     0.000347
      f-2     :     0.000212
      f+3     :     0.000635
      f-3     :     0.000863
 43 H s       :     0.839996  s :     0.839996
      pz      :     0.011432  p :     0.021049
      px      :     0.005133
      py      :     0.004484
 44 H s       :     0.837447  s :     0.837447
      pz      :     0.005554  p :     0.021270
      px      :     0.004597
      py      :     0.011119
 45 H s       :     0.836147  s :     0.836147
      pz      :     0.006327  p :     0.022392
      px      :     0.008212
      py      :     0.007853
 46 C s       :     3.262407  s :     3.262407
      pz      :     0.953342  p :     3.108275
      px      :     1.071089
      py      :     1.083844
      dz2     :     0.010179  d :     0.058921
      dxz     :     0.011967
      dyz     :     0.022181
      dx2y2   :     0.008503
      dxy     :     0.006092
      f0      :     0.000985  f :     0.003282
      f+1     :     0.000705
      f-1     :     0.000659
      f+2     :     0.000244
      f-2     :     0.000126
      f+3     :     0.000250
      f-3     :     0.000315
 47 H s       :     0.849554  s :     0.849554
      pz      :     0.006754  p :     0.022278
      px      :     0.006909
      py      :     0.008616
 48 H s       :     0.835679  s :     0.835679
      pz      :     0.006831  p :     0.021116
      px      :     0.004511
      py      :     0.009775
 49 H s       :     0.836557  s :     0.836557
      pz      :     0.004401  p :     0.021158
      px      :     0.011636
      py      :     0.005122
 50 C s       :     3.294446  s :     3.294446
      pz      :     1.076425  p :     3.102055
      px      :     1.042681
      py      :     0.982949
      dz2     :     0.015611  d :     0.060668
      dxz     :     0.003554
      dyz     :     0.013420
      dx2y2   :     0.021072
      dxy     :     0.007011
      f0      :     0.000764  f :     0.003420
      f+1     :     0.000249
      f-1     :     0.000428
      f+2     :     0.000270
      f-2     :     0.000275
      f+3     :     0.000803
      f-3     :     0.000631
 51 H s       :     0.833211  s :     0.833211
      pz      :     0.011831  p :     0.020834
      px      :     0.004379
      py      :     0.004625
 52 H s       :     0.835572  s :     0.835572
      pz      :     0.004566  p :     0.021184
      px      :     0.012140
      py      :     0.004478
 53 H s       :     0.827601  s :     0.827601
      pz      :     0.006200  p :     0.021192
      px      :     0.004917
      py      :     0.010075
 54 C s       :     3.079301  s :     3.079301
      pz      :     0.723619  p :     2.193502
      px      :     0.780127
      py      :     0.689756
      dz2     :     0.069565  d :     0.267915
      dxz     :     0.043534
      dyz     :     0.038194
      dx2y2   :     0.070305
      dxy     :     0.046318
      f0      :     0.002635  f :     0.024453
      f+1     :     0.003250
      f-1     :     0.003646
      f+2     :     0.005093
      f-2     :     0.003477
      f+3     :     0.002919
      f-3     :     0.003434
 55 C s       :     3.272207  s :     3.272207
      pz      :     0.848996  p :     2.488258
      px      :     0.693166
      py      :     0.946096
      dz2     :     0.034332  d :     0.129205
      dxz     :     0.030132
      dyz     :     0.021622
      dx2y2   :     0.025389
      dxy     :     0.017730
      f0      :     0.001594  f :     0.009882
      f+1     :     0.001460
      f-1     :     0.000922
      f+2     :     0.002356
      f-2     :     0.001061
      f+3     :     0.001229
      f-3     :     0.001260
 56 C s       :     3.264013  s :     3.264013
      pz      :     0.979807  p :     2.867419
      px      :     0.942344
      py      :     0.945268
      dz2     :     0.018997  d :     0.099616
      dxz     :     0.030513
      dyz     :     0.009512
      dx2y2   :     0.016634
      dxy     :     0.023960
      f0      :     0.000925  f :     0.007237
      f+1     :     0.001048
      f-1     :     0.000771
      f+2     :     0.001589
      f-2     :     0.000713
      f+3     :     0.000802
      f-3     :     0.001388
 57 H s       :     0.800063  s :     0.800063
      pz      :     0.011305  p :     0.022515
      px      :     0.005059
      py      :     0.006150
 58 C s       :     3.186579  s :     3.186579
      pz      :     0.961978  p :     2.858961
      px      :     0.940229
      py      :     0.956754
      dz2     :     0.016540  d :     0.091953
      dxz     :     0.033337
      dyz     :     0.009726
      dx2y2   :     0.012608
      dxy     :     0.019741
      f0      :     0.001291  f :     0.007138
      f+1     :     0.000818
      f-1     :     0.000728
      f+2     :     0.001675
      f-2     :     0.000694
      f+3     :     0.000581
      f-3     :     0.001351
 59 H s       :     0.813246  s :     0.813246
      pz      :     0.008819  p :     0.022019
      px      :     0.007596
      py      :     0.005604
 60 C s       :     3.190811  s :     3.190811
      pz      :     0.923348  p :     2.839362
      px      :     0.993624
      py      :     0.922391
      dz2     :     0.029473  d :     0.094478
      dxz     :     0.019655
      dyz     :     0.017040
      dx2y2   :     0.018259
      dxy     :     0.010051
      f0      :     0.001320  f :     0.007092
      f+1     :     0.001131
      f-1     :     0.000841
      f+2     :     0.001595
      f-2     :     0.000925
      f+3     :     0.000819
      f-3     :     0.000461
 61 H s       :     0.811869  s :     0.811869
      pz      :     0.003889  p :     0.021900
      px      :     0.013819
      py      :     0.004192
 62 C s       :     3.178487  s :     3.178487
      pz      :     0.972793  p :     2.861498
      px      :     0.924993
      py      :     0.963711
      dz2     :     0.017859  d :     0.092377
      dxz     :     0.028179
      dyz     :     0.009588
      dx2y2   :     0.016113
      dxy     :     0.020637
      f0      :     0.000940  f :     0.007145
      f+1     :     0.000955
      f-1     :     0.000780
      f+2     :     0.001641
      f-2     :     0.000694
      f+3     :     0.000758
      f-3     :     0.001376
 63 H s       :     0.812507  s :     0.812507
      pz      :     0.010736  p :     0.022028
      px      :     0.004924
      py      :     0.006368
 64 C s       :     3.268340  s :     3.268340
      pz      :     0.960699  p :     2.866244
      px      :     0.980158
      py      :     0.925387
      dz2     :     0.017117  d :     0.096635
      dxz     :     0.034355
      dyz     :     0.009654
      dx2y2   :     0.013328
      dxy     :     0.022180
      f0      :     0.001330  f :     0.007232
      f+1     :     0.000830
      f-1     :     0.000724
      f+2     :     0.001669
      f-2     :     0.000732
      f+3     :     0.000573
      f-3     :     0.001373
 65 H s       :     0.815255  s :     0.815255
      pz      :     0.008841  p :     0.022340
      px      :     0.007938
      py      :     0.005560
 66 H s       :     0.692376  s :     0.692376
      pz      :     0.019336  p :     0.040509
      px      :     0.008197
      py      :     0.012975
 67 O s       :     3.837625  s :     3.837625
      pz      :     1.629927  p :     4.603435
      px      :     1.482743
      py      :     1.490765
      dz2     :     0.005383  d :     0.028742
      dxz     :     0.008226
      dyz     :     0.003419
      dx2y2   :     0.005034
      dxy     :     0.006679
      f0      :     0.000194  f :     0.001828
      f+1     :     0.000514
      f-1     :     0.000022
      f+2     :     0.000337
      f-2     :     0.000386
      f+3     :     0.000144
      f-3     :     0.000231
 68 C s       :     3.059651  s :     3.059651
      pz      :     0.707952  p :     2.254573
      px      :     0.821183
      py      :     0.725438
      dz2     :     0.073966  d :     0.258840
      dxz     :     0.059473
      dyz     :     0.053037
      dx2y2   :     0.029159
      dxy     :     0.043205
      f0      :     0.003780  f :     0.024794
      f+1     :     0.008569
      f-1     :     0.002693
      f+2     :     0.002450
      f-2     :     0.002955
      f+3     :     0.001914
      f-3     :     0.002431
 69 C s       :     3.180805  s :     3.180805
      pz      :     0.804879  p :     2.549179
      px      :     0.769997
      py      :     0.974302
      dz2     :     0.035565  d :     0.127981
      dxz     :     0.037695
      dyz     :     0.022784
      dx2y2   :     0.016188
      dxy     :     0.015749
      f0      :     0.001499  f :     0.009819
      f+1     :     0.002676
      f-1     :     0.001140
      f+2     :     0.001212
      f-2     :     0.000987
      f+3     :     0.001060
      f-3     :     0.001245
 70 C s       :     3.255590  s :     3.255590
      pz      :     0.948141  p :     2.870107
      px      :     0.991634
      py      :     0.930332
      dz2     :     0.018850  d :     0.096552
      dxz     :     0.038501
      dyz     :     0.015944
      dx2y2   :     0.010883
      dxy     :     0.012374
      f0      :     0.001045  f :     0.007222
      f+1     :     0.001806
      f-1     :     0.001177
      f+2     :     0.001009
      f-2     :     0.000347
      f+3     :     0.000842
      f-3     :     0.000996
 71 H s       :     0.817278  s :     0.817278
      pz      :     0.008065  p :     0.022371
      px      :     0.010022
      py      :     0.004284
 72 C s       :     3.176417  s :     3.176417
      pz      :     0.978878  p :     2.860692
      px      :     0.921489
      py      :     0.960325
      dz2     :     0.026336  d :     0.092546
      dxz     :     0.024340
      dyz     :     0.007510
      dx2y2   :     0.015144
      dxy     :     0.019216
      f0      :     0.001032  f :     0.007143
      f+1     :     0.001599
      f-1     :     0.000342
      f+2     :     0.000922
      f-2     :     0.000971
      f+3     :     0.000972
      f-3     :     0.001304
 73 H s       :     0.813143  s :     0.813143
      pz      :     0.013413  p :     0.022023
      px      :     0.003870
      py      :     0.004740
 74 C s       :     3.196972  s :     3.196972
      pz      :     0.929233  p :     2.847491
      px      :     0.987235
      py      :     0.931023
      dz2     :     0.027758  d :     0.094369
      dxz     :     0.028448
      dyz     :     0.019832
      dx2y2   :     0.009641
      dxy     :     0.008691
      f0      :     0.001211  f :     0.007090
      f+1     :     0.001800
      f-1     :     0.001168
      f+2     :     0.000730
      f-2     :     0.000824
      f+3     :     0.000615
      f-3     :     0.000743
 75 H s       :     0.812949  s :     0.812949
      pz      :     0.004680  p :     0.021904
      px      :     0.012491
      py      :     0.004732
 76 C s       :     3.175288  s :     3.175288
      pz      :     0.946674  p :     2.857273
      px      :     0.950182
      py      :     0.960417
      dz2     :     0.018637  d :     0.092112
      dxz     :     0.037546
      dyz     :     0.014636
      dx2y2   :     0.009832
      dxy     :     0.011462
      f0      :     0.001013  f :     0.007143
      f+1     :     0.001813
      f-1     :     0.001165
      f+2     :     0.000971
      f-2     :     0.000330
      f+3     :     0.000859
      f-3     :     0.000992
 77 H s       :     0.813589  s :     0.813589
      pz      :     0.007976  p :     0.022027
      px      :     0.009515
      py      :     0.004536
 78 C s       :     3.275119  s :     3.275119
      pz      :     0.998255  p :     2.866819
      px      :     0.934868
      py      :     0.933695
      dz2     :     0.027909  d :     0.099089
      dxz     :     0.026072
      dyz     :     0.007497
      dx2y2   :     0.015576
      dxy     :     0.022035
      f0      :     0.001045  f :     0.007239
      f+1     :     0.001645
      f-1     :     0.000301
      f+2     :     0.000924
      f-2     :     0.001038
      f+3     :     0.000986
      f-3     :     0.001299
 79 H s       :     0.810420  s :     0.810420
      pz      :     0.013810  p :     0.022388
      px      :     0.004062
      py      :     0.004516
 80 O s       :     3.776674  s :     3.776674
      pz      :     1.370958  p :     4.590382
      px      :     1.502393
      py      :     1.717031
      dz2     :     0.011984  d :     0.030579
      dxz     :     0.005188
      dyz     :     0.005923
      dx2y2   :     0.006403
      dxy     :     0.001080
      f0      :     0.000413  f :     0.001597
      f+1     :     0.000279
      f-1     :     0.000345
      f+2     :     0.000144
      f-2     :     0.000067
      f+3     :     0.000311
      f-3     :     0.000038
 81 H s       :     0.592841  s :     0.592841
      pz      :     0.010166  p :     0.055533
      px      :     0.033484
      py      :     0.011883


                     *******************************
                     * LOEWDIN POPULATION ANALYSIS *
                     *******************************

----------------------
LOEWDIN ATOMIC CHARGES
----------------------
   0 O :    0.383207
   1 O :    0.089670
   2 N :    0.159362
   3 N :    0.147076
   4 C :   -0.283093
   5 C :   -0.197970
   6 H :    0.186054
   7 C :   -0.128180
   8 C :   -0.109140
   9 H :    0.161613
  10 C :   -0.149921
  11 H :    0.156244
  12 C :   -0.151712
  13 H :    0.154765
  14 C :   -0.149140
  15 H :    0.155526
  16 C :   -0.119727
  17 H :    0.155697
  18 C :   -0.391000
  19 C :   -0.278749
  20 H :    0.127269
  21 H :    0.130693
  22 H :    0.127321
  23 C :   -0.266398
  24 H :    0.129018
  25 H :    0.135541
  26 H :    0.132134
  27 C :   -0.269162
  28 H :    0.134963
  29 H :    0.126379
  30 H :    0.131425
  31 C :   -0.194841
  32 C :   -0.073853
  33 C :   -0.124556
  34 H :    0.160048
  35 C :   -0.192341
  36 H :    0.150446
  37 C :   -0.169847
  38 H :    0.154112
  39 C :   -0.143149
  40 H :    0.159050
  41 C :   -0.294766
  42 C :   -0.272914
  43 H :    0.129689
  44 H :    0.129069
  45 H :    0.121552
  46 C :   -0.268775
  47 H :    0.121231
  48 H :    0.130637
  49 H :    0.130340
  50 C :   -0.274430
  51 H :    0.127508
  52 H :    0.125304
  53 H :    0.129524
  54 C :   -0.406735
  55 C :   -0.135308
  56 C :   -0.087760
  57 H :    0.163418
  58 C :   -0.134724
  59 H :    0.159337
  60 C :   -0.121717
  61 H :    0.159567
  62 C :   -0.135435
  63 H :    0.159090
  64 C :   -0.082570
  65 H :    0.164270
  66 H :    0.193562
  67 O :    0.027635
  68 C :   -0.467535
  69 C :   -0.141139
  70 C :   -0.087676
  71 H :    0.161694
  72 C :   -0.138776
  73 H :    0.157737
  74 C :   -0.127371
  75 H :    0.158445
  76 C :   -0.138829
  77 H :    0.158033
  78 C :   -0.092941
  79 H :    0.161787
  80 O :    0.107427
  81 H :    0.177713

-------------------------------
LOEWDIN REDUCED ORBITAL CHARGES
-------------------------------
  0 O s       :     3.203173  s :     3.203173
      pz      :     1.439547  p :     4.289954
      px      :     1.373316
      py      :     1.477092
      dz2     :     0.017918  d :     0.116181
      dxz     :     0.024696
      dyz     :     0.020749
      dx2y2   :     0.030483
      dxy     :     0.022335
      f0      :     0.000793  f :     0.007485
      f+1     :     0.000857
      f-1     :     0.000983
      f+2     :     0.001320
      f-2     :     0.000945
      f+3     :     0.001159
      f-3     :     0.001428
  1 O s       :     3.398197  s :     3.398197
      pz      :     1.443640  p :     4.441450
      px      :     1.562725
      py      :     1.435085
      dz2     :     0.009990  d :     0.064886
      dxz     :     0.015993
      dyz     :     0.013248
      dx2y2   :     0.011241
      dxy     :     0.014414
      f0      :     0.000545  f :     0.005798
      f+1     :     0.000815
      f-1     :     0.000623
      f+2     :     0.000891
      f-2     :     0.001506
      f+3     :     0.000685
      f-3     :     0.000733
  2 N s       :     3.047973  s :     3.047973
      pz      :     1.105877  p :     3.583671
      px      :     1.354885
      py      :     1.122909
      dz2     :     0.023126  d :     0.193856
      dxz     :     0.012971
      dyz     :     0.042049
      dx2y2   :     0.054718
      dxy     :     0.060991
      f0      :     0.001281  f :     0.015138
      f+1     :     0.000859
      f-1     :     0.002035
      f+2     :     0.000962
      f-2     :     0.002598
      f+3     :     0.003152
      f-3     :     0.004251
  3 N s       :     2.932269  s :     2.932269
      pz      :     1.200047  p :     3.692921
      px      :     1.253973
      py      :     1.238901
      dz2     :     0.044196  d :     0.213978
      dxz     :     0.037932
      dyz     :     0.043983
      dx2y2   :     0.044186
      dxy     :     0.043680
      f0      :     0.001567  f :     0.013756
      f+1     :     0.002021
      f-1     :     0.001607
      f+2     :     0.001549
      f-2     :     0.002535
      f+3     :     0.001993
      f-3     :     0.002485
  4 C s       :     2.749113  s :     2.749113
      pz      :     0.818664  p :     2.666682
      px      :     0.851614
      py      :     0.996404
      dz2     :     0.079608  d :     0.754496
      dxz     :     0.118654
      dyz     :     0.104569
      dx2y2   :     0.232823
      dxy     :     0.218841
      f0      :     0.008114  f :     0.112802
      f+1     :     0.014113
      f-1     :     0.006635
      f+2     :     0.016745
      f-2     :     0.011286
      f+3     :     0.018996
      f-3     :     0.036914
  5 C s       :     2.731046  s :     2.731046
      pz      :     1.014100  p :     2.863931
      px      :     0.936915
      py      :     0.912916
      dz2     :     0.088567  d :     0.540834
      dxz     :     0.067441
      dyz     :     0.106121
      dx2y2   :     0.139857
      dxy     :     0.138847
      f0      :     0.006131  f :     0.062159
      f+1     :     0.006684
      f-1     :     0.006496
      f+2     :     0.005790
      f-2     :     0.009330
      f+3     :     0.013465
      f-3     :     0.014263
  6 H s       :     0.753047  s :     0.753047
      pz      :     0.034512  p :     0.060899
      px      :     0.013437
      py      :     0.012950
  7 C s       :     2.714652  s :     2.714652
      pz      :     1.032977  p :     2.854096
      px      :     0.932510
      py      :     0.888609
      dz2     :     0.130176  d :     0.504990
      dxz     :     0.143831
      dyz     :     0.096129
      dx2y2   :     0.067877
      dxy     :     0.066977
      f0      :     0.007864  f :     0.054442
      f+1     :     0.014291
      f-1     :     0.008749
      f+2     :     0.007197
      f-2     :     0.006364
      f+3     :     0.004631
      f-3     :     0.005347
  8 C s       :     2.765015  s :     2.765015
      pz      :     0.986649  p :     2.922174
      px      :     1.016116
      py      :     0.919409
      dz2     :     0.103938  d :     0.380754
      dxz     :     0.093341
      dyz     :     0.034676
      dx2y2   :     0.073948
      dxy     :     0.074850
      f0      :     0.004144  f :     0.041197
      f+1     :     0.009671
      f-1     :     0.003805
      f+2     :     0.007291
      f-2     :     0.005963
      f+3     :     0.004347
      f-3     :     0.005978
  9 H s       :     0.778124  s :     0.778124
      pz      :     0.034827  p :     0.060263
      px      :     0.012308
      py      :     0.013128
 10 C s       :     2.769184  s :     2.769184
      pz      :     1.034073  p :     2.950805
      px      :     1.005220
      py      :     0.911511
      dz2     :     0.085734  d :     0.387502
      dxz     :     0.137708
      dyz     :     0.072008
      dx2y2   :     0.038970
      dxy     :     0.053082
      f0      :     0.007715  f :     0.042430
      f+1     :     0.010971
      f-1     :     0.006876
      f+2     :     0.004466
      f-2     :     0.003703
      f+3     :     0.004220
      f-3     :     0.004479
 11 H s       :     0.783513  s :     0.783513
      pz      :     0.020237  p :     0.060243
      px      :     0.021531
      py      :     0.018475
 12 C s       :     2.768980  s :     2.768980
      pz      :     1.051324  p :     2.949906
      px      :     0.980692
      py      :     0.917890
      dz2     :     0.113220  d :     0.390137
      dxz     :     0.112703
      dyz     :     0.083477
      dx2y2   :     0.044971
      dxy     :     0.035765
      f0      :     0.007649  f :     0.042689
      f+1     :     0.010412
      f-1     :     0.007824
      f+2     :     0.005601
      f-2     :     0.005056
      f+3     :     0.002629
      f-3     :     0.003517
 13 H s       :     0.785072  s :     0.785072
      pz      :     0.014173  p :     0.060163
      px      :     0.030733
      py      :     0.015257
 14 C s       :     2.769684  s :     2.769684
      pz      :     0.992475  p :     2.950183
      px      :     1.029750
      py      :     0.927958
      dz2     :     0.108464  d :     0.387156
      dxz     :     0.092674
      dyz     :     0.034291
      dx2y2   :     0.075632
      dxy     :     0.076095
      f0      :     0.004451  f :     0.042118
      f+1     :     0.010004
      f-1     :     0.003932
      f+2     :     0.007480
      f-2     :     0.006017
      f+3     :     0.004293
      f-3     :     0.005941
 15 H s       :     0.784297  s :     0.784297
      pz      :     0.034612  p :     0.060177
      px      :     0.012452
      py      :     0.013113
 16 C s       :     2.763839  s :     2.763839
      pz      :     1.013393  p :     2.932133
      px      :     1.008489
      py      :     0.910251
      dz2     :     0.085440  d :     0.382330
      dxz     :     0.133089
      dyz     :     0.070789
      dx2y2   :     0.040268
      dxy     :     0.052744
      f0      :     0.007647  f :     0.041425
      f+1     :     0.010584
      f-1     :     0.006701
      f+2     :     0.004274
      f-2     :     0.003682
      f+3     :     0.004218
      f-3     :     0.004320
 17 H s       :     0.782190  s :     0.782190
      pz      :     0.021237  p :     0.062113
      px      :     0.022424
      py      :     0.018453
 18 C s       :     2.709175  s :     2.709175
      pz      :     0.999339  p :     2.894554
      px      :     1.000272
      py      :     0.894944
      dz2     :     0.147328  d :     0.704868
      dxz     :     0.137224
      dyz     :     0.127645
      dx2y2   :     0.120431
      dxy     :     0.172240
      f0      :     0.010627  f :     0.082403
      f+1     :     0.010514
      f-1     :     0.012548
      f+2     :     0.009416
      f-2     :     0.013197
      f+3     :     0.013058
      f-3     :     0.013042
 19 C s       :     2.837163  s :     2.837163
      pz      :     1.074196  p :     3.160710
      px      :     1.039012
      py      :     1.047502
      dz2     :     0.042010  d :     0.257657
      dxz     :     0.064123
      dyz     :     0.034729
      dx2y2   :     0.068738
      dxy     :     0.048058
      f0      :     0.003762  f :     0.023219
      f+1     :     0.002100
      f-1     :     0.001726
      f+2     :     0.002490
      f-2     :     0.004448
      f+3     :     0.004574
      f-3     :     0.004119
 20 H s       :     0.810433  s :     0.810433
      pz      :     0.020207  p :     0.062298
      px      :     0.027315
      py      :     0.014777
 21 H s       :     0.807396  s :     0.807396
      pz      :     0.016291  p :     0.061911
      px      :     0.014953
      py      :     0.030667
 22 H s       :     0.810314  s :     0.810314
      pz      :     0.033875  p :     0.062365
      px      :     0.015091
      py      :     0.013399
 23 C s       :     2.829405  s :     2.829405
      pz      :     1.012810  p :     3.156512
      px      :     1.069897
      py      :     1.073805
      dz2     :     0.058780  d :     0.256872
      dxz     :     0.068688
      dyz     :     0.061755
      dx2y2   :     0.021442
      dxy     :     0.046207
      f0      :     0.005649  f :     0.023609
      f+1     :     0.005065
      f-1     :     0.004109
      f+2     :     0.003136
      f-2     :     0.002587
      f+3     :     0.000599
      f-3     :     0.002463
 24 H s       :     0.807324  s :     0.807324
      pz      :     0.013034  p :     0.063659
      px      :     0.029330
      py      :     0.021295
 25 H s       :     0.802356  s :     0.802356
      pz      :     0.016071  p :     0.062104
      px      :     0.014398
      py      :     0.031635
 26 H s       :     0.805547  s :     0.805547
      pz      :     0.018652  p :     0.062319
      px      :     0.025880
      py      :     0.017788
 27 C s       :     2.830628  s :     2.830628
      pz      :     1.053627  p :     3.158926
      px      :     1.036783
      py      :     1.068516
      dz2     :     0.083614  d :     0.256136
      dxz     :     0.037785
      dyz     :     0.019124
      dx2y2   :     0.051043
      dxy     :     0.064569
      f0      :     0.002618  f :     0.023472
      f+1     :     0.004705
      f-1     :     0.001959
      f+2     :     0.004182
      f-2     :     0.003593
      f+3     :     0.002874
      f-3     :     0.003542
 28 H s       :     0.802888  s :     0.802888
      pz      :     0.014824  p :     0.062149
      px      :     0.014469
      py      :     0.032856
 29 H s       :     0.809744  s :     0.809744
      pz      :     0.013441  p :     0.063877
      px      :     0.028154
      py      :     0.022282
 30 H s       :     0.806261  s :     0.806261
      pz      :     0.034348  p :     0.062313
      px      :     0.014419
      py      :     0.013546
 31 C s       :     2.704140  s :     2.704140
      pz      :     0.907962  p :     2.791630
      px      :     0.880412
      py      :     1.003256
      dz2     :     0.125220  d :     0.625022
      dxz     :     0.108517
      dyz     :     0.118799
      dx2y2   :     0.144706
      dxy     :     0.127781
      f0      :     0.009107  f :     0.074048
      f+1     :     0.011432
      f-1     :     0.007745
      f+2     :     0.009636
      f-2     :     0.012745
      f+3     :     0.009525
      f-3     :     0.013858
 32 C s       :     2.716956  s :     2.716956
      pz      :     0.918487  p :     2.838954
      px      :     0.976346
      py      :     0.944121
      dz2     :     0.075316  d :     0.468798
      dxz     :     0.069624
      dyz     :     0.091712
      dx2y2   :     0.116156
      dxy     :     0.115991
      f0      :     0.005658  f :     0.049144
      f+1     :     0.005511
      f-1     :     0.005603
      f+2     :     0.005466
      f-2     :     0.008996
      f+3     :     0.007114
      f-3     :     0.010797
 33 C s       :     2.762608  s :     2.762608
      pz      :     0.963644  p :     2.931164
      px      :     0.972450
      py      :     0.995069
      dz2     :     0.092795  d :     0.390007
      dxz     :     0.063165
      dyz     :     0.060566
      dx2y2   :     0.063363
      dxy     :     0.110118
      f0      :     0.003455  f :     0.040777
      f+1     :     0.005701
      f-1     :     0.006057
      f+2     :     0.006359
      f-2     :     0.007543
      f+3     :     0.005619
      f-3     :     0.006043
 34 H s       :     0.778009  s :     0.778009
      pz      :     0.012606  p :     0.061943
      px      :     0.021633
      py      :     0.027704
 35 C s       :     2.763996  s :     2.763996
      pz      :     0.964784  p :     2.987535
      px      :     0.980008
      py      :     1.042743
      dz2     :     0.047621  d :     0.397170
      dxz     :     0.071273
      dyz     :     0.080965
      dx2y2   :     0.114555
      dxy     :     0.082756
      f0      :     0.005594  f :     0.043640
      f+1     :     0.002678
      f-1     :     0.005969
      f+2     :     0.004867
      f-2     :     0.008407
      f+3     :     0.006949
      f-3     :     0.009176
 36 H s       :     0.789224  s :     0.789224
      pz      :     0.021275  p :     0.060330
      px      :     0.027612
      py      :     0.011443
 37 C s       :     2.765576  s :     2.765576
      pz      :     0.946922  p :     2.954141
      px      :     1.013602
      py      :     0.993618
      dz2     :     0.050025  d :     0.405887
      dxz     :     0.066392
      dyz     :     0.090122
      dx2y2   :     0.110944
      dxy     :     0.088404
      f0      :     0.005836  f :     0.044243
      f+1     :     0.006637
      f-1     :     0.002654
      f+2     :     0.004817
      f-2     :     0.008270
      f+3     :     0.005675
      f-3     :     0.010353
 38 H s       :     0.786054  s :     0.786054
      pz      :     0.021813  p :     0.059834
      px      :     0.012264
      py      :     0.025756
 39 C s       :     2.760300  s :     2.760300
      pz      :     0.995387  p :     2.970198
      px      :     1.001610
      py      :     0.973201
      dz2     :     0.089246  d :     0.371806
      dxz     :     0.063145
      dyz     :     0.060856
      dx2y2   :     0.058041
      dxy     :     0.100519
      f0      :     0.003885  f :     0.040844
      f+1     :     0.006419
      f-1     :     0.005779
      f+2     :     0.006654
      f-2     :     0.007508
      f+3     :     0.005192
      f-3     :     0.005407
 40 H s       :     0.778267  s :     0.778267
      pz      :     0.013163  p :     0.062683
      px      :     0.020883
      py      :     0.028637
 41 C s       :     2.699704  s :     2.699704
      pz      :     0.980060  p :     2.922304
      px      :     0.987454
      py      :     0.954790
      dz2     :     0.132467  d :     0.608877
      dxz     :     0.101929
      dyz     :     0.126831
      dx2y2   :     0.127518
      dxy     :     0.120131
      f0      :     0.008911  f :     0.063881
      f+1     :     0.008931
      f-1     :     0.010817
      f+2     :     0.008141
      f-2     :     0.007892
      f+3     :     0.009006
      f-3     :     0.010185
 42 C s       :     2.830243  s :     2.830243
      pz      :     1.073955  p :     3.156214
      px      :     1.013357
      py      :     1.068902
      dz2     :     0.045592  d :     0.263283
      dxz     :     0.065677
      dyz     :     0.025287
      dx2y2   :     0.060989
      dxy     :     0.065738
      f0      :     0.003947  f :     0.023174
      f+1     :     0.002737
      f-1     :     0.000629
      f+2     :     0.003486
      f-2     :     0.003695
      f+3     :     0.003916
      f-3     :     0.004765
 43 H s       :     0.808178  s :     0.808178
      pz      :     0.034114  p :     0.062134
      px      :     0.014332
      py      :     0.013688
 44 H s       :     0.808964  s :     0.808964
      pz      :     0.016787  p :     0.061966
      px      :     0.012678
      py      :     0.032501
 45 H s       :     0.813267  s :     0.813267
      pz      :     0.019323  p :     0.065181
      px      :     0.022209
      py      :     0.023648
 46 C s       :     2.828247  s :     2.828247
      pz      :     1.012438  p :     3.150578
      px      :     1.068876
      py      :     1.069264
      dz2     :     0.056650  d :     0.266443
      dxz     :     0.052973
      dyz     :     0.089131
      dx2y2   :     0.038388
      dxy     :     0.029301
      f0      :     0.005289  f :     0.023506
      f+1     :     0.005486
      f-1     :     0.003817
      f+2     :     0.002956
      f-2     :     0.002917
      f+3     :     0.001404
      f-3     :     0.001639
 47 H s       :     0.814494  s :     0.814494
      pz      :     0.017944  p :     0.064275
      px      :     0.021178
      py      :     0.025153
 48 H s       :     0.807403  s :     0.807403
      pz      :     0.018483  p :     0.061960
      px      :     0.013776
      py      :     0.029701
 49 H s       :     0.807632  s :     0.807632
      pz      :     0.012524  p :     0.062029
      px      :     0.034028
      py      :     0.015477
 50 C s       :     2.835174  s :     2.835174
      pz      :     1.070313  p :     3.153559
      px      :     1.056224
      py      :     1.027022
      dz2     :     0.065814  d :     0.262961
      dxz     :     0.015288
      dyz     :     0.057515
      dx2y2   :     0.086375
      dxy     :     0.037969
      f0      :     0.003068  f :     0.022736
      f+1     :     0.002263
      f-1     :     0.002191
      f+2     :     0.003454
      f-2     :     0.003936
      f+3     :     0.003951
      f-3     :     0.003871
 51 H s       :     0.810239  s :     0.810239
      pz      :     0.035059  p :     0.062253
      px      :     0.013710
      py      :     0.013484
 52 H s       :     0.812160  s :     0.812160
      pz      :     0.014009  p :     0.062536
      px      :     0.035100
      py      :     0.013428
 53 H s       :     0.808529  s :     0.808529
      pz      :     0.019138  p :     0.061947
      px      :     0.014887
      py      :     0.027922
 54 C s       :     2.739135  s :     2.739135
      pz      :     0.803355  p :     2.593646
      px      :     0.988440
      py      :     0.801851
      dz2     :     0.198199  d :     0.926273
      dxz     :     0.166730
      dyz     :     0.179763
      dx2y2   :     0.219513
      dxy     :     0.162069
      f0      :     0.016268  f :     0.147681
      f+1     :     0.021178
      f-1     :     0.019892
      f+2     :     0.028042
      f-2     :     0.021818
      f+3     :     0.019014
      f-3     :     0.021469
 55 C s       :     2.708539  s :     2.708539
      pz      :     1.011245  p :     2.882513
      px      :     0.954905
      py      :     0.916363
      dz2     :     0.126439  d :     0.489625
      dxz     :     0.119909
      dyz     :     0.076117
      dx2y2   :     0.101710
      dxy     :     0.065450
      f0      :     0.008230  f :     0.054631
      f+1     :     0.009683
      f-1     :     0.006408
      f+2     :     0.010539
      f-2     :     0.007008
      f+3     :     0.006649
      f-3     :     0.006114
 56 C s       :     2.764422  s :     2.764422
      pz      :     0.970428  p :     2.901493
      px      :     1.050161
      py      :     0.880904
      dz2     :     0.071807  d :     0.379955
      dxz     :     0.117484
      dyz     :     0.038298
      dx2y2   :     0.069403
      dxy     :     0.082963
      f0      :     0.006010  f :     0.041890
      f+1     :     0.007296
      f-1     :     0.003891
      f+2     :     0.007808
      f-2     :     0.004946
      f+3     :     0.005771
      f-3     :     0.006168
 57 H s       :     0.774713  s :     0.774713
      pz      :     0.030602  p :     0.061869
      px      :     0.014128
      py      :     0.017139
 58 C s       :     2.769962  s :     2.769962
      pz      :     0.994601  p :     2.943451
      px      :     1.036339
      py      :     0.912511
      dz2     :     0.067520  d :     0.379456
      dxz     :     0.139334
      dyz     :     0.040927
      dx2y2   :     0.059285
      dxy     :     0.072391
      f0      :     0.007897  f :     0.041855
      f+1     :     0.005898
      f-1     :     0.005064
      f+2     :     0.007880
      f-2     :     0.004055
      f+3     :     0.004595
      f-3     :     0.006467
 59 H s       :     0.780304  s :     0.780304
      pz      :     0.023939  p :     0.060360
      px      :     0.020787
      py      :     0.015633
 60 C s       :     2.771885  s :     2.771885
      pz      :     1.021132  p :     2.919978
      px      :     1.002099
      py      :     0.896748
      dz2     :     0.116754  d :     0.387487
      dxz     :     0.088164
      dyz     :     0.071103
      dx2y2   :     0.076164
      dxy     :     0.035301
      f0      :     0.006805  f :     0.042367
      f+1     :     0.008144
      f-1     :     0.005914
      f+2     :     0.007829
      f-2     :     0.006959
      f+3     :     0.004032
      f-3     :     0.002684
 61 H s       :     0.780418  s :     0.780418
      pz      :     0.011350  p :     0.060016
      px      :     0.036699
      py      :     0.011967
 62 C s       :     2.769840  s :     2.769840
      pz      :     0.980553  p :     2.944045
      px      :     1.055478
      py      :     0.908014
      dz2     :     0.072298  d :     0.379637
      dxz     :     0.117478
      dyz     :     0.038850
      dx2y2   :     0.073844
      dxy     :     0.077168
      f0      :     0.006084  f :     0.041913
      f+1     :     0.007077
      f-1     :     0.003989
      f+2     :     0.008044
      f-2     :     0.004822
      f+3     :     0.005714
      f-3     :     0.006182
 63 H s       :     0.780591  s :     0.780591
      pz      :     0.028781  p :     0.060319
      px      :     0.013969
      py      :     0.017569
 64 C s       :     2.764104  s :     2.764104
      pz      :     0.975549  p :     2.897037
      px      :     1.039508
      py      :     0.881980
      dz2     :     0.067605  d :     0.379568
      dxz     :     0.133929
      dyz     :     0.041246
      dx2y2   :     0.059718
      dxy     :     0.077070
      f0      :     0.008115  f :     0.041861
      f+1     :     0.005822
      f-1     :     0.004986
      f+2     :     0.007682
      f-2     :     0.004020
      f+3     :     0.004557
      f-3     :     0.006677
 65 H s       :     0.774483  s :     0.774483
      pz      :     0.024038  p :     0.061247
      px      :     0.021546
      py      :     0.015663
 66 H s       :     0.694389  s :     0.694389
      pz      :     0.054320  p :     0.112049
      px      :     0.023546
      py      :     0.034183
 67 O s       :     3.402736  s :     3.402736
      pz      :     1.577416  p :     4.499097
      px      :     1.530708
      py      :     1.390973
      dz2     :     0.013239  d :     0.064671
      dxz     :     0.023349
      dyz     :     0.005113
      dx2y2   :     0.014030
      dxy     :     0.008940
      f0      :     0.000682  f :     0.005861
      f+1     :     0.001749
      f-1     :     0.000077
      f+2     :     0.001488
      f-2     :     0.000758
      f+3     :     0.000635
      f-3     :     0.000471
 68 C s       :     2.748866  s :     2.748866
      pz      :     0.884063  p :     2.619501
      px      :     1.004496
      py      :     0.730941
      dz2     :     0.290215  d :     0.946158
      dxz     :     0.244200
      dyz     :     0.161001
      dx2y2   :     0.125814
      dxy     :     0.124928
      f0      :     0.024854  f :     0.153011
      f+1     :     0.052658
      f-1     :     0.016391
      f+2     :     0.015724
      f-2     :     0.020379
      f+3     :     0.011709
      f-3     :     0.011296
 69 C s       :     2.710240  s :     2.710240
      pz      :     1.036460  p :     2.886499
      px      :     0.970759
      py      :     0.879280
      dz2     :     0.138554  d :     0.489884
      dxz     :     0.153558
      dyz     :     0.076763
      dx2y2   :     0.068838
      dxy     :     0.052170
      f0      :     0.009859  f :     0.054516
      f+1     :     0.016635
      f-1     :     0.004732
      f+2     :     0.007028
      f-2     :     0.006300
      f+3     :     0.005164
      f-3     :     0.004798
 70 C s       :     2.763974  s :     2.763974
      pz      :     1.017585  p :     2.901747
      px      :     1.024301
      py      :     0.859861
      dz2     :     0.084432  d :     0.380119
      dxz     :     0.154563
      dyz     :     0.053312
      dx2y2   :     0.047510
      dxy     :     0.040302
      f0      :     0.008146  f :     0.041836
      f+1     :     0.011674
      f-1     :     0.006170
      f+2     :     0.004866
      f-2     :     0.002385
      f+3     :     0.004429
      f-3     :     0.004166
 71 H s       :     0.777041  s :     0.777041
      pz      :     0.022030  p :     0.061265
      px      :     0.026865
      py      :     0.012370
 72 C s       :     2.770118  s :     2.770118
      pz      :     0.999484  p :     2.946212
      px      :     1.058566
      py      :     0.888163
      dz2     :     0.113746  d :     0.380589
      dxz     :     0.107670
      dyz     :     0.020765
      dx2y2   :     0.069389
      dxy     :     0.069020
      f0      :     0.005686  f :     0.041857
      f+1     :     0.011913
      f-1     :     0.001255
      f+2     :     0.006703
      f-2     :     0.006572
      f+3     :     0.005314
      f-3     :     0.004414
 73 H s       :     0.781946  s :     0.781946
      pz      :     0.035610  p :     0.060317
      px      :     0.011305
      py      :     0.013402
 74 C s       :     2.772079  s :     2.772079
      pz      :     1.061291  p :     2.925723
      px      :     1.003959
      py      :     0.860473
      dz2     :     0.120972  d :     0.387314
      dxz     :     0.125835
      dyz     :     0.070533
      dx2y2   :     0.043382
      dxy     :     0.026592
      f0      :     0.008574  f :     0.042254
      f+1     :     0.013065
      f-1     :     0.004790
      f+2     :     0.005277
      f-2     :     0.005412
      f+3     :     0.002754
      f-3     :     0.002383
 75 H s       :     0.781508  s :     0.781508
      pz      :     0.013424  p :     0.060047
      px      :     0.033305
      py      :     0.013319
 76 C s       :     2.770367  s :     2.770367
      pz      :     1.036546  p :     2.946211
      px      :     1.019440
      py      :     0.890224
      dz2     :     0.085670  d :     0.380430
      dxz     :     0.161515
      dyz     :     0.050130
      dx2y2   :     0.045122
      dxy     :     0.037992
      f0      :     0.008173  f :     0.041821
      f+1     :     0.012120
      f-1     :     0.005783
      f+2     :     0.004872
      f-2     :     0.002414
      f+3     :     0.004420
      f-3     :     0.004038
 77 H s       :     0.781606  s :     0.781606
      pz      :     0.021813  p :     0.060361
      px      :     0.025647
      py      :     0.012901
 78 C s       :     2.765165  s :     2.765165
      pz      :     0.999592  p :     2.905989
      px      :     1.044648
      py      :     0.861750
      dz2     :     0.109891  d :     0.379975
      dxz     :     0.107805
      dyz     :     0.021100
      dx2y2   :     0.066637
      dxy     :     0.074542
      f0      :     0.005548  f :     0.041812
      f+1     :     0.011593
      f-1     :     0.001204
      f+2     :     0.006746
      f-2     :     0.007166
      f+3     :     0.005159
      f-3     :     0.004396
 79 H s       :     0.776742  s :     0.776742
      pz      :     0.036934  p :     0.061471
      px      :     0.011576
      py      :     0.012961
 80 O s       :     3.329330  s :     3.329330
      pz      :     1.443338  p :     4.491464
      px      :     1.440279
      py      :     1.607847
      dz2     :     0.027151  d :     0.066973
      dxz     :     0.016301
      dyz     :     0.011829
      dx2y2   :     0.010328
      dxy     :     0.001364
      f0      :     0.001380  f :     0.004806
      f+1     :     0.001504
      f-1     :     0.000935
      f+2     :     0.000236
      f-2     :     0.000182
      f+3     :     0.000556
      f-3     :     0.000014
 81 H s       :     0.640173  s :     0.640173
      pz      :     0.028318  p :     0.182114
      px      :     0.120488
      py      :     0.033309


                      *****************************
                      * MAYER POPULATION ANALYSIS *
                      *****************************

  NA   - Mulliken gross atomic population
  ZA   - Total nuclear charge
  QA   - Mulliken gross atomic charge
  VA   - Mayer's total valence
  BVA  - Mayer's bonded valence
  FA   - Mayer's free valence

  ATOM       NA         ZA         QA         VA         BVA        FA
  0 O      8.2150     8.0000    -0.2150     2.2088     2.2088     0.0000
  1 O      8.4249     8.0000    -0.4249     2.0820     2.0820     0.0000
  2 N      7.3135     7.0000    -0.3135     2.9718     2.9718     0.0000
  3 N      7.2657     7.0000    -0.2657     3.1232     3.1232     0.0000
  4 C      5.7654     6.0000     0.2346     3.9693     3.9693    -0.0000
  5 C      5.9079     6.0000     0.0921     3.8326     3.8326     0.0000
  6 H      0.8323     1.0000     0.1677     0.9758     0.9758     0.0000
  7 C      5.9130     6.0000     0.0870     3.6265     3.6265    -0.0000
  8 C      6.2717     6.0000    -0.2717     3.9267     3.9267    -0.0000
  9 H      0.8472     1.0000     0.1528     0.9696     0.9696     0.0000
 10 C      6.1625     6.0000    -0.1625     3.8818     3.8818    -0.0000
 11 H      0.8419     1.0000     0.1581     0.9610     0.9610    -0.0000
 12 C      6.1498     6.0000    -0.1498     3.8659     3.8659    -0.0000
 13 H      0.8424     1.0000     0.1576     0.9598     0.9598    -0.0000
 14 C      6.1843     6.0000    -0.1843     3.9064     3.9064    -0.0000
 15 H      0.8431     1.0000     0.1569     0.9622     0.9622    -0.0000
 16 C      6.1651     6.0000    -0.1651     3.8337     3.8337    -0.0000
 17 H      0.8431     1.0000     0.1569     0.9862     0.9862     0.0000
 18 C      5.8043     6.0000     0.1957     3.9019     3.9019     0.0000
 19 C      6.4465     6.0000    -0.4465     3.8342     3.8342     0.0000
 20 H      0.8563     1.0000     0.1437     0.9747     0.9747     0.0000
 21 H      0.8506     1.0000     0.1494     0.9732     0.9732    -0.0000
 22 H      0.8537     1.0000     0.1463     0.9770     0.9770     0.0000
 23 C      6.4420     6.0000    -0.4420     3.8851     3.8851     0.0000
 24 H      0.8570     1.0000     0.1430     0.9760     0.9760    -0.0000
 25 H      0.8501     1.0000     0.1499     0.9687     0.9687    -0.0000
 26 H      0.8577     1.0000     0.1423     0.9762     0.9762     0.0000
 27 C      6.4399     6.0000    -0.4399     3.8634     3.8634     0.0000
 28 H      0.8521     1.0000     0.1479     0.9691     0.9691     0.0000
 29 H      0.8533     1.0000     0.1467     0.9814     0.9814     0.0000
 30 H      0.8582     1.0000     0.1418     0.9777     0.9777     0.0000
 31 C      5.7438     6.0000     0.2562     3.7698     3.7698     0.0000
 32 C      6.0492     6.0000    -0.0492     3.6985     3.6985     0.0000
 33 C      6.1912     6.0000    -0.1912     3.8231     3.8231     0.0000
 34 H      0.8422     1.0000     0.1578     0.9588     0.9588     0.0000
 35 C      6.2348     6.0000    -0.2348     3.9276     3.9276     0.0000
 36 H      0.8505     1.0000     0.1495     0.9627     0.9627    -0.0000
 37 C      6.1811     6.0000    -0.1811     3.8916     3.8916     0.0000
 38 H      0.8471     1.0000     0.1529     0.9614     0.9614     0.0000
 39 C      6.3186     6.0000    -0.3186     3.9221     3.9221     0.0000
 40 H      0.8486     1.0000     0.1514     0.9806     0.9806     0.0000
 41 C      5.9246     6.0000     0.0754     3.9328     3.9328    -0.0000
 42 C      6.4308     6.0000    -0.4308     3.8497     3.8497    -0.0000
 43 H      0.8610     1.0000     0.1390     0.9721     0.9721    -0.0000
 44 H      0.8587     1.0000     0.1413     0.9697     0.9697    -0.0000
 45 H      0.8585     1.0000     0.1415     0.9773     0.9773     0.0000
 46 C      6.4329     6.0000    -0.4329     3.8887     3.8887    -0.0000
 47 H      0.8718     1.0000     0.1282     0.9928     0.9928     0.0000
 48 H      0.8568     1.0000     0.1432     0.9688     0.9688     0.0000
 49 H      0.8577     1.0000     0.1423     0.9691     0.9691    -0.0000
 50 C      6.4606     6.0000    -0.4606     3.8622     3.8622    -0.0000
 51 H      0.8540     1.0000     0.1460     0.9685     0.9685    -0.0000
 52 H      0.8568     1.0000     0.1432     0.9661     0.9661    -0.0000
 53 H      0.8488     1.0000     0.1512     0.9706     0.9706    -0.0000
 54 C      5.5652     6.0000     0.4348     4.0112     4.0112     0.0000
 55 C      5.8996     6.0000     0.1004     3.5866     3.5866     0.0000
 56 C      6.2383     6.0000    -0.2383     3.9586     3.9586     0.0000
 57 H      0.8226     1.0000     0.1774     0.9667     0.9667     0.0000
 58 C      6.1446     6.0000    -0.1446     3.8976     3.8976    -0.0000
 59 H      0.8353     1.0000     0.1647     0.9614     0.9614    -0.0000
 60 C      6.1317     6.0000    -0.1317     3.9060     3.9060     0.0000
 61 H      0.8338     1.0000     0.1662     0.9578     0.9578    -0.0000
 62 C      6.1395     6.0000    -0.1395     3.8895     3.8895     0.0000
 63 H      0.8345     1.0000     0.1655     0.9598     0.9598     0.0000
 64 C      6.2385     6.0000    -0.2385     3.9500     3.9500     0.0000
 65 H      0.8376     1.0000     0.1624     0.9816     0.9816     0.0000
 66 H      0.7329     1.0000     0.2671     0.9302     0.9302     0.0000
 67 O      8.4716     8.0000    -0.4716     2.0183     2.0183     0.0000
 68 C      5.5979     6.0000     0.4021     4.1696     4.1696    -0.0000
 69 C      5.8678     6.0000     0.1322     3.5574     3.5574     0.0000
 70 C      6.2295     6.0000    -0.2295     3.9694     3.9694    -0.0000
 71 H      0.8396     1.0000     0.1604     0.9825     0.9825    -0.0000
 72 C      6.1368     6.0000    -0.1368     3.8896     3.8896    -0.0000
 73 H      0.8352     1.0000     0.1648     0.9588     0.9588    -0.0000
 74 C      6.1459     6.0000    -0.1459     3.9172     3.9172    -0.0000
 75 H      0.8349     1.0000     0.1651     0.9580     0.9580    -0.0000
 76 C      6.1318     6.0000    -0.1318     3.8792     3.8792    -0.0000
 77 H      0.8356     1.0000     0.1644     0.9596     0.9596    -0.0000
 78 C      6.2483     6.0000    -0.2483     3.9658     3.9658    -0.0000
 79 H      0.8328     1.0000     0.1672     0.9776     0.9776    -0.0000
 80 O      8.3992     8.0000    -0.3992     2.0618     2.0618    -0.0000
 81 H      0.6484     1.0000     0.3516     0.9439     0.9439    -0.0000

  Mayer bond orders larger than 0.100000
B(  0-O ,  4-C ) :   0.9790 B(  0-O , 54-C ) :   1.0780 B(  1-O , 54-C ) :   1.8696 
B(  2-N ,  4-C ) :   1.8520 B(  2-N , 18-C ) :   0.8778 B(  2-N , 81-H ) :   0.1636 
B(  3-N ,  5-C ) :   0.9721 B(  3-N , 31-C ) :   1.0698 B(  3-N , 66-H ) :   0.8868 
B(  4-C ,  5-C ) :   0.9369 B(  5-C ,  6-H ) :   0.9225 B(  5-C ,  7-C ) :   0.8783 
B(  7-C ,  8-C ) :   1.3255 B(  7-C , 16-C ) :   1.3298 B(  8-C ,  9-H ) :   0.9840 
B(  8-C , 10-C ) :   1.4180 B( 10-C , 11-H ) :   0.9775 B( 10-C , 12-C ) :   1.3733 
B( 12-C , 13-H ) :   0.9718 B( 12-C , 14-C ) :   1.3888 B( 14-C , 15-H ) :   0.9772 
B( 14-C , 16-C ) :   1.4020 B( 16-C , 17-H ) :   0.9612 B( 18-C , 19-C ) :   0.9591 
B( 18-C , 23-C ) :   0.9746 B( 18-C , 27-C ) :   0.9744 B( 19-C , 20-H ) :   0.9667 
B( 19-C , 21-H ) :   0.9612 B( 19-C , 22-H ) :   0.9706 B( 23-C , 24-H ) :   0.9643 
B( 23-C , 25-H ) :   0.9586 B( 23-C , 26-H ) :   0.9645 B( 27-C , 28-H ) :   0.9596 
B( 27-C , 29-H ) :   0.9639 B( 27-C , 30-H ) :   0.9652 B( 31-C , 32-C ) :   1.3045 
B( 31-C , 39-C ) :   1.3179 B( 32-C , 33-C ) :   1.3216 B( 32-C , 41-C ) :   0.9681 
B( 33-C , 34-H ) :   0.9715 B( 33-C , 35-C ) :   1.4064 B( 35-C , 36-H ) :   0.9815 
B( 35-C , 37-C ) :   1.3944 B( 37-C , 38-H ) :   0.9772 B( 37-C , 39-C ) :   1.4006 
B( 39-C , 40-H ) :   0.9870 B( 41-C , 42-C ) :   0.9625 B( 41-C , 46-C ) :   0.9993 
B( 41-C , 50-C ) :   0.9474 B( 42-C , 43-H ) :   0.9708 B( 42-C , 44-H ) :   0.9627 
B( 42-C , 45-H ) :   0.9574 B( 46-C , 47-H ) :   0.9547 B( 46-C , 48-H ) :   0.9581 
B( 46-C , 49-H ) :   0.9664 B( 50-C , 51-H ) :   0.9716 B( 50-C , 52-H ) :   0.9616 
B( 50-C , 53-H ) :   0.9655 B( 54-C , 55-C ) :   0.9584 B( 55-C , 56-C ) :   1.3463 
B( 55-C , 64-C ) :   1.3058 B( 56-C , 57-H ) :   0.9545 B( 56-C , 58-C ) :   1.4309 
B( 58-C , 59-H ) :   0.9699 B( 58-C , 60-C ) :   1.3861 B( 60-C , 61-H ) :   0.9645 
B( 60-C , 62-C ) :   1.3838 B( 62-C , 63-H ) :   0.9692 B( 62-C , 64-C ) :   1.4334 
B( 64-C , 65-H ) :   0.9675 B( 67-O , 68-C ) :   1.8710 B( 68-C , 69-C ) :   0.9915 
B( 68-C , 80-O ) :   1.2716 B( 69-C , 70-C ) :   1.3374 B( 69-C , 78-C ) :   1.3436 
B( 70-C , 71-H ) :   0.9626 B( 70-C , 72-C ) :   1.4282 B( 72-C , 73-H ) :   0.9678 
B( 72-C , 74-C ) :   1.3897 B( 74-C , 75-H ) :   0.9643 B( 74-C , 76-C ) :   1.3899 
B( 76-C , 77-H ) :   0.9679 B( 76-C , 78-C ) :   1.4227 B( 78-C , 79-H ) :   0.9635 
B( 80-O , 81-H ) :   0.7461 

-------
TIMINGS
-------

Total SCF time: 0 days 0 hours 9 min 17 sec 

Total time                  ....     557.594 sec
Sum of individual times     ....     539.910 sec  ( 96.8%)

Fock matrix formation       ....     501.124 sec  ( 89.9%)
  Split-RI-J                ....      44.395 sec  (  8.9% of F)
  Chain of spheres X        ....     318.975 sec  ( 63.7% of F)
  XC integration            ....      46.618 sec  (  9.3% of F)
    Basis function eval.    ....       4.085 sec  (  8.8% of XC)
    Density eval.           ....      12.731 sec  ( 27.3% of XC)
    XC-Functional eval.     ....       0.365 sec  (  0.8% of XC)
    XC-Potential eval.      ....       6.062 sec  ( 13.0% of XC)
Diagonalization             ....       5.107 sec  (  0.9%)
Density matrix formation    ....       0.963 sec  (  0.2%)
Population analysis         ....       1.975 sec  (  0.4%)
Initial guess               ....       3.130 sec  (  0.6%)
Orbital Transformation      ....       0.000 sec  (  0.0%)
Orbital Orthonormalization  ....       0.000 sec  (  0.0%)
DIIS solution               ....       7.052 sec  (  1.3%)
SOSCF solution              ....       8.605 sec  (  1.5%)
Grid generation             ....      11.954 sec  (  2.1%)

Maximum memory used throughout the entire SCF-calculation: 594.6 MB
[1710950554.035173] [node055:682035:0]          mpool.c:43   UCX  WARN  object 0x13593c80 was not returned to mpool ucp_requests
[1710950554.035192] [node055:682035:0]          mpool.c:43   UCX  WARN  object 0x13594000 was not returned to mpool ucp_requests
[1710950554.035196] [node055:682035:0]          mpool.c:43   UCX  WARN  object 0x13594380 was not returned to mpool ucp_requests
[1710950554.035198] [node055:682035:0]          mpool.c:43   UCX  WARN  object 0x13594700 was not returned to mpool ucp_requests
[1710950554.035201] [node055:682035:0]          mpool.c:43   UCX  WARN  object 0x135948c0 was not returned to mpool ucp_requests
[1710950554.035203] [node055:682035:0]          mpool.c:43   UCX  WARN  object 0x13594a80 was not returned to mpool ucp_requests
[1710950554.035206] [node055:682035:0]          mpool.c:43   UCX  WARN  object 0x13594c40 was not returned to mpool ucp_requests
[1710950554.035208] [node055:682035:0]          mpool.c:43   UCX  WARN  object 0x13594e00 was not returned to mpool ucp_requests
[1710950554.035210] [node055:682035:0]          mpool.c:43   UCX  WARN  object 0x13594fc0 was not returned to mpool ucp_requests
[1710950554.113062] [node055:682044:0]          mpool.c:43   UCX  WARN  object 0x148b71c0 was not returned to mpool ucp_requests
[1710950554.113081] [node055:682044:0]          mpool.c:43   UCX  WARN  object 0x148b7380 was not returned to mpool ucp_requests
[1710950554.113088] [node055:682044:0]          mpool.c:43   UCX  WARN  object 0x148b7540 was not returned to mpool ucp_requests
[1710950554.113091] [node055:682044:0]          mpool.c:43   UCX  WARN  object 0x148b7700 was not returned to mpool ucp_requests
[1710950554.113095] [node055:682044:0]          mpool.c:43   UCX  WARN  object 0x148b78c0 was not returned to mpool ucp_requests
[1710950554.113098] [node055:682044:0]          mpool.c:43   UCX  WARN  object 0x148b7a80 was not returned to mpool ucp_requests
[1710950554.113102] [node055:682044:0]          mpool.c:43   UCX  WARN  object 0x148b7c40 was not returned to mpool ucp_requests
[1710950554.113106] [node055:682044:0]          mpool.c:43   UCX  WARN  object 0x148b7e00 was not returned to mpool ucp_requests
[1710950554.113109] [node055:682044:0]          mpool.c:43   UCX  WARN  object 0x148b7fc0 was not returned to mpool ucp_requests
[1710950554.113112] [node055:682044:0]          mpool.c:43   UCX  WARN  object 0x148b8180 was not returned to mpool ucp_requests
[1710950554.116701] [node055:682045:0]          mpool.c:43   UCX  WARN  object 0x12b8e0c0 was not returned to mpool ucp_requests
[1710950554.116720] [node055:682045:0]          mpool.c:43   UCX  WARN  object 0x12b8e280 was not returned to mpool ucp_requests
[1710950554.116726] [node055:682045:0]          mpool.c:43   UCX  WARN  object 0x12b8e440 was not returned to mpool ucp_requests
[1710950554.116730] [node055:682045:0]          mpool.c:43   UCX  WARN  object 0x12b8e600 was not returned to mpool ucp_requests
[1710950554.116733] [node055:682045:0]          mpool.c:43   UCX  WARN  object 0x12b8e7c0 was not returned to mpool ucp_requests
[1710950554.116735] [node055:682045:0]          mpool.c:43   UCX  WARN  object 0x12b8e980 was not returned to mpool ucp_requests
[1710950554.116738] [node055:682045:0]          mpool.c:43   UCX  WARN  object 0x12b8eb40 was not returned to mpool ucp_requests
[1710950554.116740] [node055:682045:0]          mpool.c:43   UCX  WARN  object 0x12b8ed00 was not returned to mpool ucp_requests
[1710950554.116743] [node055:682045:0]          mpool.c:43   UCX  WARN  object 0x12b8eec0 was not returned to mpool ucp_requests
[1710950554.116745] [node055:682045:0]          mpool.c:43   UCX  WARN  object 0x12b8f080 was not returned to mpool ucp_requests
[1710950554.119780] [node055:682039:0]          mpool.c:43   UCX  WARN  object 0x12dd2080 was not returned to mpool ucp_requests
[1710950554.119793] [node055:682039:0]          mpool.c:43   UCX  WARN  object 0x12dd2240 was not returned to mpool ucp_requests
[1710950554.119798] [node055:682039:0]          mpool.c:43   UCX  WARN  object 0x12dd2400 was not returned to mpool ucp_requests
[1710950554.119801] [node055:682039:0]          mpool.c:43   UCX  WARN  object 0x12dd25c0 was not returned to mpool ucp_requests
[1710950554.119804] [node055:682039:0]          mpool.c:43   UCX  WARN  object 0x12dd2780 was not returned to mpool ucp_requests
[1710950554.119807] [node055:682039:0]          mpool.c:43   UCX  WARN  object 0x12dd2940 was not returned to mpool ucp_requests
[1710950554.119809] [node055:682039:0]          mpool.c:43   UCX  WARN  object 0x12dd2b00 was not returned to mpool ucp_requests
[1710950554.119812] [node055:682039:0]          mpool.c:43   UCX  WARN  object 0x12dd2cc0 was not returned to mpool ucp_requests
[1710950554.119814] [node055:682039:0]          mpool.c:43   UCX  WARN  object 0x12dd2e80 was not returned to mpool ucp_requests
[1710950554.119816] [node055:682039:0]          mpool.c:43   UCX  WARN  object 0x12dd3040 was not returned to mpool ucp_requests
[1710950554.121429] [node055:682042:0]          mpool.c:43   UCX  WARN  object 0x13903180 was not returned to mpool ucp_requests
[1710950554.121446] [node055:682042:0]          mpool.c:43   UCX  WARN  object 0x13903340 was not returned to mpool ucp_requests
[1710950554.121452] [node055:682042:0]          mpool.c:43   UCX  WARN  object 0x13903500 was not returned to mpool ucp_requests
[1710950554.121455] [node055:682042:0]          mpool.c:43   UCX  WARN  object 0x139036c0 was not returned to mpool ucp_requests
[1710950554.121459] [node055:682042:0]          mpool.c:43   UCX  WARN  object 0x13903880 was not returned to mpool ucp_requests
[1710950554.121462] [node055:682042:0]          mpool.c:43   UCX  WARN  object 0x13903a40 was not returned to mpool ucp_requests
[1710950554.121464] [node055:682042:0]          mpool.c:43   UCX  WARN  object 0x13903c00 was not returned to mpool ucp_requests
[1710950554.121467] [node055:682042:0]          mpool.c:43   UCX  WARN  object 0x13903dc0 was not returned to mpool ucp_requests
[1710950554.121469] [node055:682042:0]          mpool.c:43   UCX  WARN  object 0x13903f80 was not returned to mpool ucp_requests
[1710950554.121472] [node055:682042:0]          mpool.c:43   UCX  WARN  object 0x13904140 was not returned to mpool ucp_requests
[1710950554.121587] [node055:682052:0]          mpool.c:43   UCX  WARN  object 0x1437f280 was not returned to mpool ucp_requests
[1710950554.121599] [node055:682052:0]          mpool.c:43   UCX  WARN  object 0x1437f440 was not returned to mpool ucp_requests
[1710950554.121603] [node055:682052:0]          mpool.c:43   UCX  WARN  object 0x1437f600 was not returned to mpool ucp_requests
[1710950554.121606] [node055:682052:0]          mpool.c:43   UCX  WARN  object 0x1437f7c0 was not returned to mpool ucp_requests
[1710950554.121609] [node055:682052:0]          mpool.c:43   UCX  WARN  object 0x1437f980 was not returned to mpool ucp_requests
[1710950554.121612] [node055:682052:0]          mpool.c:43   UCX  WARN  object 0x1437fb40 was not returned to mpool ucp_requests
[1710950554.121617] [node055:682052:0]          mpool.c:43   UCX  WARN  object 0x1437fd00 was not returned to mpool ucp_requests
[1710950554.121619] [node055:682052:0]          mpool.c:43   UCX  WARN  object 0x1437fec0 was not returned to mpool ucp_requests
[1710950554.121622] [node055:682052:0]          mpool.c:43   UCX  WARN  object 0x14380080 was not returned to mpool ucp_requests
[1710950554.123908] [node055:682036:0]          mpool.c:43   UCX  WARN  object 0x14720d80 was not returned to mpool ucp_requests
[1710950554.123920] [node055:682036:0]          mpool.c:43   UCX  WARN  object 0x14721100 was not returned to mpool ucp_requests
[1710950554.123926] [node055:682036:0]          mpool.c:43   UCX  WARN  object 0x147212c0 was not returned to mpool ucp_requests
[1710950554.123930] [node055:682036:0]          mpool.c:43   UCX  WARN  object 0x14721640 was not returned to mpool ucp_requests
[1710950554.123934] [node055:682036:0]          mpool.c:43   UCX  WARN  object 0x14721800 was not returned to mpool ucp_requests
[1710950554.123939] [node055:682036:0]          mpool.c:43   UCX  WARN  object 0x147219c0 was not returned to mpool ucp_requests
[1710950554.123942] [node055:682036:0]          mpool.c:43   UCX  WARN  object 0x14721b80 was not returned to mpool ucp_requests
[1710950554.123946] [node055:682036:0]          mpool.c:43   UCX  WARN  object 0x14721d40 was not returned to mpool ucp_requests
[1710950554.123950] [node055:682036:0]          mpool.c:43   UCX  WARN  object 0x14721f00 was not returned to mpool ucp_requests
[1710950554.127112] [node055:682038:0]          mpool.c:43   UCX  WARN  object 0x14062180 was not returned to mpool ucp_requests
[1710950554.127130] [node055:682038:0]          mpool.c:43   UCX  WARN  object 0x14062340 was not returned to mpool ucp_requests
[1710950554.127134] [node055:682038:0]          mpool.c:43   UCX  WARN  object 0x14062500 was not returned to mpool ucp_requests
[1710950554.127137] [node055:682038:0]          mpool.c:43   UCX  WARN  object 0x140626c0 was not returned to mpool ucp_requests
[1710950554.127141] [node055:682038:0]          mpool.c:43   UCX  WARN  object 0x14062880 was not returned to mpool ucp_requests
[1710950554.127144] [node055:682038:0]          mpool.c:43   UCX  WARN  object 0x14062a40 was not returned to mpool ucp_requests
[1710950554.127146] [node055:682038:0]          mpool.c:43   UCX  WARN  object 0x14062c00 was not returned to mpool ucp_requests
[1710950554.127149] [node055:682038:0]          mpool.c:43   UCX  WARN  object 0x14062dc0 was not returned to mpool ucp_requests
[1710950554.127151] [node055:682038:0]          mpool.c:43   UCX  WARN  object 0x14062f80 was not returned to mpool ucp_requests
[1710950554.127153] [node055:682038:0]          mpool.c:43   UCX  WARN  object 0x14063140 was not returned to mpool ucp_requests
[1710950554.127258] [node055:682037:0]          mpool.c:43   UCX  WARN  object 0x147adf80 was not returned to mpool ucp_requests
[1710950554.127270] [node055:682037:0]          mpool.c:43   UCX  WARN  object 0x147ae140 was not returned to mpool ucp_requests
[1710950554.127273] [node055:682037:0]          mpool.c:43   UCX  WARN  object 0x147ae300 was not returned to mpool ucp_requests
[1710950554.127276] [node055:682037:0]          mpool.c:43   UCX  WARN  object 0x147ae4c0 was not returned to mpool ucp_requests
[1710950554.127278] [node055:682037:0]          mpool.c:43   UCX  WARN  object 0x147ae680 was not returned to mpool ucp_requests
[1710950554.127281] [node055:682037:0]          mpool.c:43   UCX  WARN  object 0x147ae840 was not returned to mpool ucp_requests
[1710950554.127283] [node055:682037:0]          mpool.c:43   UCX  WARN  object 0x147aea00 was not returned to mpool ucp_requests
[1710950554.127286] [node055:682037:0]          mpool.c:43   UCX  WARN  object 0x147aebc0 was not returned to mpool ucp_requests
[1710950554.127288] [node055:682037:0]          mpool.c:43   UCX  WARN  object 0x147aed80 was not returned to mpool ucp_requests
[1710950554.127290] [node055:682037:0]          mpool.c:43   UCX  WARN  object 0x147aef40 was not returned to mpool ucp_requests
[1710950554.127322] [node055:682041:0]          mpool.c:43   UCX  WARN  object 0x131d3000 was not returned to mpool ucp_requests
[1710950554.127334] [node055:682041:0]          mpool.c:43   UCX  WARN  object 0x131d31c0 was not returned to mpool ucp_requests
[1710950554.127338] [node055:682041:0]          mpool.c:43   UCX  WARN  object 0x131d3380 was not returned to mpool ucp_requests
[1710950554.127340] [node055:682041:0]          mpool.c:43   UCX  WARN  object 0x131d3540 was not returned to mpool ucp_requests
[1710950554.127343] [node055:682041:0]          mpool.c:43   UCX  WARN  object 0x131d3700 was not returned to mpool ucp_requests
[1710950554.127345] [node055:682041:0]          mpool.c:43   UCX  WARN  object 0x131d38c0 was not returned to mpool ucp_requests
[1710950554.127347] [node055:682041:0]          mpool.c:43   UCX  WARN  object 0x131d3a80 was not returned to mpool ucp_requests
[1710950554.127350] [node055:682041:0]          mpool.c:43   UCX  WARN  object 0x131d3c40 was not returned to mpool ucp_requests
[1710950554.127352] [node055:682041:0]          mpool.c:43   UCX  WARN  object 0x131d3e00 was not returned to mpool ucp_requests
[1710950554.127355] [node055:682041:0]          mpool.c:43   UCX  WARN  object 0x131d3fc0 was not returned to mpool ucp_requests
[1710950554.128995] [node055:682048:0]          mpool.c:43   UCX  WARN  object 0x1293ce40 was not returned to mpool ucp_requests
[1710950554.129007] [node055:682048:0]          mpool.c:43   UCX  WARN  object 0x1293d000 was not returned to mpool ucp_requests
[1710950554.129013] [node055:682048:0]          mpool.c:43   UCX  WARN  object 0x1293d1c0 was not returned to mpool ucp_requests
[1710950554.129018] [node055:682048:0]          mpool.c:43   UCX  WARN  object 0x1293d380 was not returned to mpool ucp_requests
[1710950554.129021] [node055:682048:0]          mpool.c:43   UCX  WARN  object 0x1293d540 was not returned to mpool ucp_requests
[1710950554.129027] [node055:682048:0]          mpool.c:43   UCX  WARN  object 0x1293d700 was not returned to mpool ucp_requests
[1710950554.129031] [node055:682048:0]          mpool.c:43   UCX  WARN  object 0x1293d8c0 was not returned to mpool ucp_requests
[1710950554.129034] [node055:682048:0]          mpool.c:43   UCX  WARN  object 0x1293da80 was not returned to mpool ucp_requests
[1710950554.129009] [node055:682050:0]          mpool.c:43   UCX  WARN  object 0x12b35140 was not returned to mpool ucp_requests
[1710950554.129021] [node055:682050:0]          mpool.c:43   UCX  WARN  object 0x12b35300 was not returned to mpool ucp_requests
[1710950554.129027] [node055:682050:0]          mpool.c:43   UCX  WARN  object 0x12b354c0 was not returned to mpool ucp_requests
[1710950554.129031] [node055:682050:0]          mpool.c:43   UCX  WARN  object 0x12b35680 was not returned to mpool ucp_requests
[1710950554.129034] [node055:682050:0]          mpool.c:43   UCX  WARN  object 0x12b35840 was not returned to mpool ucp_requests
[1710950554.129039] [node055:682050:0]          mpool.c:43   UCX  WARN  object 0x12b35a00 was not returned to mpool ucp_requests
[1710950554.129042] [node055:682050:0]          mpool.c:43   UCX  WARN  object 0x12b35bc0 was not returned to mpool ucp_requests
[1710950554.129038] [node055:682048:0]          mpool.c:43   UCX  WARN  object 0x1293dc40 was not returned to mpool ucp_requests
[1710950554.129042] [node055:682048:0]          mpool.c:43   UCX  WARN  object 0x1293de00 was not returned to mpool ucp_requests
[1710950554.129045] [node055:682048:0]          mpool.c:43   UCX  WARN  object 0x1293dfc0 was not returned to mpool ucp_requests
[1710950554.129045] [node055:682050:0]          mpool.c:43   UCX  WARN  object 0x12b35d80 was not returned to mpool ucp_requests
[1710950554.129050] [node055:682050:0]          mpool.c:43   UCX  WARN  object 0x12b35f40 was not returned to mpool ucp_requests
[1710950554.130218] [node055:682043:0]          mpool.c:43   UCX  WARN  object 0x1435f180 was not returned to mpool ucp_requests
[1710950554.130230] [node055:682043:0]          mpool.c:43   UCX  WARN  object 0x1435f340 was not returned to mpool ucp_requests
[1710950554.130235] [node055:682043:0]          mpool.c:43   UCX  WARN  object 0x1435f500 was not returned to mpool ucp_requests
[1710950554.130240] [node055:682043:0]          mpool.c:43   UCX  WARN  object 0x1435f6c0 was not returned to mpool ucp_requests
[1710950554.130244] [node055:682043:0]          mpool.c:43   UCX  WARN  object 0x1435f880 was not returned to mpool ucp_requests
[1710950554.130247] [node055:682043:0]          mpool.c:43   UCX  WARN  object 0x1435fa40 was not returned to mpool ucp_requests
[1710950554.130250] [node055:682043:0]          mpool.c:43   UCX  WARN  object 0x1435fc00 was not returned to mpool ucp_requests
[1710950554.130253] [node055:682043:0]          mpool.c:43   UCX  WARN  object 0x1435fdc0 was not returned to mpool ucp_requests
[1710950554.130256] [node055:682043:0]          mpool.c:43   UCX  WARN  object 0x1435ff80 was not returned to mpool ucp_requests
[1710950554.130260] [node055:682043:0]          mpool.c:43   UCX  WARN  object 0x14360140 was not returned to mpool ucp_requests
[1710950554.131120] [node055:682053:0]          mpool.c:43   UCX  WARN  object 0x12b8d200 was not returned to mpool ucp_requests
[1710950554.131133] [node055:682053:0]          mpool.c:43   UCX  WARN  object 0x12b8d3c0 was not returned to mpool ucp_requests
[1710950554.131137] [node055:682053:0]          mpool.c:43   UCX  WARN  object 0x12b8d580 was not returned to mpool ucp_requests
[1710950554.131140] [node055:682053:0]          mpool.c:43   UCX  WARN  object 0x12b8d740 was not returned to mpool ucp_requests
[1710950554.131144] [node055:682053:0]          mpool.c:43   UCX  WARN  object 0x12b8d900 was not returned to mpool ucp_requests
[1710950554.131148] [node055:682053:0]          mpool.c:43   UCX  WARN  object 0x12b8dac0 was not returned to mpool ucp_requests
[1710950554.131152] [node055:682053:0]          mpool.c:43   UCX  WARN  object 0x12b8dc80 was not returned to mpool ucp_requests
[1710950554.131179] [node055:682040:0]          mpool.c:43   UCX  WARN  object 0x13487f80 was not returned to mpool ucp_requests
[1710950554.131192] [node055:682040:0]          mpool.c:43   UCX  WARN  object 0x13488140 was not returned to mpool ucp_requests
[1710950554.131199] [node055:682040:0]          mpool.c:43   UCX  WARN  object 0x13488300 was not returned to mpool ucp_requests
[1710950554.131201] [node055:682040:0]          mpool.c:43   UCX  WARN  object 0x134884c0 was not returned to mpool ucp_requests
[1710950554.131204] [node055:682040:0]          mpool.c:43   UCX  WARN  object 0x13488680 was not returned to mpool ucp_requests
[1710950554.131206] [node055:682040:0]          mpool.c:43   UCX  WARN  object 0x13488840 was not returned to mpool ucp_requests
[1710950554.131209] [node055:682040:0]          mpool.c:43   UCX  WARN  object 0x13488a00 was not returned to mpool ucp_requests
[1710950554.131211] [node055:682040:0]          mpool.c:43   UCX  WARN  object 0x13488bc0 was not returned to mpool ucp_requests
[1710950554.131214] [node055:682040:0]          mpool.c:43   UCX  WARN  object 0x13488d80 was not returned to mpool ucp_requests
[1710950554.131216] [node055:682040:0]          mpool.c:43   UCX  WARN  object 0x13488f40 was not returned to mpool ucp_requests
[1710950554.131235] [node055:682046:0]          mpool.c:43   UCX  WARN  object 0x13b75e40 was not returned to mpool ucp_requests
[1710950554.131248] [node055:682046:0]          mpool.c:43   UCX  WARN  object 0x13b76000 was not returned to mpool ucp_requests
[1710950554.131252] [node055:682046:0]          mpool.c:43   UCX  WARN  object 0x13b761c0 was not returned to mpool ucp_requests
[1710950554.131256] [node055:682046:0]          mpool.c:43   UCX  WARN  object 0x13b76380 was not returned to mpool ucp_requests
[1710950554.131259] [node055:682046:0]          mpool.c:43   UCX  WARN  object 0x13b76540 was not returned to mpool ucp_requests
[1710950554.131262] [node055:682046:0]          mpool.c:43   UCX  WARN  object 0x13b76700 was not returned to mpool ucp_requests
[1710950554.131264] [node055:682046:0]          mpool.c:43   UCX  WARN  object 0x13b768c0 was not returned to mpool ucp_requests
[1710950554.131267] [node055:682046:0]          mpool.c:43   UCX  WARN  object 0x13b76a80 was not returned to mpool ucp_requests
[1710950554.131270] [node055:682046:0]          mpool.c:43   UCX  WARN  object 0x13b76c40 was not returned to mpool ucp_requests
[1710950554.131273] [node055:682046:0]          mpool.c:43   UCX  WARN  object 0x13b76e00 was not returned to mpool ucp_requests
[1710950554.131276] [node055:682046:0]          mpool.c:43   UCX  WARN  object 0x13b76fc0 was not returned to mpool ucp_requests
[1710950554.131330] [node055:682047:0]          mpool.c:43   UCX  WARN  object 0x13b66000 was not returned to mpool ucp_requests
[1710950554.131342] [node055:682047:0]          mpool.c:43   UCX  WARN  object 0x13b661c0 was not returned to mpool ucp_requests
[1710950554.131346] [node055:682047:0]          mpool.c:43   UCX  WARN  object 0x13b66380 was not returned to mpool ucp_requests
[1710950554.131349] [node055:682047:0]          mpool.c:43   UCX  WARN  object 0x13b66540 was not returned to mpool ucp_requests
[1710950554.131352] [node055:682047:0]          mpool.c:43   UCX  WARN  object 0x13b66700 was not returned to mpool ucp_requests
[1710950554.131355] [node055:682047:0]          mpool.c:43   UCX  WARN  object 0x13b668c0 was not returned to mpool ucp_requests
[1710950554.131358] [node055:682047:0]          mpool.c:43   UCX  WARN  object 0x13b66a80 was not returned to mpool ucp_requests
[1710950554.131361] [node055:682047:0]          mpool.c:43   UCX  WARN  object 0x13b66c40 was not returned to mpool ucp_requests
[1710950554.131364] [node055:682047:0]          mpool.c:43   UCX  WARN  object 0x13b66e00 was not returned to mpool ucp_requests
[1710950554.131367] [node055:682047:0]          mpool.c:43   UCX  WARN  object 0x13b66fc0 was not returned to mpool ucp_requests
[1710950554.131369] [node055:682047:0]          mpool.c:43   UCX  WARN  object 0x13b67180 was not returned to mpool ucp_requests
[1710950554.131325] [node055:682049:0]          mpool.c:43   UCX  WARN  object 0x13fe0000 was not returned to mpool ucp_requests
[1710950554.131336] [node055:682049:0]          mpool.c:43   UCX  WARN  object 0x13fe01c0 was not returned to mpool ucp_requests
[1710950554.131341] [node055:682049:0]          mpool.c:43   UCX  WARN  object 0x13fe0380 was not returned to mpool ucp_requests
[1710950554.131346] [node055:682049:0]          mpool.c:43   UCX  WARN  object 0x13fe0540 was not returned to mpool ucp_requests
[1710950554.131349] [node055:682049:0]          mpool.c:43   UCX  WARN  object 0x13fe0700 was not returned to mpool ucp_requests
[1710950554.131352] [node055:682049:0]          mpool.c:43   UCX  WARN  object 0x13fe08c0 was not returned to mpool ucp_requests
[1710950554.131355] [node055:682049:0]          mpool.c:43   UCX  WARN  object 0x13fe0a80 was not returned to mpool ucp_requests
[1710950554.131358] [node055:682049:0]          mpool.c:43   UCX  WARN  object 0x13fe0c40 was not returned to mpool ucp_requests
[1710950554.131361] [node055:682049:0]          mpool.c:43   UCX  WARN  object 0x13fe0e00 was not returned to mpool ucp_requests
[1710950554.131363] [node055:682049:0]          mpool.c:43   UCX  WARN  object 0x13fe0fc0 was not returned to mpool ucp_requests
[1710950554.131366] [node055:682049:0]          mpool.c:43   UCX  WARN  object 0x13fe1180 was not returned to mpool ucp_requests
[1710950554.131295] [node055:682051:0]          mpool.c:43   UCX  WARN  object 0x12ceb0c0 was not returned to mpool ucp_requests
[1710950554.131307] [node055:682051:0]          mpool.c:43   UCX  WARN  object 0x12ceb280 was not returned to mpool ucp_requests
[1710950554.131311] [node055:682051:0]          mpool.c:43   UCX  WARN  object 0x12ceb440 was not returned to mpool ucp_requests
[1710950554.131315] [node055:682051:0]          mpool.c:43   UCX  WARN  object 0x12ceb600 was not returned to mpool ucp_requests
[1710950554.131319] [node055:682051:0]          mpool.c:43   UCX  WARN  object 0x12ceb7c0 was not returned to mpool ucp_requests
[1710950554.131322] [node055:682051:0]          mpool.c:43   UCX  WARN  object 0x12ceb980 was not returned to mpool ucp_requests
[1710950554.131325] [node055:682051:0]          mpool.c:43   UCX  WARN  object 0x12cebb40 was not returned to mpool ucp_requests
[1710950554.131329] [node055:682051:0]          mpool.c:43   UCX  WARN  object 0x12cebd00 was not returned to mpool ucp_requests
[1710950554.131332] [node055:682051:0]          mpool.c:43   UCX  WARN  object 0x12cebec0 was not returned to mpool ucp_requests
[1710950554.131156] [node055:682053:0]          mpool.c:43   UCX  WARN  object 0x12b8de40 was not returned to mpool ucp_requests
[1710950554.131159] [node055:682053:0]          mpool.c:43   UCX  WARN  object 0x12b8e000 was not returned to mpool ucp_requests


-------------------------------------------------------------------------------
                          DFT DISPERSION CORRECTION                            
                                                                               
                              DFTD3 V3.1  Rev 1                                
                          USING Becke-Johnson damping                          
-------------------------------------------------------------------------------
The PBE0 functional is recognized
Active option DFTDOPT                   ...         4   

molecular C6(AA) [au] = 70580.186383 


            DFT-D V3
 parameters
 s6 scaling factor         :     1.0000 
 a1 scaling factor         :     0.4145 
 s8 scaling factor         :     1.2177 
 a2 scaling factor         :     4.8593 
 ad hoc parameters k1-k3   :    16.0000     1.3333    -4.0000 

 Edisp/kcal,au: -69.605945352448  -0.110924122750 
 E6   /kcal   : -44.915027376 
 E8   /kcal   : -24.690917977 
 % E8         :  35.472426747 

-------------------------   ----------------
Dispersion correction           -0.110924123
-------------------------   ----------------


-------------------------   --------------------
FINAL SINGLE POINT ENERGY     -1805.028802090739
-------------------------   --------------------


           ************************************************************
           *        Program running with 20 parallel MPI-processes    *
           *              working on a common directory               *
           ************************************************************
------------------------------------------------------------------------------
                         ORCA SCF GRADIENT CALCULATION
------------------------------------------------------------------------------

 ... reading COSX grid (gridx3)
Gradient of the Kohn-Sham DFT energy:
Kohn-Sham wavefunction type      ... RKS
Hartree-Fock exchange scaling    ...    0.250
Number of operators              ...    1
Number of atoms                  ...   82
Basis set dimensions             ... 1542
Integral neglect threshold       ... 2.5e-11
Integral primitive cutoff        ... 2.5e-12
SHARK Integral package           ... ON

Nuc. rep. gradient       (SHARK) ... done (  0.0 sec)
HCore & Overlap gradient (SHARK) ... done (  1.9 sec)
RI-J gradient            (SHARK) ... done (  8.1 sec)
COSX-gradient                    ... done ( 69.4 sec)
Exchange-correlation gradient    ... done
Dispersion correction            ... done

------------------
CARTESIAN GRADIENT
------------------

   1   O   :   -0.002345503   -0.011753460    0.011116988
   2   O   :    0.008037923    0.022566368   -0.020573942
   3   N   :    0.029111937   -0.039291045   -0.003774120
   4   N   :   -0.005455748    0.012204441    0.009730395
   5   C   :   -0.049236304    0.036825011   -0.010765326
   6   C   :    0.007420860   -0.009642011    0.000389495
   7   H   :    0.003381428   -0.000315657    0.001671616
   8   C   :   -0.007184195   -0.002361459    0.005062167
   9   C   :    0.002196774    0.003972062    0.004915457
  10   H   :    0.000292592    0.001898370    0.002417332
  11   C   :    0.007602348    0.003161894    0.000998863
  12   H   :    0.001390216    0.001010893    0.000535769
  13   C   :    0.002446043    0.001588496    0.001426273
  14   H   :    0.000999654    0.000671170   -0.000489344
  15   C   :    0.002303820   -0.001235941   -0.007085583
  16   H   :    0.000951953   -0.000036321   -0.001732817
  17   C   :   -0.002746610   -0.000653129   -0.003687131
  18   H   :   -0.000582626   -0.000704560   -0.004180392
  19   C   :   -0.005390981    0.013008170    0.002586070
  20   C   :   -0.000681905   -0.002984360   -0.001113639
  21   H   :    0.002025174   -0.000323883   -0.000302701
  22   H   :    0.001379153   -0.003550104   -0.000525147
  23   H   :    0.001566925   -0.000802276    0.001193627
  24   C   :    0.003232870   -0.003606736    0.000879468
  25   H   :   -0.000601970    0.000001664   -0.001010824
  26   H   :   -0.001764166   -0.000882980   -0.003361673
  27   H   :    0.000411667    0.001785936   -0.001986715
  28   C   :    0.003844542   -0.003625443   -0.000703219
  29   H   :   -0.003389338   -0.001832475    0.000910875
  30   H   :   -0.002058914   -0.000434208    0.000705912
  31   H   :   -0.001245494    0.000388394    0.002395086
  32   C   :    0.001312146    0.002768035   -0.011060650
  33   C   :    0.013406638   -0.011213966   -0.005161701
  34   C   :   -0.012482201    0.006910185    0.004074538
  35   H   :   -0.005581808   -0.001087818    0.003616691
  36   C   :    0.002545778   -0.005217671    0.002424048
  37   H   :   -0.000580137   -0.000661447    0.001678917
  38   C   :   -0.008583248   -0.002348618    0.005642034
  39   H   :   -0.001665639   -0.000321180    0.001387827
  40   C   :    0.003924782    0.001594509    0.000182509
  41   H   :   -0.001341757   -0.002321001    0.004808541
  42   C   :   -0.000014296   -0.009256526    0.003626875
  43   C   :   -0.000546296    0.003704369    0.001569207
  44   H   :    0.000841253    0.000344595    0.001675090
  45   H   :    0.004634779    0.001530209   -0.001355824
  46   H   :    0.001112006    0.001110878   -0.002349413
  47   C   :   -0.000430664    0.001036664   -0.000825074
  48   H   :   -0.000671026    0.001435625    0.000292751
  49   H   :   -0.000544626    0.000426584   -0.002631821
  50   H   :   -0.001824486   -0.000908893   -0.001334245
  51   C   :    0.002116909    0.010465814   -0.002797210
  52   H   :    0.000947606    0.000834923    0.001579753
  53   H   :   -0.001526591    0.000979255   -0.001972179
  54   H   :   -0.002940299    0.005761602    0.000688033
  55   C   :    0.020314327   -0.015630330    0.019762709
  56   C   :    0.002137666   -0.002171097    0.001540193
  57   C   :    0.005782957   -0.000565402    0.001168344
  58   H   :   -0.001179632   -0.001078572    0.003213652
  59   C   :   -0.006559271   -0.002176092    0.002731711
  60   H   :   -0.002204793   -0.000717012    0.001446285
  61   C   :   -0.003787073    0.000452715   -0.001261201
  62   H   :   -0.002185218    0.000288859   -0.000256146
  63   C   :   -0.006456649    0.002185275   -0.003958495
  64   H   :   -0.001508524    0.001229344   -0.001809143
  65   C   :    0.006631252   -0.001072524   -0.000610837
  66   H   :    0.000521949    0.002072876   -0.003413016
  67   H   :   -0.001189569    0.000572183   -0.008695978
  68   O   :   -0.008003834   -0.000063057    0.000933747
  69   C   :   -0.003102766    0.001474265    0.016501877
  70   C   :   -0.002853054   -0.001841334   -0.008128102
  71   C   :   -0.007633720   -0.001558108    0.000130920
  72   H   :   -0.001245405    0.000328132    0.003230358
  73   C   :    0.004504416    0.001517506    0.005338768
  74   H   :    0.000629172    0.000441131    0.002113244
  75   C   :    0.003935898    0.000844076    0.001655801
  76   H   :    0.001916120    0.000432511    0.000645024
  77   C   :    0.007230277    0.000844729   -0.002310043
  78   H   :    0.001987484    0.000145610   -0.001170111
  79   C   :   -0.004320778   -0.001111618   -0.002702502
  80   H   :    0.000723093   -0.000085762   -0.003586667
  81   O   :   -0.001325662   -0.003327494   -0.020398006
  82   H   :    0.009848805   -0.002313051    0.007852947

Difference to translation invariance:
           :    0.0006284175   -0.0002692904   -0.0006331505

Difference to rotation invariance:
           :   -0.0073883599    0.0082170657   -0.0030096327

Norm of the cartesian gradient     ...    0.1123647676
RMS gradient                       ...    0.0071641159
MAX gradient                       ...    0.0492363035

-------
TIMINGS
-------

Total SCF gradient time            ...      110.929 sec

One electron gradient       ....       1.878 sec  (  1.7%)
RI-J Coulomb gradient       ....       8.071 sec  (  7.3%)
COSX gradient               ....      69.425 sec  ( 62.6%)
XC gradient                 ....      11.214 sec  ( 10.1%)
CPCM gradient               ....       3.810 sec  (  3.4%)
   A-Matrix (El+Nuc)        ....       0.959 sec  (  0.9%)
   Potential                ....       2.851 sec  (  2.6%)

Maximum memory used throughout the entire SCFGRAD-calculation: 358.6 MB
------------------------------------------------------------------------------
                         ORCA GEOMETRY RELAXATION STEP
------------------------------------------------------------------------------

Reading the OPT-File                    .... done
Getting information on internals        .... done
Copying old internal coords+grads       .... done
Making the new internal coordinates     .... (new redundants).... done
Validating the new internal coordinates .... (new redundants).... done
Calculating the B-matrix                .... done
Calculating the G,G- and P matrices     .... done
Transforming gradient to internals      .... done
Projecting the internal gradient        .... done
Number of atoms                         ....  82
Number of internal coordinates          .... 437
Current Energy                          .... -1805.028802091 Eh
Current gradient norm                   ....     0.112364768 Eh/bohr
Maximum allowed component of the step   ....  0.150
Current trust radius                    ....  0.300
Evaluating the initial hessian          ....  (Almloef) done
Projecting the Hessian                  .... done
Forming the augmented Hessian           .... done
Diagonalizing the augmented Hessian     .... done
Last element of RFO vector              ....  0.946206741
Lowest eigenvalues of augmented Hessian:
 -0.024026647  0.000330250  0.000484626  0.000767411  0.002373947
Length of the computed step             ....  0.341957692
Warning: the length of the step is outside the trust region - taking restricted step instead
The input lambda is                     ....    -0.024027
   iter:   1  x=   -0.031489  g=    3.609566 f(x)=     0.026935
   iter:   2  x=   -0.034085  g=    2.229260 f(x)=     0.005787
   iter:   3  x=   -0.034290  g=    1.934711 f(x)=     0.000396
   iter:   4  x=   -0.034291  g=    1.914069 f(x)=     0.000002
   iter:   5  x=   -0.034291  g=    1.913958 f(x)=     0.000000
   iter:   6  x=   -0.034291  g=    1.913958 f(x)=     0.000000
The output lambda is                    ....    -0.034291 (6 iterations)
The final length of the internal step   ....  0.300000000
Converting the step to cartesian space:
 Initial RMS(Int)=    0.0143509462
Transforming coordinates:
 Iter   0:  RMS(Cart)=    0.1763094642 RMS(Int)=    0.9006153347
 Iter   1:  RMS(Cart)=    0.0097764309 RMS(Int)=    0.0027924498
 Iter   2:  RMS(Cart)=    0.0007064278 RMS(Int)=    0.0001337769
 Iter   3:  RMS(Cart)=    0.0000773195 RMS(Int)=    0.0000180547
 Iter   4:  RMS(Cart)=    0.0000068781 RMS(Int)=    0.0000016644
 Iter   5:  RMS(Cart)=    0.0000007953 RMS(Int)=    0.0000001416
 Iter   6:  RMS(Cart)=    0.0000000741 RMS(Int)=    0.0000000187
done
Storing new coordinates                 .... done

                                .--------------------.
          ----------------------|Geometry convergence|-------------------------
          Item                value                   Tolerance       Converged
          ---------------------------------------------------------------------
          RMS gradient        0.0050791052            0.0001000000      NO
          MAX gradient        0.0530616420            0.0003000000      NO
          RMS step            0.0143509462            0.0020000000      NO
          MAX step            0.0655773661            0.0040000000      NO
          ........................................................
          Max(Bonds)      0.0347      Max(Angles)    2.51
          Max(Dihed)        3.57      Max(Improp)    0.00
          ---------------------------------------------------------------------

The optimization has not yet converged - more geometry cycles are needed


    ---------------------------------------------------------------------------
                         Redundant Internal Coordinates
                            (Angstroem and degrees)

        Definition                    Value    dE/dq     Step     New-Value
    ----------------------------------------------------------------------------
     1. B(C   4,N   2)                1.2972  0.053062 -0.0347    1.2624   
     2. B(C   4,O   0)                1.3514 -0.019848  0.0153    1.3667   
     3. B(C   5,N   3)                1.4723  0.023694 -0.0280    1.4443   
     4. B(C   5,C   4)                1.5563  0.014747 -0.0218    1.5345   
     5. B(H   6,C   5)                1.0971  0.002427 -0.0033    1.0938   
     6. B(C   7,C   5)                1.5284  0.009314 -0.0122    1.5163   
     7. B(C   8,C   7)                1.4084  0.014973 -0.0130    1.3954   
     8. B(H   9,C   8)                1.0892  0.002581 -0.0035    1.0857   
     9. B(C  10,C   8)                1.3953  0.009285 -0.0077    1.3877   
    10. B(H  11,C  10)                1.0866  0.001696 -0.0022    1.0843   
    11. B(C  12,C  10)                1.3916  0.003219 -0.0025    1.3891   
    12. B(H  13,C  12)                1.0863  0.001261 -0.0017    1.0846   
    13. B(C  14,C  12)                1.3930  0.006474 -0.0051    1.3879   
    14. B(H  15,C  14)                1.0869  0.001880 -0.0025    1.0844   
    15. B(C  16,C   7)                1.4024  0.012488 -0.0107    1.3917   
    16. B(C  16,C  14)                1.3976  0.008137 -0.0067    1.3909   
    17. B(H  17,C  16)                1.0872  0.003321 -0.0044    1.0827   
    18. B(C  18,N   2)                1.4789  0.003581 -0.0043    1.4746   
    19. B(C  19,C  18)                1.5421  0.008279 -0.0112    1.5309   
    20. B(H  20,C  19)                1.0963  0.001668 -0.0023    1.0940   
    21. B(H  21,C  19)                1.0958  0.002905 -0.0040    1.0918   
    22. B(H  22,C  19)                1.0963  0.001714 -0.0023    1.0939   
    23. B(C  23,C  18)                1.5327  0.004658 -0.0061    1.5266   
    24. B(H  24,C  23)                1.0925  0.000625 -0.0008    1.0916   
    25. B(H  25,C  23)                1.0961  0.002519 -0.0034    1.0926   
    26. B(H  26,C  23)                1.0959  0.002108 -0.0029    1.0930   
    27. B(C  27,C  18)                1.5338  0.005854 -0.0077    1.5261   
    28. B(H  28,C  27)                1.0960  0.002385 -0.0033    1.0928   
    29. B(H  29,C  27)                1.0934  0.001379 -0.0019    1.0915   
    30. B(H  30,C  27)                1.0960  0.001980 -0.0027    1.0933   
    31. B(C  31,N   3)                1.3899  0.008274 -0.0076    1.3823   
    32. B(C  32,C  31)                1.4258  0.009840 -0.0092    1.4167   
    33. B(C  33,C  32)                1.4189  0.022649 -0.0203    1.3985   
    34. B(H  34,C  33)                1.0860  0.002838 -0.0038    1.0822   
    35. B(C  35,C  33)                1.3943  0.005612 -0.0046    1.3898   
    36. B(H  36,C  35)                1.0865  0.001448 -0.0019    1.0846   
    37. B(C  37,C  35)                1.3797 -0.003773  0.0031    1.3828   
    38. B(H  38,C  37)                1.0862  0.000551 -0.0011    1.0851   
    39. B(C  39,C  37)                1.3931  0.008787 -0.0071    1.3860   
    40. B(C  39,C  31)                1.4128  0.011900 -0.0106    1.4022   
    41. B(H  40,C  39)                1.0863  0.001425 -0.0019    1.0845   
    42. B(C  41,C  32)                1.5587  0.016680 -0.0238    1.5349   
    43. B(C  42,C  41)                1.5485  0.007653 -0.0106    1.5380   
    44. B(H  43,C  42)                1.0962  0.001867 -0.0026    1.0937   
    45. B(H  44,C  42)                1.0970  0.002540 -0.0035    1.0935   
    46. B(H  45,C  42)                1.0917  0.001213 -0.0016    1.0900   
    47. B(C  46,C  41)                1.5415  0.004816 -0.0066    1.5349   
    48. B(H  47,C  46)                1.0907 -0.001525  0.0020    1.0927   
    49. B(H  48,C  46)                1.0966  0.001678 -0.0023    1.0943   
    50. B(H  49,C  46)                1.0963  0.002125 -0.0029    1.0934   
    51. B(C  50,C  41)                1.5570  0.014329 -0.0204    1.5367   
    52. B(H  51,C  50)                1.0964  0.001839 -0.0025    1.0939   
    53. B(H  52,C  50)                1.0961  0.001700 -0.0023    1.0938   
    54. B(H  53,C  50)                1.0971  0.003627 -0.0050    1.0921   
    55. B(C  54,O   1)                1.2212  0.028617 -0.0141    1.2071   
    56. B(C  54,O   0)                1.3520 -0.000807  0.0004    1.3524   
    57. B(C  55,C  54)                1.4870  0.008375 -0.0095    1.4775   
    58. B(C  56,C  55)                1.4012  0.008730 -0.0071    1.3940   
    59. B(H  57,C  56)                1.0869  0.004278 -0.0051    1.0819   
    60. B(H  57,H  38)                3.7444  0.001918 -0.0207    3.7238   
    61. B(C  58,C  56)                1.3966  0.011275 -0.0093    1.3873   
    62. B(H  59,C  58)                1.0874  0.002641 -0.0035    1.0839   
    63. B(C  60,C  58)                1.3944  0.005790 -0.0046    1.3898   
    64. B(H  61,C  60)                1.0875  0.002224 -0.0030    1.0845   
    65. B(C  62,C  60)                1.3941  0.004842 -0.0039    1.3903   
    66. B(H  63,C  62)                1.0873  0.002581 -0.0034    1.0839   
    67. B(C  64,C  62)                1.3959  0.011702 -0.0096    1.3863   
    68. B(C  64,C  55)                1.4016  0.008264 -0.0070    1.3946   
    69. B(H  65,H  47)                3.2321 -0.000019 -0.0011    3.2310   
    70. B(H  65,C  64)                1.0885  0.003462 -0.0046    1.0839   
    71. B(H  66,N   3)                1.0150  0.007938 -0.0091    1.0058   
    72. B(C  68,O  67)                1.2184  0.007042 -0.0034    1.2149   
    73. B(C  69,C  68)                1.4827  0.002616 -0.0031    1.4796   
    74. B(C  70,C  69)                1.4007  0.007407 -0.0062    1.3944   
    75. B(H  71,C  70)                1.0880  0.003055 -0.0041    1.0840   
    76. B(C  72,C  70)                1.3962  0.010870 -0.0089    1.3873   
    77. B(H  73,C  72)                1.0870  0.002236 -0.0030    1.0841   
    78. B(C  74,C  72)                1.3948  0.005967 -0.0048    1.3900   
    79. B(H  75,C  74)                1.0873  0.002058 -0.0027    1.0846   
    80. B(C  76,C  74)                1.3950  0.006052 -0.0049    1.3901   
    81. B(H  77,C  76)                1.0870  0.002260 -0.0030    1.0840   
    82. B(C  78,C  76)                1.3965  0.010632 -0.0087    1.3878   
    83. B(C  78,C  69)                1.4006  0.007606 -0.0064    1.3942   
    84. B(H  79,C  12)                3.8961  0.001698 -0.0123    3.8837   
    85. B(H  79,C  78)                1.0875  0.003882 -0.0048    1.0826   
    86. B(O  80,C  68)                1.3432  0.012073 -0.0093    1.3340   
    87. B(H  81,N   2)                1.8024  0.001651 -0.0194    1.7830   
    88. B(H  81,O  80)                0.9899 -0.009891  0.0101    1.0000   
    89. A(C   4,O   0,C  54)          115.90 -0.016388    2.23    118.13   
    90. A(C  18,N   2,H  81)          113.40 -0.001656    0.94    114.35   
    91. A(C   4,N   2,C  18)          122.34 -0.000454    0.37    122.71   
    92. A(C   4,N   2,H  81)          124.22  0.002130   -1.31    122.91   
    93. A(C   5,N   3,H  66)          111.32 -0.006761    1.05    112.36   
    94. A(C  31,N   3,H  66)          115.70 -0.005398    0.66    116.36   
    95. A(C   5,N   3,C  31)          125.77  0.013334   -1.88    123.89   
    96. A(N   2,C   4,C   5)          120.50  0.002519   -0.83    119.67   
    97. A(O   0,C   4,N   2)          121.83 -0.001559    0.48    122.31   
    98. A(O   0,C   4,C   5)          117.08 -0.000841    0.22    117.30   
    99. A(N   3,C   5,C   4)          115.59  0.002927   -0.57    115.02   
   100. A(N   3,C   5,H   6)          108.32  0.002052   -0.58    107.74   
   101. A(C   4,C   5,H   6)          104.48 -0.000768   -0.31    104.16   
   102. A(N   3,C   5,C   7)          107.78 -0.004006    1.16    108.94   
   103. A(C   4,C   5,C   7)          114.65  0.001112   -0.15    114.50   
   104. A(H   6,C   5,C   7)          105.32 -0.001397    0.43    105.75   
   105. A(C   5,C   7,C   8)          118.50  0.004439   -0.58    117.92   
   106. A(C   5,C   7,C  16)          123.35  0.000200    0.04    123.39   
   107. A(C   8,C   7,C  16)          118.14 -0.004631    0.55    118.69   
   108. A(C   7,C   8,H   9)          119.81  0.000860   -0.13    119.68   
   109. A(H   9,C   8,C  10)          119.09 -0.002117    0.31    119.41   
   110. A(C   7,C   8,C  10)          121.09  0.001256   -0.19    120.91   
   111. A(C   8,C  10,H  11)          119.93  0.000699   -0.11    119.82   
   112. A(H  11,C  10,C  12)          120.17 -0.000487    0.06    120.24   
   113. A(C   8,C  10,C  12)          119.90 -0.000211    0.05    119.95   
   114. A(H  13,C  12,C  14)          120.07 -0.001025    0.10    120.17   
   115. A(C  10,C  12,H  13)          120.07 -0.001121    0.11    120.18   
   116. A(C  10,C  12,C  14)          119.86  0.002143   -0.21    119.64   
   117. A(H  15,C  14,C  16)          119.74  0.000415   -0.08    119.66   
   118. A(C  12,C  14,H  15)          119.96 -0.000761    0.09    120.05   
   119. A(C  12,C  14,C  16)          120.30  0.000346   -0.01    120.28   
   120. A(C  14,C  16,H  17)          118.14 -0.003226    0.48    118.62   
   121. A(C   7,C  16,H  17)          121.16  0.002156   -0.31    120.84   
   122. A(C   7,C  16,C  14)          120.70  0.001067   -0.17    120.53   
   123. A(N   2,C  18,C  19)          105.88  0.000563   -0.01    105.87   
   124. A(C  23,C  18,C  27)          112.07  0.001294   -0.37    111.70   
   125. A(C  19,C  18,C  27)          107.71 -0.001356    0.52    108.23   
   126. A(N   2,C  18,C  27)          111.47  0.000587   -0.40    111.07   
   127. A(C  19,C  18,C  23)          107.69 -0.001112    0.52    108.21   
   128. A(N   2,C  18,C  23)          111.67 -0.000150   -0.17    111.51   
   129. A(C  18,C  19,H  21)          111.48  0.003232   -0.59    110.89   
   130. A(H  21,C  19,H  22)          107.71 -0.001860    0.26    107.98   
   131. A(C  18,C  19,H  20)          111.12  0.000699   -0.10    111.02   
   132. A(H  20,C  19,H  22)          107.43 -0.001343    0.34    107.76   
   133. A(C  18,C  19,H  22)          111.16  0.000774   -0.11    111.04   
   134. A(H  20,C  19,H  21)          107.76 -0.001809    0.25    108.01   
   135. A(H  25,C  23,H  26)          107.91 -0.001717    0.12    108.03   
   136. A(H  24,C  23,H  26)          107.58 -0.001319    0.36    107.94   
   137. A(C  18,C  23,H  26)          111.10  0.001070   -0.20    110.90   
   138. A(H  24,C  23,H  25)          106.51 -0.002291    0.42    106.93   
   139. A(C  18,C  23,H  25)          111.02  0.003841   -0.70    110.32   
   140. A(C  18,C  23,H  24)          112.48  0.000067    0.06    112.54   
   141. A(H  29,C  27,H  30)          107.39 -0.001825    0.41    107.80   
   142. A(H  28,C  27,H  30)          107.90 -0.001851    0.15    108.06   
   143. A(C  18,C  27,H  30)          111.01  0.001283   -0.24    110.76   
   144. A(H  28,C  27,H  29)          106.72 -0.002847    0.53    107.25   
   145. A(C  18,C  27,H  29)          112.59  0.001047   -0.11    112.48   
   146. A(C  18,C  27,H  28)          110.99  0.003763   -0.67    110.32   
   147. A(N   3,C  31,C  39)          120.20  0.003698   -0.47    119.73   
   148. A(N   3,C  31,C  32)          121.45  0.001866   -0.18    121.28   
   149. A(C  32,C  31,C  39)          118.22 -0.005613    0.73    118.95   
   150. A(C  31,C  32,C  33)          117.34 -0.001012    0.07    117.41   
   151. A(C  33,C  32,C  41)          118.47 -0.000892    0.15    118.63   
   152. A(C  31,C  32,C  41)          124.18  0.001896   -0.22    123.97   
   153. A(H  34,C  33,C  35)          115.82 -0.005608    0.85    116.67   
   154. A(C  32,C  33,C  35)          122.68 -0.001235    0.15    122.82   
   155. A(C  32,C  33,H  34)          121.49  0.006846   -1.00    120.49   
   156. A(H  36,C  35,C  37)          120.38 -0.002348    0.30    120.68   
   157. A(C  33,C  35,C  37)          119.50  0.002459   -0.26    119.23   
   158. A(C  33,C  35,H  36)          120.10 -0.000116   -0.03    120.07   
   159. A(C  35,C  37,H  38)          120.49 -0.001561    0.20    120.68   
   160. A(H  38,C  37,C  39)          120.13  0.000866   -0.21    119.93   
   161. A(C  35,C  37,C  39)          119.38  0.000695    0.01    119.39   
   162. A(C  37,C  39,H  40)          116.17 -0.007513    1.06    117.22   
   163. A(C  31,C  39,H  40)          121.31  0.002942   -0.49    120.81   
   164. A(C  31,C  39,C  37)          122.52  0.004554   -0.55    121.96   
   165. A(C  46,C  41,C  50)          105.91 -0.002106    0.77    106.68   
   166. A(C  42,C  41,C  50)          104.58 -0.003782    1.11    105.69   
   167. A(C  32,C  41,C  50)          113.31  0.005581   -1.79    111.52   
   168. A(C  42,C  41,C  46)          110.32  0.002225   -0.09    110.23   
   169. A(C  32,C  41,C  46)          110.21 -0.001845    0.24    110.45   
   170. A(C  32,C  41,C  42)          112.22 -0.000149   -0.16    112.05   
   171. A(H  44,C  42,H  45)          105.25 -0.003690    0.80    106.05   
   172. A(H  43,C  42,H  45)          107.93  0.000228   -0.06    107.87   
   173. A(C  41,C  42,H  45)          113.61 -0.000240    0.10    113.71   
   174. A(H  43,C  42,H  44)          107.50 -0.002005    0.19    107.69   
   175. A(C  41,C  42,H  44)          111.17  0.005443   -0.89    110.28   
   176. A(C  41,C  42,H  43)          111.02 -0.000107   -0.07    110.95   
   177. A(H  48,C  46,H  49)          107.58 -0.001683    0.22    107.80   
   178. A(H  47,C  46,H  49)          107.38 -0.000616    0.16    107.54   
   179. A(C  41,C  46,H  49)          111.06  0.001148   -0.20    110.86   
   180. A(H  47,C  46,H  48)          106.54 -0.001370    0.25    106.79   
   181. A(C  41,C  46,H  48)          111.06  0.002766   -0.48    110.58   
   182. A(C  41,C  46,H  47)          112.95 -0.000507    0.09    113.04   
   183. A(H  52,C  50,H  53)          105.99 -0.003770    0.67    106.66   
   184. A(H  51,C  50,H  53)          107.19 -0.003004    0.44    107.63   
   185. A(C  41,C  50,H  53)          111.27  0.007583   -1.28    109.99   
   186. A(H  51,C  50,H  52)          108.58  0.000806   -0.10    108.48   
   187. A(C  41,C  50,H  52)          112.03 -0.000722    0.14    112.18   
   188. A(C  41,C  50,H  51)          111.51 -0.001201    0.17    111.68   
   189. A(O   1,C  54,C  55)          123.14 -0.008020    0.95    124.09   
   190. A(O   0,C  54,C  55)          110.23 -0.014142    1.59    111.81   
   191. A(O   0,C  54,O   1)          126.58  0.022132   -2.51    124.07   
   192. A(C  56,C  55,C  64)          119.49 -0.002770    0.35    119.83   
   193. A(C  54,C  55,C  64)          118.13  0.001021   -0.06    118.07   
   194. A(C  54,C  55,C  56)          122.37  0.001750   -0.29    122.08   
   195. A(H  57,C  56,C  58)          118.72 -0.003032    0.44    119.17   
   196. A(C  55,C  56,C  58)          120.07  0.000972   -0.15    119.93   
   197. A(C  55,C  56,H  57)          121.19  0.002052   -0.29    120.90   
   198. A(H  59,C  58,C  60)          119.98 -0.000934    0.13    120.11   
   199. A(C  56,C  58,C  60)          120.12  0.000377   -0.04    120.08   
   200. A(C  56,C  58,H  59)          119.90  0.000555   -0.09    119.81   
   201. A(H  61,C  60,C  62)          119.95 -0.000010   -0.01    119.94   
   202. A(C  58,C  60,C  62)          120.10 -0.000051    0.03    120.13   
   203. A(C  58,C  60,H  61)          119.95  0.000060   -0.02    119.93   
   204. A(H  63,C  62,C  64)          119.98  0.000454   -0.08    119.91   
   205. A(C  60,C  62,C  64)          119.98  0.000356   -0.03    119.95   
   206. A(C  60,C  62,H  63)          120.04 -0.000810    0.11    120.15   
   207. A(C  62,C  64,H  65)          119.39 -0.002670    0.39    119.78   
   208. A(C  55,C  64,H  65)          120.37  0.001556   -0.23    120.14   
   209. A(C  55,C  64,C  62)          120.24  0.001114   -0.16    120.08   
   210. A(O  67,C  68,C  69)          125.38  0.008204   -0.95    124.43   
   211. A(C  69,C  68,O  80)          112.26 -0.007531    0.85    113.11   
   212. A(O  67,C  68,O  80)          122.36 -0.000680    0.10    122.46   
   213. A(C  68,C  69,C  70)          118.36 -0.000065    0.07    118.43   
   214. A(C  70,C  69,C  78)          119.63 -0.001127    0.15    119.79   
   215. A(C  68,C  69,C  78)          122.00  0.001187   -0.22    121.78   
   216. A(H  71,C  70,C  72)          119.65 -0.001713    0.26    119.91   
   217. A(C  69,C  70,C  72)          120.15 -0.000024   -0.01    120.13   
   218. A(C  69,C  70,H  71)          120.20  0.001737   -0.25    119.95   
   219. A(H  73,C  72,C  74)          120.07 -0.000548    0.07    120.14   
   220. A(C  70,C  72,C  74)          119.99  0.000559   -0.07    119.92   
   221. A(C  70,C  72,H  73)          119.94 -0.000011   -0.01    119.94   
   222. A(H  75,C  74,C  76)          119.93 -0.000017   -0.00    119.93   
   223. A(C  72,C  74,C  76)          120.12  0.000013    0.01    120.13   
   224. A(C  72,C  74,H  75)          119.95  0.000004   -0.01    119.94   
   225. A(H  77,C  76,C  78)          119.87  0.000510   -0.07    119.80   
   226. A(C  74,C  76,C  78)          120.05 -0.000188    0.03    120.08   
   227. A(C  74,C  76,H  77)          120.07 -0.000323    0.05    120.12   
   228. A(C  76,C  78,H  79)          119.38 -0.001508    0.24    119.62   
   229. A(C  69,C  78,H  79)          120.55  0.000738   -0.13    120.43   
   230. A(C  69,C  78,C  76)          120.06  0.000765   -0.11    119.95   
   231. A(C  68,O  80,H  81)          105.83 -0.012054    1.81    107.64   
   232. A(N   2,H  81,O  80)          169.13 -0.006551    0.28    169.41   
   233. D(C   5,C   4,N   2,C  18)    174.72  0.000281   -0.70    174.02   
   234. D(C   5,C   4,O   0,C  54)     65.40 -0.003592    3.57     68.97   
   235. D(O   0,C   4,N   2,C  18)      3.74 -0.000558    0.34      4.08   
   236. D(N   2,C   4,O   0,C  54)   -123.33 -0.002486    2.48   -120.86   
   237. D(O   0,C   4,N   2,H  81)   -173.86 -0.001135    0.15   -173.72   
   238. D(C   5,C   4,N   2,H  81)     -2.89 -0.000295   -0.89     -3.78   
   239. D(C   7,C   5,C   4,O   0)   -131.21 -0.001721    0.28   -130.93   
   240. D(H   6,C   5,N   3,H  66)    165.65 -0.002446    0.91    166.56   
   241. D(N   3,C   5,C   4,O   0)     -4.89 -0.003763    1.29     -3.60   
   242. D(C   7,C   5,N   3,H  66)     52.17  0.000171    0.11     52.28   
   243. D(N   3,C   5,C   4,N   2)   -176.28 -0.004482    2.25   -174.03   
   244. D(H   6,C   5,C   4,O   0)    114.04 -0.000107    0.04    114.07   
   245. D(H   6,C   5,C   4,N   2)    -57.36 -0.000825    1.00    -56.36   
   246. D(C   7,C   5,C   4,N   2)     57.40 -0.002440    1.24     58.64   
   247. D(C   7,C   5,N   3,C  31)   -159.09 -0.000110    0.11   -158.98   
   248. D(H   6,C   5,N   3,C  31)    -45.61 -0.002727    0.91    -44.70   
   249. D(C   4,C   5,N   3,H  66)    -77.57 -0.000182   -0.25    -77.81   
   250. D(C   4,C   5,N   3,C  31)     71.17 -0.000463   -0.25     70.93   
   251. D(C  16,C   7,C   5,H   6)    143.05 -0.000598   -0.12    142.93   
   252. D(C   8,C   7,C   5,C   4)   -152.69  0.000989    0.39   -152.30   
   253. D(C  16,C   7,C   5,C   4)     28.78  0.000644    0.07     28.85   
   254. D(C   8,C   7,C   5,N   3)     77.05 -0.000410    0.27     77.32   
   255. D(C   8,C   7,C   5,H   6)    -38.43 -0.000253    0.20    -38.23   
   256. D(C  16,C   7,C   5,N   3)   -101.48 -0.000755   -0.05   -101.52   
   257. D(C  10,C   8,C   7,C  16)     -1.60 -0.001135    0.89     -0.71   
   258. D(H   9,C   8,C   7,C  16)    178.53 -0.000698    0.80    179.33   
   259. D(H   9,C   8,C   7,C   5)     -0.07 -0.001089    0.50      0.43   
   260. D(C  10,C   8,C   7,C   5)    179.80 -0.001526    0.60    180.39   
   261. D(H  11,C  10,C   8,H   9)      0.53 -0.000098   -0.06      0.46   
   262. D(H  11,C  10,C   8,C   7)   -179.34  0.000332   -0.15   -179.50   
   263. D(C  12,C  10,C   8,C   7)      0.71  0.000361   -0.33      0.38   
   264. D(C  12,C  10,C   8,H   9)   -179.42 -0.000068   -0.24   -179.66   
   265. D(C  14,C  12,C  10,H  11)   -179.62  0.000583   -0.44   -180.07   
   266. D(C  14,C  12,C  10,C   8)      0.32  0.000554   -0.27      0.05   
   267. D(H  13,C  12,C  10,H  11)      0.03 -0.000080   -0.01      0.02   
   268. D(H  13,C  12,C  10,C   8)    179.97 -0.000109    0.17    180.14   
   269. D(C  16,C  14,C  12,H  13)    179.92  0.000094   -0.17    179.76   
   270. D(C  16,C  14,C  12,C  10)     -0.42 -0.000569    0.27     -0.15   
   271. D(H  15,C  14,C  12,H  13)     -0.14  0.000199   -0.11     -0.25   
   272. D(H  15,C  14,C  12,C  10)    179.51 -0.000464    0.33    179.84   
   273. D(H  17,C  16,C  14,H  15)     -0.14  0.000141    0.02     -0.13   
   274. D(C   7,C  16,C  14,H  15)    179.57 -0.000456    0.27    179.83   
   275. D(C   7,C  16,C  14,C  12)     -0.50 -0.000352    0.32     -0.18   
   276. D(H  17,C  16,C   7,C   8)   -178.81  0.000486   -0.63   -179.44   
   277. D(H  17,C  16,C   7,C   5)     -0.28  0.000956   -0.32     -0.60   
   278. D(H  17,C  16,C  14,C  12)    179.79  0.000245    0.08    179.86   
   279. D(C  14,C  16,C   7,C   8)      1.49  0.001117   -0.88      0.60   
   280. D(C  14,C  16,C   7,C   5)   -179.98  0.001586   -0.58   -180.56   
   281. D(C  27,C  18,N   2,C   4)    -63.27 -0.001231    0.28    -62.99   
   282. D(C  23,C  18,N   2,H  81)   -119.22  0.001429   -0.52   -119.74   
   283. D(C  27,C  18,N   2,H  81)    114.57 -0.000630    0.41    114.98   
   284. D(C  23,C  18,N   2,C   4)     62.94  0.000828   -0.65     62.29   
   285. D(C  19,C  18,N   2,C   4)    179.88 -0.000247   -0.12    179.75   
   286. D(C  19,C  18,N   2,H  81)     -2.28  0.000354    0.01     -2.28   
   287. D(H  22,C  19,C  18,C  23)    179.35 -0.000548    0.11    179.46   
   288. D(H  22,C  19,C  18,N   2)     59.76 -0.000105    0.05     59.80   
   289. D(H  21,C  19,C  18,C  27)     60.59 -0.000048    0.11     60.70   
   290. D(H  21,C  19,C  18,C  23)    -60.46 -0.000197   -0.03    -60.50   
   291. D(H  21,C  19,C  18,N   2)    179.95  0.000246   -0.09    179.85   
   292. D(H  20,C  19,C  18,C  27)   -179.18  0.000316   -0.03   -179.22   
   293. D(H  20,C  19,C  18,C  23)     59.76  0.000167   -0.18     59.59   
   294. D(H  22,C  19,C  18,C  27)    -59.60 -0.000400    0.25    -59.35   
   295. D(H  20,C  19,C  18,N   2)    -59.83  0.000610   -0.24    -60.07   
   296. D(H  26,C  23,C  18,C  27)    173.40  0.000294   -0.13    173.27   
   297. D(H  26,C  23,C  18,N   2)     47.52 -0.001385    0.83     48.35   
   298. D(H  26,C  23,C  18,C  19)    -68.32 -0.001320    0.62    -67.69   
   299. D(H  25,C  23,C  18,C  19)     51.78 -0.000205    0.17     51.95   
   300. D(H  25,C  23,C  18,C  27)    -66.51  0.001408   -0.58    -67.08   
   301. D(H  25,C  23,C  18,N   2)    167.61 -0.000270    0.37    167.99   
   302. D(H  24,C  23,C  18,C  27)     52.74  0.001183   -0.48     52.25   
   303. D(H  24,C  23,C  18,C  19)    171.02 -0.000430    0.27    171.29   
   304. D(H  24,C  23,C  18,N   2)    -73.15 -0.000495    0.47    -72.68   
   305. D(H  30,C  27,C  18,C  23)   -175.57 -0.000229    0.16   -175.42   
   306. D(H  30,C  27,C  18,C  19)     66.15  0.001240   -0.59     65.56   
   307. D(H  30,C  27,C  18,N   2)    -49.58  0.001043   -0.67    -50.25   
   308. D(H  29,C  27,C  18,C  23)    -55.14 -0.000942    0.44    -54.70   
   309. D(H  29,C  27,C  18,C  19)   -173.41  0.000526   -0.31   -173.72   
   310. D(H  29,C  27,C  18,N   2)     70.85  0.000329   -0.38     70.47   
   311. D(H  28,C  27,C  18,C  23)     64.43 -0.001250    0.57     65.00   
   312. D(H  28,C  27,C  18,C  19)    -53.85  0.000218   -0.18    -54.02   
   313. D(H  28,C  27,C  18,N   2)   -169.58  0.000021   -0.25   -169.83   
   314. D(C  39,C  31,N   3,H  66)    152.02 -0.002258    1.27    153.29   
   315. D(C  39,C  31,N   3,C   5)      4.47 -0.001938    1.21      5.68   
   316. D(C  32,C  31,N   3,H  66)    -32.12 -0.003301    2.63    -29.49   
   317. D(C  32,C  31,N   3,C   5)   -179.68 -0.002982    2.57   -177.10   
   318. D(C  41,C  32,C  31,C  39)    172.08 -0.001591    1.90    173.98   
   319. D(C  41,C  32,C  31,N   3)     -3.85 -0.000935    0.61     -3.25   
   320. D(C  33,C  32,C  31,C  39)     -7.11 -0.000951    1.20     -5.91   
   321. D(C  33,C  32,C  31,N   3)    176.96 -0.000295   -0.09    176.87   
   322. D(C  35,C  33,C  32,C  41)   -175.11  0.000883   -0.89   -176.00   
   323. D(C  35,C  33,C  32,C  31)      4.13  0.000304   -0.24      3.89   
   324. D(H  34,C  33,C  32,C  41)      3.72  0.001021   -1.06      2.66   
   325. D(H  34,C  33,C  32,C  31)   -177.05  0.000443   -0.40   -177.45   
   326. D(C  37,C  35,C  33,H  34)   -178.27  0.000113   -0.08   -178.36   
   327. D(C  37,C  35,C  33,C  32)      0.61  0.000378   -0.26      0.35   
   328. D(H  36,C  35,C  33,H  34)      0.04 -0.000146    0.15      0.20   
   329. D(H  36,C  35,C  33,C  32)    178.93  0.000119   -0.03    178.91   
   330. D(C  39,C  37,C  35,H  36)    179.48  0.000564   -0.56    178.93   
   331. D(C  39,C  37,C  35,C  33)     -2.20  0.000342   -0.33     -2.53   
   332. D(H  38,C  37,C  35,H  36)     -0.49  0.000442   -0.26     -0.75   
   333. D(H  38,C  37,C  35,C  33)    177.82  0.000221   -0.03    177.79   
   334. D(H  40,C  39,C  37,H  38)     -0.02 -0.000698    0.59      0.57   
   335. D(H  40,C  39,C  37,C  35)    180.00 -0.000818    0.89    180.89   
   336. D(C  31,C  39,C  37,H  38)    178.89 -0.001688    1.16    180.06   
   337. D(C  31,C  39,C  37,C  35)     -1.08 -0.001808    1.46      0.38   
   338. D(H  40,C  39,C  31,C  32)   -175.28  0.001019   -1.28   -176.56   
   339. D(H  40,C  39,C  31,N   3)      0.70  0.000301    0.00      0.71   
   340. D(C  37,C  39,C  31,C  32)      5.86  0.002168   -1.90      3.95   
   341. D(C  37,C  39,C  31,N   3)   -178.16  0.001450   -0.62   -178.77   
   342. D(C  50,C  41,C  32,C  33)     13.36  0.001071   -1.22     12.13   
   343. D(C  50,C  41,C  32,C  31)   -165.82  0.001718   -1.93   -167.75   
   344. D(C  46,C  41,C  32,C  33)   -105.11  0.001376   -1.20   -106.31   
   345. D(C  46,C  41,C  32,C  31)     75.71  0.002024   -1.90     73.81   
   346. D(C  42,C  41,C  32,C  33)    131.53 -0.000045   -1.14    130.39   
   347. D(C  42,C  41,C  32,C  31)    -47.65  0.000603   -1.84    -49.50   
   348. D(H  45,C  42,C  41,C  50)   -164.23  0.003065   -1.35   -165.58   
   349. D(H  45,C  42,C  41,C  32)     72.55 -0.001196    0.20     72.75   
   350. D(H  44,C  42,C  41,C  50)    -45.72  0.002014   -0.89    -46.62   
   351. D(H  44,C  42,C  41,C  46)     67.75 -0.001384    0.53     68.28   
   352. D(H  44,C  42,C  41,C  32)   -168.95 -0.002248    0.66   -168.29   
   353. D(H  43,C  42,C  41,C  50)     73.91  0.003021   -1.30     72.61   
   354. D(H  45,C  42,C  41,C  46)    -50.76 -0.000333    0.07    -50.69   
   355. D(H  43,C  42,C  41,C  46)   -172.62 -0.000377    0.13   -172.50   
   356. D(H  43,C  42,C  41,C  32)    -49.32 -0.001240    0.25    -49.07   
   357. D(H  47,C  46,C  41,C  50)    171.84 -0.003077    1.26    173.10   
   358. D(H  47,C  46,C  41,C  42)     59.22  0.001384   -0.39     58.83   
   359. D(H  47,C  46,C  41,C  32)    -65.25  0.001310   -0.28    -65.53   
   360. D(H  49,C  46,C  41,C  50)    -67.45 -0.003398    1.39    -66.06   
   361. D(H  49,C  46,C  41,C  42)    179.92  0.001063   -0.26    179.66   
   362. D(H  49,C  46,C  41,C  32)     55.46  0.000989   -0.16     55.30   
   363. D(H  48,C  46,C  41,C  50)     52.22 -0.002925    1.21     53.44   
   364. D(H  48,C  46,C  41,C  42)    -60.40  0.001536   -0.44    -60.84   
   365. D(H  48,C  46,C  41,C  32)    175.13  0.001462   -0.33    174.80   
   366. D(H  53,C  50,C  41,C  46)    -63.40 -0.000039   -0.21    -63.61   
   367. D(H  53,C  50,C  41,C  42)     53.17 -0.000142    0.52     53.68   
   368. D(H  53,C  50,C  41,C  32)    175.68  0.000369    0.03    175.71   
   369. D(H  52,C  50,C  41,C  46)     55.05 -0.000199   -0.12     54.93   
   370. D(H  52,C  50,C  41,C  42)    171.62 -0.000301    0.61    172.23   
   371. D(H  52,C  50,C  41,C  32)    -65.87  0.000209    0.12    -65.75   
   372. D(H  51,C  50,C  41,C  46)    176.98 -0.000540   -0.02    176.96   
   373. D(H  51,C  50,C  41,C  42)    -66.46 -0.000642    0.71    -65.75   
   374. D(H  51,C  50,C  41,C  32)     56.06 -0.000132    0.22     56.28   
   375. D(C  55,C  54,O   0,C   4)   -172.97 -0.002727    3.15   -169.82   
   376. D(O   1,C  54,O   0,C   4)      9.62 -0.001629    2.46     12.07   
   377. D(C  64,C  55,C  54,O   1)     13.21  0.001600   -1.26     11.95   
   378. D(C  64,C  55,C  54,O   0)   -164.31  0.001714   -1.82   -166.13   
   379. D(C  56,C  55,C  54,O   1)   -165.63  0.001529   -1.07   -166.70   
   380. D(C  56,C  55,C  54,O   0)     16.85  0.001642   -1.63     15.22   
   381. D(C  58,C  56,C  55,C  64)      0.34  0.000381   -0.32      0.02   
   382. D(C  58,C  56,C  55,C  54)    179.16  0.000497   -0.52    178.64   
   383. D(H  57,C  56,C  55,C  64)   -178.53  0.000847   -0.60   -179.12   
   384. D(H  57,C  56,C  55,C  54)      0.29  0.000962   -0.80     -0.50   
   385. D(C  60,C  58,C  56,H  57)    178.88 -0.000690    0.53    179.41   
   386. D(C  60,C  58,C  56,C  55)     -0.01 -0.000292    0.27      0.26   
   387. D(H  59,C  58,C  56,H  57)     -0.65 -0.000384    0.27     -0.38   
   388. D(H  59,C  58,C  56,C  55)   -179.55  0.000014    0.01   -179.54   
   389. D(C  62,C  60,C  58,H  59)    179.33 -0.000316    0.25    179.58   
   390. D(C  62,C  60,C  58,C  56)     -0.20 -0.000017   -0.01     -0.21   
   391. D(H  61,C  60,C  58,H  59)     -0.31 -0.000069    0.04     -0.27   
   392. D(H  61,C  60,C  58,C  56)   -179.84  0.000230   -0.22   -180.06   
   393. D(C  64,C  62,C  60,H  61)    179.73 -0.000023    0.01    179.74   
   394. D(C  64,C  62,C  60,C  58)      0.09  0.000224   -0.20     -0.11   
   395. D(H  63,C  62,C  60,H  61)      0.01 -0.000027    0.01      0.02   
   396. D(H  63,C  62,C  60,C  58)   -179.63  0.000220   -0.19   -179.82   
   397. D(H  65,C  64,C  62,H  63)      0.17 -0.000092    0.06      0.23   
   398. D(H  65,C  64,C  62,C  60)   -179.54 -0.000092    0.06   -179.49   
   399. D(C  55,C  64,C  62,H  63)    179.96 -0.000115    0.14    180.10   
   400. D(C  55,C  64,C  62,C  60)      0.24 -0.000116    0.14      0.39   
   401. D(H  65,C  64,C  55,C  56)    179.33 -0.000208    0.20    179.53   
   402. D(H  65,C  64,C  55,C  54)      0.46 -0.000330    0.39      0.86   
   403. D(C  62,C  64,C  55,C  56)     -0.45 -0.000175    0.11     -0.34   
   404. D(C  62,C  64,C  55,C  54)   -179.32 -0.000297    0.31   -179.02   
   405. D(C  78,C  69,C  68,O  80)      6.93  0.001494   -0.72      6.22   
   406. D(C  78,C  69,C  68,O  67)   -172.22  0.002092   -1.17   -173.39   
   407. D(C  70,C  69,C  68,O  80)   -174.15  0.001147   -0.64   -174.79   
   408. D(C  70,C  69,C  68,O  67)      6.70  0.001746   -1.09      5.61   
   409. D(C  72,C  70,C  69,C  78)     -0.37 -0.000409    0.20     -0.17   
   410. D(C  72,C  70,C  69,C  68)   -179.31 -0.000096    0.13   -179.19   
   411. D(H  71,C  70,C  69,C  78)    179.58 -0.000289    0.16    179.75   
   412. D(H  71,C  70,C  69,C  68)      0.64  0.000024    0.09      0.73   
   413. D(C  74,C  72,C  70,H  71)   -179.78 -0.000027    0.03   -179.74   
   414. D(C  74,C  72,C  70,C  69)      0.18  0.000093   -0.00      0.17   
   415. D(H  73,C  72,C  70,H  71)      0.14 -0.000023    0.01      0.15   
   416. D(H  73,C  72,C  70,C  69)   -179.90  0.000098   -0.03   -179.93   
   417. D(C  76,C  74,C  72,H  73)   -179.86  0.000192   -0.11   -179.96   
   418. D(C  76,C  74,C  72,C  70)      0.06  0.000196   -0.13     -0.07   
   419. D(H  75,C  74,C  72,H  73)      0.02 -0.000029    0.01      0.03   
   420. D(H  75,C  74,C  72,C  70)    179.94 -0.000024   -0.02    179.93   
   421. D(C  78,C  76,C  74,H  75)   -179.99  0.000060   -0.05   -180.04   
   422. D(C  78,C  76,C  74,C  72)     -0.11 -0.000160    0.07     -0.04   
   423. D(H  77,C  76,C  74,H  75)     -0.15 -0.000116    0.04     -0.11   
   424. D(H  77,C  76,C  74,C  72)    179.73 -0.000336    0.16    179.89   
   425. D(H  79,C  78,C  76,H  77)     -0.51 -0.000600    0.29     -0.22   
   426. D(H  79,C  78,C  76,C  74)    179.33 -0.000777    0.38    179.71   
   427. D(C  69,C  78,C  76,H  77)   -179.92  0.000012    0.04   -179.88   
   428. D(C  69,C  78,C  76,C  74)     -0.09 -0.000165    0.13      0.04   
   429. D(H  79,C  78,C  69,C  70)   -179.09  0.001080   -0.52   -179.60   
   430. D(H  79,C  78,C  69,C  68)     -0.18  0.000740   -0.43     -0.62   
   431. D(C  76,C  78,C  69,C  70)      0.32  0.000447   -0.26      0.06   
   432. D(C  76,C  78,C  69,C  68)    179.23  0.000108   -0.18    179.04   
   433. D(H  81,O  80,C  68,C  69)   -172.56  0.003116   -0.95   -173.51   
   434. D(H  81,O  80,C  68,O  67)      6.62  0.002627   -0.52      6.10   
   435. D(N   2,H  81,O  80,C  68)    111.20  0.004187   -0.71    110.49   
   436. D(O  80,H  81,N   2,C  18)    131.64  0.002085   -2.93    128.71   
   437. D(O  80,H  81,N   2,C   4)    -50.57  0.002632   -2.75    -53.32   
    ----------------------------------------------------------------------------

         *************************************************************
         *                GEOMETRY OPTIMIZATION CYCLE   2            *
         *************************************************************
---------------------------------
CARTESIAN COORDINATES (ANGSTROEM)
---------------------------------
  O      2.152967    4.053382    2.039496
  O      2.616271    5.428502    0.304642
  N      4.107675    2.870632    2.337005
  N      3.232894    6.322842    3.207001
  C      3.469801    3.958610    2.392343
  C      4.100268    5.174700    3.083332
  H      4.329898    4.819718    4.092126
  C      5.424126    5.618853    2.492452
  C      6.330059    6.266952    3.332863
  H      6.074460    6.429965    4.375406
  C      7.556415    6.706729    2.855135
  H      8.250417    7.201082    3.525721
  C      7.891937    6.510394    1.521570
  H      8.850426    6.850534    1.144655
  C      6.994842    5.874959    0.674381
  H      7.248820    5.720580   -0.368511
  C      5.767228    5.433361    1.156489
  H      5.086977    4.942985    0.471562
  C      3.518842    1.627355    1.805968
  C      4.616162    0.565317    1.913437
  H      5.497095    0.850988    1.331055
  H      4.263110   -0.398355    1.540920
  H      4.932040    0.430568    2.952067
  C      3.137766    1.772471    0.334876
  H      2.256698    2.400650    0.190859
  H      2.905541    0.795230   -0.095069
  H      3.959321    2.208154   -0.239502
  C      2.333032    1.176054    2.654028
  H      2.020038    0.170106    2.363765
  H      1.466343    1.829896    2.541271
  H      2.600255    1.155096    3.713953
  C      2.147571    6.380168    4.060841
  C      1.296949    7.512523    4.094101
  C      0.184219    7.457140    4.939503
  H     -0.521156    8.277171    4.973312
  C     -0.064469    6.384935    5.788027
  H     -0.932476    6.396372    6.438216
  C      0.821871    5.323802    5.812866
  H      0.669980    4.491100    6.491661
  C      1.909970    5.326353    4.954635
  H      2.574354    4.470108    4.993212
  C      1.527993    8.783208    3.264791
  C      2.968837    9.304729    3.396287
  H      3.269077    9.363646    4.446295
  H      3.048700   10.308993    2.971090
  H      3.705075    8.695849    2.871481
  C      1.188148    8.529929    1.789502
  H      1.856440    7.807566    1.314563
  H      1.263472    9.456875    1.212886
  H      0.167202    8.152985    1.684369
  C      0.624930    9.934635    3.733832
  H      0.762960   10.148811    4.797642
  H     -0.434244    9.727126    3.556559
  H      0.862717   10.845133    3.179575
  C      1.818349    4.904123    1.043180
  C      0.354914    5.078509    0.940203
  C     -0.510819    4.685349    1.959823
  H     -0.132571    4.228018    2.864649
  C     -1.875700    4.895947    1.828232
  H     -2.546483    4.596482    2.625219
  C     -2.380808    5.493151    0.679402
  H     -3.448353    5.655679    0.578717
  C     -1.520073    5.885496   -0.339501
  H     -1.913491    6.353872   -1.234280
  C     -0.154917    5.682760   -0.208598
  H      0.514459    5.997285   -1.000933
  H      3.150483    6.835073    2.345325
  O      5.866152    3.293038    5.156643
  C      6.839692    3.147703    4.444488
  C      8.233209    3.405669    4.869627
  C      8.470709    3.730523    6.204714
  H      7.645055    3.777276    6.905493
  C      9.761637    3.995840    6.637845
  H      9.942853    4.246974    7.676740
  C     10.819750    3.941146    5.738168
  H     11.829013    4.149657    6.076212
  C     10.587068    3.619830    4.405857
  H     11.412141    3.579059    3.703963
  C      9.297058    3.351731    3.970108
  H      9.123601    3.106921    2.929850
  O      6.745833    2.739845    3.177871
  H      5.774296    2.693777    2.945438

----------------------------
CARTESIAN COORDINATES (A.U.)
----------------------------
  NO LB      ZA    FRAG     MASS         X           Y           Z
   0 O     8.0000    0    15.999    4.068518    7.659782    3.854089
   1 O     8.0000    0    15.999    4.944035   10.258383    0.575689
   2 N     7.0000    0    14.007    7.762382    5.424708    4.416299
   3 N     7.0000    0    14.007    6.109285   11.948439    6.060354
   4 C     6.0000    0    12.011    6.556974    7.480689    4.520873
   5 C     6.0000    0    12.011    7.748384    9.778767    5.826654
   6 H     1.0000    0     1.008    8.182321    9.107947    7.732997
   7 C     6.0000    0    12.011   10.250112   10.618094    4.710051
   8 C     6.0000    0    12.011   11.962077   11.842823    6.298198
   9 H     1.0000    0     1.008   11.479065   12.150872    8.268319
  10 C     6.0000    0    12.011   14.279555   12.673880    5.395423
  11 H     1.0000    0     1.008   15.591028   13.608074    6.662648
  12 C     6.0000    0    12.011   14.913600   12.302862    2.875351
  13 H     1.0000    0     1.008   16.724881   12.945634    2.163085
  14 C     6.0000    0    12.011   13.218336   11.102064    1.274396
  15 H     1.0000    0     1.008   13.698285   10.810330   -0.696385
  16 C     6.0000    0    12.011   10.898481   10.267565    2.185448
  17 H     1.0000    0     1.008    9.612994    9.340887    0.891123
  18 C     6.0000    0    12.011    6.649647    3.075255    3.412785
  19 C     6.0000    0    12.011    8.723282    1.068294    3.615872
  20 H     1.0000    0     1.008   10.388003    1.608134    2.515329
  21 H     1.0000    0     1.008    8.056110   -0.752781    2.911916
  22 H     1.0000    0     1.008    9.320205    0.813656    5.578598
  23 C     6.0000    0    12.011    5.929519    3.349485    0.632824
  24 H     1.0000    0     1.008    4.264541    4.536572    0.360671
  25 H     1.0000    0     1.008    5.490676    1.502767   -0.179654
  26 H     1.0000    0     1.008    7.482032    4.172806   -0.452594
  27 C     6.0000    0    12.011    4.408791    2.222421    5.015385
  28 H     1.0000    0     1.008    3.817318    0.321454    4.466868
  29 H     1.0000    0     1.008    2.770987    3.458003    4.802306
  30 H     1.0000    0     1.008    4.913770    2.182816    7.018354
  31 C     6.0000    0    12.011    4.058322   12.056770    7.673878
  32 C     6.0000    0    12.011    2.450879   14.196611    7.736730
  33 C     6.0000    0    12.011    0.348124   14.091952    9.334308
  34 H     1.0000    0     1.008   -0.984843   15.641586    9.398197
  35 C     6.0000    0    12.011   -0.121828   12.065778   10.937786
  36 H     1.0000    0     1.008   -1.762125   12.087391   12.166465
  37 C     6.0000    0    12.011    1.553111   10.060527   10.984725
  38 H     1.0000    0     1.008    1.266079    8.486949   12.267461
  39 C     6.0000    0    12.011    3.609320   10.065349    9.362903
  40 H     1.0000    0     1.008    4.864824    8.447281    9.435802
  41 C     6.0000    0    12.011    2.887489   16.597857    6.169562
  42 C     6.0000    0    12.011    5.610289   17.583389    6.418053
  43 H     1.0000    0     1.008    6.177659   17.694726    8.402280
  44 H     1.0000    0     1.008    5.761207   19.481173    5.614546
  45 H     1.0000    0     1.008    7.001578   16.432774    5.426314
  46 C     6.0000    0    12.011    2.245275   16.119230    3.381670
  47 H     1.0000    0     1.008    3.508164   14.754162    2.484163
  48 H     1.0000    0     1.008    2.387617   17.870905    2.292021
  49 H     1.0000    0     1.008    0.315966   15.406910    3.182996
  50 C     6.0000    0    12.011    1.180947   18.773739    7.055921
  51 H     1.0000    0     1.008    1.441785   19.178474    9.066230
  52 H     1.0000    0     1.008   -0.820602   18.381605    6.720922
  53 H     1.0000    0     1.008    1.630299   20.494331    6.008526
  54 C     6.0000    0    12.011    3.436181    9.267450    1.971325
  55 C     6.0000    0    12.011    0.670690    9.596992    1.776726
  56 C     6.0000    0    12.011   -0.965307    8.854026    3.703529
  57 H     1.0000    0     1.008   -0.250523    7.989795    5.413403
  58 C     6.0000    0    12.011   -3.544560    9.251998    3.454858
  59 H     1.0000    0     1.008   -4.812156    8.686092    4.960945
  60 C     6.0000    0    12.011   -4.499074   10.380552    1.283884
  61 H     1.0000    0     1.008   -6.516443   10.687685    1.093617
  62 C     6.0000    0    12.011   -2.872522   11.121975   -0.641565
  63 H     1.0000    0     1.008   -3.615973   12.007077   -2.332451
  64 C     6.0000    0    12.011   -0.292750   10.738860   -0.394193
  65 H     1.0000    0     1.008    0.972187   11.333226   -1.891488
  66 H     1.0000    0     1.008    5.953550   12.916415    4.432022
  67 O     8.0000    0    15.999   11.085420    6.222941    9.744643
  68 C     6.0000    0    12.011   12.925145    5.948296    8.398866
  69 C     6.0000    0    12.011   15.558511    6.435782    9.202261
  70 C     6.0000    0    12.011   16.007320    7.049668   11.725210
  71 H     1.0000    0     1.008   14.447061    7.138017   13.049490
  72 C     6.0000    0    12.011   18.446820    7.551043   12.543709
  73 H     1.0000    0     1.008   18.789270    8.025617   14.506936
  74 C     6.0000    0    12.011   20.446364    7.447687   10.843565
  75 H     1.0000    0     1.008   22.353595    7.841716   11.482377
  76 C     6.0000    0    12.011   20.006659    6.840487    8.325864
  77 H     1.0000    0     1.008   21.565822    6.763441    6.999476
  78 C     6.0000    0    12.011   17.568893    6.333853    7.502417
  79 H     1.0000    0     1.008   17.241107    5.871229    5.536614
  80 O     8.0000    0    15.999   12.747777    5.177556    6.005307
  81 H     1.0000    0     1.008   10.911839    5.090500    5.566071

--------------------------------
INTERNAL COORDINATES (ANGSTROEM)
--------------------------------
 O      0   0   0     0.000000000000     0.00000000     0.00000000
 O      1   0   0     2.261708946845     0.00000000     0.00000000
 N      1   2   0     2.303973330886   103.73157413     0.00000000
 N      1   2   3     2.771237606876    75.25107699    88.47210756
 C      3   1   2     1.262395180447    30.06519392    68.11157040
 C      4   1   2     1.444250578621    63.05927793   257.99641155
 H      6   4   1     1.093803616176   107.76470587   246.18355340
 C      6   4   1     1.516248849913   108.95738600   131.90708007
 C      8   6   4     1.395362901175   117.91810595    77.35093519
 H      9   8   6     1.085725228480   119.68464877     0.42520000
 C      9   8   6     1.387651878751   120.90581456   180.38525409
 H     11   9   8     1.084301815663   119.81656454   180.50343785
 C     11   9   8     1.389070467767   119.94627744     0.38403723
 H     13  11   9     1.084648110607   120.18141545   180.14287846
 C     13  11   9     1.387907263965   119.64351408     0.05396666
 H     15  13  11     1.084417981301   120.05479571   179.83655181
 C     15  13  11     1.390853620904   120.28381399   359.84503583
 H     17  15  13     1.082744214957   118.62361307   179.86431860
 C      3   1   2     1.474606091619    92.72460591   251.56129186
 C     19   3   1     1.530877517660   105.86705059   181.80379219
 H     20  19   3     1.093992341195   111.01835847   299.93466608
 H     20  19   3     1.091823359489   110.89053320   179.85309743
 H     20  19   3     1.093932646606   111.04390465    59.80315812
 C     19   3   1     1.526561071015   111.50417579    64.33880833
 H     24  19   3     1.091618870246   112.53954594   287.32425700
 H     24  19   3     1.092602675581   110.31860422   167.98915293
 H     24  19   3     1.093014955831   110.89548548    48.34442481
 C     19   3   1     1.526113395275   111.06842418   299.06029743
 H     28  19   3     1.092771843100   110.31442812   190.16949527
 H     28  19   3     1.091499839261   112.48393183    70.46864051
 H     28  19   3     1.093293076588   110.76218719   309.75490960
 C      4   1   2     1.382119686655    89.32522410   128.84516269
 C     32   4   1     1.416647918422   121.27621036   239.27750562
 C     33  32   4     1.398549377593   117.40474180   176.84929307
 H     34  33  32     1.082196413937   120.49546897   182.55126121
 C     34  33  32     1.389770633289   122.81930453     3.88631505
 H     36  34  33     1.084579960982   120.07212023   178.91039063
 C     36  34  33     1.382829863446   119.22834177     0.35610538
 H     38  36  34     1.085000305529   120.69277824   177.79912336
 C     38  36  34     1.385830604464   119.38793016   357.46952336
 H     40  38  36     1.084458151537   117.22837562   180.88373284
 C     33  32   4     1.534853858090   123.96419009   356.73815991
 C     42  33  32     1.537955347920   112.05925944   310.50804353
 H     43  42  33     1.093677695723   110.94934773   310.93522751
 H     43  42  33     1.093488393973   110.27993625   191.70876656
 H     43  42  33     1.090046720466   113.71526014    72.74604135
 C     42  33  32     1.534966597466   110.44923128    73.80800528
 H     47  42  33     1.092698674082   113.04307511   294.46965616
 H     47  42  33     1.094253169307   110.57574715   174.80116873
 H     47  42  33     1.093375634136   110.85709060    55.30306568
 C     42  33  32     1.536654311326   111.52784332   192.24813707
 H     51  42  33     1.093899280803   111.67817931    56.27725934
 H     51  42  33     1.093771183482   112.17664970   294.24790820
 H     51  42  33     1.092130803015   109.98832439   175.70766539
 C      2   1   3     1.207100824815    29.67621179   165.22546427
 C     55   2   1     1.477381380689   124.11534254   182.12000302
 C     56  55   2     1.394164068995   122.06242705   193.33491308
 H     57  56  55     1.082097049497   120.90812000   359.50404508
 C     57  56  55     1.387288518058   119.91784125   178.63463743
 H     59  57  56     1.083889963246   119.81371788   180.46456327
 C     59  57  56     1.389818795681   120.07954994     0.25934763
 H     61  59  57     1.084530644959   119.92573395   179.93775384
 C     61  59  57     1.390310138993   120.13547032   359.78317931
 H     63  61  59     1.083873355624   120.14806302   180.17797940
 C     63  61  59     1.386322571682   119.94536831   359.89203947
 H     65  63  61     1.083874526307   119.78091205   180.51704896
 H      4   1   2     1.005812376148    91.38719151    12.50759242
 O      7   6   4     2.413301606562   138.22525953   192.28646865
 C     68   7   6     1.214935249103   109.09960324    23.43824498
 C     69  68   7     1.479587474001   124.43101403   123.57099150
 C     70  69  68     1.394415511405   118.43376814     5.61246223
 H     71  70  69     1.083965118167   119.95392569     0.72995715
 C     71  70  69     1.387259907356   120.13153711   180.81513268
 H     73  71  70     1.084071225679   119.93847423   180.06954597
 C     73  71  70     1.389969242464   119.91885830     0.17163693
 H     75  73  71     1.084602632744   119.93844625   179.92851087
 C     75  73  71     1.390120749936   120.13387750   359.93385932
 H     77  75  73     1.084003251359   120.12360762   179.88417501
 C     77  75  73     1.387761112360   120.07828289   359.95829828
 H     79  77  75     1.082661690369   119.62413223   179.70699061
 O     69  68   7     1.333970107621   122.46366616   304.00023507
 H     81  69  68     1.000015523822   107.64608652     6.11985514

---------------------------
INTERNAL COORDINATES (A.U.)
---------------------------
 O      0   0   0     0.000000000000     0.00000000     0.00000000
 O      1   0   0     4.274010504176     0.00000000     0.00000000
 N      1   2   0     4.353878615232   103.73157413     0.00000000
 N      1   2   3     5.236880129019    75.25107699    88.47210756
 C      3   1   2     2.385581163827    30.06519392    68.11157040
 C      4   1   2     2.729238062350    63.05927793   257.99641155
 H      6   4   1     2.066989278865   107.76470587   246.18355340
 C      6   4   1     2.865295077209   108.95738600   131.90708007
 C      8   6   4     2.636853740654   117.91810595    77.35093519
 H      9   8   6     2.051723338517   119.68464877     0.42520000
 C      9   8   6     2.622282020060   120.90581456   180.38525409
 H     11   9   8     2.049033478117   119.81656454   180.50343785
 C     11   9   8     2.624962764798   119.94627744     0.38403723
 H     13  11   9     2.049687880723   120.18141545   180.14287846
 C     13  11   9     2.622764628174   119.64351408     0.05396666
 H     15  13  11     2.049252999359   120.05479571   179.83655181
 C     15  13  11     2.628332435882   120.28381399   359.84503583
 H     17  15  13     2.046090039356   118.62361307   179.86431860
 C      3   1   2     2.786601668573    92.72460591   251.56129186
 C     19   3   1     2.892939252956   105.86705059   181.80379219
 H     20  19   3     2.067345917466   111.01835847   299.93466608
 H     20  19   3     2.063247136052   110.89053320   179.85309743
 H     20  19   3     2.067233111040   111.04390465    59.80315812
 C     19   3   1     2.884782350925   111.50417579    64.33880833
 H     24  19   3     2.062860707385   112.53954594   287.32425700
 H     24  19   3     2.064719830038   110.31860422   167.98915293
 H     24  19   3     2.065498926800   110.89548548    48.34442481
 C     19   3   1     2.883936366379   111.06842418   299.06029743
 H     28  19   3     2.065039510319   110.31442812   190.16949527
 H     28  19   3     2.062635771422   112.48393183    70.46864051
 H     28  19   3     2.066024498863   110.76218719   309.75490960
 C      4   1   2     2.611827692078    89.32522410   128.84516269
 C     32   4   1     2.677076594007   121.27621036   239.27750562
 C     33  32   4     2.642875308417   117.40474180   176.84929307
 H     34  33  32     2.045054845453   120.49546897   182.55126121
 C     34  33  32     2.626285885883   122.81930453     3.88631505
 H     36  34  33     2.049559096594   120.07212023   178.91039063
 C     36  34  33     2.613169731720   119.22834177     0.35610538
 H     38  36  34     2.050353432670   120.69277824   177.79912336
 C     38  36  34     2.618840310443   119.38793016   357.46952336
 H     40  38  36     2.049328910104   117.22837562   180.88373284
 C     33  32   4     2.900453447383   123.96419009   356.73815991
 C     42  33  32     2.906314413768   112.05925944   310.50804353
 H     43  42  33     2.066751323694   110.94934773   310.93522751
 H     43  42  33     2.066393595231   110.27993625   191.70876656
 H     43  42  33     2.059889774859   113.71526014    72.74604135
 C     42  33  32     2.900666493927   110.44923128    73.80800528
 H     47  42  33     2.064901240914   113.04307511   294.46965616
 H     47  42  33     2.067838811165   110.57574715   174.80116873
 H     47  42  33     2.066180510019   110.85709060    55.30306568
 C     42  33  32     2.903855810916   111.52784332   192.24813707
 H     51  42  33     2.067170058811   111.67817931    56.27725934
 H     51  42  33     2.066927989956   112.17664970   294.24790820
 H     51  42  33     2.063828120119   109.98832439   175.70766539
 C      2   1   3     2.281089974931    29.67621179   165.22546427
 C     55   2   1     2.791846204856   124.11534254   182.12000302
 C     56  55   2     2.634588276153   122.06242705   193.33491308
 H     57  56  55     2.044867073873   120.90812000   359.50404508
 C     57  56  55     2.621595367862   119.91784125   178.63463743
 H     59  57  56     2.048255189841   119.81371788   180.46456327
 C     59  57  56     2.626376899614   120.07954994     0.25934763
 H     61  59  57     2.049465902818   119.92573395   179.93775384
 C     61  59  57     2.627305403911   120.13547032   359.78317931
 H     63  61  59     2.048223805983   120.14806302   180.17797940
 C     63  61  59     2.619769993752   119.94536831   359.89203947
 H     65  63  61     2.048226018255   119.78091205   180.51704896
 H      4   1   2     1.900709933028    91.38719151    12.50759242
 O      7   6   4     4.560479114953   138.22525953   192.28646865
 C     68   7   6     2.295894891252   109.09960324    23.43824498
 C     69  68   7     2.796015117042   124.43101403   123.57099150
 C     70  69  68     2.635063433447   118.43376814     5.61246223
 H     71  70  69     2.048397212058   119.95392569     0.72995715
 C     71  70  69     2.621541301472   120.13153711   180.81513268
 H     73  71  70     2.048597726197   119.93847423   180.06954597
 C     73  71  70     2.626661202832   119.91885830     0.17163693
 H     75  73  71     2.049601940016   119.93844625   179.92851087
 C     75  73  71     2.626947510460   120.13387750   359.93385932
 H     77  75  73     2.048469273349   120.12360762   179.88417501
 C     77  75  73     2.622488441667   120.07828289   359.95829828
 H     79  77  75     2.045934090486   119.62413223   179.70699061
 O     69  68   7     2.520838174241   122.46366616   304.00023507
 H     81  69  68     1.889755469694   107.64608652     6.11985514


           ************************************************************
           *        Program running with 20 parallel MPI-processes    *
           *              working on a common directory               *
           ************************************************************
------------------------------------------------------------------------------
                   ___                                                        
                  /   \      - P O W E R E D   B Y -                         
                 /     \                                                     
                 |  |  |   _    _      __       _____    __    __             
                 |  |  |  | |  | |    /  \     |  _  \  |  |  /  |          
                  \  \/   | |  | |   /    \    | | | |  |  | /  /          
                 / \  \   | |__| |  /  /\  \   | |_| |  |  |/  /          
                |  |  |   |  __  | /  /__\  \  |    /   |      \           
                |  |  |   | |  | | |   __   |  |    \   |  |\   \          
                \     /   | |  | | |  |  |  |  | |\  \  |  | \   \       
                 \___/    |_|  |_| |__|  |__|  |_| \__\ |__|  \__/        
                                                                              
                      - O R C A' S   B I G   F R I E N D -                    
                                      &                                       
                       - I N T E G R A L  F E E D E R -                       
                                                                              
 v1 FN, 2020, v2 2021                                                         
------------------------------------------------------------------------------


Reading SHARK input file ImineBzOH11ropt.SHARKINP.tmp ... ok
----------------------
SHARK INTEGRAL PACKAGE
----------------------

Number of atoms                             ...     82
Number of basis functions                   ...   1542
Number of shells                            ...    622
Maximum angular momentum                    ...      3
Integral batch strategy                     ... SHARK/LIBINT Hybrid
RI-J (if used) integral strategy            ... SPLIT-RIJ (Revised 2003 algorithm where possible)
Printlevel                                  ...      1
Contraction scheme used                     ... SEGMENTED contraction
Coulomb Range Separation                    ... NOT USED
Exchange Range Separation                   ... NOT USED
Finite Nucleus Model                        ... NOT USED
Auxiliary Coulomb fitting basis             ... AVAILABLE
   # of basis functions in Aux-J            ...   2498
   # of shells in Aux-J                     ...    830
   Maximum angular momentum in Aux-J        ...      4
Auxiliary J/K fitting basis                 ... NOT available
Auxiliary Correlation fitting basis         ... NOT available
Auxiliary 'external' fitting basis          ... NOT available
Integral threshold                          ...     2.500000e-11
Primitive cut-off                           ...     2.500000e-12
Primitive pair pre-selection threshold      ...     2.500000e-12

Calculating pre-screening integrals         ... done (  0.1 sec) Dimension = 622
Organizing shell pair data                  ... done (  1.0 sec)
Shell pair information
Total number of shell pairs                 ...    193753
Shell pairs after pre-screening             ...    111064
Total number of primitive shell pairs       ...    584784
Primitive shell pairs kept                  ...    208724
          la=0 lb=0:  30697 shell pairs
          la=1 lb=0:  33268 shell pairs
          la=1 lb=1:   9085 shell pairs
          la=2 lb=0:  15025 shell pairs
          la=2 lb=1:   8327 shell pairs
          la=2 lb=2:   1917 shell pairs
          la=3 lb=0:   6842 shell pairs
          la=3 lb=1:   3844 shell pairs
          la=3 lb=2:   1675 shell pairs
          la=3 lb=3:    384 shell pairs

Calculating one electron integrals          ... done (  0.2 sec)
Calculating RI/J V-Matrix + Cholesky decomp.... done (  0.9 sec)
Calculating Nuclear repulsion               ... done (  0.0 sec) ENN=   5187.841910740299 Eh

SHARK setup successfully completed in   3.9 seconds

Maximum memory used throughout the entire GTOINT-calculation: 163.0 MB
[1710950678.575511] [node055:685124:0]          mpool.c:43   UCX  WARN  object 0xb11b700 was not returned to mpool ucp_requests
[1710950678.575528] [node055:685124:0]          mpool.c:43   UCX  WARN  object 0xb11b8c0 was not returned to mpool ucp_requests
[1710950678.575532] [node055:685124:0]          mpool.c:43   UCX  WARN  object 0xb11ba80 was not returned to mpool ucp_requests
[1710950678.575534] [node055:685124:0]          mpool.c:43   UCX  WARN  object 0xb11bc40 was not returned to mpool ucp_requests
[1710950678.575537] [node055:685124:0]          mpool.c:43   UCX  WARN  object 0xb11be00 was not returned to mpool ucp_requests
[1710950678.575539] [node055:685124:0]          mpool.c:43   UCX  WARN  object 0xb11bfc0 was not returned to mpool ucp_requests
[1710950678.575542] [node055:685124:0]          mpool.c:43   UCX  WARN  object 0xb11c180 was not returned to mpool ucp_requests
[1710950678.575544] [node055:685124:0]          mpool.c:43   UCX  WARN  object 0xb11c340 was not returned to mpool ucp_requests
[1710950678.575546] [node055:685124:0]          mpool.c:43   UCX  WARN  object 0xb11c500 was not returned to mpool ucp_requests
[1710950678.575549] [node055:685124:0]          mpool.c:43   UCX  WARN  object 0xb11c6c0 was not returned to mpool ucp_requests
[1710950678.575551] [node055:685124:0]          mpool.c:43   UCX  WARN  object 0xb11c880 was not returned to mpool ucp_requests
[1710950678.575554] [node055:685124:0]          mpool.c:43   UCX  WARN  object 0xb11ca40 was not returned to mpool ucp_requests
[1710950678.575556] [node055:685124:0]          mpool.c:43   UCX  WARN  object 0xb11cc00 was not returned to mpool ucp_requests
[1710950678.575559] [node055:685124:0]          mpool.c:43   UCX  WARN  object 0xb11cdc0 was not returned to mpool ucp_requests
[1710950678.575561] [node055:685124:0]          mpool.c:43   UCX  WARN  object 0xb11cf80 was not returned to mpool ucp_requests
[1710950678.579479] [node055:685125:0]          mpool.c:43   UCX  WARN  object 0xba0c780 was not returned to mpool ucp_requests
[1710950678.579496] [node055:685125:0]          mpool.c:43   UCX  WARN  object 0xba0c940 was not returned to mpool ucp_requests
[1710950678.579500] [node055:685125:0]          mpool.c:43   UCX  WARN  object 0xba0cb00 was not returned to mpool ucp_requests
[1710950678.579502] [node055:685125:0]          mpool.c:43   UCX  WARN  object 0xba0ccc0 was not returned to mpool ucp_requests
[1710950678.579505] [node055:685125:0]          mpool.c:43   UCX  WARN  object 0xba0ce80 was not returned to mpool ucp_requests
[1710950678.579507] [node055:685125:0]          mpool.c:43   UCX  WARN  object 0xba0d040 was not returned to mpool ucp_requests
[1710950678.579509] [node055:685125:0]          mpool.c:43   UCX  WARN  object 0xba0d200 was not returned to mpool ucp_requests
[1710950678.579512] [node055:685125:0]          mpool.c:43   UCX  WARN  object 0xba0d3c0 was not returned to mpool ucp_requests
[1710950678.579514] [node055:685125:0]          mpool.c:43   UCX  WARN  object 0xba0d580 was not returned to mpool ucp_requests
[1710950678.579517] [node055:685125:0]          mpool.c:43   UCX  WARN  object 0xba0d740 was not returned to mpool ucp_requests
[1710950678.579519] [node055:685125:0]          mpool.c:43   UCX  WARN  object 0xba0d900 was not returned to mpool ucp_requests
[1710950678.579521] [node055:685125:0]          mpool.c:43   UCX  WARN  object 0xba0dac0 was not returned to mpool ucp_requests
[1710950678.579524] [node055:685125:0]          mpool.c:43   UCX  WARN  object 0xba0dc80 was not returned to mpool ucp_requests
[1710950678.579526] [node055:685125:0]          mpool.c:43   UCX  WARN  object 0xba0de40 was not returned to mpool ucp_requests
[1710950678.579529] [node055:685125:0]          mpool.c:43   UCX  WARN  object 0xba0e000 was not returned to mpool ucp_requests
[1710950678.578788] [node055:685119:0]          mpool.c:43   UCX  WARN  object 0xbe16380 was not returned to mpool ucp_requests
[1710950678.578801] [node055:685119:0]          mpool.c:43   UCX  WARN  object 0xbe16540 was not returned to mpool ucp_requests
[1710950678.578804] [node055:685119:0]          mpool.c:43   UCX  WARN  object 0xbe16700 was not returned to mpool ucp_requests
[1710950678.578807] [node055:685119:0]          mpool.c:43   UCX  WARN  object 0xbe168c0 was not returned to mpool ucp_requests
[1710950678.578809] [node055:685119:0]          mpool.c:43   UCX  WARN  object 0xbe16a80 was not returned to mpool ucp_requests
[1710950678.578811] [node055:685119:0]          mpool.c:43   UCX  WARN  object 0xbe16c40 was not returned to mpool ucp_requests
[1710950678.578814] [node055:685119:0]          mpool.c:43   UCX  WARN  object 0xbe16e00 was not returned to mpool ucp_requests
[1710950678.578816] [node055:685119:0]          mpool.c:43   UCX  WARN  object 0xbe16fc0 was not returned to mpool ucp_requests
[1710950678.578818] [node055:685119:0]          mpool.c:43   UCX  WARN  object 0xbe17180 was not returned to mpool ucp_requests
[1710950678.578821] [node055:685119:0]          mpool.c:43   UCX  WARN  object 0xbe17340 was not returned to mpool ucp_requests
[1710950678.578823] [node055:685119:0]          mpool.c:43   UCX  WARN  object 0xbe17500 was not returned to mpool ucp_requests
[1710950678.578825] [node055:685119:0]          mpool.c:43   UCX  WARN  object 0xbe176c0 was not returned to mpool ucp_requests
[1710950678.578828] [node055:685119:0]          mpool.c:43   UCX  WARN  object 0xbe17880 was not returned to mpool ucp_requests
[1710950678.578830] [node055:685119:0]          mpool.c:43   UCX  WARN  object 0xbe17a40 was not returned to mpool ucp_requests
[1710950678.578833] [node055:685119:0]          mpool.c:43   UCX  WARN  object 0xbe17c00 was not returned to mpool ucp_requests
[1710950678.578835] [node055:685119:0]          mpool.c:43   UCX  WARN  object 0xbe17dc0 was not returned to mpool ucp_requests
[1710950678.578837] [node055:685119:0]          mpool.c:43   UCX  WARN  object 0xbe17f80 was not returned to mpool ucp_requests
[1710950678.670943] [node055:685109:0]          mpool.c:43   UCX  WARN  object 0xa918c00 was not returned to mpool ucp_requests
[1710950678.670960] [node055:685109:0]          mpool.c:43   UCX  WARN  object 0xa918dc0 was not returned to mpool ucp_requests
[1710950678.670964] [node055:685109:0]          mpool.c:43   UCX  WARN  object 0xa918f80 was not returned to mpool ucp_requests
[1710950678.670966] [node055:685109:0]          mpool.c:43   UCX  WARN  object 0xa919140 was not returned to mpool ucp_requests
[1710950678.670969] [node055:685109:0]          mpool.c:43   UCX  WARN  object 0xa919300 was not returned to mpool ucp_requests
[1710950678.670971] [node055:685109:0]          mpool.c:43   UCX  WARN  object 0xa9194c0 was not returned to mpool ucp_requests
[1710950678.670974] [node055:685109:0]          mpool.c:43   UCX  WARN  object 0xa919680 was not returned to mpool ucp_requests
[1710950678.670976] [node055:685109:0]          mpool.c:43   UCX  WARN  object 0xa919840 was not returned to mpool ucp_requests
[1710950678.670978] [node055:685109:0]          mpool.c:43   UCX  WARN  object 0xa919a00 was not returned to mpool ucp_requests
[1710950678.670981] [node055:685109:0]          mpool.c:43   UCX  WARN  object 0xa919bc0 was not returned to mpool ucp_requests
[1710950678.670983] [node055:685109:0]          mpool.c:43   UCX  WARN  object 0xa919d80 was not returned to mpool ucp_requests
[1710950678.670986] [node055:685109:0]          mpool.c:43   UCX  WARN  object 0xa919f40 was not returned to mpool ucp_requests
[1710950678.670988] [node055:685109:0]          mpool.c:43   UCX  WARN  object 0xa91a100 was not returned to mpool ucp_requests
[1710950678.672804] [node055:685126:0]          mpool.c:43   UCX  WARN  object 0xb430800 was not returned to mpool ucp_requests
[1710950678.672816] [node055:685126:0]          mpool.c:43   UCX  WARN  object 0xb4309c0 was not returned to mpool ucp_requests
[1710950678.672820] [node055:685126:0]          mpool.c:43   UCX  WARN  object 0xb430b80 was not returned to mpool ucp_requests
[1710950678.672822] [node055:685126:0]          mpool.c:43   UCX  WARN  object 0xb430d40 was not returned to mpool ucp_requests
[1710950678.672825] [node055:685126:0]          mpool.c:43   UCX  WARN  object 0xb430f00 was not returned to mpool ucp_requests
[1710950678.672827] [node055:685126:0]          mpool.c:43   UCX  WARN  object 0xb4310c0 was not returned to mpool ucp_requests
[1710950678.672830] [node055:685126:0]          mpool.c:43   UCX  WARN  object 0xb431280 was not returned to mpool ucp_requests
[1710950678.672832] [node055:685126:0]          mpool.c:43   UCX  WARN  object 0xb431440 was not returned to mpool ucp_requests
[1710950678.672834] [node055:685126:0]          mpool.c:43   UCX  WARN  object 0xb431600 was not returned to mpool ucp_requests
[1710950678.672837] [node055:685126:0]          mpool.c:43   UCX  WARN  object 0xb4317c0 was not returned to mpool ucp_requests
[1710950678.672839] [node055:685126:0]          mpool.c:43   UCX  WARN  object 0xb431980 was not returned to mpool ucp_requests
[1710950678.672842] [node055:685126:0]          mpool.c:43   UCX  WARN  object 0xb431b40 was not returned to mpool ucp_requests
[1710950678.672844] [node055:685126:0]          mpool.c:43   UCX  WARN  object 0xb431d00 was not returned to mpool ucp_requests
[1710950678.672847] [node055:685126:0]          mpool.c:43   UCX  WARN  object 0xb431ec0 was not returned to mpool ucp_requests
[1710950678.672849] [node055:685126:0]          mpool.c:43   UCX  WARN  object 0xb432080 was not returned to mpool ucp_requests
[1710950678.677655] [node055:685110:0]          mpool.c:43   UCX  WARN  object 0xbc16680 was not returned to mpool ucp_requests
[1710950678.677668] [node055:685110:0]          mpool.c:43   UCX  WARN  object 0xbc16840 was not returned to mpool ucp_requests
[1710950678.677671] [node055:685110:0]          mpool.c:43   UCX  WARN  object 0xbc16a00 was not returned to mpool ucp_requests
[1710950678.677674] [node055:685110:0]          mpool.c:43   UCX  WARN  object 0xbc16bc0 was not returned to mpool ucp_requests
[1710950678.677676] [node055:685110:0]          mpool.c:43   UCX  WARN  object 0xbc16d80 was not returned to mpool ucp_requests
[1710950678.677679] [node055:685110:0]          mpool.c:43   UCX  WARN  object 0xbc16f40 was not returned to mpool ucp_requests
[1710950678.677681] [node055:685110:0]          mpool.c:43   UCX  WARN  object 0xbc17100 was not returned to mpool ucp_requests
[1710950678.677684] [node055:685110:0]          mpool.c:43   UCX  WARN  object 0xbc172c0 was not returned to mpool ucp_requests
[1710950678.677686] [node055:685110:0]          mpool.c:43   UCX  WARN  object 0xbc17480 was not returned to mpool ucp_requests
[1710950678.677689] [node055:685110:0]          mpool.c:43   UCX  WARN  object 0xbc17640 was not returned to mpool ucp_requests
[1710950678.677691] [node055:685110:0]          mpool.c:43   UCX  WARN  object 0xbc17800 was not returned to mpool ucp_requests
[1710950678.677694] [node055:685110:0]          mpool.c:43   UCX  WARN  object 0xbc179c0 was not returned to mpool ucp_requests
[1710950678.677696] [node055:685110:0]          mpool.c:43   UCX  WARN  object 0xbc17b80 was not returned to mpool ucp_requests
[1710950678.677698] [node055:685110:0]          mpool.c:43   UCX  WARN  object 0xbc17d40 was not returned to mpool ucp_requests
[1710950678.677701] [node055:685110:0]          mpool.c:43   UCX  WARN  object 0xbc17f00 was not returned to mpool ucp_requests
[1710950678.679219] [node055:685111:0]          mpool.c:43   UCX  WARN  object 0xb86e640 was not returned to mpool ucp_requests
[1710950678.679230] [node055:685111:0]          mpool.c:43   UCX  WARN  object 0xb86e800 was not returned to mpool ucp_requests
[1710950678.679235] [node055:685111:0]          mpool.c:43   UCX  WARN  object 0xb86e9c0 was not returned to mpool ucp_requests
[1710950678.679239] [node055:685111:0]          mpool.c:43   UCX  WARN  object 0xb86eb80 was not returned to mpool ucp_requests
[1710950678.679242] [node055:685111:0]          mpool.c:43   UCX  WARN  object 0xb86ed40 was not returned to mpool ucp_requests
[1710950678.679245] [node055:685111:0]          mpool.c:43   UCX  WARN  object 0xb86ef00 was not returned to mpool ucp_requests
[1710950678.679249] [node055:685111:0]          mpool.c:43   UCX  WARN  object 0xb86f0c0 was not returned to mpool ucp_requests
[1710950678.679252] [node055:685111:0]          mpool.c:43   UCX  WARN  object 0xb86f280 was not returned to mpool ucp_requests
[1710950678.679255] [node055:685111:0]          mpool.c:43   UCX  WARN  object 0xb86f440 was not returned to mpool ucp_requests
[1710950678.679259] [node055:685111:0]          mpool.c:43   UCX  WARN  object 0xb86f600 was not returned to mpool ucp_requests
[1710950678.679262] [node055:685111:0]          mpool.c:43   UCX  WARN  object 0xb86f7c0 was not returned to mpool ucp_requests
[1710950678.679265] [node055:685111:0]          mpool.c:43   UCX  WARN  object 0xb86f980 was not returned to mpool ucp_requests
[1710950678.679269] [node055:685111:0]          mpool.c:43   UCX  WARN  object 0xb86fb40 was not returned to mpool ucp_requests
[1710950678.679272] [node055:685111:0]          mpool.c:43   UCX  WARN  object 0xb86fd00 was not returned to mpool ucp_requests
[1710950678.679275] [node055:685111:0]          mpool.c:43   UCX  WARN  object 0xb86fec0 was not returned to mpool ucp_requests
[1710950678.679279] [node055:685111:0]          mpool.c:43   UCX  WARN  object 0xb870080 was not returned to mpool ucp_requests
[1710950678.681538] [node055:685112:0]          mpool.c:43   UCX  WARN  object 0xb99e5c0 was not returned to mpool ucp_requests
[1710950678.681550] [node055:685112:0]          mpool.c:43   UCX  WARN  object 0xb99e780 was not returned to mpool ucp_requests
[1710950678.681554] [node055:685112:0]          mpool.c:43   UCX  WARN  object 0xb99e940 was not returned to mpool ucp_requests
[1710950678.681557] [node055:685112:0]          mpool.c:43   UCX  WARN  object 0xb99eb00 was not returned to mpool ucp_requests
[1710950678.681560] [node055:685112:0]          mpool.c:43   UCX  WARN  object 0xb99ecc0 was not returned to mpool ucp_requests
[1710950678.681563] [node055:685112:0]          mpool.c:43   UCX  WARN  object 0xb99ee80 was not returned to mpool ucp_requests
[1710950678.681565] [node055:685112:0]          mpool.c:43   UCX  WARN  object 0xb99f040 was not returned to mpool ucp_requests
[1710950678.681568] [node055:685112:0]          mpool.c:43   UCX  WARN  object 0xb99f200 was not returned to mpool ucp_requests
[1710950678.681571] [node055:685112:0]          mpool.c:43   UCX  WARN  object 0xb99f3c0 was not returned to mpool ucp_requests
[1710950678.681574] [node055:685112:0]          mpool.c:43   UCX  WARN  object 0xb99f580 was not returned to mpool ucp_requests
[1710950678.681578] [node055:685112:0]          mpool.c:43   UCX  WARN  object 0xb99f740 was not returned to mpool ucp_requests
[1710950678.681581] [node055:685112:0]          mpool.c:43   UCX  WARN  object 0xb99f900 was not returned to mpool ucp_requests
[1710950678.681583] [node055:685112:0]          mpool.c:43   UCX  WARN  object 0xb99fac0 was not returned to mpool ucp_requests
[1710950678.681585] [node055:685112:0]          mpool.c:43   UCX  WARN  object 0xb99fc80 was not returned to mpool ucp_requests
[1710950678.681588] [node055:685112:0]          mpool.c:43   UCX  WARN  object 0xb99fe40 was not returned to mpool ucp_requests
[1710950678.681590] [node055:685112:0]          mpool.c:43   UCX  WARN  object 0xb9a0000 was not returned to mpool ucp_requests
[1710950678.681570] [node055:685113:0]          mpool.c:43   UCX  WARN  object 0xbb4a480 was not returned to mpool ucp_requests
[1710950678.681582] [node055:685113:0]          mpool.c:43   UCX  WARN  object 0xbb4a640 was not returned to mpool ucp_requests
[1710950678.681586] [node055:685113:0]          mpool.c:43   UCX  WARN  object 0xbb4a800 was not returned to mpool ucp_requests
[1710950678.681589] [node055:685113:0]          mpool.c:43   UCX  WARN  object 0xbb4a9c0 was not returned to mpool ucp_requests
[1710950678.681592] [node055:685113:0]          mpool.c:43   UCX  WARN  object 0xbb4ab80 was not returned to mpool ucp_requests
[1710950678.681595] [node055:685113:0]          mpool.c:43   UCX  WARN  object 0xbb4ad40 was not returned to mpool ucp_requests
[1710950678.681598] [node055:685113:0]          mpool.c:43   UCX  WARN  object 0xbb4af00 was not returned to mpool ucp_requests
[1710950678.681600] [node055:685113:0]          mpool.c:43   UCX  WARN  object 0xbb4b0c0 was not returned to mpool ucp_requests
[1710950678.681603] [node055:685113:0]          mpool.c:43   UCX  WARN  object 0xbb4b280 was not returned to mpool ucp_requests
[1710950678.681606] [node055:685113:0]          mpool.c:43   UCX  WARN  object 0xbb4b440 was not returned to mpool ucp_requests
[1710950678.681609] [node055:685113:0]          mpool.c:43   UCX  WARN  object 0xbb4b600 was not returned to mpool ucp_requests
[1710950678.681612] [node055:685113:0]          mpool.c:43   UCX  WARN  object 0xbb4b7c0 was not returned to mpool ucp_requests
[1710950678.681615] [node055:685113:0]          mpool.c:43   UCX  WARN  object 0xbb4b980 was not returned to mpool ucp_requests
[1710950678.681618] [node055:685113:0]          mpool.c:43   UCX  WARN  object 0xbb4bb40 was not returned to mpool ucp_requests
[1710950678.681621] [node055:685113:0]          mpool.c:43   UCX  WARN  object 0xbb4bd00 was not returned to mpool ucp_requests
[1710950678.681624] [node055:685113:0]          mpool.c:43   UCX  WARN  object 0xbb4bec0 was not returned to mpool ucp_requests
[1710950678.681545] [node055:685114:0]          mpool.c:43   UCX  WARN  object 0xb120540 was not returned to mpool ucp_requests
[1710950678.681558] [node055:685114:0]          mpool.c:43   UCX  WARN  object 0xb120700 was not returned to mpool ucp_requests
[1710950678.681562] [node055:685114:0]          mpool.c:43   UCX  WARN  object 0xb1208c0 was not returned to mpool ucp_requests
[1710950678.681565] [node055:685114:0]          mpool.c:43   UCX  WARN  object 0xb120a80 was not returned to mpool ucp_requests
[1710950678.681568] [node055:685114:0]          mpool.c:43   UCX  WARN  object 0xb120c40 was not returned to mpool ucp_requests
[1710950678.681571] [node055:685114:0]          mpool.c:43   UCX  WARN  object 0xb120e00 was not returned to mpool ucp_requests
[1710950678.681574] [node055:685114:0]          mpool.c:43   UCX  WARN  object 0xb120fc0 was not returned to mpool ucp_requests
[1710950678.681578] [node055:685114:0]          mpool.c:43   UCX  WARN  object 0xb121180 was not returned to mpool ucp_requests
[1710950678.681581] [node055:685114:0]          mpool.c:43   UCX  WARN  object 0xb121340 was not returned to mpool ucp_requests
[1710950678.681583] [node055:685114:0]          mpool.c:43   UCX  WARN  object 0xb121500 was not returned to mpool ucp_requests
[1710950678.681585] [node055:685114:0]          mpool.c:43   UCX  WARN  object 0xb1216c0 was not returned to mpool ucp_requests
[1710950678.681588] [node055:685114:0]          mpool.c:43   UCX  WARN  object 0xb121880 was not returned to mpool ucp_requests
[1710950678.681590] [node055:685114:0]          mpool.c:43   UCX  WARN  object 0xb121a40 was not returned to mpool ucp_requests
[1710950678.681593] [node055:685114:0]          mpool.c:43   UCX  WARN  object 0xb121c00 was not returned to mpool ucp_requests
[1710950678.681597] [node055:685114:0]          mpool.c:43   UCX  WARN  object 0xb121dc0 was not returned to mpool ucp_requests
[1710950678.681599] [node055:685114:0]          mpool.c:43   UCX  WARN  object 0xb121f80 was not returned to mpool ucp_requests
[1710950678.679146] [node055:685115:0]          mpool.c:43   UCX  WARN  object 0xb34b440 was not returned to mpool ucp_requests
[1710950678.679159] [node055:685115:0]          mpool.c:43   UCX  WARN  object 0xb34b600 was not returned to mpool ucp_requests
[1710950678.679164] [node055:685115:0]          mpool.c:43   UCX  WARN  object 0xb34b7c0 was not returned to mpool ucp_requests
[1710950678.679168] [node055:685115:0]          mpool.c:43   UCX  WARN  object 0xb34b980 was not returned to mpool ucp_requests
[1710950678.679171] [node055:685115:0]          mpool.c:43   UCX  WARN  object 0xb34bb40 was not returned to mpool ucp_requests
[1710950678.679174] [node055:685115:0]          mpool.c:43   UCX  WARN  object 0xb34bd00 was not returned to mpool ucp_requests
[1710950678.679178] [node055:685115:0]          mpool.c:43   UCX  WARN  object 0xb34bec0 was not returned to mpool ucp_requests
[1710950678.679183] [node055:685115:0]          mpool.c:43   UCX  WARN  object 0xb34c080 was not returned to mpool ucp_requests
[1710950678.679186] [node055:685115:0]          mpool.c:43   UCX  WARN  object 0xb34c240 was not returned to mpool ucp_requests
[1710950678.679189] [node055:685115:0]          mpool.c:43   UCX  WARN  object 0xb34c400 was not returned to mpool ucp_requests
[1710950678.679192] [node055:685115:0]          mpool.c:43   UCX  WARN  object 0xb34c5c0 was not returned to mpool ucp_requests
[1710950678.679195] [node055:685115:0]          mpool.c:43   UCX  WARN  object 0xb34c780 was not returned to mpool ucp_requests
[1710950678.679197] [node055:685115:0]          mpool.c:43   UCX  WARN  object 0xb34c940 was not returned to mpool ucp_requests
[1710950678.679200] [node055:685115:0]          mpool.c:43   UCX  WARN  object 0xb34cb00 was not returned to mpool ucp_requests
[1710950678.679203] [node055:685115:0]          mpool.c:43   UCX  WARN  object 0xb34ccc0 was not returned to mpool ucp_requests
[1710950678.679206] [node055:685115:0]          mpool.c:43   UCX  WARN  object 0xb34ce80 was not returned to mpool ucp_requests
[1710950678.679249] [node055:685116:0]          mpool.c:43   UCX  WARN  object 0xb396600 was not returned to mpool ucp_requests
[1710950678.679261] [node055:685116:0]          mpool.c:43   UCX  WARN  object 0xb3967c0 was not returned to mpool ucp_requests
[1710950678.679264] [node055:685116:0]          mpool.c:43   UCX  WARN  object 0xb396980 was not returned to mpool ucp_requests
[1710950678.679267] [node055:685116:0]          mpool.c:43   UCX  WARN  object 0xb396b40 was not returned to mpool ucp_requests
[1710950678.679269] [node055:685116:0]          mpool.c:43   UCX  WARN  object 0xb396d00 was not returned to mpool ucp_requests
[1710950678.679271] [node055:685116:0]          mpool.c:43   UCX  WARN  object 0xb396ec0 was not returned to mpool ucp_requests
[1710950678.679274] [node055:685116:0]          mpool.c:43   UCX  WARN  object 0xb397080 was not returned to mpool ucp_requests
[1710950678.679276] [node055:685116:0]          mpool.c:43   UCX  WARN  object 0xb397240 was not returned to mpool ucp_requests
[1710950678.679278] [node055:685116:0]          mpool.c:43   UCX  WARN  object 0xb397400 was not returned to mpool ucp_requests
[1710950678.679281] [node055:685116:0]          mpool.c:43   UCX  WARN  object 0xb3975c0 was not returned to mpool ucp_requests
[1710950678.679283] [node055:685116:0]          mpool.c:43   UCX  WARN  object 0xb397780 was not returned to mpool ucp_requests
[1710950678.679286] [node055:685116:0]          mpool.c:43   UCX  WARN  object 0xb397940 was not returned to mpool ucp_requests
[1710950678.679288] [node055:685116:0]          mpool.c:43   UCX  WARN  object 0xb397b00 was not returned to mpool ucp_requests
[1710950678.679290] [node055:685116:0]          mpool.c:43   UCX  WARN  object 0xb397cc0 was not returned to mpool ucp_requests
[1710950678.679293] [node055:685116:0]          mpool.c:43   UCX  WARN  object 0xb397e80 was not returned to mpool ucp_requests
[1710950678.679295] [node055:685116:0]          mpool.c:43   UCX  WARN  object 0xb398040 was not returned to mpool ucp_requests
[1710950678.676513] [node055:685117:0]          mpool.c:43   UCX  WARN  object 0xb5c6540 was not returned to mpool ucp_requests
[1710950678.676525] [node055:685117:0]          mpool.c:43   UCX  WARN  object 0xb5c6700 was not returned to mpool ucp_requests
[1710950678.676529] [node055:685117:0]          mpool.c:43   UCX  WARN  object 0xb5c68c0 was not returned to mpool ucp_requests
[1710950678.676532] [node055:685117:0]          mpool.c:43   UCX  WARN  object 0xb5c6a80 was not returned to mpool ucp_requests
[1710950678.676535] [node055:685117:0]          mpool.c:43   UCX  WARN  object 0xb5c6c40 was not returned to mpool ucp_requests
[1710950678.676538] [node055:685117:0]          mpool.c:43   UCX  WARN  object 0xb5c6e00 was not returned to mpool ucp_requests
[1710950678.676541] [node055:685117:0]          mpool.c:43   UCX  WARN  object 0xb5c6fc0 was not returned to mpool ucp_requests
[1710950678.676544] [node055:685117:0]          mpool.c:43   UCX  WARN  object 0xb5c7180 was not returned to mpool ucp_requests
[1710950678.676547] [node055:685117:0]          mpool.c:43   UCX  WARN  object 0xb5c7340 was not returned to mpool ucp_requests
[1710950678.676549] [node055:685117:0]          mpool.c:43   UCX  WARN  object 0xb5c7500 was not returned to mpool ucp_requests
[1710950678.676552] [node055:685117:0]          mpool.c:43   UCX  WARN  object 0xb5c76c0 was not returned to mpool ucp_requests
[1710950678.676555] [node055:685117:0]          mpool.c:43   UCX  WARN  object 0xb5c7880 was not returned to mpool ucp_requests
[1710950678.676558] [node055:685117:0]          mpool.c:43   UCX  WARN  object 0xb5c7a40 was not returned to mpool ucp_requests
[1710950678.676561] [node055:685117:0]          mpool.c:43   UCX  WARN  object 0xb5c7c00 was not returned to mpool ucp_requests
[1710950678.676564] [node055:685117:0]          mpool.c:43   UCX  WARN  object 0xb5c7dc0 was not returned to mpool ucp_requests
[1710950678.676567] [node055:685117:0]          mpool.c:43   UCX  WARN  object 0xb5c7f80 was not returned to mpool ucp_requests
[1710950678.674443] [node055:685118:0]          mpool.c:43   UCX  WARN  object 0xab9b580 was not returned to mpool ucp_requests
[1710950678.674462] [node055:685118:0]          mpool.c:43   UCX  WARN  object 0xab9b740 was not returned to mpool ucp_requests
[1710950678.674465] [node055:685118:0]          mpool.c:43   UCX  WARN  object 0xab9b900 was not returned to mpool ucp_requests
[1710950678.674468] [node055:685118:0]          mpool.c:43   UCX  WARN  object 0xab9bac0 was not returned to mpool ucp_requests
[1710950678.674470] [node055:685118:0]          mpool.c:43   UCX  WARN  object 0xab9bc80 was not returned to mpool ucp_requests
[1710950678.674473] [node055:685118:0]          mpool.c:43   UCX  WARN  object 0xab9be40 was not returned to mpool ucp_requests
[1710950678.674475] [node055:685118:0]          mpool.c:43   UCX  WARN  object 0xab9c000 was not returned to mpool ucp_requests
[1710950678.674478] [node055:685118:0]          mpool.c:43   UCX  WARN  object 0xab9c1c0 was not returned to mpool ucp_requests
[1710950678.674486] [node055:685118:0]          mpool.c:43   UCX  WARN  object 0xab9c380 was not returned to mpool ucp_requests
[1710950678.674489] [node055:685118:0]          mpool.c:43   UCX  WARN  object 0xab9c540 was not returned to mpool ucp_requests
[1710950678.674491] [node055:685118:0]          mpool.c:43   UCX  WARN  object 0xab9c700 was not returned to mpool ucp_requests
[1710950678.674497] [node055:685118:0]          mpool.c:43   UCX  WARN  object 0xab9c8c0 was not returned to mpool ucp_requests
[1710950678.674501] [node055:685118:0]          mpool.c:43   UCX  WARN  object 0xab9ca80 was not returned to mpool ucp_requests
[1710950678.674505] [node055:685118:0]          mpool.c:43   UCX  WARN  object 0xab9cc40 was not returned to mpool ucp_requests
[1710950678.674508] [node055:685118:0]          mpool.c:43   UCX  WARN  object 0xab9ce00 was not returned to mpool ucp_requests
[1710950678.674511] [node055:685118:0]          mpool.c:43   UCX  WARN  object 0xab9cfc0 was not returned to mpool ucp_requests
[1710950678.676394] [node055:685120:0]          mpool.c:43   UCX  WARN  object 0xafde480 was not returned to mpool ucp_requests
[1710950678.676412] [node055:685120:0]          mpool.c:43   UCX  WARN  object 0xafde640 was not returned to mpool ucp_requests
[1710950678.676416] [node055:685120:0]          mpool.c:43   UCX  WARN  object 0xafde800 was not returned to mpool ucp_requests
[1710950678.676419] [node055:685120:0]          mpool.c:43   UCX  WARN  object 0xafde9c0 was not returned to mpool ucp_requests
[1710950678.676421] [node055:685120:0]          mpool.c:43   UCX  WARN  object 0xafdeb80 was not returned to mpool ucp_requests
[1710950678.676424] [node055:685120:0]          mpool.c:43   UCX  WARN  object 0xafded40 was not returned to mpool ucp_requests
[1710950678.676426] [node055:685120:0]          mpool.c:43   UCX  WARN  object 0xafdef00 was not returned to mpool ucp_requests
[1710950678.676428] [node055:685120:0]          mpool.c:43   UCX  WARN  object 0xafdf0c0 was not returned to mpool ucp_requests
[1710950678.676431] [node055:685120:0]          mpool.c:43   UCX  WARN  object 0xafdf280 was not returned to mpool ucp_requests
[1710950678.676433] [node055:685120:0]          mpool.c:43   UCX  WARN  object 0xafdf440 was not returned to mpool ucp_requests
[1710950678.676435] [node055:685120:0]          mpool.c:43   UCX  WARN  object 0xafdf600 was not returned to mpool ucp_requests
[1710950678.676438] [node055:685120:0]          mpool.c:43   UCX  WARN  object 0xafdf7c0 was not returned to mpool ucp_requests
[1710950678.676440] [node055:685120:0]          mpool.c:43   UCX  WARN  object 0xafdf980 was not returned to mpool ucp_requests
[1710950678.676443] [node055:685120:0]          mpool.c:43   UCX  WARN  object 0xafdfb40 was not returned to mpool ucp_requests
[1710950678.676445] [node055:685120:0]          mpool.c:43   UCX  WARN  object 0xafdfd00 was not returned to mpool ucp_requests
[1710950678.676447] [node055:685120:0]          mpool.c:43   UCX  WARN  object 0xafdfec0 was not returned to mpool ucp_requests
[1710950678.676450] [node055:685120:0]          mpool.c:43   UCX  WARN  object 0xafe0080 was not returned to mpool ucp_requests
[1710950678.673604] [node055:685121:0]          mpool.c:43   UCX  WARN  object 0xc698540 was not returned to mpool ucp_requests
[1710950678.673616] [node055:685121:0]          mpool.c:43   UCX  WARN  object 0xc698700 was not returned to mpool ucp_requests
[1710950678.673619] [node055:685121:0]          mpool.c:43   UCX  WARN  object 0xc6988c0 was not returned to mpool ucp_requests
[1710950678.673622] [node055:685121:0]          mpool.c:43   UCX  WARN  object 0xc698a80 was not returned to mpool ucp_requests
[1710950678.673624] [node055:685121:0]          mpool.c:43   UCX  WARN  object 0xc698c40 was not returned to mpool ucp_requests
[1710950678.673627] [node055:685121:0]          mpool.c:43   UCX  WARN  object 0xc698e00 was not returned to mpool ucp_requests
[1710950678.673629] [node055:685121:0]          mpool.c:43   UCX  WARN  object 0xc698fc0 was not returned to mpool ucp_requests
[truncated: 6,522,811 more chars]
