# Supplementary material for: A stereodivergent multicomponent approach for the synthesis of C–N atropisomeric peptide analogues
Source: Chem Sci. 2024 Sep 16;15(40):16743–51. doi: 10.1039/d4sc04700a (PMC11418089; doi:10.1039/d4sc04700a)
Supplement: SC-015-D4SC04700A-s001 [file SC-015-D4SC04700A-s001.zip › CompData/_2_Imine-BzOH/ImineBzOH11ropt.xyz]

82
Coordinates from ORCA-job ImineBzOH11ropt
  O   2.11340957174161      3.83236660144773      1.94911086490038
  O   2.58081974277806      5.09211957438192      0.15904910359562
  N   4.11892073213948      2.77030908928020      2.35294328229334
  N   2.90917138923895      6.15113832910816      2.98190329458260
  C   3.42032175940042      3.81091182149606      2.36667247449771
  C   3.88316341673954      5.09600222604692      3.05907124547325
  H   4.00403866297589      4.79741161122082      4.10687843455341
  C   5.23356644796096      5.59312467181924      2.59873962533691
  C   6.06336947828794      6.19595716754779      3.54004760887827
  H   5.73371483000740      6.27008195105076      4.57117752025225
  C   7.30984724155265      6.67769632922526      3.17396027269823
  H   7.95328094346155      7.13023629540915      3.92027978224044
  C   7.73839177633415      6.56451373363849      1.85780014853321
  H   8.71781411930675      6.93081972606030      1.57089819164457
  C   6.91007391046194      5.97527799113924      0.91369782907651
  H   7.23782002891340      5.88414609521381     -0.11598390220593
  C   5.66102507355293      5.49261814934332      1.28078725465963
  H   5.02434907761266      5.02734707647269      0.53821805616507
  C   3.67664670216166      1.47261368335819      1.80052172754576
  C   4.87771036146597      0.53807938624064      1.88374327839332
  H   5.71073557976548      0.91756620826761      1.28658512592393
  H   4.60693492548319     -0.44886786273886      1.50386422436765
  H   5.21716805464277      0.42666758589899      2.91633468321425
  C   3.24865016009051      1.59421570117091      0.34053809421212
  H   2.30969269533883      2.13347986101555      0.22314225722734
  H   3.10896988780837      0.59203814967656     -0.07119605790340
  H   4.01874752008722      2.09712659562732     -0.24913047532117
  C   2.54586049083919      0.91424443862521      2.65950848799593
  H   2.28994154003476     -0.08981856934386      2.31306676661404
  H   1.65035695952408      1.53391356131287      2.60282551658007
  H   2.85583464288880      0.84430620271184      3.70505807093101
  C   1.92914510463161      6.35801565795521      3.93258162437414
  C   1.24113934928292      7.59597221908401      4.02943147041755
  C   0.21774628764736      7.67498245201852      4.97001636449501
  H   -0.33330247171227      8.60022140078130      5.06752725850584
  C   -0.13533782001591      6.62401672083122      5.80694431780510
  H   -0.94220042807092      6.74590182081594      6.52042872447607
  C   0.56160613178868      5.43384279812250      5.71567640330242
  H   0.31409812320251      4.59334961130480      6.35494874553666
  C   1.57864476630145      5.30457026327264      4.78631876370391
  H   2.08847105775427      4.35247804945367      4.71039202222211
  C   1.58843915387785      8.81754638964989      3.16822818595152
  C   3.03217197171335      9.27447094412553      3.42780287960222
  H   3.16013026698108      9.53669707464822      4.48133754573337
  H   3.24673361231464     10.16532118847385      2.83108560740927
  H   3.79704413045452      8.53516492282910      3.18538975695247
  C   1.35842972204651      8.53510549134029      1.67650132037404
  H   1.97647955547382      7.73761422267335      1.26392402417881
  H   1.57045736067374      9.43904524154207      1.09859524520400
  H   0.31468306710791      8.26261542186626      1.50242642795611
  C   0.70246708228176     10.01659262778344      3.50826613238550
  H   0.81123303361585     10.32769276695652      4.55005230836005
  H   -0.35409936261072      9.81511267215848      3.31557062507340
  H   0.99834142539911     10.85932094651229      2.87884984169577
  C   1.77212301006628      4.70433864005757      0.96612628219932
  C   0.33674308115974      5.01720031198479      0.95970034097470
  C   -0.50043466373625      4.64308331937812      2.00902841505262
  H   -0.10435458598576      4.08581461941004      2.84727957200736
  C   -1.83749920506195      5.00213172916245      1.98131135113051
  H   -2.48745777113007      4.72019418319539      2.80150152093560
  C   -2.34199356496488      5.72209569989575      0.90637410925158
  H   -3.38967232218691      6.00099940729860      0.88742028639678
  C   -1.50979912303667      6.08715862308510     -0.14532090195938
  H   -1.90609182714990      6.64800569316712     -0.98374317993731
  C   -0.17164228172148      5.73935964572174     -0.11844149546527
  H   0.49101868659162      6.02661823398401     -0.92604045069846
  H   3.21014969370675      6.94824719414509      2.45445669496392
  O   5.92790696615767      3.19943606756738      5.25550441296477
  C   6.83514922332439      3.14521144235295      4.44026163263466
  C   8.25064728239800      3.41002730696967      4.79779868424760
  C   8.57728553670133      3.62962778925671      6.13324483929280
  H   7.79828913282156      3.58054409688455      6.88485302997938
  C   9.88537183052054      3.90895268272757      6.49131401170159
  H   10.13745066982015      4.07751760131092      7.53209325842345
  C   10.87215814843671      3.97537622619159      5.51566737607103
  H   11.89594666712494      4.19762747236165      5.79582330257723
  C   10.54995019947962      3.75806832142977      4.18222904060007
  H   11.31988644625038      3.81256891439301      3.42099664987950
  C   9.24273671463862      3.47430452385225      3.82180972363769
  H   8.98619618680134      3.31168690840254      2.78251778250045
  O   6.64873467814239      2.85693994758154      3.17404580743175
  H   5.65123234809505      2.81176911230718      2.94477952053376
