# Supplementary material for: A stereodivergent multicomponent approach for the synthesis of C–N atropisomeric peptide analogues
Source: Chem Sci. 2024 Sep 16;15(40):16743–51. doi: 10.1039/d4sc04700a (PMC11418089; doi:10.1039/d4sc04700a)
Supplement: SC-015-D4SC04700A-s001 [file SC-015-D4SC04700A-s001.zip › CompData/_2_Imine-BzOH/ImineBzOH11r_single_point.out]

                                 *****************
                                 * O   R   C   A *
                                 *****************

                                            #,                                       
                                            ###                                      
                                            ####                                     
                                            #####                                    
                                            ######                                   
                                           ########,                                 
                                     ,,################,,,,,                         
                               ,,#################################,,                 
                          ,,##########################################,,             
                       ,#########################################, ''#####,          
                    ,#############################################,,   '####,        
                  ,##################################################,,,,####,       
                ,###########''''           ''''###############################       
              ,#####''   ,,,,##########,,,,          '''####'''          '####       
            ,##' ,,,,###########################,,,                        '##       
           ' ,,###''''                  '''############,,,                           
         ,,##''                                '''############,,,,        ,,,,,,###''
      ,#''                                            '''#######################'''  
     '                                                          ''''####''''         
             ,#######,   #######,   ,#######,      ##                                
            ,#'     '#,  ##    ##  ,#'     '#,    #''#        ######   ,####,        
            ##       ##  ##   ,#'  ##            #'  '#       #        #'  '#        
            ##       ##  #######   ##           ,######,      #####,   #    #        
            '#,     ,#'  ##    ##  '#,     ,#' ,#      #,         ##   #,  ,#        
             '#######'   ##     ##  '#######'  #'      '#     #####' # '####'        


                  #######################################################
                  #                        -***-                        #
                  #          Department of theory and spectroscopy      #
                  #    Directorship and core code : Frank Neese         #
                  #        Max Planck Institute fuer Kohlenforschung    #
                  #                Kaiser Wilhelm Platz 1               #
                  #                 D-45470 Muelheim/Ruhr               #
                  #                      Germany                        #
                  #                                                     #
                  #                  All rights reserved                #
                  #                        -***-                        #
                  #######################################################


                         Program Version 5.0.2 -  RELEASE  -


 With contributions from (in alphabetic order):
   Daniel Aravena         : Magnetic Suceptibility
   Michael Atanasov       : Ab Initio Ligand Field Theory (pilot matlab implementation)
   Alexander A. Auer      : GIAO ZORA, VPT2 properties, NMR spectrum
   Ute Becker             : Parallelization
   Giovanni Bistoni       : ED, misc. LED, open-shell LED, HFLD
   Martin Brehm           : Molecular dynamics
   Dmytro Bykov           : SCF Hessian
   Vijay G. Chilkuri      : MRCI spin determinant printing, contributions to CSF-ICE
   Dipayan Datta          : RHF DLPNO-CCSD density
   Achintya Kumar Dutta   : EOM-CC, STEOM-CC
   Dmitry Ganyushin       : Spin-Orbit,Spin-Spin,Magnetic field MRCI
   Miquel Garcia          : C-PCM and meta-GGA Hessian, CC/C-PCM, Gaussian charge scheme
   Yang Guo               : DLPNO-NEVPT2, F12-NEVPT2, CIM, IAO-localization
   Andreas Hansen         : Spin unrestricted coupled pair/coupled cluster methods
   Benjamin Helmich-Paris : MC-RPA, TRAH-SCF, COSX integrals
   Lee Huntington         : MR-EOM, pCC
   Robert Izsak           : Overlap fitted RIJCOSX, COSX-SCS-MP3, EOM
   Marcus Kettner         : VPT2
   Christian Kollmar      : KDIIS, OOCD, Brueckner-CCSD(T), CCSD density, CASPT2, CASPT2-K
   Simone Kossmann        : Meta GGA functionals, TD-DFT gradient, OOMP2, MP2 Hessian
   Martin Krupicka        : Initial AUTO-CI
   Lucas Lang             : DCDCAS
   Marvin Lechner         : AUTO-CI (C++ implementation), FIC-MRCC
   Dagmar Lenk            : GEPOL surface, SMD
   Dimitrios Liakos       : Extrapolation schemes; Compound Job, initial MDCI parallelization
   Dimitrios Manganas     : Further ROCIS development; embedding schemes
   Dimitrios Pantazis     : SARC Basis sets
   Anastasios Papadopoulos: AUTO-CI, single reference methods and gradients
   Taras Petrenko         : DFT Hessian,TD-DFT gradient, ASA, ECA, R-Raman, ABS, FL, XAS/XES, NRVS
   Peter Pinski           : DLPNO-MP2, DLPNO-MP2 Gradient
   Christoph Reimann      : Effective Core Potentials
   Marius Retegan         : Local ZFS, SOC
   Christoph Riplinger    : Optimizer, TS searches, QM/MM, DLPNO-CCSD(T), (RO)-DLPNO pert. Triples
   Tobias Risthaus        : Range-separated hybrids, TD-DFT gradient, RPA, STAB
   Michael Roemelt        : Original ROCIS implementation
   Masaaki Saitow         : Open-shell DLPNO-CCSD energy and density
   Barbara Sandhoefer     : DKH picture change effects
   Avijit Sen             : IP-ROCIS
   Kantharuban Sivalingam : CASSCF convergence, NEVPT2, FIC-MRCI
   Bernardo de Souza      : ESD, SOC TD-DFT
   Georgi Stoychev        : AutoAux, RI-MP2 NMR, DLPNO-MP2 response
   Willem Van den Heuvel  : Paramagnetic NMR
   Boris Wezisla          : Elementary symmetry handling
   Frank Wennmohs         : Technical directorship


 We gratefully acknowledge several colleagues who have allowed us to
 interface, adapt or use parts of their codes:
   Stefan Grimme, W. Hujo, H. Kruse, P. Pracht,  : VdW corrections, initial TS optimization,
                  C. Bannwarth, S. Ehlert          DFT functionals, gCP, sTDA/sTD-DF
   Ed Valeev, F. Pavosevic, A. Kumar             : LibInt (2-el integral package), F12 methods
   Garnet Chan, S. Sharma, J. Yang, R. Olivares  : DMRG
   Ulf Ekstrom                                   : XCFun DFT Library
   Mihaly Kallay                                 : mrcc  (arbitrary order and MRCC methods)
   Jiri Pittner, Ondrej Demel                    : Mk-CCSD
   Frank Weinhold                                : gennbo (NPA and NBO analysis)
   Christopher J. Cramer and Donald G. Truhlar   : smd solvation model
   Lars Goerigk                                  : TD-DFT with DH, B97 family of functionals
   V. Asgeirsson, H. Jonsson                     : NEB implementation
   FAccTs GmbH                                   : IRC, NEB, NEB-TS, DLPNO-Multilevel, CI-OPT
                                                   MM, QMMM, 2- and 3-layer-ONIOM, Crystal-QMMM,
                                                   LR-CPCM, SF, NACMEs, symmetry and pop. for TD-DFT,
                                                   nearIR, NL-DFT gradient (VV10), updates on ESD,
                                                   ML-optimized integration grids
   S Lehtola, MJT Oliveira, MAL Marques          : LibXC Library
   Liviu Ungur et al                             : ANISO software


 Your calculation uses the libint2 library for the computation of 2-el integrals
 For citations please refer to: http://libint.valeyev.net

 Your ORCA version has been built with support for libXC version: 5.1.0
 For citations please refer to: https://tddft.org/programs/libxc/

 This ORCA versions uses:
   CBLAS   interface :  Fast vector & matrix operations
   LAPACKE interface :  Fast linear algebra routines
   SCALAPACK package :  Parallel linear algebra routines
   Shared memory     :  Shared parallel matrices
   BLAS/LAPACK       :  OpenBLAS 0.3.15  USE64BITINT DYNAMIC_ARCH NO_AFFINITY Zen SINGLE_THREADED
        Core in use  :  Zen
   Copyright (c) 2011-2014, The OpenBLAS Project


Your calculation utilizes the DFT-NL dispersion correction.
Cite in your paper:
Vydrov, O. A.; Van Voorhis, T. J. Chem. Phys. 2010, 133, 244103
Hujo, W.; Grimme, S. J. Chem. Theory Comput. 2011, 7, 3866 
   

Your calculation utilizes the SMD solvation module
Please cite in your paper:
A.V. Marenich, C.J. Cramer, D.G. Truhlar J. Phys. Chem. B, 113, (2009), 6378 

================================================================================

----- Orbital basis set information -----
Your calculation utilizes the basis: def2-QZVPP
   F. Weigend and R. Ahlrichs, Phys. Chem. Chem. Phys. 7, 3297 (2005).

----- AuxJ basis set information -----
Your calculation utilizes the auxiliary basis: def2/J
   F. Weigend, Phys. Chem. Chem. Phys. 8, 1057 (2006).

================================================================================
                                        WARNINGS
                       Please study these warnings very carefully!
================================================================================


INFO   : the flag for use of the SHARK integral package has been found!

================================================================================
                                       INPUT FILE
================================================================================
NAME = ImineBzOH11rAa.inp
|  1> ! wB97M-V def2-QZVPP
|  2> %maxcore 2660
|  3> %pal nprocs 20
|  4> end
|  5> %CPCM SMD TRUE
|  6>    SMDSOLVENT "2,2,2-TRIFLUOROETHANOL"
|  7> end
|  8> 
|  9> *xyz 0 1
| 10> O  2.113410  3.832367  1.949111
| 11> O  2.580820  5.092120  0.159049
| 12> N  4.118921  2.770309  2.352943
| 13> N  2.909171  6.151138  2.981903
| 14> C  3.420322  3.810912  2.366672
| 15> C  3.883163  5.096002  3.059071
| 16> H  4.004039  4.797412  4.106878
| 17> C  5.233566  5.593125  2.598740
| 18> C  6.063369  6.195957  3.540048
| 19> H  5.733715  6.270082  4.571178
| 20> C  7.309847  6.677696  3.173960
| 21> H  7.953281  7.130236  3.920280
| 22> C  7.738392  6.564514  1.857800
| 23> H  8.717814  6.930820  1.570898
| 24> C  6.910074  5.975278  0.913698
| 25> H  7.237820  5.884146  -0.115984
| 26> C  5.661025  5.492618  1.280787
| 27> H  5.024349  5.027347  0.538218
| 28> C  3.676647  1.472614  1.800522
| 29> C  4.877710  0.538079  1.883743
| 30> H  5.710736  0.917566  1.286585
| 31> H  4.606935  -0.448868  1.503864
| 32> H  5.217168  0.426668  2.916335
| 33> C  3.248650  1.594216  0.340538
| 34> H  2.309693  2.133480  0.223142
| 35> H  3.108970  0.592038  -0.071196
| 36> H  4.018748  2.097127  -0.249130
| 37> C  2.545860  0.914244  2.659508
| 38> H  2.289942  -0.089819  2.313067
| 39> H  1.650357  1.533914  2.602826
| 40> H  2.855835  0.844306  3.705058
| 41> C  1.929145  6.358016  3.932582
| 42> C  1.241139  7.595972  4.029431
| 43> C  0.217746  7.674982  4.970016
| 44> H  -0.333302  8.600221  5.067527
| 45> C  -0.135338  6.624017  5.806944
| 46> H  -0.942200  6.745902  6.520429
| 47> C  0.561606  5.433843  5.715676
| 48> H  0.314098  4.593350  6.354949
| 49> C  1.578645  5.304570  4.786319
| 50> H  2.088471  4.352478  4.710392
| 51> C  1.588439  8.817546  3.168228
| 52> C  3.032172  9.274471  3.427803
| 53> H  3.160130  9.536697  4.481338
| 54> H  3.246734  10.165321  2.831086
| 55> H  3.797044  8.535165  3.185390
| 56> C  1.358430  8.535105  1.676501
| 57> H  1.976480  7.737614  1.263924
| 58> H  1.570457  9.439045  1.098595
| 59> H  0.314683  8.262615  1.502426
| 60> C  0.702467  10.016593  3.508266
| 61> H  0.811233  10.327693  4.550052
| 62> H  -0.354099  9.815113  3.315571
| 63> H  0.998341  10.859321  2.878850
| 64> C  1.772123  4.704339  0.966126
| 65> C  0.336743  5.017200  0.959700
| 66> C  -0.500435  4.643083  2.009028
| 67> H  -0.104355  4.085815  2.847280
| 68> C  -1.837499  5.002132  1.981311
| 69> H  -2.487458  4.720194  2.801502
| 70> C  -2.341994  5.722096  0.906374
| 71> H  -3.389672  6.000999  0.887420
| 72> C  -1.509799  6.087159  -0.145321
| 73> H  -1.906092  6.648006  -0.983743
| 74> C  -0.171642  5.739360  -0.118441
| 75> H  0.491019  6.026618  -0.926040
| 76> H  3.210150  6.948247  2.454457
| 77> O  5.927907  3.199436  5.255504
| 78> C  6.835149  3.145211  4.440262
| 79> C  8.250647  3.410027  4.797799
| 80> C  8.577286  3.629628  6.133245
| 81> H  7.798289  3.580544  6.884853
| 82> C  9.885372  3.908953  6.491314
| 83> H  10.137451  4.077518  7.532093
| 84> C  10.872158  3.975376  5.515667
| 85> H  11.895947  4.197627  5.795823
| 86> C  10.549950  3.758068  4.182229
| 87> H  11.319886  3.812569  3.420997
| 88> C  9.242737  3.474305  3.821810
| 89> H  8.986196  3.311687  2.782518
| 90> O  6.648735  2.856940  3.174046
| 91> H  5.651232  2.811769  2.944780
| 92> *
| 93> 
| 94>                          ****END OF INPUT****
================================================================================

                       ****************************
                       * Single Point Calculation *
                       ****************************

---------------------------------
CARTESIAN COORDINATES (ANGSTROEM)
---------------------------------
  O      2.113410    3.832367    1.949111
  O      2.580820    5.092120    0.159049
  N      4.118921    2.770309    2.352943
  N      2.909171    6.151138    2.981903
  C      3.420322    3.810912    2.366672
  C      3.883163    5.096002    3.059071
  H      4.004039    4.797412    4.106878
  C      5.233566    5.593125    2.598740
  C      6.063369    6.195957    3.540048
  H      5.733715    6.270082    4.571178
  C      7.309847    6.677696    3.173960
  H      7.953281    7.130236    3.920280
  C      7.738392    6.564514    1.857800
  H      8.717814    6.930820    1.570898
  C      6.910074    5.975278    0.913698
  H      7.237820    5.884146   -0.115984
  C      5.661025    5.492618    1.280787
  H      5.024349    5.027347    0.538218
  C      3.676647    1.472614    1.800522
  C      4.877710    0.538079    1.883743
  H      5.710736    0.917566    1.286585
  H      4.606935   -0.448868    1.503864
  H      5.217168    0.426668    2.916335
  C      3.248650    1.594216    0.340538
  H      2.309693    2.133480    0.223142
  H      3.108970    0.592038   -0.071196
  H      4.018748    2.097127   -0.249130
  C      2.545860    0.914244    2.659508
  H      2.289942   -0.089819    2.313067
  H      1.650357    1.533914    2.602826
  H      2.855835    0.844306    3.705058
  C      1.929145    6.358016    3.932582
  C      1.241139    7.595972    4.029431
  C      0.217746    7.674982    4.970016
  H     -0.333302    8.600221    5.067527
  C     -0.135338    6.624017    5.806944
  H     -0.942200    6.745902    6.520429
  C      0.561606    5.433843    5.715676
  H      0.314098    4.593350    6.354949
  C      1.578645    5.304570    4.786319
  H      2.088471    4.352478    4.710392
  C      1.588439    8.817546    3.168228
  C      3.032172    9.274471    3.427803
  H      3.160130    9.536697    4.481338
  H      3.246734   10.165321    2.831086
  H      3.797044    8.535165    3.185390
  C      1.358430    8.535105    1.676501
  H      1.976480    7.737614    1.263924
  H      1.570457    9.439045    1.098595
  H      0.314683    8.262615    1.502426
  C      0.702467   10.016593    3.508266
  H      0.811233   10.327693    4.550052
  H     -0.354099    9.815113    3.315571
  H      0.998341   10.859321    2.878850
  C      1.772123    4.704339    0.966126
  C      0.336743    5.017200    0.959700
  C     -0.500435    4.643083    2.009028
  H     -0.104355    4.085815    2.847280
  C     -1.837499    5.002132    1.981311
  H     -2.487458    4.720194    2.801502
  C     -2.341994    5.722096    0.906374
  H     -3.389672    6.000999    0.887420
  C     -1.509799    6.087159   -0.145321
  H     -1.906092    6.648006   -0.983743
  C     -0.171642    5.739360   -0.118441
  H      0.491019    6.026618   -0.926040
  H      3.210150    6.948247    2.454457
  O      5.927907    3.199436    5.255504
  C      6.835149    3.145211    4.440262
  C      8.250647    3.410027    4.797799
  C      8.577286    3.629628    6.133245
  H      7.798289    3.580544    6.884853
  C      9.885372    3.908953    6.491314
  H     10.137451    4.077518    7.532093
  C     10.872158    3.975376    5.515667
  H     11.895947    4.197627    5.795823
  C     10.549950    3.758068    4.182229
  H     11.319886    3.812569    3.420997
  C      9.242737    3.474305    3.821810
  H      8.986196    3.311687    2.782518
  O      6.648735    2.856940    3.174046
  H      5.651232    2.811769    2.944780

----------------------------
CARTESIAN COORDINATES (A.U.)
----------------------------
  NO LB      ZA    FRAG     MASS         X           Y           Z
   0 O     8.0000    0    15.999    3.993766    7.242124    3.683286
   1 O     8.0000    0    15.999    4.877043    9.622712    0.300559
   2 N     7.0000    0    14.007    7.783633    5.235125    4.446418
   3 N     7.0000    0    14.007    5.497536   11.623966    5.634980
   4 C     6.0000    0    12.011    6.463472    7.201580    4.472362
   5 C     6.0000    0    12.011    7.338115    9.630048    5.780806
   6 H     1.0000    0     1.008    7.566537    9.065795    7.760875
   7 C     6.0000    0    12.011    9.890006   10.569474    4.910907
   8 C     6.0000    0    12.011   11.458107   11.708662    6.689721
   9 H     1.0000    0     1.008   10.835151   11.848738    8.638275
  10 C     6.0000    0    12.011   13.813609   12.619017    5.997915
  11 H     1.0000    0     1.008   15.029523   13.474193    7.408256
  12 C     6.0000    0    12.011   14.623442   12.405134    3.510733
  13 H     1.0000    0     1.008   16.474281   13.097352    2.968567
  14 C     6.0000    0    12.011   13.058147   11.291639    1.726639
  15 H     1.0000    0     1.008   13.677498   11.119424   -0.219178
  16 C     6.0000    0    12.011   10.697787   10.379544    2.420337
  17 H     1.0000    0     1.008    9.494644    9.500309    1.017085
  18 C     6.0000    0    12.011    6.947856    2.782837    3.402493
  19 C     6.0000    0    12.011    9.217536    1.016822    3.559758
  20 H     1.0000    0     1.008   10.791727    1.733948    2.431293
  21 H     1.0000    0     1.008    8.705845   -0.848238    2.841891
  22 H     1.0000    0     1.008    9.859019    0.806286    5.511074
  23 C     6.0000    0    12.011    6.139059    3.012632    0.643524
  24 H     1.0000    0     1.008    4.364687    4.031693    0.421677
  25 H     1.0000    0     1.008    5.875102    1.118790   -0.134541
  26 H     1.0000    0     1.008    7.594333    3.962996   -0.470787
  27 C     6.0000    0    12.011    4.810978    1.727671    5.025742
  28 H     1.0000    0     1.008    4.327363   -0.169733    4.371063
  29 H     1.0000    0     1.008    3.118723    2.898677    4.918628
  30 H     1.0000    0     1.008    5.396746    1.595507    7.001545
  31 C     6.0000    0    12.011    3.645556   12.014909    7.431503
  32 C     6.0000    0    12.011    2.345413   14.354307    7.614521
  33 C     6.0000    0    12.011    0.411480   14.503614    9.391969
  34 H     1.0000    0     1.008   -0.629849   16.252062    9.576238
  35 C     6.0000    0    12.011   -0.255752   12.517578   10.973534
  36 H     1.0000    0     1.008   -1.780500   12.747907   12.321825
  37 C     6.0000    0    12.011    1.061282   10.268475   10.801062
  38 H     1.0000    0     1.008    0.593559    8.680174   12.009113
  39 C     6.0000    0    12.011    2.983207   10.024185    9.044832
  40 H     1.0000    0     1.008    3.946638    8.224991    8.901351
  41 C     6.0000    0    12.011    3.001715   16.662747    5.987083
  42 C     6.0000    0    12.011    5.729975   17.526210    6.477609
  43 H     1.0000    0     1.008    5.971780   18.021746    8.468502
  44 H     1.0000    0     1.008    6.135438   19.209673    5.349977
  45 H     1.0000    0     1.008    7.175373   16.129124    6.019515
  46 C     6.0000    0    12.011    2.567061   16.129011    3.168128
  47 H     1.0000    0     1.008    3.735006   14.621971    2.388470
  48 H     1.0000    0     1.008    2.967734   17.837210    2.076044
  49 H     1.0000    0     1.008    0.594665   15.614080    2.839174
  50 C     6.0000    0    12.011    1.327470   18.928618    6.629662
  51 H     1.0000    0     1.008    1.533008   19.516511    8.598352
  52 H     1.0000    0     1.008   -0.669150   18.547876    6.265521
  53 H     1.0000    0     1.008    1.886591   20.521143    5.440238
  54 C     6.0000    0    12.011    3.348827    8.889912    1.825714
  55 C     6.0000    0    12.011    0.636352    9.481134    1.813570
  56 C     6.0000    0    12.011   -0.945685    8.774155    3.796513
  57 H     1.0000    0     1.008   -0.197202    7.721071    5.380579
  58 C     6.0000    0    12.011   -3.472370    9.452660    3.744135
  59 H     1.0000    0     1.008   -4.700614    8.919874    5.294072
  60 C     6.0000    0    12.011   -4.425727   10.813194    1.712799
  61 H     1.0000    0     1.008   -6.405552   11.340245    1.676981
  62 C     6.0000    0    12.011   -2.853107   11.503063   -0.274617
  63 H     1.0000    0     1.008   -3.601992   12.562911   -1.859005
  64 C     6.0000    0    12.011   -0.324356   10.845819   -0.223821
  65 H     1.0000    0     1.008    0.927891   11.388658   -1.749962
  66 H     1.0000    0     1.008    6.066304   13.130284    4.638252
  67 O     8.0000    0    15.999   11.202121    6.046058    9.931463
  68 C     6.0000    0    12.011   12.916560    5.943587    8.390879
  69 C     6.0000    0    12.011   15.591463    6.444017    9.066526
  70 C     6.0000    0    12.011   16.208722    6.859003   11.590153
  71 H     1.0000    0     1.008   14.736631    6.766248   13.010487
  72 C     6.0000    0    12.011   18.680646    7.386851   12.266806
  73 H     1.0000    0     1.008   19.157006    7.705392   14.233593
  74 C     6.0000    0    12.011   20.545401    7.512372   10.423100
  75 H     1.0000    0     1.008   22.480082    7.932365   10.952518
  76 C     6.0000    0    12.011   19.936516    7.101719    7.903267
  77 H     1.0000    0     1.008   21.391484    7.204711    6.464747
  78 C     6.0000    0    12.011   17.466242    6.565485    7.222174
  79 H     1.0000    0     1.008   16.981449    6.258181    5.258197
  80 O     8.0000    0    15.999   12.564288    5.398834    5.998078
  81 H     1.0000    0     1.008   10.679281    5.313473    5.564828

--------------------------------
INTERNAL COORDINATES (ANGSTROEM)
--------------------------------
 O      0   0   0     0.000000000000     0.00000000     0.00000000
 O      1   0   0     2.238251927946     0.00000000     0.00000000
 N      1   2   0     2.305021008735   102.57690844     0.00000000
 N      1   2   3     2.660186804498    75.96211253    91.24172918
 C      3   1   2     1.253428758187    30.05621075    71.68101484
 C      4   1   2     1.438028961733    65.40981426   255.99358841
 H      6   4   1     1.096205502962   109.01633437   249.41601432
 C      6   4   1     1.510835586389   110.34120805   132.91420195
 C      8   6   4     1.392135119123   117.98467652    87.17326408
 H      9   8   6     1.085078500497   119.40873334     1.49399180
 C      9   8   6     1.385568580890   120.53955764   180.36695190
 H     11   9   8     1.084340032626   119.80643227   181.01846155
 C     11   9   8     1.388790166926   119.97752045     0.19394671
 H     13  11   9     1.084324811726   120.12864498   180.67419003
 C     13  11   9     1.387313360140   119.69023682     0.38147737
 H     15  13  11     1.084420353490   120.09370336   179.95751425
 C     15  13  11     1.388466209139   120.32070100   359.61787346
 H     17  15  13     1.083163031209   119.79129198   180.46395288
 C      3   1   2     1.478102691068    94.51420428   255.68438558
 C     19   3   1     1.524084555081   106.38737341   177.57693575
 H     20  19   3     1.092950308481   110.97147833   298.66149376
 H     20  19   3     1.091646250429   109.87050124   179.00730195
 H     20  19   3     1.092652910649   111.03585379    59.24462006
 C     19   3   1     1.526277091052   111.80579212    58.94132926
 H     24  19   3     1.089140822098   112.60062477   289.01047593
 H     24  19   3     1.092426717377   108.86217351   169.70503509
 H     24  19   3     1.092556064350   110.81120926    51.07417257
 C     19   3   1     1.525881137070   109.42775754   295.43152221
 H     28  19   3     1.092546519455   109.35245245   185.80156482
 H     28  19   3     1.090472090901   111.79994775    65.91893770
 H     28  19   3     1.092771992215   110.59902704   304.75963903
 C      4   1   2     1.380956200826   100.69404391   133.77124295
 C     32   4   1     1.419601015347   121.43599774   229.46813880
 C     33  32   4     1.392219793989   116.86150831   176.34380387
 H     34  33  32     1.081309160484   118.95288659   180.41709864
 C     34  33  32     1.389116344827   123.43207702     0.85356615
 H     36  34  33     1.083947916412   120.04675644   179.99036423
 C     36  34  33     1.382235485450   118.91441915     0.29906274
 H     38  36  34     1.084600692256   120.88223297   179.87408537
 C     38  36  34     1.383757301516   119.69462138   359.09564457
 H     40  38  36     1.082666447281   118.38264262   182.00849124
 C     33  32   4     1.534448087973   123.11028695   355.66311820
 C     42  33  32     1.536399886598   110.77024988   298.87978087
 H     43  42  33     1.093193359413   110.12984283   300.49306341
 H     43  42  33     1.093490627501   109.54054585   181.96239773
 H     43  42  33     1.091039229629   114.81593526    61.50288729
 C     42  33  32     1.535554134862   111.40110020    63.05337085
 H     47  42  33     1.090044713996   114.66624397   297.75039538
 H     47  42  33     1.093635367554   109.40686911   177.37242556
 H     47  42  33     1.092685089920   110.10317065    58.96762800
 C     42  33  32     1.529145491586   111.61101610   181.16460491
 H     51  42  33     1.092671644435   112.18481422    60.41818301
 H     51  42  33     1.092729273782   112.11226301   298.07013116
 H     51  42  33     1.092655667132   108.65002571   179.27450335
 C      2   1   3     1.206539773774    31.14778932   177.23328478
 C     55   2   1     1.469094633847   125.69763397   184.59488451
 C     56  55   2     1.393527819944   121.76978426   186.90101722
 H     57  56  55     1.081708558591   120.12295876   358.46678890
 C     57  56  55     1.384711001107   119.69646073   177.67729536
 H     59  57  56     1.083812259575   119.76621675   180.60199334
 C     59  57  56     1.388651475457   120.04811180     0.53546485
 H     61  59  57     1.084331743153   119.86140097   179.95217734
 C     61  59  57     1.389921539159   120.28977982   359.93490236
 H     63  61  59     1.083766095309   120.15563294   179.92563523
 C     63  61  59     1.382877736985   119.90792226   359.61265190
 H     65  63  61     1.083444924436   120.70871999   180.67588063
 H      4   1   2     1.002083030112   125.37027534   359.05647413
 O      7   6   4     2.752115016833   129.35870743   191.90651834
 C     68   7   6     1.220920929362   105.45938113    16.84169904
 C     69  68   7     1.483777209769   122.68777618   129.85753273
 C     70  69  68     1.392240516017   118.88826351     5.02787980
 H     71  70  69     1.083586706604   119.30929052     1.38625679
 C     71  70  69     1.384674997168   120.09934900   181.45888989
 H     73  71  70     1.084056690541   119.95430598   180.12708100
 C     73  71  70     1.389260844238   119.93702140     0.25704181
 H     75  73  71     1.084447697152   119.92974139   179.78280396
 C     75  73  71     1.388919602415   120.13018396   359.80076549
 H     77  75  73     1.084087616810   120.10011567   179.84048124
 C     77  75  73     1.385362451887   120.04733393     0.00000000
 H     79  77  75     1.082767638909   120.26792768   179.53610072
 O     69  68   7     1.311927325538   123.27341898   310.26409158
 H     81  69  68     1.024507468497   111.34721693     7.62043567

---------------------------
INTERNAL COORDINATES (A.U.)
---------------------------
 O      0   0   0     0.000000000000     0.00000000     0.00000000
 O      1   0   0     4.229683162539     0.00000000     0.00000000
 N      1   2   0     4.355858439444   102.57690844     0.00000000
 N      1   2   3     5.027024525573    75.96211253    91.24172918
 C      3   1   2     2.368637081355    30.05621075    71.68101484
 C      4   1   2     2.717480910323    65.40981426   255.99358841
 H      6   4   1     2.071528187096   109.01633437   249.41601432
 C      6   4   1     2.855065491657   110.34120805   132.91420195
 C      8   6   4     2.630754116557   117.98467652    87.17326408
 H      9   8   6     2.050501199745   119.40873334     1.49399180
 C      9   8   6     2.618345157648   120.53955764   180.36695190
 H     11   9   8     2.049105697711   119.80643227   181.01846155
 C     11   9   8     2.624433072972   119.97752045     0.19394671
 H     13  11   9     2.049076934377   120.12864498   180.67419003
 C     13  11   9     2.621642312595   119.69023682     0.38147737
 H     15  13  11     2.049257482147   120.09370336   179.95751425
 C     15  13  11     2.623820881477   120.32070100   359.61787346
 H     17  15  13     2.046881487373   119.79129198   180.46395288
 C      3   1   2     2.793209283930    94.51420428   255.68438558
 C     19   3   1     2.880102414041   106.38737341   177.57693575
 H     20  19   3     2.065376761014   110.97147833   298.66149376
 H     20  19   3     2.062912448432   109.87050124   179.00730195
 H     20  19   3     2.064814760558   111.03585379    59.24462006
 C     19   3   1     2.884245706566   111.80579212    58.94132926
 H     24  19   3     2.058177875040   112.60062477   289.01047593
 H     24  19   3     2.064387317222   108.86217351   169.70503509
 H     24  19   3     2.064631747577   110.81120926    51.07417257
 C     19   3   1     2.883497461978   109.42775754   295.43152221
 H     28  19   3     2.064613710339   109.35245245   185.80156482
 H     28  19   3     2.060693608487   111.79994775    65.91893770
 H     28  19   3     2.065039792105   110.59902704   304.75963903
 C      4   1   2     2.609629022502   100.69404391   133.77124295
 C     32   4   1     2.682657138442   121.43599774   229.46813880
 C     33  32   4     2.630914128863   116.86150831   176.34380387
 H     34  33  32     2.043378179415   118.95288659   180.41709864
 C     34  33  32     2.625049459876   123.43207702     0.85356615
 H     36  34  33     2.048364705453   120.04675644   179.99036423
 C     36  34  33     2.612046520087   118.91441915     0.29906274
 H     38  36  34     2.049598273025   120.88223297   179.87408537
 C     38  36  34     2.614922335679   119.69462138   359.09564457
 H     40  38  36     2.045943079747   118.38264262   182.00849124
 C     33  32   4     2.899686652989   123.11028695   355.66311820
 C     42  33  32     2.903375017858   110.77024988   298.87978087
 H     43  42  33     2.065836060712   110.12984283   300.49306341
 H     43  42  33     2.066397815987   109.54054585   181.96239773
 H     43  42  33     2.061765345363   114.81593526    61.50288729
 C     42  33  32     2.901776778699   111.40110020    63.05337085
 H     47  42  33     2.059885983180   114.66624397   297.75039538
 H     47  42  33     2.066671335047   109.40686911   177.37242556
 H     47  42  33     2.064875570568   110.10317065    58.96762800
 C     42  33  32     2.889666198017   111.61101610   181.16460491
 H     51  42  33     2.064850162283   112.18481422    60.41818301
 H     51  42  33     2.064959065967   112.11226301   298.07013116
 H     51  42  33     2.064819969557   108.65002571   179.27450335
 C      2   1   3     2.280029742116    31.14778932   177.23328478
 C     55   2   1     2.776186522783   125.69763397   184.59488451
 C     56  55   2     2.633385939694   121.76978426   186.90101722
 H     57  56  55     2.044132932455   120.12295876   358.46678890
 C     57  56  55     2.616724566720   119.69646073   177.67729536
 H     59  57  56     2.048108351184   119.76621675   180.60199334
 C     59  57  56     2.624170984080   120.04811180     0.53546485
 H     61  59  57     2.049090032876   119.86140097   179.95217734
 C     61  59  57     2.626571056649   120.28977982   359.93490236
 H     63  61  59     2.048021113364   120.15563294   179.92563523
 C     63  61  59     2.613260199599   119.90792226   359.61265190
 H     65  63  61     2.047414188371   120.70871999   180.67588063
 H      4   1   2     1.893662490361   125.37027534   359.05647413
 O      7   6   4     5.200743670866   129.35870743   191.90651834
 C     68   7   6     2.307206187666   105.45938113    16.84169904
 C     69  68   7     2.803932570217   122.68777618   129.85753273
 C     70  69  68     2.630953287820   118.88826351     5.02787980
 H     71  70  69     2.047682117839   119.30929052     1.38625679
 C     71  70  69     2.616656529136   120.09934900   181.45888989
 H     73  71  70     2.048570258768   119.95430598   180.12708100
 C     73  71  70     2.625322524191   119.93702140     0.25704181
 H     75  73  71     2.049309154179   119.92974139   179.78280396
 C     75  73  71     2.624677670599   120.13018396   359.80076549
 H     77  75  73     2.048628700946   120.10011567   179.84048124
 C     77  75  73     2.617955630285   120.04733393     0.00000000
 H     79  77  75     2.046134304211   120.26792768   179.53610072
 O     69  68   7     2.479183352874   123.27341898   310.26409158
 H     81  69  68     1.936038537616   111.34721693     7.62043567

---------------------
BASIS SET INFORMATION
---------------------
There are 4 groups of distinct atoms

 Group   1 Type O   : 15s8p3d2f1g contracted to 7s4p3d2f1g pattern {8211111/5111/111/11/1}
 Group   2 Type N   : 15s8p3d2f1g contracted to 7s4p3d2f1g pattern {8211111/5111/111/11/1}
 Group   3 Type C   : 15s8p3d2f1g contracted to 7s4p3d2f1g pattern {8211111/5111/111/11/1}
 Group   4 Type H   : 7s3p2d1f contracted to 4s3p2d1f pattern {4111/111/11/1}

Atom   0O    basis set group =>   1
Atom   1O    basis set group =>   1
Atom   2N    basis set group =>   2
Atom   3N    basis set group =>   2
Atom   4C    basis set group =>   3
Atom   5C    basis set group =>   3
Atom   6H    basis set group =>   4
Atom   7C    basis set group =>   3
Atom   8C    basis set group =>   3
Atom   9H    basis set group =>   4
Atom  10C    basis set group =>   3
Atom  11H    basis set group =>   4
Atom  12C    basis set group =>   3
Atom  13H    basis set group =>   4
Atom  14C    basis set group =>   3
Atom  15H    basis set group =>   4
Atom  16C    basis set group =>   3
Atom  17H    basis set group =>   4
Atom  18C    basis set group =>   3
Atom  19C    basis set group =>   3
Atom  20H    basis set group =>   4
Atom  21H    basis set group =>   4
Atom  22H    basis set group =>   4
Atom  23C    basis set group =>   3
Atom  24H    basis set group =>   4
Atom  25H    basis set group =>   4
Atom  26H    basis set group =>   4
Atom  27C    basis set group =>   3
Atom  28H    basis set group =>   4
Atom  29H    basis set group =>   4
Atom  30H    basis set group =>   4
Atom  31C    basis set group =>   3
Atom  32C    basis set group =>   3
Atom  33C    basis set group =>   3
Atom  34H    basis set group =>   4
Atom  35C    basis set group =>   3
Atom  36H    basis set group =>   4
Atom  37C    basis set group =>   3
Atom  38H    basis set group =>   4
Atom  39C    basis set group =>   3
Atom  40H    basis set group =>   4
Atom  41C    basis set group =>   3
Atom  42C    basis set group =>   3
Atom  43H    basis set group =>   4
Atom  44H    basis set group =>   4
Atom  45H    basis set group =>   4
Atom  46C    basis set group =>   3
Atom  47H    basis set group =>   4
Atom  48H    basis set group =>   4
Atom  49H    basis set group =>   4
Atom  50C    basis set group =>   3
Atom  51H    basis set group =>   4
Atom  52H    basis set group =>   4
Atom  53H    basis set group =>   4
Atom  54C    basis set group =>   3
Atom  55C    basis set group =>   3
Atom  56C    basis set group =>   3
Atom  57H    basis set group =>   4
Atom  58C    basis set group =>   3
Atom  59H    basis set group =>   4
Atom  60C    basis set group =>   3
Atom  61H    basis set group =>   4
Atom  62C    basis set group =>   3
Atom  63H    basis set group =>   4
Atom  64C    basis set group =>   3
Atom  65H    basis set group =>   4
Atom  66H    basis set group =>   4
Atom  67O    basis set group =>   1
Atom  68C    basis set group =>   3
Atom  69C    basis set group =>   3
Atom  70C    basis set group =>   3
Atom  71H    basis set group =>   4
Atom  72C    basis set group =>   3
Atom  73H    basis set group =>   4
Atom  74C    basis set group =>   3
Atom  75H    basis set group =>   4
Atom  76C    basis set group =>   3
Atom  77H    basis set group =>   4
Atom  78C    basis set group =>   3
Atom  79H    basis set group =>   4
Atom  80O    basis set group =>   1
Atom  81H    basis set group =>   4
---------------------------------
AUXILIARY/J BASIS SET INFORMATION
---------------------------------
There are 4 groups of distinct atoms

 Group   1 Type O   : 12s5p4d2f1g contracted to 6s4p3d1f1g pattern {711111/2111/211/2/1}
 Group   2 Type N   : 12s5p4d2f1g contracted to 6s4p3d1f1g pattern {711111/2111/211/2/1}
 Group   3 Type C   : 12s5p4d2f1g contracted to 6s4p3d1f1g pattern {711111/2111/211/2/1}
 Group   4 Type H   : 5s2p1d contracted to 3s1p1d pattern {311/2/1}

Atom   0O    basis set group =>   1
Atom   1O    basis set group =>   1
Atom   2N    basis set group =>   2
Atom   3N    basis set group =>   2
Atom   4C    basis set group =>   3
Atom   5C    basis set group =>   3
Atom   6H    basis set group =>   4
Atom   7C    basis set group =>   3
Atom   8C    basis set group =>   3
Atom   9H    basis set group =>   4
Atom  10C    basis set group =>   3
Atom  11H    basis set group =>   4
Atom  12C    basis set group =>   3
Atom  13H    basis set group =>   4
Atom  14C    basis set group =>   3
Atom  15H    basis set group =>   4
Atom  16C    basis set group =>   3
Atom  17H    basis set group =>   4
Atom  18C    basis set group =>   3
Atom  19C    basis set group =>   3
Atom  20H    basis set group =>   4
Atom  21H    basis set group =>   4
Atom  22H    basis set group =>   4
Atom  23C    basis set group =>   3
Atom  24H    basis set group =>   4
Atom  25H    basis set group =>   4
Atom  26H    basis set group =>   4
Atom  27C    basis set group =>   3
Atom  28H    basis set group =>   4
Atom  29H    basis set group =>   4
Atom  30H    basis set group =>   4
Atom  31C    basis set group =>   3
Atom  32C    basis set group =>   3
Atom  33C    basis set group =>   3
Atom  34H    basis set group =>   4
Atom  35C    basis set group =>   3
Atom  36H    basis set group =>   4
Atom  37C    basis set group =>   3
Atom  38H    basis set group =>   4
Atom  39C    basis set group =>   3
Atom  40H    basis set group =>   4
Atom  41C    basis set group =>   3
Atom  42C    basis set group =>   3
Atom  43H    basis set group =>   4
Atom  44H    basis set group =>   4
Atom  45H    basis set group =>   4
Atom  46C    basis set group =>   3
Atom  47H    basis set group =>   4
Atom  48H    basis set group =>   4
Atom  49H    basis set group =>   4
Atom  50C    basis set group =>   3
Atom  51H    basis set group =>   4
Atom  52H    basis set group =>   4
Atom  53H    basis set group =>   4
Atom  54C    basis set group =>   3
Atom  55C    basis set group =>   3
Atom  56C    basis set group =>   3
Atom  57H    basis set group =>   4
Atom  58C    basis set group =>   3
Atom  59H    basis set group =>   4
Atom  60C    basis set group =>   3
Atom  61H    basis set group =>   4
Atom  62C    basis set group =>   3
Atom  63H    basis set group =>   4
Atom  64C    basis set group =>   3
Atom  65H    basis set group =>   4
Atom  66H    basis set group =>   4
Atom  67O    basis set group =>   1
Atom  68C    basis set group =>   3
Atom  69C    basis set group =>   3
Atom  70C    basis set group =>   3
Atom  71H    basis set group =>   4
Atom  72C    basis set group =>   3
Atom  73H    basis set group =>   4
Atom  74C    basis set group =>   3
Atom  75H    basis set group =>   4
Atom  76C    basis set group =>   3
Atom  77H    basis set group =>   4
Atom  78C    basis set group =>   3
Atom  79H    basis set group =>   4
Atom  80O    basis set group =>   1
Atom  81H    basis set group =>   4


           ************************************************************
           *        Program running with 20 parallel MPI-processes    *
           *              working on a common directory               *
           ************************************************************
------------------------------------------------------------------------------
                           ORCA GTO INTEGRAL CALCULATION
                           -- RI-GTO INTEGRALS CHOSEN --
------------------------------------------------------------------------------
------------------------------------------------------------------------------
                   ___                                                        
                  /   \      - P O W E R E D   B Y -                         
                 /     \                                                     
                 |  |  |   _    _      __       _____    __    __             
                 |  |  |  | |  | |    /  \     |  _  \  |  |  /  |          
                  \  \/   | |  | |   /    \    | | | |  |  | /  /          
                 / \  \   | |__| |  /  /\  \   | |_| |  |  |/  /          
                |  |  |   |  __  | /  /__\  \  |    /   |      \           
                |  |  |   | |  | | |   __   |  |    \   |  |\   \          
                \     /   | |  | | |  |  |  |  | |\  \  |  | \   \       
                 \___/    |_|  |_| |__|  |__|  |_| \__\ |__|  \__/        
                                                                              
                      - O R C A' S   B I G   F R I E N D -                    
                                      &                                       
                       - I N T E G R A L  F E E D E R -                       
                                                                              
 v1 FN, 2020, v2 2021                                                         
------------------------------------------------------------------------------


Reading SHARK input file ImineBzOH11rAa.SHARKINP.tmp ... ok
----------------------
SHARK INTEGRAL PACKAGE
----------------------

Number of atoms                             ...     82
Number of basis functions                   ...   3594
Number of shells                            ...   1114
Maximum angular momentum                    ...      4
Integral batch strategy                     ... SHARK/LIBINT Hybrid
RI-J (if used) integral strategy            ... SPLIT-RIJ (Revised 2003 algorithm where possible)
Printlevel                                  ...      1
Contraction scheme used                     ... SEGMENTED contraction
Coulomb Range Separation                    ... NOT USED
Exchange Range Separation                   ... Long Range
   Mu parameter                             ...  0.300000
   Scaling (regular/separated)              ...  0.150000  0.850000
Finite Nucleus Model                        ... NOT USED
Auxiliary Coulomb fitting basis             ... AVAILABLE
   # of basis functions in Aux-J            ...   2498
   # of shells in Aux-J                     ...    830
   Maximum angular momentum in Aux-J        ...      4
Auxiliary J/K fitting basis                 ... NOT available
Auxiliary Correlation fitting basis         ... NOT available
Auxiliary 'external' fitting basis          ... NOT available
Integral threshold                          ...     1.000000e-10
Primitive cut-off                           ...     1.000000e-11
Primitive pair pre-selection threshold      ...     1.000000e-11

Calculating pre-screening integrals         ... done (  0.6 sec) Dimension = 1114
Organizing shell pair data                  ... done (  3.6 sec)
Shell pair information
Total number of shell pairs                 ...    621055
Shell pairs after pre-screening             ...    281677
Total number of primitive shell pairs       ...   1513069
Primitive shell pairs kept                  ...    455669
          la=0 lb=0:  46605 shell pairs
          la=1 lb=0:  67152 shell pairs
          la=1 lb=1:  23946 shell pairs
          la=2 lb=0:  38908 shell pairs
          la=2 lb=1:  28992 shell pairs
          la=2 lb=2:   8215 shell pairs
          la=3 lb=0:  21710 shell pairs
          la=3 lb=1:  16463 shell pairs
          la=3 lb=2:   8936 shell pairs
          la=3 lb=3:   2451 shell pairs
          la=4 lb=0:   7529 shell pairs
          la=4 lb=1:   5706 shell pairs
          la=4 lb=2:   3083 shell pairs
          la=4 lb=3:   1671 shell pairs
          la=4 lb=4:    310 shell pairs

Calculating one electron integrals          ... done (  1.1 sec)
Calculating RI/J V-Matrix + Cholesky decomp.... done (  0.5 sec)
Calculating Nuclear repulsion               ... done (  0.0 sec) ENN=   5198.880469462916 Eh

SHARK setup successfully completed in  10.4 seconds

Maximum memory used throughout the entire GTOINT-calculation: 508.3 MB
[1720886102.981765] [node048:4064568:0]          mpool.c:43   UCX  WARN  object 0xc75f6c0 was not returned to mpool ucp_requests
[1720886102.981783] [node048:4064568:0]          mpool.c:43   UCX  WARN  object 0xc75f880 was not returned to mpool ucp_requests
[1720886102.981786] [node048:4064568:0]          mpool.c:43   UCX  WARN  object 0xc75fa40 was not returned to mpool ucp_requests
[1720886102.981791] [node048:4064568:0]          mpool.c:43   UCX  WARN  object 0xc75fc00 was not returned to mpool ucp_requests
[1720886102.981794] [node048:4064568:0]          mpool.c:43   UCX  WARN  object 0xc75fdc0 was not returned to mpool ucp_requests
[1720886102.981796] [node048:4064568:0]          mpool.c:43   UCX  WARN  object 0xc75ff80 was not returned to mpool ucp_requests
[1720886102.981798] [node048:4064568:0]          mpool.c:43   UCX  WARN  object 0xc760140 was not returned to mpool ucp_requests
[1720886102.981802] [node048:4064568:0]          mpool.c:43   UCX  WARN  object 0xc760300 was not returned to mpool ucp_requests
[1720886102.981804] [node048:4064568:0]          mpool.c:43   UCX  WARN  object 0xc7604c0 was not returned to mpool ucp_requests
[1720886102.981806] [node048:4064568:0]          mpool.c:43   UCX  WARN  object 0xc760680 was not returned to mpool ucp_requests
[1720886102.981809] [node048:4064568:0]          mpool.c:43   UCX  WARN  object 0xc760840 was not returned to mpool ucp_requests
[1720886102.981811] [node048:4064568:0]          mpool.c:43   UCX  WARN  object 0xc760a00 was not returned to mpool ucp_requests
[1720886102.981813] [node048:4064568:0]          mpool.c:43   UCX  WARN  object 0xc760bc0 was not returned to mpool ucp_requests
[1720886102.981816] [node048:4064568:0]          mpool.c:43   UCX  WARN  object 0xc760d80 was not returned to mpool ucp_requests
[1720886102.981818] [node048:4064568:0]          mpool.c:43   UCX  WARN  object 0xc760f40 was not returned to mpool ucp_requests
[1720886102.981930] [node048:4064562:0]          mpool.c:43   UCX  WARN  object 0xaec8600 was not returned to mpool ucp_requests
[1720886102.981941] [node048:4064562:0]          mpool.c:43   UCX  WARN  object 0xaec87c0 was not returned to mpool ucp_requests
[1720886102.981945] [node048:4064562:0]          mpool.c:43   UCX  WARN  object 0xaec8980 was not returned to mpool ucp_requests
[1720886102.981865] [node048:4064570:0]          mpool.c:43   UCX  WARN  object 0xb3e4a00 was not returned to mpool ucp_requests
[1720886102.981877] [node048:4064570:0]          mpool.c:43   UCX  WARN  object 0xb3e4bc0 was not returned to mpool ucp_requests
[1720886102.981881] [node048:4064570:0]          mpool.c:43   UCX  WARN  object 0xb3e4d80 was not returned to mpool ucp_requests
[1720886102.981885] [node048:4064570:0]          mpool.c:43   UCX  WARN  object 0xb3e4f40 was not returned to mpool ucp_requests
[1720886102.981887] [node048:4064570:0]          mpool.c:43   UCX  WARN  object 0xb3e5100 was not returned to mpool ucp_requests
[1720886102.981890] [node048:4064570:0]          mpool.c:43   UCX  WARN  object 0xb3e52c0 was not returned to mpool ucp_requests
[1720886102.981892] [node048:4064570:0]          mpool.c:43   UCX  WARN  object 0xb3e5480 was not returned to mpool ucp_requests
[1720886102.981894] [node048:4064570:0]          mpool.c:43   UCX  WARN  object 0xb3e5640 was not returned to mpool ucp_requests
[1720886102.981897] [node048:4064570:0]          mpool.c:43   UCX  WARN  object 0xb3e5800 was not returned to mpool ucp_requests
[1720886102.981899] [node048:4064570:0]          mpool.c:43   UCX  WARN  object 0xb3e59c0 was not returned to mpool ucp_requests
[1720886102.981902] [node048:4064570:0]          mpool.c:43   UCX  WARN  object 0xb3e5b80 was not returned to mpool ucp_requests
[1720886102.981904] [node048:4064570:0]          mpool.c:43   UCX  WARN  object 0xb3e5d40 was not returned to mpool ucp_requests
[1720886102.981906] [node048:4064570:0]          mpool.c:43   UCX  WARN  object 0xb3e5f00 was not returned to mpool ucp_requests
[1720886102.981909] [node048:4064570:0]          mpool.c:43   UCX  WARN  object 0xb3e60c0 was not returned to mpool ucp_requests
[1720886102.981911] [node048:4064570:0]          mpool.c:43   UCX  WARN  object 0xb3e6280 was not returned to mpool ucp_requests
[1720886102.981948] [node048:4064562:0]          mpool.c:43   UCX  WARN  object 0xaec8b40 was not returned to mpool ucp_requests
[1720886102.981952] [node048:4064562:0]          mpool.c:43   UCX  WARN  object 0xaec8d00 was not returned to mpool ucp_requests
[1720886102.981954] [node048:4064562:0]          mpool.c:43   UCX  WARN  object 0xaec8ec0 was not returned to mpool ucp_requests
[1720886102.981956] [node048:4064562:0]          mpool.c:43   UCX  WARN  object 0xaec9080 was not returned to mpool ucp_requests
[1720886102.981959] [node048:4064562:0]          mpool.c:43   UCX  WARN  object 0xaec9240 was not returned to mpool ucp_requests
[1720886102.981962] [node048:4064562:0]          mpool.c:43   UCX  WARN  object 0xaec9400 was not returned to mpool ucp_requests
[1720886102.981964] [node048:4064562:0]          mpool.c:43   UCX  WARN  object 0xaec95c0 was not returned to mpool ucp_requests
[1720886102.981966] [node048:4064562:0]          mpool.c:43   UCX  WARN  object 0xaec9780 was not returned to mpool ucp_requests
[1720886102.981972] [node048:4064562:0]          mpool.c:43   UCX  WARN  object 0xaec9940 was not returned to mpool ucp_requests
[1720886102.981976] [node048:4064562:0]          mpool.c:43   UCX  WARN  object 0xaec9b00 was not returned to mpool ucp_requests
[1720886102.981979] [node048:4064562:0]          mpool.c:43   UCX  WARN  object 0xaec9cc0 was not returned to mpool ucp_requests
[1720886102.981981] [node048:4064562:0]          mpool.c:43   UCX  WARN  object 0xaec9e80 was not returned to mpool ucp_requests
[1720886102.981983] [node048:4064562:0]          mpool.c:43   UCX  WARN  object 0xaeca040 was not returned to mpool ucp_requests
[1720886102.982053] [node048:4064564:0]          mpool.c:43   UCX  WARN  object 0xab59e80 was not returned to mpool ucp_requests
[1720886102.982065] [node048:4064564:0]          mpool.c:43   UCX  WARN  object 0xab5a040 was not returned to mpool ucp_requests
[1720886102.982069] [node048:4064564:0]          mpool.c:43   UCX  WARN  object 0xab5a200 was not returned to mpool ucp_requests
[1720886102.982072] [node048:4064564:0]          mpool.c:43   UCX  WARN  object 0xab5a3c0 was not returned to mpool ucp_requests
[1720886102.982075] [node048:4064564:0]          mpool.c:43   UCX  WARN  object 0xab5a580 was not returned to mpool ucp_requests
[1720886102.982077] [node048:4064564:0]          mpool.c:43   UCX  WARN  object 0xab5a740 was not returned to mpool ucp_requests
[1720886102.982079] [node048:4064564:0]          mpool.c:43   UCX  WARN  object 0xab5a900 was not returned to mpool ucp_requests
[1720886102.982082] [node048:4064564:0]          mpool.c:43   UCX  WARN  object 0xab5aac0 was not returned to mpool ucp_requests
[1720886102.982084] [node048:4064564:0]          mpool.c:43   UCX  WARN  object 0xab5ac80 was not returned to mpool ucp_requests
[1720886102.982087] [node048:4064564:0]          mpool.c:43   UCX  WARN  object 0xab5ae40 was not returned to mpool ucp_requests
[1720886102.982090] [node048:4064564:0]          mpool.c:43   UCX  WARN  object 0xab5b000 was not returned to mpool ucp_requests
[1720886102.982093] [node048:4064564:0]          mpool.c:43   UCX  WARN  object 0xab5b1c0 was not returned to mpool ucp_requests
[1720886102.982095] [node048:4064564:0]          mpool.c:43   UCX  WARN  object 0xab5b380 was not returned to mpool ucp_requests
[1720886102.982097] [node048:4064564:0]          mpool.c:43   UCX  WARN  object 0xab5b540 was not returned to mpool ucp_requests
[1720886102.982100] [node048:4064564:0]          mpool.c:43   UCX  WARN  object 0xab5b700 was not returned to mpool ucp_requests
[1720886102.982102] [node048:4064564:0]          mpool.c:43   UCX  WARN  object 0xab5b8c0 was not returned to mpool ucp_requests
[1720886102.982105] [node048:4064564:0]          mpool.c:43   UCX  WARN  object 0xab5ba80 was not returned to mpool ucp_requests
[1720886102.982533] [node048:4064553:0]          mpool.c:43   UCX  WARN  object 0xc7eff00 was not returned to mpool ucp_requests
[1720886102.982550] [node048:4064553:0]          mpool.c:43   UCX  WARN  object 0xc7f00c0 was not returned to mpool ucp_requests
[1720886102.982556] [node048:4064553:0]          mpool.c:43   UCX  WARN  object 0xc7f0280 was not returned to mpool ucp_requests
[1720886102.982560] [node048:4064553:0]          mpool.c:43   UCX  WARN  object 0xc7f0440 was not returned to mpool ucp_requests
[1720886102.982564] [node048:4064553:0]          mpool.c:43   UCX  WARN  object 0xc7f0600 was not returned to mpool ucp_requests
[1720886102.982567] [node048:4064553:0]          mpool.c:43   UCX  WARN  object 0xc7f07c0 was not returned to mpool ucp_requests
[1720886102.982571] [node048:4064553:0]          mpool.c:43   UCX  WARN  object 0xc7f0980 was not returned to mpool ucp_requests
[1720886102.982573] [node048:4064553:0]          mpool.c:43   UCX  WARN  object 0xc7f0b40 was not returned to mpool ucp_requests
[1720886102.982577] [node048:4064553:0]          mpool.c:43   UCX  WARN  object 0xc7f0ec0 was not returned to mpool ucp_requests
[1720886102.982581] [node048:4064553:0]          mpool.c:43   UCX  WARN  object 0xc7f1080 was not returned to mpool ucp_requests
[1720886102.982585] [node048:4064553:0]          mpool.c:43   UCX  WARN  object 0xc7f1240 was not returned to mpool ucp_requests
[1720886102.983517] [node048:4064571:0]          mpool.c:43   UCX  WARN  object 0xa835180 was not returned to mpool ucp_requests
[1720886102.983529] [node048:4064571:0]          mpool.c:43   UCX  WARN  object 0xa8356c0 was not returned to mpool ucp_requests
[1720886102.983535] [node048:4064571:0]          mpool.c:43   UCX  WARN  object 0xa835dc0 was not returned to mpool ucp_requests
[1720886102.983539] [node048:4064571:0]          mpool.c:43   UCX  WARN  object 0xa836300 was not returned to mpool ucp_requests
[1720886102.983543] [node048:4064571:0]          mpool.c:43   UCX  WARN  object 0xa8364c0 was not returned to mpool ucp_requests
[1720886102.983545] [node048:4064571:0]          mpool.c:43   UCX  WARN  object 0xa836840 was not returned to mpool ucp_requests
[1720886102.983547] [node048:4064571:0]          mpool.c:43   UCX  WARN  object 0xa836a00 was not returned to mpool ucp_requests
[1720886102.983896] [node048:4064561:0]          mpool.c:43   UCX  WARN  object 0xad0b700 was not returned to mpool ucp_requests
[1720886102.983912] [node048:4064561:0]          mpool.c:43   UCX  WARN  object 0xad0b8c0 was not returned to mpool ucp_requests
[1720886102.983918] [node048:4064561:0]          mpool.c:43   UCX  WARN  object 0xad0ba80 was not returned to mpool ucp_requests
[1720886102.983922] [node048:4064561:0]          mpool.c:43   UCX  WARN  object 0xad0bc40 was not returned to mpool ucp_requests
[1720886102.983926] [node048:4064561:0]          mpool.c:43   UCX  WARN  object 0xad0be00 was not returned to mpool ucp_requests
[1720886102.983929] [node048:4064561:0]          mpool.c:43   UCX  WARN  object 0xad0bfc0 was not returned to mpool ucp_requests
[1720886102.983931] [node048:4064561:0]          mpool.c:43   UCX  WARN  object 0xad0c180 was not returned to mpool ucp_requests
[1720886102.983934] [node048:4064561:0]          mpool.c:43   UCX  WARN  object 0xad0c340 was not returned to mpool ucp_requests
[1720886102.983937] [node048:4064561:0]          mpool.c:43   UCX  WARN  object 0xad0c500 was not returned to mpool ucp_requests
[1720886102.983940] [node048:4064561:0]          mpool.c:43   UCX  WARN  object 0xad0c6c0 was not returned to mpool ucp_requests
[1720886102.983943] [node048:4064561:0]          mpool.c:43   UCX  WARN  object 0xad0c880 was not returned to mpool ucp_requests
[1720886102.983946] [node048:4064561:0]          mpool.c:43   UCX  WARN  object 0xad0ca40 was not returned to mpool ucp_requests
[1720886102.983948] [node048:4064561:0]          mpool.c:43   UCX  WARN  object 0xad0cc00 was not returned to mpool ucp_requests
[1720886102.983951] [node048:4064561:0]          mpool.c:43   UCX  WARN  object 0xad0cdc0 was not returned to mpool ucp_requests
[1720886102.983954] [node048:4064561:0]          mpool.c:43   UCX  WARN  object 0xad0cf80 was not returned to mpool ucp_requests
[1720886102.983957] [node048:4064561:0]          mpool.c:43   UCX  WARN  object 0xad0d140 was not returned to mpool ucp_requests
[1720886102.985140] [node048:4064556:0]          mpool.c:43   UCX  WARN  object 0xb21c840 was not returned to mpool ucp_requests
[1720886102.985151] [node048:4064556:0]          mpool.c:43   UCX  WARN  object 0xb21d100 was not returned to mpool ucp_requests
[1720886102.985155] [node048:4064556:0]          mpool.c:43   UCX  WARN  object 0xb21d800 was not returned to mpool ucp_requests
[1720886102.985159] [node048:4064556:0]          mpool.c:43   UCX  WARN  object 0xb21dd40 was not returned to mpool ucp_requests
[1720886102.985164] [node048:4064556:0]          mpool.c:43   UCX  WARN  object 0xb21df00 was not returned to mpool ucp_requests
[1720886102.985167] [node048:4064556:0]          mpool.c:43   UCX  WARN  object 0xb21e0c0 was not returned to mpool ucp_requests
[1720886102.985170] [node048:4064556:0]          mpool.c:43   UCX  WARN  object 0xb21e280 was not returned to mpool ucp_requests
[1720886102.995212] [node048:4064559:0]          mpool.c:43   UCX  WARN  object 0xb7c2540 was not returned to mpool ucp_requests
[1720886102.995224] [node048:4064559:0]          mpool.c:43   UCX  WARN  object 0xb7c2700 was not returned to mpool ucp_requests
[1720886102.995228] [node048:4064559:0]          mpool.c:43   UCX  WARN  object 0xb7c28c0 was not returned to mpool ucp_requests
[1720886102.995232] [node048:4064559:0]          mpool.c:43   UCX  WARN  object 0xb7c2a80 was not returned to mpool ucp_requests
[1720886102.995234] [node048:4064559:0]          mpool.c:43   UCX  WARN  object 0xb7c2c40 was not returned to mpool ucp_requests
[1720886102.995236] [node048:4064559:0]          mpool.c:43   UCX  WARN  object 0xb7c2e00 was not returned to mpool ucp_requests
[1720886102.995238] [node048:4064559:0]          mpool.c:43   UCX  WARN  object 0xb7c2fc0 was not returned to mpool ucp_requests
[1720886102.995241] [node048:4064559:0]          mpool.c:43   UCX  WARN  object 0xb7c3180 was not returned to mpool ucp_requests
[1720886102.995243] [node048:4064559:0]          mpool.c:43   UCX  WARN  object 0xb7c3340 was not returned to mpool ucp_requests
[1720886102.995245] [node048:4064559:0]          mpool.c:43   UCX  WARN  object 0xb7c3500 was not returned to mpool ucp_requests
[1720886102.995248] [node048:4064559:0]          mpool.c:43   UCX  WARN  object 0xb7c36c0 was not returned to mpool ucp_requests
[1720886102.995250] [node048:4064559:0]          mpool.c:43   UCX  WARN  object 0xb7c3880 was not returned to mpool ucp_requests
[1720886102.995253] [node048:4064559:0]          mpool.c:43   UCX  WARN  object 0xb7c3a40 was not returned to mpool ucp_requests
[1720886102.995255] [node048:4064559:0]          mpool.c:43   UCX  WARN  object 0xb7c3c00 was not returned to mpool ucp_requests
[1720886102.995257] [node048:4064559:0]          mpool.c:43   UCX  WARN  object 0xb7c3dc0 was not returned to mpool ucp_requests
[1720886102.995259] [node048:4064559:0]          mpool.c:43   UCX  WARN  object 0xb7c3f80 was not returned to mpool ucp_requests
[1720886102.998591] [node048:4064567:0]          mpool.c:43   UCX  WARN  object 0xb87b480 was not returned to mpool ucp_requests
[1720886102.998603] [node048:4064567:0]          mpool.c:43   UCX  WARN  object 0xb87b640 was not returned to mpool ucp_requests
[1720886102.998609] [node048:4064567:0]          mpool.c:43   UCX  WARN  object 0xb87b800 was not returned to mpool ucp_requests
[1720886102.998612] [node048:4064567:0]          mpool.c:43   UCX  WARN  object 0xb87b9c0 was not returned to mpool ucp_requests
[1720886102.998616] [node048:4064567:0]          mpool.c:43   UCX  WARN  object 0xb87bb80 was not returned to mpool ucp_requests
[1720886102.998619] [node048:4064567:0]          mpool.c:43   UCX  WARN  object 0xb87bd40 was not returned to mpool ucp_requests
[1720886102.998622] [node048:4064567:0]          mpool.c:43   UCX  WARN  object 0xb87bf00 was not returned to mpool ucp_requests
[1720886102.998626] [node048:4064567:0]          mpool.c:43   UCX  WARN  object 0xb87c0c0 was not returned to mpool ucp_requests
[1720886102.998630] [node048:4064567:0]          mpool.c:43   UCX  WARN  object 0xb87c280 was not returned to mpool ucp_requests
[1720886102.998633] [node048:4064567:0]          mpool.c:43   UCX  WARN  object 0xb87c440 was not returned to mpool ucp_requests
[1720886102.998653] [node048:4064567:0]          mpool.c:43   UCX  WARN  object 0xb87c600 was not returned to mpool ucp_requests
[1720886102.998657] [node048:4064567:0]          mpool.c:43   UCX  WARN  object 0xb87c7c0 was not returned to mpool ucp_requests
[1720886102.998660] [node048:4064567:0]          mpool.c:43   UCX  WARN  object 0xb87c980 was not returned to mpool ucp_requests
[1720886102.998664] [node048:4064567:0]          mpool.c:43   UCX  WARN  object 0xb87cb40 was not returned to mpool ucp_requests
[1720886102.998667] [node048:4064567:0]          mpool.c:43   UCX  WARN  object 0xb87cd00 was not returned to mpool ucp_requests
[1720886102.998670] [node048:4064567:0]          mpool.c:43   UCX  WARN  object 0xb87cec0 was not returned to mpool ucp_requests
[1720886102.998674] [node048:4064567:0]          mpool.c:43   UCX  WARN  object 0xb87d080 was not returned to mpool ucp_requests
[1720886102.998871] [node048:4064565:0]          mpool.c:43   UCX  WARN  object 0xaae8280 was not returned to mpool ucp_requests
[1720886102.998884] [node048:4064565:0]          mpool.c:43   UCX  WARN  object 0xaae8440 was not returned to mpool ucp_requests
[1720886102.998889] [node048:4064565:0]          mpool.c:43   UCX  WARN  object 0xaae8600 was not returned to mpool ucp_requests
[1720886102.998893] [node048:4064565:0]          mpool.c:43   UCX  WARN  object 0xaae87c0 was not returned to mpool ucp_requests
[1720886102.998896] [node048:4064565:0]          mpool.c:43   UCX  WARN  object 0xaae8980 was not returned to mpool ucp_requests
[1720886102.998900] [node048:4064565:0]          mpool.c:43   UCX  WARN  object 0xaae8b40 was not returned to mpool ucp_requests
[1720886102.998903] [node048:4064565:0]          mpool.c:43   UCX  WARN  object 0xaae8d00 was not returned to mpool ucp_requests
[1720886102.998907] [node048:4064565:0]          mpool.c:43   UCX  WARN  object 0xaae8ec0 was not returned to mpool ucp_requests
[1720886102.998911] [node048:4064565:0]          mpool.c:43   UCX  WARN  object 0xaae9080 was not returned to mpool ucp_requests
[1720886102.998915] [node048:4064565:0]          mpool.c:43   UCX  WARN  object 0xaae9240 was not returned to mpool ucp_requests
[1720886102.998919] [node048:4064565:0]          mpool.c:43   UCX  WARN  object 0xaae9400 was not returned to mpool ucp_requests
[1720886102.998923] [node048:4064565:0]          mpool.c:43   UCX  WARN  object 0xaae95c0 was not returned to mpool ucp_requests
[1720886102.998927] [node048:4064565:0]          mpool.c:43   UCX  WARN  object 0xaae9780 was not returned to mpool ucp_requests
[1720886102.998930] [node048:4064565:0]          mpool.c:43   UCX  WARN  object 0xaae9940 was not returned to mpool ucp_requests
[1720886102.998934] [node048:4064565:0]          mpool.c:43   UCX  WARN  object 0xaae9b00 was not returned to mpool ucp_requests
[1720886102.998938] [node048:4064565:0]          mpool.c:43   UCX  WARN  object 0xaae9cc0 was not returned to mpool ucp_requests
[1720886102.998942] [node048:4064565:0]          mpool.c:43   UCX  WARN  object 0xaae9e80 was not returned to mpool ucp_requests
[1720886103.001656] [node048:4064569:0]          mpool.c:43   UCX  WARN  object 0xc70e9c0 was not returned to mpool ucp_requests
[1720886103.001667] [node048:4064569:0]          mpool.c:43   UCX  WARN  object 0xc70eb80 was not returned to mpool ucp_requests
[1720886103.001671] [node048:4064569:0]          mpool.c:43   UCX  WARN  object 0xc70ed40 was not returned to mpool ucp_requests
[1720886103.001675] [node048:4064569:0]          mpool.c:43   UCX  WARN  object 0xc70ef00 was not returned to mpool ucp_requests
[1720886103.001679] [node048:4064569:0]          mpool.c:43   UCX  WARN  object 0xc70f0c0 was not returned to mpool ucp_requests
[1720886103.001682] [node048:4064569:0]          mpool.c:43   UCX  WARN  object 0xc70f280 was not returned to mpool ucp_requests
[1720886103.001685] [node048:4064569:0]          mpool.c:43   UCX  WARN  object 0xc70f440 was not returned to mpool ucp_requests
[1720886103.001689] [node048:4064569:0]          mpool.c:43   UCX  WARN  object 0xc70f600 was not returned to mpool ucp_requests
[1720886103.001692] [node048:4064569:0]          mpool.c:43   UCX  WARN  object 0xc70f7c0 was not returned to mpool ucp_requests
[1720886103.001696] [node048:4064569:0]          mpool.c:43   UCX  WARN  object 0xc70f980 was not returned to mpool ucp_requests
[1720886103.001699] [node048:4064569:0]          mpool.c:43   UCX  WARN  object 0xc70fb40 was not returned to mpool ucp_requests
[1720886103.001703] [node048:4064569:0]          mpool.c:43   UCX  WARN  object 0xc70fd00 was not returned to mpool ucp_requests
[1720886103.001707] [node048:4064569:0]          mpool.c:43   UCX  WARN  object 0xc70fec0 was not returned to mpool ucp_requests
[1720886103.001711] [node048:4064569:0]          mpool.c:43   UCX  WARN  object 0xc710080 was not returned to mpool ucp_requests
[1720886103.001714] [node048:4064569:0]          mpool.c:43   UCX  WARN  object 0xc710240 was not returned to mpool ucp_requests
[1720886103.018157] [node048:4064558:0]          mpool.c:43   UCX  WARN  object 0xc0725c0 was not returned to mpool ucp_requests
[1720886103.018172] [node048:4064558:0]          mpool.c:43   UCX  WARN  object 0xc072780 was not returned to mpool ucp_requests
[1720886103.018177] [node048:4064558:0]          mpool.c:43   UCX  WARN  object 0xc072940 was not returned to mpool ucp_requests
[1720886103.018180] [node048:4064558:0]          mpool.c:43   UCX  WARN  object 0xc072b00 was not returned to mpool ucp_requests
[1720886103.018183] [node048:4064558:0]          mpool.c:43   UCX  WARN  object 0xc072cc0 was not returned to mpool ucp_requests
[1720886103.018187] [node048:4064558:0]          mpool.c:43   UCX  WARN  object 0xc072e80 was not returned to mpool ucp_requests
[1720886103.018190] [node048:4064558:0]          mpool.c:43   UCX  WARN  object 0xc073040 was not returned to mpool ucp_requests
[1720886103.018192] [node048:4064558:0]          mpool.c:43   UCX  WARN  object 0xc073200 was not returned to mpool ucp_requests
[1720886103.018196] [node048:4064558:0]          mpool.c:43   UCX  WARN  object 0xc0733c0 was not returned to mpool ucp_requests
[1720886103.018199] [node048:4064558:0]          mpool.c:43   UCX  WARN  object 0xc073580 was not returned to mpool ucp_requests
[1720886103.018202] [node048:4064558:0]          mpool.c:43   UCX  WARN  object 0xc073740 was not returned to mpool ucp_requests
[1720886103.018205] [node048:4064558:0]          mpool.c:43   UCX  WARN  object 0xc073900 was not returned to mpool ucp_requests
[1720886103.018207] [node048:4064558:0]          mpool.c:43   UCX  WARN  object 0xc073ac0 was not returned to mpool ucp_requests
[1720886103.018210] [node048:4064558:0]          mpool.c:43   UCX  WARN  object 0xc073c80 was not returned to mpool ucp_requests
[1720886103.018213] [node048:4064558:0]          mpool.c:43   UCX  WARN  object 0xc073e40 was not returned to mpool ucp_requests
[1720886103.018215] [node048:4064558:0]          mpool.c:43   UCX  WARN  object 0xc074000 was not returned to mpool ucp_requests
[1720886103.021812] [node048:4064557:0]          mpool.c:43   UCX  WARN  object 0xb99e780 was not returned to mpool ucp_requests
[1720886103.021829] [node048:4064557:0]          mpool.c:43   UCX  WARN  object 0xb99e940 was not returned to mpool ucp_requests
[1720886103.021833] [node048:4064557:0]          mpool.c:43   UCX  WARN  object 0xb99eb00 was not returned to mpool ucp_requests
[1720886103.021837] [node048:4064557:0]          mpool.c:43   UCX  WARN  object 0xb99ecc0 was not returned to mpool ucp_requests
[1720886103.021841] [node048:4064557:0]          mpool.c:43   UCX  WARN  object 0xb99ee80 was not returned to mpool ucp_requests
[1720886103.021845] [node048:4064557:0]          mpool.c:43   UCX  WARN  object 0xb99f040 was not returned to mpool ucp_requests
[1720886103.021848] [node048:4064557:0]          mpool.c:43   UCX  WARN  object 0xb99f200 was not returned to mpool ucp_requests
[1720886103.021852] [node048:4064557:0]          mpool.c:43   UCX  WARN  object 0xb99f3c0 was not returned to mpool ucp_requests
[1720886103.021855] [node048:4064557:0]          mpool.c:43   UCX  WARN  object 0xb99f580 was not returned to mpool ucp_requests
[1720886103.021859] [node048:4064557:0]          mpool.c:43   UCX  WARN  object 0xb99f740 was not returned to mpool ucp_requests
[1720886103.021863] [node048:4064557:0]          mpool.c:43   UCX  WARN  object 0xb99f900 was not returned to mpool ucp_requests
[1720886103.021867] [node048:4064557:0]          mpool.c:43   UCX  WARN  object 0xb99fac0 was not returned to mpool ucp_requests
[1720886103.021870] [node048:4064557:0]          mpool.c:43   UCX  WARN  object 0xb99fc80 was not returned to mpool ucp_requests
[1720886103.021873] [node048:4064557:0]          mpool.c:43   UCX  WARN  object 0xb99fe40 was not returned to mpool ucp_requests
[1720886103.021877] [node048:4064557:0]          mpool.c:43   UCX  WARN  object 0xb9a0000 was not returned to mpool ucp_requests
[1720886103.021881] [node048:4064557:0]          mpool.c:43   UCX  WARN  object 0xb9a01c0 was not returned to mpool ucp_requests
[1720886103.023820] [node048:4064566:0]          mpool.c:43   UCX  WARN  object 0xb9242c0 was not returned to mpool ucp_requests
[1720886103.023831] [node048:4064566:0]          mpool.c:43   UCX  WARN  object 0xb924480 was not returned to mpool ucp_requests
[1720886103.023835] [node048:4064566:0]          mpool.c:43   UCX  WARN  object 0xb924640 was not returned to mpool ucp_requests
[1720886103.023838] [node048:4064566:0]          mpool.c:43   UCX  WARN  object 0xb924800 was not returned to mpool ucp_requests
[1720886103.023842] [node048:4064566:0]          mpool.c:43   UCX  WARN  object 0xb9249c0 was not returned to mpool ucp_requests
[1720886103.023846] [node048:4064566:0]          mpool.c:43   UCX  WARN  object 0xb924b80 was not returned to mpool ucp_requests
[1720886103.023850] [node048:4064566:0]          mpool.c:43   UCX  WARN  object 0xb924d40 was not returned to mpool ucp_requests
[1720886103.023853] [node048:4064566:0]          mpool.c:43   UCX  WARN  object 0xb924f00 was not returned to mpool ucp_requests
[1720886103.023857] [node048:4064566:0]          mpool.c:43   UCX  WARN  object 0xb9250c0 was not returned to mpool ucp_requests
[1720886103.023860] [node048:4064566:0]          mpool.c:43   UCX  WARN  object 0xb925280 was not returned to mpool ucp_requests
[1720886103.023863] [node048:4064566:0]          mpool.c:43   UCX  WARN  object 0xb925440 was not returned to mpool ucp_requests
[1720886103.023866] [node048:4064566:0]          mpool.c:43   UCX  WARN  object 0xb925600 was not returned to mpool ucp_requests
[1720886103.023870] [node048:4064566:0]          mpool.c:43   UCX  WARN  object 0xb9257c0 was not returned to mpool ucp_requests
[1720886103.023873] [node048:4064566:0]          mpool.c:43   UCX  WARN  object 0xb925980 was not returned to mpool ucp_requests
[1720886103.023876] [node048:4064566:0]          mpool.c:43   UCX  WARN  object 0xb925b40 was not returned to mpool ucp_requests
[1720886103.023880] [node048:4064566:0]          mpool.c:43   UCX  WARN  object 0xb925d00 was not returned to mpool ucp_requests
[1720886103.023883] [node048:4064566:0]          mpool.c:43   UCX  WARN  object 0xb925ec0 was not returned to mpool ucp_requests
[1720886103.024870] [node048:4064560:0]          mpool.c:43   UCX  WARN  object 0xc31d500 was not returned to mpool ucp_requests
[1720886103.024881] [node048:4064560:0]          mpool.c:43   UCX  WARN  object 0xc31d6c0 was not returned to mpool ucp_requests
[1720886103.024886] [node048:4064560:0]          mpool.c:43   UCX  WARN  object 0xc31d880 was not returned to mpool ucp_requests
[1720886103.024888] [node048:4064560:0]          mpool.c:43   UCX  WARN  object 0xc31da40 was not returned to mpool ucp_requests
[1720886103.024891] [node048:4064560:0]          mpool.c:43   UCX  WARN  object 0xc31dc00 was not returned to mpool ucp_requests
[1720886103.024895] [node048:4064560:0]          mpool.c:43   UCX  WARN  object 0xc31ddc0 was not returned to mpool ucp_requests
[1720886103.024897] [node048:4064560:0]          mpool.c:43   UCX  WARN  object 0xc31df80 was not returned to mpool ucp_requests
[1720886103.024900] [node048:4064560:0]          mpool.c:43   UCX  WARN  object 0xc31e140 was not returned to mpool ucp_requests
[1720886103.024903] [node048:4064560:0]          mpool.c:43   UCX  WARN  object 0xc31e300 was not returned to mpool ucp_requests
[1720886103.024906] [node048:4064560:0]          mpool.c:43   UCX  WARN  object 0xc31e4c0 was not returned to mpool ucp_requests
[1720886103.024909] [node048:4064560:0]          mpool.c:43   UCX  WARN  object 0xc31e680 was not returned to mpool ucp_requests
[1720886103.024911] [node048:4064560:0]          mpool.c:43   UCX  WARN  object 0xc31e840 was not returned to mpool ucp_requests
[1720886103.024915] [node048:4064560:0]          mpool.c:43   UCX  WARN  object 0xc31ea00 was not returned to mpool ucp_requests
[1720886103.024919] [node048:4064560:0]          mpool.c:43   UCX  WARN  object 0xc31ebc0 was not returned to mpool ucp_requests
[1720886103.024922] [node048:4064560:0]          mpool.c:43   UCX  WARN  object 0xc31ed80 was not returned to mpool ucp_requests
[1720886103.024925] [node048:4064560:0]          mpool.c:43   UCX  WARN  object 0xc31ef40 was not returned to mpool ucp_requests
[1720886103.026739] [node048:4064563:0]          mpool.c:43   UCX  WARN  object 0xb27e580 was not returned to mpool ucp_requests
[1720886103.026751] [node048:4064563:0]          mpool.c:43   UCX  WARN  object 0xb27e740 was not returned to mpool ucp_requests
[1720886103.026755] [node048:4064563:0]          mpool.c:43   UCX  WARN  object 0xb27e900 was not returned to mpool ucp_requests
[1720886103.026757] [node048:4064563:0]          mpool.c:43   UCX  WARN  object 0xb27eac0 was not returned to mpool ucp_requests
[1720886103.026760] [node048:4064563:0]          mpool.c:43   UCX  WARN  object 0xb27ec80 was not returned to mpool ucp_requests
[1720886103.026762] [node048:4064563:0]          mpool.c:43   UCX  WARN  object 0xb27ee40 was not returned to mpool ucp_requests
[1720886103.026765] [node048:4064563:0]          mpool.c:43   UCX  WARN  object 0xb27f000 was not returned to mpool ucp_requests
[1720886103.026767] [node048:4064563:0]          mpool.c:43   UCX  WARN  object 0xb27f1c0 was not returned to mpool ucp_requests
[1720886103.026769] [node048:4064563:0]          mpool.c:43   UCX  WARN  object 0xb27f380 was not returned to mpool ucp_requests
[1720886103.026771] [node048:4064563:0]          mpool.c:43   UCX  WARN  object 0xb27f540 was not returned to mpool ucp_requests
[1720886103.026774] [node048:4064563:0]          mpool.c:43   UCX  WARN  object 0xb27f700 was not returned to mpool ucp_requests
[1720886103.026776] [node048:4064563:0]          mpool.c:43   UCX  WARN  object 0xb27f8c0 was not returned to mpool ucp_requests
[1720886103.026779] [node048:4064563:0]          mpool.c:43   UCX  WARN  object 0xb27fa80 was not returned to mpool ucp_requests
[1720886103.026782] [node048:4064563:0]          mpool.c:43   UCX  WARN  object 0xb27fc40 was not returned to mpool ucp_requests
[1720886103.026786] [node048:4064563:0]          mpool.c:43   UCX  WARN  object 0xb27fe00 was not returned to mpool ucp_requests
[1720886103.026789] [node048:4064563:0]          mpool.c:43   UCX  WARN  object 0xb27ffc0 was not returned to mpool ucp_requests
[1720886103.029666] [node048:4064554:0]          mpool.c:43   UCX  WARN  object 0xc6edc40 was not returned to mpool ucp_requests
[1720886103.029678] [node048:4064554:0]          mpool.c:43   UCX  WARN  object 0xc6ede00 was not returned to mpool ucp_requests
[1720886103.029681] [node048:4064554:0]          mpool.c:43   UCX  WARN  object 0xc6edfc0 was not returned to mpool ucp_requests
[1720886103.029685] [node048:4064554:0]          mpool.c:43   UCX  WARN  object 0xc6ee180 was not returned to mpool ucp_requests
[1720886103.029688] [node048:4064554:0]          mpool.c:43   UCX  WARN  object 0xc6ee340 was not returned to mpool ucp_requests
[1720886103.029691] [node048:4064554:0]          mpool.c:43   UCX  WARN  object 0xc6ee500 was not returned to mpool ucp_requests
[1720886103.029694] [node048:4064554:0]          mpool.c:43   UCX  WARN  object 0xc6ee6c0 was not returned to mpool ucp_requests
[1720886103.029697] [node048:4064554:0]          mpool.c:43   UCX  WARN  object 0xc6ee880 was not returned to mpool ucp_requests
[1720886103.029701] [node048:4064554:0]          mpool.c:43   UCX  WARN  object 0xc6eea40 was not returned to mpool ucp_requests
[1720886103.029704] [node048:4064554:0]          mpool.c:43   UCX  WARN  object 0xc6eec00 was not returned to mpool ucp_requests
[1720886103.029706] [node048:4064554:0]          mpool.c:43   UCX  WARN  object 0xc6eedc0 was not returned to mpool ucp_requests
[1720886103.029709] [node048:4064554:0]          mpool.c:43   UCX  WARN  object 0xc6eef80 was not returned to mpool ucp_requests
[1720886103.030669] [node048:4064555:0]          mpool.c:43   UCX  WARN  object 0xabbad40 was not returned to mpool ucp_requests
[1720886103.030680] [node048:4064555:0]          mpool.c:43   UCX  WARN  object 0xabbaf00 was not returned to mpool ucp_requests
[1720886103.030684] [node048:4064555:0]          mpool.c:43   UCX  WARN  object 0xabbb0c0 was not returned to mpool ucp_requests
[1720886103.030687] [node048:4064555:0]          mpool.c:43   UCX  WARN  object 0xabbb280 was not returned to mpool ucp_requests
[1720886103.030690] [node048:4064555:0]          mpool.c:43   UCX  WARN  object 0xabbb440 was not returned to mpool ucp_requests
[1720886103.030693] [node048:4064555:0]          mpool.c:43   UCX  WARN  object 0xabbb600 was not returned to mpool ucp_requests
[1720886103.030695] [node048:4064555:0]          mpool.c:43   UCX  WARN  object 0xabbb7c0 was not returned to mpool ucp_requests
[1720886103.030698] [node048:4064555:0]          mpool.c:43   UCX  WARN  object 0xabbb980 was not returned to mpool ucp_requests
[1720886103.030701] [node048:4064555:0]          mpool.c:43   UCX  WARN  object 0xabbbb40 was not returned to mpool ucp_requests
[1720886103.030705] [node048:4064555:0]          mpool.c:43   UCX  WARN  object 0xabbbd00 was not returned to mpool ucp_requests
[1720886103.030708] [node048:4064555:0]          mpool.c:43   UCX  WARN  object 0xabbbec0 was not returned to mpool ucp_requests
[1720886103.030711] [node048:4064555:0]          mpool.c:43   UCX  WARN  object 0xabbc240 was not returned to mpool ucp_requests


           ************************************************************
           *        Program running with 20 parallel MPI-processes    *
           *              working on a common directory               *
           ************************************************************
-------------------------------------------------------------------------------
                                 ORCA SCF
-------------------------------------------------------------------------------

------------
SCF SETTINGS
------------
Hamiltonian:
 Density Functional     Method          .... DFT(GTOs)
 Exchange Functional    Exchange        .... WB97M-V
 Correlation Functional Correlation     .... WB97M-V
 Gradients option       PostSCFGGA      .... off
 Hybrid DFT is turned on
   Fraction HF Exchange ScalHFX         ....  0.150000
   Scaling of DF-GGA-X  ScalDFX         ....  0.000000
   Scaling of DF-GGA-C  ScalDFC         ....  1.000000
   Scaling of DF-LDA-C  ScalLDAC        ....  1.000000
   Perturbative correction              ....  0.000000
   Density functional embedding theory  .... OFF
 Long-range corrected/Screened/Range-Separated Hybrid DFT is turned on
   Amount of maximum screened exact exchange              ....  0.850000
   Range separation parameter mu (erf(mu*r12)/r12)        ....  0.300000
   NL short-range parameter             ....  6.000000
   NL long-range parameter              ....  0.010000
 RI-approximation to the Coulomb term is turned on
   Number of AuxJ basis functions       .... 2498
   RIJ-COSX (HFX calculated with COS-X)).... on


General Settings:
 Integral files         IntName         .... ImineBzOH11rAa
 Hartree-Fock type      HFTyp           .... RHF
 Total Charge           Charge          ....    0
 Multiplicity           Mult            ....    1
 Number of Electrons    NEL             ....  302
 Basis Dimension        Dim             .... 3594
 Nuclear Repulsion      ENuc            ....   5198.8804694629 Eh

Convergence Acceleration:
 DIIS                   CNVDIIS         .... on
   Start iteration      DIISMaxIt       ....    12
   Startup error        DIISStart       ....  0.200000
   # of expansion vecs  DIISMaxEq       ....     5
   Bias factor          DIISBfac        ....   1.050
   Max. coefficient     DIISMaxC        ....  10.000
 Trust-Rad. Augm. Hess. CNVTRAH         .... auto
   Auto Start mean grad. ratio tolernc. ....  1.125000
   Auto Start start iteration           ....    20
   Auto Start num. interpolation iter.  ....    10
   Max. Number of Micro iterations      ....    16
   Max. Number of Macro iterations      .... Maxiter - #DIIS iter
   Number of Davidson start vectors     ....     2
   Converg. threshold I  (grad. norm)   ....   5.000e-05
   Converg. threshold II (energy diff.) ....   1.000e-06
   Grad. Scal. Fac. for Micro threshold ....   0.100
   Minimum threshold for Micro iter.    ....   0.010
   NR start threshold (gradient norm)   ....   0.001
   Initial trust radius                 ....   0.400
   Minimum AH scaling param. (alpha)    ....   1.000
   Maximum AH scaling param. (alpha)    .... 1000.000
   Orbital update algorithm             .... Taylor
   White noise on init. David. guess    .... on
   Maximum white noise                  ....   0.010
   Quad. conv. algorithm                .... NR
 SOSCF                  CNVSOSCF        .... on
   Start iteration      SOSCFMaxIt      ....   150
   Startup grad/error   SOSCFStart      ....  0.003300
 Level Shifting         CNVShift        .... on
   Level shift para.    LevelShift      ....    0.2500
   Turn off err/grad.   ShiftErr        ....    0.0010
 Zerner damping         CNVZerner       .... off
 Static damping         CNVDamp         .... on
   Fraction old density DampFac         ....    0.7000
   Max. Damping (<1)    DampMax         ....    0.9800
   Min. Damping (>=0)   DampMin         ....    0.0000
   Turn off err/grad.   DampErr         ....    0.1000
 Fernandez-Rico         CNVRico         .... off

SCF Procedure:
 Maximum # iterations   MaxIter         ....   125
 SCF integral mode      SCFMode         .... Direct
   Integral package                     .... SHARK and LIBINT hybrid scheme
 Reset frequency        DirectResetFreq ....    20
 Integral Threshold     Thresh          ....  1.000e-10 Eh
 Primitive CutOff       TCut            ....  1.000e-11 Eh

Convergence Tolerance:
 Convergence Check Mode ConvCheckMode   .... Total+1el-Energy
 Convergence forced     ConvForced      .... 0
 Energy Change          TolE            ....  1.000e-06 Eh
 1-El. energy change                    ....  1.000e-03 Eh
 Orbital Gradient       TolG            ....  5.000e-05
 Orbital Rotation angle TolX            ....  5.000e-05
 DIIS Error             TolErr          ....  1.000e-06


Diagonalization of the overlap matrix:
Smallest eigenvalue                        ... 1.654e-06
Time for diagonalization                   ...    3.772 sec
Threshold for overlap eigenvalues          ... 1.000e-08
Number of eigenvalues below threshold      ... 0
Time for construction of square roots      ...    2.321 sec
Total time needed                          ...    6.125 sec

Time for model grid setup =    1.045 sec

------------------------------
INITIAL GUESS: MODEL POTENTIAL
------------------------------
Loading Hartree-Fock densities                     ... done
Calculating cut-offs                               ... done
Initializing the effective Hamiltonian             ... done
Setting up the integral package (SHARK)            ... done
Starting the Coulomb interaction                   ... done (   6.4 sec)
Reading the grid                                   ... done
Mapping shells                                     ... done
Starting the XC term evaluation                    ... done (   1.3 sec)
  promolecular density results
     # of electrons  =    301.976404920
     EX              =   -241.783033966
     EC              =    -10.134265775
     EX+EC           =   -251.917299741
Transforming the Hamiltonian                       ... done (   1.8 sec)
Diagonalizing the Hamiltonian                      ... done (   2.9 sec)
Back transforming the eigenvectors                 ... done (   0.7 sec)
Now organizing SCF variables                       ... done
                      ------------------
                      INITIAL GUESS DONE (  14.9 sec)
                      ------------------
-------------------
DFT GRID GENERATION
-------------------

General Integration Accuracy     IntAcc      ... 4.388
Radial Grid Type                 RadialGrid  ... OptM3 with GC (2021)
Angular Grid (max. ang.)         AngularGrid ... 4 (Lebedev-302)
Angular grid pruning method      GridPruning ... 4 (adaptive)
Weight generation scheme         WeightScheme... Becke
Basis function cutoff            BFCut       ... 1.0000e-10
Integration weight cutoff        WCut        ... 1.0000e-14
Angular grids for H and He will be reduced by one unit
Partially contracted basis set               ... off
Rotationally invariant grid construction     ... off

Total number of grid points                  ...   383028
Total number of batches                      ...     6027
Average number of points per batch           ...       63
Average number of grid points per atom       ...     4671
Time for grid setup =    3.446 sec

--------------------
COSX GRID GENERATION
--------------------

GRIDX 1
-------
General Integration Accuracy     IntAcc      ... 3.816
Radial Grid Type                 RadialGrid  ... OptM3 with GC (2021)
Angular Grid (max. ang.)         AngularGrid ... 1 (Lebedev-50)
Angular grid pruning method      GridPruning ... 4 (adaptive)
Weight generation scheme         WeightScheme... Becke
Basis function cutoff            BFCut       ... 1.0000e-10
Integration weight cutoff        WCut        ... 1.0000e-14
Angular grids for H and He will be reduced by one unit
Partially contracted basis set               ... on
Rotationally invariant grid construction     ... off

Total number of grid points                  ...    48475
Total number of batches                      ...      794
Average number of points per batch           ...       61
Average number of grid points per atom       ...      591
UseSFitting                                  ... on

GRIDX 2
-------
General Integration Accuracy     IntAcc      ... 4.020
Radial Grid Type                 RadialGrid  ... OptM3 with GC (2021)
Angular Grid (max. ang.)         AngularGrid ... 2 (Lebedev-110)
Angular grid pruning method      GridPruning ... 4 (adaptive)
Weight generation scheme         WeightScheme... Becke
Basis function cutoff            BFCut       ... 1.0000e-10
Integration weight cutoff        WCut        ... 1.0000e-14
Angular grids for H and He will be reduced by one unit
Partially contracted basis set               ... on
Rotationally invariant grid construction     ... off

Total number of grid points                  ...   108611
Total number of batches                      ...     1735
Average number of points per batch           ...       62
Average number of grid points per atom       ...     1325
UseSFitting                                  ... on

GRIDX 3
-------
General Integration Accuracy     IntAcc      ... 4.338
Radial Grid Type                 RadialGrid  ... OptM3 with GC (2021)
Angular Grid (max. ang.)         AngularGrid ... 3 (Lebedev-194)
Angular grid pruning method      GridPruning ... 4 (adaptive)
Weight generation scheme         WeightScheme... Becke
Basis function cutoff            BFCut       ... 1.0000e-10
Integration weight cutoff        WCut        ... 1.0000e-14
Angular grids for H and He will be reduced by one unit
Partially contracted basis set               ... on
Rotationally invariant grid construction     ... off

Total number of grid points                  ...   233910
Total number of batches                      ...     3694
Average number of points per batch           ...       63
Average number of grid points per atom       ...     2853
UseSFitting                                  ... on

Time for X-Grid setup             =   27.555 sec


--------------------
CPCM SOLVATION MODEL
--------------------
CPCM parameters:
  Epsilon                                         ...      26.7260
  Refrac                                          ...       1.2907
  Rsolv                                           ...       1.3000
  Surface type                                    ... GAUSSIAN VDW
  Epsilon function type                           ...         CPCM
Solvent:                                     ... 2,2,2-TRIFLUOROETHANOL
SMD-CDS solvent descriptors:
  Soln                                       ...    1.2907
  Soln25                                     ... Unavailable
  Sola                                       ...    0.5700
  Solb                                       ...    0.2500
  Solg                                       ...   42.0200
  Solc                                       ...    0.0000
  Solh                                       ...    0.5000
Radii:
 Radius for O  used is    2.8724 Bohr (=   1.5200 Ang.)
 Radius for N  used is    3.5716 Bohr (=   1.8900 Ang.)
 Radius for C  used is    3.4960 Bohr (=   1.8500 Ang.)
 Radius for H  used is    2.2677 Bohr (=   1.2000 Ang.)
Calculating surface                               ...        done! (  0.0s)
GEPOL surface points                              ...         4706
GEPOL Volume                                      ...    3959.5027
GEPOL Surface-area                                ...    2180.4314
Calculating surface distance matrix               ...        done! (  0.2s)
Performing Cholesky decomposition & store         ...        done! (  1.4s)
Overall time for CPCM initialization              ...                 1.6s
--------------
SCF ITERATIONS
--------------
ITER       Energy         Delta-E        Max-DP      RMS-DP      [F,P]     Damp
               ***  Starting incremental Fock matrix formation  ***
  0  -1806.4091251005   0.000000000000 0.09217472  0.00017623  0.3068087 0.7000
  1  -1806.8818426740  -0.472717573472 0.05776609  0.00014474  0.1513812 0.7000
                               ***Turning on DIIS***
  2  -1807.1266235233  -0.244780849326 0.11189092  0.00035990  0.0880048 0.0000
  3  -1807.5388791111  -0.412255587813 0.03547467  0.00009755  0.0708343 0.0000
  4  -1807.5926235114  -0.053744400273 0.02167120  0.00004087  0.0149666 0.0000
  5  -1807.5940387329  -0.001415221503 0.00795272  0.00001617  0.0116259 0.0000
                      *** Initiating the SOSCF procedure ***
                           *** Shutting down DIIS ***
                      *** Re-Reading the Fockian *** 
                      *** Removing any level shift *** 
ITER      Energy       Delta-E        Grad      Rot      Max-DP    RMS-DP
  6  -1807.59440146  -0.0003627236  0.000480  0.000480  0.005095  0.000008
               *** Restarting incremental Fock matrix formation ***
  7  -1807.59440402  -0.0000025674  0.000353  0.000955  0.046128  0.000169
  8  -1807.59442455  -0.0000205258  0.000197  0.000551  0.013813  0.000054
  9  -1807.59442645  -0.0000019046  0.000079  0.000079  0.011763  0.000042
 10  -1807.59442952  -0.0000030619  0.000032  0.000097  0.001867  0.000007
                  ***Gradient check signals convergence***
              ***Rediagonalizing the Fockian in SOSCF/NRSCF***

               *****************************************************
               *                     SUCCESS                       *
               *           SCF CONVERGED AFTER  11 CYCLES          *
               *****************************************************

Old exchange energy                            =    -77.254630472 Eh
New exchange energy                            =    -77.254610189 Eh
Exchange energy change after final integration =      0.000020283 Eh
Total energy after final integration           =  -1807.594409484 Eh
Final COS-X integration done in                =   325.792 sec

------------------
NL GRID GENERATION
------------------

General Integration Accuracy     IntAcc      ... 4.004
Radial Grid Type                 RadialGrid  ... OptM3 with GC (2021)
Angular Grid (max. ang.)         AngularGrid ... 2 (Lebedev-110)
Angular grid pruning method      GridPruning ... 4 (adaptive)
Weight generation scheme         WeightScheme... Becke
Basis function cutoff            BFCut       ... 1.0000e-10
Integration weight cutoff        WCut        ... 1.0000e-14
Angular grids for H and He will be reduced by one unit
Partially contracted basis set               ... off
Rotationally invariant grid construction     ... off

Total number of grid points                  ...   121573
Total number of batches                      ...     1943
Average number of points per batch           ...       62
Average number of grid points per atom       ...     1483
Final grid set up in    1.4 sec

-------------------------------------------------------------------------------
                    post-SCF DFT-NL dispersion correction                      
-------------------------------------------------------------------------------

SCF Energy:   -1807.594409484 
NL    Energy:  1.092154922 
SC+NL Energy: -1806.502254563 
NL done in:    9.3 sec
-------------------------------------------------------------------------------

SMD CDS free energy correction energy :                 2.60933     Kcal/mol
Total Energy after SMD CDS correction =             -1806.498096336 Eh

----------------
TOTAL SCF ENERGY
----------------

Total Energy       :        -1806.49809634 Eh          -49157.31231 eV

Components:
Nuclear Repulsion  :         5198.88046946 Eh          141468.72971 eV
Electronic Energy  :        -7005.37856580 Eh         -190626.04202 eV
One Electron Energy:       -12804.11862169 Eh         -348417.78091 eV
Two Electron Energy:         5798.74005589 Eh          157791.73890 eV
Max COSX asymmetry :            0.00000098 Eh               0.00003 eV
CPCM Dielectric    :           -0.04324414 Eh              -1.17673 eV
SMD CDS (Gcds)     :            0.00415823 Eh               0.11315 eV

Virial components:
Potential Energy   :        -3607.62724873 Eh          -98168.52823 eV
Kinetic Energy     :         1801.12915239 Eh           49011.21592 eV
Virial Ratio       :            2.00298088


DFT components:
N(Alpha)           :      151.000050479259 electrons
N(Beta)            :      151.000050479259 electrons
N(Total)           :      302.000100958517 electrons
E(X)               :     -172.797425219103 Eh       
E(C)               :       -9.608790093521 Eh       
NL Energy, E(C,NL) :        1.092154921640 Eh       
E(XC)              :     -181.314060390983 Eh       
DFET-embed. en.    :        0.000000000000 Eh       
CPCM Solvation Model Properties:
Surface-charge          :           -0.09442490
Charge-correction       :           -0.00059855 Eh              -0.01629 eV
Free-energy (cav+disp)  :            0.00415823 Eh               0.11315 eV

---------------
SCF CONVERGENCE
---------------

  Last Energy change         ...   -2.5121e-07  Tolerance :   1.0000e-06
  Last MAX-Density change    ...    2.3315e-15  Tolerance :   1.0000e-05
  Last RMS-Density change    ...    3.9119e-18  Tolerance :   1.0000e-06
  Last Orbital Gradient      ...    1.1170e-05  Tolerance :   5.0000e-05
  Last Orbital Rotation      ...    2.7495e-05  Tolerance :   5.0000e-05

             **** THE GBW FILE WAS UPDATED (ImineBzOH11rAa.gbw) ****
             **** DENSITY ImineBzOH11rAa.scfp WAS UPDATED ****
             **** ENERGY FILE WAS UPDATED (ImineBzOH11rAa.en.tmp) ****
             **** THE GBW FILE WAS UPDATED (ImineBzOH11rAa.gbw) ****
             **** DENSITY ImineBzOH11rAa.scfp WAS UPDATED ****
----------------
ORBITAL ENERGIES
----------------

  NO   OCC          E(Eh)            E(eV) 
   0   2.0000     -19.400351      -527.9104 
   1   2.0000     -19.356599      -526.7198 
   2   2.0000     -19.338799      -526.2355 
   3   2.0000     -19.318170      -525.6741 
   4   2.0000     -14.515342      -394.9825 
   5   2.0000     -14.515305      -394.9815 
   6   2.0000     -10.503519      -285.8153 
   7   2.0000     -10.481656      -285.2204 
   8   2.0000     -10.466567      -284.8098 
   9   2.0000     -10.404446      -283.1194 
  10   2.0000     -10.391337      -282.7626 
  11   2.0000     -10.391164      -282.7579 
  12   2.0000     -10.369875      -282.1786 
  13   2.0000     -10.362970      -281.9908 
  14   2.0000     -10.362324      -281.9732 
  15   2.0000     -10.361021      -281.9377 
  16   2.0000     -10.360602      -281.9263 
  17   2.0000     -10.360334      -281.9190 
  18   2.0000     -10.358959      -281.8816 
  19   2.0000     -10.355682      -281.7924 
  20   2.0000     -10.355270      -281.7812 
  21   2.0000     -10.354861      -281.7701 
  22   2.0000     -10.353615      -281.7362 
  23   2.0000     -10.353560      -281.7347 
  24   2.0000     -10.350897      -281.6622 
  25   2.0000     -10.350763      -281.6586 
  26   2.0000     -10.349761      -281.6313 
  27   2.0000     -10.348310      -281.5918 
  28   2.0000     -10.347860      -281.5796 
  29   2.0000     -10.347555      -281.5713 
  30   2.0000     -10.347197      -281.5616 
  31   2.0000     -10.346984      -281.5557 
  32   2.0000     -10.341325      -281.4017 
  33   2.0000     -10.338787      -281.3327 
  34   2.0000     -10.336351      -281.2664 
  35   2.0000     -10.331714      -281.1402 
  36   2.0000     -10.325322      -280.9663 
  37   2.0000     -10.325109      -280.9605 
  38   2.0000     -10.323696      -280.9220 
  39   2.0000     -10.322754      -280.8964 
  40   2.0000     -10.322373      -280.8861 
  41   2.0000     -10.320770      -280.8424 
  42   2.0000      -1.274894       -34.6916 
  43   2.0000      -1.232083       -33.5267 
  44   2.0000      -1.181361       -32.1465 
  45   2.0000      -1.139669       -31.0120 
  46   2.0000      -1.082152       -29.4468 
  47   2.0000      -1.069521       -29.1032 
  48   2.0000      -1.001142       -27.2425 
  49   2.0000      -0.995280       -27.0829 
  50   2.0000      -0.994515       -27.0621 
  51   2.0000      -0.976691       -26.5771 
  52   2.0000      -0.940629       -25.5958 
  53   2.0000      -0.938171       -25.5289 
  54   2.0000      -0.903720       -24.5915 
  55   2.0000      -0.901125       -24.5209 
  56   2.0000      -0.893722       -24.3194 
  57   2.0000      -0.882188       -24.0056 
  58   2.0000      -0.877571       -23.8799 
  59   2.0000      -0.872942       -23.7540 
  60   2.0000      -0.858974       -23.3739 
  61   2.0000      -0.853395       -23.2221 
  62   2.0000      -0.828757       -22.5516 
  63   2.0000      -0.811018       -22.0689 
  64   2.0000      -0.808073       -21.9888 
  65   2.0000      -0.803323       -21.8595 
  66   2.0000      -0.802234       -21.8299 
  67   2.0000      -0.795352       -21.6426 
  68   2.0000      -0.775796       -21.1105 
  69   2.0000      -0.744863       -20.2688 
  70   2.0000      -0.736567       -20.0430 
  71   2.0000      -0.733191       -19.9511 
  72   2.0000      -0.729491       -19.8505 
  73   2.0000      -0.724506       -19.7148 
  74   2.0000      -0.717484       -19.5237 
  75   2.0000      -0.711482       -19.3604 
  76   2.0000      -0.700119       -19.0512 
  77   2.0000      -0.696703       -18.9583 
  78   2.0000      -0.672760       -18.3067 
  79   2.0000      -0.664512       -18.0823 
  80   2.0000      -0.656114       -17.8538 
  81   2.0000      -0.648762       -17.6537 
  82   2.0000      -0.632937       -17.2231 
  83   2.0000      -0.630298       -17.1513 
  84   2.0000      -0.623048       -16.9540 
  85   2.0000      -0.613112       -16.6836 
  86   2.0000      -0.607481       -16.5304 
  87   2.0000      -0.599812       -16.3217 
  88   2.0000      -0.594104       -16.1664 
  89   2.0000      -0.585507       -15.9325 
  90   2.0000      -0.581551       -15.8248 
  91   2.0000      -0.575912       -15.6714 
  92   2.0000      -0.572974       -15.5914 
  93   2.0000      -0.568153       -15.4602 
  94   2.0000      -0.564125       -15.3506 
  95   2.0000      -0.560864       -15.2619 
  96   2.0000      -0.559107       -15.2141 
  97   2.0000      -0.553951       -15.0738 
  98   2.0000      -0.552536       -15.0353 
  99   2.0000      -0.549735       -14.9590 
 100   2.0000      -0.547233       -14.8910 
 101   2.0000      -0.545416       -14.8415 
 102   2.0000      -0.540422       -14.7056 
 103   2.0000      -0.536216       -14.5912 
 104   2.0000      -0.534261       -14.5380 
 105   2.0000      -0.532973       -14.5029 
 106   2.0000      -0.530221       -14.4281 
 107   2.0000      -0.528121       -14.3709 
 108   2.0000      -0.524211       -14.2645 
 109   2.0000      -0.522441       -14.2163 
 110   2.0000      -0.511823       -13.9274 
 111   2.0000      -0.509767       -13.8715 
 112   2.0000      -0.498711       -13.5706 
 113   2.0000      -0.493211       -13.4210 
 114   2.0000      -0.489685       -13.3250 
 115   2.0000      -0.488601       -13.2955 
 116   2.0000      -0.485743       -13.2177 
 117   2.0000      -0.484651       -13.1880 
 118   2.0000      -0.478254       -13.0139 
 119   2.0000      -0.476830       -12.9752 
 120   2.0000      -0.471557       -12.8317 
 121   2.0000      -0.464598       -12.6424 
 122   2.0000      -0.462476       -12.5846 
 123   2.0000      -0.462185       -12.5767 
 124   2.0000      -0.459632       -12.5072 
 125   2.0000      -0.457382       -12.4460 
 126   2.0000      -0.456330       -12.4174 
 127   2.0000      -0.449052       -12.2193 
 128   2.0000      -0.448183       -12.1957 
 129   2.0000      -0.443641       -12.0721 
 130   2.0000      -0.442199       -12.0329 
 131   2.0000      -0.441307       -12.0086 
 132   2.0000      -0.439999       -11.9730 
 133   2.0000      -0.432024       -11.7560 
 134   2.0000      -0.426261       -11.5992 
 135   2.0000      -0.423048       -11.5117 
 136   2.0000      -0.415005       -11.2929 
 137   2.0000      -0.413692       -11.2571 
 138   2.0000      -0.408833       -11.1249 
 139   2.0000      -0.404942       -11.0190 
 140   2.0000      -0.394764       -10.7421 
 141   2.0000      -0.392018       -10.6674 
 142   2.0000      -0.375944       -10.2300 
 143   2.0000      -0.358308        -9.7501 
 144   2.0000      -0.357563        -9.7298 
 145   2.0000      -0.356398        -9.6981 
 146   2.0000      -0.353735        -9.6256 
 147   2.0000      -0.347765        -9.4632 
 148   2.0000      -0.343049        -9.3348 
 149   2.0000      -0.337949        -9.1961 
 150   2.0000      -0.288692        -7.8557 
 151   0.0000       0.010244         0.2788 
 152   0.0000       0.022151         0.6028 
 153   0.0000       0.053454         1.4546 
 154   0.0000       0.055078         1.4987 
 155   0.0000       0.056568         1.5393 
 156   0.0000       0.059269         1.6128 
 157   0.0000       0.061522         1.6741 
 158   0.0000       0.062684         1.7057 
 159   0.0000       0.069647         1.8952 
 160   0.0000       0.070603         1.9212 
 161   0.0000       0.071375         1.9422 
 162   0.0000       0.080685         2.1956 
 163   0.0000       0.081004         2.2042 
 164   0.0000       0.084782         2.3070 
 165   0.0000       0.088724         2.4143 
 166   0.0000       0.090170         2.4536 
 167   0.0000       0.095450         2.5973 
 168   0.0000       0.096863         2.6358 
 169   0.0000       0.098634         2.6840 
 170   0.0000       0.104027         2.8307 
 171   0.0000       0.105912         2.8820 
 172   0.0000       0.106812         2.9065 
 173   0.0000       0.110216         2.9991 
 174   0.0000       0.114441         3.1141 
 175   0.0000       0.117059         3.1854 
 176   0.0000       0.118374         3.2211 
 177   0.0000       0.120388         3.2759 
 178   0.0000       0.122699         3.3388 
 179   0.0000       0.123801         3.3688 
 180   0.0000       0.125231         3.4077 
 181   0.0000       0.128882         3.5071 
 182   0.0000       0.131350         3.5742 
 183   0.0000       0.135277         3.6811 
 184   0.0000       0.137508         3.7418 
 185   0.0000       0.140120         3.8129 
 186   0.0000       0.143572         3.9068 
 187   0.0000       0.144872         3.9422 
 188   0.0000       0.147875         4.0239 
 189   0.0000       0.149043         4.0557 
 190   0.0000       0.149866         4.0781 
 191   0.0000       0.153172         4.1680 
 192   0.0000       0.155843         4.2407 
 193   0.0000       0.163885         4.4595 
 194   0.0000       0.168209         4.5772 
 195   0.0000       0.169202         4.6042 
 196   0.0000       0.170688         4.6446 
 197   0.0000       0.172198         4.6857 
 198   0.0000       0.175501         4.7756 
 199   0.0000       0.176233         4.7955 
 200   0.0000       0.181284         4.9330 
 201   0.0000       0.182674         4.9708 
 202   0.0000       0.186685         5.0800 
 203   0.0000       0.190025         5.1708 
 204   0.0000       0.191977         5.2240 
 205   0.0000       0.195661         5.3242 
 206   0.0000       0.196054         5.3349 
 207   0.0000       0.199251         5.4219 
 208   0.0000       0.199956         5.4411 
 209   0.0000       0.202365         5.5066 
 210   0.0000       0.203633         5.5411 
 211   0.0000       0.205920         5.6034 
 212   0.0000       0.207371         5.6429 
 213   0.0000       0.209093         5.6897 
 214   0.0000       0.211259         5.7487 
 215   0.0000       0.214215         5.8291 
 216   0.0000       0.216036         5.8786 
 217   0.0000       0.218836         5.9548 
 218   0.0000       0.222645         6.0585 
 219   0.0000       0.223729         6.0880 
 220   0.0000       0.223820         6.0905 
 221   0.0000       0.226589         6.1658 
 222   0.0000       0.228958         6.2303 
 223   0.0000       0.233596         6.3565 
 224   0.0000       0.234556         6.3826 
 225   0.0000       0.236807         6.4438 
 226   0.0000       0.240020         6.5313 
 227   0.0000       0.243072         6.6143 
 228   0.0000       0.245727         6.6866 
 229   0.0000       0.246306         6.7023 
 230   0.0000       0.248629         6.7656 
 231   0.0000       0.249921         6.8007 
 232   0.0000       0.252915         6.8822 
 233   0.0000       0.255371         6.9490 
 234   0.0000       0.256122         6.9694 
 235   0.0000       0.259137         7.0515 
 236   0.0000       0.260237         7.0814 
 237   0.0000       0.262624         7.1464 
 238   0.0000       0.263929         7.1819 
 239   0.0000       0.269689         7.3386 
 240   0.0000       0.271968         7.4006 
 241   0.0000       0.274063         7.4576 
 242   0.0000       0.278621         7.5817 
 243   0.0000       0.281689         7.6651 
 244   0.0000       0.284161         7.7324 
 245   0.0000       0.286246         7.7891 
 246   0.0000       0.288997         7.8640 
 247   0.0000       0.290228         7.8975 
 248   0.0000       0.291945         7.9442 
 249   0.0000       0.292511         7.9596 
 250   0.0000       0.296707         8.0738 
 251   0.0000       0.298155         8.1132 
 252   0.0000       0.300728         8.1832 
 253   0.0000       0.302225         8.2240 
 254   0.0000       0.304018         8.2728 
 255   0.0000       0.306792         8.3482 
 256   0.0000       0.307510         8.3678 
 257   0.0000       0.308983         8.4078 
 258   0.0000       0.311854         8.4860 
 259   0.0000       0.313514         8.5311 
 260   0.0000       0.314668         8.5625 
 261   0.0000       0.319017         8.6809 
 262   0.0000       0.321392         8.7455 
 263   0.0000       0.322968         8.7884 
 264   0.0000       0.323437         8.8012 
 265   0.0000       0.324800         8.8383 
 266   0.0000       0.326789         8.8924 
 267   0.0000       0.328069         8.9272 
 268   0.0000       0.329910         8.9773 
 269   0.0000       0.332260         9.0412 
 270   0.0000       0.333788         9.0828 
 271   0.0000       0.336541         9.1577 
 272   0.0000       0.339061         9.2263 
 273   0.0000       0.340271         9.2592 
 274   0.0000       0.340494         9.2653 
 275   0.0000       0.341606         9.2956 
 276   0.0000       0.343498         9.3471 
 277   0.0000       0.344065         9.3625 
 278   0.0000       0.346505         9.4289 
 279   0.0000       0.347316         9.4509 
 280   0.0000       0.348358         9.4793 
 281   0.0000       0.351445         9.5633 
 282   0.0000       0.352478         9.5914 
 283   0.0000       0.352931         9.6037 
 284   0.0000       0.354952         9.6587 
 285   0.0000       0.356507         9.7010 
 286   0.0000       0.358101         9.7444 
 287   0.0000       0.359844         9.7919 
 288   0.0000       0.360646         9.8137 
 289   0.0000       0.363150         9.8818 
 290   0.0000       0.364790         9.9265 
 291   0.0000       0.366149         9.9634 
 292   0.0000       0.369270        10.0484 
 293   0.0000       0.369656        10.0589 
 294   0.0000       0.372177        10.1274 
 295   0.0000       0.373724        10.1696 
 296   0.0000       0.375494        10.2177 
 297   0.0000       0.375958        10.2303 
 298   0.0000       0.378551        10.3009 
 299   0.0000       0.380114        10.3434 
 300   0.0000       0.381421        10.3790 
 301   0.0000       0.383024        10.4226 
 302   0.0000       0.385114        10.4795 
 303   0.0000       0.387776        10.5519 
 304   0.0000       0.391641        10.6571 
 305   0.0000       0.392385        10.6773 
 306   0.0000       0.393528        10.7085 
 307   0.0000       0.396122        10.7790 
 308   0.0000       0.396538        10.7903 
 309   0.0000       0.397000        10.8029 
 310   0.0000       0.398347        10.8396 
 311   0.0000       0.399941        10.8830 
 312   0.0000       0.400965        10.9108 
 313   0.0000       0.402446        10.9511 
 314   0.0000       0.405276        11.0281 
 315   0.0000       0.406119        11.0511 
 316   0.0000       0.407604        11.0915 
 317   0.0000       0.409289        11.1373 
 318   0.0000       0.411336        11.1930 
 319   0.0000       0.411500        11.1975 
 320   0.0000       0.413998        11.2654 
 321   0.0000       0.415823        11.3151 
 322   0.0000       0.417878        11.3711 
 323   0.0000       0.419271        11.4089 
 324   0.0000       0.421890        11.4802 
 325   0.0000       0.423481        11.5235 
 326   0.0000       0.425619        11.5817 
 327   0.0000       0.427999        11.6464 
 328   0.0000       0.429013        11.6740 
 329   0.0000       0.431102        11.7309 
 330   0.0000       0.431659        11.7460 
 331   0.0000       0.432160        11.7597 
 332   0.0000       0.433568        11.7980 
 333   0.0000       0.438913        11.9434 
 334   0.0000       0.440093        11.9755 
 335   0.0000       0.441685        12.0189 
 336   0.0000       0.442136        12.0311 
 337   0.0000       0.445741        12.1292 
 338   0.0000       0.447997        12.1906 
 339   0.0000       0.451193        12.2776 
 340   0.0000       0.451627        12.2894 
 341   0.0000       0.456144        12.4123 
 342   0.0000       0.456994        12.4354 
 343   0.0000       0.459504        12.5037 
 344   0.0000       0.462306        12.5800 
 345   0.0000       0.462630        12.5888 
 346   0.0000       0.465413        12.6645 
 347   0.0000       0.466611        12.6971 
 348   0.0000       0.467371        12.7178 
 349   0.0000       0.469869        12.7858 
 350   0.0000       0.472386        12.8543 
 351   0.0000       0.474875        12.9220 
 352   0.0000       0.476685        12.9713 
 353   0.0000       0.477188        12.9850 
 354   0.0000       0.480198        13.0668 
 355   0.0000       0.481108        13.0916 
 356   0.0000       0.485079        13.1997 
 357   0.0000       0.489052        13.3078 
 358   0.0000       0.490350        13.3431 
 359   0.0000       0.491370        13.3708 
 360   0.0000       0.494118        13.4456 
 361   0.0000       0.496933        13.5222 
 362   0.0000       0.499419        13.5899 
 363   0.0000       0.501740        13.6530 
 364   0.0000       0.503805        13.7092 
 365   0.0000       0.506043        13.7701 
 366   0.0000       0.508394        13.8341 
 367   0.0000       0.509802        13.8724 
 368   0.0000       0.512170        13.9368 
 369   0.0000       0.514211        13.9924 
 370   0.0000       0.517126        14.0717 
 371   0.0000       0.519708        14.1420 
 372   0.0000       0.520225        14.1560 
 373   0.0000       0.522909        14.2291 
 374   0.0000       0.525341        14.2953 
 375   0.0000       0.528042        14.3688 
 376   0.0000       0.528776        14.3887 
 377   0.0000       0.530485        14.4352 
 378   0.0000       0.532680        14.4950 
 379   0.0000       0.534834        14.5536 
 380   0.0000       0.539107        14.6699 
 381   0.0000       0.541139        14.7252 
 382   0.0000       0.541769        14.7423 
 383   0.0000       0.545650        14.8479 
 384   0.0000       0.546056        14.8589 
 385   0.0000       0.550162        14.9707 
 386   0.0000       0.553043        15.0491 
 387   0.0000       0.554782        15.0964 
 388   0.0000       0.559033        15.2121 
 389   0.0000       0.562139        15.2966 
 390   0.0000       0.563828        15.3425 
 391   0.0000       0.566139        15.4054 
 392   0.0000       0.568525        15.4704 
 393   0.0000       0.570714        15.5299 
 394   0.0000       0.572578        15.5806 
 395   0.0000       0.573328        15.6010 
 396   0.0000       0.576502        15.6874 
 397   0.0000       0.579744        15.7756 
 398   0.0000       0.581988        15.8367 
 399   0.0000       0.585813        15.9408 
 400   0.0000       0.586660        15.9638 
 401   0.0000       0.590239        16.0612 
 402   0.0000       0.591976        16.1085 
 403   0.0000       0.594532        16.1780 
 404   0.0000       0.596129        16.2215 
 405   0.0000       0.600658        16.3447 
 406   0.0000       0.603075        16.4105 
 407   0.0000       0.607723        16.5370 
 408   0.0000       0.609318        16.5804 
 409   0.0000       0.611459        16.6386 
 410   0.0000       0.613697        16.6995 
 411   0.0000       0.617515        16.8034 
 412   0.0000       0.620883        16.8951 
 413   0.0000       0.623151        16.9568 
 414   0.0000       0.625790        17.0286 
 415   0.0000       0.628115        17.0919 
 416   0.0000       0.629759        17.1366 
 417   0.0000       0.632183        17.2026 
 418   0.0000       0.634659        17.2700 
 419   0.0000       0.638080        17.3631 
 420   0.0000       0.638782        17.3821 
 421   0.0000       0.640609        17.4319 
 422   0.0000       0.642200        17.4751 
 423   0.0000       0.645242        17.5579 
 424   0.0000       0.647219        17.6117 
 425   0.0000       0.648925        17.6582 
 426   0.0000       0.653328        17.7779 
 427   0.0000       0.654384        17.8067 
 428   0.0000       0.656283        17.8584 
 429   0.0000       0.658371        17.9152 
 430   0.0000       0.658929        17.9304 
 431   0.0000       0.662636        18.0313 
 432   0.0000       0.663486        18.0544 
 433   0.0000       0.666727        18.1426 
 434   0.0000       0.668542        18.1919 
 435   0.0000       0.672048        18.2874 
 436   0.0000       0.675646        18.3853 
 437   0.0000       0.676906        18.4196 
 438   0.0000       0.678875        18.4731 
 439   0.0000       0.682794        18.5798 
 440   0.0000       0.684668        18.6308 
 441   0.0000       0.685212        18.6456 
 442   0.0000       0.687718        18.7137 
 443   0.0000       0.689855        18.7719 
 444   0.0000       0.691361        18.8129 
 445   0.0000       0.692314        18.8388 
 446   0.0000       0.694806        18.9066 
 447   0.0000       0.701244        19.0818 
 448   0.0000       0.703422        19.1411 
 449   0.0000       0.704187        19.1619 
 450   0.0000       0.707217        19.2444 
 451   0.0000       0.707776        19.2596 
 452   0.0000       0.710305        19.3284 
 453   0.0000       0.710853        19.3433 
 454   0.0000       0.714931        19.4543 
 455   0.0000       0.716766        19.5042 
 456   0.0000       0.720495        19.6057 
 457   0.0000       0.723096        19.6764 
 458   0.0000       0.725382        19.7386 
 459   0.0000       0.729308        19.8455 
 460   0.0000       0.732697        19.9377 
 461   0.0000       0.734909        19.9979 
 462   0.0000       0.736242        20.0342 
 463   0.0000       0.740275        20.1439 
 464   0.0000       0.741265        20.1708 
 465   0.0000       0.745021        20.2731 
 466   0.0000       0.747264        20.3341 
 467   0.0000       0.747777        20.3480 
 468   0.0000       0.750004        20.4086 
 469   0.0000       0.751613        20.4524 
 470   0.0000       0.757841        20.6219 
 471   0.0000       0.759021        20.6540 
 472   0.0000       0.763620        20.7792 
 473   0.0000       0.763836        20.7850 
 474   0.0000       0.767245        20.8778 
 475   0.0000       0.767733        20.8911 
 476   0.0000       0.771098        20.9826 
 477   0.0000       0.772566        21.0226 
 478   0.0000       0.775209        21.0945 
 479   0.0000       0.778044        21.1716 
 480   0.0000       0.779200        21.2031 
 481   0.0000       0.782138        21.2830 
 482   0.0000       0.783259        21.3136 
 483   0.0000       0.784020        21.3343 
 484   0.0000       0.785454        21.3733 
 485   0.0000       0.787689        21.4341 
 486   0.0000       0.788829        21.4651 
 487   0.0000       0.790013        21.4973 
 488   0.0000       0.792173        21.5561 
 489   0.0000       0.794737        21.6259 
 490   0.0000       0.798548        21.7296 
 491   0.0000       0.801199        21.8017 
 492   0.0000       0.804996        21.9050 
 493   0.0000       0.807197        21.9649 
 494   0.0000       0.809656        22.0319 
 495   0.0000       0.810619        22.0581 
 496   0.0000       0.812063        22.0974 
 497   0.0000       0.815491        22.1906 
 498   0.0000       0.817905        22.2563 
 499   0.0000       0.819440        22.2981 
 500   0.0000       0.820732        22.3333 
 501   0.0000       0.822932        22.3931 
 502   0.0000       0.824019        22.4227 
 503   0.0000       0.827689        22.5226 
 504   0.0000       0.829505        22.5720 
 505   0.0000       0.830345        22.5948 
 506   0.0000       0.831845        22.6357 
 507   0.0000       0.835982        22.7482 
 508   0.0000       0.836265        22.7559 
 509   0.0000       0.838571        22.8187 
 510   0.0000       0.839983        22.8571 
 511   0.0000       0.841701        22.9038 
 512   0.0000       0.842918        22.9370 
 513   0.0000       0.844393        22.9771 
 514   0.0000       0.848475        23.0882 
 515   0.0000       0.850490        23.1430 
 516   0.0000       0.851681        23.1754 
 517   0.0000       0.854922        23.2636 
 518   0.0000       0.856346        23.3024 
 519   0.0000       0.858398        23.3582 
 520   0.0000       0.859613        23.3913 
 521   0.0000       0.861551        23.4440 
 522   0.0000       0.863902        23.5080 
 523   0.0000       0.866527        23.5794 
 524   0.0000       0.867338        23.6015 
 525   0.0000       0.870022        23.6745 
 526   0.0000       0.871323        23.7099 
 527   0.0000       0.874699        23.8018 
 528   0.0000       0.876502        23.8508 
 529   0.0000       0.878875        23.9154 
 530   0.0000       0.880826        23.9685 
 531   0.0000       0.881971        23.9997 
 532   0.0000       0.882765        24.0213 
 533   0.0000       0.887077        24.1386 
 534   0.0000       0.888758        24.1843 
 535   0.0000       0.889492        24.2043 
 536   0.0000       0.892762        24.2933 
 537   0.0000       0.894929        24.3523 
 538   0.0000       0.895628        24.3713 
 539   0.0000       0.896938        24.4069 
 540   0.0000       0.898229        24.4420 
 541   0.0000       0.902415        24.5560 
 542   0.0000       0.906110        24.6565 
 543   0.0000       0.906456        24.6659 
 544   0.0000       0.909470        24.7479 
 545   0.0000       0.911732        24.8095 
 546   0.0000       0.913243        24.8506 
 547   0.0000       0.916201        24.9311 
 548   0.0000       0.916429        24.9373 
 549   0.0000       0.918403        24.9910 
 550   0.0000       0.921222        25.0677 
 551   0.0000       0.922149        25.0930 
 552   0.0000       0.923493        25.1295 
 553   0.0000       0.924922        25.1684 
 554   0.0000       0.927800        25.2467 
 555   0.0000       0.929529        25.2938 
 556   0.0000       0.932232        25.3673 
 557   0.0000       0.933994        25.4153 
 558   0.0000       0.936602        25.4862 
 559   0.0000       0.937418        25.5084 
 560   0.0000       0.938580        25.5401 
 561   0.0000       0.942770        25.6541 
 562   0.0000       0.944625        25.7045 
 563   0.0000       0.945339        25.7240 
 564   0.0000       0.947824        25.7916 
 565   0.0000       0.948214        25.8022 
 566   0.0000       0.951371        25.8881 
 567   0.0000       0.953232        25.9387 
 568   0.0000       0.955261        25.9940 
 569   0.0000       0.958440        26.0805 
 570   0.0000       0.958804        26.0904 
 571   0.0000       0.962424        26.1889 
 572   0.0000       0.962688        26.1961 
 573   0.0000       0.964709        26.2511 
 574   0.0000       0.966068        26.2880 
 575   0.0000       0.967935        26.3388 
 576   0.0000       0.971162        26.4267 
 577   0.0000       0.973196        26.4820 
 578   0.0000       0.974267        26.5112 
 579   0.0000       0.976207        26.5639 
 580   0.0000       0.977563        26.6008 
 581   0.0000       0.980284        26.6749 
 582   0.0000       0.982888        26.7457 
 583   0.0000       0.983339        26.7580 
 584   0.0000       0.985278        26.8108 
 585   0.0000       0.988220        26.8908 
 586   0.0000       0.991115        26.9696 
 587   0.0000       0.992882        27.0177 
 588   0.0000       0.993943        27.0466 
 589   0.0000       0.995309        27.0837 
 590   0.0000       0.998734        27.1769 
 591   0.0000       0.999857        27.2075 
 592   0.0000       1.002494        27.2792 
 593   0.0000       1.004964        27.3465 
 594   0.0000       1.006449        27.3869 
 595   0.0000       1.007585        27.4178 
 596   0.0000       1.008005        27.4292 
 597   0.0000       1.009196        27.4616 
 598   0.0000       1.012354        27.5476 
 599   0.0000       1.013865        27.5887 
 600   0.0000       1.015600        27.6359 
 601   0.0000       1.016967        27.6731 
 602   0.0000       1.020855        27.7789 
 603   0.0000       1.024003        27.8645 
 604   0.0000       1.027566        27.9615 
 605   0.0000       1.027920        27.9711 
 606   0.0000       1.029915        28.0254 
 607   0.0000       1.031134        28.0586 
 608   0.0000       1.032856        28.1054 
 609   0.0000       1.033915        28.1342 
 610   0.0000       1.038035        28.2464 
 611   0.0000       1.039500        28.2862 
 612   0.0000       1.041876        28.3509 
 613   0.0000       1.043348        28.3909 
 614   0.0000       1.044538        28.4233 
 615   0.0000       1.045056        28.4374 
 616   0.0000       1.047373        28.5005 
 617   0.0000       1.049218        28.5507 
 618   0.0000       1.050666        28.5901 
 619   0.0000       1.052759        28.6470 
 620   0.0000       1.054218        28.6867 
 621   0.0000       1.055820        28.7303 
 622   0.0000       1.057341        28.7717 
 623   0.0000       1.058876        28.8135 
 624   0.0000       1.062886        28.9226 
 625   0.0000       1.064566        28.9683 
 626   0.0000       1.065531        28.9946 
 627   0.0000       1.068555        29.0769 
 628   0.0000       1.071314        29.1519 
 629   0.0000       1.072206        29.1762 
 630   0.0000       1.077046        29.3079 
 631   0.0000       1.077647        29.3243 
 632   0.0000       1.079414        29.3724 
 633   0.0000       1.080221        29.3943 
 634   0.0000       1.083529        29.4843 
 635   0.0000       1.086708        29.5708 
 636   0.0000       1.088733        29.6259 
 637   0.0000       1.089590        29.6493 
 638   0.0000       1.092739        29.7349 
 639   0.0000       1.094282        29.7769 
 640   0.0000       1.096145        29.8276 
 641   0.0000       1.099189        29.9105 
 642   0.0000       1.100589        29.9486 
 643   0.0000       1.104343        30.0507 
 644   0.0000       1.107271        30.1304 
 645   0.0000       1.107402        30.1339 
 646   0.0000       1.110309        30.2130 
 647   0.0000       1.113554        30.3013 
 648   0.0000       1.114848        30.3366 
 649   0.0000       1.115229        30.3469 
 650   0.0000       1.122852        30.5543 
 651   0.0000       1.123171        30.5630 
 652   0.0000       1.124609        30.6022 
 653   0.0000       1.126762        30.6608 
 654   0.0000       1.129452        30.7339 
 655   0.0000       1.131022        30.7767 
 656   0.0000       1.134152        30.8618 
 657   0.0000       1.135422        30.8964 
 658   0.0000       1.137676        30.9577 
 659   0.0000       1.140619        31.0378 
 660   0.0000       1.143033        31.1035 
 661   0.0000       1.143350        31.1121 
 662   0.0000       1.146401        31.1951 
 663   0.0000       1.149294        31.2739 
 664   0.0000       1.151382        31.3307 
 665   0.0000       1.154681        31.4205 
 666   0.0000       1.156898        31.4808 
 667   0.0000       1.159223        31.5441 
 668   0.0000       1.159631        31.5552 
 669   0.0000       1.162256        31.6266 
 670   0.0000       1.165978        31.7279 
 671   0.0000       1.167521        31.7699 
 672   0.0000       1.168514        31.7969 
 673   0.0000       1.172290        31.8996 
 674   0.0000       1.174066        31.9479 
 675   0.0000       1.177523        32.0420 
 676   0.0000       1.178731        32.0749 
 677   0.0000       1.181102        32.1394 
 678   0.0000       1.181820        32.1589 
 679   0.0000       1.184149        32.2223 
 680   0.0000       1.188513        32.3411 
 681   0.0000       1.191678        32.4272 
 682   0.0000       1.192504        32.4497 
 683   0.0000       1.195506        32.5314 
 684   0.0000       1.199047        32.6277 
 685   0.0000       1.200073        32.6556 
 686   0.0000       1.204561        32.7778 
 687   0.0000       1.206285        32.8247 
 688   0.0000       1.208723        32.8910 
 689   0.0000       1.210604        32.9422 
 690   0.0000       1.213817        33.0296 
 691   0.0000       1.215421        33.0733 
 692   0.0000       1.217026        33.1170 
 693   0.0000       1.218586        33.1594 
 694   0.0000       1.221774        33.2462 
 695   0.0000       1.223819        33.3018 
 696   0.0000       1.226323        33.3699 
 697   0.0000       1.228140        33.4194 
 698   0.0000       1.228796        33.4372 
 699   0.0000       1.233101        33.5544 
 700   0.0000       1.233977        33.5782 
 701   0.0000       1.236501        33.6469 
 702   0.0000       1.238718        33.7072 
 703   0.0000       1.241696        33.7883 
 704   0.0000       1.244493        33.8644 
 705   0.0000       1.246840        33.9282 
 706   0.0000       1.250005        34.0144 
 707   0.0000       1.250105        34.0171 
 708   0.0000       1.253775        34.1170 
 709   0.0000       1.254322        34.1318 
 710   0.0000       1.258284        34.2396 
 711   0.0000       1.262172        34.3454 
 712   0.0000       1.263118        34.3712 
 713   0.0000       1.268672        34.5223 
 714   0.0000       1.269147        34.5353 
 715   0.0000       1.270930        34.5838 
 716   0.0000       1.274623        34.6843 
 717   0.0000       1.277449        34.7611 
 718   0.0000       1.281049        34.8591 
 719   0.0000       1.281803        34.8796 
 720   0.0000       1.285859        34.9900 
 721   0.0000       1.287267        35.0283 
 722   0.0000       1.291879        35.1538 
 723   0.0000       1.293756        35.2049 
 724   0.0000       1.296074        35.2680 
 725   0.0000       1.299357        35.3573 
 726   0.0000       1.299840        35.3704 
 727   0.0000       1.302314        35.4378 
 728   0.0000       1.305853        35.5341 
 729   0.0000       1.308212        35.5983 
 730   0.0000       1.311285        35.6819 
 731   0.0000       1.313724        35.7483 
 732   0.0000       1.316561        35.8254 
 733   0.0000       1.319713        35.9112 
 734   0.0000       1.319927        35.9170 
 735   0.0000       1.324151        36.0320 
 736   0.0000       1.326436        36.0942 
 737   0.0000       1.330706        36.2103 
 738   0.0000       1.331309        36.2267 
 739   0.0000       1.335858        36.3505 
 740   0.0000       1.336669        36.3726 
 741   0.0000       1.340212        36.4690 
 742   0.0000       1.341442        36.5025 
 743   0.0000       1.342335        36.5268 
 744   0.0000       1.344862        36.5955 
 745   0.0000       1.349647        36.7258 
 746   0.0000       1.350606        36.7519 
 747   0.0000       1.355177        36.8762 
 748   0.0000       1.357111        36.9289 
 749   0.0000       1.358208        36.9587 
 750   0.0000       1.360178        37.0123 
 751   0.0000       1.364188        37.1214 
 752   0.0000       1.367282        37.2056 
 753   0.0000       1.367491        37.2113 
 754   0.0000       1.373363        37.3711 
 755   0.0000       1.376212        37.4486 
 756   0.0000       1.380923        37.5768 
 757   0.0000       1.383407        37.6444 
 758   0.0000       1.384344        37.6699 
 759   0.0000       1.386579        37.7307 
 760   0.0000       1.388450        37.7816 
 761   0.0000       1.390598        37.8401 
 762   0.0000       1.394423        37.9442 
 763   0.0000       1.395706        37.9791 
 764   0.0000       1.399711        38.0881 
 765   0.0000       1.403464        38.1902 
 766   0.0000       1.405956        38.2580 
 767   0.0000       1.408999        38.3408 
 768   0.0000       1.413334        38.4588 
 769   0.0000       1.414128        38.4804 
 770   0.0000       1.418482        38.5989 
 771   0.0000       1.419475        38.6259 
 772   0.0000       1.423502        38.7355 
 773   0.0000       1.424327        38.7579 
 774   0.0000       1.427067        38.8325 
 775   0.0000       1.427637        38.8480 
 776   0.0000       1.430073        38.9143 
 777   0.0000       1.434676        39.0395 
 778   0.0000       1.440050        39.1858 
 779   0.0000       1.441328        39.2205 
 780   0.0000       1.443684        39.2846 
 781   0.0000       1.445879        39.3444 
 782   0.0000       1.449715        39.4488 
 783   0.0000       1.451466        39.4964 
 784   0.0000       1.458073        39.6762 
 785   0.0000       1.460672        39.7469 
 786   0.0000       1.464642        39.8549 
 787   0.0000       1.469320        39.9822 
 788   0.0000       1.471069        40.0298 
 789   0.0000       1.472883        40.0792 
 790   0.0000       1.476809        40.1860 
 791   0.0000       1.479272        40.2530 
 792   0.0000       1.483513        40.3684 
 793   0.0000       1.485722        40.4286 
 794   0.0000       1.487181        40.4683 
 795   0.0000       1.490563        40.5603 
 796   0.0000       1.493898        40.6510 
 797   0.0000       1.496624        40.7252 
 798   0.0000       1.499746        40.8102 
 799   0.0000       1.500815        40.8393 
 800   0.0000       1.504838        40.9487 
 801   0.0000       1.508921        41.0598 
 802   0.0000       1.512528        41.1580 
 803   0.0000       1.515215        41.2311 
 804   0.0000       1.516669        41.2706 
 805   0.0000       1.521370        41.3986 
 806   0.0000       1.524905        41.4948 
 807   0.0000       1.525526        41.5117 
 808   0.0000       1.529416        41.6175 
 809   0.0000       1.533523        41.7293 
 810   0.0000       1.535822        41.7919 
 811   0.0000       1.536775        41.8178 
 812   0.0000       1.541276        41.9403 
 813   0.0000       1.545499        42.0552 
 814   0.0000       1.546690        42.0876 
 815   0.0000       1.550142        42.1815 
 816   0.0000       1.551440        42.2168 
 817   0.0000       1.556627        42.3580 
 818   0.0000       1.559620        42.4394 
 819   0.0000       1.564138        42.5624 
 820   0.0000       1.566182        42.6180 
 821   0.0000       1.569678        42.7131 
 822   0.0000       1.571047        42.7504 
 823   0.0000       1.571828        42.7716 
 824   0.0000       1.577176        42.9171 
 825   0.0000       1.580288        43.0018 
 826   0.0000       1.582763        43.0692 
 827   0.0000       1.584993        43.1299 
 828   0.0000       1.586435        43.1691 
 829   0.0000       1.589715        43.2583 
 830   0.0000       1.592213        43.3263 
 831   0.0000       1.596100        43.4321 
 832   0.0000       1.600524        43.5525 
 833   0.0000       1.601486        43.5787 
 834   0.0000       1.603147        43.6238 
 835   0.0000       1.603837        43.6426 
 836   0.0000       1.607588        43.7447 
 837   0.0000       1.611420        43.8490 
 838   0.0000       1.613688        43.9107 
 839   0.0000       1.616153        43.9777 
 840   0.0000       1.619525        44.0695 
 841   0.0000       1.622665        44.1549 
 842   0.0000       1.625033        44.2194 
 843   0.0000       1.629605        44.3438 
 844   0.0000       1.630797        44.3762 
 845   0.0000       1.632402        44.4199 
 846   0.0000       1.637064        44.5468 
 847   0.0000       1.640100        44.6294 
 848   0.0000       1.643191        44.7135 
 849   0.0000       1.645068        44.7646 
 850   0.0000       1.648654        44.8622 
 851   0.0000       1.652001        44.9532 
 852   0.0000       1.653477        44.9934 
 853   0.0000       1.660448        45.1831 
 854   0.0000       1.661742        45.2183 
 855   0.0000       1.663000        45.2525 
 856   0.0000       1.669681        45.4343 
 857   0.0000       1.671987        45.4971 
 858   0.0000       1.674007        45.5521 
 859   0.0000       1.676398        45.6171 
 860   0.0000       1.677432        45.6452 
 861   0.0000       1.681379        45.7526 
 862   0.0000       1.683181        45.8017 
 863   0.0000       1.685196        45.8565 
 864   0.0000       1.687715        45.9251 
 865   0.0000       1.690047        45.9885 
 866   0.0000       1.695840        46.1461 
 867   0.0000       1.698751        46.2254 
 868   0.0000       1.702999        46.3410 
 869   0.0000       1.705646        46.4130 
 870   0.0000       1.707425        46.4614 
 871   0.0000       1.711516        46.5727 
 872   0.0000       1.713246        46.6198 
 873   0.0000       1.714216        46.6462 
 874   0.0000       1.717627        46.7390 
 875   0.0000       1.720256        46.8105 
 876   0.0000       1.726182        46.9718 
 877   0.0000       1.727071        46.9960 
 878   0.0000       1.730775        47.0968 
 879   0.0000       1.737529        47.2806 
 880   0.0000       1.739498        47.3341 
 881   0.0000       1.741015        47.3754 
 882   0.0000       1.742278        47.4098 
 883   0.0000       1.745742        47.5041 
 884   0.0000       1.750391        47.6306 
 885   0.0000       1.751546        47.6620 
 886   0.0000       1.752979        47.7010 
 887   0.0000       1.756698        47.8022 
 888   0.0000       1.761165        47.9237 
 889   0.0000       1.764349        48.0104 
 890   0.0000       1.766089        48.0577 
 891   0.0000       1.767396        48.0933 
 892   0.0000       1.768022        48.1103 
 893   0.0000       1.772463        48.2312 
 894   0.0000       1.774205        48.2786 
 895   0.0000       1.775764        48.3210 
 896   0.0000       1.783000        48.5179 
 897   0.0000       1.788025        48.6546 
 898   0.0000       1.792344        48.7721 
 899   0.0000       1.792415        48.7741 
 900   0.0000       1.795252        48.8513 
 901   0.0000       1.799584        48.9692 
 902   0.0000       1.800503        48.9942 
 903   0.0000       1.805983        49.1433 
 904   0.0000       1.808766        49.2190 
 905   0.0000       1.811372        49.2899 
 906   0.0000       1.812209        49.3127 
 907   0.0000       1.813152        49.3384 
 908   0.0000       1.817544        49.4579 
 909   0.0000       1.819456        49.5099 
 910   0.0000       1.821304        49.5602 
 911   0.0000       1.827252        49.7221 
 912   0.0000       1.830241        49.8034 
 913   0.0000       1.832024        49.8519 
 914   0.0000       1.832624        49.8682 
 915   0.0000       1.835738        49.9530 
 916   0.0000       1.841442        50.1082 
 917   0.0000       1.843107        50.1535 
 918   0.0000       1.844255        50.1847 
 919   0.0000       1.848069        50.2885 
 920   0.0000       1.850962        50.3672 
 921   0.0000       1.857211        50.5373 
 922   0.0000       1.859341        50.5953 
 923   0.0000       1.860400        50.6241 
 924   0.0000       1.861289        50.6482 
 925   0.0000       1.869694        50.8770 
 926   0.0000       1.871733        50.9325 
 927   0.0000       1.873707        50.9862 
 928   0.0000       1.878374        51.1131 
 929   0.0000       1.880658        51.1753 
 930   0.0000       1.883734        51.2590 
 931   0.0000       1.886387        51.3312 
 932   0.0000       1.887769        51.3688 
 933   0.0000       1.890332        51.4386 
 934   0.0000       1.893005        51.5113 
 935   0.0000       1.897279        51.6276 
 936   0.0000       1.899091        51.6769 
 937   0.0000       1.901027        51.7296 
 938   0.0000       1.903755        51.8038 
 939   0.0000       1.904819        51.8327 
 940   0.0000       1.906581        51.8807 
 941   0.0000       1.910977        52.0003 
 942   0.0000       1.911640        52.0184 
 943   0.0000       1.915494        52.1232 
 944   0.0000       1.917608        52.1808 
 945   0.0000       1.922072        52.3022 
 946   0.0000       1.925906        52.4066 
 947   0.0000       1.926350        52.4187 
 948   0.0000       1.929595        52.5069 
 949   0.0000       1.932962        52.5986 
 950   0.0000       1.934051        52.6282 
 951   0.0000       1.936163        52.6857 
 952   0.0000       1.939004        52.7630 
 953   0.0000       1.940684        52.8087 
 954   0.0000       1.941542        52.8321 
 955   0.0000       1.944082        52.9012 
 956   0.0000       1.947992        53.0075 
 957   0.0000       1.948437        53.0197 
 958   0.0000       1.951778        53.1106 
 959   0.0000       1.956217        53.2314 
 960   0.0000       1.956925        53.2506 
 961   0.0000       1.960183        53.3393 
 962   0.0000       1.963561        53.4312 
 963   0.0000       1.967492        53.5382 
 964   0.0000       1.968328        53.5609 
 965   0.0000       1.968641        53.5695 
 966   0.0000       1.975005        53.7426 
 967   0.0000       1.978615        53.8409 
 968   0.0000       1.980371        53.8886 
 969   0.0000       1.984482        54.0005 
 970   0.0000       1.986884        54.0659 
 971   0.0000       1.987845        54.0920 
 972   0.0000       1.992277        54.2126 
 973   0.0000       1.994321        54.2682 
 974   0.0000       1.996639        54.3313 
 975   0.0000       2.001051        54.4514 
 976   0.0000       2.001303        54.4582 
 977   0.0000       2.003834        54.5271 
 978   0.0000       2.005576        54.5745 
 979   0.0000       2.008918        54.6654 
 980   0.0000       2.011637        54.7394 
 981   0.0000       2.014364        54.8136 
 982   0.0000       2.016620        54.8750 
 983   0.0000       2.018461        54.9251 
 984   0.0000       2.022700        55.0405 
 985   0.0000       2.023592        55.0647 
 986   0.0000       2.024923        55.1010 
 987   0.0000       2.027222        55.1635 
 988   0.0000       2.033042        55.3219 
 989   0.0000       2.033523        55.3350 
 990   0.0000       2.035727        55.3949 
 991   0.0000       2.037185        55.4346 
 992   0.0000       2.038153        55.4610 
 993   0.0000       2.042424        55.5772 
 994   0.0000       2.044201        55.6255 
 995   0.0000       2.045261        55.6544 
 996   0.0000       2.052236        55.8442 
 997   0.0000       2.053758        55.8856 
 998   0.0000       2.055309        55.9278 
 999   0.0000       2.058359        56.0108 
 1000   0.0000       2.060322        56.0642 
 1001   0.0000       2.063069        56.1390 
 1002   0.0000       2.063710        56.1564 
 1003   0.0000       2.064727        56.1841 
 1004   0.0000       2.065757        56.2121 
 1005   0.0000       2.068279        56.2807 
 1006   0.0000       2.070787        56.3490 
 1007   0.0000       2.072901        56.4065 
 1008   0.0000       2.073475        56.4221 
 1009   0.0000       2.077296        56.5261 
 1010   0.0000       2.078557        56.5604 
 1011   0.0000       2.079736        56.5925 
 1012   0.0000       2.082679        56.6726 
 1013   0.0000       2.084510        56.7224 
 1014   0.0000       2.086567        56.7784 
 1015   0.0000       2.088384        56.8278 
 1016   0.0000       2.092433        56.9380 
 1017   0.0000       2.093640        56.9708 
 1018   0.0000       2.097228        57.0685 
 1019   0.0000       2.100423        57.1554 
 1020   0.0000       2.103328        57.2345 
 1021   0.0000       2.106056        57.3087 
 1022   0.0000       2.107863        57.3579 
 1023   0.0000       2.111065        57.4450 
 1024   0.0000       2.114070        57.5268 
 1025   0.0000       2.116684        57.5979 
 1026   0.0000       2.118925        57.6589 
 1027   0.0000       2.119768        57.6818 
 1028   0.0000       2.122839        57.7654 
 1029   0.0000       2.123454        57.7821 
 1030   0.0000       2.125747        57.8445 
 1031   0.0000       2.128591        57.9219 
 1032   0.0000       2.130344        57.9696 
 1033   0.0000       2.131953        58.0134 
 1034   0.0000       2.136239        58.1300 
 1035   0.0000       2.139694        58.2240 
 1036   0.0000       2.141730        58.2794 
 1037   0.0000       2.144260        58.3483 
 1038   0.0000       2.145654        58.3862 
 1039   0.0000       2.147457        58.4353 
 1040   0.0000       2.152339        58.5681 
 1041   0.0000       2.154857        58.6366 
 1042   0.0000       2.158089        58.7246 
 1043   0.0000       2.161142        58.8077 
 1044   0.0000       2.162094        58.8336 
 1045   0.0000       2.165804        58.9345 
 1046   0.0000       2.169236        59.0279 
 1047   0.0000       2.169911        59.0463 
 1048   0.0000       2.170351        59.0582 
 1049   0.0000       2.173128        59.1338 
 1050   0.0000       2.173715        59.1498 
 1051   0.0000       2.179838        59.3164 
 1052   0.0000       2.180948        59.3466 
 1053   0.0000       2.183852        59.4256 
 1054   0.0000       2.187103        59.5141 
 1055   0.0000       2.187729        59.5311 
 1056   0.0000       2.189511        59.5796 
 1057   0.0000       2.190643        59.6104 
 1058   0.0000       2.192393        59.6580 
 1059   0.0000       2.194604        59.7182 
 1060   0.0000       2.197065        59.7852 
 1061   0.0000       2.198188        59.8157 
 1062   0.0000       2.200638        59.8824 
 1063   0.0000       2.202582        59.9353 
 1064   0.0000       2.206074        60.0303 
 1065   0.0000       2.208372        60.0929 
 1066   0.0000       2.209524        60.1242 
 1067   0.0000       2.212833        60.2142 
 1068   0.0000       2.215108        60.2762 
 1069   0.0000       2.217754        60.3482 
 1070   0.0000       2.219678        60.4005 
 1071   0.0000       2.221251        60.4433 
 1072   0.0000       2.223114        60.4940 
 1073   0.0000       2.224821        60.5405 
 1074   0.0000       2.227008        60.6000 
 1075   0.0000       2.228980        60.6536 
 1076   0.0000       2.230285        60.6891 
 1077   0.0000       2.233669        60.7812 
 1078   0.0000       2.235763        60.8382 
 1079   0.0000       2.240015        60.9539 
 1080   0.0000       2.241057        60.9823 
 1081   0.0000       2.241786        61.0021 
 1082   0.0000       2.244302        61.0706 
 1083   0.0000       2.245853        61.1128 
 1084   0.0000       2.250598        61.2419 
 1085   0.0000       2.251463        61.2654 
 1086   0.0000       2.253514        61.3212 
 1087   0.0000       2.254930        61.3598 
 1088   0.0000       2.255804        61.3835 
 1089   0.0000       2.258544        61.4581 
 1090   0.0000       2.258872        61.4670 
 1091   0.0000       2.264133        61.6102 
 1092   0.0000       2.265389        61.6444 
 1093   0.0000       2.269801        61.7644 
 1094   0.0000       2.269852        61.7658 
 1095   0.0000       2.270802        61.7917 
 1096   0.0000       2.274992        61.9057 
 1097   0.0000       2.276246        61.9398 
 1098   0.0000       2.279894        62.0391 
 1099   0.0000       2.281625        62.0862 
 1100   0.0000       2.282134        62.1000 
 1101   0.0000       2.284545        62.1656 
 1102   0.0000       2.287948        62.2582 
 1103   0.0000       2.290563        62.3294 
 1104   0.0000       2.291022        62.3419 
 1105   0.0000       2.292922        62.3936 
 1106   0.0000       2.297486        62.5178 
 1107   0.0000       2.299299        62.5671 
 1108   0.0000       2.300459        62.5987 
 1109   0.0000       2.301554        62.6285 
 1110   0.0000       2.303054        62.6693 
 1111   0.0000       2.306220        62.7554 
 1112   0.0000       2.306342        62.7588 
 1113   0.0000       2.308883        62.8279 
 1114   0.0000       2.312081        62.9149 
 1115   0.0000       2.314106        62.9700 
 1116   0.0000       2.316702        63.0407 
 1117   0.0000       2.319618        63.1200 
 1118   0.0000       2.322844        63.2078 
 1119   0.0000       2.325186        63.2715 
 1120   0.0000       2.325376        63.2767 
 1121   0.0000       2.328257        63.3551 
 1122   0.0000       2.331382        63.4401 
 1123   0.0000       2.333197        63.4895 
 1124   0.0000       2.334016        63.5118 
 1125   0.0000       2.336439        63.5777 
 1126   0.0000       2.339175        63.6522 
 1127   0.0000       2.340980        63.7013 
 1128   0.0000       2.344829        63.8060 
 1129   0.0000       2.345104        63.8135 
 1130   0.0000       2.347279        63.8727 
 1131   0.0000       2.349163        63.9240 
 1132   0.0000       2.352254        64.0081 
 1133   0.0000       2.353545        64.0432 
 1134   0.0000       2.354947        64.0814 
 1135   0.0000       2.357494        64.1507 
 1136   0.0000       2.358489        64.1777 
 1137   0.0000       2.360850        64.2420 
 1138   0.0000       2.363009        64.3007 
 1139   0.0000       2.367395        64.4201 
 1140   0.0000       2.368150        64.4406 
 1141   0.0000       2.371487        64.5314 
 1142   0.0000       2.373058        64.5742 
 1143   0.0000       2.374945        64.6255 
 1144   0.0000       2.376936        64.6797 
 1145   0.0000       2.378341        64.7179 
 1146   0.0000       2.380437        64.7750 
 1147   0.0000       2.383575        64.8604 
 1148   0.0000       2.385612        64.9158 
 1149   0.0000       2.387042        64.9547 
 1150   0.0000       2.391950        65.0883 
 1151   0.0000       2.393956        65.1428 
 1152   0.0000       2.396439        65.2104 
 1153   0.0000       2.397072        65.2276 
 1154   0.0000       2.398709        65.2722 
 1155   0.0000       2.401547        65.3494 
 1156   0.0000       2.403180        65.3938 
 1157   0.0000       2.404778        65.4373 
 1158   0.0000       2.406274        65.4780 
 1159   0.0000       2.409116        65.5554 
 1160   0.0000       2.411851        65.6298 
 1161   0.0000       2.412191        65.6390 
 1162   0.0000       2.414190        65.6934 
 1163   0.0000       2.417054        65.7714 
 1164   0.0000       2.420543        65.8663 
 1165   0.0000       2.422424        65.9175 
 1166   0.0000       2.426887        66.0390 
 1167   0.0000       2.427902        66.0666 
 1168   0.0000       2.430828        66.1462 
 1169   0.0000       2.436051        66.2883 
 1170   0.0000       2.438799        66.3631 
 1171   0.0000       2.440407        66.4068 
 1172   0.0000       2.444424        66.5161 
 1173   0.0000       2.451667        66.7132 
 1174   0.0000       2.452352        66.7319 
 1175   0.0000       2.453622        66.7665 
 1176   0.0000       2.454353        66.7864 
 1177   0.0000       2.459064        66.9145 
 1178   0.0000       2.462911        67.0192 
 1179   0.0000       2.465926        67.1012 
 1180   0.0000       2.467872        67.1542 
 1181   0.0000       2.468824        67.1801 
 1182   0.0000       2.470396        67.2229 
 1183   0.0000       2.472959        67.2926 
 1184   0.0000       2.473601        67.3101 
 1185   0.0000       2.475595        67.3644 
 1186   0.0000       2.476479        67.3884 
 1187   0.0000       2.479655        67.4749 
 1188   0.0000       2.480606        67.5007 
 1189   0.0000       2.482287        67.5465 
 1190   0.0000       2.484818        67.6153 
 1191   0.0000       2.486575        67.6632 
 1192   0.0000       2.488487        67.7152 
 1193   0.0000       2.492597        67.8270 
 1194   0.0000       2.494918        67.8902 
 1195   0.0000       2.497241        67.9534 
 1196   0.0000       2.499980        68.0279 
 1197   0.0000       2.502379        68.0932 
 1198   0.0000       2.503335        68.1192 
 1199   0.0000       2.506387        68.2023 
 1200   0.0000       2.510065        68.3024 
 1201   0.0000       2.511531        68.3422 
 1202   0.0000       2.513682        68.4008 
 1203   0.0000       2.515117        68.4398 
 1204   0.0000       2.518301        68.5265 
 1205   0.0000       2.521096        68.6025 
 1206   0.0000       2.521725        68.6196 
 1207   0.0000       2.524222        68.6876 
 1208   0.0000       2.527028        68.7639 
 1209   0.0000       2.531265        68.8792 
 1210   0.0000       2.534283        68.9613 
 1211   0.0000       2.537325        69.0441 
 1212   0.0000       2.539704        69.1089 
 1213   0.0000       2.540689        69.1357 
 1214   0.0000       2.542480        69.1844 
 1215   0.0000       2.544661        69.2437 
 1216   0.0000       2.546772        69.3012 
 1217   0.0000       2.548298        69.3427 
 1218   0.0000       2.549646        69.3794 
 1219   0.0000       2.553116        69.4738 
 1220   0.0000       2.554213        69.5037 
 1221   0.0000       2.558080        69.6089 
 1222   0.0000       2.559468        69.6467 
 1223   0.0000       2.562763        69.7363 
 1224   0.0000       2.565082        69.7994 
 1225   0.0000       2.568304        69.8871 
 1226   0.0000       2.570779        69.9545 
 1227   0.0000       2.573284        70.0226 
 1228   0.0000       2.577421        70.1352 
 1229   0.0000       2.578930        70.1763 
 1230   0.0000       2.579685        70.1968 
 1231   0.0000       2.581873        70.2563 
 1232   0.0000       2.583445        70.2991 
 1233   0.0000       2.585066        70.3432 
 1234   0.0000       2.590205        70.4831 
 1235   0.0000       2.590405        70.4885 
 1236   0.0000       2.594747        70.6066 
 1237   0.0000       2.597201        70.6734 
 1238   0.0000       2.597982        70.6947 
 1239   0.0000       2.599486        70.7356 
 1240   0.0000       2.603228        70.8374 
 1241   0.0000       2.605736        70.9057 
 1242   0.0000       2.608188        70.9724 
 1243   0.0000       2.610271        71.0291 
 1244   0.0000       2.612973        71.1026 
 1245   0.0000       2.614614        71.1473 
 1246   0.0000       2.618044        71.2406 
 1247   0.0000       2.618896        71.2638 
 1248   0.0000       2.622591        71.3643 
 1249   0.0000       2.625135        71.4335 
 1250   0.0000       2.627415        71.4956 
 1251   0.0000       2.628743        71.5317 
 1252   0.0000       2.631969        71.6195 
 1253   0.0000       2.633075        71.6496 
 1254   0.0000       2.635173        71.7067 
 1255   0.0000       2.639516        71.8249 
 1256   0.0000       2.642822        71.9148 
 1257   0.0000       2.643288        71.9275 
 1258   0.0000       2.644689        71.9656 
 1259   0.0000       2.649184        72.0879 
 1260   0.0000       2.649713        72.1023 
 1261   0.0000       2.653986        72.2186 
 1262   0.0000       2.654859        72.2424 
 1263   0.0000       2.655855        72.2695 
 1264   0.0000       2.658761        72.3486 
 1265   0.0000       2.662129        72.4402 
 1266   0.0000       2.667979        72.5994 
 1267   0.0000       2.668302        72.6082 
 1268   0.0000       2.669067        72.6290 
 1269   0.0000       2.672523        72.7230 
 1270   0.0000       2.673512        72.7500 
 1271   0.0000       2.674809        72.7853 
 1272   0.0000       2.676499        72.8312 
 1273   0.0000       2.677490        72.8582 
 1274   0.0000       2.678956        72.8981 
 1275   0.0000       2.681012        72.9540 
 1276   0.0000       2.685316        73.0712 
 1277   0.0000       2.689209        73.1771 
 1278   0.0000       2.690108        73.2016 
 1279   0.0000       2.694100        73.3102 
 1280   0.0000       2.695069        73.3365 
 1281   0.0000       2.696154        73.3661 
 1282   0.0000       2.697870        73.4128 
 1283   0.0000       2.699341        73.4528 
 1284   0.0000       2.703873        73.5761 
 1285   0.0000       2.706308        73.6424 
 1286   0.0000       2.708062        73.6901 
 1287   0.0000       2.708680        73.7069 
 1288   0.0000       2.713778        73.8457 
 1289   0.0000       2.714617        73.8685 
 1290   0.0000       2.717873        73.9571 
 1291   0.0000       2.719242        73.9943 
 1292   0.0000       2.720379        74.0253 
 1293   0.0000       2.723108        74.0995 
 1294   0.0000       2.724342        74.1331 
 1295   0.0000       2.726021        74.1788 
 1296   0.0000       2.728843        74.2556 
 1297   0.0000       2.729755        74.2804 
 1298   0.0000       2.733910        74.3935 
 1299   0.0000       2.735775        74.4442 
 1300   0.0000       2.739214        74.5378 
 1301   0.0000       2.740745        74.5795 
 1302   0.0000       2.742345        74.6230 
 1303   0.0000       2.744957        74.6941 
 1304   0.0000       2.747900        74.7742 
 1305   0.0000       2.749354        74.8137 
 1306   0.0000       2.751347        74.8680 
 1307   0.0000       2.752690        74.9045 
 1308   0.0000       2.757034        75.0227 
 1309   0.0000       2.757869        75.0454 
 1310   0.0000       2.759897        75.1006 
 1311   0.0000       2.760573        75.1190 
 1312   0.0000       2.769050        75.3497 
 1313   0.0000       2.770770        75.3965 
 1314   0.0000       2.773053        75.4586 
 1315   0.0000       2.775744        75.5318 
 1316   0.0000       2.775994        75.5386 
 1317   0.0000       2.779176        75.6252 
 1318   0.0000       2.779493        75.6338 
 1319   0.0000       2.782976        75.7286 
 1320   0.0000       2.785522        75.7979 
 1321   0.0000       2.787845        75.8611 
 1322   0.0000       2.791913        75.9718 
 1323   0.0000       2.793686        76.0201 
 1324   0.0000       2.796172        76.0877 
 1325   0.0000       2.797386        76.1207 
 1326   0.0000       2.798725        76.1572 
 1327   0.0000       2.800425        76.2034 
 1328   0.0000       2.806710        76.3745 
 1329   0.0000       2.808883        76.4336 
 1330   0.0000       2.811017        76.4917 
 1331   0.0000       2.813627        76.5627 
 1332   0.0000       2.814232        76.5791 
 1333   0.0000       2.815027        76.6008 
 1334   0.0000       2.817234        76.6608 
 1335   0.0000       2.820509        76.7500 
 1336   0.0000       2.823204        76.8233 
 1337   0.0000       2.826561        76.9146 
 1338   0.0000       2.828180        76.9587 
 1339   0.0000       2.831439        77.0474 
 1340   0.0000       2.832298        77.0707 
 1341   0.0000       2.832791        77.0842 
 1342   0.0000       2.835292        77.1522 
 1343   0.0000       2.836366        77.1814 
 1344   0.0000       2.837747        77.2190 
 1345   0.0000       2.841027        77.3083 
 1346   0.0000       2.843375        77.3722 
 1347   0.0000       2.844287        77.3970 
 1348   0.0000       2.848241        77.5046 
 1349   0.0000       2.850281        77.5601 
 1350   0.0000       2.853999        77.6613 
 1351   0.0000       2.855924        77.7136 
 1352   0.0000       2.858339        77.7793 
 1353   0.0000       2.859911        77.8221 
 1354   0.0000       2.861997        77.8789 
 1355   0.0000       2.864773        77.9544 
 1356   0.0000       2.866294        77.9958 
 1357   0.0000       2.868052        78.0437 
 1358   0.0000       2.872817        78.1733 
 1359   0.0000       2.874674        78.2238 
 1360   0.0000       2.876115        78.2631 
 1361   0.0000       2.878047        78.3156 
 1362   0.0000       2.880454        78.3811 
 1363   0.0000       2.883298        78.4585 
 1364   0.0000       2.884797        78.4993 
 1365   0.0000       2.886692        78.5509 
 1366   0.0000       2.889573        78.6293 
 1367   0.0000       2.890632        78.6581 
 1368   0.0000       2.895298        78.7851 
 1369   0.0000       2.898582        78.8744 
 1370   0.0000       2.899977        78.9124 
 1371   0.0000       2.902714        78.9869 
 1372   0.0000       2.905276        79.0566 
 1373   0.0000       2.906991        79.1032 
 1374   0.0000       2.907948        79.1293 
 1375   0.0000       2.910782        79.2064 
 1376   0.0000       2.913484        79.2799 
 1377   0.0000       2.916394        79.3591 
 1378   0.0000       2.918373        79.4130 
 1379   0.0000       2.920416        79.4686 
 1380   0.0000       2.927371        79.6578 
 1381   0.0000       2.927801        79.6695 
 1382   0.0000       2.929550        79.7171 
 1383   0.0000       2.932758        79.8044 
 1384   0.0000       2.933579        79.8267 
 1385   0.0000       2.935198        79.8708 
 1386   0.0000       2.936463        79.9052 
 1387   0.0000       2.939824        79.9967 
 1388   0.0000       2.944366        80.1203 
 1389   0.0000       2.945454        80.1499 
 1390   0.0000       2.947210        80.1977 
 1391   0.0000       2.949932        80.2717 
 1392   0.0000       2.953144        80.3591 
 1393   0.0000       2.955456        80.4220 
 1394   0.0000       2.958341        80.5005 
 1395   0.0000       2.960196        80.5510 
 1396   0.0000       2.963793        80.6489 
 1397   0.0000       2.966284        80.7167 
 1398   0.0000       2.970079        80.8200 
 1399   0.0000       2.972855        80.8955 
 1400   0.0000       2.973496        80.9129 
 1401   0.0000       2.975359        80.9636 
 1402   0.0000       2.979372        81.0728 
 1403   0.0000       2.981308        81.1255 
 1404   0.0000       2.982774        81.1654 
 1405   0.0000       2.985095        81.2286 
 1406   0.0000       2.991218        81.3952 
 1407   0.0000       2.994337        81.4800 
 1408   0.0000       2.997033        81.5534 
 1409   0.0000       3.000990        81.6611 
 1410   0.0000       3.004173        81.7477 
 1411   0.0000       3.005052        81.7716 
 1412   0.0000       3.008176        81.8566 
 1413   0.0000       3.010065        81.9080 
 1414   0.0000       3.015416        82.0536 
 1415   0.0000       3.017180        82.1016 
 1416   0.0000       3.017491        82.1101 
 1417   0.0000       3.020897        82.2028 
 1418   0.0000       3.024580        82.3030 
 1419   0.0000       3.026618        82.3585 
 1420   0.0000       3.029941        82.4489 
 1421   0.0000       3.030212        82.4563 
 1422   0.0000       3.036411        82.6249 
 1423   0.0000       3.037103        82.6438 
 1424   0.0000       3.040461        82.7352 
 1425   0.0000       3.042756        82.7976 
 1426   0.0000       3.043782        82.8255 
 1427   0.0000       3.046506        82.8997 
 1428   0.0000       3.047403        82.9241 
 1429   0.0000       3.049558        82.9827 
 1430   0.0000       3.054938        83.1291 
 1431   0.0000       3.055486        83.1440 
 1432   0.0000       3.058582        83.2283 
 1433   0.0000       3.062279        83.3288 
 1434   0.0000       3.063676        83.3669 
 1435   0.0000       3.064612        83.3923 
 1436   0.0000       3.069819        83.5340 
 1437   0.0000       3.072894        83.6177 
 1438   0.0000       3.074099        83.6505 
 1439   0.0000       3.077115        83.7326 
 1440   0.0000       3.078630        83.7738 
 1441   0.0000       3.083042        83.8938 
 1442   0.0000       3.083728        83.9125 
 1443   0.0000       3.086134        83.9780 
 1444   0.0000       3.088861        84.0522 
 1445   0.0000       3.093342        84.1741 
 1446   0.0000       3.095480        84.2323 
 1447   0.0000       3.097327        84.2825 
 1448   0.0000       3.101103        84.3853 
 1449   0.0000       3.105515        84.5054 
 1450   0.0000       3.106189        84.5237 
 1451   0.0000       3.109759        84.6208 
 1452   0.0000       3.112603        84.6982 
 1453   0.0000       3.114224        84.7424 
 1454   0.0000       3.118430        84.8568 
 1455   0.0000       3.120870        84.9232 
 1456   0.0000       3.121374        84.9369 
 1457   0.0000       3.124600        85.0247 
 1458   0.0000       3.129478        85.1574 
 1459   0.0000       3.132198        85.2315 
 1460   0.0000       3.136553        85.3500 
 1461   0.0000       3.138473        85.4022 
 1462   0.0000       3.142339        85.5074 
 1463   0.0000       3.144414        85.5639 
 1464   0.0000       3.147622        85.6511 
 1465   0.0000       3.149182        85.6936 
 1466   0.0000       3.151676        85.7615 
 1467   0.0000       3.154737        85.8448 
 1468   0.0000       3.157018        85.9068 
 1469   0.0000       3.163668        86.0878 
 1470   0.0000       3.165851        86.1472 
 1471   0.0000       3.168435        86.2175 
 1472   0.0000       3.176859        86.4467 
 1473   0.0000       3.177654        86.4684 
 1474   0.0000       3.180289        86.5401 
 1475   0.0000       3.185385        86.6787 
 1476   0.0000       3.186697        86.7144 
 1477   0.0000       3.190790        86.8258 
 1478   0.0000       3.192317        86.8674 
 1479   0.0000       3.194056        86.9147 
 1480   0.0000       3.197248        87.0015 
 1481   0.0000       3.199572        87.0648 
 1482   0.0000       3.204778        87.2064 
 1483   0.0000       3.205594        87.2286 
 1484   0.0000       3.208095        87.2967 
 1485   0.0000       3.215579        87.5003 
 1486   0.0000       3.219705        87.6126 
 1487   0.0000       3.223115        87.7054 
 1488   0.0000       3.225122        87.7600 
 1489   0.0000       3.228652        87.8561 
 1490   0.0000       3.229866        87.8891 
 1491   0.0000       3.231171        87.9246 
 1492   0.0000       3.236870        88.0797 
 1493   0.0000       3.239553        88.1527 
 1494   0.0000       3.241393        88.2028 
 1495   0.0000       3.245967        88.3272 
 1496   0.0000       3.249081        88.4120 
 1497   0.0000       3.253547        88.5335 
 1498   0.0000       3.256510        88.6141 
 1499   0.0000       3.258973        88.6812 
 1500   0.0000       3.261587        88.7523 
 1501   0.0000       3.265794        88.8668 
 1502   0.0000       3.272285        89.0434 
 1503   0.0000       3.275165        89.1218 
 1504   0.0000       3.277737        89.1917 
 1505   0.0000       3.280766        89.2742 
 1506   0.0000       3.283776        89.3561 
 1507   0.0000       3.286950        89.4425 
 1508   0.0000       3.289478        89.5112 
 1509   0.0000       3.290959        89.5516 
 1510   0.0000       3.295332        89.6706 
 1511   0.0000       3.298276        89.7506 
 1512   0.0000       3.302336        89.8611 
 1513   0.0000       3.303957        89.9053 
 1514   0.0000       3.307485        90.0012 
 1515   0.0000       3.309376        90.0527 
 1516   0.0000       3.311900        90.1214 
 1517   0.0000       3.313977        90.1779 
 1518   0.0000       3.317817        90.2824 
 1519   0.0000       3.325145        90.4818 
 1520   0.0000       3.330330        90.6229 
 1521   0.0000       3.331554        90.6562 
 1522   0.0000       3.333043        90.6967 
 1523   0.0000       3.333731        90.7154 
 1524   0.0000       3.339216        90.8647 
 1525   0.0000       3.342997        90.9676 
 1526   0.0000       3.344848        91.0179 
 1527   0.0000       3.350827        91.1806 
 1528   0.0000       3.353219        91.2457 
 1529   0.0000       3.358560        91.3911 
 1530   0.0000       3.363876        91.5357 
 1531   0.0000       3.366429        91.6052 
 1532   0.0000       3.370498        91.7159 
 1533   0.0000       3.374636        91.8285 
 1534   0.0000       3.378344        91.9294 
 1535   0.0000       3.379853        91.9705 
 1536   0.0000       3.384140        92.0871 
 1537   0.0000       3.387601        92.1813 
 1538   0.0000       3.389354        92.2290 
 1539   0.0000       3.391057        92.2753 
 1540   0.0000       3.396439        92.4218 
 1541   0.0000       3.398529        92.4787 
 1542   0.0000       3.401561        92.5612 
 1543   0.0000       3.403232        92.6066 
 1544   0.0000       3.409154        92.7678 
 1545   0.0000       3.413801        92.8942 
 1546   0.0000       3.416436        92.9660 
 1547   0.0000       3.420203        93.0685 
 1548   0.0000       3.423807        93.1665 
 1549   0.0000       3.427755        93.2740 
 1550   0.0000       3.429056        93.3093 
 1551   0.0000       3.431175        93.3670 
 1552   0.0000       3.435396        93.4819 
 1553   0.0000       3.438645        93.5703 
 1554   0.0000       3.439784        93.6013 
 1555   0.0000       3.442136        93.6653 
 1556   0.0000       3.442665        93.6797 
 1557   0.0000       3.448050        93.8262 
 1558   0.0000       3.449635        93.8693 
 1559   0.0000       3.453639        93.9783 
 1560   0.0000       3.455029        94.0161 
 1561   0.0000       3.457539        94.0844 
 1562   0.0000       3.459485        94.1374 
 1563   0.0000       3.465792        94.3090 
 1564   0.0000       3.466549        94.3296 
 1565   0.0000       3.469807        94.4182 
 1566   0.0000       3.473415        94.5164 
 1567   0.0000       3.475376        94.5698 
 1568   0.0000       3.477038        94.6150 
 1569   0.0000       3.484505        94.8182 
 1570   0.0000       3.485887        94.8558 
 1571   0.0000       3.489661        94.9585 
 1572   0.0000       3.490811        94.9898 
 1573   0.0000       3.494435        95.0884 
 1574   0.0000       3.495275        95.1113 
 1575   0.0000       3.498126        95.1889 
 1576   0.0000       3.504956        95.3747 
 1577   0.0000       3.506680        95.4216 
 1578   0.0000       3.507378        95.4406 
 1579   0.0000       3.510651        95.5297 
 1580   0.0000       3.511742        95.5594 
 1581   0.0000       3.515000        95.6480 
 1582   0.0000       3.515581        95.6638 
 1583   0.0000       3.517685        95.7211 
 1584   0.0000       3.522767        95.8594 
 1585   0.0000       3.523946        95.8914 
 1586   0.0000       3.525000        95.9201 
 1587   0.0000       3.529957        96.0550 
 1588   0.0000       3.533912        96.1626 
 1589   0.0000       3.536148        96.2235 
 1590   0.0000       3.538269        96.2812 
 1591   0.0000       3.538962        96.3001 
 1592   0.0000       3.545003        96.4644 
 1593   0.0000       3.546386        96.5021 
 1594   0.0000       3.547663        96.5368 
 1595   0.0000       3.548678        96.5644 
 1596   0.0000       3.552956        96.6809 
 1597   0.0000       3.553604        96.6985 
 1598   0.0000       3.554806        96.7312 
 1599   0.0000       3.559132        96.8489 
 1600   0.0000       3.561873        96.9235 
 1601   0.0000       3.567089        97.0654 
 1602   0.0000       3.570718        97.1642 
 1603   0.0000       3.572735        97.2191 
 1604   0.0000       3.574637        97.2708 
 1605   0.0000       3.576344        97.3173 
 1606   0.0000       3.580209        97.4224 
 1607   0.0000       3.583852        97.5216 
 1608   0.0000       3.585117        97.5560 
 1609   0.0000       3.587392        97.6179 
 1610   0.0000       3.591619        97.7329 
 1611   0.0000       3.594271        97.8051 
 1612   0.0000       3.597311        97.8878 
 1613   0.0000       3.598382        97.9169 
 1614   0.0000       3.601704        98.0074 
 1615   0.0000       3.605739        98.1171 
 1616   0.0000       3.609660        98.2238 
 1617   0.0000       3.614791        98.3635 
 1618   0.0000       3.615939        98.3947 
 1619   0.0000       3.619285        98.4858 
 1620   0.0000       3.622493        98.5731 
 1621   0.0000       3.623933        98.6122 
 1622   0.0000       3.628350        98.7324 
 1623   0.0000       3.630169        98.7819 
 1624   0.0000       3.633311        98.8674 
 1625   0.0000       3.638494        99.0084 
 1626   0.0000       3.643013        99.1314 
 1627   0.0000       3.645310        99.1939 
 1628   0.0000       3.645780        99.2067 
 1629   0.0000       3.648338        99.2763 
 1630   0.0000       3.653912        99.4280 
 1631   0.0000       3.655444        99.4697 
 1632   0.0000       3.659361        99.5763 
 1633   0.0000       3.662298        99.6562 
 1634   0.0000       3.664947        99.7283 
 1635   0.0000       3.670092        99.8683 
 1636   0.0000       3.671338        99.9022 
 1637   0.0000       3.675373       100.0120 
 1638   0.0000       3.677281       100.0639 
 1639   0.0000       3.682300       100.2005 
 1640   0.0000       3.687782       100.3496 
 1641   0.0000       3.688382       100.3660 
 1642   0.0000       3.689802       100.4046 
 1643   0.0000       3.693016       100.4921 
 1644   0.0000       3.695074       100.5481 
 1645   0.0000       3.699877       100.6788 
 1646   0.0000       3.702282       100.7442 
 1647   0.0000       3.709785       100.9484 
 1648   0.0000       3.715192       101.0955 
 1649   0.0000       3.716810       101.1395 
 1650   0.0000       3.721724       101.2733 
 1651   0.0000       3.725924       101.3875 
 1652   0.0000       3.728500       101.4577 
 1653   0.0000       3.733643       101.5976 
 1654   0.0000       3.737822       101.7113 
 1655   0.0000       3.741309       101.8062 
 1656   0.0000       3.742564       101.8403 
 1657   0.0000       3.746366       101.9438 
 1658   0.0000       3.750218       102.0486 
 1659   0.0000       3.754272       102.1589 
 1660   0.0000       3.758381       102.2707 
 1661   0.0000       3.761683       102.3606 
 1662   0.0000       3.772200       102.6468 
 1663   0.0000       3.772688       102.6601 
 1664   0.0000       3.774407       102.7068 
 1665   0.0000       3.775985       102.7498 
 1666   0.0000       3.778641       102.8221 
 1667   0.0000       3.784816       102.9901 
 1668   0.0000       3.789598       103.1202 
 1669   0.0000       3.794187       103.2451 
 1670   0.0000       3.797252       103.3285 
 1671   0.0000       3.800042       103.4044 
 1672   0.0000       3.803625       103.5019 
 1673   0.0000       3.806184       103.5715 
 1674   0.0000       3.810286       103.6832 
 1675   0.0000       3.816248       103.8454 
 1676   0.0000       3.818729       103.9129 
 1677   0.0000       3.821572       103.9903 
 1678   0.0000       3.826027       104.1115 
 1679   0.0000       3.829443       104.2044 
 1680   0.0000       3.834347       104.3379 
 1681   0.0000       3.836399       104.3937 
 1682   0.0000       3.840244       104.4983 
 1683   0.0000       3.848043       104.7106 
 1684   0.0000       3.850120       104.7671 
 1685   0.0000       3.853961       104.8716 
 1686   0.0000       3.857735       104.9743 
 1687   0.0000       3.861157       105.0674 
 1688   0.0000       3.867831       105.2490 
 1689   0.0000       3.870831       105.3307 
 1690   0.0000       3.874452       105.4292 
 1691   0.0000       3.880592       105.5963 
 1692   0.0000       3.883321       105.6705 
 1693   0.0000       3.884665       105.7071 
 1694   0.0000       3.890181       105.8572 
 1695   0.0000       3.891276       105.8870 
 1696   0.0000       3.901476       106.1646 
 1697   0.0000       3.903175       106.2108 
 1698   0.0000       3.906741       106.3078 
 1699   0.0000       3.908522       106.3563 
 1700   0.0000       3.916754       106.5803 
 1701   0.0000       3.921080       106.6980 
 1702   0.0000       3.923454       106.7626 
 1703   0.0000       3.924594       106.7936 
 1704   0.0000       3.932546       107.0100 
 1705   0.0000       3.934329       107.0585 
 1706   0.0000       3.936657       107.1219 
 1707   0.0000       3.941270       107.2474 
 1708   0.0000       3.943984       107.3213 
 1709   0.0000       3.946623       107.3931 
 1710   0.0000       3.948829       107.4531 
 1711   0.0000       3.953557       107.5818 
 1712   0.0000       3.959163       107.7343 
 1713   0.0000       3.963460       107.8512 
 1714   0.0000       3.968806       107.9967 
 1715   0.0000       3.974845       108.1610 
 1716   0.0000       3.975568       108.1807 
 1717   0.0000       3.979999       108.3013 
 1718   0.0000       3.982616       108.3725 
 1719   0.0000       3.986058       108.4661 
 1720   0.0000       3.990715       108.5929 
 1721   0.0000       3.994883       108.7063 
 1722   0.0000       3.997500       108.7775 
 1723   0.0000       3.998583       108.8070 
 1724   0.0000       4.003001       108.9272 
 1725   0.0000       4.006816       109.0310 
 1726   0.0000       4.010033       109.1185 
 1727   0.0000       4.014682       109.2451 
 1728   0.0000       4.015992       109.2807 
 1729   0.0000       4.019684       109.3812 
 1730   0.0000       4.023611       109.4880 
 1731   0.0000       4.027393       109.5909 
 1732   0.0000       4.028381       109.6178 
 1733   0.0000       4.035500       109.8115 
 1734   0.0000       4.038421       109.8910 
 1735   0.0000       4.043934       110.0410 
 1736   0.0000       4.046537       110.1119 
 1737   0.0000       4.050296       110.2142 
 1738   0.0000       4.053099       110.2904 
 1739   0.0000       4.056271       110.3767 
 1740   0.0000       4.059639       110.4684 
 1741   0.0000       4.062476       110.5456 
 1742   0.0000       4.068494       110.7094 
 1743   0.0000       4.074804       110.8811 
 1744   0.0000       4.077395       110.9516 
 1745   0.0000       4.081422       111.0611 
 1746   0.0000       4.086184       111.1907 
 1747   0.0000       4.087239       111.2194 
 1748   0.0000       4.094073       111.4054 
 1749   0.0000       4.099054       111.5409 
 1750   0.0000       4.103961       111.6745 
 1751   0.0000       4.108289       111.7922 
 1752   0.0000       4.110059       111.8404 
 1753   0.0000       4.116412       112.0133 
 1754   0.0000       4.120026       112.1116 
 1755   0.0000       4.122895       112.1897 
 1756   0.0000       4.126283       112.2819 
 1757   0.0000       4.130263       112.3902 
 1758   0.0000       4.136019       112.5468 
 1759   0.0000       4.140810       112.6772 
 1760   0.0000       4.147168       112.8502 
 1761   0.0000       4.148357       112.8825 
 1762   0.0000       4.149235       112.9064 
 1763   0.0000       4.151706       112.9737 
 1764   0.0000       4.156722       113.1102 
 1765   0.0000       4.157733       113.1377 
 1766   0.0000       4.160459       113.2119 
 1767   0.0000       4.168275       113.4245 
 1768   0.0000       4.171950       113.5245 
 1769   0.0000       4.178162       113.6936 
 1770   0.0000       4.181051       113.7722 
 1771   0.0000       4.191231       114.0492 
 1772   0.0000       4.194022       114.1251 
 1773   0.0000       4.196402       114.1899 
 1774   0.0000       4.206737       114.4711 
 1775   0.0000       4.210184       114.5649 
 1776   0.0000       4.213167       114.6461 
 1777   0.0000       4.219124       114.8082 
 1778   0.0000       4.222028       114.8872 
 1779   0.0000       4.224538       114.9555 
 1780   0.0000       4.232691       115.1774 
 1781   0.0000       4.236538       115.2821 
 1782   0.0000       4.244730       115.5050 
 1783   0.0000       4.249233       115.6275 
 1784   0.0000       4.256429       115.8233 
 1785   0.0000       4.258208       115.8717 
 1786   0.0000       4.262332       115.9840 
 1787   0.0000       4.264088       116.0317 
 1788   0.0000       4.279860       116.4609 
 1789   0.0000       4.284643       116.5911 
 1790   0.0000       4.288173       116.6871 
 1791   0.0000       4.290198       116.7422 
 1792   0.0000       4.295184       116.8779 
 1793   0.0000       4.304357       117.1275 
 1794   0.0000       4.306498       117.1858 
 1795   0.0000       4.316609       117.4609 
 1796   0.0000       4.319143       117.5299 
 1797   0.0000       4.321123       117.5837 
 1798   0.0000       4.327835       117.7664 
 1799   0.0000       4.332949       117.9055 
 1800   0.0000       4.338620       118.0599 
 1801   0.0000       4.350404       118.3805 
 1802   0.0000       4.356491       118.5461 
 1803   0.0000       4.360384       118.6521 
 1804   0.0000       4.366171       118.8095 
 1805   0.0000       4.373286       119.0031 
 1806   0.0000       4.379438       119.1706 
 1807   0.0000       4.382327       119.2492 
 1808   0.0000       4.387470       119.3891 
 1809   0.0000       4.394377       119.5771 
 1810   0.0000       4.400776       119.7512 
 1811   0.0000       4.402850       119.8076 
 1812   0.0000       4.418952       120.2458 
 1813   0.0000       4.425345       120.4198 
 1814   0.0000       4.431031       120.5745 
 1815   0.0000       4.440823       120.8409 
 1816   0.0000       4.442845       120.8960 
 1817   0.0000       4.449689       121.0822 
 1818   0.0000       4.457156       121.2854 
 1819   0.0000       4.467362       121.5631 
 1820   0.0000       4.473220       121.7225 
 1821   0.0000       4.474346       121.7531 
 1822   0.0000       4.484038       122.0169 
 1823   0.0000       4.492988       122.2604 
 1824   0.0000       4.498670       122.4150 
 1825   0.0000       4.506687       122.6332 
 1826   0.0000       4.512471       122.7906 
 1827   0.0000       4.513545       122.8198 
 1828   0.0000       4.521820       123.0450 
 1829   0.0000       4.522923       123.0750 
 1830   0.0000       4.528729       123.2330 
 1831   0.0000       4.538897       123.5097 
 1832   0.0000       4.543812       123.6434 
 1833   0.0000       4.551570       123.8545 
 1834   0.0000       4.557200       124.0077 
 1835   0.0000       4.559480       124.0698 
 1836   0.0000       4.566332       124.2562 
 1837   0.0000       4.571411       124.3944 
 1838   0.0000       4.578328       124.5826 
 1839   0.0000       4.584121       124.7403 
 1840   0.0000       4.592840       124.9775 
 1841   0.0000       4.595099       125.0390 
 1842   0.0000       4.596522       125.0777 
 1843   0.0000       4.600767       125.1932 
 1844   0.0000       4.604868       125.3048 
 1845   0.0000       4.610296       125.4525 
 1846   0.0000       4.611606       125.4882 
 1847   0.0000       4.621528       125.7582 
 1848   0.0000       4.626855       125.9031 
 1849   0.0000       4.637138       126.1829 
 1850   0.0000       4.645245       126.4036 
 1851   0.0000       4.647389       126.4619 
 1852   0.0000       4.658509       126.7645 
 1853   0.0000       4.666058       126.9699 
 1854   0.0000       4.671872       127.1281 
 1855   0.0000       4.677108       127.2706 
 1856   0.0000       4.683168       127.4355 
 1857   0.0000       4.683938       127.4564 
 1858   0.0000       4.694215       127.7361 
 1859   0.0000       4.701924       127.9458 
 1860   0.0000       4.709755       128.1590 
 1861   0.0000       4.710667       128.1838 
 1862   0.0000       4.720290       128.4456 
 1863   0.0000       4.725406       128.5848 
 1864   0.0000       4.727474       128.6411 
 1865   0.0000       4.746412       129.1564 
 1866   0.0000       4.746511       129.1591 
 1867   0.0000       4.757559       129.4598 
 1868   0.0000       4.765093       129.6648 
 1869   0.0000       4.772899       129.8772 
 1870   0.0000       4.779752       130.0637 
 1871   0.0000       4.782174       130.1296 
 1872   0.0000       4.796561       130.5210 
 1873   0.0000       4.800459       130.6271 
 1874   0.0000       4.801384       130.6523 
 1875   0.0000       4.809512       130.8735 
 1876   0.0000       4.811605       130.9304 
 1877   0.0000       4.816245       131.0567 
 1878   0.0000       4.819008       131.1319 
 1879   0.0000       4.824584       131.2836 
 1880   0.0000       4.834301       131.5480 
 1881   0.0000       4.841923       131.7554 
 1882   0.0000       4.848951       131.9467 
 1883   0.0000       4.849892       131.9723 
 1884   0.0000       4.853450       132.0691 
 1885   0.0000       4.858142       132.1968 
 1886   0.0000       4.875956       132.6815 
 1887   0.0000       4.883770       132.8941 
 1888   0.0000       4.884749       132.9208 
 1889   0.0000       4.893863       133.1688 
 1890   0.0000       4.896486       133.2402 
 1891   0.0000       4.902714       133.4096 
 1892   0.0000       4.907715       133.5457 
 1893   0.0000       4.914396       133.7275 
 1894   0.0000       4.916830       133.7937 
 1895   0.0000       4.926247       134.0500 
 1896   0.0000       4.931727       134.1991 
 1897   0.0000       4.934673       134.2793 
 1898   0.0000       4.944569       134.5486 
 1899   0.0000       4.947957       134.6408 
 1900   0.0000       4.955132       134.8360 
 1901   0.0000       4.957306       134.8952 
 1902   0.0000       4.963101       135.0528 
 1903   0.0000       4.967650       135.1766 
 1904   0.0000       4.981970       135.5663 
 1905   0.0000       4.983696       135.6133 
 1906   0.0000       4.989630       135.7747 
 1907   0.0000       4.991601       135.8284 
 1908   0.0000       4.996984       135.9749 
 1909   0.0000       4.999383       136.0401 
 1910   0.0000       5.002246       136.1180 
 1911   0.0000       5.005025       136.1937 
 1912   0.0000       5.013918       136.4356 
 1913   0.0000       5.018604       136.5632 
 1914   0.0000       5.023538       136.6974 
 1915   0.0000       5.030027       136.8740 
 1916   0.0000       5.031027       136.9012 
 1917   0.0000       5.035824       137.0317 
 1918   0.0000       5.043541       137.2417 
 1919   0.0000       5.049900       137.4148 
 1920   0.0000       5.062950       137.7699 
 1921   0.0000       5.065618       137.8425 
 1922   0.0000       5.067403       137.8911 
 1923   0.0000       5.075546       138.1126 
 1924   0.0000       5.081720       138.2806 
 1925   0.0000       5.083834       138.3382 
 1926   0.0000       5.097312       138.7049 
 1927   0.0000       5.100375       138.7882 
 1928   0.0000       5.102371       138.8426 
 1929   0.0000       5.110015       139.0506 
 1930   0.0000       5.117734       139.2606 
 1931   0.0000       5.120435       139.3341 
 1932   0.0000       5.121956       139.3755 
 1933   0.0000       5.123502       139.4176 
 1934   0.0000       5.130457       139.6068 
 1935   0.0000       5.132676       139.6672 
 1936   0.0000       5.139038       139.8403 
 1937   0.0000       5.140044       139.8677 
 1938   0.0000       5.145328       140.0115 
 1939   0.0000       5.153846       140.2433 
 1940   0.0000       5.160081       140.4129 
 1941   0.0000       5.165790       140.5683 
 1942   0.0000       5.168503       140.6421 
 1943   0.0000       5.175389       140.8295 
 1944   0.0000       5.176557       140.8613 
 1945   0.0000       5.178679       140.9190 
 1946   0.0000       5.187681       141.1640 
 1947   0.0000       5.195786       141.3845 
 1948   0.0000       5.196877       141.4142 
 1949   0.0000       5.200824       141.5216 
 1950   0.0000       5.204686       141.6267 
 1951   0.0000       5.206486       141.6757 
 1952   0.0000       5.211339       141.8077 
 1953   0.0000       5.212515       141.8397 
 1954   0.0000       5.223886       142.1492 
 1955   0.0000       5.226523       142.2209 
 1956   0.0000       5.230660       142.3335 
 1957   0.0000       5.234762       142.4451 
 1958   0.0000       5.237988       142.5329 
 1959   0.0000       5.240866       142.6112 
 1960   0.0000       5.245273       142.7311 
 1961   0.0000       5.247733       142.7981 
 1962   0.0000       5.250953       142.8857 
 1963   0.0000       5.255066       142.9976 
 1964   0.0000       5.258281       143.0851 
 1965   0.0000       5.262746       143.2066 
 1966   0.0000       5.264079       143.2429 
 1967   0.0000       5.268158       143.3539 
 1968   0.0000       5.272233       143.4647 
 1969   0.0000       5.277037       143.5955 
 1970   0.0000       5.282538       143.7452 
 1971   0.0000       5.287238       143.8731 
 1972   0.0000       5.291238       143.9819 
 1973   0.0000       5.295289       144.0922 
 1974   0.0000       5.300274       144.2278 
 1975   0.0000       5.305108       144.3593 
 1976   0.0000       5.309817       144.4875 
 1977   0.0000       5.312245       144.5535 
 1978   0.0000       5.317548       144.6978 
 1979   0.0000       5.321623       144.8087 
 1980   0.0000       5.328322       144.9910 
 1981   0.0000       5.331579       145.0796 
 1982   0.0000       5.336798       145.2216 
 1983   0.0000       5.339833       145.3042 
 1984   0.0000       5.342426       145.3748 
 1985   0.0000       5.345956       145.4708 
 1986   0.0000       5.348360       145.5363 
 1987   0.0000       5.354232       145.6961 
 1988   0.0000       5.357198       145.7768 
 1989   0.0000       5.358127       145.8020 
 1990   0.0000       5.359659       145.8437 
 1991   0.0000       5.368523       146.0849 
 1992   0.0000       5.374141       146.2378 
 1993   0.0000       5.379503       146.3837 
 1994   0.0000       5.385329       146.5423 
 1995   0.0000       5.386637       146.5778 
 1996   0.0000       5.393464       146.7636 
 1997   0.0000       5.395665       146.8235 
 1998   0.0000       5.399128       146.9178 
 1999   0.0000       5.399948       146.9400 
 2000   0.0000       5.405753       147.0980 
 2001   0.0000       5.408780       147.1804 
 2002   0.0000       5.414291       147.3303 
 2003   0.0000       5.419611       147.4751 
 2004   0.0000       5.424012       147.5949 
 2005   0.0000       5.428245       147.7100 
 2006   0.0000       5.433668       147.8576 
 2007   0.0000       5.440307       148.0383 
 2008   0.0000       5.441777       148.0783 
 2009   0.0000       5.445253       148.1729 
 2010   0.0000       5.449467       148.2875 
 2011   0.0000       5.450735       148.3220 
 2012   0.0000       5.455316       148.4467 
 2013   0.0000       5.457697       148.5115 
 2014   0.0000       5.461314       148.6099 
 2015   0.0000       5.465360       148.7200 
 2016   0.0000       5.467102       148.7674 
 2017   0.0000       5.473601       148.9443 
 2018   0.0000       5.476700       149.0286 
 2019   0.0000       5.484790       149.2487 
 2020   0.0000       5.492604       149.4613 
 2021   0.0000       5.494735       149.5193 
 2022   0.0000       5.498778       149.6294 
 2023   0.0000       5.501284       149.6975 
 2024   0.0000       5.507974       149.8796 
 2025   0.0000       5.511048       149.9632 
 2026   0.0000       5.516195       150.1033 
 2027   0.0000       5.519081       150.1818 
 2028   0.0000       5.524313       150.3242 
 2029   0.0000       5.526207       150.3757 
 2030   0.0000       5.531772       150.5272 
 2031   0.0000       5.535162       150.6194 
 2032   0.0000       5.537097       150.6721 
 2033   0.0000       5.547492       150.9549 
 2034   0.0000       5.549040       150.9970 
 2035   0.0000       5.551652       151.0681 
 2036   0.0000       5.554682       151.1506 
 2037   0.0000       5.558370       151.2509 
 2038   0.0000       5.562509       151.3636 
 2039   0.0000       5.566432       151.4703 
 2040   0.0000       5.571908       151.6193 
 2041   0.0000       5.572727       151.6416 
 2042   0.0000       5.574592       151.6924 
 2043   0.0000       5.576820       151.7530 
 2044   0.0000       5.580106       151.8424 
 2045   0.0000       5.583796       151.9428 
 2046   0.0000       5.585641       151.9930 
 2047   0.0000       5.591102       152.1416 
 2048   0.0000       5.593638       152.2106 
 2049   0.0000       5.599342       152.3658 
 2050   0.0000       5.604362       152.5024 
 2051   0.0000       5.604658       152.5105 
 2052   0.0000       5.606472       152.5599 
 2053   0.0000       5.609349       152.6382 
 2054   0.0000       5.611428       152.6947 
 2055   0.0000       5.614795       152.7863 
 2056   0.0000       5.616462       152.8317 
 2057   0.0000       5.619920       152.9258 
 2058   0.0000       5.628756       153.1662 
 2059   0.0000       5.631271       153.2347 
 2060   0.0000       5.633579       153.2975 
 2061   0.0000       5.639191       153.4502 
 2062   0.0000       5.643389       153.5644 
 2063   0.0000       5.645036       153.6092 
 2064   0.0000       5.648925       153.7151 
 2065   0.0000       5.651968       153.7979 
 2066   0.0000       5.656426       153.9192 
 2067   0.0000       5.658350       153.9715 
 2068   0.0000       5.667254       154.2138 
 2069   0.0000       5.669722       154.2810 
 2070   0.0000       5.673935       154.3956 
 2071   0.0000       5.677687       154.4977 
 2072   0.0000       5.679731       154.5533 
 2073   0.0000       5.681416       154.5992 
 2074   0.0000       5.684108       154.6724 
 2075   0.0000       5.686725       154.7436 
 2076   0.0000       5.690384       154.8432 
 2077   0.0000       5.692666       154.9053 
 2078   0.0000       5.695091       154.9713 
 2079   0.0000       5.698760       155.0711 
 2080   0.0000       5.702025       155.1600 
 2081   0.0000       5.705715       155.2604 
 2082   0.0000       5.712754       155.4519 
 2083   0.0000       5.713606       155.4751 
 2084   0.0000       5.714974       155.5123 
 2085   0.0000       5.723303       155.7390 
 2086   0.0000       5.726074       155.8144 
 2087   0.0000       5.727672       155.8579 
 2088   0.0000       5.729026       155.8947 
 2089   0.0000       5.734137       156.0338 
 2090   0.0000       5.739801       156.1879 
 2091   0.0000       5.741012       156.2209 
 2092   0.0000       5.744183       156.3072 
 2093   0.0000       5.748226       156.4172 
 2094   0.0000       5.750827       156.4880 
 2095   0.0000       5.754057       156.5759 
 2096   0.0000       5.756527       156.6431 
 2097   0.0000       5.760396       156.7484 
 2098   0.0000       5.767217       156.9339 
 2099   0.0000       5.773416       157.1026 
 2100   0.0000       5.780445       157.2939 
 2101   0.0000       5.782236       157.3426 
 2102   0.0000       5.784769       157.4116 
 2103   0.0000       5.786935       157.4705 
 2104   0.0000       5.790534       157.5685 
 2105   0.0000       5.793347       157.6450 
 2106   0.0000       5.800494       157.8395 
 2107   0.0000       5.803691       157.9265 
 2108   0.0000       5.804797       157.9566 
 2109   0.0000       5.812054       158.1540 
 2110   0.0000       5.820160       158.3746 
 2111   0.0000       5.823617       158.4687 
 2112   0.0000       5.827413       158.5720 
 2113   0.0000       5.828763       158.6087 
 2114   0.0000       5.833503       158.7377 
 2115   0.0000       5.837499       158.8464 
 2116   0.0000       5.839280       158.8949 
 2117   0.0000       5.844225       159.0295 
 2118   0.0000       5.848321       159.1409 
 2119   0.0000       5.856458       159.3623 
 2120   0.0000       5.858867       159.4279 
 2121   0.0000       5.864070       159.5695 
 2122   0.0000       5.865157       159.5990 
 2123   0.0000       5.873333       159.8215 
 2124   0.0000       5.873816       159.8346 
 2125   0.0000       5.877174       159.9260 
 2126   0.0000       5.879573       159.9913 
 2127   0.0000       5.881805       160.0520 
 2128   0.0000       5.888235       160.2270 
 2129   0.0000       5.891186       160.3073 
 2130   0.0000       5.892361       160.3393 
 2131   0.0000       5.896835       160.4610 
 2132   0.0000       5.898429       160.5044 
 2133   0.0000       5.903870       160.6525 
 2134   0.0000       5.904911       160.6808 
 2135   0.0000       5.908809       160.7869 
 2136   0.0000       5.912708       160.8930 
 2137   0.0000       5.916280       160.9902 
 2138   0.0000       5.916893       161.0069 
 2139   0.0000       5.920294       161.0994 
 2140   0.0000       5.921505       161.1323 
 2141   0.0000       5.922437       161.1577 
 2142   0.0000       5.924474       161.2131 
 2143   0.0000       5.927130       161.2854 
 2144   0.0000       5.931503       161.4044 
 2145   0.0000       5.932008       161.4182 
 2146   0.0000       5.933375       161.4553 
 2147   0.0000       5.936713       161.5462 
 2148   0.0000       5.939445       161.6205 
 2149   0.0000       5.942938       161.7156 
 2150   0.0000       5.945536       161.7863 
 2151   0.0000       5.947139       161.8299 
 2152   0.0000       5.948840       161.8762 
 2153   0.0000       5.952990       161.9891 
 2154   0.0000       5.954350       162.0261 
 2155   0.0000       5.956213       162.0768 
 2156   0.0000       5.961431       162.2188 
 2157   0.0000       5.965825       162.3383 
 2158   0.0000       5.966616       162.3599 
 2159   0.0000       5.968511       162.4114 
 2160   0.0000       5.973947       162.5594 
 2161   0.0000       5.975313       162.5965 
 2162   0.0000       5.978670       162.6879 
 2163   0.0000       5.980529       162.7385 
 2164   0.0000       5.982346       162.7879 
 2165   0.0000       5.984136       162.8366 
 2166   0.0000       5.984565       162.8483 
 2167   0.0000       5.988388       162.9523 
 2168   0.0000       5.991299       163.0315 
 2169   0.0000       5.992506       163.0644 
 2170   0.0000       5.994764       163.1258 
 2171   0.0000       5.997640       163.2041 
 2172   0.0000       6.001502       163.3092 
 2173   0.0000       6.004055       163.3786 
 2174   0.0000       6.005468       163.4171 
 2175   0.0000       6.010418       163.5518 
 2176   0.0000       6.013505       163.6358 
 2177   0.0000       6.015754       163.6970 
 2178   0.0000       6.016997       163.7308 
 2179   0.0000       6.019201       163.7908 
 2180   0.0000       6.023109       163.8971 
 2181   0.0000       6.025102       163.9514 
 2182   0.0000       6.027775       164.0241 
 2183   0.0000       6.030282       164.0923 
 2184   0.0000       6.034170       164.1981 
 2185   0.0000       6.035230       164.2270 
 2186   0.0000       6.037110       164.2781 
 2187   0.0000       6.039642       164.3470 
 2188   0.0000       6.042524       164.4254 
 2189   0.0000       6.044795       164.4872 
 2190   0.0000       6.048308       164.5828 
 2191   0.0000       6.051388       164.6666 
 2192   0.0000       6.051738       164.6762 
 2193   0.0000       6.053229       164.7167 
 2194   0.0000       6.056018       164.7926 
 2195   0.0000       6.058586       164.8625 
 2196   0.0000       6.059065       164.8756 
 2197   0.0000       6.060340       164.9102 
 2198   0.0000       6.062199       164.9608 
 2199   0.0000       6.072605       165.2440 
 2200   0.0000       6.074017       165.2824 
 2201   0.0000       6.075582       165.3250 
 2202   0.0000       6.077017       165.3640 
 2203   0.0000       6.080118       165.4484 
 2204   0.0000       6.082309       165.5080 
 2205   0.0000       6.083280       165.5345 
 2206   0.0000       6.086296       165.6165 
 2207   0.0000       6.089397       165.7009 
 2208   0.0000       6.091363       165.7544 
 2209   0.0000       6.093438       165.8109 
 2210   0.0000       6.094802       165.8480 
 2211   0.0000       6.095817       165.8756 
 2212   0.0000       6.098476       165.9480 
 2213   0.0000       6.098983       165.9618 
 2214   0.0000       6.101478       166.0297 
 2215   0.0000       6.106232       166.1590 
 2216   0.0000       6.106455       166.1651 
 2217   0.0000       6.109277       166.2419 
 2218   0.0000       6.113189       166.3483 
 2219   0.0000       6.117829       166.4746 
 2220   0.0000       6.118733       166.4992 
 2221   0.0000       6.123815       166.6375 
 2222   0.0000       6.126454       166.7093 
 2223   0.0000       6.128293       166.7593 
 2224   0.0000       6.130614       166.8225 
 2225   0.0000       6.133908       166.9121 
 2226   0.0000       6.135280       166.9495 
 2227   0.0000       6.136457       166.9815 
 2228   0.0000       6.140204       167.0834 
 2229   0.0000       6.143135       167.1632 
 2230   0.0000       6.147024       167.2690 
 2231   0.0000       6.149042       167.3239 
 2232   0.0000       6.153953       167.4576 
 2233   0.0000       6.156119       167.5165 
 2234   0.0000       6.158230       167.5740 
 2235   0.0000       6.162169       167.6812 
 2236   0.0000       6.164072       167.7329 
 2237   0.0000       6.165098       167.7608 
 2238   0.0000       6.167317       167.8212 
 2239   0.0000       6.170611       167.9109 
 2240   0.0000       6.171165       167.9259 
 2241   0.0000       6.174685       168.0217 
 2242   0.0000       6.175700       168.0493 
 2243   0.0000       6.176912       168.0823 
 2244   0.0000       6.179986       168.1660 
 2245   0.0000       6.184118       168.2784 
 2246   0.0000       6.185302       168.3106 
 2247   0.0000       6.187621       168.3737 
 2248   0.0000       6.189144       168.4152 
 2249   0.0000       6.191220       168.4717 
 2250   0.0000       6.192648       168.5105 
 2251   0.0000       6.195324       168.5833 
 2252   0.0000       6.197333       168.6380 
 2253   0.0000       6.200189       168.7157 
 2254   0.0000       6.203693       168.8111 
 2255   0.0000       6.204391       168.8301 
 2256   0.0000       6.206962       168.9000 
 2257   0.0000       6.208693       168.9471 
 2258   0.0000       6.211983       169.0367 
 2259   0.0000       6.213485       169.0775 
 2260   0.0000       6.216164       169.1504 
 2261   0.0000       6.217833       169.1958 
 2262   0.0000       6.220037       169.2558 
 2263   0.0000       6.223152       169.3406 
 2264   0.0000       6.225695       169.4098 
 2265   0.0000       6.229311       169.5082 
 2266   0.0000       6.230567       169.5424 
 2267   0.0000       6.231403       169.5651 
 2268   0.0000       6.236463       169.7028 
 2269   0.0000       6.237149       169.7214 
 2270   0.0000       6.239148       169.7758 
 2271   0.0000       6.242016       169.8539 
 2272   0.0000       6.244198       169.9133 
 2273   0.0000       6.245144       169.9390 
 2274   0.0000       6.247269       169.9968 
 2275   0.0000       6.250737       170.0912 
 2276   0.0000       6.251427       170.1100 
 2277   0.0000       6.256755       170.2550 
 2278   0.0000       6.259601       170.3324 
 2279   0.0000       6.260237       170.3497 
 2280   0.0000       6.262054       170.3992 
 2281   0.0000       6.265345       170.4887 
 2282   0.0000       6.267470       170.5465 
 2283   0.0000       6.269503       170.6018 
 2284   0.0000       6.270721       170.6350 
 2285   0.0000       6.275717       170.7710 
 2286   0.0000       6.276494       170.7921 
 2287   0.0000       6.278613       170.8498 
 2288   0.0000       6.281091       170.9172 
 2289   0.0000       6.281842       170.9376 
 2290   0.0000       6.285993       171.0506 
 2291   0.0000       6.287004       171.0781 
 2292   0.0000       6.289322       171.1411 
 2293   0.0000       6.291406       171.1979 
 2294   0.0000       6.294691       171.2873 
 2295   0.0000       6.297987       171.3769 
 2296   0.0000       6.299266       171.4117 
 2297   0.0000       6.301648       171.4766 
 2298   0.0000       6.302850       171.5093 
 2299   0.0000       6.305690       171.5866 
 2300   0.0000       6.308588       171.6654 
 2301   0.0000       6.311553       171.7461 
 2302   0.0000       6.312794       171.7799 
 2303   0.0000       6.316272       171.8745 
 2304   0.0000       6.318450       171.9338 
 2305   0.0000       6.318949       171.9473 
 2306   0.0000       6.321691       172.0220 
 2307   0.0000       6.323790       172.0791 
 2308   0.0000       6.325396       172.1228 
 2309   0.0000       6.329364       172.2307 
 2310   0.0000       6.330748       172.2684 
 2311   0.0000       6.333455       172.3421 
 2312   0.0000       6.335470       172.3969 
 2313   0.0000       6.339233       172.4993 
 2314   0.0000       6.341792       172.5689 
 2315   0.0000       6.343763       172.6226 
 2316   0.0000       6.345431       172.6679 
 2317   0.0000       6.346858       172.7068 
 2318   0.0000       6.348963       172.7641 
 2319   0.0000       6.350412       172.8035 
 2320   0.0000       6.351029       172.8203 
 2321   0.0000       6.353563       172.8892 
 2322   0.0000       6.357594       172.9989 
 2323   0.0000       6.358831       173.0326 
 2324   0.0000       6.361760       173.1123 
 2325   0.0000       6.364436       173.1851 
 2326   0.0000       6.366350       173.2372 
 2327   0.0000       6.368201       173.2876 
 2328   0.0000       6.371103       173.3665 
 2329   0.0000       6.373285       173.4259 
 2330   0.0000       6.376656       173.5176 
 2331   0.0000       6.379255       173.5884 
 2332   0.0000       6.381558       173.6510 
 2333   0.0000       6.383428       173.7019 
 2334   0.0000       6.385168       173.7493 
 2335   0.0000       6.386159       173.7762 
 2336   0.0000       6.391091       173.9104 
 2337   0.0000       6.393166       173.9669 
 2338   0.0000       6.393444       173.9745 
 2339   0.0000       6.397935       174.0967 
 2340   0.0000       6.398853       174.1216 
 2341   0.0000       6.399679       174.1441 
 2342   0.0000       6.401323       174.1889 
 2343   0.0000       6.407343       174.3527 
 2344   0.0000       6.408542       174.3853 
 2345   0.0000       6.412301       174.4876 
 2346   0.0000       6.414795       174.5554 
 2347   0.0000       6.415280       174.5686 
 2348   0.0000       6.419840       174.6927 
 2349   0.0000       6.421377       174.7346 
 2350   0.0000       6.424494       174.8194 
 2351   0.0000       6.427204       174.8931 
 2352   0.0000       6.428925       174.9399 
 2353   0.0000       6.431171       175.0011 
 2354   0.0000       6.432876       175.0475 
 2355   0.0000       6.435567       175.1207 
 2356   0.0000       6.436392       175.1431 
 2357   0.0000       6.440241       175.2479 
 2358   0.0000       6.442489       175.3090 
 2359   0.0000       6.445254       175.3843 
 2360   0.0000       6.447635       175.4491 
 2361   0.0000       6.448739       175.4791 
 2362   0.0000       6.450651       175.5311 
 2363   0.0000       6.454725       175.6420 
 2364   0.0000       6.457949       175.7297 
 2365   0.0000       6.459182       175.7633 
 2366   0.0000       6.462170       175.8446 
 2367   0.0000       6.466004       175.9489 
 2368   0.0000       6.467457       175.9885 
 2369   0.0000       6.472316       176.1207 
 2370   0.0000       6.474745       176.1868 
 2371   0.0000       6.477281       176.2558 
 2372   0.0000       6.479472       176.3154 
 2373   0.0000       6.481270       176.3643 
 2374   0.0000       6.481890       176.3812 
 2375   0.0000       6.483172       176.4161 
 2376   0.0000       6.485534       176.4804 
 2377   0.0000       6.488463       176.5601 
 2378   0.0000       6.491345       176.6385 
 2379   0.0000       6.494204       176.7163 
 2380   0.0000       6.497552       176.8074 
 2381   0.0000       6.501159       176.9055 
 2382   0.0000       6.502470       176.9412 
 2383   0.0000       6.505774       177.0311 
 2384   0.0000       6.508981       177.1184 
 2385   0.0000       6.511389       177.1839 
 2386   0.0000       6.515151       177.2863 
 2387   0.0000       6.515763       177.3029 
 2388   0.0000       6.518188       177.3689 
 2389   0.0000       6.520611       177.4349 
 2390   0.0000       6.521362       177.4553 
 2391   0.0000       6.525669       177.5725 
 2392   0.0000       6.528375       177.6461 
 2393   0.0000       6.530315       177.6989 
 2394   0.0000       6.533160       177.7763 
 2395   0.0000       6.534663       177.8172 
 2396   0.0000       6.540349       177.9719 
 2397   0.0000       6.542763       178.0376 
 2398   0.0000       6.544536       178.0859 
 2399   0.0000       6.551237       178.2682 
 2400   0.0000       6.553580       178.3320 
 2401   0.0000       6.556307       178.4062 
 2402   0.0000       6.556842       178.4207 
 2403   0.0000       6.560630       178.5238 
 2404   0.0000       6.564102       178.6183 
 2405   0.0000       6.566366       178.6799 
 2406   0.0000       6.568009       178.7246 
 2407   0.0000       6.569572       178.7672 
 2408   0.0000       6.574829       178.9102 
 2409   0.0000       6.577135       178.9729 
 2410   0.0000       6.579317       179.0323 
 2411   0.0000       6.586179       179.2190 
 2412   0.0000       6.587943       179.2670 
 2413   0.0000       6.592335       179.3866 
 2414   0.0000       6.595138       179.4628 
 2415   0.0000       6.601557       179.6375 
 2416   0.0000       6.603407       179.6878 
 2417   0.0000       6.605754       179.7517 
 2418   0.0000       6.607174       179.7903 
 2419   0.0000       6.610981       179.8940 
 2420   0.0000       6.615238       180.0098 
 2421   0.0000       6.617632       180.0749 
 2422   0.0000       6.621038       180.1676 
 2423   0.0000       6.626292       180.3106 
 2424   0.0000       6.626758       180.3233 
 2425   0.0000       6.629388       180.3948 
 2426   0.0000       6.635322       180.5563 
 2427   0.0000       6.638834       180.6519 
 2428   0.0000       6.640245       180.6903 
 2429   0.0000       6.641967       180.7371 
 2430   0.0000       6.644914       180.8173 
 2431   0.0000       6.646327       180.8557 
 2432   0.0000       6.647621       180.8910 
 2433   0.0000       6.651901       181.0074 
 2434   0.0000       6.653621       181.0542 
 2435   0.0000       6.655430       181.1035 
 2436   0.0000       6.656355       181.1286 
 2437   0.0000       6.661699       181.2740 
 2438   0.0000       6.665277       181.3714 
 2439   0.0000       6.668221       181.4515 
 2440   0.0000       6.669351       181.4823 
 2441   0.0000       6.672938       181.5799 
 2442   0.0000       6.676820       181.6855 
 2443   0.0000       6.678902       181.7422 
 2444   0.0000       6.682272       181.8339 
 2445   0.0000       6.683275       181.8612 
 2446   0.0000       6.687205       181.9681 
 2447   0.0000       6.690247       182.0509 
 2448   0.0000       6.691838       182.0942 
 2449   0.0000       6.693243       182.1324 
 2450   0.0000       6.694996       182.1801 
 2451   0.0000       6.696807       182.2294 
 2452   0.0000       6.697483       182.2478 
 2453   0.0000       6.704724       182.4448 
 2454   0.0000       6.706241       182.4861 
 2455   0.0000       6.708493       182.5474 
 2456   0.0000       6.711071       182.6175 
 2457   0.0000       6.712760       182.6635 
 2458   0.0000       6.714631       182.7144 
 2459   0.0000       6.716936       182.7771 
 2460   0.0000       6.720136       182.8642 
 2461   0.0000       6.726847       183.0468 
 2462   0.0000       6.728116       183.0813 
 2463   0.0000       6.728861       183.1016 
 2464   0.0000       6.732557       183.2022 
 2465   0.0000       6.737093       183.3256 
 2466   0.0000       6.738127       183.3538 
 2467   0.0000       6.739011       183.3778 
 2468   0.0000       6.742614       183.4759 
 2469   0.0000       6.745853       183.5640 
 2470   0.0000       6.751977       183.7306 
 2471   0.0000       6.754823       183.8081 
 2472   0.0000       6.756547       183.8550 
 2473   0.0000       6.760640       183.9664 
 2474   0.0000       6.761701       183.9952 
 2475   0.0000       6.765979       184.1117 
 2476   0.0000       6.768108       184.1696 
 2477   0.0000       6.769629       184.2110 
 2478   0.0000       6.773709       184.3220 
 2479   0.0000       6.776633       184.4015 
 2480   0.0000       6.777071       184.4135 
 2481   0.0000       6.779005       184.4661 
 2482   0.0000       6.782226       184.5538 
 2483   0.0000       6.787206       184.6893 
 2484   0.0000       6.788433       184.7227 
 2485   0.0000       6.789488       184.7514 
 2486   0.0000       6.790582       184.7811 
 2487   0.0000       6.794604       184.8906 
 2488   0.0000       6.798848       185.0061 
 2489   0.0000       6.801359       185.0744 
 2490   0.0000       6.802712       185.1112 
 2491   0.0000       6.803651       185.1368 
 2492   0.0000       6.807171       185.2325 
 2493   0.0000       6.808652       185.2728 
 2494   0.0000       6.811634       185.3540 
 2495   0.0000       6.812777       185.3851 
 2496   0.0000       6.817410       185.5112 
 2497   0.0000       6.822325       185.6449 
 2498   0.0000       6.823294       185.6713 
 2499   0.0000       6.826807       185.7669 
 2500   0.0000       6.832052       185.9096 
 2501   0.0000       6.834525       185.9769 
 2502   0.0000       6.835861       186.0132 
 2503   0.0000       6.837564       186.0596 
 2504   0.0000       6.841609       186.1696 
 2505   0.0000       6.845446       186.2741 
 2506   0.0000       6.852701       186.4715 
 2507   0.0000       6.857291       186.5964 
 2508   0.0000       6.858816       186.6379 
 2509   0.0000       6.860209       186.6758 
 2510   0.0000       6.865162       186.8106 
 2511   0.0000       6.870314       186.9507 
 2512   0.0000       6.870393       186.9529 
 2513   0.0000       6.875130       187.0818 
 2514   0.0000       6.879016       187.1875 
 2515   0.0000       6.883507       187.3097 
 2516   0.0000       6.885379       187.3607 
 2517   0.0000       6.889370       187.4693 
 2518   0.0000       6.889872       187.4829 
 2519   0.0000       6.894120       187.5986 
 2520   0.0000       6.897293       187.6849 
 2521   0.0000       6.901224       187.7918 
 2522   0.0000       6.904085       187.8697 
 2523   0.0000       6.905930       187.9199 
 2524   0.0000       6.910177       188.0355 
 2525   0.0000       6.912979       188.1117 
 2526   0.0000       6.916910       188.2187 
 2527   0.0000       6.920106       188.3057 
 2528   0.0000       6.927841       188.5162 
 2529   0.0000       6.934462       188.6963 
 2530   0.0000       6.941608       188.8908 
 2531   0.0000       6.943814       188.9508 
 2532   0.0000       6.945279       188.9907 
 2533   0.0000       6.951023       189.1470 
 2534   0.0000       6.953609       189.2173 
 2535   0.0000       6.959696       189.3830 
 2536   0.0000       6.966506       189.5683 
 2537   0.0000       6.971235       189.6969 
 2538   0.0000       6.974632       189.7894 
 2539   0.0000       6.981059       189.9643 
 2540   0.0000       6.984749       190.0647 
 2541   0.0000       6.985051       190.0729 
 2542   0.0000       6.990423       190.2191 
 2543   0.0000       6.995376       190.3538 
 2544   0.0000       6.996576       190.3865 
 2545   0.0000       7.004140       190.5923 
 2546   0.0000       7.005690       190.6345 
 2547   0.0000       7.010162       190.7562 
 2548   0.0000       7.012661       190.8242 
 2549   0.0000       7.016283       190.9228 
 2550   0.0000       7.018748       190.9898 
 2551   0.0000       7.019966       191.0230 
 2552   0.0000       7.025039       191.1610 
 2553   0.0000       7.026871       191.2109 
 2554   0.0000       7.030544       191.3108 
 2555   0.0000       7.033922       191.4027 
 2556   0.0000       7.039723       191.5606 
 2557   0.0000       7.042927       191.6478 
 2558   0.0000       7.047065       191.7604 
 2559   0.0000       7.047989       191.7855 
 2560   0.0000       7.052252       191.9015 
 2561   0.0000       7.054955       191.9751 
 2562   0.0000       7.058496       192.0715 
 2563   0.0000       7.060809       192.1344 
 2564   0.0000       7.065323       192.2572 
 2565   0.0000       7.065363       192.2583 
 2566   0.0000       7.070036       192.3854 
 2567   0.0000       7.073516       192.4802 
 2568   0.0000       7.073760       192.4868 
 2569   0.0000       7.079200       192.6348 
 2570   0.0000       7.083197       192.7436 
 2571   0.0000       7.085365       192.8026 
 2572   0.0000       7.087755       192.8676 
 2573   0.0000       7.091062       192.9576 
 2574   0.0000       7.094757       193.0582 
 2575   0.0000       7.097690       193.1380 
 2576   0.0000       7.104722       193.3293 
 2577   0.0000       7.107478       193.4043 
 2578   0.0000       7.111362       193.5100 
 2579   0.0000       7.111922       193.5252 
 2580   0.0000       7.114077       193.5839 
 2581   0.0000       7.121940       193.7978 
 2582   0.0000       7.124716       193.8734 
 2583   0.0000       7.129005       193.9901 
 2584   0.0000       7.134335       194.1351 
 2585   0.0000       7.137646       194.2252 
 2586   0.0000       7.140251       194.2961 
 2587   0.0000       7.142501       194.3573 
 2588   0.0000       7.144976       194.4247 
 2589   0.0000       7.150282       194.5691 
 2590   0.0000       7.151686       194.6073 
 2591   0.0000       7.156764       194.7454 
 2592   0.0000       7.160923       194.8586 
 2593   0.0000       7.163997       194.9423 
 2594   0.0000       7.166349       195.0063 
 2595   0.0000       7.172252       195.1669 
 2596   0.0000       7.178367       195.3333 
 2597   0.0000       7.179271       195.3579 
 2598   0.0000       7.181668       195.4231 
 2599   0.0000       7.184495       195.5000 
 2600   0.0000       7.187310       195.5767 
 2601   0.0000       7.190952       195.6757 
 2602   0.0000       7.195180       195.7908 
 2603   0.0000       7.197648       195.8580 
 2604   0.0000       7.205363       196.0679 
 2605   0.0000       7.209882       196.1909 
 2606   0.0000       7.212430       196.2602 
 2607   0.0000       7.218589       196.4278 
 2608   0.0000       7.221130       196.4969 
 2609   0.0000       7.222467       196.5333 
 2610   0.0000       7.228237       196.6903 
 2611   0.0000       7.234448       196.8593 
 2612   0.0000       7.236448       196.9138 
 2613   0.0000       7.245008       197.1467 
 2614   0.0000       7.246255       197.1806 
 2615   0.0000       7.256366       197.4558 
 2616   0.0000       7.257199       197.4784 
 2617   0.0000       7.260440       197.5666 
 2618   0.0000       7.262989       197.6360 
 2619   0.0000       7.265166       197.6952 
 2620   0.0000       7.270773       197.8478 
 2621   0.0000       7.273185       197.9134 
 2622   0.0000       7.276484       198.0032 
 2623   0.0000       7.279091       198.0741 
 2624   0.0000       7.284399       198.2186 
 2625   0.0000       7.286541       198.2769 
 2626   0.0000       7.287067       198.2912 
 2627   0.0000       7.295766       198.5279 
 2628   0.0000       7.301810       198.6923 
 2629   0.0000       7.305329       198.7881 
 2630   0.0000       7.312564       198.9850 
 2631   0.0000       7.313891       199.0211 
 2632   0.0000       7.317363       199.1156 
 2633   0.0000       7.323735       199.2890 
 2634   0.0000       7.325831       199.3460 
 2635   0.0000       7.331736       199.5067 
 2636   0.0000       7.341683       199.7774 
 2637   0.0000       7.345699       199.8866 
 2638   0.0000       7.351653       200.0486 
 2639   0.0000       7.354112       200.1155 
 2640   0.0000       7.359675       200.2669 
 2641   0.0000       7.360537       200.2904 
 2642   0.0000       7.369317       200.5293 
 2643   0.0000       7.370243       200.5545 
 2644   0.0000       7.374368       200.6668 
 2645   0.0000       7.378450       200.7778 
 2646   0.0000       7.382893       200.8987 
 2647   0.0000       7.386471       200.9961 
 2648   0.0000       7.391534       201.1339 
 2649   0.0000       7.402126       201.4221 
 2650   0.0000       7.404726       201.4928 
 2651   0.0000       7.407189       201.5599 
 2652   0.0000       7.408954       201.6079 
 2653   0.0000       7.417360       201.8366 
 2654   0.0000       7.418477       201.8670 
 2655   0.0000       7.423761       202.0108 
 2656   0.0000       7.427561       202.1142 
 2657   0.0000       7.431336       202.2169 
 2658   0.0000       7.434829       202.3120 
 2659   0.0000       7.439053       202.4269 
 2660   0.0000       7.445641       202.6062 
 2661   0.0000       7.451637       202.7694 
 2662   0.0000       7.454441       202.8456 
 2663   0.0000       7.459231       202.9760 
 2664   0.0000       7.462136       203.0550 
 2665   0.0000       7.465371       203.1431 
 2666   0.0000       7.468920       203.2396 
 2667   0.0000       7.470715       203.2885 
 2668   0.0000       7.475102       203.4079 
 2669   0.0000       7.477321       203.4682 
 2670   0.0000       7.479614       203.5306 
 2671   0.0000       7.484747       203.6703 
 2672   0.0000       7.485231       203.6835 
 2673   0.0000       7.488926       203.7840 
 2674   0.0000       7.491982       203.8672 
 2675   0.0000       7.493701       203.9140 
 2676   0.0000       7.498778       204.0521 
 2677   0.0000       7.503353       204.1766 
 2678   0.0000       7.505554       204.2365 
 2679   0.0000       7.507182       204.2808 
 2680   0.0000       7.514043       204.4675 
 2681   0.0000       7.517744       204.5682 
 2682   0.0000       7.519294       204.6104 
 2683   0.0000       7.521164       204.6613 
 2684   0.0000       7.521760       204.6775 
 2685   0.0000       7.526786       204.8143 
 2686   0.0000       7.531595       204.9451 
 2687   0.0000       7.533198       204.9887 
 2688   0.0000       7.535689       205.0565 
 2689   0.0000       7.538614       205.1361 
 2690   0.0000       7.539501       205.1602 
 2691   0.0000       7.543950       205.2813 
 2692   0.0000       7.547106       205.3672 
 2693   0.0000       7.549963       205.4449 
 2694   0.0000       7.553876       205.5514 
 2695   0.0000       7.557852       205.6596 
 2696   0.0000       7.558884       205.6877 
 2697   0.0000       7.561986       205.7721 
 2698   0.0000       7.564434       205.8387 
 2699   0.0000       7.568456       205.9481 
 2700   0.0000       7.573015       206.0722 
 2701   0.0000       7.576779       206.1746 
 2702   0.0000       7.579194       206.2404 
 2703   0.0000       7.584037       206.3721 
 2704   0.0000       7.586714       206.4450 
 2705   0.0000       7.588344       206.4893 
 2706   0.0000       7.594020       206.6438 
 2707   0.0000       7.595354       206.6801 
 2708   0.0000       7.601446       206.8459 
 2709   0.0000       7.603273       206.8956 
 2710   0.0000       7.604591       206.9315 
 2711   0.0000       7.607775       207.0181 
 2712   0.0000       7.610448       207.0908 
 2713   0.0000       7.611585       207.1218 
 2714   0.0000       7.614161       207.1919 
 2715   0.0000       7.619975       207.3501 
 2716   0.0000       7.624029       207.4604 
 2717   0.0000       7.628381       207.5788 
 2718   0.0000       7.631974       207.6766 
 2719   0.0000       7.636561       207.8014 
 2720   0.0000       7.639323       207.8766 
 2721   0.0000       7.640116       207.8981 
 2722   0.0000       7.647789       208.1069 
 2723   0.0000       7.650595       208.1833 
 2724   0.0000       7.652633       208.2387 
 2725   0.0000       7.657433       208.3693 
 2726   0.0000       7.659278       208.4195 
 2727   0.0000       7.665056       208.5768 
 2728   0.0000       7.666373       208.6126 
 2729   0.0000       7.668131       208.6604 
 2730   0.0000       7.674004       208.8203 
 2731   0.0000       7.678957       208.9550 
 2732   0.0000       7.683550       209.0800 
 2733   0.0000       7.687776       209.1950 
 2734   0.0000       7.691924       209.3079 
 2735   0.0000       7.695823       209.4140 
 2736   0.0000       7.701651       209.5726 
 2737   0.0000       7.703407       209.6204 
 2738   0.0000       7.704382       209.6469 
 2739   0.0000       7.706941       209.7165 
 2740   0.0000       7.712496       209.8677 
 2741   0.0000       7.713569       209.8969 
 2742   0.0000       7.718687       210.0361 
 2743   0.0000       7.723371       210.1636 
 2744   0.0000       7.728465       210.3022 
 2745   0.0000       7.730794       210.3656 
 2746   0.0000       7.732394       210.4091 
 2747   0.0000       7.736819       210.5296 
 2748   0.0000       7.739544       210.6037 
 2749   0.0000       7.743449       210.7100 
 2750   0.0000       7.749165       210.8655 
 2751   0.0000       7.754023       210.9977 
 2752   0.0000       7.757626       211.0957 
 2753   0.0000       7.758765       211.1267 
 2754   0.0000       7.759861       211.1565 
 2755   0.0000       7.764132       211.2728 
 2756   0.0000       7.768179       211.3829 
 2757   0.0000       7.770640       211.4499 
 2758   0.0000       7.771098       211.4623 
 2759   0.0000       7.777385       211.6334 
 2760   0.0000       7.780456       211.7170 
 2761   0.0000       7.782827       211.7815 
 2762   0.0000       7.787103       211.8979 
 2763   0.0000       7.791685       212.0225 
 2764   0.0000       7.794008       212.0857 
 2765   0.0000       7.800897       212.2732 
 2766   0.0000       7.808805       212.4884 
 2767   0.0000       7.810471       212.5337 
 2768   0.0000       7.815087       212.6593 
 2769   0.0000       7.820061       212.7947 
 2770   0.0000       7.822528       212.8618 
 2771   0.0000       7.825517       212.9431 
 2772   0.0000       7.829093       213.0404 
 2773   0.0000       7.835340       213.2104 
 2774   0.0000       7.841932       213.3898 
 2775   0.0000       7.843276       213.4264 
 2776   0.0000       7.845277       213.4809 
 2777   0.0000       7.849611       213.5988 
 2778   0.0000       7.849935       213.6076 
 2779   0.0000       7.854671       213.7365 
 2780   0.0000       7.855157       213.7497 
 2781   0.0000       7.863564       213.9785 
 2782   0.0000       7.867003       214.0720 
 2783   0.0000       7.868502       214.1128 
 2784   0.0000       7.872803       214.2299 
 2785   0.0000       7.875901       214.3142 
 2786   0.0000       7.881710       214.4722 
 2787   0.0000       7.885547       214.5766 
 2788   0.0000       7.889223       214.6767 
 2789   0.0000       7.892129       214.7558 
 2790   0.0000       7.895086       214.8362 
 2791   0.0000       7.895565       214.8493 
 2792   0.0000       7.906777       215.1543 
 2793   0.0000       7.909420       215.2263 
 2794   0.0000       7.912547       215.3113 
 2795   0.0000       7.915611       215.3947 
 2796   0.0000       7.917722       215.4522 
 2797   0.0000       7.922481       215.5817 
 2798   0.0000       7.925027       215.6510 
 2799   0.0000       7.928898       215.7563 
 2800   0.0000       7.930106       215.7892 
 2801   0.0000       7.931450       215.8257 
 2802   0.0000       7.938853       216.0272 
 2803   0.0000       7.940629       216.0755 
 2804   0.0000       7.942562       216.1281 
 2805   0.0000       7.947037       216.2499 
 2806   0.0000       7.949141       216.3071 
 2807   0.0000       7.953382       216.4225 
 2808   0.0000       7.955651       216.4843 
 2809   0.0000       7.960727       216.6224 
 2810   0.0000       7.963168       216.6888 
 2811   0.0000       7.970360       216.8845 
 2812   0.0000       7.972009       216.9294 
 2813   0.0000       7.974613       217.0002 
 2814   0.0000       7.975922       217.0359 
 2815   0.0000       7.978670       217.1106 
 2816   0.0000       7.983668       217.2467 
 2817   0.0000       7.989291       217.3997 
 2818   0.0000       7.990250       217.4258 
 2819   0.0000       7.991656       217.4640 
 2820   0.0000       7.994942       217.5534 
 2821   0.0000       7.999113       217.6669 
 2822   0.0000       8.002039       217.7466 
 2823   0.0000       8.005253       217.8340 
 2824   0.0000       8.008528       217.9231 
 2825   0.0000       8.011645       218.0079 
 2826   0.0000       8.016227       218.1326 
 2827   0.0000       8.018512       218.1948 
 2828   0.0000       8.021162       218.2669 
 2829   0.0000       8.024919       218.3691 
 2830   0.0000       8.025655       218.3892 
 2831   0.0000       8.028652       218.4707 
 2832   0.0000       8.029526       218.4945 
 2833   0.0000       8.034472       218.6291 
 2834   0.0000       8.035843       218.6664 
 2835   0.0000       8.041187       218.8118 
 2836   0.0000       8.042978       218.8606 
 2837   0.0000       8.046471       218.9556 
 2838   0.0000       8.049280       219.0321 
 2839   0.0000       8.055247       219.1944 
 2840   0.0000       8.057209       219.2478 
 2841   0.0000       8.059482       219.3096 
 2842   0.0000       8.064828       219.4551 
 2843   0.0000       8.066541       219.5017 
 2844   0.0000       8.071824       219.6455 
 2845   0.0000       8.075892       219.7562 
 2846   0.0000       8.079164       219.8452 
 2847   0.0000       8.086471       220.0441 
 2848   0.0000       8.096798       220.3251 
 2849   0.0000       8.099274       220.3925 
 2850   0.0000       8.104361       220.5309 
 2851   0.0000       8.105281       220.5559 
 2852   0.0000       8.109190       220.6623 
 2853   0.0000       8.115714       220.8398 
 2854   0.0000       8.120235       220.9628 
 2855   0.0000       8.124820       221.0876 
 2856   0.0000       8.128795       221.1957 
 2857   0.0000       8.131259       221.2628 
 2858   0.0000       8.134171       221.3420 
 2859   0.0000       8.135984       221.3914 
 2860   0.0000       8.139527       221.4878 
 2861   0.0000       8.144054       221.6110 
 2862   0.0000       8.145692       221.6556 
 2863   0.0000       8.147902       221.7157 
 2864   0.0000       8.151756       221.8206 
 2865   0.0000       8.153086       221.8568 
 2866   0.0000       8.157775       221.9843 
 2867   0.0000       8.159587       222.0337 
 2868   0.0000       8.164413       222.1650 
 2869   0.0000       8.166773       222.2292 
 2870   0.0000       8.170834       222.3397 
 2871   0.0000       8.174583       222.4417 
 2872   0.0000       8.178122       222.5380 
 2873   0.0000       8.179727       222.5817 
 2874   0.0000       8.184477       222.7109 
 2875   0.0000       8.187871       222.8033 
 2876   0.0000       8.188669       222.8250 
 2877   0.0000       8.189999       222.8612 
 2878   0.0000       8.190394       222.8719 
 2879   0.0000       8.194363       222.9799 
 2880   0.0000       8.197554       223.0668 
 2881   0.0000       8.200396       223.1441 
 2882   0.0000       8.201871       223.1843 
 2883   0.0000       8.205598       223.2857 
 2884   0.0000       8.206883       223.3207 
 2885   0.0000       8.208261       223.3581 
 2886   0.0000       8.212541       223.4746 
 2887   0.0000       8.213787       223.5085 
 2888   0.0000       8.215516       223.5556 
 2889   0.0000       8.219704       223.6695 
 2890   0.0000       8.220662       223.6956 
 2891   0.0000       8.225715       223.8331 
 2892   0.0000       8.229947       223.9482 
 2893   0.0000       8.231676       223.9953 
 2894   0.0000       8.233217       224.0372 
 2895   0.0000       8.237473       224.1530 
 2896   0.0000       8.239762       224.2153 
 2897   0.0000       8.244828       224.3532 
 2898   0.0000       8.249071       224.4686 
 2899   0.0000       8.256205       224.6628 
 2900   0.0000       8.260204       224.7716 
 2901   0.0000       8.262068       224.8223 
 2902   0.0000       8.266008       224.9295 
 2903   0.0000       8.272622       225.1095 
 2904   0.0000       8.276704       225.2206 
 2905   0.0000       8.278760       225.2765 
 2906   0.0000       8.281145       225.3414 
 2907   0.0000       8.288689       225.5467 
 2908   0.0000       8.297546       225.7877 
 2909   0.0000       8.298001       225.8001 
 2910   0.0000       8.301019       225.8822 
 2911   0.0000       8.302181       225.9138 
 2912   0.0000       8.303738       225.9562 
 2913   0.0000       8.310883       226.1506 
 2914   0.0000       8.316199       226.2953 
 2915   0.0000       8.320077       226.4008 
 2916   0.0000       8.321619       226.4428 
 2917   0.0000       8.323473       226.4932 
 2918   0.0000       8.328445       226.6285 
 2919   0.0000       8.333221       226.7585 
 2920   0.0000       8.334395       226.7904 
 2921   0.0000       8.337907       226.8860 
 2922   0.0000       8.339013       226.9161 
 2923   0.0000       8.349272       227.1952 
 2924   0.0000       8.350643       227.2325 
 2925   0.0000       8.352728       227.2893 
 2926   0.0000       8.354246       227.3306 
 2927   0.0000       8.359450       227.4722 
 2928   0.0000       8.360842       227.5101 
 2929   0.0000       8.366157       227.6547 
 2930   0.0000       8.368080       227.7070 
 2931   0.0000       8.372149       227.8177 
 2932   0.0000       8.373639       227.8583 
 2933   0.0000       8.375378       227.9056 
 2934   0.0000       8.376343       227.9319 
 2935   0.0000       8.382554       228.1009 
 2936   0.0000       8.383497       228.1265 
 2937   0.0000       8.387870       228.2455 
 2938   0.0000       8.388404       228.2601 
 2939   0.0000       8.392923       228.3831 
 2940   0.0000       8.395416       228.4509 
 2941   0.0000       8.396573       228.4824 
 2942   0.0000       8.398906       228.5459 
 2943   0.0000       8.401673       228.6212 
 2944   0.0000       8.406937       228.7644 
 2945   0.0000       8.407206       228.7717 
 2946   0.0000       8.410142       228.8516 
 2947   0.0000       8.411466       228.8876 
 2948   0.0000       8.412719       228.9217 
 2949   0.0000       8.415589       228.9998 
 2950   0.0000       8.419310       229.1011 
 2951   0.0000       8.421521       229.1612 
 2952   0.0000       8.425413       229.2671 
 2953   0.0000       8.428223       229.3436 
 2954   0.0000       8.428931       229.3629 
 2955   0.0000       8.431051       229.4206 
 2956   0.0000       8.434729       229.5207 
 2957   0.0000       8.437031       229.5833 
 2958   0.0000       8.437088       229.5848 
 2959   0.0000       8.438991       229.6366 
 2960   0.0000       8.439959       229.6630 
 2961   0.0000       8.445037       229.8011 
 2962   0.0000       8.446148       229.8314 
 2963   0.0000       8.448009       229.8820 
 2964   0.0000       8.452145       229.9946 
 2965   0.0000       8.454418       230.0564 
 2966   0.0000       8.457728       230.1465 
 2967   0.0000       8.458773       230.1749 
 2968   0.0000       8.461836       230.2583 
 2969   0.0000       8.463769       230.3108 
 2970   0.0000       8.465504       230.3581 
 2971   0.0000       8.471665       230.5257 
 2972   0.0000       8.473752       230.5825 
 2973   0.0000       8.479767       230.7462 
 2974   0.0000       8.483752       230.8546 
 2975   0.0000       8.485960       230.9147 
 2976   0.0000       8.487364       230.9529 
 2977   0.0000       8.492202       231.0846 
 2978   0.0000       8.495072       231.1627 
 2979   0.0000       8.500082       231.2990 
 2980   0.0000       8.502474       231.3641 
 2981   0.0000       8.502966       231.3775 
 2982   0.0000       8.505448       231.4450 
 2983   0.0000       8.506405       231.4710 
 2984   0.0000       8.509546       231.5565 
 2985   0.0000       8.511034       231.5970 
 2986   0.0000       8.515800       231.7267 
 2987   0.0000       8.517754       231.7799 
 2988   0.0000       8.519200       231.8192 
 2989   0.0000       8.525234       231.9834 
 2990   0.0000       8.527775       232.0525 
 2991   0.0000       8.532101       232.1703 
 2992   0.0000       8.534966       232.2482 
 2993   0.0000       8.536694       232.2953 
 2994   0.0000       8.540575       232.4009 
 2995   0.0000       8.541616       232.4292 
 2996   0.0000       8.542385       232.4501 
 2997   0.0000       8.545464       232.5339 
 2998   0.0000       8.551129       232.6881 
 2999   0.0000       8.552829       232.7343 
 3000   0.0000       8.556159       232.8249 
 3001   0.0000       8.557876       232.8716 
 3002   0.0000       8.563760       233.0318 
 3003   0.0000       8.566397       233.1035 
 3004   0.0000       8.568286       233.1549 
 3005   0.0000       8.572337       233.2651 
 3006   0.0000       8.573919       233.3082 
 3007   0.0000       8.576166       233.3693 
 3008   0.0000       8.578429       233.4309 
 3009   0.0000       8.580710       233.4930 
 3010   0.0000       8.586281       233.6446 
 3011   0.0000       8.590378       233.7561 
 3012   0.0000       8.595476       233.8948 
 3013   0.0000       8.599051       233.9921 
 3014   0.0000       8.602330       234.0813 
 3015   0.0000       8.604529       234.1411 
 3016   0.0000       8.606645       234.1987 
 3017   0.0000       8.609930       234.2881 
 3018   0.0000       8.611118       234.3204 
 3019   0.0000       8.615003       234.4261 
 3020   0.0000       8.617402       234.4914 
 3021   0.0000       8.623574       234.6594 
 3022   0.0000       8.626242       234.7320 
 3023   0.0000       8.628161       234.7842 
 3024   0.0000       8.632845       234.9116 
 3025   0.0000       8.634634       234.9603 
 3026   0.0000       8.637137       235.0284 
 3027   0.0000       8.639337       235.0883 
 3028   0.0000       8.641972       235.1600 
 3029   0.0000       8.644578       235.2309 
 3030   0.0000       8.646323       235.2784 
 3031   0.0000       8.652206       235.4385 
 3032   0.0000       8.656759       235.5624 
 3033   0.0000       8.657903       235.5935 
 3034   0.0000       8.663346       235.7416 
 3035   0.0000       8.666294       235.8219 
 3036   0.0000       8.669394       235.9062 
 3037   0.0000       8.674656       236.0494 
 3038   0.0000       8.678968       236.1667 
 3039   0.0000       8.681464       236.2347 
 3040   0.0000       8.682640       236.2667 
 3041   0.0000       8.687290       236.3932 
 3042   0.0000       8.691468       236.5069 
 3043   0.0000       8.693619       236.5654 
 3044   0.0000       8.697160       236.6618 
 3045   0.0000       8.701293       236.7742 
 3046   0.0000       8.702761       236.8142 
 3047   0.0000       8.707999       236.9567 
 3048   0.0000       8.708958       236.9828 
 3049   0.0000       8.713125       237.0962 
 3050   0.0000       8.716577       237.1901 
 3051   0.0000       8.720631       237.3004 
 3052   0.0000       8.724472       237.4049 
 3053   0.0000       8.727180       237.4786 
 3054   0.0000       8.734259       237.6713 
 3055   0.0000       8.737560       237.7611 
 3056   0.0000       8.737931       237.7712 
 3057   0.0000       8.743779       237.9303 
 3058   0.0000       8.746856       238.0140 
 3059   0.0000       8.747707       238.0372 
 3060   0.0000       8.753091       238.1837 
 3061   0.0000       8.755555       238.2508 
 3062   0.0000       8.757887       238.3142 
 3063   0.0000       8.764967       238.5069 
 3064   0.0000       8.768578       238.6051 
 3065   0.0000       8.769605       238.6331 
 3066   0.0000       8.771843       238.6940 
 3067   0.0000       8.776131       238.8107 
 3068   0.0000       8.778500       238.8751 
 3069   0.0000       8.782356       238.9801 
 3070   0.0000       8.787393       239.1171 
 3071   0.0000       8.794894       239.3212 
 3072   0.0000       8.798043       239.4069 
 3073   0.0000       8.803732       239.5617 
 3074   0.0000       8.808351       239.6874 
 3075   0.0000       8.812380       239.7971 
 3076   0.0000       8.815629       239.8855 
 3077   0.0000       8.822201       240.0643 
 3078   0.0000       8.825539       240.1551 
 3079   0.0000       8.829834       240.2720 
 3080   0.0000       8.832550       240.3459 
 3081   0.0000       8.836224       240.4459 
 3082   0.0000       8.841377       240.5861 
 3083   0.0000       8.845013       240.6850 
 3084   0.0000       8.848089       240.7688 
 3085   0.0000       8.851329       240.8569 
 3086   0.0000       8.855290       240.9647 
 3087   0.0000       8.855844       240.9798 
 3088   0.0000       8.867016       241.2838 
 3089   0.0000       8.867697       241.3023 
 3090   0.0000       8.870311       241.3734 
 3091   0.0000       8.878410       241.5938 
 3092   0.0000       8.881545       241.6791 
 3093   0.0000       8.885943       241.7988 
 3094   0.0000       8.891747       241.9567 
 3095   0.0000       8.898093       242.1294 
 3096   0.0000       8.900276       242.1888 
 3097   0.0000       8.908970       242.4254 
 3098   0.0000       8.909868       242.4498 
 3099   0.0000       8.916170       242.6213 
 3100   0.0000       8.916801       242.6385 
 3101   0.0000       8.919486       242.7116 
 3102   0.0000       8.925209       242.8673 
 3103   0.0000       8.927700       242.9351 
 3104   0.0000       8.934803       243.1283 
 3105   0.0000       8.938124       243.2187 
 3106   0.0000       8.943758       243.3720 
 3107   0.0000       8.946341       243.4423 
 3108   0.0000       8.946937       243.4585 
 3109   0.0000       8.950307       243.5502 
 3110   0.0000       8.951254       243.5760 
 3111   0.0000       8.954216       243.6566 
 3112   0.0000       8.956182       243.7101 
 3113   0.0000       8.960832       243.8366 
 3114   0.0000       8.964186       243.9279 
 3115   0.0000       8.968740       244.0518 
 3116   0.0000       8.970349       244.0956 
 3117   0.0000       8.971857       244.1366 
 3118   0.0000       8.974672       244.2132 
 3119   0.0000       8.980017       244.3587 
 3120   0.0000       8.981871       244.4091 
 3121   0.0000       8.988432       244.5877 
 3122   0.0000       8.994108       244.7421 
 3123   0.0000       8.996351       244.8031 
 3124   0.0000       8.999827       244.8977 
 3125   0.0000       9.002077       244.9590 
 3126   0.0000       9.004637       245.0286 
 3127   0.0000       9.011897       245.2262 
 3128   0.0000       9.012142       245.2329 
 3129   0.0000       9.015584       245.3265 
 3130   0.0000       9.022757       245.5217 
 3131   0.0000       9.024032       245.5564 
 3132   0.0000       9.029497       245.7051 
 3133   0.0000       9.037433       245.9210 
 3134   0.0000       9.039305       245.9720 
 3135   0.0000       9.041670       246.0363 
 3136   0.0000       9.047333       246.1904 
 3137   0.0000       9.049431       246.2475 
 3138   0.0000       9.050895       246.2874 
 3139   0.0000       9.057360       246.4633 
 3140   0.0000       9.058160       246.4851 
 3141   0.0000       9.064293       246.6520 
 3142   0.0000       9.067284       246.7333 
 3143   0.0000       9.077039       246.9988 
 3144   0.0000       9.079290       247.0600 
 3145   0.0000       9.081875       247.1304 
 3146   0.0000       9.085013       247.2158 
 3147   0.0000       9.092626       247.4229 
 3148   0.0000       9.094497       247.4739 
 3149   0.0000       9.101622       247.6677 
 3150   0.0000       9.106404       247.7978 
 3151   0.0000       9.110287       247.9035 
 3152   0.0000       9.112722       247.9698 
 3153   0.0000       9.115949       248.0576 
 3154   0.0000       9.118367       248.1234 
 3155   0.0000       9.126202       248.3366 
 3156   0.0000       9.129841       248.4356 
 3157   0.0000       9.136087       248.6056 
 3158   0.0000       9.146118       248.8785 
 3159   0.0000       9.153154       249.0700 
 3160   0.0000       9.157593       249.1908 
 3161   0.0000       9.159441       249.2411 
 3162   0.0000       9.166534       249.4341 
 3163   0.0000       9.168924       249.4991 
 3164   0.0000       9.176185       249.6967 
 3165   0.0000       9.176698       249.7107 
 3166   0.0000       9.184732       249.9293 
 3167   0.0000       9.189761       250.0661 
 3168   0.0000       9.196452       250.2482 
 3169   0.0000       9.204301       250.4618 
 3170   0.0000       9.209349       250.5991 
 3171   0.0000       9.218677       250.8530 
 3172   0.0000       9.219663       250.8798 
 3173   0.0000       9.241253       251.4673 
 3174   0.0000       9.281261       252.5560 
 3175   0.0000       9.290072       252.7957 
 3176   0.0000       9.298452       253.0237 
 3177   0.0000       9.306109       253.2321 
 3178   0.0000       9.313660       253.4376 
 3179   0.0000       9.318626       253.5727 
 3180   0.0000       9.338757       254.1205 
 3181   0.0000       9.343718       254.2555 
 3182   0.0000       9.357420       254.6283 
 3183   0.0000       9.368794       254.9378 
 3184   0.0000       9.373527       255.0666 
 3185   0.0000       9.380940       255.2684 
 3186   0.0000       9.395820       255.6732 
 3187   0.0000       9.405913       255.9479 
 3188   0.0000       9.408099       256.0074 
 3189   0.0000       9.412768       256.1345 
 3190   0.0000       9.417579       256.2653 
 3191   0.0000       9.425855       256.4906 
 3192   0.0000       9.439025       256.8489 
 3193   0.0000       9.445914       257.0364 
 3194   0.0000       9.450778       257.1687 
 3195   0.0000       9.471772       257.7400 
 3196   0.0000       9.475063       257.8296 
 3197   0.0000       9.478866       257.9330 
 3198   0.0000       9.490827       258.2585 
 3199   0.0000       9.503610       258.6064 
 3200   0.0000       9.510365       258.7902 
 3201   0.0000       9.526158       259.2199 
 3202   0.0000       9.543369       259.6883 
 3203   0.0000       9.554864       260.0011 
 3204   0.0000       9.555742       260.0250 
 3205   0.0000       9.556498       260.0455 
 3206   0.0000       9.567883       260.3553 
 3207   0.0000       9.580311       260.6935 
 3208   0.0000       9.584207       260.7995 
 3209   0.0000       9.588542       260.9175 
 3210   0.0000       9.597785       261.1690 
 3211   0.0000       9.599699       261.2211 
 3212   0.0000       9.605571       261.3809 
 3213   0.0000       9.609845       261.4972 
 3214   0.0000       9.613856       261.6063 
 3215   0.0000       9.620926       261.7987 
 3216   0.0000       9.622694       261.8468 
 3217   0.0000       9.636817       262.2311 
 3218   0.0000       9.663871       262.9673 
 3219   0.0000       9.672907       263.2132 
 3220   0.0000       9.684826       263.5375 
 3221   0.0000       9.693199       263.7654 
 3222   0.0000       9.696212       263.8473 
 3223   0.0000       9.697801       263.8906 
 3224   0.0000       9.703468       264.0448 
 3225   0.0000       9.707335       264.1500 
 3226   0.0000       9.717864       264.4365 
 3227   0.0000       9.720064       264.4964 
 3228   0.0000       9.722937       264.5746 
 3229   0.0000       9.727689       264.7039 
 3230   0.0000       9.730690       264.7855 
 3231   0.0000       9.737831       264.9798 
 3232   0.0000       9.739456       265.0241 
 3233   0.0000       9.743976       265.1471 
 3234   0.0000       9.750123       265.3143 
 3235   0.0000       9.752849       265.3885 
 3236   0.0000       9.765444       265.7312 
 3237   0.0000       9.768789       265.8223 
 3238   0.0000       9.774760       265.9847 
 3239   0.0000       9.777398       266.0565 
 3240   0.0000       9.784056       266.2377 
 3241   0.0000       9.785673       266.2817 
 3242   0.0000       9.788049       266.3464 
 3243   0.0000       9.789197       266.3776 
 3244   0.0000       9.802014       266.7264 
 3245   0.0000       9.805578       266.8233 
 3246   0.0000       9.807529       266.8764 
 3247   0.0000       9.811843       266.9938 
 3248   0.0000       9.813618       267.0421 
 3249   0.0000       9.817742       267.1543 
 3250   0.0000       9.824087       267.3270 
 3251   0.0000       9.825199       267.3573 
 3252   0.0000       9.831420       267.5265 
 3253   0.0000       9.832999       267.5695 
 3254   0.0000       9.835699       267.6430 
 3255   0.0000       9.838724       267.7253 
 3256   0.0000       9.842050       267.8158 
 3257   0.0000       9.844919       267.8939 
 3258   0.0000       9.849080       268.0071 
 3259   0.0000       9.866205       268.4731 
 3260   0.0000       9.869679       268.5676 
 3261   0.0000       9.871720       268.6231 
 3262   0.0000       9.873998       268.6852 
 3263   0.0000       9.879849       268.8443 
 3264   0.0000       9.883248       268.9369 
 3265   0.0000       9.887431       269.0507 
 3266   0.0000       9.888803       269.0880 
 3267   0.0000       9.892631       269.1922 
 3268   0.0000       9.894909       269.2542 
 3269   0.0000       9.902175       269.4519 
 3270   0.0000       9.903906       269.4990 
 3271   0.0000       9.904888       269.5257 
 3272   0.0000       9.908814       269.6325 
 3273   0.0000       9.911595       269.7082 
 3274   0.0000       9.916874       269.8519 
 3275   0.0000       9.921116       269.9673 
 3276   0.0000       9.934344       270.3272 
 3277   0.0000       9.940789       270.5026 
 3278   0.0000       9.946608       270.6610 
 3279   0.0000       9.950025       270.7539 
 3280   0.0000       9.953015       270.8353 
 3281   0.0000       9.960775       271.0465 
 3282   0.0000       9.964312       271.1427 
 3283   0.0000       9.968868       271.2667 
 3284   0.0000       9.981354       271.6065 
 3285   0.0000       9.988028       271.7881 
 3286   0.0000       9.995087       271.9801 
 3287   0.0000       9.999057       272.0882 
 3288   0.0000      10.000410       272.1250 
 3289   0.0000      10.003069       272.1974 
 3290   0.0000      10.007121       272.3076 
 3291   0.0000      10.016870       272.5729 
 3292   0.0000      10.024659       272.7848 
 3293   0.0000      10.028002       272.8758 
 3294   0.0000      10.032115       272.9877 
 3295   0.0000      10.035992       273.0932 
 3296   0.0000      10.042794       273.2783 
 3297   0.0000      10.046130       273.3691 
 3298   0.0000      10.053148       273.5601 
 3299   0.0000      10.057561       273.6802 
 3300   0.0000      10.070232       274.0249 
 3301   0.0000      10.075809       274.1767 
 3302   0.0000      10.091814       274.6122 
 3303   0.0000      10.097761       274.7741 
 3304   0.0000      10.103931       274.9420 
 3305   0.0000      10.111318       275.1429 
 3306   0.0000      10.115265       275.2504 
 3307   0.0000      10.127702       275.5888 
 3308   0.0000      10.131057       275.6801 
 3309   0.0000      10.135051       275.7888 
 3310   0.0000      10.143865       276.0286 
 3311   0.0000      10.145160       276.0638 
 3312   0.0000      10.148433       276.1529 
 3313   0.0000      10.168658       276.7033 
 3314   0.0000      10.178115       276.9606 
 3315   0.0000      10.185109       277.1509 
 3316   0.0000      10.195059       277.4217 
 3317   0.0000      10.201025       277.5840 
 3318   0.0000      10.206709       277.7387 
 3319   0.0000      10.218961       278.0721 
 3320   0.0000      10.229929       278.3705 
 3321   0.0000      10.231147       278.4037 
 3322   0.0000      10.239387       278.6279 
 3323   0.0000      10.246348       278.8173 
 3324   0.0000      10.251142       278.9478 
 3325   0.0000      10.254655       279.0434 
 3326   0.0000      10.263169       279.2750 
 3327   0.0000      10.273492       279.5559 
 3328   0.0000      10.283437       279.8266 
 3329   0.0000      10.286839       279.9191 
 3330   0.0000      10.297084       280.1979 
 3331   0.0000      10.314345       280.6676 
 3332   0.0000      10.320430       280.8332 
 3333   0.0000      10.330770       281.1145 
 3334   0.0000      10.351573       281.6806 
 3335   0.0000      10.353188       281.7246 
 3336   0.0000      10.360447       281.9221 
 3337   0.0000      10.365968       282.0723 
 3338   0.0000      10.372140       282.2403 
 3339   0.0000      10.377631       282.3897 
 3340   0.0000      10.378822       282.4221 
 3341   0.0000      10.388340       282.6811 
 3342   0.0000      10.390119       282.7295 
 3343   0.0000      10.395929       282.8876 
 3344   0.0000      10.398578       282.9597 
 3345   0.0000      10.410804       283.2924 
 3346   0.0000      10.418755       283.5087 
 3347   0.0000      10.419789       283.5369 
 3348   0.0000      10.422427       283.6087 
 3349   0.0000      10.426812       283.7280 
 3350   0.0000      10.431061       283.8436 
 3351   0.0000      10.432404       283.8801 
 3352   0.0000      10.435325       283.9596 
 3353   0.0000      10.442551       284.1563 
 3354   0.0000      10.451419       284.3976 
 3355   0.0000      10.461334       284.6674 
 3356   0.0000      10.474359       285.0218 
 3357   0.0000      10.484670       285.3024 
 3358   0.0000      10.493052       285.5305 
 3359   0.0000      10.499643       285.7098 
 3360   0.0000      10.510703       286.0108 
 3361   0.0000      10.519148       286.2406 
 3362   0.0000      10.528092       286.4839 
 3363   0.0000      10.534923       286.6698 
 3364   0.0000      10.557571       287.2861 
 3365   0.0000      10.584474       288.0182 
 3366   0.0000      10.587363       288.0968 
 3367   0.0000      10.593787       288.2716 
 3368   0.0000      10.603303       288.5305 
 3369   0.0000      10.604194       288.5548 
 3370   0.0000      10.633523       289.3529 
 3371   0.0000      10.641555       289.5714 
 3372   0.0000      10.651806       289.8504 
 3373   0.0000      10.674781       290.4756 
 3374   0.0000      10.689688       290.8812 
 3375   0.0000      10.707704       291.3714 
 3376   0.0000      10.725933       291.8675 
 3377   0.0000      10.737834       292.1913 
 3378   0.0000      10.749114       292.4983 
 3379   0.0000      10.751181       292.5545 
 3380   0.0000      10.755893       292.6827 
 3381   0.0000      10.760245       292.8011 
 3382   0.0000      10.771402       293.1047 
 3383   0.0000      10.783199       293.4258 
 3384   0.0000      10.788713       293.5758 
 3385   0.0000      10.798730       293.8484 
 3386   0.0000      10.804822       294.0142 
 3387   0.0000      10.839655       294.9620 
 3388   0.0000      10.841610       295.0152 
 3389   0.0000      10.849331       295.2253 
 3390   0.0000      10.858358       295.4709 
 3391   0.0000      10.874289       295.9045 
 3392   0.0000      10.887397       296.2611 
 3393   0.0000      10.936347       297.5931 
 3394   0.0000      10.943587       297.7901 
 3395   0.0000      10.951740       298.0120 
 3396   0.0000      10.964863       298.3691 
 3397   0.0000      10.968738       298.4745 
 3398   0.0000      10.999080       299.3002 
 3399   0.0000      11.062509       301.0262 
 3400   0.0000      11.127323       302.7899 
 3401   0.0000      11.153143       303.4924 
 3402   0.0000      11.167149       303.8736 
 3403   0.0000      11.201223       304.8008 
 3404   0.0000      11.209942       305.0380 
 3405   0.0000      11.244790       305.9863 
 3406   0.0000      11.269393       306.6558 
 3407   0.0000      11.294153       307.3295 
 3408   0.0000      11.320701       308.0519 
 3409   0.0000      11.463879       311.9480 
 3410   0.0000      11.489864       312.6551 
 3411   0.0000      11.542102       314.0766 
 3412   0.0000      11.570804       314.8576 
 3413   0.0000      11.605709       315.8074 
 3414   0.0000      11.627531       316.4012 
 3415   0.0000      11.655572       317.1642 
 3416   0.0000      11.679169       317.8063 
 3417   0.0000      11.694333       318.2190 
 3418   0.0000      11.717032       318.8367 
 3419   0.0000      11.727432       319.1197 
 3420   0.0000      11.756641       319.9145 
 3421   0.0000      11.786437       320.7253 
 3422   0.0000      11.851449       322.4943 
 3423   0.0000      11.892592       323.6139 
 3424   0.0000      11.908530       324.0476 
 3425   0.0000      11.913501       324.1828 
 3426   0.0000      11.947993       325.1214 
 3427   0.0000      12.058792       328.1364 
 3428   0.0000      12.063122       328.2542 
 3429   0.0000      12.077872       328.6556 
 3430   0.0000      12.096989       329.1758 
 3431   0.0000      12.109033       329.5035 
 3432   0.0000      12.123506       329.8974 
 3433   0.0000      12.142008       330.4008 
 3434   0.0000      12.161597       330.9339 
 3435   0.0000      12.169151       331.1394 
 3436   0.0000      12.192533       331.7757 
 3437   0.0000      12.199245       331.9583 
 3438   0.0000      12.200016       331.9793 
 3439   0.0000      12.237645       333.0033 
 3440   0.0000      12.256295       333.5107 
 3441   0.0000      12.268666       333.8474 
 3442   0.0000      12.292447       334.4945 
 3443   0.0000      12.303867       334.8052 
 3444   0.0000      12.313860       335.0772 
 3445   0.0000      12.327929       335.4600 
 3446   0.0000      12.335387       335.6629 
 3447   0.0000      12.343686       335.8888 
 3448   0.0000      12.354487       336.1827 
 3449   0.0000      12.374048       336.7150 
 3450   0.0000      12.391658       337.1942 
 3451   0.0000      12.395310       337.2935 
 3452   0.0000      12.407142       337.6155 
 3453   0.0000      12.412683       337.7663 
 3454   0.0000      12.434472       338.3592 
 3455   0.0000      12.443078       338.5934 
 3456   0.0000      12.462304       339.1165 
 3457   0.0000      12.480986       339.6249 
 3458   0.0000      12.490118       339.8734 
 3459   0.0000      12.543817       341.3346 
 3460   0.0000      12.566983       341.9650 
 3461   0.0000      12.573954       342.1547 
 3462   0.0000      12.580043       342.3204 
 3463   0.0000      12.605922       343.0246 
 3464   0.0000      12.611479       343.1758 
 3465   0.0000      12.636840       343.8659 
 3466   0.0000      12.662257       344.5575 
 3467   0.0000      12.695175       345.4533 
 3468   0.0000      12.740005       346.6732 
 3469   0.0000      12.763953       347.3248 
 3470   0.0000      12.797486       348.2373 
 3471   0.0000      12.817254       348.7752 
 3472   0.0000      12.822526       348.9187 
 3473   0.0000      12.842955       349.4746 
 3474   0.0000      12.870559       350.2257 
 3475   0.0000      12.887872       350.6968 
 3476   0.0000      12.921626       351.6153 
 3477   0.0000      12.955468       352.5362 
 3478   0.0000      12.957822       352.6003 
 3479   0.0000      12.959710       352.6516 
 3480   0.0000      13.021594       354.3356 
 3481   0.0000      13.109978       356.7406 
 3482   0.0000      13.118735       356.9789 
 3483   0.0000      13.141138       357.5885 
 3484   0.0000      13.165618       358.2547 
 3485   0.0000      13.179778       358.6400 
 3486   0.0000      13.200929       359.2155 
 3487   0.0000      13.300287       361.9192 
 3488   0.0000      13.306727       362.0945 
 3489   0.0000      13.313426       362.2767 
 3490   0.0000      13.347652       363.2081 
 3491   0.0000      13.352945       363.3521 
 3492   0.0000      13.365443       363.6922 
 3493   0.0000      13.385678       364.2428 
 3494   0.0000      13.394924       364.4944 
 3495   0.0000      13.478267       366.7623 
 3496   0.0000      13.661105       371.7376 
 3497   0.0000      13.731439       373.6515 
 3498   0.0000      13.747262       374.0820 
 3499   0.0000      13.783503       375.0682 
 3500   0.0000      13.939303       379.3077 
 3501   0.0000      14.214842       386.8055 
 3502   0.0000      14.464276       393.5930 
 3503   0.0000      14.521929       395.1618 
 3504   0.0000      14.636997       398.2929 
 3505   0.0000      14.772684       401.9852 
 3506   0.0000      15.024970       408.8502 
 3507   0.0000      15.172266       412.8583 
 3508   0.0000      15.452426       420.4819 
 3509   0.0000      16.341411       444.6724 
 3510   0.0000      28.126395       765.3581 
 3511   0.0000      28.233146       768.2630 
 3512   0.0000      28.377459       772.1899 
 3513   0.0000      28.390935       772.5566 
 3514   0.0000      28.570672       777.4475 
 3515   0.0000      28.655071       779.7441 
 3516   0.0000      28.726967       781.7005 
 3517   0.0000      28.742086       782.1119 
 3518   0.0000      28.756351       782.5001 
 3519   0.0000      28.761006       782.6268 
 3520   0.0000      28.799287       783.6684 
 3521   0.0000      28.812590       784.0304 
 3522   0.0000      28.817758       784.1710 
 3523   0.0000      28.824945       784.3666 
 3524   0.0000      28.867466       785.5237 
 3525   0.0000      29.067540       790.9680 
 3526   0.0000      29.115556       792.2746 
 3527   0.0000      29.137004       792.8582 
 3528   0.0000      29.144884       793.0726 
 3529   0.0000      29.159092       793.4592 
 3530   0.0000      29.168233       793.7080 
 3531   0.0000      29.236561       795.5673 
 3532   0.0000      29.239120       795.6369 
 3533   0.0000      29.249811       795.9278 
 3534   0.0000      29.264888       796.3381 
 3535   0.0000      29.314717       797.6940 
 3536   0.0000      29.390067       799.7444 
 3537   0.0000      29.413430       800.3801 
 3538   0.0000      29.424749       800.6881 
 3539   0.0000      29.444618       801.2288 
 3540   0.0000      29.449539       801.3627 
 3541   0.0000      29.488450       802.4215 
 3542   0.0000      29.564884       804.5014 
 3543   0.0000      29.574571       804.7650 
 3544   0.0000      29.592751       805.2597 
 3545   0.0000      29.596015       805.3485 
 3546   0.0000      38.383102      1044.4573 
 3547   0.0000      38.723484      1053.7196 
 3548   0.0000      48.568759      1321.6231 
 3549   0.0000      48.644042      1323.6717 
 3550   0.0000      48.897993      1330.5820 
 3551   0.0000      48.923716      1331.2820 
 3552   0.0000     148.953934      4053.2426 
 3553   0.0000     149.072687      4056.4740 
 3554   0.0000     149.224251      4060.5983 
 3555   0.0000     149.236435      4060.9299 
 3556   0.0000     149.374138      4064.6769 
 3557   0.0000     149.482504      4067.6257 
 3558   0.0000     149.516776      4068.5583 
 3559   0.0000     149.542360      4069.2545 
 3560   0.0000     149.567752      4069.9454 
 3561   0.0000     149.594355      4070.6694 
 3562   0.0000     149.603831      4070.9272 
 3563   0.0000     149.619323      4071.3488 
 3564   0.0000     149.650397      4072.1943 
 3565   0.0000     149.658615      4072.4179 
 3566   0.0000     149.686687      4073.1818 
 3567   0.0000     149.862728      4077.9721 
 3568   0.0000     149.907448      4079.1890 
 3569   0.0000     149.937637      4080.0105 
 3570   0.0000     149.946440      4080.2501 
 3571   0.0000     149.967983      4080.8363 
 3572   0.0000     149.973486      4080.9860 
 3573   0.0000     150.014833      4082.1111 
 3574   0.0000     150.027372      4082.4523 
 3575   0.0000     150.034252      4082.6396 
 3576   0.0000     150.051440      4083.1073 
 3577   0.0000     150.167299      4086.2599 
 3578   0.0000     150.260274      4088.7899 
 3579   0.0000     150.267823      4088.9953 
 3580   0.0000     150.283701      4089.4274 
 3581   0.0000     150.294823      4089.7301 
 3582   0.0000     150.300357      4089.8806 
 3583   0.0000     150.334507      4090.8099 
 3584   0.0000     150.370524      4091.7900 
 3585   0.0000     150.382409      4092.1134 
 3586   0.0000     150.400868      4092.6157 
 3587   0.0000     150.406629      4092.7724 
 3588   0.0000     199.813981      5437.2148 
 3589   0.0000     200.189511      5447.4335 
 3590   0.0000     255.990352      6965.8516 
 3591   0.0000     256.079124      6968.2672 
 3592   0.0000     256.377916      6976.3978 
 3593   0.0000     256.398635      6976.9615 

                    ********************************
                    * MULLIKEN POPULATION ANALYSIS *
                    ********************************

-----------------------
MULLIKEN ATOMIC CHARGES
-----------------------
   0 O :   -0.403694
   1 O :   -0.403351
   2 N :   -0.347931
   3 N :   -0.479490
   4 C :    0.283708
   5 C :    0.543112
   6 H :   -0.020099
   7 C :    0.030851
   8 C :   -0.210624
   9 H :    0.130054
  10 C :   -0.141868
  11 H :    0.154158
  12 C :   -0.123130
  13 H :    0.137796
  14 C :   -0.141218
  15 H :    0.145726
  16 C :   -0.100251
  17 H :    0.083731
  18 C :    0.030979
  19 C :   -0.293878
  20 H :    0.117625
  21 H :    0.105845
  22 H :    0.104353
  23 C :   -0.262870
  24 H :    0.090341
  25 H :    0.119240
  26 H :    0.116905
  27 C :   -0.267378
  28 H :    0.119476
  29 H :    0.097403
  30 H :    0.115450
  31 C :    0.137720
  32 C :    0.025250
  33 C :   -0.080524
  34 H :    0.088211
  35 C :   -0.171235
  36 H :    0.121661
  37 C :   -0.126429
  38 H :    0.137308
  39 C :   -0.132558
  40 H :    0.065211
  41 C :   -0.131080
  42 C :   -0.250716
  43 H :    0.110167
  44 H :    0.091433
  45 H :    0.095950
  46 C :   -0.217814
  47 H :    0.077329
  48 H :    0.089440
  49 H :    0.089616
  50 C :   -0.243489
  51 H :    0.102708
  52 H :    0.105225
  53 H :    0.097208
  54 C :    0.347247
  55 C :    0.072749
  56 C :   -0.114471
  57 H :    0.090524
  58 C :   -0.122035
  59 H :    0.153096
  60 C :   -0.092253
  61 H :    0.151744
  62 C :   -0.127346
  63 H :    0.146010
  64 C :   -0.078275
  65 H :    0.127501
  66 H :    0.157097
  67 O :   -0.496709
  68 C :    0.399249
  69 C :    0.022318
  70 C :   -0.071245
  71 H :    0.119618
  72 C :   -0.140470
  73 H :    0.144806
  74 C :   -0.094408
  75 H :    0.145918
  76 C :   -0.135622
  77 H :    0.146345
  78 C :   -0.116713
  79 H :    0.114024
  80 O :   -0.406059
  81 H :    0.245797
Sum of atomic charges:   -0.0000000

--------------------------------
MULLIKEN REDUCED ORBITAL CHARGES
--------------------------------
  0 O s       :     3.859945  s :     3.859945
      pz      :     1.507659  p :     4.493874
      px      :     1.395511
      py      :     1.590704
      dz2     :     0.008567  d :     0.044395
      dxz     :     0.007591
      dyz     :     0.009267
      dx2y2   :     0.011563
      dxy     :     0.007407
      f0      :     0.000618  f :     0.005224
      f+1     :     0.000774
      f-1     :     0.000736
      f+2     :     0.001089
      f-2     :     0.000709
      f+3     :     0.000714
      f-3     :     0.000584
      g0      :     0.000018  g :     0.000256
      g+1     :     0.000026
      g-1     :     0.000021
      g+2     :     0.000045
      g-2     :     0.000020
      g+3     :     0.000048
      g-3     :     0.000024
      g+4     :     0.000034
      g-4     :     0.000020
  1 O s       :     3.781656  s :     3.781656
      pz      :     1.472923  p :     4.583350
      px      :     1.575011
      py      :     1.535416
      dz2     :     0.008634  d :     0.034476
      dxz     :     0.008631
      dyz     :     0.005937
      dx2y2   :     0.004817
      dxy     :     0.006456
      f0      :     0.000465  f :     0.003668
      f+1     :     0.000963
      f-1     :     0.000263
      f+2     :     0.000596
      f-2     :     0.000735
      f+3     :     0.000316
      f-3     :     0.000331
      g0      :     0.000016  g :     0.000202
      g+1     :     0.000037
      g-1     :     0.000009
      g+2     :     0.000030
      g-2     :     0.000032
      g+3     :     0.000026
      g-3     :     0.000036
      g+4     :     0.000009
      g-4     :     0.000008
  2 N s       :     3.666927  s :     3.666927
      pz      :     1.242106  p :     3.610811
      px      :     1.374587
      py      :     0.994117
      dz2     :     0.006881  d :     0.061996
      dxz     :     0.008523
      dyz     :     0.017409
      dx2y2   :     0.014694
      dxy     :     0.014489
      f0      :     0.001155  f :     0.007656
      f+1     :     0.000360
      f-1     :     0.000936
      f+2     :     0.000757
      f-2     :     0.001465
      f+3     :     0.001128
      f-3     :     0.001857
      g0      :     0.000026  g :     0.000542
      g+1     :     0.000027
      g-1     :     0.000066
      g+2     :     0.000016
      g-2     :     0.000044
      g+3     :     0.000099
      g-3     :     0.000026
      g+4     :     0.000113
      g-4     :     0.000125
  3 N s       :     3.618359  s :     3.618359
      pz      :     1.411336  p :     3.792300
      px      :     1.238951
      py      :     1.142013
      dz2     :     0.010121  d :     0.059741
      dxz     :     0.009879
      dyz     :     0.012822
      dx2y2   :     0.012468
      dxy     :     0.014451
      f0      :     0.001052  f :     0.008586
      f+1     :     0.001457
      f-1     :     0.000491
      f+2     :     0.000804
      f-2     :     0.001997
      f+3     :     0.001256
      f-3     :     0.001529
      g0      :     0.000045  g :     0.000504
      g+1     :     0.000062
      g-1     :     0.000019
      g+2     :     0.000067
      g-2     :     0.000074
      g+3     :     0.000070
      g-3     :     0.000040
      g+4     :     0.000075
      g-4     :     0.000051
  4 C s       :     3.210168  s :     3.210168
      pz      :     0.801687  p :     2.267623
      px      :     0.628333
      py      :     0.837603
      dz2     :     0.019018  d :     0.202935
      dxz     :     0.031346
      dyz     :     0.037962
      dx2y2   :     0.068192
      dxy     :     0.046418
      f0      :     0.002700  f :     0.032211
      f+1     :     0.003670
      f-1     :     0.002032
      f+2     :     0.004057
      f-2     :     0.004396
      f+3     :     0.003335
      f-3     :     0.012021
      g0      :     0.000207  g :     0.003354
      g+1     :     0.000249
      g-1     :     0.000267
      g+2     :     0.000333
      g-2     :     0.000116
      g+3     :     0.000574
      g-3     :     0.000223
      g+4     :     0.000639
      g-4     :     0.000745
  5 C s       :     3.185875  s :     3.185875
      pz      :     0.791714  p :     2.151646
      px      :     0.722483
      py      :     0.637449
      dz2     :     0.010899  d :     0.098471
      dxz     :     0.018584
      dyz     :     0.022573
      dx2y2   :     0.025909
      dxy     :     0.020506
      f0      :     0.002574  f :     0.019174
      f+1     :     0.001434
      f-1     :     0.001839
      f+2     :     0.001195
      f-2     :     0.003676
      f+3     :     0.004100
      f-3     :     0.004356
      g0      :     0.000157  g :     0.001722
      g+1     :     0.000149
      g-1     :     0.000174
      g+2     :     0.000088
      g-2     :     0.000152
      g+3     :     0.000175
      g-3     :     0.000167
      g+4     :     0.000320
      g-4     :     0.000340
  6 H s       :     0.991325  s :     0.991325
      pz      :     0.001095  p :     0.023230
      px      :     0.011095
      py      :     0.011040
      dz2     :     0.000985  d :     0.005153
      dxz     :     0.001773
      dyz     :     0.001642
      dx2y2   :     0.000289
      dxy     :     0.000464
      f0      :     0.000087  f :     0.000392
      f+1     :     0.000120
      f-1     :     0.000101
      f+2     :     0.000018
      f-2     :     0.000056
      f+3     :     0.000007
      f-3     :     0.000003
  7 C s       :     3.273954  s :     3.273954
      pz      :     0.859532  p :     2.560440
      px      :     0.715460
      py      :     0.985448
      dz2     :     0.031586  d :     0.114525
      dxz     :     0.027322
      dyz     :     0.026990
      dx2y2   :     0.017966
      dxy     :     0.010661
      f0      :     0.002930  f :     0.018698
      f+1     :     0.003991
      f-1     :     0.003064
      f+2     :     0.002836
      f-2     :     0.001719
      f+3     :     0.002122
      f-3     :     0.002035
      g0      :     0.000248  g :     0.001532
      g+1     :     0.000306
      g-1     :     0.000165
      g+2     :     0.000148
      g-2     :     0.000215
      g+3     :     0.000148
      g-3     :     0.000144
      g+4     :     0.000065
      g-4     :     0.000092
  8 C s       :     3.279791  s :     3.279791
      pz      :     0.963452  p :     2.803484
      px      :     0.874513
      py      :     0.965520
      dz2     :     0.036060  d :     0.112665
      dxz     :     0.025315
      dyz     :     0.010642
      dx2y2   :     0.017986
      dxy     :     0.022663
      f0      :     0.001879  f :     0.013429
      f+1     :     0.003008
      f-1     :     0.001280
      f+2     :     0.002193
      f-2     :     0.001248
      f+3     :     0.002318
      f-3     :     0.001504
      g0      :     0.000152  g :     0.001255
      g+1     :     0.000223
      g-1     :     0.000064
      g+2     :     0.000142
      g-2     :     0.000151
      g+3     :     0.000163
      g-3     :     0.000154
      g+4     :     0.000118
      g-4     :     0.000087
  9 H s       :     0.846140  s :     0.846140
      pz      :     0.004298  p :     0.020562
      px      :     0.007476
      py      :     0.008788
      dz2     :     0.000621  d :     0.002950
      dxz     :     0.000894
      dyz     :     0.001098
      dx2y2   :     0.000165
      dxy     :     0.000172
      f0      :     0.000075  f :     0.000295
      f+1     :     0.000058
      f-1     :     0.000103
      f+2     :     0.000024
      f-2     :     0.000031
      f+3     :     0.000002
      f-3     :     0.000002
 10 C s       :     3.192279  s :     3.192279
      pz      :     0.919170  p :     2.812313
      px      :     0.914951
      py      :     0.978192
      dz2     :     0.017282  d :     0.123321
      dxz     :     0.059889
      dyz     :     0.023202
      dx2y2   :     0.009603
      dxy     :     0.013345
      f0      :     0.002224  f :     0.012684
      f+1     :     0.002352
      f-1     :     0.002200
      f+2     :     0.001355
      f-2     :     0.001550
      f+3     :     0.001818
      f-3     :     0.001185
      g0      :     0.000246  g :     0.001270
      g+1     :     0.000261
      g-1     :     0.000132
      g+2     :     0.000123
      g-2     :     0.000156
      g+3     :     0.000060
      g-3     :     0.000100
      g+4     :     0.000125
      g-4     :     0.000068
 11 H s       :     0.823072  s :     0.823072
      pz      :     0.006226  p :     0.019849
      px      :     0.007574
      py      :     0.006049
      dz2     :     0.000956  d :     0.002647
      dxz     :     0.000428
      dyz     :     0.000321
      dx2y2   :     0.000626
      dxy     :     0.000316
      f0      :     0.000048  f :     0.000274
      f+1     :     0.000051
      f-1     :     0.000030
      f+2     :     0.000070
      f-2     :     0.000020
      f+3     :     0.000036
      f-3     :     0.000018
 12 C s       :     3.202513  s :     3.202513
      pz      :     0.887311  p :     2.784966
      px      :     0.945446
      py      :     0.952209
      dz2     :     0.042902  d :     0.121925
      dxz     :     0.028256
      dyz     :     0.025522
      dx2y2   :     0.015258
      dxy     :     0.009987
      f0      :     0.002344  f :     0.012469
      f+1     :     0.002328
      f-1     :     0.002439
      f+2     :     0.002154
      f-2     :     0.001104
      f+3     :     0.001055
      f-3     :     0.001045
      g0      :     0.000230  g :     0.001257
      g+1     :     0.000282
      g-1     :     0.000146
      g+2     :     0.000129
      g-2     :     0.000189
      g+3     :     0.000119
      g-3     :     0.000096
      g+4     :     0.000019
      g-4     :     0.000047
 13 H s       :     0.836879  s :     0.836879
      pz      :     0.006920  p :     0.022219
      px      :     0.007063
      py      :     0.008236
      dz2     :     0.000341  d :     0.002827
      dxz     :     0.000882
      dyz     :     0.000226
      dx2y2   :     0.000713
      dxy     :     0.000665
      f0      :     0.000022  f :     0.000280
      f+1     :     0.000052
      f-1     :     0.000009
      f+2     :     0.000036
      f-2     :     0.000036
      f+3     :     0.000090
      f-3     :     0.000035
 14 C s       :     3.177112  s :     3.177112
      pz      :     0.967609  p :     2.832879
      px      :     0.916405
      py      :     0.948865
      dz2     :     0.040597  d :     0.117551
      dxz     :     0.027317
      dyz     :     0.008914
      dx2y2   :     0.019678
      dxy     :     0.021045
      f0      :     0.001901  f :     0.012404
      f+1     :     0.002551
      f-1     :     0.001211
      f+2     :     0.002229
      f-2     :     0.001150
      f+3     :     0.002102
      f-3     :     0.001260
      g0      :     0.000150  g :     0.001272
      g+1     :     0.000248
      g-1     :     0.000066
      g+2     :     0.000142
      g-2     :     0.000154
      g+3     :     0.000157
      g-3     :     0.000153
      g+4     :     0.000121
      g-4     :     0.000081
 15 H s       :     0.828637  s :     0.828637
      pz      :     0.005692  p :     0.022447
      px      :     0.007217
      py      :     0.009539
      dz2     :     0.000589  d :     0.002902
      dxz     :     0.000902
      dyz     :     0.001106
      dx2y2   :     0.000155
      dxy     :     0.000150
      f0      :     0.000070  f :     0.000288
      f+1     :     0.000059
      f-1     :     0.000098
      f+2     :     0.000025
      f-2     :     0.000032
      f+3     :     0.000002
      f-3     :     0.000002
 16 C s       :     3.223552  s :     3.223552
      pz      :     0.916789  p :     2.769416
      px      :     0.913589
      py      :     0.939038
      dz2     :     0.010063  d :     0.092876
      dxz     :     0.038750
      dyz     :     0.020593
      dx2y2   :     0.010469
      dxy     :     0.012999
      f0      :     0.002375  f :     0.013180
      f+1     :     0.002394
      f-1     :     0.002269
      f+2     :     0.001590
      f-2     :     0.001597
      f+3     :     0.001879
      f-3     :     0.001076
      g0      :     0.000229  g :     0.001227
      g+1     :     0.000261
      g-1     :     0.000124
      g+2     :     0.000115
      g-2     :     0.000153
      g+3     :     0.000060
      g-3     :     0.000090
      g+4     :     0.000128
      g-4     :     0.000068
 17 H s       :     0.880416  s :     0.880416
      pz      :     0.010498  p :     0.032009
      px      :     0.010629
      py      :     0.010882
      dz2     :     0.001324  d :     0.003535
      dxz     :     0.000353
      dyz     :     0.000626
      dx2y2   :     0.000762
      dxy     :     0.000470
      f0      :     0.000052  f :     0.000309
      f+1     :     0.000058
      f-1     :     0.000041
      f+2     :     0.000078
      f-2     :     0.000024
      f+3     :     0.000038
      f-3     :     0.000018
 18 C s       :     3.261393  s :     3.261393
      pz      :     0.911863  p :     2.540339
      px      :     0.906750
      py      :     0.721726
      dz2     :     0.032423  d :     0.141260
      dxz     :     0.029074
      dyz     :     0.022866
      dx2y2   :     0.015857
      dxy     :     0.041039
      f0      :     0.003234  f :     0.024073
      f+1     :     0.003186
      f-1     :     0.004054
      f+2     :     0.002399
      f-2     :     0.003289
      f+3     :     0.004228
      f-3     :     0.003684
      g0      :     0.000271  g :     0.001956
      g+1     :     0.000255
      g-1     :     0.000209
      g+2     :     0.000136
      g-2     :     0.000179
      g+3     :     0.000167
      g-3     :     0.000232
      g+4     :     0.000258
      g-4     :     0.000248
 19 C s       :     3.177118  s :     3.177118
      pz      :     1.021616  p :     3.040406
      px      :     0.998406
      py      :     1.020385
      dz2     :     0.013131  d :     0.069074
      dxz     :     0.017271
      dyz     :     0.009710
      dx2y2   :     0.015541
      dxy     :     0.013422
      f0      :     0.001286  f :     0.006518
      f+1     :     0.000777
      f-1     :     0.000383
      f+2     :     0.000158
      f-2     :     0.001164
      f+3     :     0.001315
      f-3     :     0.001434
      g0      :     0.000062  g :     0.000761
      g+1     :     0.000109
      g-1     :     0.000055
      g+2     :     0.000038
      g-2     :     0.000091
      g+3     :     0.000027
      g-3     :     0.000097
      g+4     :     0.000154
      g-4     :     0.000128
 20 H s       :     0.852665  s :     0.852665
      pz      :     0.008252  p :     0.025454
      px      :     0.007673
      py      :     0.009529
      dz2     :     0.001160  d :     0.003869
      dxz     :     0.000598
      dyz     :     0.000373
      dx2y2   :     0.000922
      dxy     :     0.000815
      f0      :     0.000029  f :     0.000387
      f+1     :     0.000120
      f-1     :     0.000028
      f+2     :     0.000060
      f-2     :     0.000031
      f+3     :     0.000082
      f-3     :     0.000038
 21 H s       :     0.862856  s :     0.862856
      pz      :     0.010247  p :     0.026906
      px      :     0.008802
      py      :     0.007857
      dz2     :     0.000686  d :     0.004003
      dxz     :     0.000267
      dyz     :     0.001014
      dx2y2   :     0.000881
      dxy     :     0.001156
      f0      :     0.000014  f :     0.000390
      f+1     :     0.000013
      f-1     :     0.000116
      f+2     :     0.000050
      f-2     :     0.000036
      f+3     :     0.000079
      f-3     :     0.000082
 22 H s       :     0.866073  s :     0.866073
      pz      :     0.007006  p :     0.025263
      px      :     0.009688
      py      :     0.008569
      dz2     :     0.000658  d :     0.003922
      dxz     :     0.001369
      dyz     :     0.001470
      dx2y2   :     0.000152
      dxy     :     0.000272
      f0      :     0.000072  f :     0.000389
      f+1     :     0.000091
      f-1     :     0.000132
      f+2     :     0.000032
      f-2     :     0.000056
      f+3     :     0.000002
      f-3     :     0.000004
 23 C s       :     3.167467  s :     3.167467
      pz      :     0.960586  p :     3.019413
      px      :     1.021714
      py      :     1.037114
      dz2     :     0.014695  d :     0.068800
      dxz     :     0.015666
      dyz     :     0.013928
      dx2y2   :     0.012127
      dxy     :     0.012386
      f0      :     0.001830  f :     0.006446
      f+1     :     0.001467
      f-1     :     0.001027
      f+2     :     0.000245
      f-2     :     0.000697
      f+3     :     0.000083
      f-3     :     0.001096
      g0      :     0.000182  g :     0.000744
      g+1     :     0.000179
      g-1     :     0.000095
      g+2     :     0.000041
      g-2     :     0.000077
      g+3     :     0.000012
      g-3     :     0.000098
      g+4     :     0.000016
      g-4     :     0.000043
 24 H s       :     0.875570  s :     0.875570
      pz      :     0.008886  p :     0.029530
      px      :     0.009582
      py      :     0.011061
      dz2     :     0.000205  d :     0.004172
      dxz     :     0.001230
      dyz     :     0.000475
      dx2y2   :     0.001664
      dxy     :     0.000598
      f0      :     0.000055  f :     0.000388
      f+1     :     0.000025
      f-1     :     0.000018
      f+2     :     0.000031
      f-2     :     0.000065
      f+3     :     0.000177
      f-3     :     0.000017
 25 H s       :     0.849948  s :     0.849948
      pz      :     0.008443  p :     0.026423
      px      :     0.010135
      py      :     0.007846
      dz2     :     0.000643  d :     0.003995
      dxz     :     0.000263
      dyz     :     0.001201
      dx2y2   :     0.000384
      dxy     :     0.001504
      f0      :     0.000014  f :     0.000394
      f+1     :     0.000009
      f-1     :     0.000118
      f+2     :     0.000048
      f-2     :     0.000056
      f+3     :     0.000125
      f-3     :     0.000024
 26 H s       :     0.851823  s :     0.851823
      pz      :     0.006884  p :     0.026975
      px      :     0.009642
      py      :     0.010449
      dz2     :     0.001044  d :     0.003916
      dxz     :     0.000579
      dyz     :     0.000533
      dx2y2   :     0.001167
      dxy     :     0.000593
      f0      :     0.000021  f :     0.000380
      f+1     :     0.000090
      f-1     :     0.000047
      f+2     :     0.000077
      f-2     :     0.000035
      f+3     :     0.000098
      f-3     :     0.000012
 27 C s       :     3.157608  s :     3.157608
      pz      :     1.014572  p :     3.032009
      px      :     0.988153
      py      :     1.029284
      dz2     :     0.022689  d :     0.070456
      dxz     :     0.010744
      dyz     :     0.007410
      dx2y2   :     0.014632
      dxy     :     0.014981
      f0      :     0.001225  f :     0.006547
      f+1     :     0.001271
      f-1     :     0.000522
      f+2     :     0.000584
      f-2     :     0.000702
      f+3     :     0.001148
      f-3     :     0.001093
      g0      :     0.000117  g :     0.000758
      g+1     :     0.000109
      g-1     :     0.000047
      g+2     :     0.000035
      g-2     :     0.000085
      g+3     :     0.000064
      g-3     :     0.000120
      g+4     :     0.000070
      g-4     :     0.000112
 28 H s       :     0.849516  s :     0.849516
      pz      :     0.009467  p :     0.026703
      px      :     0.009302
      py      :     0.007935
      dz2     :     0.000670  d :     0.003920
      dxz     :     0.000254
      dyz     :     0.000911
      dx2y2   :     0.000652
      dxy     :     0.001432
      f0      :     0.000014  f :     0.000385
      f+1     :     0.000017
      f-1     :     0.000103
      f+2     :     0.000030
      f-2     :     0.000046
      f+3     :     0.000108
      f-3     :     0.000066
 29 H s       :     0.868647  s :     0.868647
      pz      :     0.010371  p :     0.029519
      px      :     0.008628
      py      :     0.010521
      dz2     :     0.000222  d :     0.004046
      dxz     :     0.001171
      dyz     :     0.000510
      dx2y2   :     0.001746
      dxy     :     0.000396
      f0      :     0.000060  f :     0.000384
      f+1     :     0.000025
      f-1     :     0.000012
      f+2     :     0.000021
      f-2     :     0.000084
      f+3     :     0.000144
      f-3     :     0.000037
 30 H s       :     0.853358  s :     0.853358
      pz      :     0.006969  p :     0.026876
      px      :     0.009292
      py      :     0.010614
      dz2     :     0.000898  d :     0.003934
      dxz     :     0.001068
      dyz     :     0.001638
      dx2y2   :     0.000107
      dxy     :     0.000224
      f0      :     0.000103  f :     0.000382
      f+1     :     0.000071
      f-1     :     0.000146
      f+2     :     0.000016
      f-2     :     0.000044
      f+3     :    -0.000000
      f-3     :     0.000002
 31 C s       :     3.262511  s :     3.262511
      pz      :     0.823463  p :     2.449396
      px      :     0.788918
      py      :     0.837015
      dz2     :     0.036585  d :     0.124250
      dxz     :     0.013842
      dyz     :     0.025716
      dx2y2   :     0.032177
      dxy     :     0.015930
      f0      :     0.003036  f :     0.024064
      f+1     :     0.003496
      f-1     :     0.002370
      f+2     :     0.003135
      f-2     :     0.005259
      f+3     :     0.001802
      f-3     :     0.004964
      g0      :     0.000142  g :     0.002059
      g+1     :     0.000259
      g-1     :     0.000191
      g+2     :     0.000284
      g-2     :     0.000227
      g+3     :     0.000331
      g-3     :     0.000216
      g+4     :     0.000207
      g-4     :     0.000202
 32 C s       :     3.323558  s :     3.323558
      pz      :     0.895471  p :     2.541499
      px      :     0.913093
      py      :     0.732936
      dz2     :     0.020601  d :     0.090060
      dxz     :     0.006835
      dyz     :     0.020922
      dx2y2   :     0.020528
      dxy     :     0.021173
      f0      :     0.002256  f :     0.018162
      f+1     :     0.001849
      f-1     :     0.002285
      f+2     :     0.001816
      f-2     :     0.004350
      f+3     :     0.001451
      f-3     :     0.004154
      g0      :     0.000096  g :     0.001470
      g+1     :     0.000172
      g-1     :     0.000133
      g+2     :     0.000185
      g-2     :     0.000119
      g+3     :     0.000228
      g-3     :     0.000150
      g+4     :     0.000212
      g-4     :     0.000176
 33 C s       :     3.216081  s :     3.216081
      pz      :     0.903016  p :     2.736575
      px      :     0.915242
      py      :     0.918317
      dz2     :     0.034718  d :     0.113058
      dxz     :     0.008871
      dyz     :     0.020364
      dx2y2   :     0.013587
      dxy     :     0.035518
      f0      :     0.001462  f :     0.013563
      f+1     :     0.001867
      f-1     :     0.002373
      f+2     :     0.001092
      f-2     :     0.003235
      f+3     :     0.001479
      f-3     :     0.002056
      g0      :     0.000065  g :     0.001246
      g+1     :     0.000140
      g-1     :     0.000113
      g+2     :     0.000218
      g-2     :     0.000128
      g+3     :     0.000218
      g-3     :     0.000162
      g+4     :     0.000094
      g-4     :     0.000107
 34 H s       :     0.875211  s :     0.875211
      pz      :     0.011830  p :     0.032444
      px      :     0.011178
      py      :     0.009436
      dz2     :     0.000232  d :     0.003806
      dxz     :     0.000471
      dyz     :     0.001214
      dx2y2   :     0.001046
      dxy     :     0.000842
      f0      :     0.000048  f :     0.000327
      f+1     :     0.000014
      f-1     :     0.000016
      f+2     :     0.000025
      f-2     :     0.000074
      f+3     :     0.000020
      f-3     :     0.000130
 35 C s       :     3.185677  s :     3.185677
      pz      :     0.976154  p :     2.843148
      px      :     0.967108
      py      :     0.899886
      dz2     :     0.015357  d :     0.128559
      dxz     :     0.024564
      dyz     :     0.024424
      dx2y2   :     0.043431
      dxy     :     0.020783
      f0      :     0.001483  f :     0.012607
      f+1     :     0.001132
      f-1     :     0.001661
      f+2     :     0.001545
      f-2     :     0.002875
      f+3     :     0.000710
      f-3     :     0.003201
      g0      :     0.000084  g :     0.001244
      g+1     :     0.000034
      g-1     :     0.000185
      g+2     :     0.000154
      g-2     :     0.000109
      g+3     :     0.000203
      g-3     :     0.000105
      g+4     :     0.000190
      g-4     :     0.000179
 36 H s       :     0.851146  s :     0.851146
      pz      :     0.008197  p :     0.023878
      px      :     0.008227
      py      :     0.007453
      dz2     :     0.000969  d :     0.003020
      dxz     :     0.000329
      dyz     :     0.000566
      dx2y2   :     0.000481
      dxy     :     0.000675
      f0      :     0.000041  f :     0.000295
      f+1     :     0.000084
      f-1     :     0.000014
      f+2     :     0.000025
      f-2     :     0.000071
      f+3     :     0.000028
      f-3     :     0.000031
 37 C s       :     3.185665  s :     3.185665
      pz      :     0.957874  p :     2.798111
      px      :     0.922781
      py      :     0.917456
      dz2     :     0.015616  d :     0.128769
      dxz     :     0.009243
      dyz     :     0.042467
      dx2y2   :     0.032629
      dxy     :     0.028813
      f0      :     0.002021  f :     0.012616
      f+1     :     0.001722
      f-1     :     0.000738
      f+2     :     0.001198
      f-2     :     0.003117
      f+3     :     0.000600
      f-3     :     0.003221
      g0      :     0.000076  g :     0.001268
      g+1     :     0.000168
      g-1     :     0.000092
      g+2     :     0.000149
      g-2     :     0.000116
      g+3     :     0.000207
      g-3     :     0.000111
      g+4     :     0.000195
      g-4     :     0.000154
 38 H s       :     0.837502  s :     0.837502
      pz      :     0.007265  p :     0.022046
      px      :     0.008037
      py      :     0.006744
      dz2     :     0.000831  d :     0.002857
      dxz     :     0.000429
      dyz     :     0.000379
      dx2y2   :     0.000562
      dxy     :     0.000655
      f0      :     0.000022  f :     0.000287
      f+1     :     0.000014
      f-1     :     0.000089
      f+2     :     0.000034
      f-2     :     0.000055
      f+3     :     0.000037
      f-3     :     0.000036
 39 C s       :     3.218652  s :     3.218652
      pz      :     0.959960  p :     2.799061
      px      :     0.944356
      py      :     0.894745
      dz2     :     0.030685  d :     0.100282
      dxz     :     0.015576
      dyz     :     0.012336
      dx2y2   :     0.016812
      dxy     :     0.024874
      f0      :     0.001551  f :     0.013337
      f+1     :     0.002135
      f-1     :     0.002036
      f+2     :     0.001374
      f-2     :     0.003076
      f+3     :     0.001295
      f-3     :     0.001869
      g0      :     0.000070  g :     0.001226
      g+1     :     0.000134
      g-1     :     0.000102
      g+2     :     0.000212
      g-2     :     0.000138
      g+3     :     0.000219
      g-3     :     0.000154
      g+4     :     0.000081
      g-4     :     0.000116
 40 H s       :     0.901523  s :     0.901523
      pz      :     0.010178  p :     0.029421
      px      :     0.008685
      py      :     0.010558
      dz2     :     0.000226  d :     0.003522
      dxz     :     0.000413
      dyz     :     0.001087
      dx2y2   :     0.001362
      dxy     :     0.000433
      f0      :     0.000049  f :     0.000324
      f+1     :     0.000013
      f-1     :     0.000017
      f+2     :     0.000033
      f-2     :     0.000059
      f+3     :     0.000021
      f-3     :     0.000132
 41 C s       :     3.286741  s :     3.286741
      pz      :     0.928332  p :     2.704086
      px      :     0.934940
      py      :     0.840814
      dz2     :     0.034206  d :     0.119350
      dxz     :     0.019094
      dyz     :     0.015282
      dx2y2   :     0.018066
      dxy     :     0.032701
      f0      :     0.002870  f :     0.019294
      f+1     :     0.002561
      f-1     :     0.003973
      f+2     :     0.001600
      f-2     :     0.002163
      f+3     :     0.002704
      f-3     :     0.003424
      g0      :     0.000269  g :     0.001609
      g+1     :     0.000174
      g-1     :     0.000237
      g+2     :     0.000123
      g-2     :     0.000118
      g+3     :     0.000139
      g-3     :     0.000116
      g+4     :     0.000206
      g-4     :     0.000227
 42 C s       :     3.159797  s :     3.159797
      pz      :     1.028577  p :     3.011167
      px      :     0.955014
      py      :     1.027576
      dz2     :     0.017215  d :     0.072433
      dxz     :     0.011547
      dyz     :     0.012695
      dx2y2   :     0.011293
      dxy     :     0.019682
      f0      :     0.001276  f :     0.006566
      f+1     :     0.000694
      f-1     :     0.000594
      f+2     :     0.000507
      f-2     :     0.000482
      f+3     :     0.001355
      f-3     :     0.001657
      g0      :     0.000077  g :     0.000753
      g+1     :     0.000089
      g-1     :     0.000065
      g+2     :     0.000056
      g-2     :     0.000056
      g+3     :     0.000050
      g-3     :     0.000075
      g+4     :     0.000139
      g-4     :     0.000146
 43 H s       :     0.858377  s :     0.858377
      pz      :     0.007765  p :     0.027125
      px      :     0.008552
      py      :     0.010808
      dz2     :     0.000689  d :     0.003946
      dxz     :     0.001378
      dyz     :     0.001575
      dx2y2   :     0.000118
      dxy     :     0.000185
      f0      :     0.000076  f :     0.000385
      f+1     :     0.000115
      f-1     :     0.000129
      f+2     :     0.000028
      f-2     :     0.000034
      f+3     :     0.000002
      f-3     :     0.000002
 44 H s       :     0.877695  s :     0.877695
      pz      :     0.010084  p :     0.026543
      px      :     0.007635
      py      :     0.008824
      dz2     :     0.001197  d :     0.003939
      dxz     :     0.000449
      dyz     :     0.000503
      dx2y2   :     0.000658
      dxy     :     0.001132
      f0      :     0.000031  f :     0.000389
      f+1     :     0.000010
      f-1     :     0.000128
      f+2     :     0.000024
      f-2     :     0.000070
      f+3     :     0.000071
      f-3     :     0.000055
 45 H s       :     0.868898  s :     0.868898
      pz      :     0.011477  p :     0.030766
      px      :     0.008442
      py      :     0.010848
      dz2     :     0.000395  d :     0.004007
      dxz     :     0.000792
      dyz     :     0.000784
      dx2y2   :     0.001711
      dxy     :     0.000324
      f0      :     0.000034  f :     0.000379
      f+1     :     0.000045
      f-1     :     0.000043
      f+2     :     0.000011
      f-2     :     0.000083
      f+3     :     0.000085
      f-3     :     0.000079
 46 C s       :     3.186698  s :     3.186698
      pz      :     0.936380  p :     2.956290
      px      :     1.008590
      py      :     1.011320
      dz2     :     0.012713  d :     0.067436
      dxz     :     0.011669
      dyz     :     0.020458
      dx2y2   :     0.012135
      dxy     :     0.010461
      f0      :     0.001901  f :     0.006658
      f+1     :     0.001184
      f-1     :     0.001678
      f+2     :     0.000426
      f-2     :     0.000273
      f+3     :     0.000698
      f-3     :     0.000499
      g0      :     0.000201  g :     0.000733
      g+1     :     0.000124
      g-1     :     0.000149
      g+2     :     0.000055
      g-2     :     0.000033
      g+3     :     0.000064
      g-3     :     0.000047
      g+4     :     0.000031
      g-4     :     0.000030
 47 H s       :     0.884436  s :     0.884436
      pz      :     0.010105  p :     0.033573
      px      :     0.010706
      py      :     0.012761
      dz2     :     0.000643  d :     0.004270
      dxz     :     0.000616
      dyz     :     0.000976
      dx2y2   :     0.001666
      dxy     :     0.000369
      f0      :     0.000013  f :     0.000391
      f+1     :     0.000042
      f-1     :     0.000083
      f+2     :     0.000050
      f-2     :     0.000050
      f+3     :     0.000043
      f-3     :     0.000111
 48 H s       :     0.878838  s :     0.878838
      pz      :     0.006605  p :     0.027282
      px      :     0.011256
      py      :     0.009420
      dz2     :     0.001001  d :     0.004045
      dxz     :     0.000435
      dyz     :     0.000831
      dx2y2   :     0.000604
      dxy     :     0.001175
      f0      :     0.000020  f :     0.000395
      f+1     :     0.000008
      f-1     :     0.000142
      f+2     :     0.000039
      f-2     :     0.000074
      f+3     :     0.000057
      f-3     :     0.000055
 49 H s       :     0.875932  s :     0.875932
      pz      :     0.008692  p :     0.029926
      px      :     0.008493
      py      :     0.012741
      dz2     :     0.000273  d :     0.004136
      dxz     :     0.001381
      dyz     :     0.000158
      dx2y2   :     0.000697
      dxy     :     0.001626
      f0      :     0.000047  f :     0.000391
      f+1     :     0.000046
      f-1     :     0.000016
      f+2     :     0.000061
      f-2     :     0.000028
      f+3     :     0.000089
      f-3     :     0.000104
 50 C s       :     3.148462  s :     3.148462
      pz      :     1.029574  p :     3.015296
      px      :     1.004488
      py      :     0.981234
      dz2     :     0.017165  d :     0.072314
      dxz     :     0.006531
      dyz     :     0.018108
      dx2y2   :     0.018477
      dxy     :     0.012033
      f0      :     0.001094  f :     0.006651
      f+1     :     0.000577
      f-1     :     0.001232
      f+2     :     0.000354
      f-2     :     0.000645
      f+3     :     0.001391
      f-3     :     0.001359
      g0      :     0.000085  g :     0.000767
      g+1     :     0.000034
      g-1     :     0.000119
      g+2     :     0.000059
      g-2     :     0.000062
      g+3     :     0.000098
      g-3     :     0.000035
      g+4     :     0.000142
      g-4     :     0.000133
 51 H s       :     0.868422  s :     0.868422
      pz      :     0.007985  p :     0.024622
      px      :     0.009779
      py      :     0.006859
      dz2     :     0.000757  d :     0.003858
      dxz     :     0.001391
      dyz     :     0.001386
      dx2y2   :     0.000171
      dxy     :     0.000152
      f0      :     0.000090  f :     0.000390
      f+1     :     0.000109
      f-1     :     0.000111
      f+2     :     0.000033
      f-2     :     0.000041
      f+3     :     0.000002
      f-3     :     0.000004
 52 H s       :     0.866283  s :     0.866283
      pz      :     0.009440  p :     0.024259
      px      :     0.005371
      py      :     0.009447
      dz2     :     0.000338  d :     0.003843
      dxz     :     0.001360
      dyz     :     0.000176
      dx2y2   :     0.000648
      dxy     :     0.001321
      f0      :     0.000042  f :     0.000390
      f+1     :     0.000061
      f-1     :     0.000010
      f+2     :     0.000081
      f-2     :     0.000021
      f+3     :     0.000066
      f-3     :     0.000108
 53 H s       :     0.870863  s :     0.870863
      pz      :     0.010022  p :     0.027435
      px      :     0.009840
      py      :     0.007573
      dz2     :     0.001272  d :     0.004099
      dxz     :     0.000367
      dyz     :     0.000630
      dx2y2   :     0.000968
      dxy     :     0.000862
      f0      :     0.000044  f :     0.000394
      f+1     :     0.000010
      f-1     :     0.000119
      f+2     :     0.000056
      f-2     :     0.000044
      f+3     :     0.000042
      f-3     :     0.000080
 54 C s       :     3.126835  s :     3.126835
      pz      :     0.686237  p :     2.218373
      px      :     0.866764
      py      :     0.665372
      dz2     :     0.074840  d :     0.266608
      dxz     :     0.048638
      dyz     :     0.050047
      dx2y2   :     0.055310
      dxy     :     0.037774
      f0      :     0.005664  f :     0.036507
      f+1     :     0.005184
      f-1     :     0.004098
      f+2     :     0.006955
      f-2     :     0.006230
      f+3     :     0.004500
      f-3     :     0.003876
      g0      :     0.000271  g :     0.004429
      g+1     :     0.000702
      g-1     :     0.000482
      g+2     :     0.000587
      g-2     :     0.000619
      g+3     :     0.000692
      g-3     :     0.000515
      g+4     :     0.000308
      g-4     :     0.000253
 55 C s       :     3.239534  s :     3.239534
      pz      :     0.878871  p :     2.569360
      px      :     0.750263
      py      :     0.940226
      dz2     :     0.034340  d :     0.099628
      dxz     :     0.020196
      dyz     :     0.015079
      dx2y2   :     0.014203
      dxy     :     0.015809
      f0      :     0.003224  f :     0.017195
      f+1     :     0.001782
      f-1     :     0.001680
      f+2     :     0.004132
      f-2     :     0.002258
      f+3     :     0.001927
      f-3     :     0.002192
      g0      :     0.000130  g :     0.001533
      g+1     :     0.000277
      g-1     :     0.000116
      g+2     :     0.000247
      g-2     :     0.000239
      g+3     :     0.000147
      g-3     :     0.000150
      g+4     :     0.000106
      g-4     :     0.000121
 56 C s       :     3.276159  s :     3.276159
      pz      :     0.911442  p :     2.726771
      px      :     0.894432
      py      :     0.920897
      dz2     :     0.018912  d :     0.096902
      dxz     :     0.027656
      dyz     :     0.012186
      dx2y2   :     0.017487
      dxy     :     0.020661
      f0      :     0.002644  f :     0.013395
      f+1     :     0.001127
      f-1     :     0.001342
      f+2     :     0.002757
      f-2     :     0.001880
      f+3     :     0.001957
      f-3     :     0.001688
      g0      :     0.000106  g :     0.001243
      g+1     :     0.000247
      g-1     :     0.000031
      g+2     :     0.000176
      g-2     :     0.000169
      g+3     :     0.000128
      g-3     :     0.000103
      g+4     :     0.000162
      g-4     :     0.000119
 57 H s       :     0.872840  s :     0.872840
      pz      :     0.012653  p :     0.032604
      px      :     0.010103
      py      :     0.009847
      dz2     :     0.001238  d :     0.003714
      dxz     :     0.000663
      dyz     :     0.000666
      dx2y2   :     0.000712
      dxy     :     0.000436
      f0      :     0.000086  f :     0.000318
      f+1     :     0.000033
      f-1     :     0.000044
      f+2     :     0.000088
      f-2     :     0.000030
      f+3     :     0.000017
      f-3     :     0.000021
 58 C s       :     3.181389  s :     3.181389
      pz      :     0.935134  p :     2.806356
      px      :     0.927488
      py      :     0.943735
      dz2     :     0.019568  d :     0.120414
      dxz     :     0.052870
      dyz     :     0.007833
      dx2y2   :     0.014361
      dxy     :     0.025781
      f0      :     0.002645  f :     0.012605
      f+1     :     0.000889
      f-1     :     0.001259
      f+2     :     0.003157
      f-2     :     0.001374
      f+3     :     0.001627
      f-3     :     0.001654
      g0      :     0.000116  g :     0.001271
      g+1     :     0.000206
      g-1     :     0.000092
      g+2     :     0.000184
      g-2     :     0.000179
      g+3     :     0.000094
      g-3     :     0.000121
      g+4     :     0.000146
      g-4     :     0.000133
 59 H s       :     0.821605  s :     0.821605
      pz      :     0.007725  p :     0.022185
      px      :     0.005619
      py      :     0.008841
      dz2     :     0.001024  d :     0.002831
      dxz     :     0.000308
      dyz     :     0.000602
      dx2y2   :     0.000450
      dxy     :     0.000447
      f0      :     0.000073  f :     0.000283
      f+1     :     0.000039
      f-1     :     0.000027
      f+2     :     0.000053
      f-2     :     0.000053
      f+3     :     0.000020
      f-3     :     0.000018
 60 C s       :     3.202792  s :     3.202792
      pz      :     0.893296  p :     2.752532
      px      :     0.948013
      py      :     0.911223
      dz2     :     0.045567  d :     0.123344
      dxz     :     0.016133
      dyz     :     0.022552
      dx2y2   :     0.024515
      dxy     :     0.014577
      f0      :     0.002723  f :     0.012319
      f+1     :     0.001328
      f-1     :     0.001349
      f+2     :     0.002837
      f-2     :     0.001792
      f+3     :     0.001172
      f-3     :     0.001119
      g0      :     0.000110  g :     0.001266
      g+1     :     0.000239
      g-1     :     0.000100
      g+2     :     0.000218
      g-2     :     0.000220
      g+3     :     0.000138
      g-3     :     0.000139
      g+4     :     0.000038
      g-4     :     0.000065
 61 H s       :     0.822804  s :     0.822804
      pz      :     0.007704  p :     0.022332
      px      :     0.005602
      py      :     0.009025
      dz2     :     0.000112  d :     0.002842
      dxz     :     0.001186
      dyz     :     0.000117
      dx2y2   :     0.000442
      dxy     :     0.000985
      f0      :     0.000044  f :     0.000278
      f+1     :     0.000012
      f-1     :     0.000008
      f+2     :     0.000061
      f-2     :     0.000022
      f+3     :     0.000064
      f-3     :     0.000067
 62 C s       :     3.199538  s :     3.199538
      pz      :     0.947679  p :     2.794572
      px      :     0.894392
      py      :     0.952502
      dz2     :     0.020530  d :     0.119566
      dxz     :     0.039432
      dyz     :     0.016999
      dx2y2   :     0.021098
      dxy     :     0.021507
      f0      :     0.002464  f :     0.012401
      f+1     :     0.000820
      f-1     :     0.001453
      f+2     :     0.002607
      f-2     :     0.001792
      f+3     :     0.001654
      f-3     :     0.001611
      g0      :     0.000109  g :     0.001270
      g+1     :     0.000267
      g-1     :     0.000035
      g+2     :     0.000174
      g-2     :     0.000183
      g+3     :     0.000124
      g-3     :     0.000097
      g+4     :     0.000162
      g-4     :     0.000118
 63 H s       :     0.827928  s :     0.827928
      pz      :     0.006831  p :     0.022937
      px      :     0.006782
      py      :     0.009324
      dz2     :     0.000934  d :     0.002845
      dxz     :     0.000586
      dyz     :     0.000439
      dx2y2   :     0.000504
      dxy     :     0.000382
      f0      :     0.000078  f :     0.000281
      f+1     :     0.000035
      f-1     :     0.000028
      f+2     :     0.000075
      f-2     :     0.000031
      f+3     :     0.000016
      f-3     :     0.000018
 64 C s       :     3.235539  s :     3.235539
      pz      :     0.950352  p :     2.730183
      px      :     0.892673
      py      :     0.887158
      dz2     :     0.017067  d :     0.098492
      dxz     :     0.035283
      dyz     :     0.006689
      dx2y2   :     0.016015
      dxy     :     0.023439
      f0      :     0.002467  f :     0.012797
      f+1     :     0.001138
      f-1     :     0.001140
      f+2     :     0.003236
      f-2     :     0.001240
      f+3     :     0.001686
      f-3     :     0.001889
      g0      :     0.000114  g :     0.001263
      g+1     :     0.000208
      g-1     :     0.000087
      g+2     :     0.000172
      g-2     :     0.000179
      g+3     :     0.000102
      g-3     :     0.000119
      g+4     :     0.000148
      g-4     :     0.000133
 65 H s       :     0.844055  s :     0.844055
      pz      :     0.006460  p :     0.025045
      px      :     0.008997
      py      :     0.009588
      dz2     :     0.001037  d :     0.003104
      dxz     :     0.000310
      dyz     :     0.000725
      dx2y2   :     0.000509
      dxy     :     0.000523
      f0      :     0.000072  f :     0.000296
      f+1     :     0.000044
      f-1     :     0.000033
      f+2     :     0.000051
      f-2     :     0.000057
      f+3     :     0.000022
      f-3     :     0.000018
 66 H s       :     0.760068  s :     0.760068
      pz      :     0.036063  p :     0.071626
      px      :     0.021881
      py      :     0.013683
      dz2     :     0.003074  d :     0.010283
      dxz     :     0.001371
      dyz     :     0.001717
      dx2y2   :     0.001691
      dxy     :     0.002429
      f0      :     0.000046  f :     0.000926
      f+1     :     0.000055
      f-1     :     0.000333
      f+2     :     0.000122
      f-2     :     0.000125
      f+3     :     0.000112
      f-3     :     0.000132
 67 O s       :     3.779090  s :     3.779090
      pz      :     1.617388  p :     4.681686
      px      :     1.562942
      py      :     1.501356
      dz2     :     0.006719  d :     0.032188
      dxz     :     0.009723
      dyz     :     0.005070
      dx2y2   :     0.004197
      dxy     :     0.006479
      f0      :     0.000406  f :     0.003553
      f+1     :     0.000988
      f-1     :     0.000127
      f+2     :     0.000657
      f-2     :     0.000853
      f+3     :     0.000183
      f-3     :     0.000339
      g0      :     0.000018  g :     0.000192
      g+1     :     0.000029
      g-1     :     0.000001
      g+2     :     0.000044
      g-2     :     0.000019
      g+3     :     0.000031
      g-3     :     0.000034
      g+4     :     0.000007
      g-4     :     0.000010
 68 C s       :     3.104442  s :     3.104442
      pz      :     0.649995  p :     2.197064
      px      :     0.847613
      py      :     0.699457
      dz2     :     0.081209  d :     0.261489
      dxz     :     0.050562
      dyz     :     0.064982
      dx2y2   :     0.029723
      dxy     :     0.035014
      f0      :     0.006097  f :     0.033320
      f+1     :     0.009720
      f-1     :     0.004003
      f+2     :     0.003832
      f-2     :     0.004700
      f+3     :     0.001980
      f-3     :     0.002988
      g0      :     0.000765  g :     0.004435
      g+1     :     0.001115
      g-1     :     0.000467
      g+2     :     0.000587
      g-2     :     0.000396
      g+3     :     0.000325
      g-3     :     0.000459
      g+4     :     0.000152
      g-4     :     0.000170
 69 C s       :     3.246078  s :     3.246078
      pz      :     0.875687  p :     2.599729
      px      :     0.759242
      py      :     0.964800
      dz2     :     0.034806  d :     0.113133
      dxz     :     0.028934
      dyz     :     0.025079
      dx2y2   :     0.010350
      dxy     :     0.013964
      f0      :     0.003041  f :     0.017201
      f+1     :     0.004335
      f-1     :     0.001840
      f+2     :     0.002292
      f-2     :     0.002021
      f+3     :     0.001607
      f-3     :     0.002065
      g0      :     0.000259  g :     0.001540
      g+1     :     0.000388
      g-1     :     0.000130
      g+2     :     0.000205
      g-2     :     0.000157
      g+3     :     0.000124
      g-3     :     0.000134
      g+4     :     0.000064
      g-4     :     0.000078
 70 C s       :     3.219327  s :     3.219327
      pz      :     0.911034  p :     2.737833
      px      :     0.911063
      py      :     0.915736
      dz2     :     0.013630  d :     0.100123
      dxz     :     0.045209
      dyz     :     0.016823
      dx2y2   :     0.009726
      dxy     :     0.014735
      f0      :     0.002110  f :     0.012715
      f+1     :     0.002951
      f-1     :     0.001817
      f+2     :     0.002043
      f-2     :     0.000846
      f+3     :     0.001300
      f-3     :     0.001649
      g0      :     0.000228  g :     0.001246
      g+1     :     0.000271
      g-1     :     0.000147
      g+2     :     0.000182
      g-2     :     0.000084
      g+3     :     0.000086
      g-3     :     0.000056
      g+4     :     0.000098
      g-4     :     0.000095
 71 H s       :     0.849535  s :     0.849535
      pz      :     0.007869  p :     0.027208
      px      :     0.009548
      py      :     0.009790
      dz2     :     0.001142  d :     0.003335
      dxz     :     0.000466
      dyz     :     0.000635
      dx2y2   :     0.000399
      dxy     :     0.000693
      f0      :     0.000053  f :     0.000305
      f+1     :     0.000080
      f-1     :     0.000021
      f+2     :     0.000016
      f-2     :     0.000081
      f+3     :     0.000018
      f-3     :     0.000036
 72 C s       :     3.198883  s :     3.198883
      pz      :     0.965196  p :     2.806060
      px      :     0.888498
      py      :     0.952367
      dz2     :     0.042772  d :     0.121792
      dxz     :     0.030506
      dyz     :     0.010178
      dx2y2   :     0.016990
      dxy     :     0.021345
      f0      :     0.002234  f :     0.012463
      f+1     :     0.002849
      f-1     :     0.000701
      f+2     :     0.001471
      f-2     :     0.001847
      f+3     :     0.001407
      f-3     :     0.001956
      g0      :     0.000163  g :     0.001272
      g+1     :     0.000283
      g-1     :     0.000032
      g+2     :     0.000191
      g-2     :     0.000117
      g+3     :     0.000142
      g-3     :     0.000155
      g+4     :     0.000097
      g-4     :     0.000092
 73 H s       :     0.828716  s :     0.828716
      pz      :     0.006139  p :     0.023312
      px      :     0.006894
      py      :     0.010279
      dz2     :     0.000508  d :     0.002883
      dxz     :     0.001013
      dyz     :     0.001104
      dx2y2   :     0.000128
      dxy     :     0.000130
      f0      :     0.000057  f :     0.000283
      f+1     :     0.000076
      f-1     :     0.000099
      f+2     :     0.000025
      f-2     :     0.000021
      f+3     :     0.000002
      f-3     :     0.000001
 74 C s       :     3.195391  s :     3.195391
      pz      :     0.896395  p :     2.762779
      px      :     0.945619
      py      :     0.920766
      dz2     :     0.044627  d :     0.122699
      dxz     :     0.031451
      dyz     :     0.023445
      dx2y2   :     0.012751
      dxy     :     0.010425
      f0      :     0.002328  f :     0.012272
      f+1     :     0.002954
      f-1     :     0.001801
      f+2     :     0.001390
      f-2     :     0.001788
      f+3     :     0.000984
      f-3     :     0.001028
      g0      :     0.000241  g :     0.001266
      g+1     :     0.000342
      g-1     :     0.000120
      g+2     :     0.000175
      g-2     :     0.000136
      g+3     :     0.000086
      g-3     :     0.000106
      g+4     :     0.000023
      g-4     :     0.000036
 75 H s       :     0.828069  s :     0.828069
      pz      :     0.007077  p :     0.022877
      px      :     0.006002
      py      :     0.009798
      dz2     :     0.000329  d :     0.002857
      dxz     :     0.000985
      dyz     :     0.000162
      dx2y2   :     0.000397
      dxy     :     0.000984
      f0      :     0.000024  f :     0.000279
      f+1     :     0.000055
      f-1     :     0.000005
      f+2     :     0.000046
      f-2     :     0.000025
      f+3     :     0.000047
      f-3     :     0.000077
 76 C s       :     3.188649  s :     3.188649
      pz      :     0.930909  p :     2.808431
      px      :     0.924309
      py      :     0.953213
      dz2     :     0.016076  d :     0.124713
      dxz     :     0.070001
      dyz     :     0.016551
      dx2y2   :     0.007862
      dxy     :     0.014224
      f0      :     0.002146  f :     0.012562
      f+1     :     0.003101
      f-1     :     0.001840
      f+2     :     0.001775
      f-2     :     0.000731
      f+3     :     0.001318
      f-3     :     0.001652
      g0      :     0.000246  g :     0.001267
      g+1     :     0.000276
      g-1     :     0.000150
      g+2     :     0.000179
      g-2     :     0.000083
      g+3     :     0.000087
      g-3     :     0.000057
      g+4     :     0.000097
      g-4     :     0.000092
 77 H s       :     0.827432  s :     0.827432
      pz      :     0.006722  p :     0.023083
      px      :     0.006241
      py      :     0.010120
      dz2     :     0.000972  d :     0.002858
      dxz     :     0.000247
      dyz     :     0.000614
      dx2y2   :     0.000380
      dxy     :     0.000645
      f0      :     0.000053  f :     0.000282
      f+1     :     0.000058
      f-1     :     0.000022
      f+2     :     0.000018
      f-2     :     0.000078
      f+3     :     0.000018
      f-3     :     0.000036
 78 C s       :     3.263212  s :     3.263212
      pz      :     0.929041  p :     2.736918
      px      :     0.885447
      py      :     0.922430
      dz2     :     0.030880  d :     0.102119
      dxz     :     0.023373
      dyz     :     0.009785
      dx2y2   :     0.013613
      dxy     :     0.024469
      f0      :     0.002230  f :     0.013210
      f+1     :     0.003202
      f-1     :     0.000628
      f+2     :     0.001530
      f-2     :     0.002040
      f+3     :     0.001527
      f-3     :     0.002052
      g0      :     0.000158  g :     0.001254
      g+1     :     0.000261
      g-1     :     0.000032
      g+2     :     0.000184
      g-2     :     0.000115
      g+3     :     0.000146
      g-3     :     0.000160
      g+4     :     0.000100
      g-4     :     0.000096
 79 H s       :     0.855242  s :     0.855242
      pz      :     0.007815  p :     0.027093
      px      :     0.010025
      py      :     0.009252
      dz2     :     0.000808  d :     0.003337
      dxz     :     0.001134
      dyz     :     0.001012
      dx2y2   :     0.000219
      dxy     :     0.000164
      f0      :     0.000078  f :     0.000304
      f+1     :     0.000076
      f-1     :     0.000098
      f+2     :     0.000026
      f-2     :     0.000021
      f+3     :     0.000002
      f-3     :     0.000002
 80 O s       :     3.808105  s :     3.808105
      pz      :     1.370299  p :     4.565930
      px      :     1.509723
      py      :     1.685908
      dz2     :     0.010830  d :     0.028662
      dxz     :     0.004754
      dyz     :     0.007396
      dx2y2   :     0.004930
      dxy     :     0.000753
      f0      :     0.001037  f :     0.003176
      f+1     :     0.000497
      f-1     :     0.000842
      f+2     :     0.000324
      f-2     :     0.000166
      f+3     :     0.000266
      f-3     :     0.000044
      g0      :     0.000059  g :     0.000186
      g+1     :     0.000041
      g-1     :     0.000042
      g+2     :     0.000016
      g-2     :     0.000009
      g+3     :     0.000006
      g-3     :     0.000001
      g+4     :     0.000009
      g-4     :     0.000002
 81 H s       :     0.622720  s :     0.622720
      pz      :     0.019633  p :     0.118048
      px      :     0.074623
      py      :     0.023791
      dz2     :     0.001475  d :     0.012099
      dxz     :     0.003553
      dyz     :     0.000397
      dx2y2   :     0.002608
      dxy     :     0.004068
      f0      :     0.000140  f :     0.001336
      f+1     :     0.000222
      f-1     :     0.000017
      f+2     :     0.000266
      f-2     :     0.000088
      f+3     :     0.000242
      f-3     :     0.000361


                     *******************************
                     * LOEWDIN POPULATION ANALYSIS *
                     *******************************

----------------------
LOEWDIN ATOMIC CHARGES
----------------------
   0 O :    0.603363
   1 O :    0.343016
   2 N :    0.455592
   3 N :    0.606236
   4 C :   -0.461265
   5 C :   -0.139151
   6 H :   -0.012123
   7 C :   -0.097505
   8 C :    0.084794
   9 H :   -0.039210
  10 C :    0.064369
  11 H :   -0.049800
  12 C :    0.062387
  13 H :   -0.051419
  14 C :    0.063820
  15 H :   -0.050840
  16 C :    0.079719
  17 H :   -0.054109
  18 C :   -0.379084
  19 C :    0.230164
  20 H :   -0.049306
  21 H :   -0.045611
  22 H :   -0.050111
  23 C :    0.246122
  24 H :   -0.055094
  25 H :   -0.042498
  26 H :   -0.047971
  27 C :    0.245235
  28 H :   -0.042827
  29 H :   -0.056029
  30 H :   -0.048108
  31 C :   -0.206606
  32 C :   -0.051494
  33 C :    0.067215
  34 H :   -0.051553
  35 C :    0.031668
  36 H :   -0.059971
  37 C :    0.041677
  38 H :   -0.051538
  39 C :    0.059941
  40 H :   -0.052632
  41 C :   -0.244899
  42 C :    0.251399
  43 H :   -0.045405
  44 H :   -0.045642
  45 H :   -0.058559
  46 C :    0.249823
  47 H :   -0.058068
  48 H :   -0.045706
  49 H :   -0.044268
  50 C :    0.232415
  51 H :   -0.047048
  52 H :   -0.047005
  53 H :   -0.044674
  54 C :   -0.755531
  55 C :   -0.124068
  56 C :    0.101217
  57 H :   -0.045071
  58 C :    0.075824
  59 H :   -0.047654
  60 C :    0.083341
  61 H :   -0.045396
  62 C :    0.073211
  63 H :   -0.048209
  64 C :    0.100449
  65 H :   -0.040520
  66 H :   -0.181567
  67 O :    0.253603
  68 C :   -0.806797
  69 C :   -0.128545
  70 C :    0.090240
  71 H :   -0.045968
  72 C :    0.068061
  73 H :   -0.049803
  74 C :    0.074969
  75 H :   -0.047742
  76 C :    0.067628
  77 H :   -0.049687
  78 C :    0.087296
  79 H :   -0.048269
  80 O :    0.679128
  81 H :   -0.381966

-------------------------------
LOEWDIN REDUCED ORBITAL CHARGES
-------------------------------
  0 O s       :     3.028568  s :     3.028568
      pz      :     1.394492  p :     4.151760
      px      :     1.332336
      py      :     1.424931
      dz2     :     0.030076  d :     0.184491
      dxz     :     0.043060
      dyz     :     0.032535
      dx2y2   :     0.041260
      dxy     :     0.037560
      f0      :     0.003717  f :     0.030707
      f+1     :     0.003616
      f-1     :     0.003608
      f+2     :     0.004863
      f-2     :     0.004711
      f+3     :     0.003742
      f-3     :     0.006451
      g0      :     0.000117  g :     0.001111
      g+1     :     0.000082
      g-1     :     0.000132
      g+2     :     0.000138
      g-2     :     0.000100
      g+3     :     0.000141
      g-3     :     0.000166
      g+4     :     0.000078
      g-4     :     0.000158
  1 O s       :     3.231970  s :     3.231970
      pz      :     1.429857  p :     4.306730
      px      :     1.495612
      py      :     1.381261
      dz2     :     0.019019  d :     0.095231
      dxz     :     0.028194
      dyz     :     0.017094
      dx2y2   :     0.017967
      dxy     :     0.012958
      f0      :     0.002701  f :     0.021803
      f+1     :     0.004649
      f-1     :     0.002192
      f+2     :     0.004587
      f-2     :     0.003935
      f+3     :     0.002177
      f-3     :     0.001562
      g0      :     0.000081  g :     0.001250
      g+1     :     0.000240
      g-1     :     0.000068
      g+2     :     0.000157
      g-2     :     0.000213
      g+3     :     0.000218
      g-3     :     0.000170
      g+4     :     0.000061
      g-4     :     0.000044
  2 N s       :     2.823456  s :     2.823456
      pz      :     1.034896  p :     3.365364
      px      :     1.209720
      py      :     1.120748
      dz2     :     0.036711  d :     0.295117
      dxz     :     0.021876
      dyz     :     0.065240
      dx2y2   :     0.084718
      dxy     :     0.086571
      f0      :     0.004567  f :     0.056496
      f+1     :     0.002723
      f-1     :     0.007725
      f+2     :     0.004139
      f-2     :     0.009606
      f+3     :     0.011378
      f-3     :     0.016359
      g0      :     0.000280  g :     0.003975
      g+1     :     0.000210
      g-1     :     0.000462
      g+2     :     0.000304
      g-2     :     0.000408
      g+3     :     0.000445
      g-3     :     0.000165
      g+4     :     0.000911
      g-4     :     0.000789
  3 N s       :     2.670895  s :     2.670895
      pz      :     1.150001  p :     3.334162
      px      :     1.110253
      py      :     1.073908
      dz2     :     0.049839  d :     0.329256
      dxz     :     0.060744
      dyz     :     0.068409
      dx2y2   :     0.072861
      dxy     :     0.077404
      f0      :     0.008283  f :     0.056435
      f+1     :     0.007954
      f-1     :     0.004150
      f+2     :     0.005195
      f-2     :     0.013241
      f+3     :     0.007654
      f-3     :     0.009956
      g0      :     0.000238  g :     0.003016
      g+1     :     0.000461
      g-1     :     0.000267
      g+2     :     0.000270
      g-2     :     0.000333
      g+3     :     0.000386
      g-3     :     0.000348
      g+4     :     0.000219
      g-4     :     0.000494
  4 C s       :     2.592172  s :     2.592172
      pz      :     0.758328  p :     2.601120
      px      :     0.845255
      py      :     0.997538
      dz2     :     0.111582  d :     0.942567
      dxz     :     0.147460
      dyz     :     0.142255
      dx2y2   :     0.291737
      dxy     :     0.249533
      f0      :     0.020456  f :     0.289209
      f+1     :     0.034235
      f-1     :     0.020936
      f+2     :     0.035244
      f-2     :     0.036235
      f+3     :     0.045890
      f-3     :     0.096213
      g0      :     0.002976  g :     0.036197
      g+1     :     0.003505
      g-1     :     0.003005
      g+2     :     0.004933
      g-2     :     0.001643
      g+3     :     0.004411
      g-3     :     0.002401
      g+4     :     0.006196
      g-4     :     0.007128
  5 C s       :     2.520759  s :     2.520759
      pz      :     0.934635  p :     2.673834
      px      :     0.882341
      py      :     0.856857
      dz2     :     0.124868  d :     0.730996
      dxz     :     0.098592
      dyz     :     0.141807
      dx2y2   :     0.180837
      dxy     :     0.184893
      f0      :     0.023348  f :     0.199193
      f+1     :     0.018367
      f-1     :     0.018980
      f+2     :     0.019814
      f-2     :     0.035123
      f+3     :     0.039937
      f-3     :     0.043624
      g0      :     0.001053  g :     0.014369
      g+1     :     0.001128
      g-1     :     0.001438
      g+2     :     0.001355
      g-2     :     0.001272
      g+3     :     0.001462
      g-3     :     0.001415
      g+4     :     0.002246
      g-4     :     0.002999
  6 H s       :     0.732360  s :     0.732360
      pz      :     0.098131  p :     0.196488
      px      :     0.049439
      py      :     0.048918
      dz2     :     0.020921  d :     0.073413
      dxz     :     0.023835
      dyz     :     0.022509
      dx2y2   :     0.002056
      dxy     :     0.004093
      f0      :     0.002809  f :     0.009861
      f+1     :     0.002688
      f-1     :     0.002790
      f+2     :     0.000421
      f-2     :     0.001041
      f+3     :     0.000079
      f-3     :     0.000033
  7 C s       :     2.561137  s :     2.561137
      pz      :     1.004848  p :     2.706389
      px      :     0.893963
      py      :     0.807578
      dz2     :     0.172180  d :     0.653556
      dxz     :     0.181837
      dyz     :     0.120860
      dx2y2   :     0.086169
      dxy     :     0.092510
      f0      :     0.027767  f :     0.161891
      f+1     :     0.038738
      f-1     :     0.024078
      f+2     :     0.023644
      f-2     :     0.019287
      f+3     :     0.013942
      f-3     :     0.014434
      g0      :     0.002237  g :     0.014533
      g+1     :     0.002562
      g-1     :     0.001664
      g+2     :     0.001496
      g-2     :     0.001828
      g+3     :     0.001183
      g-3     :     0.001496
      g+4     :     0.001155
      g-4     :     0.000911
  8 C s       :     2.574918  s :     2.574918
      pz      :     0.940456  p :     2.701964
      px      :     0.952810
      py      :     0.808698
      dz2     :     0.132135  d :     0.509888
      dxz     :     0.139400
      dyz     :     0.050027
      dx2y2   :     0.093615
      dxy     :     0.094712
      f0      :     0.017864  f :     0.116621
      f+1     :     0.025264
      f-1     :     0.010895
      f+2     :     0.021919
      f-2     :     0.015671
      f+3     :     0.011347
      f-3     :     0.013661
      g0      :     0.001055  g :     0.011815
      g+1     :     0.001945
      g-1     :     0.000731
      g+2     :     0.001222
      g-2     :     0.001375
      g+3     :     0.001186
      g-3     :     0.001857
      g+4     :     0.001364
      g-4     :     0.001081
  9 H s       :     0.777701  s :     0.777701
      pz      :     0.088542  p :     0.186266
      px      :     0.048495
      py      :     0.049230
      dz2     :     0.020065  d :     0.065564
      dxz     :     0.020698
      dyz     :     0.019544
      dx2y2   :     0.002687
      dxy     :     0.002571
      f0      :     0.003060  f :     0.009679
      f+1     :     0.002724
      f-1     :     0.002371
      f+2     :     0.000781
      f-2     :     0.000667
      f+3     :     0.000040
      f-3     :     0.000035
 10 C s       :     2.584869  s :     2.584869
      pz      :     0.969723  p :     2.717272
      px      :     0.946203
      py      :     0.801346
      dz2     :     0.112560  d :     0.507820
      dxz     :     0.176260
      dyz     :     0.087481
      dx2y2   :     0.059655
      dxy     :     0.071864
      f0      :     0.022886  f :     0.114009
      f+1     :     0.026466
      f-1     :     0.018597
      f+2     :     0.013899
      f-2     :     0.010412
      f+3     :     0.011756
      f-3     :     0.009994
      g0      :     0.002384  g :     0.011662
      g+1     :     0.001698
      g-1     :     0.001205
      g+2     :     0.001373
      g-2     :     0.001200
      g+3     :     0.000451
      g-3     :     0.001121
      g+4     :     0.001357
      g-4     :     0.000873
 11 H s       :     0.789028  s :     0.789028
      pz      :     0.066865  p :     0.186549
      px      :     0.061628
      py      :     0.058056
      dz2     :     0.019368  d :     0.064586
      dxz     :     0.012813
      dyz     :     0.011288
      dx2y2   :     0.011175
      dxy     :     0.009942
      f0      :     0.001598  f :     0.009637
      f+1     :     0.001968
      f-1     :     0.001202
      f+2     :     0.001776
      f-2     :     0.001616
      f+3     :     0.000735
      f-3     :     0.000742
 12 C s       :     2.586263  s :     2.586263
      pz      :     0.989656  p :     2.717986
      px      :     0.923687
      py      :     0.804643
      dz2     :     0.157042  d :     0.507895
      dxz     :     0.140867
      dyz     :     0.105256
      dx2y2   :     0.056295
      dxy     :     0.048435
      f0      :     0.024294  f :     0.113862
      f+1     :     0.025670
      f-1     :     0.019559
      f+2     :     0.018334
      f-2     :     0.013763
      f+3     :     0.004991
      f-3     :     0.007250
      g0      :     0.001885  g :     0.011607
      g+1     :     0.002362
      g-1     :     0.001647
      g+2     :     0.001182
      g-2     :     0.001449
      g+3     :     0.000926
      g-3     :     0.001114
      g+4     :     0.000395
      g-4     :     0.000647
 13 H s       :     0.790817  s :     0.790817
      pz      :     0.046590  p :     0.186566
      px      :     0.084794
      py      :     0.055181
      dz2     :     0.008118  d :     0.064407
      dxz     :     0.019744
      dyz     :     0.004069
      dx2y2   :     0.015624
      dxy     :     0.016851
      f0      :     0.000967  f :     0.009630
      f+1     :     0.001898
      f-1     :     0.000335
      f+2     :     0.001418
      f-2     :     0.001144
      f+3     :     0.002087
      f-3     :     0.001782
 14 C s       :     2.585740  s :     2.585740
      pz      :     0.945980  p :     2.717061
      px      :     0.957171
      py      :     0.813910
      dz2     :     0.135787  d :     0.508017
      dxz     :     0.137306
      dyz     :     0.047868
      dx2y2   :     0.093365
      dxy     :     0.093691
      f0      :     0.017723  f :     0.113733
      f+1     :     0.024968
      f-1     :     0.011015
      f+2     :     0.021062
      f-2     :     0.014996
      f+3     :     0.011019
      f-3     :     0.012950
      g0      :     0.001055  g :     0.011629
      g+1     :     0.001961
      g-1     :     0.000771
      g+2     :     0.001186
      g-2     :     0.001393
      g+3     :     0.001123
      g-3     :     0.001762
      g+4     :     0.001336
      g-4     :     0.001043
 15 H s       :     0.790171  s :     0.790171
      pz      :     0.087784  p :     0.186527
      px      :     0.048576
      py      :     0.050167
      dz2     :     0.019567  d :     0.064514
      dxz     :     0.020817
      dyz     :     0.019162
      dx2y2   :     0.002662
      dxy     :     0.002306
      f0      :     0.003028  f :     0.009629
      f+1     :     0.002728
      f-1     :     0.002326
      f+2     :     0.000808
      f-2     :     0.000666
      f+3     :     0.000041
      f-3     :     0.000032
 16 C s       :     2.575442  s :     2.575442
      pz      :     0.960473  p :     2.709400
      px      :     0.947555
      py      :     0.801372
      dz2     :     0.114321  d :     0.507314
      dxz     :     0.171498
      dyz     :     0.086916
      dx2y2   :     0.061714
      dxy     :     0.072865
      f0      :     0.023070  f :     0.116326
      f+1     :     0.027332
      f-1     :     0.019207
      f+2     :     0.014099
      f-2     :     0.010670
      f+3     :     0.011928
      f-3     :     0.010020
      g0      :     0.002382  g :     0.011800
      g+1     :     0.001782
      g-1     :     0.001231
      g+2     :     0.001388
      g-2     :     0.001244
      g+3     :     0.000457
      g-3     :     0.001129
      g+4     :     0.001328
      g-4     :     0.000860
 17 H s       :     0.780184  s :     0.780184
      pz      :     0.066456  p :     0.197663
      px      :     0.071134
      py      :     0.060073
      dz2     :     0.019707  d :     0.066523
      dxz     :     0.013032
      dyz     :     0.011531
      dx2y2   :     0.012090
      dxy     :     0.010164
      f0      :     0.001608  f :     0.009739
      f+1     :     0.001941
      f-1     :     0.001259
      f+2     :     0.001804
      f-2     :     0.001639
      f+3     :     0.000738
      f-3     :     0.000751
 18 C s       :     2.544552  s :     2.544552
      pz      :     0.928606  p :     2.696103
      px      :     0.933728
      py      :     0.833768
      dz2     :     0.181434  d :     0.882937
      dxz     :     0.168201
      dyz     :     0.169582
      dx2y2   :     0.167101
      dxy     :     0.196620
      f0      :     0.029480  f :     0.240037
      f+1     :     0.029865
      f-1     :     0.041231
      f+2     :     0.027317
      f-2     :     0.036372
      f+3     :     0.044476
      f-3     :     0.031296
      g0      :     0.001632  g :     0.015455
      g+1     :     0.001464
      g-1     :     0.001769
      g+2     :     0.001642
      g-2     :     0.001263
      g+3     :     0.001973
      g-3     :     0.001676
      g+4     :     0.002136
      g-4     :     0.001902
 19 C s       :     2.538110  s :     2.538110
      pz      :     0.936785  p :     2.758676
      px      :     0.903009
      py      :     0.918882
      dz2     :     0.073000  d :     0.393543
      dxz     :     0.096190
      dyz     :     0.048217
      dx2y2   :     0.098240
      dxy     :     0.077897
      f0      :     0.012355  f :     0.075598
      f+1     :     0.007264
      f-1     :     0.004941
      f+2     :     0.007621
      f-2     :     0.014950
      f+3     :     0.015445
      f-3     :     0.013022
      g0      :     0.000166  g :     0.003909
      g+1     :     0.000599
      g-1     :     0.000353
      g+2     :     0.000212
      g-2     :     0.000298
      g+3     :     0.000169
      g-3     :     0.000689
      g+4     :     0.000468
      g-4     :     0.000954
 20 H s       :     0.782727  s :     0.782727
      pz      :     0.064104  p :     0.189718
      px      :     0.070305
      py      :     0.055308
      dz2     :     0.018136  d :     0.067490
      dxz     :     0.012837
      dyz     :     0.006948
      dx2y2   :     0.014687
      dxy     :     0.014882
      f0      :     0.000854  f :     0.009371
      f+1     :     0.002231
      f-1     :     0.000605
      f+2     :     0.001566
      f-2     :     0.001422
      f+3     :     0.001633
      f-3     :     0.001060
 21 H s       :     0.779408  s :     0.779408
      pz      :     0.058378  p :     0.189230
      px      :     0.051745
      py      :     0.079107
      dz2     :     0.011352  d :     0.067521
      dxz     :     0.004379
      dyz     :     0.017179
      dx2y2   :     0.014533
      dxy     :     0.020078
      f0      :     0.000614  f :     0.009451
      f+1     :     0.000304
      f-1     :     0.002216
      f+2     :     0.001354
      f-2     :     0.001027
      f+3     :     0.002097
      f-3     :     0.001840
 22 H s       :     0.782799  s :     0.782799
      pz      :     0.084726  p :     0.190308
      px      :     0.053278
      py      :     0.052304
      dz2     :     0.017950  d :     0.067619
      dxz     :     0.021597
      dyz     :     0.022479
      dx2y2   :     0.001702
      dxy     :     0.003890
      f0      :     0.002683  f :     0.009385
      f+1     :     0.002525
      f-1     :     0.002467
      f+2     :     0.000578
      f-2     :     0.001035
      f+3     :     0.000018
      f-3     :     0.000079
 23 C s       :     2.536505  s :     2.536505
      pz      :     0.882543  p :     2.755582
      px      :     0.934592
      py      :     0.938448
      dz2     :     0.091086  d :     0.383438
      dxz     :     0.092430
      dyz     :     0.082199
      dx2y2   :     0.050036
      dxy     :     0.067687
      f0      :     0.016778  f :     0.074503
      f+1     :     0.016003
      f-1     :     0.013349
      f+2     :     0.008367
      f-2     :     0.010034
      f+3     :     0.001157
      f-3     :     0.008814
      g0      :     0.000965  g :     0.003850
      g+1     :     0.000685
      g-1     :     0.000746
      g+2     :     0.000296
      g-2     :     0.000548
      g+3     :     0.000040
      g-3     :     0.000376
      g+4     :     0.000052
      g-4     :     0.000143
 24 H s       :     0.778540  s :     0.778540
      pz      :     0.051475  p :     0.198387
      px      :     0.080867
      py      :     0.066044
      dz2     :     0.005577  d :     0.068657
      dxz     :     0.018672
      dyz     :     0.005812
      dx2y2   :     0.023227
      dxy     :     0.015369
      f0      :     0.001086  f :     0.009510
      f+1     :     0.001052
      f-1     :     0.000510
      f+2     :     0.000615
      f-2     :     0.001419
      f+3     :     0.003161
      f-3     :     0.001668
 25 H s       :     0.774788  s :     0.774788
      pz      :     0.053312  p :     0.190553
      px      :     0.054751
      py      :     0.082490
      dz2     :     0.011306  d :     0.067711
      dxz     :     0.003252
      dyz     :     0.018443
      dx2y2   :     0.011377
      dxy     :     0.023333
      f0      :     0.000585  f :     0.009447
      f+1     :     0.000152
      f-1     :     0.002412
      f+2     :     0.001556
      f-2     :     0.000978
      f+3     :     0.002468
      f-3     :     0.001295
 26 H s       :     0.780692  s :     0.780692
      pz      :     0.058993  p :     0.190476
      px      :     0.070081
      py      :     0.061401
      dz2     :     0.016918  d :     0.067423
      dxz     :     0.011835
      dyz     :     0.008443
      dx2y2   :     0.017619
      dxy     :     0.012608
      f0      :     0.000779  f :     0.009380
      f+1     :     0.001854
      f-1     :     0.001006
      f+2     :     0.001505
      f-2     :     0.001524
      f+3     :     0.001862
      f-3     :     0.000851
 27 C s       :     2.537860  s :     2.537860
      pz      :     0.918989  p :     2.754282
      px      :     0.907227
      py      :     0.928067
      dz2     :     0.118567  d :     0.384263
      dxz     :     0.060409
      dyz     :     0.036858
      dx2y2   :     0.076937
      dxy     :     0.091492
      f0      :     0.009137  f :     0.074512
      f+1     :     0.015147
      f-1     :     0.006882
      f+2     :     0.012535
      f-2     :     0.009446
      f+3     :     0.010966
      f-3     :     0.010400
      g0      :     0.000307  g :     0.003848
      g+1     :     0.000640
      g-1     :     0.000249
      g+2     :     0.000242
      g-2     :     0.000517
      g+3     :     0.000751
      g-3     :     0.000399
      g+4     :     0.000428
      g-4     :     0.000315
 28 H s       :     0.776259  s :     0.776259
      pz      :     0.055289  p :     0.189791
      px      :     0.052452
      py      :     0.082050
      dz2     :     0.010752  d :     0.067359
      dxz     :     0.003785
      dyz     :     0.017106
      dx2y2   :     0.013471
      dxy     :     0.022246
      f0      :     0.000636  f :     0.009418
      f+1     :     0.000283
      f-1     :     0.002120
      f+2     :     0.001245
      f-2     :     0.000976
      f+3     :     0.002395
      f-3     :     0.001763
 29 H s       :     0.781142  s :     0.781142
      pz      :     0.052856  p :     0.197293
      px      :     0.075013
      py      :     0.069424
      dz2     :     0.005318  d :     0.068140
      dxz     :     0.017317
      dyz     :     0.007332
      dx2y2   :     0.024834
      dxy     :     0.013339
      f0      :     0.001185  f :     0.009454
      f+1     :     0.000890
      f-1     :     0.000546
      f+2     :     0.000360
      f-2     :     0.001665
      f+3     :     0.002937
      f-3     :     0.001871
 30 H s       :     0.781293  s :     0.781293
      pz      :     0.083272  p :     0.190171
      px      :     0.052905
      py      :     0.053994
      dz2     :     0.019306  d :     0.067276
      dxz     :     0.020099
      dyz     :     0.022844
      dx2y2   :     0.001607
      dxy     :     0.003420
      f0      :     0.002960  f :     0.009368
      f+1     :     0.002438
      f-1     :     0.002631
      f+2     :     0.000451
      f-2     :     0.000829
      f+3     :     0.000010
      f-3     :     0.000048
 31 C s       :     2.557928  s :     2.557928
      pz      :     0.843919  p :     2.655156
      px      :     0.824505
      py      :     0.986731
      dz2     :     0.172163  d :     0.769773
      dxz     :     0.126561
      dyz     :     0.157482
      dx2y2   :     0.164632
      dxy     :     0.148935
      f0      :     0.028874  f :     0.203214
      f+1     :     0.025993
      f-1     :     0.027746
      f+2     :     0.022317
      f-2     :     0.037801
      f+3     :     0.022318
      f-3     :     0.038166
      g0      :     0.001188  g :     0.020536
      g+1     :     0.003619
      g-1     :     0.001672
      g+2     :     0.002212
      g-2     :     0.002655
      g+3     :     0.003060
      g-3     :     0.002571
      g+4     :     0.001911
      g-4     :     0.001649
 32 C s       :     2.562219  s :     2.562219
      pz      :     0.879890  p :     2.705785
      px      :     0.903967
      py      :     0.921929
      dz2     :     0.117800  d :     0.617578
      dxz     :     0.087049
      dyz     :     0.129407
      dx2y2   :     0.138563
      dxy     :     0.144759
      f0      :     0.020352  f :     0.152259
      f+1     :     0.013833
      f-1     :     0.021427
      f+2     :     0.014604
      f-2     :     0.029880
      f+3     :     0.017249
      f-3     :     0.034914
      g0      :     0.000881  g :     0.013653
      g+1     :     0.001659
      g-1     :     0.001437
      g+2     :     0.001550
      g-2     :     0.001215
      g+3     :     0.001888
      g-3     :     0.001751
      g+4     :     0.001816
      g-4     :     0.001457
 33 C s       :     2.571738  s :     2.571738
      pz      :     0.887029  p :     2.703212
      px      :     0.879168
      py      :     0.937015
      dz2     :     0.129761  d :     0.528561
      dxz     :     0.086130
      dyz     :     0.095006
      dx2y2   :     0.093540
      dxy     :     0.124125
      f0      :     0.011025  f :     0.117450
      f+1     :     0.014887
      f-1     :     0.019626
      f+2     :     0.015501
      f-2     :     0.024069
      f+3     :     0.014791
      f-3     :     0.017552
      g0      :     0.000760  g :     0.011824
      g+1     :     0.001578
      g-1     :     0.000938
      g+2     :     0.001610
      g-2     :     0.001521
      g+3     :     0.001571
      g-3     :     0.002348
      g+4     :     0.000665
      g-4     :     0.000833
 34 H s       :     0.770343  s :     0.770343
      pz      :     0.051715  p :     0.202647
      px      :     0.060369
      py      :     0.090563
      dz2     :     0.005661  d :     0.068715
      dxz     :     0.006608
      dyz     :     0.018391
      dx2y2   :     0.021094
      dxy     :     0.016961
      f0      :     0.001223  f :     0.009849
      f+1     :     0.000463
      f-1     :     0.001007
      f+2     :     0.000543
      f-2     :     0.001690
      f+3     :     0.001856
      f-3     :     0.003066
 35 C s       :     2.583271  s :     2.583271
      pz      :     0.884230  p :     2.749475
      px      :     0.889002
      py      :     0.976243
      dz2     :     0.066038  d :     0.509824
      dxz     :     0.082635
      dyz     :     0.116198
      dx2y2   :     0.132974
      dxy     :     0.111979
      f0      :     0.014850  f :     0.114050
      f+1     :     0.006176
      f-1     :     0.017765
      f+2     :     0.012387
      f-2     :     0.021283
      f+3     :     0.012723
      f-3     :     0.028866
      g0      :     0.000848  g :     0.011712
      g+1     :     0.000541
      g-1     :     0.001755
      g+2     :     0.001168
      g-2     :     0.001124
      g+3     :     0.001873
      g-3     :     0.001170
      g+4     :     0.001836
      g-4     :     0.001398
 36 H s       :     0.794656  s :     0.794656
      pz      :     0.070160  p :     0.190534
      px      :     0.075640
      py      :     0.044734
      dz2     :     0.016670  d :     0.065037
      dxz     :     0.013684
      dyz     :     0.010724
      dx2y2   :     0.010170
      dxy     :     0.013789
      f0      :     0.001087  f :     0.009745
      f+1     :     0.002483
      f-1     :     0.000380
      f+2     :     0.001653
      f-2     :     0.002237
      f+3     :     0.000829
      f-3     :     0.001077
 37 C s       :     2.584102  s :     2.584102
      pz      :     0.871326  p :     2.716267
      px      :     0.896476
      py      :     0.948465
      dz2     :     0.076473  d :     0.529110
      dxz     :     0.075613
      dyz     :     0.132191
      dx2y2   :     0.132138
      dxy     :     0.112694
      f0      :     0.019016  f :     0.116864
      f+1     :     0.013752
      f-1     :     0.008507
      f+2     :     0.011041
      f-2     :     0.023813
      f+3     :     0.012201
      f-3     :     0.028535
      g0      :     0.000777  g :     0.011980
      g+1     :     0.001744
      g-1     :     0.000869
      g+2     :     0.001300
      g-2     :     0.001143
      g+3     :     0.001819
      g-3     :     0.001267
      g+4     :     0.001642
      g-4     :     0.001418
 38 H s       :     0.791371  s :     0.791371
      pz      :     0.063482  p :     0.186249
      px      :     0.049147
      py      :     0.073621
      dz2     :     0.014757  d :     0.064305
      dxz     :     0.009112
      dyz     :     0.013883
      dx2y2   :     0.013128
      dxy     :     0.013424
      f0      :     0.000802  f :     0.009613
      f+1     :     0.000381
      f-1     :     0.002392
      f+2     :     0.001785
      f-2     :     0.001849
      f+3     :     0.001090
      f-3     :     0.001314
 39 C s       :     2.571063  s :     2.571063
      pz      :     0.910985  p :     2.742191
      px      :     0.904049
      py      :     0.927157
      dz2     :     0.114425  d :     0.499852
      dxz     :     0.082984
      dyz     :     0.096488
      dx2y2   :     0.088771
      dxy     :     0.117184
      f0      :     0.011493  f :     0.115310
      f+1     :     0.015089
      f-1     :     0.018712
      f+2     :     0.015137
      f-2     :     0.024226
      f+3     :     0.013862
      f-3     :     0.016790
      g0      :     0.000778  g :     0.011642
      g+1     :     0.001438
      g-1     :     0.000914
      g+2     :     0.001622
      g-2     :     0.001579
      g+3     :     0.001579
      g-3     :     0.002208
      g+4     :     0.000614
      g-4     :     0.000911
 40 H s       :     0.773674  s :     0.773674
      pz      :     0.051652  p :     0.200789
      px      :     0.066209
      py      :     0.082928
      dz2     :     0.005210  d :     0.068246
      dxz     :     0.006030
      dyz     :     0.018609
      dx2y2   :     0.021476
      dxy     :     0.016921
      f0      :     0.001290  f :     0.009923
      f+1     :     0.000430
      f-1     :     0.000989
      f+2     :     0.000721
      f-2     :     0.001524
      f+3     :     0.001820
      f-3     :     0.003150
 41 C s       :     2.530801  s :     2.530801
      pz      :     0.907371  p :     2.716092
      px      :     0.907275
      py      :     0.901446
      dz2     :     0.169817  d :     0.789282
      dxz     :     0.133423
      dyz     :     0.169113
      dx2y2   :     0.159202
      dxy     :     0.157727
      f0      :     0.024968  f :     0.197270
      f+1     :     0.028654
      f-1     :     0.036703
      f+2     :     0.021237
      f-2     :     0.026427
      f+3     :     0.026053
      f-3     :     0.033228
      g0      :     0.001364  g :     0.011453
      g+1     :     0.001301
      g-1     :     0.001470
      g+2     :     0.001106
      g-2     :     0.001223
      g+3     :     0.001037
      g-3     :     0.001051
      g+4     :     0.001557
      g-4     :     0.001343
 42 C s       :     2.534522  s :     2.534522
      pz      :     0.934548  p :     2.740759
      px      :     0.886362
      py      :     0.919849
      dz2     :     0.088039  d :     0.394475
      dxz     :     0.058467
      dyz     :     0.060560
      dx2y2   :     0.073475
      dxy     :     0.113934
      f0      :     0.010774  f :     0.075047
      f+1     :     0.010315
      f-1     :     0.004355
      f+2     :     0.012417
      f-2     :     0.008848
      f+3     :     0.014581
      f-3     :     0.013757
      g0      :     0.000334  g :     0.003798
      g+1     :     0.000430
      g-1     :     0.000175
      g+2     :     0.000390
      g-2     :     0.000298
      g+3     :     0.000291
      g-3     :     0.000488
      g+4     :     0.000969
      g-4     :     0.000423
 43 H s       :     0.777879  s :     0.777879
      pz      :     0.085069  p :     0.190639
      px      :     0.049042
      py      :     0.056528
      dz2     :     0.018008  d :     0.067511
      dxz     :     0.021661
      dyz     :     0.023756
      dx2y2   :     0.001432
      dxy     :     0.002654
      f0      :     0.002798  f :     0.009375
      f+1     :     0.002479
      f-1     :     0.002881
      f+2     :     0.000465
      f-2     :     0.000700
      f+3     :     0.000018
      f-3     :     0.000034
 44 H s       :     0.777430  s :     0.777430
      pz      :     0.063584  p :     0.191136
      px      :     0.050028
      py      :     0.077525
      dz2     :     0.018670  d :     0.067690
      dxz     :     0.005999
      dyz     :     0.012817
      dx2y2   :     0.012058
      dxy     :     0.018145
      f0      :     0.000892  f :     0.009386
      f+1     :     0.000159
      f-1     :     0.002639
      f+2     :     0.001399
      f-2     :     0.001541
      f+3     :     0.001475
      f-3     :     0.001281
 45 H s       :     0.775707  s :     0.775707
      pz      :     0.059050  p :     0.204556
      px      :     0.066950
      py      :     0.078556
      dz2     :     0.008289  d :     0.068920
      dxz     :     0.010449
      dyz     :     0.012874
      dx2y2   :     0.024560
      dxy     :     0.012748
      f0      :     0.000847  f :     0.009376
      f+1     :     0.001042
      f-1     :     0.001051
      f+2     :     0.000242
      f-2     :     0.001809
      f+3     :     0.002316
      f-3     :     0.002069
 46 C s       :     2.533141  s :     2.533141
      pz      :     0.880365  p :     2.743121
      px      :     0.930799
      py      :     0.931957
      dz2     :     0.089518  d :     0.394758
      dxz     :     0.071017
      dyz     :     0.118408
      dx2y2   :     0.060164
      dxy     :     0.055650
      f0      :     0.015009  f :     0.075352
      f+1     :     0.016954
      f-1     :     0.015903
      f+2     :     0.009467
      f-2     :     0.008379
      f+3     :     0.005630
      f-3     :     0.004011
      g0      :     0.000828  g :     0.003805
      g+1     :     0.000756
      g-1     :     0.000910
      g+2     :     0.000389
      g-2     :     0.000285
      g+3     :     0.000261
      g-3     :     0.000202
      g+4     :     0.000058
      g-4     :     0.000117
 47 H s       :     0.775346  s :     0.775346
      pz      :     0.056708  p :     0.204120
      px      :     0.069351
      py      :     0.078061
      dz2     :     0.011492  d :     0.069167
      dxz     :     0.008388
      dyz     :     0.014002
      dx2y2   :     0.023706
      dxy     :     0.011578
      f0      :     0.000577  f :     0.009436
      f+1     :     0.000859
      f-1     :     0.001694
      f+2     :     0.000908
      f-2     :     0.001564
      f+3     :     0.001629
      f-3     :     0.002204
 48 H s       :     0.777413  s :     0.777413
      pz      :     0.058017  p :     0.191202
      px      :     0.055810
      py      :     0.077375
      dz2     :     0.016650  d :     0.067706
      dxz     :     0.005397
      dyz     :     0.014933
      dx2y2   :     0.012879
      dxy     :     0.017847
      f0      :     0.000748  f :     0.009385
      f+1     :     0.000120
      f-1     :     0.002795
      f+2     :     0.001497
      f-2     :     0.001440
      f+3     :     0.001363
      f-3     :     0.001421
 49 H s       :     0.774515  s :     0.774515
      pz      :     0.049508  p :     0.192345
      px      :     0.085880
      py      :     0.056957
      dz2     :     0.006272  d :     0.068000
      dxz     :     0.021276
      dyz     :     0.002231
      dx2y2   :     0.015192
      dxy     :     0.023028
      f0      :     0.000976  f :     0.009408
      f+1     :     0.001427
      f-1     :     0.000295
      f+2     :     0.001419
      f-2     :     0.000610
      f+3     :     0.002223
      f-3     :     0.002459
 50 C s       :     2.530730  s :     2.530730
      pz      :     0.932023  p :     2.743126
      px      :     0.916481
      py      :     0.894623
      dz2     :     0.093230  d :     0.412710
      dxz     :     0.029356
      dyz     :     0.105146
      dx2y2   :     0.118955
      dxy     :     0.066024
      f0      :     0.009061  f :     0.077100
      f+1     :     0.008109
      f-1     :     0.009896
      f+2     :     0.008782
      f-2     :     0.012956
      f+3     :     0.012198
      f-3     :     0.016098
      g0      :     0.000391  g :     0.003918
      g+1     :     0.000159
      g-1     :     0.000366
      g+2     :     0.000295
      g-2     :     0.000513
      g+3     :     0.000590
      g-3     :     0.000251
      g+4     :     0.000521
      g-4     :     0.000833
 51 H s       :     0.779324  s :     0.779324
      pz      :     0.085599  p :     0.190453
      px      :     0.051472
      py      :     0.053382
      dz2     :     0.018564  d :     0.067890
      dxz     :     0.021349
      dyz     :     0.022935
      dx2y2   :     0.002457
      dxy     :     0.002585
      f0      :     0.002876  f :     0.009381
      f+1     :     0.002288
      f-1     :     0.002702
      f+2     :     0.000677
      f-2     :     0.000761
      f+3     :     0.000028
      f-3     :     0.000048
 52 H s       :     0.779252  s :     0.779252
      pz      :     0.054313  p :     0.190484
      px      :     0.084242
      py      :     0.051929
      dz2     :     0.007213  d :     0.067889
      dxz     :     0.021747
      dyz     :     0.002394
      dx2y2   :     0.014204
      dxy     :     0.022331
      f0      :     0.000933  f :     0.009379
      f+1     :     0.001616
      f-1     :     0.000245
      f+2     :     0.001570
      f-2     :     0.000483
      f+3     :     0.001926
      f-3     :     0.002606
 53 H s       :     0.776078  s :     0.776078
      pz      :     0.065688  p :     0.190960
      px      :     0.055058
      py      :     0.070214
      dz2     :     0.019658  d :     0.068188
      dxz     :     0.006636
      dyz     :     0.012679
      dx2y2   :     0.014467
      dxy     :     0.014748
      f0      :     0.001046  f :     0.009449
      f+1     :     0.000298
      f-1     :     0.002463
      f+2     :     0.001607
      f-2     :     0.001480
      f+3     :     0.001025
      f-3     :     0.001530
 54 C s       :     2.605820  s :     2.605820
      pz      :     0.829775  p :     2.578068
      px      :     0.998764
      py      :     0.749530
      dz2     :     0.263620  d :     1.156991
      dxz     :     0.251553
      dyz     :     0.227769
      dx2y2   :     0.229201
      dxy     :     0.184848
      f0      :     0.053202  f :     0.364785
      f+1     :     0.054038
      f-1     :     0.045765
      f+2     :     0.071112
      f-2     :     0.059926
      f+3     :     0.042192
      f-3     :     0.038552
      g0      :     0.002802  g :     0.049867
      g+1     :     0.007095
      g-1     :     0.007720
      g+2     :     0.007016
      g-2     :     0.006476
      g+3     :     0.007665
      g-3     :     0.005637
      g+4     :     0.003013
      g-4     :     0.002442
 55 C s       :     2.568287  s :     2.568287
      pz      :     0.965739  p :     2.756633
      px      :     0.937375
      py      :     0.853519
      dz2     :     0.158705  d :     0.628192
      dxz     :     0.151707
      dyz     :     0.100979
      dx2y2   :     0.122371
      dxy     :     0.094429
      f0      :     0.026987  f :     0.156121
      f+1     :     0.022849
      f-1     :     0.016529
      f+2     :     0.031713
      f-2     :     0.021960
      f+3     :     0.017664
      f-3     :     0.018419
      g0      :     0.001123  g :     0.014835
      g+1     :     0.002102
      g-1     :     0.001658
      g+2     :     0.002361
      g-2     :     0.002009
      g+3     :     0.001558
      g-3     :     0.001514
      g+4     :     0.001214
      g-4     :     0.001297
 56 C s       :     2.577486  s :     2.577486
      pz      :     0.908259  p :     2.683518
      px      :     0.983632
      py      :     0.791628
      dz2     :     0.091243  d :     0.508727
      dxz     :     0.153072
      dyz     :     0.067650
      dx2y2   :     0.091113
      dxy     :     0.105649
      f0      :     0.023328  f :     0.117196
      f+1     :     0.015332
      f-1     :     0.010918
      f+2     :     0.021720
      f-2     :     0.014588
      f+3     :     0.017628
      f-3     :     0.013683
      g0      :     0.000854  g :     0.011855
      g+1     :     0.002181
      g-1     :     0.000677
      g+2     :     0.001425
      g-2     :     0.001464
      g+3     :     0.001535
      g-3     :     0.000969
      g+4     :     0.001581
      g-4     :     0.001171
 57 H s       :     0.774883  s :     0.774883
      pz      :     0.077715  p :     0.194140
      px      :     0.055295
      py      :     0.061130
      dz2     :     0.019482  d :     0.066306
      dxz     :     0.014761
      dyz     :     0.014089
      dx2y2   :     0.009234
      dxy     :     0.008740
      f0      :     0.001958  f :     0.009741
      f+1     :     0.001335
      f-1     :     0.001871
      f+2     :     0.001854
      f-2     :     0.001761
      f+3     :     0.000416
      f-3     :     0.000547
 58 C s       :     2.585661  s :     2.585661
      pz      :     0.921397  p :     2.715288
      px      :     0.968183
      py      :     0.825707
      dz2     :     0.091888  d :     0.498591
      dxz     :     0.164647
      dyz     :     0.057144
      dx2y2   :     0.088829
      dxy     :     0.096083
      f0      :     0.023496  f :     0.112993
      f+1     :     0.012685
      f-1     :     0.012298
      f+2     :     0.021390
      f-2     :     0.013483
      f+3     :     0.013397
      f-3     :     0.016243
      g0      :     0.000952  g :     0.011644
      g+1     :     0.001425
      g-1     :     0.001389
      g+2     :     0.001526
      g-2     :     0.001407
      g+3     :     0.000846
      g-3     :     0.001416
      g+4     :     0.001451
      g-4     :     0.001232
 59 H s       :     0.787436  s :     0.787436
      pz      :     0.073394  p :     0.186010
      px      :     0.060555
      py      :     0.052061
      dz2     :     0.019003  d :     0.064544
      dxz     :     0.014336
      dyz     :     0.013030
      dx2y2   :     0.009842
      dxy     :     0.008334
      f0      :     0.001841  f :     0.009665
      f+1     :     0.002071
      f-1     :     0.001032
      f+2     :     0.001979
      f-2     :     0.001665
      f+3     :     0.000615
      f-3     :     0.000462
 60 C s       :     2.588761  s :     2.588761
      pz      :     0.945701  p :     2.695270
      px      :     0.943689
      py      :     0.805880
      dz2     :     0.149912  d :     0.507410
      dxz     :     0.114239
      dyz     :     0.094522
      dx2y2   :     0.087494
      dxy     :     0.061243
      f0      :     0.021535  f :     0.113653
      f+1     :     0.018679
      f-1     :     0.014929
      f+2     :     0.022185
      f-2     :     0.018674
      f+3     :     0.008948
      f-3     :     0.008703
      g0      :     0.000936  g :     0.011565
      g+1     :     0.001425
      g-1     :     0.001629
      g+2     :     0.002088
      g-2     :     0.001897
      g+3     :     0.001300
      g-3     :     0.001271
      g+4     :     0.000412
      g-4     :     0.000607
 61 H s       :     0.787674  s :     0.787674
      pz      :     0.043875  p :     0.184214
      px      :     0.090362
      py      :     0.049977
      dz2     :     0.005055  d :     0.063938
      dxz     :     0.022374
      dyz     :     0.001919
      dx2y2   :     0.015671
      dxy     :     0.018920
      f0      :     0.001342  f :     0.009571
      f+1     :     0.001163
      f-1     :     0.000243
      f+2     :     0.001702
      f-2     :     0.000605
      f+3     :     0.002261
      f-3     :     0.002254
 62 C s       :     2.585857  s :     2.585857
      pz      :     0.919658  p :     2.717334
      px      :     0.982630
      py      :     0.815046
      dz2     :     0.092286  d :     0.498829
      dxz     :     0.152364
      dyz     :     0.066383
      dx2y2   :     0.092764
      dxy     :     0.095031
      f0      :     0.022859  f :     0.113105
      f+1     :     0.014332
      f-1     :     0.010858
      f+2     :     0.021547
      f-2     :     0.013520
      f+3     :     0.016639
      f-3     :     0.013349
      g0      :     0.000867  g :     0.011664
      g+1     :     0.002172
      g-1     :     0.000696
      g+2     :     0.001375
      g-2     :     0.001476
      g+3     :     0.001491
      g-3     :     0.000862
      g+4     :     0.001560
      g-4     :     0.001166
 63 H s       :     0.787939  s :     0.787939
      pz      :     0.074370  p :     0.186079
      px      :     0.049258
      py      :     0.062450
      dz2     :     0.019098  d :     0.064525
      dxz     :     0.014461
      dyz     :     0.013683
      dx2y2   :     0.008835
      dxy     :     0.008448
      f0      :     0.001941  f :     0.009667
      f+1     :     0.001324
      f-1     :     0.001821
      f+2     :     0.001871
      f-2     :     0.001744
      f+3     :     0.000415
      f-3     :     0.000550
 64 C s       :     2.578001  s :     2.578001
      pz      :     0.907491  p :     2.683023
      px      :     0.978459
      py      :     0.797073
      dz2     :     0.090675  d :     0.509225
      dxz     :     0.166591
      dyz     :     0.057443
      dx2y2   :     0.094855
      dxy     :     0.099661
      f0      :     0.024387  f :     0.117409
      f+1     :     0.013779
      f-1     :     0.011945
      f+2     :     0.022198
      f-2     :     0.014052
      f+3     :     0.013679
      f-3     :     0.017369
      g0      :     0.000976  g :     0.011894
      g+1     :     0.001454
      g-1     :     0.001321
      g+2     :     0.001552
      g-2     :     0.001421
      g+3     :     0.000961
      g-3     :     0.001451
      g+4     :     0.001487
      g-4     :     0.001271
 65 H s       :     0.778515  s :     0.778515
      pz      :     0.071065  p :     0.187184
      px      :     0.066238
      py      :     0.049881
      dz2     :     0.018873  d :     0.065148
      dxz     :     0.014497
      dyz     :     0.012633
      dx2y2   :     0.010371
      dxy     :     0.008774
      f0      :     0.001766  f :     0.009673
      f+1     :     0.002085
      f-1     :     0.001024
      f+2     :     0.001988
      f-2     :     0.001665
      f+3     :     0.000654
      f-3     :     0.000491
 66 H s       :     0.685387  s :     0.685387
      pz      :     0.113117  p :     0.336691
      px      :     0.087226
      py      :     0.136348
      dz2     :     0.032998  d :     0.135781
      dxz     :     0.014504
      dyz     :     0.030275
      dx2y2   :     0.025105
      dxy     :     0.032899
      f0      :     0.001436  f :     0.023708
      f+1     :     0.001174
      f-1     :     0.007406
      f+2     :     0.003593
      f-2     :     0.003428
      f+3     :     0.003440
      f-3     :     0.003231
 67 O s       :     3.251941  s :     3.251941
      pz      :     1.522846  p :     4.378572
      px      :     1.515985
      py      :     1.339741
      dz2     :     0.025906  d :     0.093788
      dxz     :     0.030394
      dyz     :     0.009665
      dx2y2   :     0.017823
      dxy     :     0.010001
      f0      :     0.003376  f :     0.020928
      f+1     :     0.006757
      f-1     :     0.000785
      f+2     :     0.003879
      f-2     :     0.003068
      f+3     :     0.001824
      f-3     :     0.001239
      g0      :     0.000091  g :     0.001169
      g+1     :     0.000352
      g-1     :     0.000006
      g+2     :     0.000234
      g-2     :     0.000092
      g+3     :     0.000159
      g-3     :     0.000135
      g+4     :     0.000061
      g-4     :     0.000039
 68 C s       :     2.615887  s :     2.615887
      pz      :     0.914980  p :     2.593994
      px      :     1.002400
      py      :     0.676614
      dz2     :     0.360038  d :     1.181817
      dxz     :     0.313281
      dyz     :     0.215973
      dx2y2   :     0.150196
      dxy     :     0.142330
      f0      :     0.074848  f :     0.364233
      f+1     :     0.113057
      f-1     :     0.037867
      f+2     :     0.045558
      f-2     :     0.050431
      f+3     :     0.021541
      f-3     :     0.020929
      g0      :     0.008311  g :     0.050865
      g+1     :     0.012281
      g-1     :     0.005715
      g+2     :     0.006762
      g-2     :     0.004155
      g+3     :     0.003875
      g-3     :     0.005037
      g+4     :     0.002160
      g-4     :     0.002569
 69 C s       :     2.575440  s :     2.575440
      pz      :     1.006229  p :     2.755453
      px      :     0.948967
      py      :     0.800257
      dz2     :     0.175054  d :     0.627889
      dxz     :     0.190743
      dyz     :     0.100250
      dx2y2   :     0.093916
      dxy     :     0.067925
      f0      :     0.031301  f :     0.155130
      f+1     :     0.043507
      f-1     :     0.011798
      f+2     :     0.021393
      f-2     :     0.020912
      f+3     :     0.013047
      f-3     :     0.013172
      g0      :     0.002426  g :     0.014633
      g+1     :     0.003561
      g-1     :     0.001026
      g+2     :     0.001923
      g-2     :     0.001031
      g+3     :     0.001443
      g-3     :     0.001302
      g+4     :     0.000928
      g-4     :     0.000993
 70 C s       :     2.580622  s :     2.580622
      pz      :     0.965888  p :     2.691157
      px      :     0.974824
      py      :     0.750445
      dz2     :     0.114958  d :     0.509128
      dxz     :     0.197257
      dyz     :     0.066480
      dx2y2   :     0.068927
      dxy     :     0.061505
      f0      :     0.023257  f :     0.116988
      f+1     :     0.032207
      f-1     :     0.016260
      f+2     :     0.015441
      f-2     :     0.008560
      f+3     :     0.010419
      f-3     :     0.010843
      g0      :     0.002442  g :     0.011865
      g+1     :     0.001873
      g-1     :     0.001321
      g+2     :     0.001724
      g-2     :     0.000627
      g+3     :     0.001068
      g-3     :     0.000579
      g+4     :     0.001141
      g-4     :     0.001089
 71 H s       :     0.782045  s :     0.782045
      pz      :     0.066036  p :     0.188968
      px      :     0.074446
      py      :     0.048486
      dz2     :     0.019834  d :     0.065286
      dxz     :     0.014931
      dyz     :     0.009569
      dx2y2   :     0.010148
      dxy     :     0.010803
      f0      :     0.001707  f :     0.009669
      f+1     :     0.002838
      f-1     :     0.000372
      f+2     :     0.001643
      f-2     :     0.001712
      f+3     :     0.000690
      f-3     :     0.000706
 72 C s       :     2.587411  s :     2.587411
      pz      :     0.951656  p :     2.718382
      px      :     0.990253
      py      :     0.776472
      dz2     :     0.140649  d :     0.501416
      dxz     :     0.152208
      dyz     :     0.033826
      dx2y2   :     0.086874
      dxy     :     0.087859
      f0      :     0.019772  f :     0.113091
      f+1     :     0.029917
      f-1     :     0.004908
      f+2     :     0.017933
      f-2     :     0.018028
      f+3     :     0.011926
      f-3     :     0.010607
      g0      :     0.001179  g :     0.011640
      g+1     :     0.002500
      g-1     :     0.000280
      g+2     :     0.001736
      g-2     :     0.000786
      g+3     :     0.001604
      g-3     :     0.001291
      g+4     :     0.001181
      g-4     :     0.001083
 73 H s       :     0.789380  s :     0.789380
      pz      :     0.088834  p :     0.186293
      px      :     0.045376
      py      :     0.052083
      dz2     :     0.019680  d :     0.064479
      dxz     :     0.022121
      dyz     :     0.018611
      dx2y2   :     0.002080
      dxy     :     0.001987
      f0      :     0.003137  f :     0.009650
      f+1     :     0.002981
      f-1     :     0.002286
      f+2     :     0.000615
      f-2     :     0.000580
      f+3     :     0.000023
      f-3     :     0.000028
 74 C s       :     2.589491  s :     2.589491
      pz      :     0.998053  p :     2.702492
      px      :     0.949462
      py      :     0.754978
      dz2     :     0.161116  d :     0.507874
      dxz     :     0.155561
      dyz     :     0.094754
      dx2y2   :     0.060778
      dxy     :     0.035665
      f0      :     0.026164  f :     0.113606
      f+1     :     0.033308
      f-1     :     0.011720
      f+2     :     0.013876
      f-2     :     0.017879
      f+3     :     0.005823
      f-3     :     0.004835
      g0      :     0.002120  g :     0.011568
      g+1     :     0.003209
      g-1     :     0.000989
      g+2     :     0.001347
      g-2     :     0.000905
      g+3     :     0.001037
      g-3     :     0.000996
      g+4     :     0.000439
      g-4     :     0.000526
 75 H s       :     0.789109  s :     0.789109
      pz      :     0.046245  p :     0.185005
      px      :     0.087931
      py      :     0.050828
      dz2     :     0.008067  d :     0.064047
      dxz     :     0.021476
      dyz     :     0.002591
      dx2y2   :     0.014554
      dxy     :     0.017359
      f0      :     0.000994  f :     0.009581
      f+1     :     0.002057
      f-1     :     0.000172
      f+2     :     0.001816
      f-2     :     0.000748
      f+3     :     0.001838
      f-3     :     0.001957
 76 C s       :     2.587333  s :     2.587333
      pz      :     0.973756  p :     2.718902
      px      :     0.966709
      py      :     0.778436
      dz2     :     0.115037  d :     0.501443
      dxz     :     0.202246
      dyz     :     0.062144
      dx2y2   :     0.064805
      dxy     :     0.057210
      f0      :     0.023340  f :     0.113066
      f+1     :     0.031313
      f-1     :     0.014833
      f+2     :     0.014951
      f-2     :     0.008217
      f+3     :     0.010124
      f-3     :     0.010288
      g0      :     0.002517  g :     0.011629
      g+1     :     0.001856
      g-1     :     0.001259
      g+2     :     0.001652
      g-2     :     0.000580
      g+3     :     0.001010
      g-3     :     0.000575
      g+4     :     0.001118
      g-4     :     0.001061
 77 H s       :     0.789113  s :     0.789113
      pz      :     0.067430  p :     0.186399
      px      :     0.067842
      py      :     0.051127
      dz2     :     0.019793  d :     0.064524
      dxz     :     0.014167
      dyz     :     0.010186
      dx2y2   :     0.009808
      dxy     :     0.010570
      f0      :     0.001731  f :     0.009650
      f+1     :     0.002764
      f-1     :     0.000407
      f+2     :     0.001632
      f-2     :     0.001745
      f+3     :     0.000667
      f-3     :     0.000704
 78 C s       :     2.580632  s :     2.580632
      pz      :     0.952215  p :     2.694695
      px      :     0.990804
      py      :     0.751676
      dz2     :     0.135178  d :     0.508866
      dxz     :     0.155061
      dyz     :     0.035481
      dx2y2   :     0.087250
      dxy     :     0.095897
      f0      :     0.020082  f :     0.116690
      f+1     :     0.029615
      f-1     :     0.004992
      f+2     :     0.018696
      f-2     :     0.020146
      f+3     :     0.012287
      f-3     :     0.010872
      g0      :     0.001161  g :     0.011821
      g+1     :     0.002462
      g-1     :     0.000263
      g+2     :     0.001704
      g-2     :     0.000825
      g+3     :     0.001651
      g-3     :     0.001383
      g+4     :     0.001231
      g-4     :     0.001142
 79 H s       :     0.781969  s :     0.781969
      pz      :     0.090358  p :     0.190713
      px      :     0.050067
      py      :     0.050287
      dz2     :     0.020602  d :     0.065882
      dxz     :     0.022202
      dyz     :     0.018308
      dx2y2   :     0.002566
      dxy     :     0.002204
      f0      :     0.003195  f :     0.009705
      f+1     :     0.003017
      f-1     :     0.002249
      f+2     :     0.000605
      f-2     :     0.000575
      f+3     :     0.000031
      f-3     :     0.000033
 80 O s       :     3.026729  s :     3.026729
      pz      :     1.369239  p :     4.151316
      px      :     1.365034
      py      :     1.417043
      dz2     :     0.042372  d :     0.120700
      dxz     :     0.037826
      dyz     :     0.020609
      dx2y2   :     0.015534
      dxy     :     0.004360
      f0      :     0.006106  f :     0.021303
      f+1     :     0.006521
      f-1     :     0.004010
      f+2     :     0.001592
      f-2     :     0.001089
      f+3     :     0.001274
      f-3     :     0.000711
      g0      :     0.000156  g :     0.000824
      g+1     :     0.000183
      g-1     :     0.000152
      g+2     :     0.000076
      g-2     :     0.000078
      g+3     :     0.000037
      g-3     :     0.000028
      g+4     :     0.000040
      g-4     :     0.000074
 81 H s       :     0.625683  s :     0.625683
      pz      :     0.091355  p :     0.537028
      px      :     0.357477
      py      :     0.088196
      dz2     :     0.022729  d :     0.184052
      dxz     :     0.052824
      dyz     :     0.003797
      dx2y2   :     0.050867
      dxy     :     0.053834
      f0      :     0.003290  f :     0.035203
      f+1     :     0.006462
      f-1     :     0.000438
      f+2     :     0.006729
      f-2     :     0.001610
      f+3     :     0.006932
      f-3     :     0.009742


                      *****************************
                      * MAYER POPULATION ANALYSIS *
                      *****************************

  NA   - Mulliken gross atomic population
  ZA   - Total nuclear charge
  QA   - Mulliken gross atomic charge
  VA   - Mayer's total valence
  BVA  - Mayer's bonded valence
  FA   - Mayer's free valence

  ATOM       NA         ZA         QA         VA         BVA        FA
  0 O      8.4037     8.0000    -0.4037     1.9982     1.9982    -0.0000
  1 O      8.4034     8.0000    -0.4034     2.0990     2.0990    -0.0000
  2 N      7.3479     7.0000    -0.3479     2.9737     2.9737    -0.0000
  3 N      7.4795     7.0000    -0.4795     2.7840     2.7840    -0.0000
  4 C      5.7163     6.0000     0.2837     3.7778     3.7778     0.0000
  5 C      5.4569     6.0000     0.5431     3.5358     3.5358    -0.0000
  6 H      1.0201     1.0000    -0.0201     0.9939     0.9939     0.0000
  7 C      5.9691     6.0000     0.0309     3.7138     3.7138    -0.0000
  8 C      6.2106     6.0000    -0.2106     3.9515     3.9515     0.0000
  9 H      0.8699     1.0000     0.1301     0.9973     0.9973    -0.0000
 10 C      6.1419     6.0000    -0.1419     3.9652     3.9652     0.0000
 11 H      0.8458     1.0000     0.1542     0.9623     0.9623     0.0000
 12 C      6.1231     6.0000    -0.1231     3.9616     3.9616     0.0000
 13 H      0.8622     1.0000     0.1378     0.9772     0.9772     0.0000
 14 C      6.1412     6.0000    -0.1412     3.9947     3.9947    -0.0000
 15 H      0.8543     1.0000     0.1457     0.9690     0.9690    -0.0000
 16 C      6.1003     6.0000    -0.1003     3.9170     3.9170    -0.0000
 17 H      0.9163     1.0000     0.0837     1.0310     1.0310    -0.0000
 18 C      5.9690     6.0000     0.0310     4.2475     4.2475    -0.0000
 19 C      6.2939     6.0000    -0.2939     3.9814     3.9814    -0.0000
 20 H      0.8824     1.0000     0.1176     0.9852     0.9852    -0.0000
 21 H      0.8942     1.0000     0.1058     0.9878     0.9878     0.0000
 22 H      0.8956     1.0000     0.1044     0.9853     0.9853    -0.0000
 23 C      6.2629     6.0000    -0.2629     3.9640     3.9640    -0.0000
 24 H      0.9097     1.0000     0.0903     0.9931     0.9931    -0.0000
 25 H      0.8808     1.0000     0.1192     0.9810     0.9810    -0.0000
 26 H      0.8831     1.0000     0.1169     0.9919     0.9919    -0.0000
 27 C      6.2674     6.0000    -0.2674     3.9492     3.9492    -0.0000
 28 H      0.8805     1.0000     0.1195     0.9841     0.9841    -0.0000
 29 H      0.9026     1.0000     0.0974     1.0008     1.0008     0.0000
 30 H      0.8846     1.0000     0.1154     0.9914     0.9914     0.0000
 31 C      5.8623     6.0000     0.1377     3.7535     3.7535    -0.0000
 32 C      5.9748     6.0000     0.0252     3.5585     3.5585    -0.0000
 33 C      6.0805     6.0000    -0.0805     3.9120     3.9120    -0.0000
 34 H      0.9118     1.0000     0.0882     1.0019     1.0019    -0.0000
 35 C      6.1712     6.0000    -0.1712     3.9572     3.9572    -0.0000
 36 H      0.8783     1.0000     0.1217     0.9788     0.9788    -0.0000
 37 C      6.1264     6.0000    -0.1264     3.9588     3.9588    -0.0000
 38 H      0.8627     1.0000     0.1373     0.9692     0.9692    -0.0000
 39 C      6.1326     6.0000    -0.1326     3.9356     3.9356    -0.0000
 40 H      0.9348     1.0000     0.0652     1.0197     1.0197    -0.0000
 41 C      6.1311     6.0000    -0.1311     4.1476     4.1476    -0.0000
 42 C      6.2507     6.0000    -0.2507     3.9641     3.9641     0.0000
 43 H      0.8898     1.0000     0.1102     0.9895     0.9895    -0.0000
 44 H      0.9086     1.0000     0.0914     0.9878     0.9878     0.0000
 45 H      0.9040     1.0000     0.0960     1.0114     1.0114    -0.0000
 46 C      6.2178     6.0000    -0.2178     3.9556     3.9556    -0.0000
 47 H      0.9227     1.0000     0.0773     1.0183     1.0183     0.0000
 48 H      0.9106     1.0000     0.0894     0.9946     0.9946    -0.0000
 49 H      0.9104     1.0000     0.0896     0.9911     0.9911    -0.0000
 50 C      6.2435     6.0000    -0.2435     4.0010     4.0010    -0.0000
 51 H      0.8973     1.0000     0.1027     0.9822     0.9822     0.0000
 52 H      0.8948     1.0000     0.1052     0.9812     0.9812    -0.0000
 53 H      0.9028     1.0000     0.0972     0.9861     0.9861    -0.0000
 54 C      5.6528     6.0000     0.3472     4.0571     4.0571    -0.0000
 55 C      5.9273     6.0000     0.0727     3.8269     3.8269     0.0000
 56 C      6.1145     6.0000    -0.1145     3.9174     3.9174     0.0000
 57 H      0.9095     1.0000     0.0905     1.0212     1.0212     0.0000
 58 C      6.1220     6.0000    -0.1220     3.9698     3.9698     0.0000
 59 H      0.8469     1.0000     0.1531     0.9700     0.9700    -0.0000
 60 C      6.0923     6.0000    -0.0923     3.9491     3.9491     0.0000
 61 H      0.8483     1.0000     0.1517     0.9696     0.9696    -0.0000
 62 C      6.1273     6.0000    -0.1273     3.9585     3.9585     0.0000
 63 H      0.8540     1.0000     0.1460     0.9733     0.9733     0.0000
 64 C      6.0783     6.0000    -0.0783     3.8717     3.8717     0.0000
 65 H      0.8725     1.0000     0.1275     1.0053     1.0053     0.0000
 66 H      0.8429     1.0000     0.1571     1.0439     1.0439    -0.0000
 67 O      8.4967     8.0000    -0.4967     1.9866     1.9866     0.0000
 68 C      5.6008     6.0000     0.3992     4.0426     4.0426    -0.0000
 69 C      5.9777     6.0000     0.0223     3.8347     3.8347    -0.0000
 70 C      6.0712     6.0000    -0.0712     3.8861     3.8861    -0.0000
 71 H      0.8804     1.0000     0.1196     1.0058     1.0058    -0.0000
 72 C      6.1405     6.0000    -0.1405     3.9746     3.9746    -0.0000
 73 H      0.8552     1.0000     0.1448     0.9744     0.9744     0.0000
 74 C      6.0944     6.0000    -0.0944     3.9563     3.9563    -0.0000
 75 H      0.8541     1.0000     0.1459     0.9726     0.9726     0.0000
 76 C      6.1356     6.0000    -0.1356     3.9833     3.9833    -0.0000
 77 H      0.8537     1.0000     0.1463     0.9727     0.9727    -0.0000
 78 C      6.1167     6.0000    -0.1167     3.8804     3.8804    -0.0000
 79 H      0.8860     1.0000     0.1140     1.0111     1.0111    -0.0000
 80 O      8.4061     8.0000    -0.4061     2.0827     2.0827     0.0000
 81 H      0.7542     1.0000     0.2458     1.1216     1.1216    -0.0000

  Mayer bond orders larger than 0.100000
B(  0-O ,  4-C ) :   0.8983 B(  0-O , 54-C ) :   0.9721 B(  1-O , 54-C ) :   1.9154 
B(  2-N ,  4-C ) :   1.8349 B(  2-N , 18-C ) :   0.9113 B(  2-N , 81-H ) :   0.2462 
B(  3-N ,  5-C ) :   0.7519 B(  3-N , 31-C ) :   1.0581 B(  3-N , 66-H ) :   0.9489 
B(  4-C ,  5-C ) :   0.9636 B(  5-C ,  6-H ) :   0.8845 B(  5-C ,  7-C ) :   0.8524 
B(  7-C ,  8-C ) :   1.4002 B(  7-C , 16-C ) :   1.3705 B(  8-C ,  9-H ) :   0.9271 
B(  8-C , 10-C ) :   1.4825 B( 10-C , 11-H ) :   0.9181 B( 10-C , 12-C ) :   1.4385 
B( 12-C , 13-H ) :   0.9268 B( 12-C , 14-C ) :   1.4625 B( 14-C , 15-H ) :   0.9156 
B( 14-C , 16-C ) :   1.4884 B( 16-C , 17-H ) :   0.9363 B( 18-C , 19-C ) :   1.0869 
B( 18-C , 23-C ) :   1.0608 B( 18-C , 27-C ) :   1.0603 B( 19-C , 20-H ) :   0.9598 
B( 19-C , 21-H ) :   0.9595 B( 19-C , 22-H ) :   0.9584 B( 23-C , 24-H ) :   0.9649 
B( 23-C , 25-H ) :   0.9537 B( 23-C , 26-H ) :   0.9585 B( 27-C , 28-H ) :   0.9536 
B( 27-C , 29-H ) :   0.9612 B( 27-C , 30-H ) :   0.9589 B( 31-C , 32-C ) :   1.1959 
B( 31-C , 39-C ) :   1.3747 B( 32-C , 33-C ) :   1.4313 B( 32-C , 41-C ) :   0.8934 
B( 33-C , 34-H ) :   0.9314 B( 33-C , 35-C ) :   1.4494 B( 35-C , 36-H ) :   0.9234 
B( 35-C , 37-C ) :   1.4634 B( 37-C , 38-H ) :   0.9110 B( 37-C , 39-C ) :   1.4759 
B( 39-C , 40-H ) :   0.9392 B( 41-C , 42-C ) :   1.0623 B( 41-C , 46-C ) :   1.0375 
B( 41-C , 50-C ) :   1.1090 B( 42-C , 43-H ) :   0.9598 B( 42-C , 44-H ) :   0.9521 
B( 42-C , 45-H ) :   0.9742 B( 46-C , 47-H ) :   0.9712 B( 46-C , 48-H ) :   0.9527 
B( 46-C , 49-H ) :   0.9708 B( 50-C , 51-H ) :   0.9577 B( 50-C , 52-H ) :   0.9570 
B( 50-C , 53-H ) :   0.9605 B( 54-C , 55-C ) :   1.0614 B( 55-C , 56-C ) :   1.3162 
B( 55-C , 64-C ) :   1.3490 B( 56-C , 57-H ) :   0.9499 B( 56-C , 58-C ) :   1.4762 
B( 58-C , 59-H ) :   0.9182 B( 58-C , 60-C ) :   1.4420 B( 60-C , 61-H ) :   0.9246 
B( 60-C , 62-C ) :   1.4296 B( 62-C , 63-H ) :   0.9265 B( 62-C , 64-C ) :   1.4632 
B( 64-C , 65-H ) :   0.9263 B( 67-O , 68-C ) :   1.8328 B( 68-C , 69-C ) :   1.0212 
B( 68-C , 80-O ) :   1.1938 B( 69-C , 70-C ) :   1.3694 B( 69-C , 78-C ) :   1.3473 
B( 70-C , 71-H ) :   0.9300 B( 70-C , 72-C ) :   1.4586 B( 72-C , 73-H ) :   0.9296 
B( 72-C , 74-C ) :   1.4388 B( 74-C , 75-H ) :   0.9274 B( 74-C , 76-C ) :   1.4459 
B( 76-C , 77-H ) :   0.9282 B( 76-C , 78-C ) :   1.4618 B( 78-C , 79-H ) :   0.9401 
B( 80-O , 81-H ) :   0.8141 

-------
TIMINGS
-------

Total SCF time: 0 days 0 hours 35 min 12 sec 

Total time                  ....    2112.550 sec
Sum of individual times     ....    2061.827 sec  ( 97.6%)

Fock matrix formation       ....    1919.730 sec  ( 90.9%)
  Split-RI-J                ....      93.694 sec  (  4.9% of F)
  Chain of spheres X        ....    1558.582 sec  ( 81.2% of F)
  XC integration            ....     128.216 sec  (  6.7% of F)
    Basis function eval.    ....       4.805 sec  (  3.7% of XC)
    Density eval.           ....      47.175 sec  ( 36.8% of XC)
    XC-Functional eval.     ....       1.033 sec  (  0.8% of XC)
    XC-Potential eval.      ....      30.632 sec  ( 23.9% of XC)
Diagonalization             ....      28.245 sec  (  1.3%)
Density matrix formation    ....       3.735 sec  (  0.2%)
Population analysis         ....      11.311 sec  (  0.5%)
Initial guess               ....      13.819 sec  (  0.7%)
Orbital Transformation      ....       0.000 sec  (  0.0%)
Orbital Orthonormalization  ....       0.000 sec  (  0.0%)
DIIS solution               ....      33.097 sec  (  1.6%)
SOSCF solution              ....      18.460 sec  (  0.9%)
Grid generation             ....      33.429 sec  (  1.6%)

Maximum memory used throughout the entire SCF-calculation: 1700.3 MB
[1720888219.040234] [node048:4064640:0]          mpool.c:43   UCX  WARN  object 0x1377c9c0 was not returned to mpool ucp_requests
[1720888219.040255] [node048:4064640:0]          mpool.c:43   UCX  WARN  object 0x1377cb80 was not returned to mpool ucp_requests
[1720888219.040261] [node048:4064640:0]          mpool.c:43   UCX  WARN  object 0x1377cd40 was not returned to mpool ucp_requests
[1720888219.040266] [node048:4064640:0]          mpool.c:43   UCX  WARN  object 0x1377cf00 was not returned to mpool ucp_requests
[1720888219.040269] [node048:4064640:0]          mpool.c:43   UCX  WARN  object 0x1377d0c0 was not returned to mpool ucp_requests
[1720888219.040272] [node048:4064640:0]          mpool.c:43   UCX  WARN  object 0x1377d280 was not returned to mpool ucp_requests
[1720888219.040275] [node048:4064640:0]          mpool.c:43   UCX  WARN  object 0x1377d440 was not returned to mpool ucp_requests
[1720888219.040278] [node048:4064640:0]          mpool.c:43   UCX  WARN  object 0x1377d600 was not returned to mpool ucp_requests
[1720888219.040281] [node048:4064640:0]          mpool.c:43   UCX  WARN  object 0x1377d7c0 was not returned to mpool ucp_requests
[1720888219.040283] [node048:4064640:0]          mpool.c:43   UCX  WARN  object 0x1377d980 was not returned to mpool ucp_requests
[1720888219.040286] [node048:4064640:0]          mpool.c:43   UCX  WARN  object 0x1377db40 was not returned to mpool ucp_requests
[1720888219.040289] [node048:4064640:0]          mpool.c:43   UCX  WARN  object 0x1377dd00 was not returned to mpool ucp_requests
[1720888219.040291] [node048:4064640:0]          mpool.c:43   UCX  WARN  object 0x1377dec0 was not returned to mpool ucp_requests
[1720888219.040294] [node048:4064640:0]          mpool.c:43   UCX  WARN  object 0x1377e080 was not returned to mpool ucp_requests
[1720888219.040297] [node048:4064640:0]          mpool.c:43   UCX  WARN  object 0x1377e240 was not returned to mpool ucp_requests
[1720888219.040302] [node048:4064640:0]          mpool.c:43   UCX  WARN  object 0x1377e400 was not returned to mpool ucp_requests
[1720888219.040305] [node048:4064640:0]          mpool.c:43   UCX  WARN  object 0x1377e5c0 was not returned to mpool ucp_requests
[1720888219.040308] [node048:4064640:0]          mpool.c:43   UCX  WARN  object 0x1377e780 was not returned to mpool ucp_requests
[1720888219.040311] [node048:4064640:0]          mpool.c:43   UCX  WARN  object 0x1377e940 was not returned to mpool ucp_requests
[1720888219.040314] [node048:4064640:0]          mpool.c:43   UCX  WARN  object 0x1377eb00 was not returned to mpool ucp_requests
[1720888219.040316] [node048:4064640:0]          mpool.c:43   UCX  WARN  object 0x1377ecc0 was not returned to mpool ucp_requests
[1720888219.040319] [node048:4064640:0]          mpool.c:43   UCX  WARN  object 0x1377ee80 was not returned to mpool ucp_requests
[1720888219.044320] [node048:4064655:0]          mpool.c:43   UCX  WARN  object 0x12afdb00 was not returned to mpool ucp_requests
[1720888219.044335] [node048:4064655:0]          mpool.c:43   UCX  WARN  object 0x12afdcc0 was not returned to mpool ucp_requests
[1720888219.044339] [node048:4064655:0]          mpool.c:43   UCX  WARN  object 0x12afde80 was not returned to mpool ucp_requests
[1720888219.044343] [node048:4064655:0]          mpool.c:43   UCX  WARN  object 0x12afe040 was not returned to mpool ucp_requests
[1720888219.044346] [node048:4064655:0]          mpool.c:43   UCX  WARN  object 0x12afe200 was not returned to mpool ucp_requests
[1720888219.044349] [node048:4064655:0]          mpool.c:43   UCX  WARN  object 0x12afe3c0 was not returned to mpool ucp_requests
[1720888219.044351] [node048:4064655:0]          mpool.c:43   UCX  WARN  object 0x12afe580 was not returned to mpool ucp_requests
[1720888219.044354] [node048:4064655:0]          mpool.c:43   UCX  WARN  object 0x12afe740 was not returned to mpool ucp_requests
[1720888219.044357] [node048:4064655:0]          mpool.c:43   UCX  WARN  object 0x12afe900 was not returned to mpool ucp_requests
[1720888219.044360] [node048:4064655:0]          mpool.c:43   UCX  WARN  object 0x12afeac0 was not returned to mpool ucp_requests
[1720888219.044362] [node048:4064655:0]          mpool.c:43   UCX  WARN  object 0x12afec80 was not returned to mpool ucp_requests
[1720888219.044365] [node048:4064655:0]          mpool.c:43   UCX  WARN  object 0x12afee40 was not returned to mpool ucp_requests
[1720888219.044368] [node048:4064655:0]          mpool.c:43   UCX  WARN  object 0x12aff000 was not returned to mpool ucp_requests
[1720888219.044371] [node048:4064655:0]          mpool.c:43   UCX  WARN  object 0x12aff1c0 was not returned to mpool ucp_requests
[1720888219.044373] [node048:4064655:0]          mpool.c:43   UCX  WARN  object 0x12aff380 was not returned to mpool ucp_requests
[1720888219.044376] [node048:4064655:0]          mpool.c:43   UCX  WARN  object 0x12aff540 was not returned to mpool ucp_requests
[1720888219.044379] [node048:4064655:0]          mpool.c:43   UCX  WARN  object 0x12aff700 was not returned to mpool ucp_requests
[1720888219.044382] [node048:4064655:0]          mpool.c:43   UCX  WARN  object 0x12aff8c0 was not returned to mpool ucp_requests
[1720888219.044385] [node048:4064655:0]          mpool.c:43   UCX  WARN  object 0x12affc40 was not returned to mpool ucp_requests
[1720888219.044387] [node048:4064655:0]          mpool.c:43   UCX  WARN  object 0x12affe00 was not returned to mpool ucp_requests
[1720888219.044390] [node048:4064655:0]          mpool.c:43   UCX  WARN  object 0x12afffc0 was not returned to mpool ucp_requests
[1720888219.044393] [node048:4064655:0]          mpool.c:43   UCX  WARN  object 0x12b00180 was not returned to mpool ucp_requests
[1720888219.046367] [node048:4064648:0]          mpool.c:43   UCX  WARN  object 0x13d156c0 was not returned to mpool ucp_requests
[1720888219.046385] [node048:4064648:0]          mpool.c:43   UCX  WARN  object 0x13d15880 was not returned to mpool ucp_requests
[1720888219.046390] [node048:4064648:0]          mpool.c:43   UCX  WARN  object 0x13d15a40 was not returned to mpool ucp_requests
[1720888219.046394] [node048:4064648:0]          mpool.c:43   UCX  WARN  object 0x13d15c00 was not returned to mpool ucp_requests
[1720888219.046398] [node048:4064648:0]          mpool.c:43   UCX  WARN  object 0x13d15dc0 was not returned to mpool ucp_requests
[1720888219.046401] [node048:4064648:0]          mpool.c:43   UCX  WARN  object 0x13d15f80 was not returned to mpool ucp_requests
[1720888219.046405] [node048:4064648:0]          mpool.c:43   UCX  WARN  object 0x13d16140 was not returned to mpool ucp_requests
[1720888219.046408] [node048:4064648:0]          mpool.c:43   UCX  WARN  object 0x13d16300 was not returned to mpool ucp_requests
[1720888219.046412] [node048:4064648:0]          mpool.c:43   UCX  WARN  object 0x13d164c0 was not returned to mpool ucp_requests
[1720888219.046415] [node048:4064648:0]          mpool.c:43   UCX  WARN  object 0x13d16680 was not returned to mpool ucp_requests
[1720888219.046419] [node048:4064648:0]          mpool.c:43   UCX  WARN  object 0x13d16840 was not returned to mpool ucp_requests
[1720888219.046423] [node048:4064648:0]          mpool.c:43   UCX  WARN  object 0x13d16a00 was not returned to mpool ucp_requests
[1720888219.046426] [node048:4064648:0]          mpool.c:43   UCX  WARN  object 0x13d16bc0 was not returned to mpool ucp_requests
[1720888219.046430] [node048:4064648:0]          mpool.c:43   UCX  WARN  object 0x13d16d80 was not returned to mpool ucp_requests
[1720888219.046433] [node048:4064648:0]          mpool.c:43   UCX  WARN  object 0x13d16f40 was not returned to mpool ucp_requests
[1720888219.046437] [node048:4064648:0]          mpool.c:43   UCX  WARN  object 0x13d17100 was not returned to mpool ucp_requests
[1720888219.046440] [node048:4064648:0]          mpool.c:43   UCX  WARN  object 0x13d172c0 was not returned to mpool ucp_requests
[1720888219.046444] [node048:4064648:0]          mpool.c:43   UCX  WARN  object 0x13d17480 was not returned to mpool ucp_requests
[1720888219.046447] [node048:4064648:0]          mpool.c:43   UCX  WARN  object 0x13d17640 was not returned to mpool ucp_requests
[1720888219.046451] [node048:4064648:0]          mpool.c:43   UCX  WARN  object 0x13d17800 was not returned to mpool ucp_requests
[1720888219.046454] [node048:4064648:0]          mpool.c:43   UCX  WARN  object 0x13d179c0 was not returned to mpool ucp_requests
[1720888219.046457] [node048:4064648:0]          mpool.c:43   UCX  WARN  object 0x13d17b80 was not returned to mpool ucp_requests
[1720888219.046462] [node048:4064648:0]          mpool.c:43   UCX  WARN  object 0x13d17f00 was not returned to mpool ucp_requests
[1720888219.055739] [node048:4064651:0]          mpool.c:43   UCX  WARN  object 0x144fc900 was not returned to mpool ucp_requests
[1720888219.055757] [node048:4064651:0]          mpool.c:43   UCX  WARN  object 0x144fcc80 was not returned to mpool ucp_requests
[1720888219.055763] [node048:4064651:0]          mpool.c:43   UCX  WARN  object 0x144fce40 was not returned to mpool ucp_requests
[1720888219.055767] [node048:4064651:0]          mpool.c:43   UCX  WARN  object 0x144fd000 was not returned to mpool ucp_requests
[1720888219.055770] [node048:4064651:0]          mpool.c:43   UCX  WARN  object 0x144fd1c0 was not returned to mpool ucp_requests
[1720888219.055774] [node048:4064651:0]          mpool.c:43   UCX  WARN  object 0x144fd380 was not returned to mpool ucp_requests
[1720888219.055777] [node048:4064651:0]          mpool.c:43   UCX  WARN  object 0x144fd540 was not returned to mpool ucp_requests
[1720888219.055780] [node048:4064651:0]          mpool.c:43   UCX  WARN  object 0x144fd700 was not returned to mpool ucp_requests
[1720888219.055784] [node048:4064651:0]          mpool.c:43   UCX  WARN  object 0x144fd8c0 was not returned to mpool ucp_requests
[1720888219.055787] [node048:4064651:0]          mpool.c:43   UCX  WARN  object 0x144fda80 was not returned to mpool ucp_requests
[1720888219.055790] [node048:4064651:0]          mpool.c:43   UCX  WARN  object 0x144fdc40 was not returned to mpool ucp_requests
[1720888219.055795] [node048:4064649:0]          mpool.c:43   UCX  WARN  object 0x12e82a00 was not returned to mpool ucp_requests
[1720888219.055808] [node048:4064649:0]          mpool.c:43   UCX  WARN  object 0x12e82bc0 was not returned to mpool ucp_requests
[1720888219.055813] [node048:4064649:0]          mpool.c:43   UCX  WARN  object 0x12e82d80 was not returned to mpool ucp_requests
[1720888219.055817] [node048:4064649:0]          mpool.c:43   UCX  WARN  object 0x12e82f40 was not returned to mpool ucp_requests
[1720888219.055821] [node048:4064649:0]          mpool.c:43   UCX  WARN  object 0x12e83100 was not returned to mpool ucp_requests
[1720888219.055795] [node048:4064651:0]          mpool.c:43   UCX  WARN  object 0x144fde00 was not returned to mpool ucp_requests
[1720888219.055798] [node048:4064651:0]          mpool.c:43   UCX  WARN  object 0x144fdfc0 was not returned to mpool ucp_requests
[1720888219.055803] [node048:4064651:0]          mpool.c:43   UCX  WARN  object 0x144fe180 was not returned to mpool ucp_requests
[truncated: 44,554 more chars]
