# Supplementary material for: A stereodivergent multicomponent approach for the synthesis of C–N atropisomeric peptide analogues
Source: Chem Sci. 2024 Sep 16;15(40):16743–51. doi: 10.1039/d4sc04700a (PMC11418089; doi:10.1039/d4sc04700a)
Supplement: SC-015-D4SC04700A-s001 [file SC-015-D4SC04700A-s001.zip › CompData/_2_Imine-BzOH/ImineBzOH12rAfreq.out]

                                 *****************
                                 * O   R   C   A *
                                 *****************

                                            #,                                       
                                            ###                                      
                                            ####                                     
                                            #####                                    
                                            ######                                   
                                           ########,                                 
                                     ,,################,,,,,                         
                               ,,#################################,,                 
                          ,,##########################################,,             
                       ,#########################################, ''#####,          
                    ,#############################################,,   '####,        
                  ,##################################################,,,,####,       
                ,###########''''           ''''###############################       
              ,#####''   ,,,,##########,,,,          '''####'''          '####       
            ,##' ,,,,###########################,,,                        '##       
           ' ,,###''''                  '''############,,,                           
         ,,##''                                '''############,,,,        ,,,,,,###''
      ,#''                                            '''#######################'''  
     '                                                          ''''####''''         
             ,#######,   #######,   ,#######,      ##                                
            ,#'     '#,  ##    ##  ,#'     '#,    #''#        ######   ,####,        
            ##       ##  ##   ,#'  ##            #'  '#       #        #'  '#        
            ##       ##  #######   ##           ,######,      #####,   #    #        
            '#,     ,#'  ##    ##  '#,     ,#' ,#      #,         ##   #,  ,#        
             '#######'   ##     ##  '#######'  #'      '#     #####' # '####'        


                  #######################################################
                  #                        -***-                        #
                  #          Department of theory and spectroscopy      #
                  #    Directorship and core code : Frank Neese         #
                  #        Max Planck Institute fuer Kohlenforschung    #
                  #                Kaiser Wilhelm Platz 1               #
                  #                 D-45470 Muelheim/Ruhr               #
                  #                      Germany                        #
                  #                                                     #
                  #                  All rights reserved                #
                  #                        -***-                        #
                  #######################################################


                         Program Version 5.0.2 -  RELEASE  -


 With contributions from (in alphabetic order):
   Daniel Aravena         : Magnetic Suceptibility
   Michael Atanasov       : Ab Initio Ligand Field Theory (pilot matlab implementation)
   Alexander A. Auer      : GIAO ZORA, VPT2 properties, NMR spectrum
   Ute Becker             : Parallelization
   Giovanni Bistoni       : ED, misc. LED, open-shell LED, HFLD
   Martin Brehm           : Molecular dynamics
   Dmytro Bykov           : SCF Hessian
   Vijay G. Chilkuri      : MRCI spin determinant printing, contributions to CSF-ICE
   Dipayan Datta          : RHF DLPNO-CCSD density
   Achintya Kumar Dutta   : EOM-CC, STEOM-CC
   Dmitry Ganyushin       : Spin-Orbit,Spin-Spin,Magnetic field MRCI
   Miquel Garcia          : C-PCM and meta-GGA Hessian, CC/C-PCM, Gaussian charge scheme
   Yang Guo               : DLPNO-NEVPT2, F12-NEVPT2, CIM, IAO-localization
   Andreas Hansen         : Spin unrestricted coupled pair/coupled cluster methods
   Benjamin Helmich-Paris : MC-RPA, TRAH-SCF, COSX integrals
   Lee Huntington         : MR-EOM, pCC
   Robert Izsak           : Overlap fitted RIJCOSX, COSX-SCS-MP3, EOM
   Marcus Kettner         : VPT2
   Christian Kollmar      : KDIIS, OOCD, Brueckner-CCSD(T), CCSD density, CASPT2, CASPT2-K
   Simone Kossmann        : Meta GGA functionals, TD-DFT gradient, OOMP2, MP2 Hessian
   Martin Krupicka        : Initial AUTO-CI
   Lucas Lang             : DCDCAS
   Marvin Lechner         : AUTO-CI (C++ implementation), FIC-MRCC
   Dagmar Lenk            : GEPOL surface, SMD
   Dimitrios Liakos       : Extrapolation schemes; Compound Job, initial MDCI parallelization
   Dimitrios Manganas     : Further ROCIS development; embedding schemes
   Dimitrios Pantazis     : SARC Basis sets
   Anastasios Papadopoulos: AUTO-CI, single reference methods and gradients
   Taras Petrenko         : DFT Hessian,TD-DFT gradient, ASA, ECA, R-Raman, ABS, FL, XAS/XES, NRVS
   Peter Pinski           : DLPNO-MP2, DLPNO-MP2 Gradient
   Christoph Reimann      : Effective Core Potentials
   Marius Retegan         : Local ZFS, SOC
   Christoph Riplinger    : Optimizer, TS searches, QM/MM, DLPNO-CCSD(T), (RO)-DLPNO pert. Triples
   Tobias Risthaus        : Range-separated hybrids, TD-DFT gradient, RPA, STAB
   Michael Roemelt        : Original ROCIS implementation
   Masaaki Saitow         : Open-shell DLPNO-CCSD energy and density
   Barbara Sandhoefer     : DKH picture change effects
   Avijit Sen             : IP-ROCIS
   Kantharuban Sivalingam : CASSCF convergence, NEVPT2, FIC-MRCI
   Bernardo de Souza      : ESD, SOC TD-DFT
   Georgi Stoychev        : AutoAux, RI-MP2 NMR, DLPNO-MP2 response
   Willem Van den Heuvel  : Paramagnetic NMR
   Boris Wezisla          : Elementary symmetry handling
   Frank Wennmohs         : Technical directorship


 We gratefully acknowledge several colleagues who have allowed us to
 interface, adapt or use parts of their codes:
   Stefan Grimme, W. Hujo, H. Kruse, P. Pracht,  : VdW corrections, initial TS optimization,
                  C. Bannwarth, S. Ehlert          DFT functionals, gCP, sTDA/sTD-DF
   Ed Valeev, F. Pavosevic, A. Kumar             : LibInt (2-el integral package), F12 methods
   Garnet Chan, S. Sharma, J. Yang, R. Olivares  : DMRG
   Ulf Ekstrom                                   : XCFun DFT Library
   Mihaly Kallay                                 : mrcc  (arbitrary order and MRCC methods)
   Jiri Pittner, Ondrej Demel                    : Mk-CCSD
   Frank Weinhold                                : gennbo (NPA and NBO analysis)
   Christopher J. Cramer and Donald G. Truhlar   : smd solvation model
   Lars Goerigk                                  : TD-DFT with DH, B97 family of functionals
   V. Asgeirsson, H. Jonsson                     : NEB implementation
   FAccTs GmbH                                   : IRC, NEB, NEB-TS, DLPNO-Multilevel, CI-OPT
                                                   MM, QMMM, 2- and 3-layer-ONIOM, Crystal-QMMM,
                                                   LR-CPCM, SF, NACMEs, symmetry and pop. for TD-DFT,
                                                   nearIR, NL-DFT gradient (VV10), updates on ESD,
                                                   ML-optimized integration grids
   S Lehtola, MJT Oliveira, MAL Marques          : LibXC Library
   Liviu Ungur et al                             : ANISO software


 Your calculation uses the libint2 library for the computation of 2-el integrals
 For citations please refer to: http://libint.valeyev.net

 Your ORCA version has been built with support for libXC version: 5.1.0
 For citations please refer to: https://tddft.org/programs/libxc/

 This ORCA versions uses:
   CBLAS   interface :  Fast vector & matrix operations
   LAPACKE interface :  Fast linear algebra routines
   SCALAPACK package :  Parallel linear algebra routines
   Shared memory     :  Shared parallel matrices
   BLAS/LAPACK       :  OpenBLAS 0.3.15  USE64BITINT DYNAMIC_ARCH NO_AFFINITY Zen SINGLE_THREADED
        Core in use  :  Zen
   Copyright (c) 2011-2014, The OpenBLAS Project


Your calculation utilizes the atom-pairwise dispersion correction
with the Becke-Johnson damping scheme (D3BJ)
Cite in your paper:
S.Grimme, S.Ehrlich, L.Goerigk, J Comput Chem, (2011), 32, 1456–1465 
S.Grimme, J.Antony, S.Ehrlich and H.Krieg, J.Chem.Phys., 132, (2010), 154104 
   

Your calculation utilizes the SMD solvation module
Please cite in your paper:
A.V. Marenich, C.J. Cramer, D.G. Truhlar J. Phys. Chem. B, 113, (2009), 6378 

================================================================================

----- Orbital basis set information -----
Your calculation utilizes the basis: def2-TZVP
   F. Weigend and R. Ahlrichs, Phys. Chem. Chem. Phys. 7, 3297 (2005).

----- AuxJ basis set information -----
Your calculation utilizes the auxiliary basis: def2/J
   F. Weigend, Phys. Chem. Chem. Phys. 8, 1057 (2006).

================================================================================
                                        WARNINGS
                       Please study these warnings very carefully!
================================================================================

WARNING: Gradients needed for Numerical Frequencies
  ===> : Setting RunTyp to EnGrad

WARNING: The environment variable RSH_COMMAND is not set!
  ===> : All Displacements for the Numerical Hessian or Gradient calculation
         will be started on localhost

INFO   : the flag for use of the SHARK integral package has been found!

================================================================================
                                       INPUT FILE
================================================================================
NAME = ImineBzOH12rAfreq.inp
|  1> ! PBE0 D3 def2-tzvp NumFreq
|  2> %maxcore 2660
|  3> %pal nprocs 30
|  4> end
|  5> %CPCM SMD TRUE
|  6>    SMDSOLVENT "2,2,2-TRIFLUOROETHANOL"
|  7> end
|  8> 
|  9> *xyz 0 1
| 10> O  2.761047  4.397269  1.347899
| 11> O  2.538208  3.480860  3.378523
| 12> N  5.073672  4.018348  1.209103
| 13> N  3.492440  6.368179  3.272122
| 14> C  4.113892  4.713051  1.583862
| 15> C  4.295881  6.122109  2.103103
| 16> H  5.369483  6.218592  2.300674
| 17> C  3.929140  7.039991  0.944750
| 18> C  4.882099  7.326345  -0.025988
| 19> H  5.888084  6.932458  0.078694
| 20> C  4.554043  8.113226  -1.119846
| 21> H  5.305465  8.334382  -1.869837
| 22> C  3.267775  8.620622  -1.250996
| 23> H  3.010393  9.238474  -2.104223
| 24> C  2.314556  8.336701  -0.282565
| 25> H  1.308783  8.731235  -0.378018
| 26> C  2.642876  7.547614  0.810741
| 27> H  1.901348  7.326805  1.569993
| 28> C  5.027705  2.769319  0.442201
| 29> C  6.403463  2.132201  0.603104
| 30> H  7.187877  2.828370  0.297755
| 31> H  6.479932  1.230626  -0.008608
| 32> H  6.579825  1.854884  1.645930
| 33> C  4.806899  3.168243  -1.014908
| 34> H  3.825978  3.631710  -1.145891
| 35> H  4.858793  2.282137  -1.652060
| 36> H  5.571519  3.874807  -1.346313
| 37> C  3.965674  1.760582  0.874556
| 38> H  4.175379  0.807123  0.384151
| 39> H  2.959146  2.060337  0.582929
| 40> H  3.991888  1.591376  1.951986
| 41> C  3.688945  7.510140  4.038223
| 42> C  2.940013  7.735860  5.225153
| 43> C  3.194873  8.915590  5.918455
| 44> H  2.646334  9.116530  6.828577
| 45> C  4.114863  9.867571  5.496807
| 46> H  4.264107  10.771488  6.076461
| 47> C  4.824422  9.640890  4.333582
| 48> H  5.550840  10.362183  3.974721
| 49> C  4.613820  8.473307  3.619498
| 50> H  5.189096  8.309493  2.718421
| 51> C  1.879086  6.759563  5.747604
| 52> C  0.805286  6.506593  4.680788
| 53> H  0.268180  7.434092  4.462948
| 54> H  0.079685  5.777057  5.051294
| 55> H  1.212839  6.134374  3.744006
| 56> C  2.520310  5.443542  6.210673
| 57> H  3.036193  4.883873  5.431644
| 58> H  1.746076  4.782219  6.610302
| 59> H  3.244495  5.634140  7.006978
| 60> C  1.143130  7.316710  6.966575
| 61> H  0.643252  8.263612  6.747765
| 62> H  1.807691  7.465187  7.821291
| 63> H  0.376101  6.599205  7.268926
| 64> C  2.045505  3.843896  2.328495
| 65> C  0.617869  3.725029  2.002877
| 66> C  0.105344  4.185470  0.791091
| 67> H  0.764048  4.632776  0.057370
| 68> C  -1.250056  4.070571  0.534553
| 69> H  -1.652634  4.427309  -0.406236
| 70> C  -2.091748  3.502619  1.482432
| 71> H  -3.153180  3.416331  1.278219
| 72> C  -1.581063  3.046191  2.691550
| 73> H  -2.241241  2.606481  3.429956
| 74> C  -0.227565  3.156649  2.953796
| 75> H  0.185632  2.811265  3.893741
| 76> H  3.316129  5.538876  3.813860
| 77> O  5.703918  4.528882  4.703363
| 78> C  5.907183  3.336945  4.582061
| 79> C  7.213376  2.699327  4.862792
| 80> C  8.262125  3.501482  5.306337
| 81> H  8.097266  4.563828  5.441116
| 82> C  9.500176  2.941275  5.569504
| 83> H  10.314824  3.567306  5.915026
| 84> C  9.696282  1.577694  5.389787
| 85> H  10.666547  1.139229  5.595439
| 86> C  8.653293  0.774843  4.946949
| 87> H  8.807857  -0.288761  4.806052
| 88> C  7.412554  1.331955  4.682942
| 89> H  6.598681  0.707532  4.336752
| 90> O  4.976010  2.485448  4.182343
| 91> H  4.148978  2.965257  3.945023
| 92> *
| 93> 
| 94>                          ****END OF INPUT****
================================================================================

                     *******************************
                     * Energy+Gradient Calculation *
                     *******************************

---------------------------------
CARTESIAN COORDINATES (ANGSTROEM)
---------------------------------
  O      2.761047    4.397269    1.347899
  O      2.538208    3.480860    3.378523
  N      5.073672    4.018348    1.209103
  N      3.492440    6.368179    3.272122
  C      4.113892    4.713051    1.583862
  C      4.295881    6.122109    2.103103
  H      5.369483    6.218592    2.300674
  C      3.929140    7.039991    0.944750
  C      4.882099    7.326345   -0.025988
  H      5.888084    6.932458    0.078694
  C      4.554043    8.113226   -1.119846
  H      5.305465    8.334382   -1.869837
  C      3.267775    8.620622   -1.250996
  H      3.010393    9.238474   -2.104223
  C      2.314556    8.336701   -0.282565
  H      1.308783    8.731235   -0.378018
  C      2.642876    7.547614    0.810741
  H      1.901348    7.326805    1.569993
  C      5.027705    2.769319    0.442201
  C      6.403463    2.132201    0.603104
  H      7.187877    2.828370    0.297755
  H      6.479932    1.230626   -0.008608
  H      6.579825    1.854884    1.645930
  C      4.806899    3.168243   -1.014908
  H      3.825978    3.631710   -1.145891
  H      4.858793    2.282137   -1.652060
  H      5.571519    3.874807   -1.346313
  C      3.965674    1.760582    0.874556
  H      4.175379    0.807123    0.384151
  H      2.959146    2.060337    0.582929
  H      3.991888    1.591376    1.951986
  C      3.688945    7.510140    4.038223
  C      2.940013    7.735860    5.225153
  C      3.194873    8.915590    5.918455
  H      2.646334    9.116530    6.828577
  C      4.114863    9.867571    5.496807
  H      4.264107   10.771488    6.076461
  C      4.824422    9.640890    4.333582
  H      5.550840   10.362183    3.974721
  C      4.613820    8.473307    3.619498
  H      5.189096    8.309493    2.718421
  C      1.879086    6.759563    5.747604
  C      0.805286    6.506593    4.680788
  H      0.268180    7.434092    4.462948
  H      0.079685    5.777057    5.051294
  H      1.212839    6.134374    3.744006
  C      2.520310    5.443542    6.210673
  H      3.036193    4.883873    5.431644
  H      1.746076    4.782219    6.610302
  H      3.244495    5.634140    7.006978
  C      1.143130    7.316710    6.966575
  H      0.643252    8.263612    6.747765
  H      1.807691    7.465187    7.821291
  H      0.376101    6.599205    7.268926
  C      2.045505    3.843896    2.328495
  C      0.617869    3.725029    2.002877
  C      0.105344    4.185470    0.791091
  H      0.764048    4.632776    0.057370
  C     -1.250056    4.070571    0.534553
  H     -1.652634    4.427309   -0.406236
  C     -2.091748    3.502619    1.482432
  H     -3.153180    3.416331    1.278219
  C     -1.581063    3.046191    2.691550
  H     -2.241241    2.606481    3.429956
  C     -0.227565    3.156649    2.953796
  H      0.185632    2.811265    3.893741
  H      3.316129    5.538876    3.813860
  O      5.703918    4.528882    4.703363
  C      5.907183    3.336945    4.582061
  C      7.213376    2.699327    4.862792
  C      8.262125    3.501482    5.306337
  H      8.097266    4.563828    5.441116
  C      9.500176    2.941275    5.569504
  H     10.314824    3.567306    5.915026
  C      9.696282    1.577694    5.389787
  H     10.666547    1.139229    5.595439
  C      8.653293    0.774843    4.946949
  H      8.807857   -0.288761    4.806052
  C      7.412554    1.331955    4.682942
  H      6.598681    0.707532    4.336752
  O      4.976010    2.485448    4.182343
  H      4.148978    2.965257    3.945023

----------------------------
CARTESIAN COORDINATES (A.U.)
----------------------------
  NO LB      ZA    FRAG     MASS         X           Y           Z
   0 O     8.0000    0    15.999    5.217623    8.309634    2.547160
   1 O     8.0000    0    15.999    4.796518    6.577872    6.384483
   2 N     7.0000    0    14.007    9.587851    7.593577    2.284874
   3 N     7.0000    0    14.007    6.599755   12.034114    6.183414
   4 C     6.0000    0    12.011    7.774129    8.906376    2.993065
   5 C     6.0000    0    12.011    8.118039   11.569109    3.974289
   6 H     1.0000    0     1.008   10.146852   11.751436    4.347644
   7 C     6.0000    0    12.011    7.424999   13.303655    1.785319
   8 C     6.0000    0    12.011    9.225830   13.844786   -0.049110
   9 H     1.0000    0     1.008   11.126866   13.100447    0.148710
  10 C     6.0000    0    12.011    8.605894   15.331775   -2.116202
  11 H     1.0000    0     1.008   10.025876   15.749699   -3.533480
  12 C     6.0000    0    12.011    6.175200   16.290615   -2.364040
  13 H     1.0000    0     1.008    5.688818   17.458186   -3.976405
  14 C     6.0000    0    12.011    4.373877   15.754082   -0.533970
  15 H     1.0000    0     1.008    2.473241   16.499643   -0.714350
  16 C     6.0000    0    12.011    4.994312   14.262923    1.532078
  17 H     1.0000    0     1.008    3.593027   13.845655    2.966857
  18 C     6.0000    0    12.011    9.500986    5.233254    0.835639
  19 C     6.0000    0    12.011   12.100791    4.029276    1.139701
  20 H     1.0000    0     1.008   13.583119    5.344845    0.562675
  21 H     1.0000    0     1.008   12.245297    2.325546   -0.016267
  22 H     1.0000    0     1.008   12.434067    3.505223    3.110357
  23 C     6.0000    0    12.011    9.083723    5.987112   -1.917898
  24 H     1.0000    0     1.008    7.230051    6.862937   -2.165420
  25 H     1.0000    0     1.008    9.181788    4.312614   -3.121941
  26 H     1.0000    0     1.008   10.528645    7.322324   -2.544163
  27 C     6.0000    0    12.011    7.494038    3.327018    1.652671
  28 H     1.0000    0     1.008    7.890323    1.525241    0.725940
  29 H     1.0000    0     1.008    5.591976    3.893473    1.101576
  30 H     1.0000    0     1.008    7.543575    3.007265    3.688719
  31 C     6.0000    0    12.011    6.971096   14.192108    7.631136
  32 C     6.0000    0    12.011    5.555819   14.618657    9.874108
  33 C     6.0000    0    12.011    6.037435   16.848023   11.184259
  34 H     1.0000    0     1.008    5.000847   17.227745   12.904140
  35 C     6.0000    0    12.011    7.775964   18.647007   10.387460
  36 H     1.0000    0     1.008    8.057994   20.355162   11.482847
  37 C     6.0000    0    12.011    9.116836   18.218642    8.189283
  38 H     1.0000    0     1.008   10.489567   19.581688    7.511134
  39 C     6.0000    0    12.011    8.718856   16.012230    6.839860
  40 H     1.0000    0     1.008    9.805970   15.702666    5.137071
  41 C     6.0000    0    12.011    3.550958   12.773723   10.861397
  42 C     6.0000    0    12.011    1.521770   12.295679    8.845407
  43 H     1.0000    0     1.008    0.506787   14.048398    8.433749
  44 H     1.0000    0     1.008    0.150583   10.917056    9.545562
  45 H     1.0000    0     1.008    2.291934   11.592287    7.075146
  46 C     6.0000    0    12.011    4.762696   10.286804   11.736471
  47 H     1.0000    0     1.008    5.737573    9.229182   10.264320
  48 H     1.0000    0     1.008    3.299605    9.037084   12.491660
  49 H     1.0000    0     1.008    6.131207   10.646982   13.241269
  50 C     6.0000    0    12.011    2.160203   13.826578   13.164919
  51 H     1.0000    0     1.008    1.215570   15.615964   12.751428
  52 H     1.0000    0     1.008    3.416041   14.107159   14.780098
  53 H     1.0000    0     1.008    0.710728   12.470690   13.736279
  54 C     6.0000    0    12.011    3.865444    7.263911    4.400218
  55 C     6.0000    0    12.011    1.167603    7.039285    3.784889
  56 C     6.0000    0    12.011    0.199071    7.909392    1.494945
  57 H     1.0000    0     1.008    1.443841    8.754678    0.108414
  58 C     6.0000    0    12.011   -2.362263    7.692264    1.010159
  59 H     1.0000    0     1.008   -3.123026    8.366402   -0.767675
  60 C     6.0000    0    12.011   -3.952831    6.618991    2.801390
  61 H     1.0000    0     1.008   -5.958647    6.455930    2.415484
  62 C     6.0000    0    12.011   -2.987776    5.756467    5.086292
  63 H     1.0000    0     1.008   -4.235332    4.925535    6.481677
  64 C     6.0000    0    12.011   -0.430036    5.965202    5.581865
  65 H     1.0000    0     1.008    0.350794    5.312521    7.358104
  66 H     1.0000    0     1.008    6.266576   10.466959    7.207151
  67 O     8.0000    0    15.999   10.778843    8.558347    8.888068
  68 C     6.0000    0    12.011   11.162958    6.305912    8.658840
  69 C     6.0000    0    12.011   13.631305    5.100989    9.189345
  70 C     6.0000    0    12.011   15.613154    6.616842   10.027524
  71 H     1.0000    0     1.008   15.301615    8.624385   10.282219
  72 C     6.0000    0    12.011   17.952731    5.558204   10.524837
  73 H     1.0000    0     1.008   19.492192    6.741231   11.177779
  74 C     6.0000    0    12.011   18.323317    2.981410   10.185221
  75 H     1.0000    0     1.008   20.156853    2.152831   10.573847
  76 C     6.0000    0    12.011   16.352354    1.464241    9.348379
  77 H     1.0000    0     1.008   16.644438   -0.545679    9.082122
  78 C     6.0000    0    12.011   14.007697    2.517030    8.849478
  79 H     1.0000    0     1.008   12.469700    1.337042    8.195274
  80 O     8.0000    0    15.999    9.403296    4.696816    7.903483
  81 H     1.0000    0     1.008    7.840432    5.603524    7.455013

--------------------------------
INTERNAL COORDINATES (ANGSTROEM)
--------------------------------
 O      0   0   0     0.000000000000     0.00000000     0.00000000
 O      1   0   0     2.238949866473     0.00000000     0.00000000
 N      1   2   0     2.347568922201    94.91072161     0.00000000
 N      1   2   3     2.849922122143    72.31652464   277.70532076
 C      3   1   2     1.242672207257    29.66664423   275.49083647
 C      4   1   2     1.439678195897    58.45072840   133.91047181
 H      6   4   1     1.095885269421   112.66133104   216.07297503
 C      6   4   1     1.522756710579   112.34929216    92.93829298
 C      8   6   4     1.390130113925   119.35799081   154.56334661
 H      9   8   6     1.085408268864   119.55476787   357.03170269
 C      9   8   6     1.386840932285   120.36468924   177.23703586
 H     11   9   8     1.084449859837   119.82063284   179.75380872
 C     11   9   8     1.388933544537   120.05403293     0.00000000
 H     13  11   9     1.084427453248   120.14768655   179.82117797
 C     13  11   9     1.388198904323   119.69053087     0.02978527
 H     15  13  11     1.084595629668   120.06367237   179.89108088
 C     15  13  11     1.387721270863   120.22872600   359.87397011
 H     17  15  13     1.084012909872   120.38424888   179.81375479
 C      3   1   2     1.466398678919    97.90458425    96.44640045
 C     19   3   1     1.524637398169   105.81061266   196.73527411
 H     20  19   3     1.092334477968   110.61942388   304.89067047
 H     20  19   3     1.092188884548   110.42741814   184.61712981
 H     20  19   3     1.093386637841   110.62138972    64.77497400
 C     19   3   1     1.526781675713   106.32574488    79.88905976
 H     24  19   3     1.092778209253   110.79505627   294.37201111
 H     24  19   3     1.092629626898   109.74041955   174.62394083
 H     24  19   3     1.092568398097   110.93112338    54.96598860
 C     19   3   1     1.527216758078   115.87056335   317.31936963
 H     28  19   3     1.092500487749   108.41416566   192.25052759
 H     28  19   3     1.089953201719   112.63011298    73.68758880
 H     28  19   3     1.090950617183   111.42765671   310.55239611
 C      4   1   2     1.389100386130   167.74209761   223.30491997
 C     32   4   6     1.421496213123   121.09849604   182.65390572
 C     33  32   4     1.391899477586   117.00196110   180.73681074
 H     34  33  32     1.081477680308   118.93281966   180.31282936
 C     34  33  32     1.389401475588   123.42275547     0.97607830
 H     36  34  33     1.084130284671   120.01136499   179.52899725
 C     36  34  33     1.381285868626   118.89884581   359.70805108
 H     38  36  34     1.084770906641   120.89508974   180.01840772
 C     38  36  34     1.384745183544   119.63782704   359.55920726
 H     40  38  36     1.081534679380   118.45386761   180.79013826
 C     33  32   4     1.533517844350   123.22128986     0.08762633
 C     42  33  32     1.534645443989   110.62111736   303.39297512
 H     43  42  33     1.093705406331   110.01622015   296.22111733
 H     43  42  33     1.093615235141   109.79751649   177.61390760
 H     43  42  33     1.087293404419   113.14653201    56.63166090
 C     42  33  32     1.535419287810   111.06923753    67.29905014
 H     47  42  33     1.089151432121   114.99403775   297.92808832
 H     47  42  33     1.093841732028   109.43786611   177.99250774
 H     47  42  33     1.093102540869   110.29968519    59.37171397
 C     42  33  32     1.529030513883   111.87701496   185.32192506
 H     51  42  33     1.092876584335   112.10156781    58.94210826
 H     51  42  33     1.092806562437   112.35424851   296.46428703
 H     51  42  33     1.092960675901   108.60960949   177.75962466
 C      2   1   3     1.215364218779    30.06175844   199.46000494
 C     55   2   1     1.469115718420   124.14374902   180.04176799
 C     56  55   2     1.393955917489   121.55026867   178.63241158
 H     57  56  55     1.082737328761   120.12389067     0.75233006
 C     57  56  55     1.384240833686   119.58448252   180.94329298
 H     59  57  56     1.083704290500   119.82196705   179.99654030
 C     59  57  56     1.389060652315   120.05239080     0.16544838
 H     61  59  57     1.084336875209   119.81271584   179.87896009
 C     61  59  57     1.389637372242   120.35510229   359.96753272
 H     63  61  59     1.083708123352   120.14914116   179.80763181
 C     63  61  59     1.383087405150   119.89287980   359.96538099
 H     65  63  61     1.083290575649   120.81875711   179.62767940
 H      4   1   2     1.006135724032    75.43667531     4.31630442
 O     67   4   1     2.740955996649   109.01388448   107.14639611
 C     68  67   4     1.215213827850   118.34277565   226.69453513
 C     69  68  67     1.480373858704   123.44395219   172.00646733
 C     70  69  68     1.392860106418   118.46957764     0.87783810
 H     71  70  69     1.083477222852   119.32212630     0.41455828
 C     71  70  69     1.384145596149   120.06171055   180.46411924
 H     73  71  70     1.083951857487   119.93939587   180.02762359
 C     73  71  70     1.389283594838   119.92763456     0.04988618
 H     75  73  71     1.084416189271   119.90858457   179.96004622
 C     75  73  71     1.388704891820   120.17672726     0.00000000
 H     77  75  73     1.083972076910   120.10742342   179.93161417
 C     77  75  73     1.385462645730   120.05889249     0.00000000
 H     79  77  75     1.082654542852   120.14735167   179.94261773
 O     69  68  67     1.323595397568   122.92006010   352.12353869
 H     81  69  68     0.985149424151   110.48901716     4.09835281

---------------------------
INTERNAL COORDINATES (A.U.)
---------------------------
 O      0   0   0     0.000000000000     0.00000000     0.00000000
 O      1   0   0     4.231002075213     0.00000000     0.00000000
 N      1   2   0     4.436262343464    94.91072161     0.00000000
 N      1   2   3     5.385572313853    72.31652464   277.70532076
 C      3   1   2     2.348310145952    29.66664423   275.49083647
 C      4   1   2     2.720597511224    58.45072840   133.91047181
 H      6   4   1     2.070923033404   112.66133104   216.07297503
 C      6   4   1     2.877593151585   112.34929216    92.93829298
 C      8   6   4     2.626965205835   119.35799081   154.56334661
 H      9   8   6     2.051124371646   119.55476787   357.03170269
 C      9   8   6     2.620749553331   120.36468924   177.23703586
 H     11   9   8     2.049313241062   119.82063284   179.75380872
 C     11   9   8     2.624704017391   120.05403293     0.00000000
 H     13  11   9     2.049270898744   120.14768655   179.82117797
 C     13  11   9     2.623315748580   119.69053087     0.02978527
 H     15  13  11     2.049588706120   120.06367237   179.89108088
 C     15  13  11     2.622413152148   120.22872600   359.87397011
 H     17  15  13     2.048487525293   120.38424888   179.81375479
 C      3   1   2     2.771091906300    97.90458425    96.44640045
 C     19   3   1     2.881147136075   105.81061266   196.73527411
 H     20  19   3     2.064213010000   110.61942388   304.89067047
 H     20  19   3     2.063937878308   110.42741814   184.61712981
 H     20  19   3     2.066201304008   110.62138972    64.77497400
 C     19   3   1     2.885199233387   106.32574488    79.88905976
 H     24  19   3     2.065051540606   110.79505627   294.37201111
 H     24  19   3     2.064770760646   109.74041955   174.62394083
 H     24  19   3     2.064655054981   110.93112338    54.96598860
 C     19   3   1     2.886021419903   115.87056335   317.31936963
 H     28  19   3     2.064526723020   108.41416566   192.25052759
 H     28  19   3     2.059713050040   112.63011298    73.68758880
 H     28  19   3     2.061597892108   111.42765671   310.55239611
 C      4   1   2     2.625019302310   167.74209761   223.30491997
 C     32   4   6     2.686238543209   121.09849604   182.65390572
 C     33  32   4     2.630308818585   117.00196110   180.73681074
 H     34  33  32     2.043696635731   118.93281966   180.31282936
 C     34  33  32     2.625588278927   123.42275547     0.97607830
 H     36  34  33     2.048709331518   120.01136499   179.52899725
 C     36  34  33     2.610252004359   118.89884581   359.70805108
 H     38  36  34     2.049919931596   120.89508974   180.01840772
 C     38  36  34     2.616789162165   119.63782704   359.55920726
 H     40  38  36     2.043804348366   118.45386761   180.79013826
 C     33  32   4     2.897928747302   123.22128986     0.08762633
 C     42  33  32     2.900059601809   110.62111736   303.39297512
 H     43  42  33     2.066803689154   110.01622015   296.22111733
 H     43  42  33     2.066633290301   109.79751649   177.61390760
 H     43  42  33     2.054686761572   113.14653201    56.63166090
 C     42  33  32     2.901521954701   111.06923753    67.29905014
 H     47  42  33     2.058197925077   114.99403775   297.92808832
 H     47  42  33     2.067061307387   109.43786611   177.99250774
 H     47  42  33     2.065664438536   110.29968519    59.37171397
 C     42  33  32     2.889448921648   111.87701496   185.32192506
 H     51  42  33     2.065237442569   112.10156781    58.94210826
 H     51  42  33     2.065105120358   112.35424851   296.46428703
 H     51  42  33     2.065396352599   108.60960949   177.75962466
 C      2   1   3     2.296705526460    30.06175844   199.46000494
 C     55   2   1     2.776226366853   124.14374902   180.04176799
 C     56  55   2     2.634194926813   121.55026867   178.63241158
 H     57  56  55     2.046077026332   120.12389067     0.75233006
 C     57  56  55     2.615836079058   119.58448252   180.94329298
 H     59  57  56     2.047904319201   119.82196705   179.99654030
 C     59  57  56     2.624944216281   120.05239080     0.16544838
 H     61  59  57     2.049099731056   119.81271584   179.87896009
 C     61  59  57     2.626034059000   120.35510229   359.96753272
 H     63  61  59     2.047911562242   120.14914116   179.80763181
 C     63  61  59     2.613656415009   119.89287980   359.96538099
 H     65  63  61     2.047122511435   120.81875711   179.62767940
 H      4   1   2     1.901320971976    75.43667531     4.31630442
 O     67   4   1     5.179656178796   109.01388448   107.14639611
 C     68  67   4     2.296421328791   118.34277565   226.69453513
 C     69  68  67     2.797501168767   123.44395219   172.00646733
 C     70  69  68     2.632124143995   118.46957764     0.87783810
 H     71  70  69     2.047475223531   119.32212630     0.41455828
 C     71  70  69     2.615656106195   120.06171055   180.46411924
 H     73  71  70     2.048372153005   119.93939587   180.02762359
 C     73  71  70     2.625365516593   119.92763456     0.04988618
 H     75  73  71     2.049249612914   119.90858457   179.96004622
 C     75  73  71     2.624271926377   120.17672726     0.00000000
 H     77  75  73     2.048410362178   120.10742342   179.93161417
 C     77  75  73     2.618144969208   120.05889249     0.00000000
 H     79  77  75     2.045920583636   120.14735167   179.94261773
 O     69  68  67     2.501232813521   122.92006010   352.12353869
 H     81  69  68     1.861662612636   110.48901716     4.09835281

---------------------
BASIS SET INFORMATION
---------------------
There are 4 groups of distinct atoms

 Group   1 Type O   : 11s6p2d1f contracted to 5s3p2d1f pattern {62111/411/11/1}
 Group   2 Type N   : 11s6p2d1f contracted to 5s3p2d1f pattern {62111/411/11/1}
 Group   3 Type C   : 11s6p2d1f contracted to 5s3p2d1f pattern {62111/411/11/1}
 Group   4 Type H   : 5s1p contracted to 3s1p pattern {311/1}

Atom   0O    basis set group =>   1
Atom   1O    basis set group =>   1
Atom   2N    basis set group =>   2
Atom   3N    basis set group =>   2
Atom   4C    basis set group =>   3
Atom   5C    basis set group =>   3
Atom   6H    basis set group =>   4
Atom   7C    basis set group =>   3
Atom   8C    basis set group =>   3
Atom   9H    basis set group =>   4
Atom  10C    basis set group =>   3
Atom  11H    basis set group =>   4
Atom  12C    basis set group =>   3
Atom  13H    basis set group =>   4
Atom  14C    basis set group =>   3
Atom  15H    basis set group =>   4
Atom  16C    basis set group =>   3
Atom  17H    basis set group =>   4
Atom  18C    basis set group =>   3
Atom  19C    basis set group =>   3
Atom  20H    basis set group =>   4
Atom  21H    basis set group =>   4
Atom  22H    basis set group =>   4
Atom  23C    basis set group =>   3
Atom  24H    basis set group =>   4
Atom  25H    basis set group =>   4
Atom  26H    basis set group =>   4
Atom  27C    basis set group =>   3
Atom  28H    basis set group =>   4
Atom  29H    basis set group =>   4
Atom  30H    basis set group =>   4
Atom  31C    basis set group =>   3
Atom  32C    basis set group =>   3
Atom  33C    basis set group =>   3
Atom  34H    basis set group =>   4
Atom  35C    basis set group =>   3
Atom  36H    basis set group =>   4
Atom  37C    basis set group =>   3
Atom  38H    basis set group =>   4
Atom  39C    basis set group =>   3
Atom  40H    basis set group =>   4
Atom  41C    basis set group =>   3
Atom  42C    basis set group =>   3
Atom  43H    basis set group =>   4
Atom  44H    basis set group =>   4
Atom  45H    basis set group =>   4
Atom  46C    basis set group =>   3
Atom  47H    basis set group =>   4
Atom  48H    basis set group =>   4
Atom  49H    basis set group =>   4
Atom  50C    basis set group =>   3
Atom  51H    basis set group =>   4
Atom  52H    basis set group =>   4
Atom  53H    basis set group =>   4
Atom  54C    basis set group =>   3
Atom  55C    basis set group =>   3
Atom  56C    basis set group =>   3
Atom  57H    basis set group =>   4
Atom  58C    basis set group =>   3
Atom  59H    basis set group =>   4
Atom  60C    basis set group =>   3
Atom  61H    basis set group =>   4
Atom  62C    basis set group =>   3
Atom  63H    basis set group =>   4
Atom  64C    basis set group =>   3
Atom  65H    basis set group =>   4
Atom  66H    basis set group =>   4
Atom  67O    basis set group =>   1
Atom  68C    basis set group =>   3
Atom  69C    basis set group =>   3
Atom  70C    basis set group =>   3
Atom  71H    basis set group =>   4
Atom  72C    basis set group =>   3
Atom  73H    basis set group =>   4
Atom  74C    basis set group =>   3
Atom  75H    basis set group =>   4
Atom  76C    basis set group =>   3
Atom  77H    basis set group =>   4
Atom  78C    basis set group =>   3
Atom  79H    basis set group =>   4
Atom  80O    basis set group =>   1
Atom  81H    basis set group =>   4
---------------------------------
AUXILIARY/J BASIS SET INFORMATION
---------------------------------
There are 4 groups of distinct atoms

 Group   1 Type O   : 12s5p4d2f1g contracted to 6s4p3d1f1g pattern {711111/2111/211/2/1}
 Group   2 Type N   : 12s5p4d2f1g contracted to 6s4p3d1f1g pattern {711111/2111/211/2/1}
 Group   3 Type C   : 12s5p4d2f1g contracted to 6s4p3d1f1g pattern {711111/2111/211/2/1}
 Group   4 Type H   : 5s2p1d contracted to 3s1p1d pattern {311/2/1}

Atom   0O    basis set group =>   1
Atom   1O    basis set group =>   1
Atom   2N    basis set group =>   2
Atom   3N    basis set group =>   2
Atom   4C    basis set group =>   3
Atom   5C    basis set group =>   3
Atom   6H    basis set group =>   4
Atom   7C    basis set group =>   3
Atom   8C    basis set group =>   3
Atom   9H    basis set group =>   4
Atom  10C    basis set group =>   3
Atom  11H    basis set group =>   4
Atom  12C    basis set group =>   3
Atom  13H    basis set group =>   4
Atom  14C    basis set group =>   3
Atom  15H    basis set group =>   4
Atom  16C    basis set group =>   3
Atom  17H    basis set group =>   4
Atom  18C    basis set group =>   3
Atom  19C    basis set group =>   3
Atom  20H    basis set group =>   4
Atom  21H    basis set group =>   4
Atom  22H    basis set group =>   4
Atom  23C    basis set group =>   3
Atom  24H    basis set group =>   4
Atom  25H    basis set group =>   4
Atom  26H    basis set group =>   4
Atom  27C    basis set group =>   3
Atom  28H    basis set group =>   4
Atom  29H    basis set group =>   4
Atom  30H    basis set group =>   4
Atom  31C    basis set group =>   3
Atom  32C    basis set group =>   3
Atom  33C    basis set group =>   3
Atom  34H    basis set group =>   4
Atom  35C    basis set group =>   3
Atom  36H    basis set group =>   4
Atom  37C    basis set group =>   3
Atom  38H    basis set group =>   4
Atom  39C    basis set group =>   3
Atom  40H    basis set group =>   4
Atom  41C    basis set group =>   3
Atom  42C    basis set group =>   3
Atom  43H    basis set group =>   4
Atom  44H    basis set group =>   4
Atom  45H    basis set group =>   4
Atom  46C    basis set group =>   3
Atom  47H    basis set group =>   4
Atom  48H    basis set group =>   4
Atom  49H    basis set group =>   4
Atom  50C    basis set group =>   3
Atom  51H    basis set group =>   4
Atom  52H    basis set group =>   4
Atom  53H    basis set group =>   4
Atom  54C    basis set group =>   3
Atom  55C    basis set group =>   3
Atom  56C    basis set group =>   3
Atom  57H    basis set group =>   4
Atom  58C    basis set group =>   3
Atom  59H    basis set group =>   4
Atom  60C    basis set group =>   3
Atom  61H    basis set group =>   4
Atom  62C    basis set group =>   3
Atom  63H    basis set group =>   4
Atom  64C    basis set group =>   3
Atom  65H    basis set group =>   4
Atom  66H    basis set group =>   4
Atom  67O    basis set group =>   1
Atom  68C    basis set group =>   3
Atom  69C    basis set group =>   3
Atom  70C    basis set group =>   3
Atom  71H    basis set group =>   4
Atom  72C    basis set group =>   3
Atom  73H    basis set group =>   4
Atom  74C    basis set group =>   3
Atom  75H    basis set group =>   4
Atom  76C    basis set group =>   3
Atom  77H    basis set group =>   4
Atom  78C    basis set group =>   3
Atom  79H    basis set group =>   4
Atom  80O    basis set group =>   1
Atom  81H    basis set group =>   4


           ************************************************************
           *        Program running with 30 parallel MPI-processes    *
           *              working on a common directory               *
           ************************************************************
------------------------------------------------------------------------------
                           ORCA GTO INTEGRAL CALCULATION
                           -- RI-GTO INTEGRALS CHOSEN --
------------------------------------------------------------------------------
------------------------------------------------------------------------------
                   ___                                                        
                  /   \      - P O W E R E D   B Y -                         
                 /     \                                                     
                 |  |  |   _    _      __       _____    __    __             
                 |  |  |  | |  | |    /  \     |  _  \  |  |  /  |          
                  \  \/   | |  | |   /    \    | | | |  |  | /  /          
                 / \  \   | |__| |  /  /\  \   | |_| |  |  |/  /          
                |  |  |   |  __  | /  /__\  \  |    /   |      \           
                |  |  |   | |  | | |   __   |  |    \   |  |\   \          
                \     /   | |  | | |  |  |  |  | |\  \  |  | \   \       
                 \___/    |_|  |_| |__|  |__|  |_| \__\ |__|  \__/        
                                                                              
                      - O R C A' S   B I G   F R I E N D -                    
                                      &                                       
                       - I N T E G R A L  F E E D E R -                       
                                                                              
 v1 FN, 2020, v2 2021                                                         
------------------------------------------------------------------------------


Reading SHARK input file ImineBzOH12rAfreq.SHARKINP.tmp ... ok
----------------------
SHARK INTEGRAL PACKAGE
----------------------

Number of atoms                             ...     82
Number of basis functions                   ...   1542
Number of shells                            ...    622
Maximum angular momentum                    ...      3
Integral batch strategy                     ... SHARK/LIBINT Hybrid
RI-J (if used) integral strategy            ... SPLIT-RIJ (Revised 2003 algorithm where possible)
Printlevel                                  ...      1
Contraction scheme used                     ... SEGMENTED contraction
Coulomb Range Separation                    ... NOT USED
Exchange Range Separation                   ... NOT USED
Finite Nucleus Model                        ... NOT USED
Auxiliary Coulomb fitting basis             ... AVAILABLE
   # of basis functions in Aux-J            ...   2498
   # of shells in Aux-J                     ...    830
   Maximum angular momentum in Aux-J        ...      4
Auxiliary J/K fitting basis                 ... NOT available
Auxiliary Correlation fitting basis         ... NOT available
Auxiliary 'external' fitting basis          ... NOT available
Integral threshold                          ...     2.500000e-11
Primitive cut-off                           ...     2.500000e-12
Primitive pair pre-selection threshold      ...     2.500000e-12

Calculating pre-screening integrals         ... done (  0.1 sec) Dimension = 622
Organizing shell pair data                  ... done (  0.9 sec)
Shell pair information
Total number of shell pairs                 ...    193753
Shell pairs after pre-screening             ...    111560
Total number of primitive shell pairs       ...    584784
Primitive shell pairs kept                  ...    208724
          la=0 lb=0:  30975 shell pairs
          la=1 lb=0:  33630 shell pairs
          la=1 lb=1:   9167 shell pairs
          la=2 lb=0:  15052 shell pairs
          la=2 lb=1:   8275 shell pairs
          la=2 lb=2:   1852 shell pairs
          la=3 lb=0:   6821 shell pairs
          la=3 lb=1:   3827 shell pairs
          la=3 lb=2:   1603 shell pairs
          la=3 lb=3:    358 shell pairs

Calculating one electron integrals          ... done (  0.5 sec)
Calculating RI/J V-Matrix + Cholesky decomp.... done (  2.4 sec)
Calculating Nuclear repulsion               ... done (  0.0 sec) ENN=   5181.895408709281 Eh

SHARK setup successfully completed in   6.8 seconds

Maximum memory used throughout the entire GTOINT-calculation: 163.1 MB
[1711143876.679018] [node099:2573338:0]          mpool.c:43   UCX  WARN  object 0xb0e8b40 was not returned to mpool ucp_requests
[1711143876.679036] [node099:2573338:0]          mpool.c:43   UCX  WARN  object 0xb0e8d00 was not returned to mpool ucp_requests
[1711143876.679045] [node099:2573338:0]          mpool.c:43   UCX  WARN  object 0xb0e8ec0 was not returned to mpool ucp_requests
[1711143876.679048] [node099:2573338:0]          mpool.c:43   UCX  WARN  object 0xb0e9080 was not returned to mpool ucp_requests
[1711143876.679050] [node099:2573338:0]          mpool.c:43   UCX  WARN  object 0xb0e9240 was not returned to mpool ucp_requests
[1711143876.679025] [node099:2573351:0]          mpool.c:43   UCX  WARN  object 0xbc81780 was not returned to mpool ucp_requests
[1711143876.679046] [node099:2573351:0]          mpool.c:43   UCX  WARN  object 0xbc81940 was not returned to mpool ucp_requests
[1711143876.679049] [node099:2573351:0]          mpool.c:43   UCX  WARN  object 0xbc81b00 was not returned to mpool ucp_requests
[1711143876.679052] [node099:2573351:0]          mpool.c:43   UCX  WARN  object 0xbc81cc0 was not returned to mpool ucp_requests
[1711143876.679054] [node099:2573351:0]          mpool.c:43   UCX  WARN  object 0xbc81e80 was not returned to mpool ucp_requests
[1711143876.678991] [node099:2573313:0]          mpool.c:43   UCX  WARN  object 0xc4f5b40 was not returned to mpool ucp_requests
[1711143876.679010] [node099:2573313:0]          mpool.c:43   UCX  WARN  object 0xc4f5d00 was not returned to mpool ucp_requests
[1711143876.679013] [node099:2573313:0]          mpool.c:43   UCX  WARN  object 0xc4f6080 was not returned to mpool ucp_requests
[1711143876.678993] [node099:2573327:0]          mpool.c:43   UCX  WARN  object 0xb2b2b00 was not returned to mpool ucp_requests
[1711143876.679009] [node099:2573327:0]          mpool.c:43   UCX  WARN  object 0xb2b2cc0 was not returned to mpool ucp_requests
[1711143876.679012] [node099:2573327:0]          mpool.c:43   UCX  WARN  object 0xb2b2e80 was not returned to mpool ucp_requests
[1711143876.679015] [node099:2573327:0]          mpool.c:43   UCX  WARN  object 0xb2b3040 was not returned to mpool ucp_requests
[1711143876.679018] [node099:2573327:0]          mpool.c:43   UCX  WARN  object 0xb2b3200 was not returned to mpool ucp_requests
[1711143876.679088] [node099:2573324:0]          mpool.c:43   UCX  WARN  object 0xb291bc0 was not returned to mpool ucp_requests
[1711143876.679105] [node099:2573324:0]          mpool.c:43   UCX  WARN  object 0xb291d80 was not returned to mpool ucp_requests
[1711143876.679109] [node099:2573324:0]          mpool.c:43   UCX  WARN  object 0xb291f40 was not returned to mpool ucp_requests
[1711143876.679112] [node099:2573324:0]          mpool.c:43   UCX  WARN  object 0xb292100 was not returned to mpool ucp_requests
[1711143876.679115] [node099:2573324:0]          mpool.c:43   UCX  WARN  object 0xb2922c0 was not returned to mpool ucp_requests
[1711143876.679031] [node099:2573334:0]          mpool.c:43   UCX  WARN  object 0xc7f0b40 was not returned to mpool ucp_requests
[1711143876.679049] [node099:2573334:0]          mpool.c:43   UCX  WARN  object 0xc7f0d00 was not returned to mpool ucp_requests
[1711143876.681370] [node099:2573310:0]          mpool.c:43   UCX  WARN  object 0xbb67b80 was not returned to mpool ucp_requests
[1711143876.681381] [node099:2573310:0]          mpool.c:43   UCX  WARN  object 0xbb67d40 was not returned to mpool ucp_requests
[1711143876.681386] [node099:2573310:0]          mpool.c:43   UCX  WARN  object 0xbb67f00 was not returned to mpool ucp_requests
[1711143876.681389] [node099:2573310:0]          mpool.c:43   UCX  WARN  object 0xbb680c0 was not returned to mpool ucp_requests
[1711143876.681392] [node099:2573310:0]          mpool.c:43   UCX  WARN  object 0xbb68280 was not returned to mpool ucp_requests
[1711143876.681396] [node099:2573310:0]          mpool.c:43   UCX  WARN  object 0xbb68440 was not returned to mpool ucp_requests
[1711143876.681358] [node099:2573311:0]          mpool.c:43   UCX  WARN  object 0xbe717c0 was not returned to mpool ucp_requests
[1711143876.681370] [node099:2573311:0]          mpool.c:43   UCX  WARN  object 0xbe71980 was not returned to mpool ucp_requests
[1711143876.681377] [node099:2573311:0]          mpool.c:43   UCX  WARN  object 0xbe71b40 was not returned to mpool ucp_requests
[1711143876.681380] [node099:2573311:0]          mpool.c:43   UCX  WARN  object 0xbe71d00 was not returned to mpool ucp_requests
[1711143876.681383] [node099:2573311:0]          mpool.c:43   UCX  WARN  object 0xbe71ec0 was not returned to mpool ucp_requests
[1711143876.681385] [node099:2573311:0]          mpool.c:43   UCX  WARN  object 0xbe72080 was not returned to mpool ucp_requests
[1711143876.681407] [node099:2573322:0]          mpool.c:43   UCX  WARN  object 0xbaea940 was not returned to mpool ucp_requests
[1711143876.681419] [node099:2573322:0]          mpool.c:43   UCX  WARN  object 0xbaeab00 was not returned to mpool ucp_requests
[1711143876.681423] [node099:2573322:0]          mpool.c:43   UCX  WARN  object 0xbaeacc0 was not returned to mpool ucp_requests
[1711143876.681426] [node099:2573322:0]          mpool.c:43   UCX  WARN  object 0xbaeae80 was not returned to mpool ucp_requests
[1711143876.681429] [node099:2573322:0]          mpool.c:43   UCX  WARN  object 0xbaeb040 was not returned to mpool ucp_requests
[1711143876.681457] [node099:2573308:0]          mpool.c:43   UCX  WARN  object 0xaffb8c0 was not returned to mpool ucp_requests
[1711143876.681469] [node099:2573308:0]          mpool.c:43   UCX  WARN  object 0xaffba80 was not returned to mpool ucp_requests
[1711143876.681474] [node099:2573308:0]          mpool.c:43   UCX  WARN  object 0xaffbc40 was not returned to mpool ucp_requests
[1711143876.681478] [node099:2573308:0]          mpool.c:43   UCX  WARN  object 0xaffbe00 was not returned to mpool ucp_requests
[1711143876.681480] [node099:2573308:0]          mpool.c:43   UCX  WARN  object 0xaffbfc0 was not returned to mpool ucp_requests
[1711143876.681483] [node099:2573308:0]          mpool.c:43   UCX  WARN  object 0xaffc180 was not returned to mpool ucp_requests
[1711143876.681502] [node099:2573315:0]          mpool.c:43   UCX  WARN  object 0xbf12a40 was not returned to mpool ucp_requests
[1711143876.681525] [node099:2573315:0]          mpool.c:43   UCX  WARN  object 0xbf12c00 was not returned to mpool ucp_requests
[1711143876.681528] [node099:2573315:0]          mpool.c:43   UCX  WARN  object 0xbf12dc0 was not returned to mpool ucp_requests
[1711143876.681530] [node099:2573315:0]          mpool.c:43   UCX  WARN  object 0xbf12f80 was not returned to mpool ucp_requests
[1711143876.681532] [node099:2573315:0]          mpool.c:43   UCX  WARN  object 0xbf13140 was not returned to mpool ucp_requests
[1711143876.682123] [node099:2573339:0]          mpool.c:43   UCX  WARN  object 0xb988a00 was not returned to mpool ucp_requests
[1711143876.682135] [node099:2573339:0]          mpool.c:43   UCX  WARN  object 0xb988bc0 was not returned to mpool ucp_requests
[1711143876.682138] [node099:2573339:0]          mpool.c:43   UCX  WARN  object 0xb988d80 was not returned to mpool ucp_requests
[1711143876.682140] [node099:2573339:0]          mpool.c:43   UCX  WARN  object 0xb988f40 was not returned to mpool ucp_requests
[1711143876.682142] [node099:2573339:0]          mpool.c:43   UCX  WARN  object 0xb989100 was not returned to mpool ucp_requests
[1711143876.682811] [node099:2573312:0]          mpool.c:43   UCX  WARN  object 0xc4cb7c0 was not returned to mpool ucp_requests
[1711143876.682823] [node099:2573312:0]          mpool.c:43   UCX  WARN  object 0xc4cb980 was not returned to mpool ucp_requests
[1711143876.682828] [node099:2573312:0]          mpool.c:43   UCX  WARN  object 0xc4cbb40 was not returned to mpool ucp_requests
[1711143876.682832] [node099:2573312:0]          mpool.c:43   UCX  WARN  object 0xc4cbd00 was not returned to mpool ucp_requests
[1711143876.682836] [node099:2573312:0]          mpool.c:43   UCX  WARN  object 0xc4cbec0 was not returned to mpool ucp_requests
[1711143876.682840] [node099:2573312:0]          mpool.c:43   UCX  WARN  object 0xc4cc080 was not returned to mpool ucp_requests
[1711143876.682895] [node099:2573323:0]          mpool.c:43   UCX  WARN  object 0xc0d4800 was not returned to mpool ucp_requests
[1711143876.682908] [node099:2573323:0]          mpool.c:43   UCX  WARN  object 0xc0d49c0 was not returned to mpool ucp_requests
[1711143876.682913] [node099:2573323:0]          mpool.c:43   UCX  WARN  object 0xc0d4b80 was not returned to mpool ucp_requests
[1711143876.682916] [node099:2573323:0]          mpool.c:43   UCX  WARN  object 0xc0d4d40 was not returned to mpool ucp_requests
[1711143876.682919] [node099:2573323:0]          mpool.c:43   UCX  WARN  object 0xc0d4f00 was not returned to mpool ucp_requests
[1711143876.686591] [node099:2573336:0]          mpool.c:43   UCX  WARN  object 0xc42fb00 was not returned to mpool ucp_requests
[1711143876.686603] [node099:2573336:0]          mpool.c:43   UCX  WARN  object 0xc42fcc0 was not returned to mpool ucp_requests
[1711143876.686607] [node099:2573336:0]          mpool.c:43   UCX  WARN  object 0xc42fe80 was not returned to mpool ucp_requests
[1711143876.686610] [node099:2573336:0]          mpool.c:43   UCX  WARN  object 0xc430040 was not returned to mpool ucp_requests
[1711143876.686614] [node099:2573336:0]          mpool.c:43   UCX  WARN  object 0xc430200 was not returned to mpool ucp_requests
[1711143876.686611] [node099:2573343:0]          mpool.c:43   UCX  WARN  object 0xc073b40 was not returned to mpool ucp_requests
[1711143876.686628] [node099:2573343:0]          mpool.c:43   UCX  WARN  object 0xc073d00 was not returned to mpool ucp_requests
[1711143876.686631] [node099:2573343:0]          mpool.c:43   UCX  WARN  object 0xc073ec0 was not returned to mpool ucp_requests
[1711143876.686633] [node099:2573343:0]          mpool.c:43   UCX  WARN  object 0xc074080 was not returned to mpool ucp_requests
[1711143876.686635] [node099:2573343:0]          mpool.c:43   UCX  WARN  object 0xc074240 was not returned to mpool ucp_requests
[1711143876.693018] [node099:2573314:0]          mpool.c:43   UCX  WARN  object 0xb233880 was not returned to mpool ucp_requests
[1711143876.693034] [node099:2573314:0]          mpool.c:43   UCX  WARN  object 0xb233a40 was not returned to mpool ucp_requests
[1711143876.693027] [node099:2573332:0]          mpool.c:43   UCX  WARN  object 0xbd839c0 was not returned to mpool ucp_requests
[1711143876.693039] [node099:2573332:0]          mpool.c:43   UCX  WARN  object 0xbd83b80 was not returned to mpool ucp_requests
[1711143876.693042] [node099:2573332:0]          mpool.c:43   UCX  WARN  object 0xbd83d40 was not returned to mpool ucp_requests
[1711143876.693045] [node099:2573332:0]          mpool.c:43   UCX  WARN  object 0xbd83f00 was not returned to mpool ucp_requests
[1711143876.693047] [node099:2573332:0]          mpool.c:43   UCX  WARN  object 0xbd840c0 was not returned to mpool ucp_requests
[1711143876.693038] [node099:2573314:0]          mpool.c:43   UCX  WARN  object 0xb233c00 was not returned to mpool ucp_requests
[1711143876.693042] [node099:2573314:0]          mpool.c:43   UCX  WARN  object 0xb233dc0 was not returned to mpool ucp_requests
[1711143876.693044] [node099:2573314:0]          mpool.c:43   UCX  WARN  object 0xb233f80 was not returned to mpool ucp_requests
[1711143876.693777] [node099:2573321:0]          mpool.c:43   UCX  WARN  object 0xb5177c0 was not returned to mpool ucp_requests
[1711143876.693790] [node099:2573321:0]          mpool.c:43   UCX  WARN  object 0xb517980 was not returned to mpool ucp_requests
[1711143876.693794] [node099:2573321:0]          mpool.c:43   UCX  WARN  object 0xb517b40 was not returned to mpool ucp_requests
[1711143876.693797] [node099:2573321:0]          mpool.c:43   UCX  WARN  object 0xb517d00 was not returned to mpool ucp_requests
[1711143876.693802] [node099:2573321:0]          mpool.c:43   UCX  WARN  object 0xb517ec0 was not returned to mpool ucp_requests
[1711143876.693883] [node099:2573333:0]          mpool.c:43   UCX  WARN  object 0xc072b80 was not returned to mpool ucp_requests
[1711143876.693894] [node099:2573333:0]          mpool.c:43   UCX  WARN  object 0xc072d40 was not returned to mpool ucp_requests
[1711143876.693898] [node099:2573333:0]          mpool.c:43   UCX  WARN  object 0xc072f00 was not returned to mpool ucp_requests
[1711143876.693902] [node099:2573333:0]          mpool.c:43   UCX  WARN  object 0xc0730c0 was not returned to mpool ucp_requests
[1711143876.693906] [node099:2573333:0]          mpool.c:43   UCX  WARN  object 0xc073280 was not returned to mpool ucp_requests
[1711143876.693894] [node099:2573344:0]          mpool.c:43   UCX  WARN  object 0xa9fdac0 was not returned to mpool ucp_requests
[1711143876.693906] [node099:2573344:0]          mpool.c:43   UCX  WARN  object 0xa9fdc80 was not returned to mpool ucp_requests
[1711143876.693909] [node099:2573344:0]          mpool.c:43   UCX  WARN  object 0xa9fde40 was not returned to mpool ucp_requests
[1711143876.693912] [node099:2573344:0]          mpool.c:43   UCX  WARN  object 0xa9fe000 was not returned to mpool ucp_requests
[1711143876.693915] [node099:2573344:0]          mpool.c:43   UCX  WARN  object 0xa9fe1c0 was not returned to mpool ucp_requests
[1711143876.693197] [node099:2573348:0]          mpool.c:43   UCX  WARN  object 0xb062ac0 was not returned to mpool ucp_requests
[1711143876.693226] [node099:2573348:0]          mpool.c:43   UCX  WARN  object 0xb062c80 was not returned to mpool ucp_requests
[1711143876.693230] [node099:2573348:0]          mpool.c:43   UCX  WARN  object 0xb062e40 was not returned to mpool ucp_requests
[1711143876.693235] [node099:2573348:0]          mpool.c:43   UCX  WARN  object 0xb063000 was not returned to mpool ucp_requests
[1711143876.693240] [node099:2573348:0]          mpool.c:43   UCX  WARN  object 0xb0631c0 was not returned to mpool ucp_requests
[1711143876.693256] [node099:2573350:0]          mpool.c:43   UCX  WARN  object 0xbe30840 was not returned to mpool ucp_requests
[1711143876.693268] [node099:2573350:0]          mpool.c:43   UCX  WARN  object 0xbe30a00 was not returned to mpool ucp_requests
[1711143876.693273] [node099:2573350:0]          mpool.c:43   UCX  WARN  object 0xbe30bc0 was not returned to mpool ucp_requests
[1711143876.693276] [node099:2573350:0]          mpool.c:43   UCX  WARN  object 0xbe30d80 was not returned to mpool ucp_requests
[1711143876.693280] [node099:2573350:0]          mpool.c:43   UCX  WARN  object 0xbe30f40 was not returned to mpool ucp_requests
[1711143876.693180] [node099:2573319:0]          mpool.c:43   UCX  WARN  object 0xb3b79c0 was not returned to mpool ucp_requests
[1711143876.693192] [node099:2573319:0]          mpool.c:43   UCX  WARN  object 0xb3b7b80 was not returned to mpool ucp_requests
[1711143876.693197] [node099:2573319:0]          mpool.c:43   UCX  WARN  object 0xb3b7d40 was not returned to mpool ucp_requests
[1711143876.693221] [node099:2573319:0]          mpool.c:43   UCX  WARN  object 0xb3b7f00 was not returned to mpool ucp_requests
[1711143876.693224] [node099:2573319:0]          mpool.c:43   UCX  WARN  object 0xb3b80c0 was not returned to mpool ucp_requests
[1711143876.694910] [node099:2573335:0]          mpool.c:43   UCX  WARN  object 0xc17b7c0 was not returned to mpool ucp_requests
[1711143876.694921] [node099:2573335:0]          mpool.c:43   UCX  WARN  object 0xc17b980 was not returned to mpool ucp_requests
[1711143876.694925] [node099:2573335:0]          mpool.c:43   UCX  WARN  object 0xc17bb40 was not returned to mpool ucp_requests
[1711143876.694927] [node099:2573335:0]          mpool.c:43   UCX  WARN  object 0xc17bd00 was not returned to mpool ucp_requests
[1711143876.694930] [node099:2573335:0]          mpool.c:43   UCX  WARN  object 0xc17bec0 was not returned to mpool ucp_requests
[1711143876.694973] [node099:2573337:0]          mpool.c:43   UCX  WARN  object 0xc4bda40 was not returned to mpool ucp_requests
[1711143876.694985] [node099:2573337:0]          mpool.c:43   UCX  WARN  object 0xc4bdc00 was not returned to mpool ucp_requests
[1711143876.694990] [node099:2573337:0]          mpool.c:43   UCX  WARN  object 0xc4bddc0 was not returned to mpool ucp_requests
[1711143876.694994] [node099:2573337:0]          mpool.c:43   UCX  WARN  object 0xc4bdf80 was not returned to mpool ucp_requests
[1711143876.694998] [node099:2573320:0]          mpool.c:43   UCX  WARN  object 0xad9ab00 was not returned to mpool ucp_requests
[1711143876.695009] [node099:2573320:0]          mpool.c:43   UCX  WARN  object 0xad9acc0 was not returned to mpool ucp_requests
[1711143876.695013] [node099:2573320:0]          mpool.c:43   UCX  WARN  object 0xad9ae80 was not returned to mpool ucp_requests
[1711143876.695016] [node099:2573320:0]          mpool.c:43   UCX  WARN  object 0xad9b040 was not returned to mpool ucp_requests
[1711143876.694998] [node099:2573337:0]          mpool.c:43   UCX  WARN  object 0xc4be140 was not returned to mpool ucp_requests
[1711143876.694987] [node099:2573307:0]          mpool.c:43   UCX  WARN  object 0xb27ea80 was not returned to mpool ucp_requests
[1711143876.694999] [node099:2573307:0]          mpool.c:43   UCX  WARN  object 0xb27ec40 was not returned to mpool ucp_requests
[1711143876.695003] [node099:2573307:0]          mpool.c:43   UCX  WARN  object 0xb27ee00 was not returned to mpool ucp_requests
[1711143876.695005] [node099:2573307:0]          mpool.c:43   UCX  WARN  object 0xb27efc0 was not returned to mpool ucp_requests
[1711143876.695008] [node099:2573307:0]          mpool.c:43   UCX  WARN  object 0xb27f180 was not returned to mpool ucp_requests
[1711143876.695019] [node099:2573320:0]          mpool.c:43   UCX  WARN  object 0xad9b200 was not returned to mpool ucp_requests
[1711143876.695619] [node099:2573309:0]          mpool.c:43   UCX  WARN  object 0xc2f6b00 was not returned to mpool ucp_requests
[1711143876.695633] [node099:2573309:0]          mpool.c:43   UCX  WARN  object 0xc2f6cc0 was not returned to mpool ucp_requests
[1711143876.695636] [node099:2573309:0]          mpool.c:43   UCX  WARN  object 0xc2f6e80 was not returned to mpool ucp_requests
[1711143876.695639] [node099:2573309:0]          mpool.c:43   UCX  WARN  object 0xc2f7040 was not returned to mpool ucp_requests
[1711143876.695642] [node099:2573309:0]          mpool.c:43   UCX  WARN  object 0xc2f7200 was not returned to mpool ucp_requests
[1711143876.695644] [node099:2573309:0]          mpool.c:43   UCX  WARN  object 0xc2f73c0 was not returned to mpool ucp_requests


           ************************************************************
           *        Program running with 30 parallel MPI-processes    *
           *              working on a common directory               *
           ************************************************************
-------------------------------------------------------------------------------
                                 ORCA SCF
-------------------------------------------------------------------------------

------------
SCF SETTINGS
------------
Hamiltonian:
 Density Functional     Method          .... DFT(GTOs)
 Exchange Functional    Exchange        .... PBE
   PBE kappa parameter   XKappa         ....  0.804000
   PBE mue parameter    XMuePBE         ....  0.219520
 Correlation Functional Correlation     .... PBE
   PBE beta parameter  CBetaPBE         ....  0.066725
 LDA part of GGA corr.  LDAOpt          .... PW91-LDA
 Gradients option       PostSCFGGA      .... off
 Hybrid DFT is turned on
   Fraction HF Exchange ScalHFX         ....  0.250000
   Scaling of DF-GGA-X  ScalDFX         ....  0.750000
   Scaling of DF-GGA-C  ScalDFC         ....  1.000000
   Scaling of DF-LDA-C  ScalLDAC        ....  1.000000
   Perturbative correction              ....  0.000000
   Density functional embedding theory  .... OFF
   NL short-range parameter             ....  6.900000
 RI-approximation to the Coulomb term is turned on
   Number of AuxJ basis functions       .... 2498
   RIJ-COSX (HFX calculated with COS-X)).... on


General Settings:
 Integral files         IntName         .... ImineBzOH12rAfreq
 Hartree-Fock type      HFTyp           .... RHF
 Total Charge           Charge          ....    0
 Multiplicity           Mult            ....    1
 Number of Electrons    NEL             ....  302
 Basis Dimension        Dim             .... 1542
 Nuclear Repulsion      ENuc            ....   5181.8954087093 Eh

Convergence Acceleration:
 DIIS                   CNVDIIS         .... on
   Start iteration      DIISMaxIt       ....    12
   Startup error        DIISStart       ....  0.200000
   # of expansion vecs  DIISMaxEq       ....     5
   Bias factor          DIISBfac        ....   1.050
   Max. coefficient     DIISMaxC        ....  10.000
 Trust-Rad. Augm. Hess. CNVTRAH         .... auto
   Auto Start mean grad. ratio tolernc. ....  1.125000
   Auto Start start iteration           ....    20
   Auto Start num. interpolation iter.  ....    10
   Max. Number of Micro iterations      ....    16
   Max. Number of Macro iterations      .... Maxiter - #DIIS iter
   Number of Davidson start vectors     ....     2
   Converg. threshold I  (grad. norm)   ....   1.000e-05
   Converg. threshold II (energy diff.) ....   1.000e-08
   Grad. Scal. Fac. for Micro threshold ....   0.100
   Minimum threshold for Micro iter.    ....   0.010
   NR start threshold (gradient norm)   ....   0.001
   Initial trust radius                 ....   0.400
   Minimum AH scaling param. (alpha)    ....   1.000
   Maximum AH scaling param. (alpha)    .... 1000.000
   Orbital update algorithm             .... Taylor
   White noise on init. David. guess    .... on
   Maximum white noise                  ....   0.010
   Quad. conv. algorithm                .... NR
 SOSCF                  CNVSOSCF        .... on
   Start iteration      SOSCFMaxIt      ....   150
   Startup grad/error   SOSCFStart      ....  0.003300
 Level Shifting         CNVShift        .... on
   Level shift para.    LevelShift      ....    0.2500
   Turn off err/grad.   ShiftErr        ....    0.0010
 Zerner damping         CNVZerner       .... off
 Static damping         CNVDamp         .... on
   Fraction old density DampFac         ....    0.7000
   Max. Damping (<1)    DampMax         ....    0.9800
   Min. Damping (>=0)   DampMin         ....    0.0000
   Turn off err/grad.   DampErr         ....    0.1000
 Fernandez-Rico         CNVRico         .... off

SCF Procedure:
 Maximum # iterations   MaxIter         ....   125
 SCF integral mode      SCFMode         .... Direct
   Integral package                     .... SHARK and LIBINT hybrid scheme
 Reset frequency        DirectResetFreq ....    20
 Integral Threshold     Thresh          ....  2.500e-11 Eh
 Primitive CutOff       TCut            ....  2.500e-12 Eh

Convergence Tolerance:
 Convergence Check Mode ConvCheckMode   .... Total+1el-Energy
 Convergence forced     ConvForced      .... 0
 Energy Change          TolE            ....  1.000e-08 Eh
 1-El. energy change                    ....  1.000e-05 Eh
 Orbital Gradient       TolG            ....  1.000e-05
 Orbital Rotation angle TolX            ....  1.000e-05
 DIIS Error             TolErr          ....  5.000e-07


Diagonalization of the overlap matrix:
Smallest eigenvalue                        ... 3.999e-06
Time for diagonalization                   ...    0.906 sec
Threshold for overlap eigenvalues          ... 1.000e-08
Number of eigenvalues below threshold      ... 0
Time for construction of square roots      ...    1.732 sec
Total time needed                          ...    3.412 sec

Time for model grid setup =    1.860 sec

------------------------------
INITIAL GUESS: MODEL POTENTIAL
------------------------------
Loading Hartree-Fock densities                     ... done
Calculating cut-offs                               ... done
Initializing the effective Hamiltonian             ... done
Setting up the integral package (SHARK)            ... done
Starting the Coulomb interaction                   ... done (   2.4 sec)
Reading the grid                                   ... done
Mapping shells                                     ... done
Starting the XC term evaluation                    ... done (   0.8 sec)
  promolecular density results
     # of electrons  =    301.990699675
     EX              =   -241.780056106
     EC              =    -10.127694275
     EX+EC           =   -251.907750381
Transforming the Hamiltonian                       ... done (   0.2 sec)
Diagonalizing the Hamiltonian                      ... done (   0.9 sec)
Back transforming the eigenvectors                 ... done (   0.1 sec)
Now organizing SCF variables                       ... done
                      ------------------
                      INITIAL GUESS DONE (   7.2 sec)
                      ------------------
-------------------
DFT GRID GENERATION
-------------------

General Integration Accuracy     IntAcc      ... 4.388
Radial Grid Type                 RadialGrid  ... OptM3 with GC (2021)
Angular Grid (max. ang.)         AngularGrid ... 4 (Lebedev-302)
Angular grid pruning method      GridPruning ... 4 (adaptive)
Weight generation scheme         WeightScheme... Becke
Basis function cutoff            BFCut       ... 1.0000e-11
Integration weight cutoff        WCut        ... 1.0000e-14
Angular grids for H and He will be reduced by one unit
Partially contracted basis set               ... off
Rotationally invariant grid construction     ... off

Total number of grid points                  ...   374884
Total number of batches                      ...     5900
Average number of points per batch           ...       63
Average number of grid points per atom       ...     4572
Time for grid setup =    2.691 sec

--------------------
COSX GRID GENERATION
--------------------

GRIDX 1
-------
General Integration Accuracy     IntAcc      ... 3.816
Radial Grid Type                 RadialGrid  ... OptM3 with GC (2021)
Angular Grid (max. ang.)         AngularGrid ... 1 (Lebedev-50)
Angular grid pruning method      GridPruning ... 4 (adaptive)
Weight generation scheme         WeightScheme... Becke
Basis function cutoff            BFCut       ... 1.0000e-11
Integration weight cutoff        WCut        ... 1.0000e-14
Angular grids for H and He will be reduced by one unit
Partially contracted basis set               ... on
Rotationally invariant grid construction     ... off

Total number of grid points                  ...    47544
Total number of batches                      ...      778
Average number of points per batch           ...       61
Average number of grid points per atom       ...      580
UseSFitting                                  ... on

GRIDX 2
-------
General Integration Accuracy     IntAcc      ... 4.020
Radial Grid Type                 RadialGrid  ... OptM3 with GC (2021)
Angular Grid (max. ang.)         AngularGrid ... 2 (Lebedev-110)
Angular grid pruning method      GridPruning ... 4 (adaptive)
Weight generation scheme         WeightScheme... Becke
Basis function cutoff            BFCut       ... 1.0000e-11
Integration weight cutoff        WCut        ... 1.0000e-14
Angular grids for H and He will be reduced by one unit
Partially contracted basis set               ... on
Rotationally invariant grid construction     ... off

Total number of grid points                  ...   100783
Total number of batches                      ...     1610
Average number of points per batch           ...       62
Average number of grid points per atom       ...     1229
UseSFitting                                  ... on

GRIDX 3
-------
General Integration Accuracy     IntAcc      ... 4.338
Radial Grid Type                 RadialGrid  ... OptM3 with GC (2021)
Angular Grid (max. ang.)         AngularGrid ... 3 (Lebedev-194)
Angular grid pruning method      GridPruning ... 4 (adaptive)
Weight generation scheme         WeightScheme... Becke
Basis function cutoff            BFCut       ... 1.0000e-11
Integration weight cutoff        WCut        ... 1.0000e-14
Angular grids for H and He will be reduced by one unit
Partially contracted basis set               ... on
Rotationally invariant grid construction     ... off

Total number of grid points                  ...   218774
Total number of batches                      ...     3462
Average number of points per batch           ...       63
Average number of grid points per atom       ...     2668
UseSFitting                                  ... on

Time for X-Grid setup             =   13.943 sec


--------------------
CPCM SOLVATION MODEL
--------------------
CPCM parameters:
  Epsilon                                         ...      26.7260
  Refrac                                          ...       1.2907
  Rsolv                                           ...       1.3000
  Surface type                                    ... GAUSSIAN VDW
  Epsilon function type                           ...         CPCM
Solvent:                                     ... 2,2,2-TRIFLUOROETHANOL
SMD-CDS solvent descriptors:
  Soln                                       ...    1.2907
  Soln25                                     ... Unavailable
  Sola                                       ...    0.5700
  Solb                                       ...    0.2500
  Solg                                       ...   42.0200
  Solc                                       ...    0.0000
  Solh                                       ...    0.5000
Radii:
 Radius for O  used is    2.8724 Bohr (=   1.5200 Ang.)
 Radius for N  used is    3.5716 Bohr (=   1.8900 Ang.)
 Radius for C  used is    3.4960 Bohr (=   1.8500 Ang.)
 Radius for H  used is    2.2677 Bohr (=   1.2000 Ang.)
Calculating surface                               ...        done! (  0.0s)
GEPOL surface points                              ...         4726
GEPOL Volume                                      ...    3999.6005
GEPOL Surface-area                                ...    2225.8857
Calculating surface distance matrix               ...        done! (  0.3s)
Performing Cholesky decomposition & store         ...        done! (  1.9s)
Overall time for CPCM initialization              ...                 2.3s
--------------
SCF ITERATIONS
--------------
ITER       Energy         Delta-E        Max-DP      RMS-DP      [F,P]     Damp
               ***  Starting incremental Fock matrix formation  ***
  0  -1803.8396060746   0.000000000000 0.04849586  0.00047185  0.2732469 0.7000
  1  -1804.3325325586  -0.492926484012 0.03879205  0.00036397  0.1185847 0.7000
                               ***Turning on DIIS***
  2  -1804.5415860080  -0.209053449366 0.10775444  0.00070801  0.0400232 0.0000
  3  -1804.8569230608  -0.315337052854 0.05631632  0.00024800  0.0578162 0.0000
  4  -1804.9285902061  -0.071667145283 0.01348648  0.00009947  0.0139454 0.0000
  5  -1804.9320505182  -0.003460312083 0.01504652  0.00004446  0.0087199 0.0000
                      *** Initiating the SOSCF procedure ***
                           *** Shutting down DIIS ***
                      *** Re-Reading the Fockian *** 
                      *** Removing any level shift *** 
ITER      Energy       Delta-E        Grad      Rot      Max-DP    RMS-DP
  6  -1804.93242520  -0.0003746850  0.000247  0.000247  0.004740  0.000018
               *** Restarting incremental Fock matrix formation ***
  7  -1804.93240069   0.0000245147  0.000129  0.000443  0.004080  0.000038
  8  -1804.93239819   0.0000024940  0.000217  0.000282  0.000932  0.000006
  9  -1804.93240585  -0.0000076563  0.000022  0.000055  0.000589  0.000005
 10  -1804.93240572   0.0000001339  0.000035  0.000033  0.000141  0.000001
 11  -1804.93240597  -0.0000002536  0.000006  0.000017  0.000190  0.000001
 12  -1804.93240599  -0.0000000212  0.000008  0.000011  0.000139  0.000001
                  ***Gradient check signals convergence***
              ***Rediagonalizing the Fockian in SOSCF/NRSCF***

               *****************************************************
               *                     SUCCESS                       *
               *           SCF CONVERGED AFTER  13 CYCLES          *
               *****************************************************

Old exchange energy                            =    -61.835634464 Eh
New exchange energy                            =    -61.835602913 Eh
Exchange energy change after final integration =      0.000031551 Eh
Total energy after final integration           =  -1804.932374283 Eh
Final COS-X integration done in                =    34.207 sec

SMD CDS free energy correction energy :                 1.62434     Kcal/mol
Total Energy after SMD CDS correction =             -1804.929785732 Eh

----------------
TOTAL SCF ENERGY
----------------

Total Energy       :        -1804.92978573 Eh          -49114.63641 eV

Components:
Nuclear Repulsion  :         5181.89540871 Eh          141006.54271 eV
Electronic Energy  :        -6986.82519444 Eh         -190121.17911 eV
One Electron Energy:       -12772.13788986 Eh         -347547.54096 eV
Two Electron Energy:         5785.31269542 Eh          157426.36184 eV
Max COSX asymmetry :            0.00000255 Eh               0.00007 eV
CPCM Dielectric    :           -0.04358531 Eh              -1.18602 eV
SMD CDS (Gcds)     :            0.00258855 Eh               0.07044 eV

Virial components:
Potential Energy   :        -3601.47469816 Eh          -98001.10882 eV
Kinetic Energy     :         1796.54491243 Eh           48886.47241 eV
Virial Ratio       :            2.00466722


DFT components:
N(Alpha)           :      150.999954315326 electrons
N(Beta)            :      150.999954315326 electrons
N(Total)           :      301.999908630651 electrons
E(X)               :     -184.933597091079 Eh       
E(C)               :      -10.112563041459 Eh       
E(XC)              :     -195.046160132538 Eh       
DFET-embed. en.    :        0.000000000000 Eh       
CPCM Solvation Model Properties:
Surface-charge          :           -0.08665988
Charge-correction       :           -0.00062195 Eh              -0.01692 eV
Free-energy (cav+disp)  :            0.00258855 Eh               0.07044 eV

---------------
SCF CONVERGENCE
---------------

  Last Energy change         ...    1.5786e-07  Tolerance :   1.0000e-08
  Last MAX-Density change    ...    2.1094e-15  Tolerance :   1.0000e-07
  Last RMS-Density change    ...    1.0360e-17  Tolerance :   5.0000e-09
  Last Orbital Gradient      ...    1.5333e-06  Tolerance :   1.0000e-05
  Last Orbital Rotation      ...    3.6357e-06  Tolerance :   1.0000e-05

             **** THE GBW FILE WAS UPDATED (ImineBzOH12rAfreq.gbw) ****
             **** DENSITY ImineBzOH12rAfreq.scfp WAS UPDATED ****
             **** ENERGY FILE WAS UPDATED (ImineBzOH12rAfreq.en.tmp) ****
             **** THE GBW FILE WAS UPDATED (ImineBzOH12rAfreq.gbw) ****
             **** DENSITY ImineBzOH12rAfreq.scfp WAS UPDATED ****
----------------
ORBITAL ENERGIES
----------------

  NO   OCC          E(Eh)            E(eV) 
   0   2.0000     -19.278070      -524.5830 
   1   2.0000     -19.245563      -523.6984 
   2   2.0000     -19.219890      -522.9998 
   3   2.0000     -19.195729      -522.3423 
   4   2.0000     -14.390139      -391.5756 
   5   2.0000     -14.385874      -391.4595 
   6   2.0000     -10.380724      -282.4739 
   7   2.0000     -10.358245      -281.8622 
   8   2.0000     -10.333491      -281.1886 
   9   2.0000     -10.276108      -279.6271 
  10   2.0000     -10.266022      -279.3527 
  11   2.0000     -10.263537      -279.2850 
  12   2.0000     -10.251387      -278.9544 
  13   2.0000     -10.243922      -278.7513 
  14   2.0000     -10.241495      -278.6852 
  15   2.0000     -10.240598      -278.6608 
  16   2.0000     -10.238858      -278.6135 
  17   2.0000     -10.238675      -278.6085 
  18   2.0000     -10.236737      -278.5558 
  19   2.0000     -10.235953      -278.5344 
  20   2.0000     -10.234957      -278.5074 
  21   2.0000     -10.234265      -278.4885 
  22   2.0000     -10.233848      -278.4772 
  23   2.0000     -10.233787      -278.4755 
  24   2.0000     -10.230414      -278.3837 
  25   2.0000     -10.230324      -278.3813 
  26   2.0000     -10.227649      -278.3085 
  27   2.0000     -10.225738      -278.2565 
  28   2.0000     -10.225257      -278.2434 
  29   2.0000     -10.225084      -278.2387 
  30   2.0000     -10.224119      -278.2124 
  31   2.0000     -10.223716      -278.2015 
  32   2.0000     -10.216844      -278.0145 
  33   2.0000     -10.214593      -277.9532 
  34   2.0000     -10.212925      -277.9078 
  35   2.0000     -10.209403      -277.8120 
  36   2.0000     -10.204303      -277.6732 
  37   2.0000     -10.200759      -277.5768 
  38   2.0000     -10.200330      -277.5651 
  39   2.0000     -10.198278      -277.5092 
  40   2.0000     -10.197447      -277.4866 
  41   2.0000     -10.195451      -277.4323 
  42   2.0000      -1.174313       -31.9547 
  43   2.0000      -1.140249       -31.0277 
  44   2.0000      -1.081023       -29.4161 
  45   2.0000      -1.046732       -28.4830 
  46   2.0000      -0.979221       -26.6460 
  47   2.0000      -0.961856       -26.1734 
  48   2.0000      -0.901947       -24.5432 
  49   2.0000      -0.896112       -24.3845 
  50   2.0000      -0.891156       -24.2496 
  51   2.0000      -0.874615       -23.7995 
  52   2.0000      -0.837547       -22.7908 
  53   2.0000      -0.836879       -22.7726 
  54   2.0000      -0.804302       -21.8862 
  55   2.0000      -0.797863       -21.7110 
  56   2.0000      -0.796235       -21.6666 
  57   2.0000      -0.783774       -21.3276 
  58   2.0000      -0.778935       -21.1959 
  59   2.0000      -0.771350       -20.9895 
  60   2.0000      -0.758229       -20.6325 
  61   2.0000      -0.753883       -20.5142 
  62   2.0000      -0.724974       -19.7276 
  63   2.0000      -0.706510       -19.2251 
  64   2.0000      -0.706060       -19.2129 
  65   2.0000      -0.702362       -19.1123 
  66   2.0000      -0.700632       -19.0652 
  67   2.0000      -0.694237       -18.8911 
  68   2.0000      -0.685325       -18.6487 
  69   2.0000      -0.647536       -17.6203 
  70   2.0000      -0.637147       -17.3377 
  71   2.0000      -0.634496       -17.2655 
  72   2.0000      -0.629391       -17.1266 
  73   2.0000      -0.628736       -17.1088 
  74   2.0000      -0.620944       -16.8968 
  75   2.0000      -0.614783       -16.7291 
  76   2.0000      -0.609304       -16.5800 
  77   2.0000      -0.590552       -16.0697 
  78   2.0000      -0.577644       -15.7185 
  79   2.0000      -0.570618       -15.5273 
  80   2.0000      -0.557282       -15.1644 
  81   2.0000      -0.547824       -14.9071 
  82   2.0000      -0.538452       -14.6520 
  83   2.0000      -0.534041       -14.5320 
  84   2.0000      -0.522785       -14.2257 
  85   2.0000      -0.518070       -14.0974 
  86   2.0000      -0.508513       -13.8373 
  87   2.0000      -0.503778       -13.7085 
  88   2.0000      -0.498847       -13.5743 
  89   2.0000      -0.493313       -13.4237 
  90   2.0000      -0.485324       -13.2063 
  91   2.0000      -0.481452       -13.1010 
  92   2.0000      -0.479463       -13.0469 
  93   2.0000      -0.475005       -12.9256 
  94   2.0000      -0.473173       -12.8757 
  95   2.0000      -0.469182       -12.7671 
  96   2.0000      -0.467009       -12.7080 
  97   2.0000      -0.461193       -12.5497 
  98   2.0000      -0.459535       -12.5046 
  99   2.0000      -0.456048       -12.4097 
 100   2.0000      -0.454978       -12.3806 
 101   2.0000      -0.450713       -12.2645 
 102   2.0000      -0.450461       -12.2577 
 103   2.0000      -0.446864       -12.1598 
 104   2.0000      -0.444439       -12.0938 
 105   2.0000      -0.440594       -11.9892 
 106   2.0000      -0.437182       -11.8963 
 107   2.0000      -0.434163       -11.8142 
 108   2.0000      -0.430766       -11.7217 
 109   2.0000      -0.430103       -11.7037 
 110   2.0000      -0.418399       -11.3852 
 111   2.0000      -0.410963       -11.1829 
 112   2.0000      -0.408345       -11.1116 
 113   2.0000      -0.405038       -11.0217 
 114   2.0000      -0.400994       -10.9116 
 115   2.0000      -0.394697       -10.7403 
 116   2.0000      -0.392635       -10.6841 
 117   2.0000      -0.388490       -10.5714 
 118   2.0000      -0.387180       -10.5357 
 119   2.0000      -0.383678       -10.4404 
 120   2.0000      -0.378196       -10.2912 
 121   2.0000      -0.375899       -10.2287 
 122   2.0000      -0.372291       -10.1306 
 123   2.0000      -0.371641       -10.1129 
 124   2.0000      -0.370337       -10.0774 
 125   2.0000      -0.367036        -9.9876 
 126   2.0000      -0.365613        -9.9488 
 127   2.0000      -0.362288        -9.8584 
 128   2.0000      -0.358947        -9.7674 
 129   2.0000      -0.358210        -9.7474 
 130   2.0000      -0.357624        -9.7315 
 131   2.0000      -0.351971        -9.5776 
 132   2.0000      -0.348152        -9.4737 
 133   2.0000      -0.342610        -9.3229 
 134   2.0000      -0.338279        -9.2050 
 135   2.0000      -0.337731        -9.1901 
 136   2.0000      -0.329904        -8.9771 
 137   2.0000      -0.325782        -8.8650 
 138   2.0000      -0.323922        -8.8144 
 139   2.0000      -0.310922        -8.4606 
 140   2.0000      -0.308030        -8.3819 
 141   2.0000      -0.300225        -8.1695 
 142   2.0000      -0.285085        -7.7576 
 143   2.0000      -0.281090        -7.6488 
 144   2.0000      -0.280410        -7.6303 
 145   2.0000      -0.279276        -7.5995 
 146   2.0000      -0.276794        -7.5319 
 147   2.0000      -0.270179        -7.3519 
 148   2.0000      -0.264440        -7.1958 
 149   2.0000      -0.255889        -6.9631 
 150   2.0000      -0.215312        -5.8589 
 151   0.0000      -0.065445        -1.7808 
 152   0.0000      -0.052237        -1.4214 
 153   0.0000      -0.029410        -0.8003 
 154   0.0000      -0.017105        -0.4654 
 155   0.0000      -0.013352        -0.3633 
 156   0.0000      -0.011051        -0.3007 
 157   0.0000       0.001206         0.0328 
 158   0.0000       0.007909         0.2152 
 159   0.0000       0.015674         0.4265 
 160   0.0000       0.040423         1.1000 
 161   0.0000       0.042371         1.1530 
 162   0.0000       0.053122         1.4455 
 163   0.0000       0.056771         1.5448 
 164   0.0000       0.064829         1.7641 
 165   0.0000       0.068255         1.8573 
 166   0.0000       0.073545         2.0013 
 167   0.0000       0.074694         2.0325 
 168   0.0000       0.078915         2.1474 
 169   0.0000       0.083179         2.2634 
 170   0.0000       0.089534         2.4363 
 171   0.0000       0.090637         2.4663 
 172   0.0000       0.092643         2.5209 
 173   0.0000       0.095113         2.5881 
 174   0.0000       0.097037         2.6405 
 175   0.0000       0.103787         2.8242 
 176   0.0000       0.106400         2.8953 
 177   0.0000       0.110242         2.9999 
 178   0.0000       0.110655         3.0111 
 179   0.0000       0.111369         3.0305 
 180   0.0000       0.113623         3.0918 
 181   0.0000       0.116302         3.1647 
 182   0.0000       0.118131         3.2145 
 183   0.0000       0.120978         3.2920 
 184   0.0000       0.122439         3.3317 
 185   0.0000       0.127027         3.4566 
 186   0.0000       0.129323         3.5191 
 187   0.0000       0.130433         3.5493 
 188   0.0000       0.134830         3.6689 
 189   0.0000       0.135403         3.6845 
 190   0.0000       0.138744         3.7754 
 191   0.0000       0.142737         3.8841 
 192   0.0000       0.145461         3.9582 
 193   0.0000       0.146893         3.9972 
 194   0.0000       0.150919         4.1067 
 195   0.0000       0.152939         4.1617 
 196   0.0000       0.155375         4.2280 
 197   0.0000       0.159020         4.3272 
 198   0.0000       0.159714         4.3461 
 199   0.0000       0.160305         4.3621 
 200   0.0000       0.163353         4.4451 
 201   0.0000       0.163943         4.4611 
 202   0.0000       0.168404         4.5825 
 203   0.0000       0.172575         4.6960 
 204   0.0000       0.172992         4.7074 
 205   0.0000       0.174999         4.7620 
 206   0.0000       0.175588         4.7780 
 207   0.0000       0.179180         4.8757 
 208   0.0000       0.181362         4.9351 
 209   0.0000       0.183535         4.9942 
 210   0.0000       0.183958         5.0058 
 211   0.0000       0.188684         5.1343 
 212   0.0000       0.190040         5.1713 
 213   0.0000       0.193560         5.2670 
 214   0.0000       0.195124         5.3096 
 215   0.0000       0.197504         5.3743 
 216   0.0000       0.198005         5.3880 
 217   0.0000       0.203400         5.5348 
 218   0.0000       0.206836         5.6283 
 219   0.0000       0.207746         5.6531 
 220   0.0000       0.209829         5.7097 
 221   0.0000       0.214916         5.8482 
 222   0.0000       0.217342         5.9142 
 223   0.0000       0.219081         5.9615 
 224   0.0000       0.222314         6.0495 
 225   0.0000       0.225064         6.1243 
 226   0.0000       0.226404         6.1608 
 227   0.0000       0.229509         6.2452 
 228   0.0000       0.230900         6.2831 
 229   0.0000       0.232593         6.3292 
 230   0.0000       0.234654         6.3853 
 231   0.0000       0.235928         6.4199 
 232   0.0000       0.238153         6.4805 
 233   0.0000       0.241852         6.5811 
 234   0.0000       0.242194         6.5904 
 235   0.0000       0.245793         6.6884 
 236   0.0000       0.247492         6.7346 
 237   0.0000       0.248473         6.7613 
 238   0.0000       0.250428         6.8145 
 239   0.0000       0.252603         6.8737 
 240   0.0000       0.253466         6.8972 
 241   0.0000       0.257336         7.0025 
 242   0.0000       0.259252         7.0546 
 243   0.0000       0.261388         7.1127 
 244   0.0000       0.262559         7.1446 
 245   0.0000       0.264206         7.1894 
 246   0.0000       0.265611         7.2277 
 247   0.0000       0.269310         7.3283 
 248   0.0000       0.271251         7.3811 
 249   0.0000       0.275771         7.5041 
 250   0.0000       0.278438         7.5767 
 251   0.0000       0.282747         7.6939 
 252   0.0000       0.283709         7.7201 
 253   0.0000       0.288075         7.8389 
 254   0.0000       0.292771         7.9667 
 255   0.0000       0.293752         7.9934 
 256   0.0000       0.294859         8.0235 
 257   0.0000       0.295920         8.0524 
 258   0.0000       0.302458         8.2303 
 259   0.0000       0.303685         8.2637 
 260   0.0000       0.305699         8.3185 
 261   0.0000       0.306830         8.3493 
 262   0.0000       0.310818         8.4578 
 263   0.0000       0.312191         8.4952 
 264   0.0000       0.316085         8.6011 
 265   0.0000       0.317417         8.6374 
 266   0.0000       0.319799         8.7022 
 267   0.0000       0.322006         8.7622 
 268   0.0000       0.323071         8.7912 
 269   0.0000       0.326166         8.8754 
 270   0.0000       0.330587         8.9957 
 271   0.0000       0.332313         9.0427 
 272   0.0000       0.335019         9.1163 
 273   0.0000       0.339041         9.2258 
 274   0.0000       0.342660         9.3243 
 275   0.0000       0.343134         9.3371 
 276   0.0000       0.350715         9.5435 
 277   0.0000       0.352011         9.5787 
 278   0.0000       0.352764         9.5992 
 279   0.0000       0.354328         9.6417 
 280   0.0000       0.358708         9.7609 
 281   0.0000       0.359389         9.7795 
 282   0.0000       0.363314         9.8863 
 283   0.0000       0.364426         9.9165 
 284   0.0000       0.368772        10.0348 
 285   0.0000       0.370014        10.0686 
 286   0.0000       0.373009        10.1501 
 287   0.0000       0.374679        10.1955 
 288   0.0000       0.376854        10.2547 
 289   0.0000       0.378789        10.3074 
 290   0.0000       0.381107        10.3704 
 291   0.0000       0.385173        10.4811 
 292   0.0000       0.388240        10.5645 
 293   0.0000       0.390067        10.6142 
 294   0.0000       0.391677        10.6581 
 295   0.0000       0.393470        10.7069 
 296   0.0000       0.395450        10.7607 
 297   0.0000       0.399315        10.8659 
 298   0.0000       0.399945        10.8831 
 299   0.0000       0.403275        10.9737 
 300   0.0000       0.405523        11.0348 
 301   0.0000       0.406115        11.0509 
 302   0.0000       0.408481        11.1153 
 303   0.0000       0.411256        11.1908 
 304   0.0000       0.415864        11.3162 
 305   0.0000       0.419915        11.4265 
 306   0.0000       0.421716        11.4755 
 307   0.0000       0.423805        11.5323 
 308   0.0000       0.425631        11.5820 
 309   0.0000       0.429561        11.6889 
 310   0.0000       0.431117        11.7313 
 311   0.0000       0.431370        11.7382 
 312   0.0000       0.434224        11.8158 
 313   0.0000       0.436616        11.8809 
 314   0.0000       0.438321        11.9273 
 315   0.0000       0.439251        11.9526 
 316   0.0000       0.441767        12.0211 
 317   0.0000       0.442695        12.0463 
 318   0.0000       0.444520        12.0960 
 319   0.0000       0.445958        12.1351 
 320   0.0000       0.448273        12.1981 
 321   0.0000       0.450646        12.2627 
 322   0.0000       0.453772        12.3478 
 323   0.0000       0.457330        12.4446 
 324   0.0000       0.457878        12.4595 
 325   0.0000       0.458152        12.4669 
 326   0.0000       0.459075        12.4921 
 327   0.0000       0.461500        12.5580 
 328   0.0000       0.463928        12.6241 
 329   0.0000       0.464080        12.6283 
 330   0.0000       0.469094        12.7647 
 331   0.0000       0.470700        12.8084 
 332   0.0000       0.472351        12.8533 
 333   0.0000       0.473688        12.8897 
 334   0.0000       0.475583        12.9413 
 335   0.0000       0.476993        12.9796 
 336   0.0000       0.480270        13.0688 
 337   0.0000       0.481913        13.1135 
 338   0.0000       0.486085        13.2270 
 339   0.0000       0.486780        13.2460 
 340   0.0000       0.489104        13.3092 
 341   0.0000       0.489840        13.3292 
 342   0.0000       0.491914        13.3857 
 343   0.0000       0.495338        13.4788 
 344   0.0000       0.495992        13.4966 
 345   0.0000       0.498725        13.5710 
 346   0.0000       0.501982        13.6596 
 347   0.0000       0.504486        13.7278 
 348   0.0000       0.506986        13.7958 
 349   0.0000       0.508310        13.8318 
 350   0.0000       0.509279        13.8582 
 351   0.0000       0.512260        13.9393 
 352   0.0000       0.513433        13.9712 
 353   0.0000       0.515488        14.0272 
 354   0.0000       0.517518        14.0824 
 355   0.0000       0.519314        14.1313 
 356   0.0000       0.520121        14.1532 
 357   0.0000       0.521288        14.1850 
 358   0.0000       0.522271        14.2117 
 359   0.0000       0.527005        14.3405 
 360   0.0000       0.529203        14.4003 
 361   0.0000       0.531767        14.4701 
 362   0.0000       0.535594        14.5743 
 363   0.0000       0.537459        14.6250 
 364   0.0000       0.540111        14.6972 
 365   0.0000       0.542747        14.7689 
 366   0.0000       0.546572        14.8730 
 367   0.0000       0.548461        14.9244 
 368   0.0000       0.550626        14.9833 
 369   0.0000       0.554181        15.0800 
 370   0.0000       0.559627        15.2282 
 371   0.0000       0.564623        15.3642 
 372   0.0000       0.566763        15.4224 
 373   0.0000       0.568335        15.4652 
 374   0.0000       0.570481        15.5236 
 375   0.0000       0.572318        15.5736 
 376   0.0000       0.576073        15.6757 
 377   0.0000       0.580315        15.7912 
 378   0.0000       0.583822        15.8866 
 379   0.0000       0.587416        15.9844 
 380   0.0000       0.591094        16.0845 
 381   0.0000       0.594415        16.1748 
 382   0.0000       0.599446        16.3118 
 383   0.0000       0.603241        16.4150 
 384   0.0000       0.607815        16.5395 
 385   0.0000       0.615019        16.7355 
 386   0.0000       0.620450        16.8833 
 387   0.0000       0.624650        16.9976 
 388   0.0000       0.627636        17.0788 
 389   0.0000       0.630379        17.1535 
 390   0.0000       0.636018        17.3069 
 391   0.0000       0.642134        17.4734 
 392   0.0000       0.645180        17.5562 
 393   0.0000       0.650016        17.6878 
 394   0.0000       0.652856        17.7651 
 395   0.0000       0.655941        17.8491 
 396   0.0000       0.660273        17.9669 
 397   0.0000       0.664833        18.0910 
 398   0.0000       0.669352        18.2140 
 399   0.0000       0.674118        18.3437 
 400   0.0000       0.674747        18.3608 
 401   0.0000       0.677934        18.4475 
 402   0.0000       0.682842        18.5811 
 403   0.0000       0.684957        18.6386 
 404   0.0000       0.688881        18.7454 
 405   0.0000       0.691097        18.8057 
 406   0.0000       0.694605        18.9011 
 407   0.0000       0.699126        19.0242 
 408   0.0000       0.699670        19.0390 
 409   0.0000       0.702060        19.1040 
 410   0.0000       0.703097        19.1322 
 411   0.0000       0.705024        19.1847 
 412   0.0000       0.711496        19.3608 
 413   0.0000       0.713977        19.4283 
 414   0.0000       0.714440        19.4409 
 415   0.0000       0.717198        19.5159 
 416   0.0000       0.719099        19.5677 
 417   0.0000       0.720462        19.6048 
 418   0.0000       0.726175        19.7602 
 419   0.0000       0.726622        19.7724 
 420   0.0000       0.728912        19.8347 
 421   0.0000       0.734248        19.9799 
 422   0.0000       0.740045        20.1376 
 423   0.0000       0.740759        20.1571 
 424   0.0000       0.741267        20.1709 
 425   0.0000       0.744106        20.2482 
 426   0.0000       0.746159        20.3040 
 427   0.0000       0.748400        20.3650 
 428   0.0000       0.754411        20.5286 
 429   0.0000       0.757507        20.6128 
 430   0.0000       0.759782        20.6747 
 431   0.0000       0.761469        20.7206 
 432   0.0000       0.762088        20.7375 
 433   0.0000       0.770071        20.9547 
 434   0.0000       0.770977        20.9794 
 435   0.0000       0.772240        21.0137 
 436   0.0000       0.773110        21.0374 
 437   0.0000       0.776276        21.1236 
 438   0.0000       0.780091        21.2273 
 439   0.0000       0.780618        21.2417 
 440   0.0000       0.783923        21.3316 
 441   0.0000       0.785241        21.3675 
 442   0.0000       0.790413        21.5082 
 443   0.0000       0.793459        21.5911 
 444   0.0000       0.796122        21.6636 
 445   0.0000       0.798640        21.7321 
 446   0.0000       0.803846        21.8738 
 447   0.0000       0.807141        21.9634 
 448   0.0000       0.811328        22.0774 
 449   0.0000       0.813543        22.1376 
 450   0.0000       0.820102        22.3161 
 451   0.0000       0.821442        22.3526 
 452   0.0000       0.825318        22.4580 
 453   0.0000       0.826386        22.4871 
 454   0.0000       0.832756        22.6605 
 455   0.0000       0.834240        22.7008 
 456   0.0000       0.837333        22.7850 
 457   0.0000       0.845906        23.0183 
 458   0.0000       0.846562        23.0361 
 459   0.0000       0.848686        23.0939 
 460   0.0000       0.849981        23.1291 
 461   0.0000       0.852209        23.1898 
 462   0.0000       0.853821        23.2337 
 463   0.0000       0.857067        23.3220 
 464   0.0000       0.865693        23.5567 
 465   0.0000       0.867127        23.5957 
 466   0.0000       0.870292        23.6818 
 467   0.0000       0.876301        23.8454 
 468   0.0000       0.878768        23.9125 
 469   0.0000       0.883348        24.0371 
 470   0.0000       0.885183        24.0871 
 471   0.0000       0.888366        24.1737 
 472   0.0000       0.890161        24.2225 
 473   0.0000       0.894672        24.3453 
 474   0.0000       0.901480        24.5305 
 475   0.0000       0.902856        24.5680 
 476   0.0000       0.906677        24.6719 
 477   0.0000       0.909316        24.7437 
 478   0.0000       0.912422        24.8283 
 479   0.0000       0.914010        24.8715 
 480   0.0000       0.919234        25.0136 
 481   0.0000       0.921103        25.0645 
 482   0.0000       0.923101        25.1188 
 483   0.0000       0.927031        25.2258 
 484   0.0000       0.929783        25.3007 
 485   0.0000       0.931639        25.3512 
 486   0.0000       0.937150        25.5012 
 487   0.0000       0.939153        25.5557 
 488   0.0000       0.943701        25.6794 
 489   0.0000       0.945873        25.7385 
 490   0.0000       0.949471        25.8364 
 491   0.0000       0.952972        25.9317 
 492   0.0000       0.956780        26.0353 
 493   0.0000       0.959773        26.1168 
 494   0.0000       0.964018        26.2323 
 495   0.0000       0.968349        26.3501 
 496   0.0000       0.969997        26.3950 
 497   0.0000       0.974683        26.5225 
 498   0.0000       0.977831        26.6081 
 499   0.0000       0.978916        26.6376 
 500   0.0000       0.988377        26.8951 
 501   0.0000       0.989106        26.9149 
 502   0.0000       0.999582        27.2000 
 503   0.0000       1.008148        27.4331 
 504   0.0000       1.008711        27.4484 
 505   0.0000       1.011287        27.5185 
 506   0.0000       1.017173        27.6787 
 507   0.0000       1.019696        27.7473 
 508   0.0000       1.027215        27.9519 
 509   0.0000       1.029282        28.0082 
 510   0.0000       1.035196        28.1691 
 511   0.0000       1.037533        28.2327 
 512   0.0000       1.038268        28.2527 
 513   0.0000       1.041074        28.3291 
 514   0.0000       1.051423        28.6107 
 515   0.0000       1.056100        28.7379 
 516   0.0000       1.058900        28.8141 
 517   0.0000       1.062758        28.9191 
 518   0.0000       1.068794        29.0834 
 519   0.0000       1.069196        29.0943 
 520   0.0000       1.076145        29.2834 
 521   0.0000       1.078285        29.3416 
 522   0.0000       1.085141        29.5282 
 523   0.0000       1.088434        29.6178 
 524   0.0000       1.093563        29.7574 
 525   0.0000       1.096676        29.8421 
 526   0.0000       1.099766        29.9262 
 527   0.0000       1.102970        30.0133 
 528   0.0000       1.105204        30.0741 
 529   0.0000       1.108619        30.1671 
 530   0.0000       1.115656        30.3586 
 531   0.0000       1.120338        30.4860 
 532   0.0000       1.121832        30.5266 
 533   0.0000       1.128128        30.6979 
 534   0.0000       1.132565        30.8187 
 535   0.0000       1.142237        31.0819 
 536   0.0000       1.143597        31.1189 
 537   0.0000       1.145705        31.1762 
 538   0.0000       1.151461        31.3329 
 539   0.0000       1.155435        31.4410 
 540   0.0000       1.161185        31.5974 
 541   0.0000       1.164559        31.6893 
 542   0.0000       1.168384        31.7933 
 543   0.0000       1.169577        31.8258 
 544   0.0000       1.171830        31.8871 
 545   0.0000       1.174616        31.9629 
 546   0.0000       1.177196        32.0331 
 547   0.0000       1.179987        32.1091 
 548   0.0000       1.187865        32.3234 
 549   0.0000       1.190052        32.3830 
 550   0.0000       1.198528        32.6136 
 551   0.0000       1.199038        32.6275 
 552   0.0000       1.208107        32.8743 
 553   0.0000       1.211904        32.9776 
 554   0.0000       1.213284        33.0151 
 555   0.0000       1.217298        33.1244 
 556   0.0000       1.219561        33.1859 
 557   0.0000       1.222634        33.2696 
 558   0.0000       1.226238        33.3676 
 559   0.0000       1.232652        33.5422 
 560   0.0000       1.235037        33.6071 
 561   0.0000       1.239073        33.7169 
 562   0.0000       1.245686        33.8968 
 563   0.0000       1.246668        33.9236 
 564   0.0000       1.248984        33.9866 
 565   0.0000       1.252089        34.0711 
 566   0.0000       1.253328        34.1048 
 567   0.0000       1.257596        34.2209 
 568   0.0000       1.261182        34.3185 
 569   0.0000       1.266840        34.4725 
 570   0.0000       1.268334        34.5131 
 571   0.0000       1.272445        34.6250 
 572   0.0000       1.277271        34.7563 
 573   0.0000       1.279758        34.8240 
 574   0.0000       1.284618        34.9562 
 575   0.0000       1.286017        34.9943 
 576   0.0000       1.291531        35.1444 
 577   0.0000       1.293142        35.1882 
 578   0.0000       1.296398        35.2768 
 579   0.0000       1.300050        35.3761 
 580   0.0000       1.304622        35.5006 
 581   0.0000       1.306195        35.5434 
 582   0.0000       1.310327        35.6558 
 583   0.0000       1.312024        35.7020 
 584   0.0000       1.312741        35.7215 
 585   0.0000       1.319955        35.9178 
 586   0.0000       1.321750        35.9666 
 587   0.0000       1.324898        36.0523 
 588   0.0000       1.329385        36.1744 
 589   0.0000       1.331123        36.2217 
 590   0.0000       1.343155        36.5491 
 591   0.0000       1.345608        36.6159 
 592   0.0000       1.346666        36.6447 
 593   0.0000       1.353923        36.8421 
 594   0.0000       1.357633        36.9431 
 595   0.0000       1.365228        37.1497 
 596   0.0000       1.372930        37.3593 
 597   0.0000       1.377632        37.4873 
 598   0.0000       1.385201        37.6932 
 599   0.0000       1.385807        37.7097 
 600   0.0000       1.394996        37.9598 
 601   0.0000       1.395376        37.9701 
 602   0.0000       1.398662        38.0595 
 603   0.0000       1.404248        38.2115 
 604   0.0000       1.406167        38.2638 
 605   0.0000       1.412948        38.4483 
 606   0.0000       1.416641        38.5488 
 607   0.0000       1.419999        38.6401 
 608   0.0000       1.424742        38.7692 
 609   0.0000       1.430880        38.9362 
 610   0.0000       1.434228        39.0273 
 611   0.0000       1.439179        39.1621 
 612   0.0000       1.441035        39.2125 
 613   0.0000       1.450349        39.4660 
 614   0.0000       1.458090        39.6766 
 615   0.0000       1.463527        39.8246 
 616   0.0000       1.469048        39.9748 
 617   0.0000       1.470767        40.0216 
 618   0.0000       1.472758        40.0758 
 619   0.0000       1.474475        40.1225 
 620   0.0000       1.477542        40.2060 
 621   0.0000       1.479181        40.2506 
 622   0.0000       1.481112        40.3031 
 623   0.0000       1.482956        40.3533 
 624   0.0000       1.486017        40.4366 
 625   0.0000       1.490609        40.5615 
 626   0.0000       1.496583        40.7241 
 627   0.0000       1.497939        40.7610 
 628   0.0000       1.504227        40.9321 
 629   0.0000       1.511585        41.1323 
 630   0.0000       1.512925        41.1688 
 631   0.0000       1.517239        41.2862 
 632   0.0000       1.519911        41.3589 
 633   0.0000       1.527281        41.5594 
 634   0.0000       1.528685        41.5976 
 635   0.0000       1.531566        41.6760 
 636   0.0000       1.535457        41.7819 
 637   0.0000       1.540998        41.9327 
 638   0.0000       1.542030        41.9608 
 639   0.0000       1.549874        42.1742 
 640   0.0000       1.553401        42.2702 
 641   0.0000       1.558138        42.3991 
 642   0.0000       1.561269        42.4843 
 643   0.0000       1.570306        42.7302 
 644   0.0000       1.571999        42.7763 
 645   0.0000       1.575740        42.8781 
 646   0.0000       1.579308        42.9752 
 647   0.0000       1.586002        43.1573 
 648   0.0000       1.589206        43.2445 
 649   0.0000       1.591627        43.3104 
 650   0.0000       1.593264        43.3549 
 651   0.0000       1.595778        43.4233 
 652   0.0000       1.602357        43.6024 
 653   0.0000       1.606946        43.7272 
 654   0.0000       1.609129        43.7866 
 655   0.0000       1.610896        43.8347 
 656   0.0000       1.613558        43.9071 
 657   0.0000       1.615969        43.9727 
 658   0.0000       1.618093        44.0305 
 659   0.0000       1.621303        44.1179 
 660   0.0000       1.622196        44.1422 
 661   0.0000       1.626496        44.2592 
 662   0.0000       1.630961        44.3807 
 663   0.0000       1.633077        44.4383 
 664   0.0000       1.635904        44.5152 
 665   0.0000       1.640326        44.6355 
 666   0.0000       1.642102        44.6839 
 667   0.0000       1.645820        44.7850 
 668   0.0000       1.647825        44.8396 
 669   0.0000       1.648342        44.8537 
 670   0.0000       1.652028        44.9540 
 671   0.0000       1.655288        45.0427 
 672   0.0000       1.657675        45.1076 
 673   0.0000       1.658976        45.1430 
 674   0.0000       1.663989        45.2794 
 675   0.0000       1.665320        45.3157 
 676   0.0000       1.666980        45.3608 
 677   0.0000       1.671294        45.4782 
 678   0.0000       1.675135        45.5828 
 679   0.0000       1.676869        45.6299 
 680   0.0000       1.677713        45.6529 
 681   0.0000       1.682662        45.7876 
 682   0.0000       1.686100        45.8811 
 683   0.0000       1.689289        45.9679 
 684   0.0000       1.693762        46.0896 
 685   0.0000       1.695471        46.1361 
 686   0.0000       1.698610        46.2215 
 687   0.0000       1.700711        46.2787 
 688   0.0000       1.703112        46.3440 
 689   0.0000       1.709999        46.5314 
 690   0.0000       1.711869        46.5823 
 691   0.0000       1.714241        46.6469 
 692   0.0000       1.718796        46.7708 
 693   0.0000       1.720151        46.8077 
 694   0.0000       1.724002        46.9125 
 695   0.0000       1.727072        46.9960 
 696   0.0000       1.728645        47.0388 
 697   0.0000       1.730371        47.0858 
 698   0.0000       1.732263        47.1373 
 699   0.0000       1.736225        47.2451 
 700   0.0000       1.737117        47.2694 
 701   0.0000       1.741457        47.3875 
 702   0.0000       1.746005        47.5112 
 703   0.0000       1.748563        47.5808 
 704   0.0000       1.754157        47.7330 
 705   0.0000       1.757174        47.8151 
 706   0.0000       1.764799        48.0226 
 707   0.0000       1.766002        48.0553 
 708   0.0000       1.773328        48.2547 
 709   0.0000       1.782018        48.4912 
 710   0.0000       1.783303        48.5261 
 711   0.0000       1.789751        48.7016 
 712   0.0000       1.793051        48.7914 
 713   0.0000       1.798130        48.9296 
 714   0.0000       1.799050        48.9546 
 715   0.0000       1.805324        49.1254 
 716   0.0000       1.811614        49.2965 
 717   0.0000       1.819137        49.5012 
 718   0.0000       1.821197        49.5573 
 719   0.0000       1.826563        49.7033 
 720   0.0000       1.833696        49.8974 
 721   0.0000       1.835656        49.9507 
 722   0.0000       1.850702        50.3602 
 723   0.0000       1.852391        50.4061 
 724   0.0000       1.861423        50.6519 
 725   0.0000       1.862012        50.6679 
 726   0.0000       1.867905        50.8283 
 727   0.0000       1.875532        51.0358 
 728   0.0000       1.878265        51.1102 
 729   0.0000       1.886216        51.3265 
 730   0.0000       1.889617        51.4191 
 731   0.0000       1.891040        51.4578 
 732   0.0000       1.898781        51.6684 
 733   0.0000       1.901415        51.7401 
 734   0.0000       1.906827        51.8874 
 735   0.0000       1.911366        52.0109 
 736   0.0000       1.913523        52.0696 
 737   0.0000       1.917320        52.1729 
 738   0.0000       1.919593        52.2348 
 739   0.0000       1.924681        52.3732 
 740   0.0000       1.933345        52.6090 
 741   0.0000       1.937823        52.7308 
 742   0.0000       1.943029        52.8725 
 743   0.0000       1.946358        52.9631 
 744   0.0000       1.948817        53.0300 
 745   0.0000       1.956897        53.2499 
 746   0.0000       1.962658        53.4066 
 747   0.0000       1.969315        53.5878 
 748   0.0000       1.976163        53.7741 
 749   0.0000       1.983267        53.9674 
 750   0.0000       1.987346        54.0784 
 751   0.0000       1.989000        54.1234 
 752   0.0000       1.989527        54.1378 
 753   0.0000       1.998540        54.3830 
 754   0.0000       2.001458        54.4624 
 755   0.0000       2.007445        54.6253 
 756   0.0000       2.013123        54.7798 
 757   0.0000       2.018218        54.9185 
 758   0.0000       2.020095        54.9696 
 759   0.0000       2.022815        55.0436 
 760   0.0000       2.027369        55.1675 
 761   0.0000       2.035976        55.4017 
 762   0.0000       2.038932        55.4822 
 763   0.0000       2.044144        55.6240 
 764   0.0000       2.046622        55.6914 
 765   0.0000       2.051548        55.8255 
 766   0.0000       2.053610        55.8816 
 767   0.0000       2.055797        55.9411 
 768   0.0000       2.060761        56.0762 
 769   0.0000       2.068400        56.2840 
 770   0.0000       2.071966        56.3811 
 771   0.0000       2.082940        56.6797 
 772   0.0000       2.087297        56.7982 
 773   0.0000       2.091040        56.9001 
 774   0.0000       2.096114        57.0382 
 775   0.0000       2.097744        57.0825 
 776   0.0000       2.100840        57.1668 
 777   0.0000       2.103147        57.2295 
 778   0.0000       2.107880        57.3583 
 779   0.0000       2.111317        57.4519 
 780   0.0000       2.121348        57.7248 
 781   0.0000       2.122721        57.7622 
 782   0.0000       2.127531        57.8931 
 783   0.0000       2.130446        57.9724 
 784   0.0000       2.133845        58.0649 
 785   0.0000       2.137334        58.1598 
 786   0.0000       2.140743        58.2526 
 787   0.0000       2.151677        58.5501 
 788   0.0000       2.155480        58.6536 
 789   0.0000       2.159494        58.7628 
 790   0.0000       2.164908        58.9101 
 791   0.0000       2.168233        59.0006 
 792   0.0000       2.171352        59.0855 
 793   0.0000       2.174413        59.1688 
 794   0.0000       2.180344        59.3302 
 795   0.0000       2.181699        59.3671 
 796   0.0000       2.191558        59.6353 
 797   0.0000       2.193055        59.6761 
 798   0.0000       2.198211        59.8164 
 799   0.0000       2.199786        59.8592 
 800   0.0000       2.204951        59.9998 
 801   0.0000       2.211104        60.1672 
 802   0.0000       2.216494        60.3139 
 803   0.0000       2.219306        60.3904 
 804   0.0000       2.226829        60.5951 
 805   0.0000       2.230340        60.6906 
 806   0.0000       2.233590        60.7791 
 807   0.0000       2.237885        60.8959 
 808   0.0000       2.240763        60.9743 
 809   0.0000       2.245447        61.1017 
 810   0.0000       2.251903        61.2774 
 811   0.0000       2.255137        61.3654 
 812   0.0000       2.262938        61.5777 
 813   0.0000       2.264159        61.6109 
 814   0.0000       2.267507        61.7020 
 815   0.0000       2.273549        61.8664 
 816   0.0000       2.275668        61.9241 
 817   0.0000       2.278500        62.0011 
 818   0.0000       2.287789        62.2539 
 819   0.0000       2.289066        62.2887 
 820   0.0000       2.295177        62.4549 
 821   0.0000       2.296752        62.4978 
 822   0.0000       2.303219        62.6738 
 823   0.0000       2.309290        62.8390 
 824   0.0000       2.312755        62.9333 
 825   0.0000       2.321761        63.1783 
 826   0.0000       2.323836        63.2348 
 827   0.0000       2.328569        63.3636 
 828   0.0000       2.336563        63.5811 
 829   0.0000       2.341885        63.7259 
 830   0.0000       2.349735        63.9395 
 831   0.0000       2.353906        64.0530 
 832   0.0000       2.362008        64.2735 
 833   0.0000       2.365994        64.3820 
 834   0.0000       2.373003        64.5727 
 835   0.0000       2.375624        64.6440 
 836   0.0000       2.379780        64.7571 
 837   0.0000       2.382269        64.8248 
 838   0.0000       2.386714        64.9458 
 839   0.0000       2.388733        65.0007 
 840   0.0000       2.393708        65.1361 
 841   0.0000       2.398743        65.2731 
 842   0.0000       2.407456        65.5102 
 843   0.0000       2.409846        65.5752 
 844   0.0000       2.416471        65.7555 
 845   0.0000       2.417980        65.7966 
 846   0.0000       2.419396        65.8351 
 847   0.0000       2.422607        65.9225 
 848   0.0000       2.426784        66.0362 
 849   0.0000       2.429341        66.1057 
 850   0.0000       2.435424        66.2713 
 851   0.0000       2.448139        66.6172 
 852   0.0000       2.451560        66.7103 
 853   0.0000       2.452952        66.7482 
 854   0.0000       2.455972        66.8304 
 855   0.0000       2.463095        67.0242 
 856   0.0000       2.467984        67.1573 
 857   0.0000       2.469625        67.2019 
 858   0.0000       2.474024        67.3216 
 859   0.0000       2.481293        67.5194 
 860   0.0000       2.484229        67.5993 
 861   0.0000       2.485799        67.6420 
 862   0.0000       2.499798        68.0229 
 863   0.0000       2.503482        68.1232 
 864   0.0000       2.507131        68.2225 
 865   0.0000       2.509605        68.2898 
 866   0.0000       2.517185        68.4961 
 867   0.0000       2.523544        68.6691 
 868   0.0000       2.526444        68.7480 
 869   0.0000       2.530670        68.8630 
 870   0.0000       2.532456        68.9116 
 871   0.0000       2.535720        69.0004 
 872   0.0000       2.539005        69.0898 
 873   0.0000       2.543247        69.2053 
 874   0.0000       2.545425        69.2645 
 875   0.0000       2.549362        69.3717 
 876   0.0000       2.554006        69.4980 
 877   0.0000       2.559166        69.6385 
 878   0.0000       2.560984        69.6879 
 879   0.0000       2.561743        69.7086 
 880   0.0000       2.568869        69.9025 
 881   0.0000       2.574958        70.0682 
 882   0.0000       2.579551        70.1932 
 883   0.0000       2.584386        70.3247 
 884   0.0000       2.587197        70.4012 
 885   0.0000       2.592160        70.5363 
 886   0.0000       2.594723        70.6060 
 887   0.0000       2.599333        70.7314 
 888   0.0000       2.600605        70.7661 
 889   0.0000       2.604601        70.8748 
 890   0.0000       2.607605        70.9566 
 891   0.0000       2.613931        71.1287 
 892   0.0000       2.616989        71.2119 
 893   0.0000       2.618934        71.2648 
 894   0.0000       2.623620        71.3923 
 895   0.0000       2.624300        71.4108 
 896   0.0000       2.628833        71.5342 
 897   0.0000       2.630743        71.5862 
 898   0.0000       2.633344        71.6569 
 899   0.0000       2.635168        71.7066 
 900   0.0000       2.642781        71.9137 
 901   0.0000       2.646008        72.0015 
 902   0.0000       2.649117        72.0861 
 903   0.0000       2.650485        72.1234 
 904   0.0000       2.653303        72.2000 
 905   0.0000       2.655822        72.2686 
 906   0.0000       2.659209        72.3608 
 907   0.0000       2.665163        72.5228 
 908   0.0000       2.667373        72.5829 
 909   0.0000       2.670112        72.6575 
 910   0.0000       2.672532        72.7233 
 911   0.0000       2.674293        72.7712 
 912   0.0000       2.677440        72.8569 
 913   0.0000       2.679097        72.9019 
 914   0.0000       2.681398        72.9646 
 915   0.0000       2.683010        73.0084 
 916   0.0000       2.687518        73.1311 
 917   0.0000       2.687929        73.1423 
 918   0.0000       2.689921        73.1965 
 919   0.0000       2.692143        73.2569 
 920   0.0000       2.693105        73.2831 
 921   0.0000       2.696202        73.3674 
 922   0.0000       2.700294        73.4787 
 923   0.0000       2.702951        73.5510 
 924   0.0000       2.704063        73.5813 
 925   0.0000       2.706540        73.6487 
 926   0.0000       2.708450        73.7007 
 927   0.0000       2.711795        73.7917 
 928   0.0000       2.716335        73.9152 
 929   0.0000       2.718442        73.9726 
 930   0.0000       2.723638        74.1139 
 931   0.0000       2.726356        74.1879 
 932   0.0000       2.728311        74.2411 
 933   0.0000       2.731815        74.3365 
 934   0.0000       2.735183        74.4281 
 935   0.0000       2.739346        74.5414 
 936   0.0000       2.741946        74.6121 
 937   0.0000       2.745530        74.7097 
 938   0.0000       2.749189        74.8092 
 939   0.0000       2.750271        74.8387 
 940   0.0000       2.756417        75.0059 
 941   0.0000       2.757193        75.0270 
 942   0.0000       2.763419        75.1964 
 943   0.0000       2.768911        75.3459 
 944   0.0000       2.769198        75.3537 
 945   0.0000       2.774898        75.5088 
 946   0.0000       2.777466        75.5787 
 947   0.0000       2.778738        75.6133 
 948   0.0000       2.784542        75.7712 
 949   0.0000       2.786066        75.8127 
 950   0.0000       2.789938        75.9181 
 951   0.0000       2.791499        75.9605 
 952   0.0000       2.793270        76.0087 
 953   0.0000       2.793843        76.0243 
 954   0.0000       2.795673        76.0741 
 955   0.0000       2.800335        76.2010 
 956   0.0000       2.805278        76.3355 
 957   0.0000       2.807936        76.4078 
 958   0.0000       2.811115        76.4943 
 959   0.0000       2.818670        76.6999 
 960   0.0000       2.819716        76.7284 
 961   0.0000       2.824603        76.8614 
 962   0.0000       2.829112        76.9841 
 963   0.0000       2.831884        77.0595 
 964   0.0000       2.836023        77.1721 
 965   0.0000       2.838022        77.2265 
 966   0.0000       2.843749        77.3823 
 967   0.0000       2.849811        77.5473 
 968   0.0000       2.850643        77.5699 
 969   0.0000       2.853406        77.6451 
 970   0.0000       2.859091        77.7998 
 971   0.0000       2.863122        77.9095 
 972   0.0000       2.864352        77.9430 
 973   0.0000       2.866774        78.0089 
 974   0.0000       2.867743        78.0352 
 975   0.0000       2.873559        78.1935 
 976   0.0000       2.877296        78.2952 
 977   0.0000       2.882073        78.4252 
 978   0.0000       2.882729        78.4430 
 979   0.0000       2.884187        78.4827 
 980   0.0000       2.888090        78.5889 
 981   0.0000       2.890292        78.6488 
 982   0.0000       2.892753        78.7158 
 983   0.0000       2.895777        78.7981 
 984   0.0000       2.901769        78.9612 
 985   0.0000       2.903873        79.0184 
 986   0.0000       2.907263        79.1106 
 987   0.0000       2.911094        79.2149 
 988   0.0000       2.914402        79.3049 
 989   0.0000       2.919429        79.4417 
 990   0.0000       2.923320        79.5476 
 991   0.0000       2.927070        79.6496 
 992   0.0000       2.930753        79.7499 
 993   0.0000       2.936260        79.8997 
 994   0.0000       2.937192        79.9251 
 995   0.0000       2.939746        79.9945 
 996   0.0000       2.946089        80.1672 
 997   0.0000       2.951766        80.3216 
 998   0.0000       2.960297        80.5538 
 999   0.0000       2.964380        80.6649 
 1000   0.0000       2.966224        80.7151 
 1001   0.0000       2.969799        80.8123 
 1002   0.0000       2.971262        80.8521 
 1003   0.0000       2.972565        80.8876 
 1004   0.0000       2.978927        81.0607 
 1005   0.0000       2.982684        81.1630 
 1006   0.0000       2.984960        81.2249 
 1007   0.0000       2.991638        81.4066 
 1008   0.0000       2.992725        81.4362 
 1009   0.0000       2.997234        81.5589 
 1010   0.0000       3.003390        81.7264 
 1011   0.0000       3.009484        81.8922 
 1012   0.0000       3.013487        82.0011 
 1013   0.0000       3.018185        82.1290 
 1014   0.0000       3.022440        82.2448 
 1015   0.0000       3.031755        82.4983 
 1016   0.0000       3.033683        82.5507 
 1017   0.0000       3.038552        82.6832 
 1018   0.0000       3.045299        82.8668 
 1019   0.0000       3.049535        82.9821 
 1020   0.0000       3.055915        83.1557 
 1021   0.0000       3.060826        83.2893 
 1022   0.0000       3.065295        83.4109 
 1023   0.0000       3.068550        83.4995 
 1024   0.0000       3.074400        83.6587 
 1025   0.0000       3.076239        83.7087 
 1026   0.0000       3.079650        83.8015 
 1027   0.0000       3.083430        83.9044 
 1028   0.0000       3.089511        84.0699 
 1029   0.0000       3.097580        84.2894 
 1030   0.0000       3.106548        84.5335 
 1031   0.0000       3.108176        84.5778 
 1032   0.0000       3.112002        84.6819 
 1033   0.0000       3.115695        84.7824 
 1034   0.0000       3.119314        84.8808 
 1035   0.0000       3.127465        85.1027 
 1036   0.0000       3.129921        85.1695 
 1037   0.0000       3.135279        85.3153 
 1038   0.0000       3.138580        85.4051 
 1039   0.0000       3.139399        85.4274 
 1040   0.0000       3.143138        85.5291 
 1041   0.0000       3.148661        85.6794 
 1042   0.0000       3.151610        85.7597 
 1043   0.0000       3.152983        85.7970 
 1044   0.0000       3.157018        85.9068 
 1045   0.0000       3.158136        85.9373 
 1046   0.0000       3.160279        85.9956 
 1047   0.0000       3.162340        86.0517 
 1048   0.0000       3.167118        86.1817 
 1049   0.0000       3.170407        86.2712 
 1050   0.0000       3.173196        86.3470 
 1051   0.0000       3.174500        86.3825 
 1052   0.0000       3.180351        86.5418 
 1053   0.0000       3.182104        86.5894 
 1054   0.0000       3.185012        86.6686 
 1055   0.0000       3.186561        86.7107 
 1056   0.0000       3.189739        86.7972 
 1057   0.0000       3.192193        86.8640 
 1058   0.0000       3.197443        87.0068 
 1059   0.0000       3.198925        87.0472 
 1060   0.0000       3.201076        87.1057 
 1061   0.0000       3.203868        87.1817 
 1062   0.0000       3.207574        87.2825 
 1063   0.0000       3.209568        87.3368 
 1064   0.0000       3.214243        87.4640 
 1065   0.0000       3.218140        87.5700 
 1066   0.0000       3.221176        87.6527 
 1067   0.0000       3.223582        87.7181 
 1068   0.0000       3.225699        87.7757 
 1069   0.0000       3.231521        87.9342 
 1070   0.0000       3.235378        88.0391 
 1071   0.0000       3.238593        88.1266 
 1072   0.0000       3.241240        88.1986 
 1073   0.0000       3.245657        88.3188 
 1074   0.0000       3.248540        88.3973 
 1075   0.0000       3.254646        88.5634 
 1076   0.0000       3.256667        88.6184 
 1077   0.0000       3.258911        88.6795 
 1078   0.0000       3.262321        88.7723 
 1079   0.0000       3.263583        88.8066 
 1080   0.0000       3.266635        88.8897 
 1081   0.0000       3.268960        88.9529 
 1082   0.0000       3.273520        89.0770 
 1083   0.0000       3.280125        89.2567 
 1084   0.0000       3.283650        89.3526 
 1085   0.0000       3.288843        89.4940 
 1086   0.0000       3.291890        89.5769 
 1087   0.0000       3.296420        89.7002 
 1088   0.0000       3.298076        89.7452 
 1089   0.0000       3.306462        89.9734 
 1090   0.0000       3.307990        90.0150 
 1091   0.0000       3.311453        90.1092 
 1092   0.0000       3.312373        90.1342 
 1093   0.0000       3.318136        90.2911 
 1094   0.0000       3.319105        90.3174 
 1095   0.0000       3.321626        90.3860 
 1096   0.0000       3.324673        90.4690 
 1097   0.0000       3.331095        90.6437 
 1098   0.0000       3.333126        90.6990 
 1099   0.0000       3.335443        90.7620 
 1100   0.0000       3.338508        90.8454 
 1101   0.0000       3.342705        90.9596 
 1102   0.0000       3.345265        91.0293 
 1103   0.0000       3.348651        91.1214 
 1104   0.0000       3.351297        91.1934 
 1105   0.0000       3.353360        91.2496 
 1106   0.0000       3.355501        91.3078 
 1107   0.0000       3.361127        91.4609 
 1108   0.0000       3.363763        91.5326 
 1109   0.0000       3.366325        91.6024 
 1110   0.0000       3.368097        91.6506 
 1111   0.0000       3.370084        91.7046 
 1112   0.0000       3.375112        91.8415 
 1113   0.0000       3.377406        91.9039 
 1114   0.0000       3.380450        91.9867 
 1115   0.0000       3.380877        91.9983 
 1116   0.0000       3.383882        92.0801 
 1117   0.0000       3.387021        92.1655 
 1118   0.0000       3.390416        92.2579 
 1119   0.0000       3.392513        92.3150 
 1120   0.0000       3.393662        92.3462 
 1121   0.0000       3.396416        92.4212 
 1122   0.0000       3.396858        92.4332 
 1123   0.0000       3.401861        92.5693 
 1124   0.0000       3.403977        92.6269 
 1125   0.0000       3.407135        92.7129 
 1126   0.0000       3.411737        92.8381 
 1127   0.0000       3.412751        92.8657 
 1128   0.0000       3.413520        92.8866 
 1129   0.0000       3.416454        92.9664 
 1130   0.0000       3.419115        93.0388 
 1131   0.0000       3.421353        93.0998 
 1132   0.0000       3.422791        93.1389 
 1133   0.0000       3.428280        93.2882 
 1134   0.0000       3.429100        93.3106 
 1135   0.0000       3.436226        93.5045 
 1136   0.0000       3.436771        93.5193 
 1137   0.0000       3.440766        93.6280 
 1138   0.0000       3.444247        93.7227 
 1139   0.0000       3.446772        93.7914 
 1140   0.0000       3.449924        93.8772 
 1141   0.0000       3.453288        93.9687 
 1142   0.0000       3.454831        94.0107 
 1143   0.0000       3.460022        94.1520 
 1144   0.0000       3.462779        94.2270 
 1145   0.0000       3.466074        94.3167 
 1146   0.0000       3.468849        94.3922 
 1147   0.0000       3.474991        94.5593 
 1148   0.0000       3.480294        94.7036 
 1149   0.0000       3.481610        94.7394 
 1150   0.0000       3.483136        94.7809 
 1151   0.0000       3.485299        94.8398 
 1152   0.0000       3.488650        94.9310 
 1153   0.0000       3.490645        94.9853 
 1154   0.0000       3.492100        95.0249 
 1155   0.0000       3.495396        95.1146 
 1156   0.0000       3.499811        95.2347 
 1157   0.0000       3.505245        95.3826 
 1158   0.0000       3.509347        95.4942 
 1159   0.0000       3.511306        95.5475 
 1160   0.0000       3.513429        95.6053 
 1161   0.0000       3.517269        95.7098 
 1162   0.0000       3.525249        95.9269 
 1163   0.0000       3.526722        95.9670 
 1164   0.0000       3.529169        96.0336 
 1165   0.0000       3.532823        96.1330 
 1166   0.0000       3.538398        96.2847 
 1167   0.0000       3.542873        96.4065 
 1168   0.0000       3.545106        96.4672 
 1169   0.0000       3.549831        96.5958 
 1170   0.0000       3.552507        96.6686 
 1171   0.0000       3.558566        96.8335 
 1172   0.0000       3.563811        96.9762 
 1173   0.0000       3.564691        97.0002 
 1174   0.0000       3.566001        97.0358 
 1175   0.0000       3.572820        97.2214 
 1176   0.0000       3.579405        97.4006 
 1177   0.0000       3.583576        97.5141 
 1178   0.0000       3.587500        97.6208 
 1179   0.0000       3.590300        97.6970 
 1180   0.0000       3.599216        97.9396 
 1181   0.0000       3.603740        98.0627 
 1182   0.0000       3.605655        98.1148 
 1183   0.0000       3.609852        98.2291 
 1184   0.0000       3.616211        98.4021 
 1185   0.0000       3.617990        98.4505 
 1186   0.0000       3.625135        98.6449 
 1187   0.0000       3.625498        98.6548 
 1188   0.0000       3.634942        98.9118 
 1189   0.0000       3.636002        98.9406 
 1190   0.0000       3.641768        99.0975 
 1191   0.0000       3.647511        99.2538 
 1192   0.0000       3.651661        99.3667 
 1193   0.0000       3.656530        99.4992 
 1194   0.0000       3.663233        99.6816 
 1195   0.0000       3.667483        99.7973 
 1196   0.0000       3.670922        99.8909 
 1197   0.0000       3.681173       100.1698 
 1198   0.0000       3.683957       100.2456 
 1199   0.0000       3.687552       100.3434 
 1200   0.0000       3.692828       100.4870 
 1201   0.0000       3.697765       100.6213 
 1202   0.0000       3.698693       100.6465 
 1203   0.0000       3.703185       100.7688 
 1204   0.0000       3.707030       100.8734 
 1205   0.0000       3.709307       100.9354 
 1206   0.0000       3.711312       100.9899 
 1207   0.0000       3.717706       101.1639 
 1208   0.0000       3.724655       101.3530 
 1209   0.0000       3.729753       101.4917 
 1210   0.0000       3.735865       101.6580 
 1211   0.0000       3.744141       101.8833 
 1212   0.0000       3.748037       101.9893 
 1213   0.0000       3.753028       102.1251 
 1214   0.0000       3.755905       102.2034 
 1215   0.0000       3.766734       102.4980 
 1216   0.0000       3.783541       102.9554 
 1217   0.0000       3.787355       103.0592 
 1218   0.0000       3.789776       103.1251 
 1219   0.0000       3.794274       103.2474 
 1220   0.0000       3.796630       103.3116 
 1221   0.0000       3.807842       103.6166 
 1222   0.0000       3.811172       103.7073 
 1223   0.0000       3.814112       103.7873 
 1224   0.0000       3.817664       103.8839 
 1225   0.0000       3.824599       104.0726 
 1226   0.0000       3.829279       104.2000 
 1227   0.0000       3.835162       104.3601 
 1228   0.0000       3.839381       104.4749 
 1229   0.0000       3.843809       104.5954 
 1230   0.0000       3.855585       104.9158 
 1231   0.0000       3.863096       105.1202 
 1232   0.0000       3.876862       105.4948 
 1233   0.0000       3.883691       105.6806 
 1234   0.0000       3.887358       105.7804 
 1235   0.0000       3.892129       105.9102 
 1236   0.0000       3.895151       105.9925 
 1237   0.0000       3.901166       106.1561 
 1238   0.0000       3.908509       106.3559 
 1239   0.0000       3.915083       106.5348 
 1240   0.0000       3.920366       106.6786 
 1241   0.0000       3.928088       106.8887 
 1242   0.0000       3.934651       107.0673 
 1243   0.0000       3.945890       107.3731 
 1244   0.0000       3.949515       107.4718 
 1245   0.0000       3.964379       107.8762 
 1246   0.0000       3.966518       107.9344 
 1247   0.0000       3.969399       108.0128 
 1248   0.0000       3.972867       108.1072 
 1249   0.0000       3.978561       108.2622 
 1250   0.0000       3.987209       108.4975 
 1251   0.0000       3.994490       108.6956 
 1252   0.0000       4.012618       109.1889 
 1253   0.0000       4.017483       109.3213 
 1254   0.0000       4.025414       109.5371 
 1255   0.0000       4.027693       109.5991 
 1256   0.0000       4.037686       109.8710 
 1257   0.0000       4.049307       110.1872 
 1258   0.0000       4.058088       110.4262 
 1259   0.0000       4.060921       110.5033 
 1260   0.0000       4.070340       110.7596 
 1261   0.0000       4.075658       110.9043 
 1262   0.0000       4.082271       111.0842 
 1263   0.0000       4.087002       111.2130 
 1264   0.0000       4.090741       111.3147 
 1265   0.0000       4.098658       111.5301 
 1266   0.0000       4.101943       111.6195 
 1267   0.0000       4.105620       111.7196 
 1268   0.0000       4.116116       112.0052 
 1269   0.0000       4.127029       112.3022 
 1270   0.0000       4.130453       112.3953 
 1271   0.0000       4.140105       112.6580 
 1272   0.0000       4.141756       112.7029 
 1273   0.0000       4.144289       112.7718 
 1274   0.0000       4.151316       112.9631 
 1275   0.0000       4.155128       113.0668 
 1276   0.0000       4.162165       113.2583 
 1277   0.0000       4.163484       113.2942 
 1278   0.0000       4.165194       113.3407 
 1279   0.0000       4.176271       113.6421 
 1280   0.0000       4.178389       113.6997 
 1281   0.0000       4.179415       113.7277 
 1282   0.0000       4.183690       113.8440 
 1283   0.0000       4.196049       114.1803 
 1284   0.0000       4.197661       114.2242 
 1285   0.0000       4.203045       114.3707 
 1286   0.0000       4.207706       114.4975 
 1287   0.0000       4.211361       114.5970 
 1288   0.0000       4.213067       114.6434 
 1289   0.0000       4.213521       114.6557 
 1290   0.0000       4.217501       114.7640 
 1291   0.0000       4.225715       114.9876 
 1292   0.0000       4.230580       115.1199 
 1293   0.0000       4.231251       115.1382 
 1294   0.0000       4.232817       115.1808 
 1295   0.0000       4.233967       115.2121 
 1296   0.0000       4.235894       115.2645 
 1297   0.0000       4.241301       115.4117 
 1298   0.0000       4.243996       115.4850 
 1299   0.0000       4.248144       115.5979 
 1300   0.0000       4.249640       115.6386 
 1301   0.0000       4.253573       115.7456 
 1302   0.0000       4.254457       115.7697 
 1303   0.0000       4.257322       115.8476 
 1304   0.0000       4.259353       115.9029 
 1305   0.0000       4.269037       116.1664 
 1306   0.0000       4.270661       116.2106 
 1307   0.0000       4.272295       116.2551 
 1308   0.0000       4.278430       116.4220 
 1309   0.0000       4.281922       116.5170 
 1310   0.0000       4.287511       116.6691 
 1311   0.0000       4.290336       116.7460 
 1312   0.0000       4.295776       116.8940 
 1313   0.0000       4.296951       116.9260 
 1314   0.0000       4.304151       117.1219 
 1315   0.0000       4.317705       117.4907 
 1316   0.0000       4.325378       117.6995 
 1317   0.0000       4.340656       118.1153 
 1318   0.0000       4.346033       118.2616 
 1319   0.0000       4.349698       118.3613 
 1320   0.0000       4.354137       118.4821 
 1321   0.0000       4.359739       118.6345 
 1322   0.0000       4.361516       118.6829 
 1323   0.0000       4.365903       118.8022 
 1324   0.0000       4.373918       119.0204 
 1325   0.0000       4.383848       119.2906 
 1326   0.0000       4.385946       119.3477 
 1327   0.0000       4.391248       119.4919 
 1328   0.0000       4.396423       119.6328 
 1329   0.0000       4.404119       119.8422 
 1330   0.0000       4.407710       119.9399 
 1331   0.0000       4.418816       120.2421 
 1332   0.0000       4.432135       120.6045 
 1333   0.0000       4.447317       121.0177 
 1334   0.0000       4.452877       121.1689 
 1335   0.0000       4.459011       121.3359 
 1336   0.0000       4.461815       121.4122 
 1337   0.0000       4.474928       121.7690 
 1338   0.0000       4.480878       121.9309 
 1339   0.0000       4.483761       122.0093 
 1340   0.0000       4.490334       122.1882 
 1341   0.0000       4.492844       122.2565 
 1342   0.0000       4.501848       122.5015 
 1343   0.0000       4.514231       122.8385 
 1344   0.0000       4.523720       123.0967 
 1345   0.0000       4.536107       123.4337 
 1346   0.0000       4.548491       123.7707 
 1347   0.0000       4.548651       123.7751 
 1348   0.0000       4.560165       124.0884 
 1349   0.0000       4.572397       124.4213 
 1350   0.0000       4.587448       124.8308 
 1351   0.0000       4.593215       124.9877 
 1352   0.0000       4.601794       125.2212 
 1353   0.0000       4.609268       125.4246 
 1354   0.0000       4.610528       125.4589 
 1355   0.0000       4.629701       125.9806 
 1356   0.0000       4.633222       126.0764 
 1357   0.0000       4.636537       126.1666 
 1358   0.0000       4.643478       126.3555 
 1359   0.0000       4.655626       126.6860 
 1360   0.0000       4.660894       126.8294 
 1361   0.0000       4.665799       126.9628 
 1362   0.0000       4.671375       127.1146 
 1363   0.0000       4.674294       127.1940 
 1364   0.0000       4.675458       127.2257 
 1365   0.0000       4.687064       127.5415 
 1366   0.0000       4.698149       127.8431 
 1367   0.0000       4.708388       128.1217 
 1368   0.0000       4.716780       128.3501 
 1369   0.0000       4.720746       128.4580 
 1370   0.0000       4.743785       129.0850 
 1371   0.0000       4.755256       129.3971 
 1372   0.0000       4.762283       129.5883 
 1373   0.0000       4.765868       129.6859 
 1374   0.0000       4.776383       129.9720 
 1375   0.0000       4.779968       130.0695 
 1376   0.0000       4.789218       130.3213 
 1377   0.0000       4.797860       130.5564 
 1378   0.0000       4.807548       130.8200 
 1379   0.0000       4.817465       131.0899 
 1380   0.0000       4.831406       131.4692 
 1381   0.0000       4.833294       131.5206 
 1382   0.0000       4.849327       131.9569 
 1383   0.0000       4.877510       132.7238 
 1384   0.0000       4.888693       133.0281 
 1385   0.0000       4.899525       133.3229 
 1386   0.0000       4.900206       133.3414 
 1387   0.0000       4.907374       133.5364 
 1388   0.0000       4.916457       133.7836 
 1389   0.0000       4.917624       133.8153 
 1390   0.0000       4.926518       134.0574 
 1391   0.0000       4.933901       134.2583 
 1392   0.0000       4.953392       134.7886 
 1393   0.0000       4.967159       135.1633 
 1394   0.0000       4.979155       135.4897 
 1395   0.0000       4.985736       135.6688 
 1396   0.0000       4.987887       135.7273 
 1397   0.0000       5.005305       136.2013 
 1398   0.0000       5.027683       136.8102 
 1399   0.0000       5.029279       136.8536 
 1400   0.0000       5.046545       137.3235 
 1401   0.0000       5.054069       137.5282 
 1402   0.0000       5.059799       137.6841 
 1403   0.0000       5.070472       137.9745 
 1404   0.0000       5.079491       138.2200 
 1405   0.0000       5.096195       138.6745 
 1406   0.0000       5.113831       139.1544 
 1407   0.0000       5.129671       139.5854 
 1408   0.0000       5.152199       140.1985 
 1409   0.0000       5.159097       140.3862 
 1410   0.0000       5.160149       140.4148 
 1411   0.0000       5.166827       140.5965 
 1412   0.0000       5.180245       140.9616 
 1413   0.0000       5.199230       141.4783 
 1414   0.0000       5.212769       141.8467 
 1415   0.0000       5.215312       141.9158 
 1416   0.0000       5.231649       142.3604 
 1417   0.0000       5.239369       142.5705 
 1418   0.0000       5.239734       142.5804 
 1419   0.0000       5.245750       142.7441 
 1420   0.0000       5.247613       142.7948 
 1421   0.0000       5.251168       142.8915 
 1422   0.0000       5.261364       143.1690 
 1423   0.0000       5.264753       143.2612 
 1424   0.0000       5.277168       143.5991 
 1425   0.0000       5.296612       144.1281 
 1426   0.0000       5.305280       144.3640 
 1427   0.0000       5.321798       144.8135 
 1428   0.0000       5.327755       144.9756 
 1429   0.0000       5.345533       145.4594 
 1430   0.0000       5.363722       145.9543 
 1431   0.0000       5.377826       146.3381 
 1432   0.0000       5.379764       146.3908 
 1433   0.0000       5.389708       146.6614 
 1434   0.0000       5.408358       147.1689 
 1435   0.0000       5.418869       147.4549 
 1436   0.0000       5.436924       147.9462 
 1437   0.0000       5.446084       148.1955 
 1438   0.0000       5.454745       148.4312 
 1439   0.0000       5.462895       148.6529 
 1440   0.0000       5.481509       149.1595 
 1441   0.0000       5.493094       149.4747 
 1442   0.0000       5.513998       150.0435 
 1443   0.0000       5.519190       150.1848 
 1444   0.0000       5.526723       150.3898 
 1445   0.0000       5.536168       150.6468 
 1446   0.0000       5.551268       151.0577 
 1447   0.0000       5.558215       151.2467 
 1448   0.0000       5.590685       152.1303 
 1449   0.0000       5.603036       152.4664 
 1450   0.0000       5.624964       153.0631 
 1451   0.0000       5.633092       153.2842 
 1452   0.0000       5.646934       153.6609 
 1453   0.0000       5.688679       154.7968 
 1454   0.0000       5.693456       154.9268 
 1455   0.0000       5.696630       155.0132 
 1456   0.0000       5.716385       155.5508 
 1457   0.0000       5.722223       155.7096 
 1458   0.0000       5.747285       156.3916 
 1459   0.0000       5.793393       157.6462 
 1460   0.0000       5.876027       159.8948 
 1461   0.0000       5.885165       160.1435 
 1462   0.0000       5.900106       160.5500 
 1463   0.0000       5.937928       161.5792 
 1464   0.0000       5.959131       162.1562 
 1465   0.0000       5.998206       163.2195 
 1466   0.0000       6.042238       164.4176 
 1467   0.0000       6.073112       165.2578 
 1468   0.0000       6.095953       165.8793 
 1469   0.0000       6.146543       167.2560 
 1470   0.0000       6.188731       168.4039 
 1471   0.0000       6.212287       169.0449 
 1472   0.0000       6.276925       170.8038 
 1473   0.0000       6.335124       172.3875 
 1474   0.0000       6.364396       173.1840 
 1475   0.0000       6.391226       173.9141 
 1476   0.0000       6.428273       174.9222 
 1477   0.0000       6.469395       176.0412 
 1478   0.0000       6.476625       176.2379 
 1479   0.0000       6.514077       177.2570 
 1480   0.0000       6.538096       177.9106 
 1481   0.0000       6.570203       178.7843 
 1482   0.0000       6.640081       180.6858 
 1483   0.0000       6.774119       184.3331 
 1484   0.0000       6.776385       184.3948 
 1485   0.0000       6.795017       184.9018 
 1486   0.0000       6.868102       186.8906 
 1487   0.0000       6.882830       187.2913 
 1488   0.0000       6.901322       187.7945 
 1489   0.0000       6.951037       189.1473 
 1490   0.0000       7.027063       191.2161 
 1491   0.0000       7.059947       192.1109 
 1492   0.0000       7.082358       192.7208 
 1493   0.0000       7.185826       195.5363 
 1494   0.0000       7.231055       196.7670 
 1495   0.0000       7.244564       197.1346 
 1496   0.0000       7.286555       198.2772 
 1497   0.0000       7.412802       201.7126 
 1498   0.0000       7.520500       204.6432 
 1499   0.0000       7.589778       206.5284 
 1500   0.0000      22.194100       603.9322 
 1501   0.0000      22.269103       605.9731 
 1502   0.0000      22.296987       606.7318 
 1503   0.0000      22.396577       609.4419 
 1504   0.0000      22.532941       613.1525 
 1505   0.0000      22.537374       613.2731 
 1506   0.0000      22.558993       613.8614 
 1507   0.0000      22.580756       614.4536 
 1508   0.0000      22.614056       615.3598 
 1509   0.0000      22.620498       615.5351 
 1510   0.0000      22.677072       617.0745 
 1511   0.0000      22.685078       617.2924 
 1512   0.0000      22.695079       617.5645 
 1513   0.0000      22.700104       617.7012 
 1514   0.0000      22.701336       617.7348 
 1515   0.0000      22.714252       618.0862 
 1516   0.0000      22.741005       618.8142 
 1517   0.0000      22.819271       620.9439 
 1518   0.0000      22.846737       621.6913 
 1519   0.0000      22.860235       622.0586 
 1520   0.0000      22.881307       622.6320 
 1521   0.0000      22.917129       623.6068 
 1522   0.0000      22.924842       623.8167 
 1523   0.0000      22.928974       623.9291 
 1524   0.0000      22.940354       624.2388 
 1525   0.0000      22.952075       624.5577 
 1526   0.0000      23.027457       626.6090 
 1527   0.0000      23.045530       627.1007 
 1528   0.0000      23.135909       629.5601 
 1529   0.0000      23.279543       633.4686 
 1530   0.0000      23.287852       633.6947 
 1531   0.0000      23.303524       634.1211 
 1532   0.0000      23.442866       637.9128 
 1533   0.0000      23.512231       639.8003 
 1534   0.0000      23.606878       642.3758 
 1535   0.0000      23.680591       644.3816 
 1536   0.0000      32.997708       897.9133 
 1537   0.0000      33.058296       899.5620 
 1538   0.0000      44.063067      1199.0170 
 1539   0.0000      44.216219      1203.1845 
 1540   0.0000      44.362508      1207.1652 
 1541   0.0000      44.666976      1215.4502 

                    ********************************
                    * MULLIKEN POPULATION ANALYSIS *
                    ********************************

-----------------------
MULLIKEN ATOMIC CHARGES
-----------------------
   0 O :   -0.224349
   1 O :   -0.493828
   2 N :   -0.196471
   3 N :   -0.198250
   4 C :    0.028458
   5 C :    0.244815
   6 H :    0.125275
   7 C :    0.103069
   8 C :   -0.297955
   9 H :    0.145522
  10 C :   -0.143365
  11 H :    0.155976
  12 C :   -0.155222
  13 H :    0.157133
  14 C :   -0.171080
  15 H :    0.154067
  16 C :   -0.230124
  17 H :    0.172617
  18 C :    0.182181
  19 C :   -0.396412
  20 H :    0.130556
  21 H :    0.136206
  22 H :    0.135469
  23 C :   -0.434447
  24 H :    0.146868
  25 H :    0.147903
  26 H :    0.139468
  27 C :   -0.437004
  28 H :    0.151617
  29 H :    0.142803
  30 H :    0.142450
  31 C :    0.239579
  32 C :   -0.072335
  33 C :   -0.175108
  34 H :    0.154289
  35 C :   -0.236326
  36 H :    0.148469
  37 C :   -0.193750
  38 H :    0.149229
  39 C :   -0.322184
  40 H :    0.154632
  41 C :    0.100367
  42 C :   -0.439707
  43 H :    0.133904
  44 H :    0.138577
  45 H :    0.146341
  46 C :   -0.433507
  47 H :    0.144217
  48 H :    0.138510
  49 H :    0.140223
  50 C :   -0.459516
  51 H :    0.146861
  52 H :    0.145200
  53 H :    0.146425
  54 C :    0.501723
  55 C :    0.087859
  56 C :   -0.246477
  57 H :    0.176998
  58 C :   -0.137376
  59 H :    0.163184
  60 C :   -0.124075
  61 H :    0.165854
  62 C :   -0.135439
  63 H :    0.164001
  64 C :   -0.225086
  65 H :    0.163970
  66 H :    0.202627
  67 O :   -0.472843
  68 C :    0.405905
  69 C :    0.127915
  70 C :   -0.223380
  71 H :    0.159589
  72 C :   -0.138595
  73 H :    0.162716
  74 C :   -0.136692
  75 H :    0.163888
  76 C :   -0.139577
  77 H :    0.161958
  78 C :   -0.222830
  79 H :    0.168607
  80 O :   -0.394487
  81 H :    0.361725
Sum of atomic charges:   -0.0000000

--------------------------------
MULLIKEN REDUCED ORBITAL CHARGES
--------------------------------
  0 O s       :     3.758314  s :     3.758314
      pz      :     1.508983  p :     4.423114
      px      :     1.278959
      py      :     1.635172
      dz2     :     0.008874  d :     0.040742
      dxz     :     0.011450
      dyz     :     0.006295
      dx2y2   :     0.008168
      dxy     :     0.005956
      f0      :     0.000233  f :     0.002179
      f+1     :     0.000292
      f-1     :     0.000203
      f+2     :     0.000345
      f-2     :     0.000313
      f+3     :     0.000396
      f-3     :     0.000397
  1 O s       :     3.887987  s :     3.887987
      pz      :     1.387289  p :     4.575599
      px      :     1.706777
      py      :     1.481534
      dz2     :     0.009467  d :     0.028367
      dxz     :     0.006877
      dyz     :     0.007450
      dx2y2   :     0.002220
      dxy     :     0.002354
      f0      :     0.000501  f :     0.001875
      f+1     :     0.000405
      f-1     :     0.000313
      f+2     :     0.000263
      f-2     :     0.000298
      f+3     :     0.000049
      f-3     :     0.000046
  2 N s       :     3.537135  s :     3.537135
      pz      :     1.093485  p :     3.593332
      px      :     1.401609
      py      :     1.098238
      dz2     :     0.010281  d :     0.061979
      dxz     :     0.012100
      dyz     :     0.010389
      dx2y2   :     0.015248
      dxy     :     0.013961
      f0      :     0.000334  f :     0.004025
      f+1     :     0.000428
      f-1     :     0.000660
      f+2     :     0.000580
      f-2     :     0.000625
      f+3     :     0.000872
      f-3     :     0.000526
  3 N s       :     3.408788  s :     3.408788
      pz      :     1.143893  p :     3.719963
      px      :     1.539014
      py      :     1.037056
      dz2     :     0.014232  d :     0.065690
      dxz     :     0.011366
      dyz     :     0.018602
      dx2y2   :     0.012039
      dxy     :     0.009452
      f0      :     0.000422  f :     0.003809
      f+1     :     0.000609
      f-1     :     0.000500
      f+2     :     0.000826
      f-2     :     0.000542
      f+3     :     0.000448
      f-3     :     0.000460
  4 C s       :     3.208168  s :     3.208168
      pz      :     0.910585  p :     2.525209
      px      :     0.669639
      py      :     0.944985
      dz2     :     0.020146  d :     0.219053
      dxz     :     0.042406
      dyz     :     0.025640
      dx2y2   :     0.075132
      dxy     :     0.055728
      f0      :     0.001595  f :     0.019112
      f+1     :     0.002171
      f-1     :     0.001594
      f+2     :     0.002521
      f-2     :     0.002240
      f+3     :     0.004999
      f-3     :     0.003991
  5 C s       :     3.023736  s :     3.023736
      pz      :     0.775644  p :     2.553228
      px      :     0.915943
      py      :     0.861641
      dz2     :     0.051787  d :     0.167508
      dxz     :     0.023029
      dyz     :     0.033202
      dx2y2   :     0.043663
      dxy     :     0.015828
      f0      :     0.002316  f :     0.010713
      f+1     :     0.001528
      f-1     :     0.001616
      f+2     :     0.001954
      f-2     :     0.001501
      f+3     :     0.001080
      f-3     :     0.000718
  6 H s       :     0.852339  s :     0.852339
      pz      :     0.004041  p :     0.022386
      px      :     0.014365
      py      :     0.003981
  7 C s       :     3.233380  s :     3.233380
      pz      :     0.834747  p :     2.513639
      px      :     0.842902
      py      :     0.835991
      dz2     :     0.027267  d :     0.140042
      dxz     :     0.036941
      dyz     :     0.019912
      dx2y2   :     0.029697
      dxy     :     0.026226
      f0      :     0.001548  f :     0.009870
      f+1     :     0.001261
      f-1     :     0.001120
      f+2     :     0.001622
      f-2     :     0.001736
      f+3     :     0.001500
      f-3     :     0.001083
  8 C s       :     3.284714  s :     3.284714
      pz      :     0.942499  p :     2.908397
      px      :     1.001346
      py      :     0.964551
      dz2     :     0.029192  d :     0.097561
      dxz     :     0.020475
      dyz     :     0.017214
      dx2y2   :     0.014279
      dxy     :     0.016402
      f0      :     0.001292  f :     0.007283
      f+1     :     0.001171
      f-1     :     0.000861
      f+2     :     0.001263
      f-2     :     0.001374
      f+3     :     0.000549
      f-3     :     0.000775
  9 H s       :     0.832273  s :     0.832273
      pz      :     0.003970  p :     0.022204
      px      :     0.012519
      py      :     0.005715
 10 C s       :     3.177822  s :     3.177822
      pz      :     0.960821  p :     2.863480
      px      :     0.951679
      py      :     0.950980
      dz2     :     0.017160  d :     0.094841
      dxz     :     0.031830
      dyz     :     0.009813
      dx2y2   :     0.017572
      dxy     :     0.018466
      f0      :     0.001313  f :     0.007223
      f+1     :     0.000716
      f-1     :     0.000736
      f+2     :     0.001363
      f-2     :     0.001104
      f+3     :     0.001223
      f-3     :     0.000768
 11 H s       :     0.822011  s :     0.822011
      pz      :     0.008748  p :     0.022013
      px      :     0.008566
      py      :     0.004699
 12 C s       :     3.184916  s :     3.184916
      pz      :     0.972394  p :     2.869460
      px      :     0.928352
      py      :     0.968714
      dz2     :     0.016859  d :     0.093682
      dxz     :     0.024258
      dyz     :     0.013623
      dx2y2   :     0.019955
      dxy     :     0.018987
      f0      :     0.000980  f :     0.007165
      f+1     :     0.000899
      f-1     :     0.000775
      f+2     :     0.001160
      f-2     :     0.001229
      f+3     :     0.001350
      f-3     :     0.000771
 13 H s       :     0.820863  s :     0.820863
      pz      :     0.010167  p :     0.022003
      px      :     0.004253
      py      :     0.007583
 14 C s       :     3.205541  s :     3.205541
      pz      :     0.925511  p :     2.863990
      px      :     0.975272
      py      :     0.963207
      dz2     :     0.029347  d :     0.094353
      dxz     :     0.019389
      dyz     :     0.015558
      dx2y2   :     0.014688
      dxy     :     0.015372
      f0      :     0.001259  f :     0.007196
      f+1     :     0.001182
      f-1     :     0.000793
      f+2     :     0.001243
      f-2     :     0.001377
      f+3     :     0.000558
      f-3     :     0.000784
 15 H s       :     0.823936  s :     0.823936
      pz      :     0.003943  p :     0.021997
      px      :     0.012428
      py      :     0.005627
 16 C s       :     3.211040  s :     3.211040
      pz      :     0.972893  p :     2.913044
      px      :     0.960588
      py      :     0.979563
      dz2     :     0.018111  d :     0.098745
      dxz     :     0.031606
      dyz     :     0.012368
      dx2y2   :     0.017478
      dxy     :     0.019182
      f0      :     0.001321  f :     0.007295
      f+1     :     0.000751
      f-1     :     0.000756
      f+2     :     0.001354
      f-2     :     0.001157
      f+3     :     0.001199
      f-3     :     0.000756
 17 H s       :     0.804466  s :     0.804466
      pz      :     0.009594  p :     0.022917
      px      :     0.008446
      py      :     0.004877
 18 C s       :     3.032046  s :     3.032046
      pz      :     0.857197  p :     2.562071
      px      :     0.923687
      py      :     0.781187
      dz2     :     0.039924  d :     0.210677
      dxz     :     0.037059
      dyz     :     0.044627
      dx2y2   :     0.043641
      dxy     :     0.045426
      f0      :     0.001708  f :     0.013026
      f+1     :     0.001345
      f-1     :     0.002377
      f+2     :     0.001432
      f-2     :     0.001991
      f+3     :     0.002519
      f-3     :     0.001654
 19 C s       :     3.252089  s :     3.252089
      pz      :     1.086240  p :     3.084331
      px      :     0.949299
      py      :     1.048792
      dz2     :     0.009565  d :     0.056443
      dxz     :     0.010638
      dyz     :     0.010435
      dx2y2   :     0.012104
      dxy     :     0.013701
      f0      :     0.000788  f :     0.003549
      f+1     :     0.000180
      f-1     :     0.000387
      f+2     :     0.000249
      f-2     :     0.000351
      f+3     :     0.000839
      f-3     :     0.000756
 20 H s       :     0.848334  s :     0.848334
      pz      :     0.004988  p :     0.021111
      px      :     0.008857
      py      :     0.007265
 21 H s       :     0.842730  s :     0.842730
      pz      :     0.006794  p :     0.021064
      px      :     0.004322
      py      :     0.009948
 22 H s       :     0.843322  s :     0.843322
      pz      :     0.011640  p :     0.021208
      px      :     0.004678
      py      :     0.004891
 23 C s       :     3.282028  s :     3.282028
      pz      :     0.937395  p :     3.091508
      px      :     1.081977
      py      :     1.072136
      dz2     :     0.010877  d :     0.057407
      dxz     :     0.012038
      dyz     :     0.018601
      dx2y2   :     0.005359
      dxy     :     0.010532
      f0      :     0.000990  f :     0.003504
      f+1     :     0.000689
      f-1     :     0.000812
      f+2     :     0.000191
      f-2     :     0.000161
      f+3     :     0.000109
      f-3     :     0.000553
 24 H s       :     0.831970  s :     0.831970
      pz      :     0.004437  p :     0.021162
      px      :     0.010831
      py      :     0.005894
 25 H s       :     0.830850  s :     0.830850
      pz      :     0.007445  p :     0.021247
      px      :     0.004435
      py      :     0.009367
 26 H s       :     0.839384  s :     0.839384
      pz      :     0.005172  p :     0.021148
      px      :     0.008136
      py      :     0.007839
 27 C s       :     3.261278  s :     3.261278
      pz      :     1.076815  p :     3.115534
      px      :     1.014816
      py      :     1.023902
      dz2     :     0.013533  d :     0.056806
      dxz     :     0.005430
      dyz     :     0.010450
      dx2y2   :     0.020286
      dxy     :     0.007107
      f0      :     0.000900  f :     0.003386
      f+1     :     0.000197
      f-1     :     0.000292
      f+2     :     0.000167
      f-2     :     0.000344
      f+3     :     0.000748
      f-3     :     0.000738
 28 H s       :     0.826921  s :     0.826921
      pz      :     0.005923  p :     0.021462
      px      :     0.004694
      py      :     0.010845
 29 H s       :     0.835489  s :     0.835489
      pz      :     0.005005  p :     0.021707
      px      :     0.011666
      py      :     0.005036
 30 H s       :     0.835960  s :     0.835960
      pz      :     0.012653  p :     0.021590
      px      :     0.004324
      py      :     0.004612
 31 C s       :     2.985703  s :     2.985703
      pz      :     0.907836  p :     2.595239
      px      :     0.840312
      py      :     0.847091
      dz2     :     0.031066  d :     0.166329
      dxz     :     0.029951
      dyz     :     0.036514
      dx2y2   :     0.034250
      dxy     :     0.034547
      f0      :     0.001468  f :     0.013150
      f+1     :     0.001037
      f-1     :     0.002516
      f+2     :     0.002054
      f-2     :     0.002584
      f+3     :     0.001852
      f-3     :     0.001640
 32 C s       :     3.352007  s :     3.352007
      pz      :     0.859086  p :     2.584362
      px      :     0.914718
      py      :     0.810558
      dz2     :     0.027648  d :     0.126638
      dxz     :     0.021775
      dyz     :     0.026975
      dx2y2   :     0.026053
      dxy     :     0.024186
      f0      :     0.001248  f :     0.009329
      f+1     :     0.000971
      f-1     :     0.001747
      f+2     :     0.001312
      f-2     :     0.001750
      f+3     :     0.001201
      f-3     :     0.001100
 33 C s       :     3.190227  s :     3.190227
      pz      :     0.963867  p :     2.878560
      px      :     0.981684
      py      :     0.933008
      dz2     :     0.017681  d :     0.098871
      dxz     :     0.016731
      dyz     :     0.018414
      dx2y2   :     0.025673
      dxy     :     0.020372
      f0      :     0.000395  f :     0.007449
      f+1     :     0.000882
      f-1     :     0.001482
      f+2     :     0.000841
      f-2     :     0.001362
      f+3     :     0.001288
      f-3     :     0.001200
 34 H s       :     0.822118  s :     0.822118
      pz      :     0.011571  p :     0.023593
      px      :     0.007484
      py      :     0.004538
 35 C s       :     3.222784  s :     3.222784
      pz      :     0.966743  p :     2.912830
      px      :     0.973758
      py      :     0.972329
      dz2     :     0.018535  d :     0.093507
      dxz     :     0.017996
      dyz     :     0.024086
      dx2y2   :     0.021897
      dxy     :     0.010993
      f0      :     0.001263  f :     0.007205
      f+1     :     0.000835
      f-1     :     0.000898
      f+2     :     0.001110
      f-2     :     0.001328
      f+3     :     0.000799
      f-3     :     0.000973
 36 H s       :     0.829429  s :     0.829429
      pz      :     0.006806  p :     0.022102
      px      :     0.004540
      py      :     0.010756
 37 C s       :     3.216248  s :     3.216248
      pz      :     0.944881  p :     2.874326
      px      :     0.964045
      py      :     0.965400
      dz2     :     0.026988  d :     0.095886
      dxz     :     0.015007
      dyz     :     0.022140
      dx2y2   :     0.010325
      dxy     :     0.021425
      f0      :     0.001173  f :     0.007291
      f+1     :     0.000557
      f-1     :     0.001504
      f+2     :     0.000937
      f-2     :     0.001540
      f+3     :     0.000824
      f-3     :     0.000756
 38 H s       :     0.828885  s :     0.828885
      pz      :     0.005003  p :     0.021886
      px      :     0.008629
      py      :     0.008254
 39 C s       :     3.326867  s :     3.326867
      pz      :     0.992212  p :     2.895964
      px      :     0.976691
      py      :     0.927061
      dz2     :     0.016655  d :     0.091899
      dxz     :     0.014545
      dyz     :     0.018826
      dx2y2   :     0.022394
      dxy     :     0.019479
      f0      :     0.000421  f :     0.007454
      f+1     :     0.000869
      f-1     :     0.001414
      f+2     :     0.000818
      f-2     :     0.001422
      f+3     :     0.001284
      f-3     :     0.001224
 40 H s       :     0.821586  s :     0.821586
      pz      :     0.011804  p :     0.023782
      px      :     0.007475
      py      :     0.004502
 41 C s       :     2.968038  s :     2.968038
      pz      :     0.918988  p :     2.733257
      px      :     0.897699
      py      :     0.916570
      dz2     :     0.035790  d :     0.188223
      dxz     :     0.039930
      dyz     :     0.036930
      dx2y2   :     0.034602
      dxy     :     0.040970
      f0      :     0.001378  f :     0.010116
      f+1     :     0.001533
      f-1     :     0.001085
      f+2     :     0.001472
      f-2     :     0.001990
      f+3     :     0.001193
      f-3     :     0.001465
 42 C s       :     3.274149  s :     3.274149
      pz      :     1.020026  p :     3.103345
      px      :     1.010102
      py      :     1.073217
      dz2     :     0.016672  d :     0.058872
      dxz     :     0.009012
      dyz     :     0.010036
      dx2y2   :     0.004574
      dxy     :     0.018577
      f0      :     0.000365  f :     0.003342
      f+1     :     0.000885
      f-1     :     0.000176
      f+2     :     0.000322
      f-2     :     0.000919
      f+3     :     0.000500
      f-3     :     0.000174
 43 H s       :     0.844951  s :     0.844951
      pz      :     0.004870  p :     0.021145
      px      :     0.006505
      py      :     0.009770
 44 H s       :     0.840147  s :     0.840147
      pz      :     0.005142  p :     0.021276
      px      :     0.008175
      py      :     0.007959
 45 H s       :     0.830353  s :     0.830353
      pz      :     0.011425  p :     0.023306
      px      :     0.006393
      py      :     0.005488
 46 C s       :     3.262972  s :     3.262972
      pz      :     1.078005  p :     3.107654
      px      :     1.058142
      py      :     0.971507
      dz2     :     0.005012  d :     0.059567
      dxz     :     0.015190
      dyz     :     0.012906
      dx2y2   :     0.009581
      dxy     :     0.016877
      f0      :     0.000118  f :     0.003314
      f+1     :     0.000406
      f-1     :     0.000411
      f+2     :     0.000396
      f-2     :     0.000953
      f+3     :     0.000334
      f-3     :     0.000696
 47 H s       :     0.832907  s :     0.832907
      pz      :     0.008465  p :     0.022876
      px      :     0.006803
      py      :     0.007607
 48 H s       :     0.840132  s :     0.840132
      pz      :     0.005696  p :     0.021358
      px      :     0.008068
      py      :     0.007593
 49 H s       :     0.838531  s :     0.838531
      pz      :     0.008853  p :     0.021246
      px      :     0.007938
      py      :     0.004455
 50 C s       :     3.298444  s :     3.298444
      pz      :     0.983818  p :     3.095714
      px      :     1.042427
      py      :     1.069469
      dz2     :     0.016293  d :     0.061767
      dxz     :     0.014832
      dyz     :     0.008173
      dx2y2   :     0.006562
      dxy     :     0.015906
      f0      :     0.000530  f :     0.003591
      f+1     :     0.000919
      f-1     :     0.000290
      f+2     :     0.000533
      f-2     :     0.000697
      f+3     :     0.000451
      f-3     :     0.000171
 51 H s       :     0.832216  s :     0.832216
      pz      :     0.004501  p :     0.020924
      px      :     0.006029
      py      :     0.010394
 52 H s       :     0.833732  s :     0.833732
      pz      :     0.009394  p :     0.021068
      px      :     0.007109
      py      :     0.004564
 53 H s       :     0.832195  s :     0.832195
      pz      :     0.005241  p :     0.021380
      px      :     0.008509
      py      :     0.007630
 54 C s       :     3.069805  s :     3.069805
      pz      :     0.678371  p :     2.137514
      px      :     0.739270
      py      :     0.719873
      dz2     :     0.069664  d :     0.264920
      dxz     :     0.067081
      dyz     :     0.052630
      dx2y2   :     0.037475
      dxy     :     0.038070
      f0      :     0.005882  f :     0.026038
      f+1     :     0.004394
      f-1     :     0.003161
      f+2     :     0.005849
      f-2     :     0.003367
      f+3     :     0.001472
      f-3     :     0.001914
 55 C s       :     3.259989  s :     3.259989
      pz      :     0.846180  p :     2.514042
      px      :     0.705153
      py      :     0.962709
      dz2     :     0.035581  d :     0.128024
      dxz     :     0.030970
      dyz     :     0.023360
      dx2y2   :     0.021682
      dxy     :     0.016431
      f0      :     0.001705  f :     0.010086
      f+1     :     0.001738
      f-1     :     0.001011
      f+2     :     0.002267
      f-2     :     0.001064
      f+3     :     0.001151
      f-3     :     0.001150
 56 C s       :     3.266819  s :     3.266819
      pz      :     0.963864  p :     2.872356
      px      :     0.963174
      py      :     0.945318
      dz2     :     0.018096  d :     0.099975
      dxz     :     0.035480
      dyz     :     0.012164
      dx2y2   :     0.012800
      dxy     :     0.021435
      f0      :     0.001374  f :     0.007327
      f+1     :     0.000980
      f-1     :     0.000787
      f+2     :     0.001474
      f-2     :     0.000790
      f+3     :     0.000596
      f-3     :     0.001326
 57 H s       :     0.800385  s :     0.800385
      pz      :     0.008606  p :     0.022618
      px      :     0.008010
      py      :     0.006002
 58 C s       :     3.179520  s :     3.179520
      pz      :     0.976806  p :     2.857872
      px      :     0.924670
      py      :     0.956395
      dz2     :     0.019899  d :     0.092751
      dxz     :     0.028166
      dyz     :     0.008589
      dx2y2   :     0.015349
      dxy     :     0.020749
      f0      :     0.000924  f :     0.007233
      f+1     :     0.001130
      f-1     :     0.000726
      f+2     :     0.001616
      f-2     :     0.000636
      f+3     :     0.000801
      f-3     :     0.001400
 59 H s       :     0.814696  s :     0.814696
      pz      :     0.011601  p :     0.022120
      px      :     0.005027
      py      :     0.005492
 60 C s       :     3.184527  s :     3.184527
      pz      :     0.924797  p :     2.837394
      px      :     0.993987
      py      :     0.918610
      dz2     :     0.029642  d :     0.095007
      dxz     :     0.021043
      dyz     :     0.018592
      dx2y2   :     0.017026
      dxy     :     0.008704
      f0      :     0.001416  f :     0.007147
      f+1     :     0.001135
      f-1     :     0.000936
      f+2     :     0.001539
      f-2     :     0.000852
      f+3     :     0.000827
      f-3     :     0.000442
 61 H s       :     0.812165  s :     0.812165
      pz      :     0.004092  p :     0.021981
      px      :     0.013663
      py      :     0.004227
 62 C s       :     3.173552  s :     3.173552
      pz      :     0.959294  p :     2.861639
      px      :     0.942718
      py      :     0.959627
      dz2     :     0.017230  d :     0.093032
      dxz     :     0.034278
      dyz     :     0.011565
      dx2y2   :     0.011597
      dxy     :     0.018363
      f0      :     0.001333  f :     0.007215
      f+1     :     0.000974
      f-1     :     0.000780
      f+2     :     0.001470
      f-2     :     0.000759
      f+3     :     0.000569
      f-3     :     0.001330
 63 H s       :     0.813881  s :     0.813881
      pz      :     0.008579  p :     0.022118
      px      :     0.007468
      py      :     0.006072
 64 C s       :     3.252085  s :     3.252085
      pz      :     0.982132  p :     2.868289
      px      :     0.959919
      py      :     0.926238
      dz2     :     0.019319  d :     0.097383
      dxz     :     0.031719
      dyz     :     0.008152
      dx2y2   :     0.015428
      dxy     :     0.022765
      f0      :     0.000876  f :     0.007329
      f+1     :     0.001248
      f-1     :     0.000673
      f+2     :     0.001588
      f-2     :     0.000684
      f+3     :     0.000832
      f-3     :     0.001427
 65 H s       :     0.813438  s :     0.813438
      pz      :     0.011773  p :     0.022592
      px      :     0.005571
      py      :     0.005248
 66 H s       :     0.754275  s :     0.754275
      pz      :     0.012257  p :     0.043098
      px      :     0.012478
      py      :     0.018363
 67 O s       :     3.850156  s :     3.850156
      pz      :     1.493451  p :     4.592007
      px      :     1.760453
      py      :     1.338102
      dz2     :     0.002698  d :     0.028839
      dxz     :     0.000630
      dyz     :     0.009582
      dx2y2   :     0.008010
      dxy     :     0.007919
      f0      :     0.000193  f :     0.001841
      f+1     :     0.000027
      f-1     :     0.000203
      f+2     :     0.000381
      f-2     :     0.000074
      f+3     :     0.000514
      f-3     :     0.000449
 68 C s       :     3.058840  s :     3.058840
      pz      :     0.727516  p :     2.242549
      px      :     0.781901
      py      :     0.733132
      dz2     :     0.018927  d :     0.267273
      dxz     :     0.029172
      dyz     :     0.066360
      dx2y2   :     0.061034
      dxy     :     0.091780
      f0      :     0.002294  f :     0.025433
      f+1     :     0.001819
      f-1     :     0.002100
      f+2     :     0.003355
      f-2     :     0.002568
      f+3     :     0.008272
      f-3     :     0.005025
 69 C s       :     3.198946  s :     3.198946
      pz      :     0.965107  p :     2.534511
      px      :     0.766648
      py      :     0.802756
      dz2     :     0.011925  d :     0.128633
      dxz     :     0.014709
      dyz     :     0.024261
      dx2y2   :     0.037304
      dxy     :     0.040434
      f0      :     0.001241  f :     0.009995
      f+1     :     0.001204
      f-1     :     0.000841
      f+2     :     0.001184
      f-2     :     0.000890
      f+3     :     0.002979
      f-3     :     0.001655
 70 C s       :     3.247215  s :     3.247215
      pz      :     0.929393  p :     2.871583
      px      :     0.945654
      py      :     0.996536
      dz2     :     0.009109  d :     0.097268
      dxz     :     0.021329
      dyz     :     0.007128
      dx2y2   :     0.035710
      dxy     :     0.023992
      f0      :     0.000913  f :     0.007314
      f+1     :     0.001096
      f-1     :     0.000762
      f+2     :     0.000603
      f-2     :     0.000955
      f+3     :     0.001934
      f-3     :     0.001052
 71 H s       :     0.817827  s :     0.817827
      pz      :     0.004406  p :     0.022584
      px      :     0.004221
      py      :     0.013956
 72 C s       :     3.174143  s :     3.174143
      pz      :     0.961745  p :     2.863622
      px      :     0.958378
      py      :     0.943499
      dz2     :     0.005753  d :     0.093608
      dxz     :     0.012313
      dyz     :     0.016530
      dx2y2   :     0.023567
      dxy     :     0.035444
      f0      :     0.001216  f :     0.007222
      f+1     :     0.000748
      f-1     :     0.000623
      f+2     :     0.000996
      f-2     :     0.000620
      f+3     :     0.002001
      f-3     :     0.001018
 73 H s       :     0.815200  s :     0.815200
      pz      :     0.005516  p :     0.022084
      px      :     0.009501
      py      :     0.007067
 74 C s       :     3.186840  s :     3.186840
      pz      :     0.930586  p :     2.847953
      px      :     0.983197
      py      :     0.934171
      dz2     :     0.007962  d :     0.094743
      dxz     :     0.008093
      dyz     :     0.020218
      dx2y2   :     0.028437
      dxy     :     0.030034
      f0      :     0.000987  f :     0.007155
      f+1     :     0.000942
      f-1     :     0.000763
      f+2     :     0.000946
      f-2     :     0.000599
      f+3     :     0.001775
      f-3     :     0.001142
 75 H s       :     0.814141  s :     0.814141
      pz      :     0.004661  p :     0.021971
      px      :     0.011979
      py      :     0.005331
 76 C s       :     3.174641  s :     3.174641
      pz      :     0.959017  p :     2.864206
      px      :     0.922494
      py      :     0.982696
      dz2     :     0.008440  d :     0.093499
      dxz     :     0.019285
      dyz     :     0.007556
      dx2y2   :     0.035805
      dxy     :     0.022413
      f0      :     0.000930  f :     0.007232
      f+1     :     0.001092
      f-1     :     0.000780
      f+2     :     0.000604
      f-2     :     0.000893
      f+3     :     0.001869
      f-3     :     0.001063
 77 H s       :     0.815958  s :     0.815958
      pz      :     0.004645  p :     0.022084
      px      :     0.003869
      py      :     0.013570
 78 C s       :     3.244919  s :     3.244919
      pz      :     0.939223  p :     2.870465
      px      :     0.986482
      py      :     0.944760
      dz2     :     0.005516  d :     0.100114
      dxz     :     0.013982
      dyz     :     0.018385
      dx2y2   :     0.025560
      dxy     :     0.036671
      f0      :     0.001180  f :     0.007333
      f+1     :     0.000750
      f-1     :     0.000615
      f+2     :     0.001050
      f-2     :     0.000629
      f+3     :     0.002001
      f-3     :     0.001107
 79 H s       :     0.808887  s :     0.808887
      pz      :     0.005369  p :     0.022506
      px      :     0.010055
      py      :     0.007082
 80 O s       :     3.766103  s :     3.766103
      pz      :     1.685218  p :     4.595950
      px      :     1.326605
      py      :     1.584128
      dz2     :     0.003911  d :     0.030687
      dxz     :     0.002611
      dyz     :     0.005540
      dx2y2   :     0.005609
      dxy     :     0.013016
      f0      :     0.000279  f :     0.001747
      f+1     :     0.000329
      f-1     :     0.000161
      f+2     :     0.000140
      f-2     :     0.000267
      f+3     :     0.000143
      f-3     :     0.000428
 81 H s       :     0.586196  s :     0.586196
      pz      :     0.013621  p :     0.052079
      px      :     0.025623
      py      :     0.012835


                     *******************************
                     * LOEWDIN POPULATION ANALYSIS *
                     *******************************

----------------------
LOEWDIN ATOMIC CHARGES
----------------------
   0 O :    0.357387
   1 O :    0.087179
   2 N :    0.205409
   3 N :    0.141743
   4 C :   -0.298976
   5 C :   -0.229034
   6 H :    0.174279
   7 C :   -0.134932
   8 C :   -0.111533
   9 H :    0.161055
  10 C :   -0.147634
  11 H :    0.155505
  12 C :   -0.150318
  13 H :    0.154501
  14 C :   -0.147665
  15 H :    0.155410
  16 C :   -0.111780
  17 H :    0.160889
  18 C :   -0.399157
  19 C :   -0.271755
  20 H :    0.126604
  21 H :    0.130293
  22 H :    0.127747
  23 C :   -0.260641
  24 H :    0.129950
  25 H :    0.135418
  26 H :    0.129794
  27 C :   -0.266330
  28 H :    0.136291
  29 H :    0.130418
  30 H :    0.127773
  31 C :   -0.183820
  32 C :   -0.078780
  33 C :   -0.127717
  34 H :    0.161376
  35 C :   -0.185622
  36 H :    0.150090
  37 C :   -0.167152
  38 H :    0.153224
  39 C :   -0.140967
  40 H :    0.163405
  41 C :   -0.314486
  42 C :   -0.263352
  43 H :    0.129841
  44 H :    0.130036
  45 H :    0.122376
  46 C :   -0.264934
  47 H :    0.114199
  48 H :    0.132400
  49 H :    0.131135
  50 C :   -0.271738
  51 H :    0.128511
  52 H :    0.127879
  53 H :    0.131815
  54 C :   -0.437238
  55 C :   -0.136759
  56 C :   -0.084151
  57 H :    0.164062
  58 C :   -0.133007
  59 H :    0.159557
  60 C :   -0.116047
  61 H :    0.159890
  62 C :   -0.133431
  63 H :    0.159516
  64 C :   -0.078661
  65 H :    0.164621
  66 H :    0.178906
  67 O :    0.043558
  68 C :   -0.484083
  69 C :   -0.138764
  70 C :   -0.088013
  71 H :    0.161487
  72 C :   -0.138546
  73 H :    0.158034
  74 C :   -0.125793
  75 H :    0.158309
  76 C :   -0.139340
  77 H :    0.157977
  78 C :   -0.095166
  79 H :    0.161325
  80 O :    0.134469
  81 H :    0.191683

-------------------------------
LOEWDIN REDUCED ORBITAL CHARGES
-------------------------------
  0 O s       :     3.215486  s :     3.215486
      pz      :     1.506372  p :     4.312897
      px      :     1.301401
      py      :     1.505125
      dz2     :     0.020173  d :     0.107403
      dxz     :     0.030599
      dyz     :     0.013123
      dx2y2   :     0.023565
      dxy     :     0.019944
      f0      :     0.001086  f :     0.006827
      f+1     :     0.001079
      f-1     :     0.000692
      f+2     :     0.001206
      f-2     :     0.000897
      f+3     :     0.000848
      f-3     :     0.001018
  1 O s       :     3.377549  s :     3.377549
      pz      :     1.485510  p :     4.462235
      px      :     1.571457
      py      :     1.405267
      dz2     :     0.021776  d :     0.066941
      dxz     :     0.020102
      dyz     :     0.015116
      dx2y2   :     0.005203
      dxy     :     0.004745
      f0      :     0.001435  f :     0.006096
      f+1     :     0.001560
      f-1     :     0.001231
      f+2     :     0.000835
      f-2     :     0.000797
      f+3     :     0.000105
      f-3     :     0.000133
  2 N s       :     3.016756  s :     3.016756
      pz      :     1.038670  p :     3.554745
      px      :     1.400899
      py      :     1.115176
      dz2     :     0.034432  d :     0.206135
      dxz     :     0.027214
      dyz     :     0.038868
      dx2y2   :     0.050563
      dxy     :     0.055058
      f0      :     0.001821  f :     0.016955
      f+1     :     0.001672
      f-1     :     0.001803
      f+2     :     0.001830
      f-2     :     0.002823
      f+3     :     0.003996
      f-3     :     0.003009
  3 N s       :     2.919665  s :     2.919665
      pz      :     1.154991  p :     3.700679
      px      :     1.409735
      py      :     1.135953
      dz2     :     0.045923  d :     0.222541
      dxz     :     0.036216
      dyz     :     0.071571
      dx2y2   :     0.038210
      dxy     :     0.030622
      f0      :     0.002419  f :     0.015372
      f+1     :     0.002018
      f-1     :     0.002827
      f+2     :     0.002424
      f-2     :     0.002246
      f+3     :     0.001773
      f-3     :     0.001665
  4 C s       :     2.735279  s :     2.735279
      pz      :     0.860682  p :     2.686465
      px      :     0.872740
      py      :     0.953042
      dz2     :     0.075360  d :     0.765965
      dxz     :     0.133274
      dyz     :     0.084009
      dx2y2   :     0.287661
      dxy     :     0.185661
      f0      :     0.008105  f :     0.111266
      f+1     :     0.013336
      f-1     :     0.005959
      f+2     :     0.014461
      f-2     :     0.014727
      f+3     :     0.030511
      f-3     :     0.024166
  5 C s       :     2.715102  s :     2.715102
      pz      :     0.912921  p :     2.863844
      px      :     0.979428
      py      :     0.971494
      dz2     :     0.148638  d :     0.581460
      dxz     :     0.106202
      dyz     :     0.123230
      dx2y2   :     0.147901
      dxy     :     0.055490
      f0      :     0.014637  f :     0.068627
      f+1     :     0.009682
      f-1     :     0.010525
      f+2     :     0.010237
      f-2     :     0.010968
      f+3     :     0.007295
      f-3     :     0.005284
  6 H s       :     0.766695  s :     0.766695
      pz      :     0.010459  p :     0.059026
      px      :     0.037250
      py      :     0.011317
  7 C s       :     2.704982  s :     2.704982
      pz      :     0.937345  p :     2.851087
      px      :     1.042160
      py      :     0.871582
      dz2     :     0.101659  d :     0.521515
      dxz     :     0.136960
      dyz     :     0.079060
      dx2y2   :     0.107114
      dxy     :     0.096722
      f0      :     0.009405  f :     0.057347
      f+1     :     0.008969
      f-1     :     0.005686
      f+2     :     0.008817
      f-2     :     0.009440
      f+3     :     0.008611
      f-3     :     0.006419
  8 C s       :     2.755934  s :     2.755934
      pz      :     1.009012  p :     2.923983
      px      :     0.986389
      py      :     0.928582
      dz2     :     0.114710  d :     0.388391
      dxz     :     0.085280
      dyz     :     0.068745
      dx2y2   :     0.059937
      dxy     :     0.059719
      f0      :     0.006366  f :     0.043225
      f+1     :     0.008307
      f-1     :     0.005830
      f+2     :     0.007176
      f-2     :     0.008185
      f+3     :     0.003447
      f-3     :     0.003913
  9 H s       :     0.778341  s :     0.778341
      pz      :     0.011462  p :     0.060604
      px      :     0.033058
      py      :     0.016084
 10 C s       :     2.764833  s :     2.764833
      pz      :     0.983962  p :     2.946614
      px      :     1.021854
      py      :     0.940797
      dz2     :     0.065930  d :     0.392838
      dxz     :     0.132457
      dyz     :     0.046213
      dx2y2   :     0.074169
      dxy     :     0.074070
      f0      :     0.008044  f :     0.043350
      f+1     :     0.005235
      f-1     :     0.005320
      f+2     :     0.006025
      f-2     :     0.006615
      f+3     :     0.006570
      f-3     :     0.005539
 11 H s       :     0.784258  s :     0.784258
      pz      :     0.023560  p :     0.060237
      px      :     0.023257
      py      :     0.013420
 12 C s       :     2.765746  s :     2.765746
      pz      :     0.975577  p :     2.949861
      px      :     1.053273
      py      :     0.921011
      dz2     :     0.068126  d :     0.391450
      dxz     :     0.105727
      dyz     :     0.057160
      dx2y2   :     0.082207
      dxy     :     0.078230
      f0      :     0.006475  f :     0.043261
      f+1     :     0.007192
      f-1     :     0.003756
      f+2     :     0.006191
      f-2     :     0.007018
      f+3     :     0.007781
      f-3     :     0.004848
 13 H s       :     0.785170  s :     0.785170
      pz      :     0.027211  p :     0.060330
      px      :     0.012407
      py      :     0.020711
 14 C s       :     2.764876  s :     2.764876
      pz      :     1.020454  p :     2.946049
      px      :     0.992090
      py      :     0.933505
      dz2     :     0.117718  d :     0.393416
      dxz     :     0.084671
      dyz     :     0.070395
      dx2y2   :     0.061309
      dxy     :     0.059323
      f0      :     0.006431  f :     0.043323
      f+1     :     0.008229
      f-1     :     0.005897
      f+2     :     0.007166
      f-2     :     0.008187
      f+3     :     0.003527
      f-3     :     0.003887
 15 H s       :     0.784401  s :     0.784401
      pz      :     0.011559  p :     0.060190
      px      :     0.032905
      py      :     0.015726
 16 C s       :     2.755349  s :     2.755349
      pz      :     0.983010  p :     2.924397
      px      :     1.006703
      py      :     0.934683
      dz2     :     0.067212  d :     0.388628
      dxz     :     0.129291
      dyz     :     0.047291
      dx2y2   :     0.072613
      dxy     :     0.072221
      f0      :     0.008097  f :     0.043406
      f+1     :     0.005286
      f-1     :     0.005399
      f+2     :     0.005941
      f-2     :     0.006590
      f+3     :     0.006520
      f-3     :     0.005574
 17 H s       :     0.776731  s :     0.776731
      pz      :     0.025585  p :     0.062380
      px      :     0.022704
      py      :     0.014090
 18 C s       :     2.700851  s :     2.700851
      pz      :     0.963651  p :     2.892272
      px      :     1.016799
      py      :     0.911822
      dz2     :     0.141603  d :     0.720567
      dxz     :     0.112605
      dyz     :     0.156327
      dx2y2   :     0.145156
      dxy     :     0.164876
      f0      :     0.010410  f :     0.085468
      f+1     :     0.009978
      f-1     :     0.013483
      f+2     :     0.012000
      f-2     :     0.013558
      f+3     :     0.015532
      f-3     :     0.010508
 19 C s       :     2.830165  s :     2.830165
      pz      :     1.070511  p :     3.155864
      px      :     1.020150
      py      :     1.065203
      dz2     :     0.048030  d :     0.261431
      dxz     :     0.043915
      dyz     :     0.046453
      dx2y2   :     0.057195
      dxy     :     0.065838
      f0      :     0.003782  f :     0.024294
      f+1     :     0.002636
      f-1     :     0.001339
      f+2     :     0.003864
      f-2     :     0.003242
      f+3     :     0.005202
      f-3     :     0.004230
 20 H s       :     0.811085  s :     0.811085
      pz      :     0.015345  p :     0.062311
      px      :     0.024277
      py      :     0.022690
 21 H s       :     0.807575  s :     0.807575
      pz      :     0.020782  p :     0.062132
      px      :     0.012611
      py      :     0.028739
 22 H s       :     0.809513  s :     0.809513
      pz      :     0.034526  p :     0.062740
      px      :     0.013324
      py      :     0.014889
 23 C s       :     2.828060  s :     2.828060
      pz      :     1.009473  p :     3.148188
      px      :     1.070521
      py      :     1.068194
      dz2     :     0.059263  d :     0.260116
      dxz     :     0.050917
      dyz     :     0.078404
      dx2y2   :     0.023537
      dxy     :     0.047996
      f0      :     0.005298  f :     0.024277
      f+1     :     0.006233
      f-1     :     0.004012
      f+2     :     0.003521
      f-2     :     0.002088
      f+3     :     0.000669
      f-3     :     0.002456
 24 H s       :     0.807440  s :     0.807440
      pz      :     0.012807  p :     0.062610
      px      :     0.032252
      py      :     0.017551
 25 H s       :     0.802160  s :     0.802160
      pz      :     0.020119  p :     0.062422
      px      :     0.013610
      py      :     0.028693
 26 H s       :     0.807591  s :     0.807591
      pz      :     0.014526  p :     0.062614
      px      :     0.024949
      py      :     0.023139
 27 C s       :     2.824447  s :     2.824447
      pz      :     1.071704  p :     3.159467
      px      :     1.040884
      py      :     1.046879
      dz2     :     0.064372  d :     0.258283
      dxz     :     0.024260
      dyz     :     0.044317
      dx2y2   :     0.083651
      dxy     :     0.041683
      f0      :     0.003724  f :     0.024133
      f+1     :     0.002149
      f-1     :     0.001614
      f+2     :     0.003869
      f-2     :     0.004296
      f+3     :     0.004046
      f-3     :     0.004434
 28 H s       :     0.801246  s :     0.801246
      pz      :     0.018371  p :     0.062463
      px      :     0.014102
      py      :     0.029990
 29 H s       :     0.805669  s :     0.805669
      pz      :     0.015378  p :     0.063914
      px      :     0.032967
      py      :     0.015568
 30 H s       :     0.808073  s :     0.808073
      pz      :     0.036898  p :     0.064154
      px      :     0.013288
      py      :     0.013969
 31 C s       :     2.695430  s :     2.695430
      pz      :     0.935167  p :     2.786428
      px      :     0.938927
      py      :     0.912334
      dz2     :     0.113980  d :     0.625989
      dxz     :     0.112096
      dyz     :     0.145386
      dx2y2   :     0.123250
      dxy     :     0.131278
      f0      :     0.008354  f :     0.075973
      f+1     :     0.006659
      f-1     :     0.016292
      f+2     :     0.010872
      f-2     :     0.012721
      f+3     :     0.012428
      f-3     :     0.008647
 32 C s       :     2.703490  s :     2.703490
      pz      :     0.960474  p :     2.832183
      px      :     0.903262
      py      :     0.968447
      dz2     :     0.103303  d :     0.490264
      dxz     :     0.090189
      dyz     :     0.109524
      dx2y2   :     0.091892
      dxy     :     0.095358
      f0      :     0.006361  f :     0.052842
      f+1     :     0.006345
      f-1     :     0.010741
      f+2     :     0.008372
      f-2     :     0.007570
      f+3     :     0.007524
      f-3     :     0.005929
 33 C s       :     2.752137  s :     2.752137
      pz      :     0.961228  p :     2.929629
      px      :     0.955089
      py      :     1.013312
      dz2     :     0.071001  d :     0.402993
      dxz     :     0.068238
      dyz     :     0.079317
      dx2y2   :     0.096019
      dxy     :     0.088418
      f0      :     0.002970  f :     0.042957
      f+1     :     0.004382
      f-1     :     0.009406
      f+2     :     0.005895
      f-2     :     0.006703
      f+3     :     0.008423
      f-3     :     0.005180
 34 H s       :     0.775832  s :     0.775832
      pz      :     0.030282  p :     0.062792
      px      :     0.020059
      py      :     0.012451
 35 C s       :     2.761763  s :     2.761763
      pz      :     1.008263  p :     2.984247
      px      :     0.992866
      py      :     0.983117
      dz2     :     0.075297  d :     0.395745
      dxz     :     0.077967
      dyz     :     0.105767
      dx2y2   :     0.083108
      dxy     :     0.053605
      f0      :     0.007195  f :     0.043867
      f+1     :     0.006166
      f-1     :     0.007040
      f+2     :     0.005285
      f-2     :     0.007038
      f+3     :     0.005676
      f-3     :     0.005467
 36 H s       :     0.789258  s :     0.789258
      pz      :     0.018819  p :     0.060652
      px      :     0.013203
      py      :     0.028630
 37 C s       :     2.762544  s :     2.762544
      pz      :     1.013829  p :     2.951880
      px      :     0.942142
      py      :     0.995910
      dz2     :     0.104298  d :     0.408080
      dxz     :     0.067851
      dyz     :     0.104956
      dx2y2   :     0.044793
      dxy     :     0.086183
      f0      :     0.006161  f :     0.044647
      f+1     :     0.005132
      f-1     :     0.010050
      f+2     :     0.006971
      f-2     :     0.006710
      f+3     :     0.005338
      f-3     :     0.004286
 38 H s       :     0.786920  s :     0.786920
      pz      :     0.014296  p :     0.059856
      px      :     0.023280
      py      :     0.022280
 39 C s       :     2.752118  s :     2.752118
      pz      :     0.976113  p :     2.965604
      px      :     0.961417
      py      :     1.028074
      dz2     :     0.068151  d :     0.380688
      dxz     :     0.062970
      dyz     :     0.077702
      dx2y2   :     0.086355
      dxy     :     0.085510
      f0      :     0.003056  f :     0.042558
      f+1     :     0.003955
      f-1     :     0.009257
      f+2     :     0.005760
      f-2     :     0.006812
      f+3     :     0.008311
      f-3     :     0.005406
 40 H s       :     0.772314  s :     0.772314
      pz      :     0.030894  p :     0.064281
      px      :     0.020468
      py      :     0.012920
 41 C s       :     2.685664  s :     2.685664
      pz      :     0.983619  p :     2.924087
      px      :     0.969505
      py      :     0.970963
      dz2     :     0.115625  d :     0.636433
      dxz     :     0.147940
      dyz     :     0.121388
      dx2y2   :     0.110457
      dxy     :     0.141023
      f0      :     0.010260  f :     0.068303
      f+1     :     0.009618
      f-1     :     0.008765
      f+2     :     0.010542
      f-2     :     0.010681
      f+3     :     0.008347
      f-3     :     0.010090
 42 C s       :     2.822140  s :     2.822140
      pz      :     1.047111  p :     3.150466
      px      :     1.034735
      py      :     1.068621
      dz2     :     0.070958  d :     0.266599
      dxz     :     0.053418
      dyz     :     0.043368
      dx2y2   :     0.021223
      dxy     :     0.077633
      f0      :     0.003418  f :     0.024147
      f+1     :     0.004773
      f-1     :     0.002903
      f+2     :     0.003318
      f-2     :     0.004181
      f+3     :     0.003735
      f-3     :     0.001819
 43 H s       :     0.807971  s :     0.807971
      pz      :     0.014251  p :     0.062188
      px      :     0.018323
      py      :     0.029614
 44 H s       :     0.807666  s :     0.807666
      pz      :     0.016052  p :     0.062298
      px      :     0.022772
      py      :     0.023474
 45 H s       :     0.809219  s :     0.809219
      pz      :     0.032222  p :     0.068405
      px      :     0.019525
      py      :     0.016658
 46 C s       :     2.823159  s :     2.823159
      pz      :     1.062880  p :     3.149540
      px      :     1.063970
      py      :     1.022690
      dz2     :     0.023908  d :     0.268246
      dxz     :     0.068666
      dyz     :     0.061753
      dx2y2   :     0.040065
      dxy     :     0.073853
      f0      :     0.002292  f :     0.023990
      f+1     :     0.002338
      f-1     :     0.004358
      f+2     :     0.002611
      f-2     :     0.003406
      f+3     :     0.003328
      f-3     :     0.005656
 47 H s       :     0.819834  s :     0.819834
      pz      :     0.026563  p :     0.065967
      px      :     0.019436
      py      :     0.019968
 48 H s       :     0.805306  s :     0.805306
      pz      :     0.016658  p :     0.062294
      px      :     0.024881
      py      :     0.020756
 49 H s       :     0.806500  s :     0.806500
      pz      :     0.025600  p :     0.062365
      px      :     0.023226
      py      :     0.013539
 50 C s       :     2.824455  s :     2.824455
      pz      :     1.030672  p :     3.147064
      px      :     1.053554
      py      :     1.062838
      dz2     :     0.071132  d :     0.275666
      dxz     :     0.069841
      dyz     :     0.038537
      dx2y2   :     0.024608
      dxy     :     0.071547
      f0      :     0.004579  f :     0.024553
      f+1     :     0.004109
      f-1     :     0.003819
      f+2     :     0.004381
      f-2     :     0.002963
      f+3     :     0.002857
      f-3     :     0.001845
 51 H s       :     0.808962  s :     0.808962
      pz      :     0.013931  p :     0.062527
      px      :     0.018033
      py      :     0.030563
 52 H s       :     0.809432  s :     0.809432
      pz      :     0.026656  p :     0.062689
      px      :     0.022258
      py      :     0.013776
 53 H s       :     0.806118  s :     0.806118
      pz      :     0.014455  p :     0.062066
      px      :     0.024134
      py      :     0.023478
 54 C s       :     2.731764  s :     2.731764
      pz      :     0.895517  p :     2.598239
      px      :     0.954628
      py      :     0.748094
      dz2     :     0.253489  d :     0.949150
      dxz     :     0.264956
      dyz     :     0.188370
      dx2y2   :     0.126594
      dxy     :     0.115741
      f0      :     0.032940  f :     0.158084
      f+1     :     0.029764
      f-1     :     0.022207
      f+2     :     0.031450
      f-2     :     0.021962
      f+3     :     0.009084
      f-3     :     0.010677
 55 C s       :     2.700042  s :     2.700042
      pz      :     1.019420  p :     2.881875
      px      :     0.951566
      py      :     0.910888
      dz2     :     0.132389  d :     0.498226
      dxz     :     0.132248
      dyz     :     0.080584
      dx2y2   :     0.093677
      dxy     :     0.059328
      f0      :     0.009090  f :     0.056617
      f+1     :     0.011088
      f-1     :     0.006833
      f+2     :     0.010821
      f-2     :     0.007034
      f+3     :     0.005946
      f-3     :     0.005804
 56 C s       :     2.757940  s :     2.757940
      pz      :     0.983938  p :     2.896729
      px      :     1.038314
      py      :     0.874478
      dz2     :     0.073351  d :     0.386040
      dxz     :     0.139718
      dyz     :     0.047871
      dx2y2   :     0.052651
      dxy     :     0.072450
      f0      :     0.008817  f :     0.043442
      f+1     :     0.007206
      f-1     :     0.005427
      f+2     :     0.007615
      f-2     :     0.003505
      f+3     :     0.004607
      f-3     :     0.006265
 57 H s       :     0.773827  s :     0.773827
      pz      :     0.023510  p :     0.062111
      px      :     0.021708
      py      :     0.016894
 58 C s       :     2.764061  s :     2.764061
      pz      :     0.983281  p :     2.940848
      px      :     1.052415
      py      :     0.905152
      dz2     :     0.083084  d :     0.384912
      dxz     :     0.119010
      dyz     :     0.033433
      dx2y2   :     0.071766
      dxy     :     0.077619
      f0      :     0.005982  f :     0.043185
      f+1     :     0.008130
      f-1     :     0.004055
      f+2     :     0.008523
      f-2     :     0.004736
      f+3     :     0.005026
      f-3     :     0.006733
 59 H s       :     0.779890  s :     0.779890
      pz      :     0.030921  p :     0.060553
      px      :     0.014253
      py      :     0.015378
 60 C s       :     2.767680  s :     2.767680
      pz      :     1.032375  p :     2.914581
      px      :     0.997014
      py      :     0.885192
      dz2     :     0.119904  d :     0.390649
      dxz     :     0.095503
      dyz     :     0.074393
      dx2y2   :     0.070571
      dxy     :     0.030278
      f0      :     0.007631  f :     0.043136
      f+1     :     0.008671
      f-1     :     0.006331
      f+2     :     0.007818
      f-2     :     0.006479
      f+3     :     0.003680
      f-3     :     0.002526
 61 H s       :     0.779853  s :     0.779853
      pz      :     0.011924  p :     0.060256
      px      :     0.036252
      py      :     0.012080
 62 C s       :     2.763919  s :     2.763919
      pz      :     1.004171  p :     2.941272
      px      :     1.036821
      py      :     0.900280
      dz2     :     0.072684  d :     0.384996
      dxz     :     0.145750
      dyz     :     0.046149
      dx2y2   :     0.053416
      dxy     :     0.066997
      f0      :     0.008500  f :     0.043243
      f+1     :     0.007382
      f-1     :     0.005395
      f+2     :     0.007871
      f-2     :     0.003447
      f+3     :     0.004529
      f-3     :     0.006119
 63 H s       :     0.779955  s :     0.779955
      pz      :     0.023317  p :     0.060530
      px      :     0.020370
      py      :     0.016842
 64 C s       :     2.756954  s :     2.756954
      pz      :     0.974915  p :     2.892006
      px      :     1.044449
      py      :     0.872642
      dz2     :     0.078907  d :     0.386145
      dxz     :     0.122794
      dyz     :     0.032628
      dx2y2   :     0.070015
      dxy     :     0.081801
      f0      :     0.005861  f :     0.043556
      f+1     :     0.008515
      f-1     :     0.003830
      f+2     :     0.008559
      f-2     :     0.005030
      f+3     :     0.005027
      f-3     :     0.006735
 65 H s       :     0.773515  s :     0.773515
      pz      :     0.031669  p :     0.061864
      px      :     0.015397
      py      :     0.014798
 66 H s       :     0.702083  s :     0.702083
      pz      :     0.034779  p :     0.119011
      px      :     0.035083
      py      :     0.049149
 67 O s       :     3.398322  s :     3.398322
      pz      :     1.389753  p :     4.486613
      px      :     1.604751
      py      :     1.492109
      dz2     :     0.007857  d :     0.065513
      dxz     :     0.000830
      dyz     :     0.014095
      dx2y2   :     0.023062
      dxy     :     0.019669
      f0      :     0.000475  f :     0.005993
      f+1     :     0.000120
      f-1     :     0.000929
      f+2     :     0.000826
      f-2     :     0.000139
      f+3     :     0.001742
      f-3     :     0.001763
 68 C s       :     2.741744  s :     2.741744
      pz      :     0.737483  p :     2.623049
      px      :     0.920969
      py      :     0.964597
      dz2     :     0.085550  d :     0.960987
      dxz     :     0.094043
      dyz     :     0.199864
      dx2y2   :     0.246830
      dxy     :     0.334701
      f0      :     0.010197  f :     0.158303
      f+1     :     0.009766
      f-1     :     0.013832
      f+2     :     0.022448
      f-2     :     0.017981
      f+3     :     0.051728
      f-3     :     0.032352
 69 C s       :     2.704782  s :     2.704782
      pz      :     0.888474  p :     2.882431
      px      :     0.963619
      py      :     1.030338
      dz2     :     0.045896  d :     0.495594
      dxz     :     0.052337
      dyz     :     0.083344
      dx2y2   :     0.151831
      dxy     :     0.162185
      f0      :     0.004254  f :     0.055957
      f+1     :     0.004851
      f-1     :     0.004270
      f+2     :     0.007408
      f-2     :     0.006188
      f+3     :     0.018175
      f-3     :     0.010810
 70 C s       :     2.757475  s :     2.757475
      pz      :     0.867611  p :     2.900307
      px      :     1.036629
      py      :     0.996066
      dz2     :     0.037852  d :     0.386843
      dxz     :     0.076928
      dyz     :     0.022716
      dx2y2   :     0.146715
      dxy     :     0.102632
      f0      :     0.003173  f :     0.043389
      f+1     :     0.004321
      f-1     :     0.003607
      f+2     :     0.003937
      f-2     :     0.007007
      f+3     :     0.013270
      f-3     :     0.008074
 71 H s       :     0.776734  s :     0.776734
      pz      :     0.012735  p :     0.061779
      px      :     0.011959
      py      :     0.037086
 72 C s       :     2.764302  s :     2.764302
      pz      :     0.891149  p :     2.944281
      px      :     1.013132
      py      :     1.040000
      dz2     :     0.025062  d :     0.386737
      dxz     :     0.043345
      dyz     :     0.059723
      dx2y2   :     0.105244
      dxy     :     0.153364
      f0      :     0.003560  f :     0.043226
      f+1     :     0.003218
      f-1     :     0.003930
      f+2     :     0.007161
      f-2     :     0.002891
      f+3     :     0.014157
      f-3     :     0.008308
 73 H s       :     0.781543  s :     0.781543
      pz      :     0.015409  p :     0.060423
      px      :     0.025514
      py      :     0.019500
 74 C s       :     2.767420  s :     2.767420
      pz      :     0.872448  p :     2.923799
      px      :     0.996668
      py      :     1.054683
      dz2     :     0.034145  d :     0.391375
      dxz     :     0.028120
      dyz     :     0.073907
      dx2y2   :     0.124677
      dxy     :     0.130526
      f0      :     0.003363  f :     0.043198
      f+1     :     0.003543
      f-1     :     0.003968
      f+2     :     0.006159
      f-2     :     0.004592
      f+3     :     0.013094
      f-3     :     0.008478
 75 H s       :     0.781462  s :     0.781462
      pz      :     0.013195  p :     0.060229
      px      :     0.031923
      py      :     0.015110
 76 C s       :     2.764629  s :     2.764629
      pz      :     0.898028  p :     2.944769
      px      :     1.052658
      py      :     0.994083
      dz2     :     0.035749  d :     0.386777
      dxz     :     0.073533
      dyz     :     0.023025
      dx2y2   :     0.153823
      dxy     :     0.100648
      f0      :     0.003223  f :     0.043165
      f+1     :     0.004285
      f-1     :     0.003476
      f+2     :     0.004114
      f-2     :     0.006554
      f+3     :     0.013394
      f-3     :     0.008120
 77 H s       :     0.781568  s :     0.781568
      pz      :     0.013235  p :     0.060455
      px      :     0.011349
      py      :     0.035871
 78 C s       :     2.758911  s :     2.758911
      pz      :     0.868680  p :     2.906374
      px      :     1.017459
      py      :     1.020235
      dz2     :     0.024850  d :     0.386609
      dxz     :     0.046345
      dyz     :     0.063358
      dx2y2   :     0.106287
      dxy     :     0.145767
      f0      :     0.003575  f :     0.043272
      f+1     :     0.003213
      f-1     :     0.003925
      f+2     :     0.007615
      f-2     :     0.002877
      f+3     :     0.013801
      f-3     :     0.008266
 79 H s       :     0.776865  s :     0.776865
      pz      :     0.015289  p :     0.061810
      px      :     0.026945
      py      :     0.019576
 80 O s       :     3.308506  s :     3.308506
      pz      :     1.580831  p :     4.482928
      px      :     1.316764
      py      :     1.585333
      dz2     :     0.007724  d :     0.069120
      dxz     :     0.008763
      dyz     :     0.008726
      dx2y2   :     0.017384
      dxy     :     0.026523
      f0      :     0.000527  f :     0.004977
      f+1     :     0.000494
      f-1     :     0.000350
      f+2     :     0.000325
      f-2     :     0.000784
      f+3     :     0.001015
      f-3     :     0.001482
 81 H s       :     0.638158  s :     0.638158
      pz      :     0.038910  p :     0.170159
      px      :     0.082507
      py      :     0.048742


                      *****************************
                      * MAYER POPULATION ANALYSIS *
                      *****************************

  NA   - Mulliken gross atomic population
  ZA   - Total nuclear charge
  QA   - Mulliken gross atomic charge
  VA   - Mayer's total valence
  BVA  - Mayer's bonded valence
  FA   - Mayer's free valence

  ATOM       NA         ZA         QA         VA         BVA        FA
  0 O      8.2243     8.0000    -0.2243     2.1529     2.1529    -0.0000
  1 O      8.4938     8.0000    -0.4938     1.9792     1.9792     0.0000
  2 N      7.1965     7.0000    -0.1965     3.0281     3.0281    -0.0000
  3 N      7.1983     7.0000    -0.1983     3.0837     3.0837     0.0000
  4 C      5.9715     6.0000     0.0285     4.2360     4.2360    -0.0000
  5 C      5.7552     6.0000     0.2448     3.6715     3.6715     0.0000
  6 H      0.8747     1.0000     0.1253     1.0096     1.0096     0.0000
  7 C      5.8969     6.0000     0.1031     3.6252     3.6252     0.0000
  8 C      6.2980     6.0000    -0.2980     4.0028     4.0028     0.0000
  9 H      0.8545     1.0000     0.1455     0.9842     0.9842     0.0000
 10 C      6.1434     6.0000    -0.1434     3.8754     3.8754     0.0000
 11 H      0.8440     1.0000     0.1560     0.9618     0.9618     0.0000
 12 C      6.1552     6.0000    -0.1552     3.8746     3.8746    -0.0000
 13 H      0.8429     1.0000     0.1571     0.9603     0.9603    -0.0000
 14 C      6.1711     6.0000    -0.1711     3.9144     3.9144    -0.0000
 15 H      0.8459     1.0000     0.1541     0.9641     0.9641    -0.0000
 16 C      6.2301     6.0000    -0.2301     3.9130     3.9130     0.0000
 17 H      0.8274     1.0000     0.1726     0.9627     0.9627    -0.0000
 18 C      5.8178     6.0000     0.1822     3.8845     3.8845    -0.0000
 19 C      6.3964     6.0000    -0.3964     3.8361     3.8361    -0.0000
 20 H      0.8694     1.0000     0.1306     0.9847     0.9847    -0.0000
 21 H      0.8638     1.0000     0.1362     0.9764     0.9764    -0.0000
 22 H      0.8645     1.0000     0.1355     0.9902     0.9902    -0.0000
 23 C      6.4344     6.0000    -0.4344     3.8828     3.8828    -0.0000
 24 H      0.8531     1.0000     0.1469     0.9733     0.9733    -0.0000
 25 H      0.8521     1.0000     0.1479     0.9693     0.9693    -0.0000
 26 H      0.8605     1.0000     0.1395     0.9786     0.9786    -0.0000
 27 C      6.4370     6.0000    -0.4370     3.9016     3.9016     0.0000
 28 H      0.8484     1.0000     0.1516     0.9663     0.9663     0.0000
 29 H      0.8572     1.0000     0.1428     0.9763     0.9763     0.0000
 30 H      0.8575     1.0000     0.1425     0.9842     0.9842    -0.0000
 31 C      5.7604     6.0000     0.2396     3.8116     3.8116     0.0000
 32 C      6.0723     6.0000    -0.0723     3.7953     3.7953    -0.0000
 33 C      6.1751     6.0000    -0.1751     3.7764     3.7764    -0.0000
 34 H      0.8457     1.0000     0.1543     0.9604     0.9604     0.0000
 35 C      6.2363     6.0000    -0.2363     3.9172     3.9172     0.0000
 36 H      0.8515     1.0000     0.1485     0.9637     0.9637     0.0000
 37 C      6.1937     6.0000    -0.1937     3.8645     3.8645     0.0000
 38 H      0.8508     1.0000     0.1492     0.9627     0.9627     0.0000
 39 C      6.3222     6.0000    -0.3222     3.9330     3.9330    -0.0000
 40 H      0.8454     1.0000     0.1546     0.9788     0.9788     0.0000
 41 C      5.8996     6.0000     0.1004     3.8930     3.8930    -0.0000
 42 C      6.4397     6.0000    -0.4397     3.8651     3.8651    -0.0000
 43 H      0.8661     1.0000     0.1339     0.9707     0.9707    -0.0000
 44 H      0.8614     1.0000     0.1386     0.9729     0.9729    -0.0000
 45 H      0.8537     1.0000     0.1463     0.9782     0.9782     0.0000
 46 C      6.4335     6.0000    -0.4335     3.8873     3.8873    -0.0000
 47 H      0.8558     1.0000     0.1442     0.9827     0.9827    -0.0000
 48 H      0.8615     1.0000     0.1385     0.9732     0.9732    -0.0000
 49 H      0.8598     1.0000     0.1402     0.9740     0.9740    -0.0000
 50 C      6.4595     6.0000    -0.4595     3.8781     3.8781    -0.0000
 51 H      0.8531     1.0000     0.1469     0.9694     0.9694    -0.0000
 52 H      0.8548     1.0000     0.1452     0.9676     0.9676    -0.0000
 53 H      0.8536     1.0000     0.1464     0.9722     0.9722    -0.0000
 54 C      5.4983     6.0000     0.5017     3.8951     3.8951    -0.0000
 55 C      5.9121     6.0000     0.0879     3.6784     3.6784     0.0000
 56 C      6.2465     6.0000    -0.2465     3.9820     3.9820     0.0000
 57 H      0.8230     1.0000     0.1770     0.9685     0.9685     0.0000
 58 C      6.1374     6.0000    -0.1374     3.8850     3.8850     0.0000
 59 H      0.8368     1.0000     0.1632     0.9619     0.9619     0.0000
 60 C      6.1241     6.0000    -0.1241     3.9041     3.9041     0.0000
 61 H      0.8341     1.0000     0.1659     0.9583     0.9583     0.0000
 62 C      6.1354     6.0000    -0.1354     3.8897     3.8897    -0.0000
 63 H      0.8360     1.0000     0.1640     0.9612     0.9612    -0.0000
 64 C      6.2251     6.0000    -0.2251     3.9547     3.9547    -0.0000
 65 H      0.8360     1.0000     0.1640     0.9818     0.9818    -0.0000
 66 H      0.7974     1.0000     0.2026     0.9867     0.9867     0.0000
 67 O      8.4728     8.0000    -0.4728     2.0240     2.0240    -0.0000
 68 C      5.5941     6.0000     0.4059     4.1159     4.1159    -0.0000
 69 C      5.8721     6.0000     0.1279     3.5953     3.5953    -0.0000
 70 C      6.2234     6.0000    -0.2234     3.9704     3.9704    -0.0000
 71 H      0.8404     1.0000     0.1596     0.9847     0.9847    -0.0000
 72 C      6.1386     6.0000    -0.1386     3.8918     3.8918    -0.0000
 73 H      0.8373     1.0000     0.1627     0.9602     0.9602    -0.0000
 74 C      6.1367     6.0000    -0.1367     3.9139     3.9139     0.0000
 75 H      0.8361     1.0000     0.1639     0.9583     0.9583    -0.0000
 76 C      6.1396     6.0000    -0.1396     3.8931     3.8931     0.0000
 77 H      0.8380     1.0000     0.1620     0.9608     0.9608     0.0000
 78 C      6.2228     6.0000    -0.2228     3.9634     3.9634    -0.0000
 79 H      0.8314     1.0000     0.1686     0.9730     0.9730    -0.0000
 80 O      8.3945     8.0000    -0.3945     2.1142     2.1142     0.0000
 81 H      0.6383     1.0000     0.3617     0.9320     0.9320    -0.0000

  Mayer bond orders larger than 0.100000
B(  0-O ,  4-C ) :   0.8446 B(  0-O , 54-C ) :   1.1389 B(  1-O , 54-C ) :   1.6665 
B(  2-N ,  4-C ) :   2.0915 B(  2-N , 18-C ) :   0.8661 B(  3-N ,  5-C ) :   0.9668 
B(  3-N , 31-C ) :   1.0839 B(  3-N , 66-H ) :   0.8843 B(  4-C ,  5-C ) :   0.9110 
B(  5-C ,  6-H ) :   0.9610 B(  5-C ,  7-C ) :   0.8122 B(  7-C ,  8-C ) :   1.3739 
B(  7-C , 16-C ) :   1.3522 B(  8-C ,  9-H ) :   0.9754 B(  8-C , 10-C ) :   1.4248 
B( 10-C , 11-H ) :   0.9762 B( 10-C , 12-C ) :   1.3774 B( 12-C , 13-H ) :   0.9726 
B( 12-C , 14-C ) :   1.3857 B( 14-C , 15-H ) :   0.9799 B( 14-C , 16-C ) :   1.4174 
B( 16-C , 17-H ) :   0.9615 B( 18-C , 19-C ) :   0.9661 B( 18-C , 23-C ) :   0.9639 
B( 18-C , 27-C ) :   0.9782 B( 19-C , 20-H ) :   0.9646 B( 19-C , 21-H ) :   0.9676 
B( 19-C , 22-H ) :   0.9734 B( 23-C , 24-H ) :   0.9642 B( 23-C , 25-H ) :   0.9612 
B( 23-C , 26-H ) :   0.9645 B( 27-C , 28-H ) :   0.9545 B( 27-C , 29-H ) :   0.9548 
B( 27-C , 30-H ) :   0.9638 B( 31-C , 32-C ) :   1.3184 B( 31-C , 39-C ) :   1.3683 
B( 32-C , 33-C ) :   1.3256 B( 32-C , 41-C ) :   1.0039 B( 33-C , 34-H ) :   0.9713 
B( 33-C , 35-C ) :   1.3815 B( 35-C , 36-H ) :   0.9902 B( 35-C , 37-C ) :   1.3928 
B( 37-C , 38-H ) :   0.9843 B( 37-C , 39-C ) :   1.3750 B( 39-C , 40-H ) :   0.9813 
B( 41-C , 42-C ) :   0.9488 B( 41-C , 46-C ) :   0.9694 B( 41-C , 50-C ) :   0.9509 
B( 42-C , 43-H ) :   0.9630 B( 42-C , 44-H ) :   0.9630 B( 42-C , 45-H ) :   0.9576 
B( 46-C , 47-H ) :   0.9525 B( 46-C , 48-H ) :   0.9608 B( 46-C , 49-H ) :   0.9655 
B( 50-C , 51-H ) :   0.9688 B( 50-C , 52-H ) :   0.9639 B( 50-C , 53-H ) :   0.9677 
B( 54-C , 55-C ) :   1.0073 B( 55-C , 56-C ) :   1.3622 B( 55-C , 64-C ) :   1.3218 
B( 56-C , 57-H ) :   0.9553 B( 56-C , 58-C ) :   1.4317 B( 58-C , 59-H ) :   0.9718 
B( 58-C , 60-C ) :   1.3819 B( 60-C , 61-H ) :   0.9658 B( 60-C , 62-C ) :   1.3811 
B( 62-C , 63-H ) :   0.9712 B( 62-C , 64-C ) :   1.4338 B( 64-C , 65-H ) :   0.9629 
B( 67-O , 68-C ) :   1.8520 B( 68-C , 69-C ) :   0.9866 B( 68-C , 80-O ) :   1.2585 
B( 69-C , 70-C ) :   1.3434 B( 69-C , 78-C ) :   1.3497 B( 70-C , 71-H ) :   0.9610 
B( 70-C , 72-C ) :   1.4318 B( 72-C , 73-H ) :   0.9700 B( 72-C , 74-C ) :   1.3860 
B( 74-C , 75-H ) :   0.9656 B( 74-C , 76-C ) :   1.3929 B( 76-C , 77-H ) :   0.9695 
B( 76-C , 78-C ) :   1.4267 B( 78-C , 79-H ) :   0.9583 B( 80-O , 81-H ) :   0.7908 


-------
TIMINGS
-------

Total SCF time: 0 days 0 hours 7 min 53 sec 

Total time                  ....     473.081 sec
Sum of individual times     ....     446.035 sec  ( 94.3%)

Fock matrix formation       ....     385.090 sec  ( 81.4%)
  Split-RI-J                ....      42.946 sec  ( 11.2% of F)
  Chain of spheres X        ....     198.962 sec  ( 51.7% of F)
  XC integration            ....      49.569 sec  ( 12.9% of F)
    Basis function eval.    ....       2.298 sec  (  4.6% of XC)
    Density eval.           ....       7.436 sec  ( 15.0% of XC)
    XC-Functional eval.     ....       0.226 sec  (  0.5% of XC)
    XC-Potential eval.      ....       3.685 sec  (  7.4% of XC)
Diagonalization             ....       8.181 sec  (  1.7%)
Density matrix formation    ....       2.552 sec  (  0.5%)
Population analysis         ....       4.259 sec  (  0.9%)
Initial guess               ....       5.341 sec  (  1.1%)
Orbital Transformation      ....       0.000 sec  (  0.0%)
Orbital Orthonormalization  ....       0.000 sec  (  0.0%)
DIIS solution               ....      12.058 sec  (  2.5%)
SOSCF solution              ....      10.061 sec  (  2.1%)
Grid generation             ....      18.494 sec  (  3.9%)

Maximum memory used throughout the entire SCF-calculation: 584.1 MB
[1711144353.101496] [node099:2573888:0]          mpool.c:43   UCX  WARN  object 0x13e699c0 was not returned to mpool ucp_requests
[1711144353.101522] [node099:2573888:0]          mpool.c:43   UCX  WARN  object 0x13e69b80 was not returned to mpool ucp_requests
[1711144353.101525] [node099:2573888:0]          mpool.c:43   UCX  WARN  object 0x13e69d40 was not returned to mpool ucp_requests
[1711144353.103937] [node099:2573883:0]          mpool.c:43   UCX  WARN  object 0x133bd840 was not returned to mpool ucp_requests
[1711144353.103956] [node099:2573883:0]          mpool.c:43   UCX  WARN  object 0x133bda00 was not returned to mpool ucp_requests
[1711144353.103959] [node099:2573883:0]          mpool.c:43   UCX  WARN  object 0x133be100 was not returned to mpool ucp_requests
[1711144353.111912] [node099:2573863:0]          mpool.c:43   UCX  WARN  object 0x130f0840 was not returned to mpool ucp_requests
[1711144353.111933] [node099:2573863:0]          mpool.c:43   UCX  WARN  object 0x130f0a00 was not returned to mpool ucp_requests
[1711144353.111936] [node099:2573863:0]          mpool.c:43   UCX  WARN  object 0x130f0bc0 was not returned to mpool ucp_requests
[1711144353.111941] [node099:2573863:0]          mpool.c:43   UCX  WARN  object 0x130f0d80 was not returned to mpool ucp_requests
[1711144353.112939] [node099:2573867:0]          mpool.c:43   UCX  WARN  object 0x1431cc00 was not returned to mpool ucp_requests
[1711144353.112958] [node099:2573867:0]          mpool.c:43   UCX  WARN  object 0x1431cdc0 was not returned to mpool ucp_requests
[1711144353.112962] [node099:2573867:0]          mpool.c:43   UCX  WARN  object 0x1431cf80 was not returned to mpool ucp_requests
[1711144353.112965] [node099:2573867:0]          mpool.c:43   UCX  WARN  object 0x1431d300 was not returned to mpool ucp_requests
[1711144353.114042] [node099:2573874:0]          mpool.c:43   UCX  WARN  object 0x13ccbb00 was not returned to mpool ucp_requests
[1711144353.114056] [node099:2573874:0]          mpool.c:43   UCX  WARN  object 0x13ccbcc0 was not returned to mpool ucp_requests
[1711144353.114061] [node099:2573874:0]          mpool.c:43   UCX  WARN  object 0x13ccbe80 was not returned to mpool ucp_requests
[1711144353.116369] [node099:2573886:0]          mpool.c:43   UCX  WARN  object 0x132f77c0 was not returned to mpool ucp_requests
[1711144353.116382] [node099:2573886:0]          mpool.c:43   UCX  WARN  object 0x132f7b40 was not returned to mpool ucp_requests
[1711144353.116386] [node099:2573886:0]          mpool.c:43   UCX  WARN  object 0x132f7d00 was not returned to mpool ucp_requests
[1711144353.116334] [node099:2573869:0]          mpool.c:43   UCX  WARN  object 0x14035640 was not returned to mpool ucp_requests
[1711144353.116353] [node099:2573869:0]          mpool.c:43   UCX  WARN  object 0x14035800 was not returned to mpool ucp_requests
[1711144353.116356] [node099:2573869:0]          mpool.c:43   UCX  WARN  object 0x140359c0 was not returned to mpool ucp_requests
[1711144353.116358] [node099:2573869:0]          mpool.c:43   UCX  WARN  object 0x14035b80 was not returned to mpool ucp_requests
[1711144353.116361] [node099:2573869:0]          mpool.c:43   UCX  WARN  object 0x14036d00 was not returned to mpool ucp_requests
[1711144353.116371] [node099:2573879:0]          mpool.c:43   UCX  WARN  object 0x13271380 was not returned to mpool ucp_requests
[1711144353.116386] [node099:2573879:0]          mpool.c:43   UCX  WARN  object 0x13271c40 was not returned to mpool ucp_requests
[1711144353.116390] [node099:2573879:0]          mpool.c:43   UCX  WARN  object 0x13271e00 was not returned to mpool ucp_requests
[1711144353.119281] [node099:2573868:0]          mpool.c:43   UCX  WARN  object 0x1412e7c0 was not returned to mpool ucp_requests
[1711144353.119304] [node099:2573868:0]          mpool.c:43   UCX  WARN  object 0x1412e980 was not returned to mpool ucp_requests
[1711144353.119308] [node099:2573868:0]          mpool.c:43   UCX  WARN  object 0x1412eb40 was not returned to mpool ucp_requests
[1711144353.119311] [node099:2573868:0]          mpool.c:43   UCX  WARN  object 0x1412ed00 was not returned to mpool ucp_requests
[1711144353.119286] [node099:2573865:0]          mpool.c:43   UCX  WARN  object 0x12f7a840 was not returned to mpool ucp_requests
[1711144353.119304] [node099:2573865:0]          mpool.c:43   UCX  WARN  object 0x12f7aa00 was not returned to mpool ucp_requests
[1711144353.119307] [node099:2573865:0]          mpool.c:43   UCX  WARN  object 0x12f7abc0 was not returned to mpool ucp_requests
[1711144353.119310] [node099:2573865:0]          mpool.c:43   UCX  WARN  object 0x12f7ad80 was not returned to mpool ucp_requests
[1711144353.119330] [node099:2573868:0]          mpool.c:43   UCX  WARN  object 0x1412f240 was not returned to mpool ucp_requests
[1711144353.122823] [node099:2573878:0]          mpool.c:43   UCX  WARN  object 0x13571940 was not returned to mpool ucp_requests
[1711144353.122837] [node099:2573878:0]          mpool.c:43   UCX  WARN  object 0x13571b00 was not returned to mpool ucp_requests
[1711144353.122840] [node099:2573878:0]          mpool.c:43   UCX  WARN  object 0x13571e80 was not returned to mpool ucp_requests
[1711144353.122981] [node099:2573880:0]          mpool.c:43   UCX  WARN  object 0x13d91840 was not returned to mpool ucp_requests
[1711144353.123002] [node099:2573880:0]          mpool.c:43   UCX  WARN  object 0x13d91a00 was not returned to mpool ucp_requests
[1711144353.123008] [node099:2573880:0]          mpool.c:43   UCX  WARN  object 0x13d91d80 was not returned to mpool ucp_requests
[1711144353.122919] [node099:2573882:0]          mpool.c:43   UCX  WARN  object 0x130b3980 was not returned to mpool ucp_requests
[1711144353.122932] [node099:2573882:0]          mpool.c:43   UCX  WARN  object 0x130b3d00 was not returned to mpool ucp_requests
[1711144353.122937] [node099:2573882:0]          mpool.c:43   UCX  WARN  object 0x130b3ec0 was not returned to mpool ucp_requests
[1711144353.122842] [node099:2573887:0]          mpool.c:43   UCX  WARN  object 0x14021800 was not returned to mpool ucp_requests
[1711144353.122853] [node099:2573887:0]          mpool.c:43   UCX  WARN  object 0x14021b80 was not returned to mpool ucp_requests
[1711144353.122856] [node099:2573887:0]          mpool.c:43   UCX  WARN  object 0x14021d40 was not returned to mpool ucp_requests
[1711144353.122795] [node099:2573870:0]          mpool.c:43   UCX  WARN  object 0x140a6840 was not returned to mpool ucp_requests
[1711144353.122808] [node099:2573870:0]          mpool.c:43   UCX  WARN  object 0x140a6a00 was not returned to mpool ucp_requests
[1711144353.122813] [node099:2573870:0]          mpool.c:43   UCX  WARN  object 0x140a6bc0 was not returned to mpool ucp_requests
[1711144353.122904] [node099:2573864:0]          mpool.c:43   UCX  WARN  object 0x130d0b80 was not returned to mpool ucp_requests
[1711144353.122916] [node099:2573864:0]          mpool.c:43   UCX  WARN  object 0x130d0d40 was not returned to mpool ucp_requests
[1711144353.122920] [node099:2573864:0]          mpool.c:43   UCX  WARN  object 0x130d0f00 was not returned to mpool ucp_requests
[1711144353.122923] [node099:2573864:0]          mpool.c:43   UCX  WARN  object 0x130d10c0 was not returned to mpool ucp_requests
[1711144353.122920] [node099:2573872:0]          mpool.c:43   UCX  WARN  object 0x13213800 was not returned to mpool ucp_requests
[1711144353.122931] [node099:2573872:0]          mpool.c:43   UCX  WARN  object 0x132139c0 was not returned to mpool ucp_requests
[1711144353.122934] [node099:2573872:0]          mpool.c:43   UCX  WARN  object 0x13213b80 was not returned to mpool ucp_requests
[1711144353.122894] [node099:2573877:0]          mpool.c:43   UCX  WARN  object 0x12ee2440 was not returned to mpool ucp_requests
[1711144353.122921] [node099:2573877:0]          mpool.c:43   UCX  WARN  object 0x12ee2980 was not returned to mpool ucp_requests
[1711144353.122927] [node099:2573877:0]          mpool.c:43   UCX  WARN  object 0x12ee2d00 was not returned to mpool ucp_requests
[1711144353.124542] [node099:2573891:0]          mpool.c:43   UCX  WARN  object 0x14028e80 was not returned to mpool ucp_requests
[1711144353.124554] [node099:2573891:0]          mpool.c:43   UCX  WARN  object 0x14029200 was not returned to mpool ucp_requests
[1711144353.124559] [node099:2573891:0]          mpool.c:43   UCX  WARN  object 0x140293c0 was not returned to mpool ucp_requests
[1711144353.124935] [node099:2573873:0]          mpool.c:43   UCX  WARN  object 0x13070b40 was not returned to mpool ucp_requests
[1711144353.124946] [node099:2573873:0]          mpool.c:43   UCX  WARN  object 0x13071080 was not returned to mpool ucp_requests
[1711144353.124951] [node099:2573873:0]          mpool.c:43   UCX  WARN  object 0x13071240 was not returned to mpool ucp_requests
[1711144353.125974] [node099:2573889:0]          mpool.c:43   UCX  WARN  object 0x12c98bc0 was not returned to mpool ucp_requests
[1711144353.125989] [node099:2573889:0]          mpool.c:43   UCX  WARN  object 0x12c98d80 was not returned to mpool ucp_requests
[1711144353.125992] [node099:2573889:0]          mpool.c:43   UCX  WARN  object 0x12c99100 was not returned to mpool ucp_requests
[1711144353.125864] [node099:2573876:0]          mpool.c:43   UCX  WARN  object 0x145df240 was not returned to mpool ucp_requests
[1711144353.125877] [node099:2573876:0]          mpool.c:43   UCX  WARN  object 0x145dfb00 was not returned to mpool ucp_requests
[1711144353.125881] [node099:2573876:0]          mpool.c:43   UCX  WARN  object 0x145dfe80 was not returned to mpool ucp_requests
[1711144353.125368] [node099:2573881:0]          mpool.c:43   UCX  WARN  object 0x144a9380 was not returned to mpool ucp_requests
[1711144353.125383] [node099:2573881:0]          mpool.c:43   UCX  WARN  object 0x144a9c40 was not returned to mpool ucp_requests
[1711144353.125386] [node099:2573881:0]          mpool.c:43   UCX  WARN  object 0x144a9e00 was not returned to mpool ucp_requests
[1711144353.125889] [node099:2573885:0]          mpool.c:43   UCX  WARN  object 0x13525a80 was not returned to mpool ucp_requests
[1711144353.125900] [node099:2573885:0]          mpool.c:43   UCX  WARN  object 0x13525c40 was not returned to mpool ucp_requests
[1711144353.125904] [node099:2573885:0]          mpool.c:43   UCX  WARN  object 0x13525e00 was not returned to mpool ucp_requests
[1711144353.125932] [node099:2573866:0]          mpool.c:43   UCX  WARN  object 0x134c97c0 was not returned to mpool ucp_requests
[1711144353.125942] [node099:2573866:0]          mpool.c:43   UCX  WARN  object 0x134c9980 was not returned to mpool ucp_requests
[1711144353.125945] [node099:2573866:0]          mpool.c:43   UCX  WARN  object 0x134c9b40 was not returned to mpool ucp_requests
[1711144353.125948] [node099:2573866:0]          mpool.c:43   UCX  WARN  object 0x134c9d00 was not returned to mpool ucp_requests
[1711144353.125959] [node099:2573871:0]          mpool.c:43   UCX  WARN  object 0x13d22a80 was not returned to mpool ucp_requests
[1711144353.125974] [node099:2573871:0]          mpool.c:43   UCX  WARN  object 0x13d22c40 was not returned to mpool ucp_requests
[1711144353.125978] [node099:2573871:0]          mpool.c:43   UCX  WARN  object 0x13d22e00 was not returned to mpool ucp_requests
[1711144353.125954] [node099:2573875:0]          mpool.c:43   UCX  WARN  object 0x13202980 was not returned to mpool ucp_requests
[1711144353.125966] [node099:2573875:0]          mpool.c:43   UCX  WARN  object 0x13202ec0 was not returned to mpool ucp_requests
[1711144353.125969] [node099:2573875:0]          mpool.c:43   UCX  WARN  object 0x13203080 was not returned to mpool ucp_requests
[1711144353.189614] [node099:2573890:0]          mpool.c:43   UCX  WARN  object 0x1471f800 was not returned to mpool ucp_requests
[1711144353.189634] [node099:2573890:0]          mpool.c:43   UCX  WARN  object 0x1471f9c0 was not returned to mpool ucp_requests
[1711144353.189639] [node099:2573890:0]          mpool.c:43   UCX  WARN  object 0x1471fb80 was not returned to mpool ucp_requests
[1711144353.209600] [node099:2573884:0]          mpool.c:43   UCX  WARN  object 0x1406a840 was not returned to mpool ucp_requests
[1711144353.209613] [node099:2573884:0]          mpool.c:43   UCX  WARN  object 0x1406abc0 was not returned to mpool ucp_requests
[1711144353.209617] [node099:2573884:0]          mpool.c:43   UCX  WARN  object 0x1406ad80 was not returned to mpool ucp_requests


-------------------------------------------------------------------------------
                          DFT DISPERSION CORRECTION                            
                                                                               
                              DFTD3 V3.1  Rev 1                                
                          USING Becke-Johnson damping                          
-------------------------------------------------------------------------------
The PBE0 functional is recognized
Active option DFTDOPT                   ...         4   

molecular C6(AA) [au] = 70474.342921 


            DFT-D V3
 parameters
 s6 scaling factor         :     1.0000 
 a1 scaling factor         :     0.4145 
 s8 scaling factor         :     1.2177 
 a2 scaling factor         :     4.8593 
 ad hoc parameters k1-k3   :    16.0000     1.3333    -4.0000 

 Edisp/kcal,au: -69.539036291109  -0.110817496385 
 E6   /kcal   : -44.929372562 
 E8   /kcal   : -24.609663729 
 % E8         :  35.389710646 

-------------------------   ----------------
Dispersion correction           -0.110817496
-------------------------   ----------------


-------------------------   --------------------
FINAL SINGLE POINT ENERGY     -1805.040603228623
-------------------------   --------------------


           ************************************************************
           *        Program running with 30 parallel MPI-processes    *
           *              working on a common directory               *
           ************************************************************
------------------------------------------------------------------------------
                         ORCA SCF GRADIENT CALCULATION
------------------------------------------------------------------------------

 ... reading COSX grid (gridx3)
Gradient of the Kohn-Sham DFT energy:
Kohn-Sham wavefunction type      ... RKS
Hartree-Fock exchange scaling    ...    0.250
Number of operators              ...    1
Number of atoms                  ...   82
Basis set dimensions             ... 1542
Integral neglect threshold       ... 2.5e-11
Integral primitive cutoff        ... 2.5e-12
SHARK Integral package           ... ON

Nuc. rep. gradient       (SHARK) ... done (  0.0 sec)
HCore & Overlap gradient (SHARK) ... done (  1.3 sec)
RI-J gradient            (SHARK) ... done (  6.3 sec)
COSX-gradient                    ... done ( 46.2 sec)
Exchange-correlation gradient    ... done
Dispersion correction            ... done

------------------
CARTESIAN GRADIENT
------------------

   1   O   :    0.000014597   -0.000026161    0.000062528
   2   O   :   -0.000014537    0.000038981    0.000042445
   3   N   :    0.000002808   -0.000029981    0.000021185
   4   N   :   -0.000012923    0.000041473    0.000030684
   5   C   :   -0.000020591    0.000024015   -0.000032750
   6   C   :   -0.000044157    0.000023214    0.000017418
   7   H   :    0.000002866   -0.000012424    0.000002623
   8   C   :   -0.000006982   -0.000010840   -0.000005047
   9   C   :   -0.000003973    0.000007836   -0.000013595
  10   H   :    0.000003313   -0.000000533   -0.000001640
  11   C   :    0.000011364   -0.000008541    0.000001567
  12   H   :    0.000002216   -0.000001810   -0.000004660
  13   C   :   -0.000004835   -0.000001120   -0.000008577
  14   H   :    0.000002392   -0.000005890   -0.000007899
  15   C   :    0.000005563   -0.000006509   -0.000005183
  16   H   :    0.000001371   -0.000002625   -0.000011613
  17   C   :    0.000006427   -0.000004499   -0.000007955
  18   H   :    0.000001530    0.000003542   -0.000005047
  19   C   :   -0.000010600    0.000026830   -0.000038402
  20   C   :    0.000005174    0.000010999    0.000008567
  21   H   :    0.000005693   -0.000001078    0.000004809
  22   H   :    0.000011377   -0.000000527    0.000003019
  23   H   :    0.000010108   -0.000005045    0.000004135
  24   C   :    0.000013602   -0.000025283    0.000020317
  25   H   :    0.000006055   -0.000001314   -0.000011724
  26   H   :   -0.000002754   -0.000004356    0.000008745
  27   H   :    0.000008320   -0.000004602    0.000000115
  28   C   :    0.000003355    0.000001482    0.000013827
  29   H   :    0.000001598   -0.000000992    0.000006324
  30   H   :   -0.000001172    0.000000137   -0.000000674
  31   H   :    0.000006145    0.000006878    0.000001509
  32   C   :    0.000032119   -0.000012664   -0.000030178
  33   C   :   -0.000003085   -0.000001771    0.000005980
  34   C   :   -0.000012909    0.000005091    0.000000640
  35   H   :   -0.000006959    0.000007486   -0.000008092
  36   C   :   -0.000001628   -0.000001625   -0.000014859
  37   H   :   -0.000007526    0.000006979   -0.000008732
  38   C   :   -0.000009491    0.000005988   -0.000001185
  39   H   :   -0.000003159    0.000003333   -0.000005907
  40   C   :   -0.000009647   -0.000004143   -0.000007579
  41   H   :    0.000004910    0.000005681   -0.000001140
  42   C   :    0.000002338    0.000005297   -0.000007829
  43   C   :   -0.000008035    0.000002604   -0.000030442
  44   H   :   -0.000008883   -0.000003571   -0.000006110
  45   H   :    0.000001161    0.000001771    0.000003875
  46   H   :    0.000004699   -0.000002598   -0.000003834
  47   C   :    0.000008919    0.000011620    0.000000258
  48   H   :   -0.000013791    0.000008298   -0.000005380
  49   H   :   -0.000004740    0.000003285   -0.000001861
  50   H   :   -0.000008749   -0.000000834   -0.000002125
  51   C   :   -0.000019231   -0.000001104   -0.000007758
  52   H   :   -0.000004351    0.000004136   -0.000009085
  53   H   :   -0.000003997    0.000007661   -0.000005813
  54   H   :   -0.000007403    0.000009086   -0.000007343
  55   C   :    0.000054494    0.000011437   -0.000056514
  56   C   :   -0.000015939   -0.000003505    0.000002380
  57   C   :    0.000001011   -0.000008063   -0.000005181
  58   H   :    0.000002602   -0.000001759   -0.000003521
  59   C   :   -0.000001107   -0.000007707   -0.000003481
  60   H   :    0.000002887   -0.000007285   -0.000007694
  61   C   :    0.000003562   -0.000001180   -0.000011540
  62   H   :    0.000002402   -0.000006372   -0.000007693
  63   C   :    0.000003909   -0.000005649   -0.000002227
  64   H   :    0.000000334   -0.000001535   -0.000006082
  65   C   :    0.000000603    0.000002650   -0.000008849
  66   H   :   -0.000001682   -0.000000849   -0.000001703
  67   H   :    0.000020036   -0.000021113   -0.000060659
  68   O   :   -0.000006625   -0.000011340    0.000036756
  69   C   :    0.000013575    0.000018062    0.000010310
  70   C   :    0.000009488    0.000015659   -0.000006592
  71   C   :   -0.000012718    0.000015785    0.000008658
  72   H   :    0.000002248    0.000002610    0.000003586
  73   C   :    0.000003853    0.000008298    0.000005172
  74   H   :   -0.000001756    0.000009475    0.000006343
  75   C   :   -0.000007654    0.000007073    0.000009067
  76   H   :    0.000000432    0.000009546    0.000011865
  77   C   :    0.000005889    0.000008695    0.000006360
  78   H   :    0.000002845    0.000007547    0.000010404
  79   C   :    0.000007932   -0.000000566    0.000014940
  80   H   :   -0.000001505    0.000009534    0.000002733
  81   O   :   -0.000031930    0.000027055    0.000067730
  82   H   :    0.000013771   -0.000062820   -0.000099007

Difference to translation invariance:
           :   -0.0000051304    0.0001049497   -0.0001438871

Difference to rotation invariance:
           :   -0.0050387440   -0.0021681186    0.0026681523

Norm of the cartesian gradient     ...    0.0002574701
RMS gradient                       ...    0.0000164157
MAX gradient                       ...    0.0000990073

-------
TIMINGS
-------

Total SCF gradient time            ...       85.216 sec

One electron gradient       ....       1.310 sec  (  1.5%)
RI-J Coulomb gradient       ....       6.333 sec  (  7.4%)
COSX gradient               ....      46.150 sec  ( 54.2%)
XC gradient                 ....       9.103 sec  ( 10.7%)
CPCM gradient               ....       2.743 sec  (  3.2%)
   A-Matrix (El+Nuc)        ....       0.833 sec  (  1.0%)
   Potential                ....       1.911 sec  (  2.2%)

Maximum memory used throughout the entire SCFGRAD-calculation: 359.1 MB

                            ***************************************
                            *     ORCA property calculations      *
                            ***************************************

                                    ---------------------
                                    Active property flags
                                    ---------------------
   (+) Dipole Moment


------------------------------------------------------------------------------
                       ORCA ELECTRIC PROPERTIES CALCULATION
------------------------------------------------------------------------------

Dipole Moment Calculation                       ... on
Quadrupole Moment Calculation                   ... off
Polarizability Calculation                      ... off
GBWName                                         ... ImineBzOH12rAfreq.gbw
Electron density                                ... ImineBzOH12rAfreq.scfp
The origin for moment calculation is the CENTER OF MASS  = ( 7.137272,  9.490454  5.511796)

-------------
DIPOLE MOMENT
-------------
                                X             Y             Z
Electronic contribution:      4.86881       0.43422      -1.22394
Nuclear contribution   :     -6.30820      -2.25254      -0.45889
                        -----------------------------------------
Total Dipole Moment    :     -1.43938      -1.81832      -1.68283
                        -----------------------------------------
Magnitude (a.u.)       :      2.86532
Magnitude (Debye)      :      7.28305


--------------------
Rotational spectrum 
--------------------
 
Rotational constants in cm-1:     0.003028     0.002250     0.002007 
Rotational constants in MHz :    90.766619    67.452677    60.177305 

 Dipole components along the rotational axes: 
x,y,z [a.u.] :    -0.801460     2.719178     0.416860 
x,y,z [Debye]:    -2.037149     6.911600     1.059575 

 

----------------------------------------------------------------------------
                           ORCA NUMERICAL FREQUENCIES
                              (30-process run)
----------------------------------------------------------------------------

Number of atoms                ... 82
Central differences            ... used
Number of displacements        ... 492
Numerical increment            ... 5.000e-03 bohr
IR-spectrum generation         ... on
Raman-spectrum generation      ... off
Surface Crossing Hessian       ... off

The output will be reduced. Please look at the following files:
SCF program output             ... >ImineBzOH12rAfreq.lastscf
Integral program output        ... >ImineBzOH12rAfreq.lastint
Gradient program output        ... >ImineBzOH12rAfreq.lastgrad
Dipole moment program output   ... >ImineBzOH12rAfreq.lastmom
AutoCI program output          ... >ImineBzOH12rAfreq.lastautoci

	<< Calculating on displaced geometry  13 (of 492) >>
	<< Calculating on displaced geometry  18 (of 492) >>
	<< Calculating on displaced geometry   6 (of 492) >>
	<< Calculating on displaced geometry   9 (of 492) >>
	<< Calculating on displaced geometry  25 (of 492) >>
	<< Calculating on displaced geometry  20 (of 492) >>
	<< Calculating on displaced geometry  10 (of 492) >>
	<< Calculating on displaced geometry  22 (of 492) >>
	<< Calculating on displaced geometry  27 (of 492) >>
	<< Calculating on displaced geometry  23 (of 492) >>
	<< Calculating on displaced geometry  21 (of 492) >>
	<< Calculating on displaced geometry  29 (of 492) >>
	<< Calculating on displaced geometry  17 (of 492) >>
	<< Calculating on displaced geometry  26 (of 492) >>
	<< Calculating on displaced geometry   2 (of 492) >>
	<< Calculating on displaced geometry   5 (of 492) >>
	<< Calculating on displaced geometry  24 (of 492) >>
	<< Calculating on displaced geometry   8 (of 492) >>
	<< Calculating on displaced geometry  30 (of 492) >>
	<< Calculating on displaced geometry  28 (of 492) >>
	<< Calculating on displaced geometry  16 (of 492) >>
	<< Calculating on displaced geometry  14 (of 492) >>
	<< Calculating on displaced geometry   3 (of 492) >>
	<< Calculating on displaced geometry  11 (of 492) >>
	<< Calculating on displaced geometry   7 (of 492) >>
	<< Calculating on displaced geometry   1 (of 492) >>
	<< Calculating on displaced geometry  15 (of 492) >>
	<< Calculating on displaced geometry  19 (of 492) >>
	<< Calculating on displaced geometry  12 (of 492) >>
	<< Calculating on displaced geometry   4 (of 492) >>
	<< Calculating on displaced geometry  31 (of 492) >>
	<< Calculating on displaced geometry  32 (of 492) >>
	<< Calculating on displaced geometry  33 (of 492) >>
	<< Calculating on displaced geometry  34 (of 492) >>
	<< Calculating on displaced geometry  35 (of 492) >>
	<< Calculating on displaced geometry  36 (of 492) >>
	<< Calculating on displaced geometry  37 (of 492) >>
	<< Calculating on displaced geometry  38 (of 492) >>
	<< Calculating on displaced geometry  39 (of 492) >>
	<< Calculating on displaced geometry  40 (of 492) >>
	<< Calculating on displaced geometry  41 (of 492) >>
	<< Calculating on displaced geometry  42 (of 492) >>
	<< Calculating on displaced geometry  43 (of 492) >>
	<< Calculating on displaced geometry  44 (of 492) >>
	<< Calculating on displaced geometry  45 (of 492) >>
	<< Calculating on displaced geometry  46 (of 492) >>
	<< Calculating on displaced geometry  47 (of 492) >>
	<< Calculating on displaced geometry  48 (of 492) >>
	<< Calculating on displaced geometry  49 (of 492) >>
	<< Calculating on displaced geometry  50 (of 492) >>
	<< Calculating on displaced geometry  51 (of 492) >>
	<< Calculating on displaced geometry  52 (of 492) >>
	<< Calculating on displaced geometry  53 (of 492) >>
	<< Calculating on displaced geometry  54 (of 492) >>
	<< Calculating on displaced geometry  55 (of 492) >>
	<< Calculating on displaced geometry  56 (of 492) >>
	<< Calculating on displaced geometry  57 (of 492) >>
	<< Calculating on displaced geometry  58 (of 492) >>
	<< Calculating on displaced geometry  59 (of 492) >>
	<< Calculating on displaced geometry  60 (of 492) >>
	<< Calculating on displaced geometry  61 (of 492) >>
	<< Calculating on displaced geometry  62 (of 492) >>
	<< Calculating on displaced geometry  63 (of 492) >>
	<< Calculating on displaced geometry  64 (of 492) >>
	<< Calculating on displaced geometry  65 (of 492) >>
	<< Calculating on displaced geometry  66 (of 492) >>
	<< Calculating on displaced geometry  67 (of 492) >>
	<< Calculating on displaced geometry  68 (of 492) >>
	<< Calculating on displaced geometry  69 (of 492) >>
	<< Calculating on displaced geometry  70 (of 492) >>
	<< Calculating on displaced geometry  71 (of 492) >>
	<< Calculating on displaced geometry  72 (of 492) >>
	<< Calculating on displaced geometry  74 (of 492) >>
	<< Calculating on displaced geometry  73 (of 492) >>
	<< Calculating on displaced geometry  75 (of 492) >>
	<< Calculating on displaced geometry  76 (of 492) >>
	<< Calculating on displaced geometry  77 (of 492) >>
	<< Calculating on displaced geometry  78 (of 492) >>
	<< Calculating on displaced geometry  79 (of 492) >>
	<< Calculating on displaced geometry  80 (of 492) >>
	<< Calculating on displaced geometry  82 (of 492) >>
	<< Calculating on displaced geometry  81 (of 492) >>
	<< Calculating on displaced geometry  83 (of 492) >>
	<< Calculating on displaced geometry  84 (of 492) >>
	<< Calculating on displaced geometry  85 (of 492) >>
	<< Calculating on displaced geometry  86 (of 492) >>
	<< Calculating on displaced geometry  87 (of 492) >>
	<< Calculating on displaced geometry  88 (of 492) >>
	<< Calculating on displaced geometry  89 (of 492) >>
	<< Calculating on displaced geometry  90 (of 492) >>
	<< Calculating on displaced geometry  91 (of 492) >>
	<< Calculating on displaced geometry  92 (of 492) >>
	<< Calculating on displaced geometry  94 (of 492) >>
	<< Calculating on displaced geometry  93 (of 492) >>
	<< Calculating on displaced geometry  95 (of 492) >>
	<< Calculating on displaced geometry  96 (of 492) >>
	<< Calculating on displaced geometry  97 (of 492) >>
	<< Calculating on displaced geometry  98 (of 492) >>
	<< Calculating on displaced geometry  99 (of 492) >>
	<< Calculating on displaced geometry 100 (of 492) >>
	<< Calculating on displaced geometry 101 (of 492) >>
	<< Calculating on displaced geometry 102 (of 492) >>
	<< Calculating on displaced geometry 103 (of 492) >>
	<< Calculating on displaced geometry 104 (of 492) >>
	<< Calculating on displaced geometry 105 (of 492) >>
	<< Calculating on displaced geometry 106 (of 492) >>
	<< Calculating on displaced geometry 107 (of 492) >>
	<< Calculating on displaced geometry 108 (of 492) >>
	<< Calculating on displaced geometry 109 (of 492) >>
	<< Calculating on displaced geometry 110 (of 492) >>
	<< Calculating on displaced geometry 111 (of 492) >>
	<< Calculating on displaced geometry 112 (of 492) >>
	<< Calculating on displaced geometry 113 (of 492) >>
	<< Calculating on displaced geometry 114 (of 492) >>
	<< Calculating on displaced geometry 115 (of 492) >>
	<< Calculating on displaced geometry 117 (of 492) >>
	<< Calculating on displaced geometry 116 (of 492) >>
	<< Calculating on displaced geometry 118 (of 492) >>
	<< Calculating on displaced geometry 119 (of 492) >>
	<< Calculating on displaced geometry 120 (of 492) >>
	<< Calculating on displaced geometry 121 (of 492) >>
	<< Calculating on displaced geometry 122 (of 492) >>
	<< Calculating on displaced geometry 123 (of 492) >>
	<< Calculating on displaced geometry 124 (of 492) >>
	<< Calculating on displaced geometry 125 (of 492) >>
	<< Calculating on displaced geometry 126 (of 492) >>
	<< Calculating on displaced geometry 127 (of 492) >>
	<< Calculating on displaced geometry 128 (of 492) >>
	<< Calculating on displaced geometry 129 (of 492) >>
	<< Calculating on displaced geometry 130 (of 492) >>
	<< Calculating on displaced geometry 131 (of 492) >>
	<< Calculating on displaced geometry 132 (of 492) >>
	<< Calculating on displaced geometry 133 (of 492) >>
	<< Calculating on displaced geometry 134 (of 492) >>
	<< Calculating on displaced geometry 135 (of 492) >>
	<< Calculating on displaced geometry 136 (of 492) >>
	<< Calculating on displaced geometry 137 (of 492) >>
	<< Calculating on displaced geometry 138 (of 492) >>
	<< Calculating on displaced geometry 139 (of 492) >>
	<< Calculating on displaced geometry 140 (of 492) >>
	<< Calculating on displaced geometry 141 (of 492) >>
	<< Calculating on displaced geometry 142 (of 492) >>
	<< Calculating on displaced geometry 143 (of 492) >>
	<< Calculating on displaced geometry 144 (of 492) >>
	<< Calculating on displaced geometry 145 (of 492) >>
	<< Calculating on displaced geometry 146 (of 492) >>
	<< Calculating on displaced geometry 147 (of 492) >>
	<< Calculating on displaced geometry 148 (of 492) >>
	<< Calculating on displaced geometry 149 (of 492) >>
	<< Calculating on displaced geometry 150 (of 492) >>
	<< Calculating on displaced geometry 151 (of 492) >>
	<< Calculating on displaced geometry 152 (of 492) >>
	<< Calculating on displaced geometry 153 (of 492) >>
	<< Calculating on displaced geometry 154 (of 492) >>
	<< Calculating on displaced geometry 155 (of 492) >>
	<< Calculating on displaced geometry 156 (of 492) >>
	<< Calculating on displaced geometry 157 (of 492) >>
	<< Calculating on displaced geometry 158 (of 492) >>
	<< Calculating on displaced geometry 159 (of 492) >>
	<< Calculating on displaced geometry 160 (of 492) >>
	<< Calculating on displaced geometry 161 (of 492) >>
	<< Calculating on displaced geometry 162 (of 492) >>
	<< Calculating on displaced geometry 163 (of 492) >>
	<< Calculating on displaced geometry 164 (of 492) >>
	<< Calculating on displaced geometry 165 (of 492) >>
	<< Calculating on displaced geometry 166 (of 492) >>
	<< Calculating on displaced geometry 167 (of 492) >>
	<< Calculating on displaced geometry 168 (of 492) >>
	<< Calculating on displaced geometry 169 (of 492) >>
	<< Calculating on displaced geometry 170 (of 492) >>
	<< Calculating on displaced geometry 171 (of 492) >>
	<< Calculating on displaced geometry 172 (of 492) >>
	<< Calculating on displaced geometry 173 (of 492) >>
	<< Calculating on displaced geometry 174 (of 492) >>
	<< Calculating on displaced geometry 175 (of 492) >>
	<< Calculating on displaced geometry 176 (of 492) >>
	<< Calculating on displaced geometry 177 (of 492) >>
	<< Calculating on displaced geometry 178 (of 492) >>
	<< Calculating on displaced geometry 179 (of 492) >>
	<< Calculating on displaced geometry 180 (of 492) >>
	<< Calculating on displaced geometry 181 (of 492) >>
	<< Calculating on displaced geometry 182 (of 492) >>
	<< Calculating on displaced geometry 183 (of 492) >>
	<< Calculating on displaced geometry 184 (of 492) >>
	<< Calculating on displaced geometry 185 (of 492) >>
	<< Calculating on displaced geometry 186 (of 492) >>
	<< Calculating on displaced geometry 187 (of 492) >>
	<< Calculating on displaced geometry 188 (of 492) >>
	<< Calculating on displaced geometry 189 (of 492) >>
	<< Calculating on displaced geometry 190 (of 492) >>
	<< Calculating on displaced geometry 191 (of 492) >>
	<< Calculating on displaced geometry 192 (of 492) >>
	<< Calculating on displaced geometry 193 (of 492) >>
	<< Calculating on displaced geometry 194 (of 492) >>
	<< Calculating on displaced geometry 195 (of 492) >>
	<< Calculating on displaced geometry 196 (of 492) >>
	<< Calculating on displaced geometry 197 (of 492) >>
	<< Calculating on displaced geometry 199 (of 492) >>
	<< Calculating on displaced geometry 198 (of 492) >>
	<< Calculating on displaced geometry 200 (of 492) >>
	<< Calculating on displaced geometry 201 (of 492) >>
	<< Calculating on displaced geometry 202 (of 492) >>
	<< Calculating on displaced geometry 203 (of 492) >>
	<< Calculating on displaced geometry 204 (of 492) >>
	<< Calculating on displaced geometry 205 (of 492) >>
	<< Calculating on displaced geometry 206 (of 492) >>
	<< Calculating on displaced geometry 207 (of 492) >>
	<< Calculating on displaced geometry 208 (of 492) >>
	<< Calculating on displaced geometry 209 (of 492) >>
	<< Calculating on displaced geometry 210 (of 492) >>
	<< Calculating on displaced geometry 211 (of 492) >>
	<< Calculating on displaced geometry 212 (of 492) >>
	<< Calculating on displaced geometry 213 (of 492) >>
	<< Calculating on displaced geometry 214 (of 492) >>
	<< Calculating on displaced geometry 215 (of 492) >>
	<< Calculating on displaced geometry 216 (of 492) >>
	<< Calculating on displaced geometry 217 (of 492) >>
	<< Calculating on displaced geometry 218 (of 492) >>
	<< Calculating on displaced geometry 219 (of 492) >>
	<< Calculating on displaced geometry 220 (of 492) >>
	<< Calculating on displaced geometry 221 (of 492) >>
	<< Calculating on displaced geometry 222 (of 492) >>
	<< Calculating on displaced geometry 223 (of 492) >>
	<< Calculating on displaced geometry 224 (of 492) >>
	<< Calculating on displaced geometry 225 (of 492) >>
	<< Calculating on displaced geometry 226 (of 492) >>
	<< Calculating on displaced geometry 227 (of 492) >>
	<< Calculating on displaced geometry 228 (of 492) >>
	<< Calculating on displaced geometry 229 (of 492) >>
	<< Calculating on displaced geometry 230 (of 492) >>
	<< Calculating on displaced geometry 231 (of 492) >>
	<< Calculating on displaced geometry 232 (of 492) >>
	<< Calculating on displaced geometry 233 (of 492) >>
	<< Calculating on displaced geometry 234 (of 492) >>
	<< Calculating on displaced geometry 235 (of 492) >>
	<< Calculating on displaced geometry 236 (of 492) >>
	<< Calculating on displaced geometry 237 (of 492) >>
	<< Calculating on displaced geometry 238 (of 492) >>
	<< Calculating on displaced geometry 239 (of 492) >>
	<< Calculating on displaced geometry 240 (of 492) >>
	<< Calculating on displaced geometry 241 (of 492) >>
	<< Calculating on displaced geometry 242 (of 492) >>
	<< Calculating on displaced geometry 243 (of 492) >>
	<< Calculating on displaced geometry 244 (of 492) >>
	<< Calculating on displaced geometry 245 (of 492) >>
	<< Calculating on displaced geometry 246 (of 492) >>
	<< Calculating on displaced geometry 247 (of 492) >>
	<< Calculating on displaced geometry 248 (of 492) >>
	<< Calculating on displaced geometry 249 (of 492) >>
	<< Calculating on displaced geometry 250 (of 492) >>
	<< Calculating on displaced geometry 251 (of 492) >>
	<< Calculating on displaced geometry 252 (of 492) >>
	<< Calculating on displaced geometry 253 (of 492) >>
	<< Calculating on displaced geometry 254 (of 492) >>
	<< Calculating on displaced geometry 255 (of 492) >>
	<< Calculating on displaced geometry 256 (of 492) >>
	<< Calculating on displaced geometry 257 (of 492) >>
	<< Calculating on displaced geometry 258 (of 492) >>
	<< Calculating on displaced geometry 259 (of 492) >>
	<< Calculating on displaced geometry 260 (of 492) >>
	<< Calculating on displaced geometry 261 (of 492) >>
	<< Calculating on displaced geometry 262 (of 492) >>
	<< Calculating on displaced geometry 263 (of 492) >>
	<< Calculating on displaced geometry 264 (of 492) >>
	<< Calculating on displaced geometry 265 (of 492) >>
	<< Calculating on displaced geometry 266 (of 492) >>
	<< Calculating on displaced geometry 267 (of 492) >>
	<< Calculating on displaced geometry 268 (of 492) >>
	<< Calculating on displaced geometry 270 (of 492) >>
	<< Calculating on displaced geometry 269 (of 492) >>
	<< Calculating on displaced geometry 271 (of 492) >>
	<< Calculating on displaced geometry 272 (of 492) >>
	<< Calculating on displaced geometry 273 (of 492) >>
	<< Calculating on displaced geometry 274 (of 492) >>
	<< Calculating on displaced geometry 275 (of 492) >>
	<< Calculating on displaced geometry 276 (of 492) >>
	<< Calculating on displaced geometry 277 (of 492) >>
	<< Calculating on displaced geometry 278 (of 492) >>
	<< Calculating on displaced geometry 279 (of 492) >>
	<< Calculating on displaced geometry 280 (of 492) >>
	<< Calculating on displaced geometry 281 (of 492) >>
	<< Calculating on displaced geometry 282 (of 492) >>
	<< Calculating on displaced geometry 283 (of 492) >>
	<< Calculating on displaced geometry 284 (of 492) >>
	<< Calculating on displaced geometry 285 (of 492) >>
	<< Calculating on displaced geometry 286 (of 492) >>
	<< Calculating on displaced geometry 287 (of 492) >>
	<< Calculating on displaced geometry 288 (of 492) >>
	<< Calculating on displaced geometry 289 (of 492) >>
	<< Calculating on displaced geometry 290 (of 492) >>
	<< Calculating on displaced geometry 291 (of 492) >>
	<< Calculating on displaced geometry 292 (of 492) >>
	<< Calculating on displaced geometry 293 (of 492) >>
	<< Calculating on displaced geometry 294 (of 492) >>
	<< Calculating on displaced geometry 295 (of 492) >>
	<< Calculating on displaced geometry 296 (of 492) >>
	<< Calculating on displaced geometry 297 (of 492) >>
	<< Calculating on displaced geometry 298 (of 492) >>
	<< Calculating on displaced geometry 299 (of 492) >>
	<< Calculating on displaced geometry 300 (of 492) >>
	<< Calculating on displaced geometry 301 (of 492) >>
	<< Calculating on displaced geometry 302 (of 492) >>
	<< Calculating on displaced geometry 303 (of 492) >>
	<< Calculating on displaced geometry 304 (of 492) >>
	<< Calculating on displaced geometry 305 (of 492) >>
	<< Calculating on displaced geometry 306 (of 492) >>
	<< Calculating on displaced geometry 307 (of 492) >>
	<< Calculating on displaced geometry 308 (of 492) >>
	<< Calculating on displaced geometry 309 (of 492) >>
	<< Calculating on displaced geometry 310 (of 492) >>
	<< Calculating on displaced geometry 311 (of 492) >>
	<< Calculating on displaced geometry 312 (of 492) >>
	<< Calculating on displaced geometry 313 (of 492) >>
	<< Calculating on displaced geometry 314 (of 492) >>
	<< Calculating on displaced geometry 315 (of 492) >>
	<< Calculating on displaced geometry 316 (of 492) >>
	<< Calculating on displaced geometry 317 (of 492) >>
	<< Calculating on displaced geometry 318 (of 492) >>
	<< Calculating on displaced geometry 319 (of 492) >>
	<< Calculating on displaced geometry 320 (of 492) >>
	<< Calculating on displaced geometry 321 (of 492) >>
	<< Calculating on displaced geometry 323 (of 492) >>
	<< Calculating on displaced geometry 322 (of 492) >>
	<< Calculating on displaced geometry 324 (of 492) >>
	<< Calculating on displaced geometry 325 (of 492) >>
	<< Calculating on displaced geometry 326 (of 492) >>
	<< Calculating on displaced geometry 327 (of 492) >>
	<< Calculating on displaced geometry 328 (of 492) >>
	<< Calculating on displaced geometry 329 (of 492) >>
	<< Calculating on displaced geometry 330 (of 492) >>
	<< Calculating on displaced geometry 331 (of 492) >>
	<< Calculating on displaced geometry 332 (of 492) >>
	<< Calculating on displaced geometry 333 (of 492) >>
	<< Calculating on displaced geometry 334 (of 492) >>
	<< Calculating on displaced geometry 335 (of 492) >>
	<< Calculating on displaced geometry 336 (of 492) >>
	<< Calculating on displaced geometry 337 (of 492) >>
	<< Calculating on displaced geometry 338 (of 492) >>
	<< Calculating on displaced geometry 339 (of 492) >>
	<< Calculating on displaced geometry 340 (of 492) >>
	<< Calculating on displaced geometry 341 (of 492) >>
	<< Calculating on displaced geometry 342 (of 492) >>
	<< Calculating on displaced geometry 343 (of 492) >>
	<< Calculating on displaced geometry 344 (of 492) >>
	<< Calculating on displaced geometry 345 (of 492) >>
	<< Calculating on displaced geometry 346 (of 492) >>
	<< Calculating on displaced geometry 347 (of 492) >>
	<< Calculating on displaced geometry 348 (of 492) >>
	<< Calculating on displaced geometry 349 (of 492) >>
	<< Calculating on displaced geometry 350 (of 492) >>
	<< Calculating on displaced geometry 351 (of 492) >>
	<< Calculating on displaced geometry 352 (of 492) >>
	<< Calculating on displaced geometry 353 (of 492) >>
	<< Calculating on displaced geometry 354 (of 492) >>
	<< Calculating on displaced geometry 355 (of 492) >>
	<< Calculating on displaced geometry 356 (of 492) >>
	<< Calculating on displaced geometry 357 (of 492) >>
	<< Calculating on displaced geometry 358 (of 492) >>
	<< Calculating on displaced geometry 359 (of 492) >>
	<< Calculating on displaced geometry 360 (of 492) >>
	<< Calculating on displaced geometry 361 (of 492) >>
	<< Calculating on displaced geometry 362 (of 492) >>
	<< Calculating on displaced geometry 363 (of 492) >>
	<< Calculating on displaced geometry 364 (of 492) >>
	<< Calculating on displaced geometry 365 (of 492) >>
	<< Calculating on displaced geometry 366 (of 492) >>
	<< Calculating on displaced geometry 367 (of 492) >>
	<< Calculating on displaced geometry 368 (of 492) >>
	<< Calculating on displaced geometry 369 (of 492) >>
	<< Calculating on displaced geometry 370 (of 492) >>
	<< Calculating on displaced geometry 371 (of 492) >>
	<< Calculating on displaced geometry 372 (of 492) >>
	<< Calculating on displaced geometry 373 (of 492) >>
	<< Calculating on displaced geometry 374 (of 492) >>
	<< Calculating on displaced geometry 375 (of 492) >>
	<< Calculating on displaced geometry 376 (of 492) >>
	<< Calculating on displaced geometry 377 (of 492) >>
	<< Calculating on displaced geometry 378 (of 492) >>
	<< Calculating on displaced geometry 379 (of 492) >>
	<< Calculating on displaced geometry 380 (of 492) >>
	<< Calculating on displaced geometry 381 (of 492) >>
	<< Calculating on displaced geometry 382 (of 492) >>
	<< Calculating on displaced geometry 383 (of 492) >>
	<< Calculating on displaced geometry 384 (of 492) >>
	<< Calculating on displaced geometry 385 (of 492) >>
	<< Calculating on displaced geometry 386 (of 492) >>
	<< Calculating on displaced geometry 387 (of 492) >>
	<< Calculating on displaced geometry 388 (of 492) >>
	<< Calculating on displaced geometry 389 (of 492) >>
	<< Calculating on displaced geometry 390 (of 492) >>
	<< Calculating on displaced geometry 391 (of 492) >>
	<< Calculating on displaced geometry 392 (of 492) >>
	<< Calculating on displaced geometry 393 (of 492) >>
	<< Calculating on displaced geometry 394 (of 492) >>
	<< Calculating on displaced geometry 395 (of 492) >>
	<< Calculating on displaced geometry 396 (of 492) >>
	<< Calculating on displaced geometry 397 (of 492) >>
	<< Calculating on displaced geometry 398 (of 492) >>
	<< Calculating on displaced geometry 399 (of 492) >>
	<< Calculating on displaced geometry 400 (of 492) >>
	<< Calculating on displaced geometry 401 (of 492) >>
	<< Calculating on displaced geometry 402 (of 492) >>
	<< Calculating on displaced geometry 403 (of 492) >>
	<< Calculating on displaced geometry 404 (of 492) >>
	<< Calculating on displaced geometry 405 (of 492) >>
	<< Calculating on displaced geometry 406 (of 492) >>
	<< Calculating on displaced geometry 407 (of 492) >>
	<< Calculating on displaced geometry 408 (of 492) >>
	<< Calculating on displaced geometry 409 (of 492) >>
	<< Calculating on displaced geometry 410 (of 492) >>
	<< Calculating on displaced geometry 411 (of 492) >>
	<< Calculating on displaced geometry 412 (of 492) >>
	<< Calculating on displaced geometry 413 (of 492) >>
	<< Calculating on displaced geometry 414 (of 492) >>
	<< Calculating on displaced geometry 415 (of 492) >>
	<< Calculating on displaced geometry 416 (of 492) >>
	<< Calculating on displaced geometry 417 (of 492) >>
	<< Calculating on displaced geometry 418 (of 492) >>
	<< Calculating on displaced geometry 419 (of 492) >>
	<< Calculating on displaced geometry 421 (of 492) >>
	<< Calculating on displaced geometry 420 (of 492) >>
	<< Calculating on displaced geometry 422 (of 492) >>
	<< Calculating on displaced geometry 423 (of 492) >>
	<< Calculating on displaced geometry 424 (of 492) >>
	<< Calculating on displaced geometry 425 (of 492) >>
	<< Calculating on displaced geometry 426 (of 492) >>
	<< Calculating on displaced geometry 427 (of 492) >>
	<< Calculating on displaced geometry 428 (of 492) >>
	<< Calculating on displaced geometry 429 (of 492) >>
	<< Calculating on displaced geometry 430 (of 492) >>
	<< Calculating on displaced geometry 431 (of 492) >>
	<< Calculating on displaced geometry 432 (of 492) >>
	<< Calculating on displaced geometry 433 (of 492) >>
	<< Calculating on displaced geometry 434 (of 492) >>
	<< Calculating on displaced geometry 435 (of 492) >>
	<< Calculating on displaced geometry 436 (of 492) >>
	<< Calculating on displaced geometry 437 (of 492) >>
	<< Calculating on displaced geometry 438 (of 492) >>
	<< Calculating on displaced geometry 439 (of 492) >>
	<< Calculating on displaced geometry 440 (of 492) >>
	<< Calculating on displaced geometry 441 (of 492) >>
	<< Calculating on displaced geometry 442 (of 492) >>
	<< Calculating on displaced geometry 443 (of 492) >>
	<< Calculating on displaced geometry 445 (of 492) >>
	<< Calculating on displaced geometry 444 (of 492) >>
	<< Calculating on displaced geometry 446 (of 492) >>
	<< Calculating on displaced geometry 447 (of 492) >>
	<< Calculating on displaced geometry 448 (of 492) >>
	<< Calculating on displaced geometry 449 (of 492) >>
	<< Calculating on displaced geometry 450 (of 492) >>
	<< Calculating on displaced geometry 451 (of 492) >>
	<< Calculating on displaced geometry 452 (of 492) >>
	<< Calculating on displaced geometry 453 (of 492) >>
	<< Calculating on displaced geometry 454 (of 492) >>
	<< Calculating on displaced geometry 455 (of 492) >>
	<< Calculating on displaced geometry 456 (of 492) >>
	<< Calculating on displaced geometry 457 (of 492) >>
	<< Calculating on displaced geometry 458 (of 492) >>
	<< Calculating on displaced geometry 459 (of 492) >>
	<< Calculating on displaced geometry 460 (of 492) >>
	<< Calculating on displaced geometry 461 (of 492) >>
	<< Calculating on displaced geometry 462 (of 492) >>
	<< Calculating on displaced geometry 463 (of 492) >>
	<< Calculating on displaced geometry 464 (of 492) >>
	<< Calculating on displaced geometry 465 (of 492) >>
	<< Calculating on displaced geometry 466 (of 492) >>
	<< Calculating on displaced geometry 467 (of 492) >>
	<< Calculating on displaced geometry 468 (of 492) >>
	<< Calculating on displaced geometry 469 (of 492) >>
	<< Calculating on displaced geometry 470 (of 492) >>
	<< Calculating on displaced geometry 471 (of 492) >>
	<< Calculating on displaced geometry 472 (of 492) >>
	<< Calculating on displaced geometry 473 (of 492) >>
	<< Calculating on displaced geometry 474 (of 492) >>
	<< Calculating on displaced geometry 475 (of 492) >>
	<< Calculating on displaced geometry 476 (of 492) >>
	<< Calculating on displaced geometry 477 (of 492) >>
	<< Calculating on displaced geometry 478 (of 492) >>
	<< Calculating on displaced geometry 479 (of 492) >>
	<< Calculating on displaced geometry 480 (of 492) >>
	<< Calculating on displaced geometry 481 (of 492) >>
	<< Calculating on displaced geometry 482 (of 492) >>
	<< Calculating on displaced geometry 483 (of 492) >>
	<< Calculating on displaced geometry 484 (of 492) >>
	<< Calculating on displaced geometry 485 (of 492) >>
	<< Calculating on displaced geometry 486 (of 492) >>
	<< Calculating on displaced geometry 487 (of 492) >>
	<< Calculating on displaced geometry 488 (of 492) >>
	<< Calculating on displaced geometry 489 (of 492) >>
	<< Calculating on displaced geometry 490 (of 492) >>
	<< Calculating on displaced geometry 491 (of 492) >>
	<< Calculating on displaced geometry 492 (of 492) >>

-----------------------
VIBRATIONAL FREQUENCIES
-----------------------

Scaling factor for frequencies =  1.000000000 (already applied!)

   0:         0.00 cm**-1
   1:         0.00 cm**-1
   2:         0.00 cm**-1
   3:         0.00 cm**-1
   4:         0.00 cm**-1
   5:         0.00 cm**-1
   6:        -3.64 cm**-1 ***imaginary mode***
   7:        14.95 cm**-1
   8:        20.48 cm**-1
   9:        24.08 cm**-1
  10:        27.48 cm**-1
  11:        28.33 cm**-1
  12:        33.84 cm**-1
  13:        42.86 cm**-1
  14:        44.17 cm**-1
  15:        45.92 cm**-1
  16:        53.77 cm**-1
  17:        61.19 cm**-1
  18:        67.09 cm**-1
  19:        69.93 cm**-1
  20:        73.81 cm**-1
  21:        97.84 cm**-1
  22:        99.82 cm**-1
  23:       109.25 cm**-1
  24:       115.56 cm**-1
  25:       121.77 cm**-1
  26:       126.90 cm**-1
  27:       140.01 cm**-1
  28:       162.52 cm**-1
  29:       170.48 cm**-1
  30:       173.38 cm**-1
  31:       185.12 cm**-1
  32:       201.80 cm**-1
  33:       206.05 cm**-1
  34:       208.22 cm**-1
  35:       218.43 cm**-1
  36:       237.20 cm**-1
  37:       243.65 cm**-1
  38:       250.44 cm**-1
  39:       270.02 cm**-1
  40:       282.25 cm**-1
  41:       284.82 cm**-1
  42:       300.71 cm**-1
  43:       309.68 cm**-1
  44:       319.54 cm**-1
  45:       330.04 cm**-1
  46:       341.19 cm**-1
  47:       361.60 cm**-1
  48:       364.68 cm**-1
  49:       372.37 cm**-1
  50:       383.82 cm**-1
  51:       398.10 cm**-1
  52:       412.34 cm**-1
  53:       413.35 cm**-1
  54:       414.21 cm**-1
  55:       418.17 cm**-1
  56:       424.88 cm**-1
  57:       439.60 cm**-1
  58:       446.38 cm**-1
  59:       447.06 cm**-1
  60:       457.28 cm**-1
  61:       480.02 cm**-1
  62:       487.56 cm**-1
  63:       500.09 cm**-1
  64:       516.07 cm**-1
  65:       518.79 cm**-1
  66:       524.96 cm**-1
  67:       545.67 cm**-1
  68:       564.03 cm**-1
  69:       587.94 cm**-1
  70:       608.41 cm**-1
  71:       626.35 cm**-1
  72:       626.48 cm**-1
  73:       628.63 cm**-1
  74:       655.13 cm**-1
  75:       658.47 cm**-1
  76:       684.71 cm**-1
  77:       698.75 cm**-1
  78:       704.38 cm**-1
  79:       708.11 cm**-1
  80:       718.67 cm**-1
  81:       722.75 cm**-1
  82:       724.47 cm**-1
  83:       726.86 cm**-1
  84:       746.65 cm**-1
  85:       764.22 cm**-1
  86:       769.86 cm**-1
  87:       781.67 cm**-1
  88:       801.75 cm**-1
  89:       805.40 cm**-1
  90:       825.25 cm**-1
  91:       829.70 cm**-1
  92:       839.49 cm**-1
  93:       845.09 cm**-1
  94:       848.24 cm**-1
  95:       865.38 cm**-1
  96:       867.52 cm**-1
  97:       870.51 cm**-1
  98:       870.85 cm**-1
  99:       874.77 cm**-1
 100:       893.00 cm**-1
 101:       913.62 cm**-1
 102:       932.83 cm**-1
 103:       938.64 cm**-1
 104:       939.62 cm**-1
 105:       944.10 cm**-1
 106:       948.72 cm**-1
 107:       952.70 cm**-1
 108:       956.66 cm**-1
 109:       958.05 cm**-1
 110:       960.29 cm**-1
 111:       971.82 cm**-1
 112:       972.12 cm**-1
 113:       983.74 cm**-1
 114:       999.31 cm**-1
 115:      1004.05 cm**-1
 116:      1005.12 cm**-1
 117:      1016.42 cm**-1
 118:      1022.70 cm**-1
 119:      1022.81 cm**-1
 120:      1023.39 cm**-1
 121:      1026.56 cm**-1
 122:      1028.56 cm**-1
 123:      1030.70 cm**-1
 124:      1041.04 cm**-1
 125:      1045.45 cm**-1
 126:      1052.99 cm**-1
 127:      1054.44 cm**-1
 128:      1054.54 cm**-1
 129:      1055.20 cm**-1
 130:      1085.47 cm**-1
 131:      1097.70 cm**-1
 132:      1105.04 cm**-1
 133:      1107.68 cm**-1
 134:      1108.69 cm**-1
 135:      1134.26 cm**-1
 136:      1144.24 cm**-1
 137:      1147.44 cm**-1
 138:      1162.97 cm**-1
 139:      1164.88 cm**-1
 140:      1169.37 cm**-1
 141:      1171.11 cm**-1
 142:      1173.07 cm**-1
 143:      1181.17 cm**-1
 144:      1184.15 cm**-1
 145:      1187.56 cm**-1
 146:      1197.88 cm**-1
 147:      1218.24 cm**-1
 148:      1227.21 cm**-1
 149:      1228.50 cm**-1
 150:      1231.52 cm**-1
 151:      1247.17 cm**-1
 152:      1252.97 cm**-1
 153:      1257.97 cm**-1
 154:      1268.77 cm**-1
 155:      1284.98 cm**-1
 156:      1301.70 cm**-1
 157:      1318.66 cm**-1
 158:      1327.07 cm**-1
 159:      1337.78 cm**-1
 160:      1343.96 cm**-1
 161:      1347.88 cm**-1
 162:      1351.89 cm**-1
 163:      1360.37 cm**-1
 164:      1372.94 cm**-1
 165:      1375.23 cm**-1
 166:      1375.92 cm**-1
 167:      1379.04 cm**-1
 168:      1380.20 cm**-1
 169:      1384.87 cm**-1
 170:      1384.93 cm**-1
 171:      1401.70 cm**-1
 172:      1405.59 cm**-1
 173:      1419.79 cm**-1
 174:      1449.34 cm**-1
 175:      1449.40 cm**-1
 176:      1455.83 cm**-1
 177:      1457.73 cm**-1
 178:      1462.62 cm**-1
 179:      1464.94 cm**-1
 180:      1467.37 cm**-1
 181:      1469.38 cm**-1
 182:      1475.24 cm**-1
 183:      1477.05 cm**-1
 184:      1485.43 cm**-1
 185:      1485.98 cm**-1
 186:      1487.55 cm**-1
 187:      1487.57 cm**-1
 188:      1492.11 cm**-1
 189:      1493.92 cm**-1
 190:      1513.83 cm**-1
 191:      1527.19 cm**-1
 192:      1530.12 cm**-1
 193:      1531.72 cm**-1
 194:      1551.87 cm**-1
 195:      1637.69 cm**-1
 196:      1646.35 cm**-1
 197:      1646.58 cm**-1
 198:      1650.57 cm**-1
 199:      1662.23 cm**-1
 200:      1663.92 cm**-1
 201:      1664.73 cm**-1
 202:      1665.00 cm**-1
 203:      1713.43 cm**-1
 204:      1732.61 cm**-1
 205:      1813.46 cm**-1
 206:      3042.44 cm**-1
 207:      3043.01 cm**-1
 208:      3046.42 cm**-1
 209:      3047.09 cm**-1
 210:      3049.96 cm**-1
 211:      3051.40 cm**-1
 212:      3066.28 cm**-1
 213:      3109.39 cm**-1
 214:      3111.89 cm**-1
 215:      3117.52 cm**-1
 216:      3120.21 cm**-1
 217:      3127.14 cm**-1
 218:      3130.54 cm**-1
 219:      3130.66 cm**-1
 220:      3133.49 cm**-1
 221:      3137.98 cm**-1
 222:      3152.41 cm**-1
 223:      3157.21 cm**-1
 224:      3168.22 cm**-1
 225:      3184.60 cm**-1
 226:      3188.79 cm**-1
 227:      3190.66 cm**-1
 228:      3195.12 cm**-1
 229:      3198.33 cm**-1
 230:      3198.60 cm**-1
 231:      3203.99 cm**-1
 232:      3204.81 cm**-1
 233:      3206.22 cm**-1
 234:      3209.81 cm**-1
 235:      3212.05 cm**-1
 236:      3212.38 cm**-1
 237:      3215.22 cm**-1
 238:      3220.09 cm**-1
 239:      3224.40 cm**-1
 240:      3227.65 cm**-1
 241:      3228.26 cm**-1
 242:      3228.62 cm**-1
 243:      3230.39 cm**-1
 244:      3417.28 cm**-1
 245:      3629.59 cm**-1


------------
NORMAL MODES
------------

These modes are the cartesian displacements weighted by the diagonal matrix
M(i,i)=1/sqrt(m[i]) where m[i] is the mass of the displaced atom
Thus, these vectors are normalized but *not* orthogonal

                  0          1          2          3          4          5    
      0       0.000000   0.000000   0.000000   0.000000   0.000000   0.000000
      1       0.000000   0.000000   0.000000   0.000000   0.000000   0.000000
      2       0.000000   0.000000   0.000000   0.000000   0.000000   0.000000
      3       0.000000   0.000000   0.000000   0.000000   0.000000   0.000000
      4       0.000000   0.000000   0.000000   0.000000   0.000000   0.000000
      5       0.000000   0.000000   0.000000   0.000000   0.000000   0.000000
      6       0.000000   0.000000   0.000000   0.000000   0.000000   0.000000
      7       0.000000   0.000000   0.000000   0.000000   0.000000   0.000000
      8       0.000000   0.000000   0.000000   0.000000   0.000000   0.000000
      9       0.000000   0.000000   0.000000   0.000000   0.000000   0.000000
     10       0.000000   0.000000   0.000000   0.000000   0.000000   0.000000
     11       0.000000   0.000000   0.000000   0.000000   0.000000   0.000000
     12       0.000000   0.000000   0.000000   0.000000   0.000000   0.000000
     13       0.000000   0.000000   0.000000   0.000000   0.000000   0.000000
     14       0.000000   0.000000   0.000000   0.000000   0.000000   0.000000
     15       0.000000   0.000000   0.000000   0.000000   0.000000   0.000000
     16       0.000000   0.000000   0.000000   0.000000   0.000000   0.000000
     17       0.000000   0.000000   0.000000   0.000000   0.000000   0.000000
     18       0.000000   0.000000   0.000000   0.000000   0.000000   0.000000
     19       0.000000   0.000000   0.000000   0.000000   0.000000   0.000000
     20       0.000000   0.000000   0.000000   0.000000   0.000000   0.000000
     21       0.000000   0.000000   0.000000   0.000000   0.000000   0.000000
     22       0.000000   0.000000   0.000000   0.000000   0.000000   0.000000
     23       0.000000   0.000000   0.000000   0.000000   0.000000   0.000000
     24       0.000000   0.000000   0.000000   0.000000   0.000000   0.000000
     25       0.000000   0.000000   0.000000   0.000000   0.000000   0.000000
     26       0.000000   0.000000   0.000000   0.000000   0.000000   0.000000
     27       0.000000   0.000000   0.000000   0.000000   0.000000   0.000000
     28       0.000000   0.000000   0.000000   0.000000   0.000000   0.000000
     29       0.000000   0.000000   0.000000   0.000000   0.000000   0.000000
     30       0.000000   0.000000   0.000000   0.000000   0.000000   0.000000
     31       0.000000   0.000000   0.000000   0.000000   0.000000   0.000000
     32       0.000000   0.000000   0.000000   0.000000   0.000000   0.000000
     33       0.000000   0.000000   0.000000   0.000000   0.000000   0.000000
     34       0.000000   0.000000   0.000000   0.000000   0.000000   0.000000
     35       0.000000   0.000000   0.000000   0.000000   0.000000   0.000000
     36       0.000000   0.000000   0.000000   0.000000   0.000000   0.000000
     37       0.000000   0.000000   0.000000   0.000000   0.000000   0.000000
     38       0.000000   0.000000   0.000000   0.000000   0.000000   0.000000
     39       0.000000   0.000000   0.000000   0.000000   0.000000   0.000000
     40       0.000000   0.000000   0.000000   0.000000   0.000000   0.000000
     41       0.000000   0.000000   0.000000   0.000000   0.000000   0.000000
     42       0.000000   0.000000   0.000000   0.000000   0.000000   0.000000
     43       0.000000   0.000000   0.000000   0.000000   0.000000   0.000000
     44       0.000000   0.000000   0.000000   0.000000   0.000000   0.000000
     45       0.000000   0.000000   0.000000   0.000000   0.000000   0.000000
     46       0.000000   0.000000   0.000000   0.000000   0.000000   0.000000
     47       0.000000   0.000000   0.000000   0.000000   0.000000   0.000000
     48       0.000000   0.000000   0.000000   0.000000   0.000000   0.000000
     49       0.000000   0.000000   0.000000   0.000000   0.000000   0.000000
     50       0.000000   0.000000   0.000000   0.000000   0.000000   0.000000
     51       0.000000   0.000000   0.000000   0.000000   0.000000   0.000000
     52       0.000000   0.000000   0.000000   0.000000   0.000000   0.000000
     53       0.000000   0.000000   0.000000   0.000000   0.000000   0.000000
     54       0.000000   0.000000   0.000000   0.000000   0.000000   0.000000
     55       0.000000   0.000000   0.000000   0.000000   0.000000   0.000000
     56       0.000000   0.000000   0.000000   0.000000   0.000000   0.000000
     57       0.000000   0.000000   0.000000   0.000000   0.000000   0.000000
     58       0.000000   0.000000   0.000000   0.000000   0.000000   0.000000
     59       0.000000   0.000000   0.000000   0.000000   0.000000   0.000000
     60       0.000000   0.000000   0.000000   0.000000   0.000000   0.000000
     61       0.000000   0.000000   0.000000   0.000000   0.000000   0.000000
     62       0.000000   0.000000   0.000000   0.000000   0.000000   0.000000
     63       0.000000   0.000000   0.000000   0.000000   0.000000   0.000000
     64       0.000000   0.000000   0.000000   0.000000   0.000000   0.000000
     65       0.000000   0.000000   0.000000   0.000000   0.000000   0.000000
     66       0.000000   0.000000   0.000000   0.000000   0.000000   0.000000
     67       0.000000   0.000000   0.000000   0.000000   0.000000   0.000000
     68       0.000000   0.000000   0.000000   0.000000   0.000000   0.000000
     69       0.000000   0.000000   0.000000   0.000000   0.000000   0.000000
     70       0.000000   0.000000   0.000000   0.000000   0.000000   0.000000
     71       0.000000   0.000000   0.000000   0.000000   0.000000   0.000000
     72       0.000000   0.000000   0.000000   0.000000   0.000000   0.000000
     73       0.000000   0.000000   0.000000   0.000000   0.000000   0.000000
     74       0.000000   0.000000   0.000000   0.000000   0.000000   0.000000
     75       0.000000   0.000000   0.000000   0.000000   0.000000   0.000000
     76       0.000000   0.000000   0.000000   0.000000   0.000000   0.000000
     77       0.000000   0.000000   0.000000   0.000000   0.000000   0.000000
     78       0.000000   0.000000   0.000000   0.000000   0.000000   0.000000
     79       0.000000   0.000000   0.000000   0.000000   0.000000   0.000000
     80       0.000000   0.000000   0.000000   0.000000   0.000000   0.000000
     81       0.000000   0.000000   0.000000   0.000000   0.000000   0.000000
     82       0.000000   0.000000   0.000000   0.000000   0.000000   0.000000
     83       0.000000   0.000000   0.000000   0.000000   0.000000   0.000000
     84       0.000000   0.000000   0.000000   0.000000   0.000000   0.000000
     85       0.000000   0.000000   0.000000   0.000000   0.000000   0.000000
     86       0.000000   0.000000   0.000000   0.000000   0.000000   0.000000
     87       0.000000   0.000000   0.000000   0.000000   0.000000   0.000000
     88       0.000000   0.000000   0.000000   0.000000   0.000000   0.000000
     89       0.000000   0.000000   0.000000   0.000000   0.000000   0.000000
     90       0.000000   0.000000   0.000000   0.000000   0.000000   0.000000
     91       0.000000   0.000000   0.000000   0.000000   0.000000   0.000000
     92       0.000000   0.000000   0.000000   0.000000   0.000000   0.000000
     93       0.000000   0.000000   0.000000   0.000000   0.000000   0.000000
     94       0.000000   0.000000   0.000000   0.000000   0.000000   0.000000
     95       0.000000   0.000000   0.000000   0.000000   0.000000   0.000000
     96       0.000000   0.000000   0.000000   0.000000   0.000000   0.000000
     97       0.000000   0.000000   0.000000   0.000000   0.000000   0.000000
     98       0.000000   0.000000   0.000000   0.000000   0.000000   0.000000
     99       0.000000   0.000000   0.000000   0.000000   0.000000   0.000000
    100       0.000000   0.000000   0.000000   0.000000   0.000000   0.000000
    101       0.000000   0.000000   0.000000   0.000000   0.000000   0.000000
    102       0.000000   0.000000   0.000000   0.000000   0.000000   0.000000
    103       0.000000   0.000000   0.000000   0.000000   0.000000   0.000000
    104       0.000000   0.000000   0.000000   0.000000   0.000000   0.000000
    105       0.000000   0.000000   0.000000   0.000000   0.000000   0.000000
    106       0.000000   0.000000   0.000000   0.000000   0.000000   0.000000
    107       0.000000   0.000000   0.000000   0.000000   0.000000   0.000000
    108       0.000000   0.000000   0.000000   0.000000   0.000000   0.000000
    109       0.000000   0.000000   0.000000   0.000000   0.000000   0.000000
    110       0.000000   0.000000   0.000000   0.000000   0.000000   0.000000
    111       0.000000   0.000000   0.000000   0.000000   0.000000   0.000000
    112       0.000000   0.000000   0.000000   0.000000   0.000000   0.000000
    113       0.000000   0.000000   0.000000   0.000000   0.000000   0.000000
    114       0.000000   0.000000   0.000000   0.000000   0.000000   0.000000
    115       0.000000   0.000000   0.000000   0.000000   0.000000   0.000000
    116       0.000000   0.000000   0.000000   0.000000   0.000000   0.000000
    117       0.000000   0.000000   0.000000   0.000000   0.000000   0.000000
    118       0.000000   0.000000   0.000000   0.000000   0.000000   0.000000
    119       0.000000   0.000000   0.000000   0.000000   0.000000   0.000000
    120       0.000000   0.000000   0.000000   0.000000   0.000000   0.000000
    121       0.000000   0.000000   0.000000   0.000000   0.000000   0.000000
    122       0.000000   0.000000   0.000000   0.000000   0.000000   0.000000
    123       0.000000   0.000000   0.000000   0.000000   0.000000   0.000000
    124       0.000000   0.000000   0.000000   0.000000   0.000000   0.000000
    125       0.000000   0.000000   0.000000   0.000000   0.000000   0.000000
    126       0.000000   0.000000   0.000000   0.000000   0.000000   0.000000
    127       0.000000   0.000000   0.000000   0.000000   0.000000   0.000000
    128       0.000000   0.000000   0.000000   0.000000   0.000000   0.000000
    129       0.000000   0.000000   0.000000   0.000000   0.000000   0.000000
    130       0.000000   0.000000   0.000000   0.000000   0.000000   0.000000
    131       0.000000   0.000000   0.000000   0.000000   0.000000   0.000000
    132       0.000000   0.000000   0.000000   0.000000   0.000000   0.000000
    133       0.000000   0.000000   0.000000   0.000000   0.000000   0.000000
    134       0.000000   0.000000   0.000000   0.000000   0.000000   0.000000
    135       0.000000   0.000000   0.000000   0.000000   0.000000   0.000000
    136       0.000000   0.000000   0.000000   0.000000   0.000000   0.000000
    137       0.000000   0.000000   0.000000   0.000000   0.000000   0.000000
    138       0.000000   0.000000   0.000000   0.000000   0.000000   0.000000
    139       0.000000   0.000000   0.000000   0.000000   0.000000   0.000000
    140       0.000000   0.000000   0.000000   0.000000   0.000000   0.000000
    141       0.000000   0.000000   0.000000   0.000000   0.000000   0.000000
    142       0.000000   0.000000   0.000000   0.000000   0.000000   0.000000
    143       0.000000   0.000000   0.000000   0.000000   0.000000   0.000000
    144       0.000000   0.000000   0.000000   0.000000   0.000000   0.000000
    145       0.000000   0.000000   0.000000   0.000000   0.000000   0.000000
    146       0.000000   0.000000   0.000000   0.000000   0.000000   0.000000
    147       0.000000   0.000000   0.000000   0.000000   0.000000   0.000000
    148       0.000000   0.000000   0.000000   0.000000   0.000000   0.000000
    149       0.000000   0.000000   0.000000   0.000000   0.000000   0.000000
    150       0.000000   0.000000   0.000000   0.000000   0.000000   0.000000
    151       0.000000   0.000000   0.000000   0.000000   0.000000   0.000000
    152       0.000000   0.000000   0.000000   0.000000   0.000000   0.000000
    153       0.000000   0.000000   0.000000   0.000000   0.000000   0.000000
    154       0.000000   0.000000   0.000000   0.000000   0.000000   0.000000
    155       0.000000   0.000000   0.000000   0.000000   0.000000   0.000000
    156       0.000000   0.000000   0.000000   0.000000   0.000000   0.000000
    157       0.000000   0.000000   0.000000   0.000000   0.000000   0.000000
    158       0.000000   0.000000   0.000000   0.000000   0.000000   0.000000
    159       0.000000   0.000000   0.000000   0.000000   0.000000   0.000000
    160       0.000000   0.000000   0.000000   0.000000   0.000000   0.000000
    161       0.000000   0.000000   0.000000   0.000000   0.000000   0.000000
    162       0.000000   0.000000   0.000000   0.000000   0.000000   0.000000
    163       0.000000   0.000000   0.000000   0.000000   0.000000   0.000000
    164       0.000000   0.000000   0.000000   0.000000   0.000000   0.000000
    165       0.000000   0.000000   0.000000   0.000000   0.000000   0.000000
    166       0.000000   0.000000   0.000000   0.000000   0.000000   0.000000
    167       0.000000   0.000000   0.000000   0.000000   0.000000   0.000000
    168       0.000000   0.000000   0.000000   0.000000   0.000000   0.000000
    169       0.000000   0.000000   0.000000   0.000000   0.000000   0.000000
    170       0.000000   0.000000   0.000000   0.000000   0.000000   0.000000
    171       0.000000   0.000000   0.000000   0.000000   0.000000   0.000000
    172       0.000000   0.000000   0.000000   0.000000   0.000000   0.000000
    173       0.000000   0.000000   0.000000   0.000000   0.000000   0.000000
    174       0.000000   0.000000   0.000000   0.000000   0.000000   0.000000
    175       0.000000   0.000000   0.000000   0.000000   0.000000   0.000000
    176       0.000000   0.000000   0.000000   0.000000   0.000000   0.000000
    177       0.000000   0.000000   0.000000   0.000000   0.000000   0.000000
    178       0.000000   0.000000   0.000000   0.000000   0.000000   0.000000
    179       0.000000   0.000000   0.000000   0.000000   0.000000   0.000000
    180       0.000000   0.000000   0.000000   0.000000   0.000000   0.000000
    181       0.000000   0.000000   0.000000   0.000000   0.000000   0.000000
    182       0.000000   0.000000   0.000000   0.000000   0.000000   0.000000
    183       0.000000   0.000000   0.000000   0.000000   0.000000   0.000000
    184       0.000000   0.000000   0.000000   0.000000   0.000000   0.000000
    185       0.000000   0.000000   0.000000   0.000000   0.000000   0.000000
    186       0.000000   0.000000   0.000000   0.000000   0.000000   0.000000
    187       0.000000   0.000000   0.000000   0.000000   0.000000   0.000000
    188       0.000000   0.000000   0.000000   0.000000   0.000000   0.000000
    189       0.000000   0.000000   0.000000   0.000000   0.000000   0.000000
    190       0.000000   0.000000   0.000000   0.000000   0.000000   0.000000
    191       0.000000   0.000000   0.000000   0.000000   0.000000   0.000000
    192       0.000000   0.000000   0.000000   0.000000   0.000000   0.000000
    193       0.000000   0.000000   0.000000   0.000000   0.000000   0.000000
    194       0.000000   0.000000   0.000000   0.000000   0.000000   0.000000
    195       0.000000   0.000000   0.000000   0.000000   0.000000   0.000000
    196       0.000000   0.000000   0.000000   0.000000   0.000000   0.000000
    197       0.000000   0.000000   0.000000   0.000000   0.000000   0.000000
    198       0.000000   0.000000   0.000000   0.000000   0.000000   0.000000
    199       0.000000   0.000000   0.000000   0.000000   0.000000   0.000000
    200       0.000000   0.000000   0.000000   0.000000   0.000000   0.000000
    201       0.000000   0.000000   0.000000   0.000000   0.000000   0.000000
    202       0.000000   0.000000   0.000000   0.000000   0.000000   0.000000
    203       0.000000   0.000000   0.000000   0.000000   0.000000   0.000000
    204       0.000000   0.000000   0.000000   0.000000   0.000000   0.000000
    205       0.000000   0.000000   0.000000   0.000000   0.000000   0.000000
    206       0.000000   0.000000   0.000000   0.000000   0.000000   0.000000
    207       0.000000   0.000000   0.000000   0.000000   0.000000   0.000000
    208       0.000000   0.000000   0.000000   0.000000   0.000000   0.000000
    209       0.000000   0.000000   0.000000   0.000000   0.000000   0.000000
    210       0.000000   0.000000   0.000000   0.000000   0.000000   0.000000
    211       0.000000   0.000000   0.000000   0.000000   0.000000   0.000000
    212       0.000000   0.000000   0.000000   0.000000   0.000000   0.000000
    213       0.000000   0.000000   0.000000   0.000000   0.000000   0.000000
    214       0.000000   0.000000   0.000000   0.000000   0.000000   0.000000
    215       0.000000   0.000000   0.000000   0.000000   0.000000   0.000000
    216       0.000000   0.000000   0.000000   0.000000   0.000000   0.000000
    217       0.000000   0.000000   0.000000   0.000000   0.000000   0.000000
    218       0.000000   0.000000   0.000000   0.000000   0.000000   0.000000
    219       0.000000   0.000000   0.000000   0.000000   0.000000   0.000000
    220       0.000000   0.000000   0.000000   0.000000   0.000000   0.000000
    221       0.000000   0.000000   0.000000   0.000000   0.000000   0.000000
    222       0.000000   0.000000   0.000000   0.000000   0.000000   0.000000
    223       0.000000   0.000000   0.000000   0.000000   0.000000   0.000000
    224       0.000000   0.000000   0.000000   0.000000   0.000000   0.000000
    225       0.000000   0.000000   0.000000   0.000000   0.000000   0.000000
    226       0.000000   0.000000   0.000000   0.000000   0.000000   0.000000
    227       0.000000   0.000000   0.000000   0.000000   0.000000   0.000000
    228       0.000000   0.000000   0.000000   0.000000   0.000000   0.000000
    229       0.000000   0.000000   0.000000   0.000000   0.000000   0.000000
    230       0.000000   0.000000   0.000000   0.000000   0.000000   0.000000
    231       0.000000   0.000000   0.000000   0.000000   0.000000   0.000000
    232       0.000000   0.000000   0.000000   0.000000   0.000000   0.000000
    233       0.000000   0.000000   0.000000   0.000000   0.000000   0.000000
    234       0.000000   0.000000   0.000000   0.000000   0.000000   0.000000
    235       0.000000   0.000000   0.000000   0.000000   0.000000   0.000000
    236       0.000000   0.000000   0.000000   0.000000   0.000000   0.000000
    237       0.000000   0.000000   0.000000   0.000000   0.000000   0.000000
    238       0.000000   0.000000   0.000000   0.000000   0.000000   0.000000
    239       0.000000   0.000000   0.000000   0.000000   0.000000   0.000000
    240       0.000000   0.000000   0.000000   0.000000   0.000000   0.000000
    241       0.000000   0.000000   0.000000   0.000000   0.000000   0.000000
    242       0.000000   0.000000   0.000000   0.000000   0.000000   0.000000
    243       0.000000   0.000000   0.000000   0.000000   0.000000   0.000000
    244       0.000000   0.000000   0.000000   0.000000   0.000000   0.000000
    245       0.000000   0.000000   0.000000   0.000000   0.000000   0.000000
                  6          7          8          9         10         11    
      0       0.017792  -0.010225   0.006186   0.006704   0.023665   0.043260
      1       0.004934   0.007192   0.029587  -0.011346  -0.024036  -0.022949
      2      -0.014189  -0.045274   0.024042  -0.003427  -0.008176   0.006229
      3       0.004111   0.019861   0.049698   0.050972   0.009013   0.002754
      4       0.028324  -0.019346   0.023338  -0.050335  -0.030912  -0.000366
      5      -0.004871  -0.054234   0.025731  -0.016448  -0.013029   0.012807
      6       0.027220  -0.012061   0.003232   0.012186   0.026029   0.044035
      7       0.037496   0.007249   0.041108   0.004365  -0.014702  -0.007640
      8       0.015394  -0.074302  -0.024398  -0.034072   0.009692   0.026011
      9       0.000006   0.017435   0.013115   0.012290  -0.018084   0.043040
     10       0.023651  -0.014820   0.033010  -0.017861  -0.025390  -0.018107
     11      -0.009925  -0.030243   0.006198  -0.009257  -0.003558   0.030362
     12       0.011648  -0.007461   0.008998   0.009972   0.019844   0.036796
     13       0.027458   0.005264   0.034540  -0.006478  -0.020944  -0.013951
     14      -0.007229  -0.058387   0.003162  -0.021574   0.005751   0.021363
     15      -0.016020  -0.004347   0.014271   0.006896   0.004783   0.020396
     16       0.037436   0.000937   0.032201  -0.008166  -0.019602  -0.010035
     17      -0.024251  -0.048636   0.008340  -0.014460   0.009954   0.014696
     18      -0.015069  -0.000879   0.014800   0.008074   0.000638   0.023913
     19       0.066079   0.005067   0.030698  -0.006724  -0.009692   0.012272
     20      -0.043710  -0.069094   0.006999  -0.021246   0.028413  -0.014468
     21      -0.059661  -0.034338   0.016306  -0.004820   0.019020  -0.035089
     22       0.022690   0.010616   0.030828   0.001631  -0.032018  -0.022571
     23      -0.021893  -0.031845   0.006124  -0.003028  -0.004570   0.020892
     24      -0.091741  -0.063523   0.026702  -0.019458   0.031161  -0.092065
     25       0.020928   0.010189   0.051643   0.000160  -0.055497  -0.049421
     26      -0.053948  -0.060619   0.022708  -0.017860   0.000102  -0.042649
     27      -0.085796  -0.062842   0.031950  -0.021268   0.027408  -0.089519
     28       0.028309   0.002329   0.068971  -0.010196  -0.059958  -0.058021
     29      -0.082438  -0.096232   0.037508  -0.039387   0.018284  -0.099270
     30      -0.130843  -0.093416   0.030361  -0.031483   0.047501  -0.152458
     31       0.009736   0.019190   0.050400   0.011956  -0.075084  -0.066817
     32      -0.050413  -0.045266   0.020745  -0.005829  -0.018599  -0.037476
     33      -0.155946  -0.116326   0.038684  -0.042824   0.056698  -0.197155
     34       0.007951   0.018234   0.067370   0.010264  -0.094478  -0.089239
     35      -0.076113  -0.068495   0.034157  -0.017700  -0.015140  -0.088969
     36      -0.138063  -0.094071   0.023278  -0.028721   0.051662  -0.155513
     37       0.000714   0.029000   0.027392   0.026038  -0.070557  -0.056478
     38      -0.014538  -0.000966   0.002001   0.021093  -0.041958   0.031883
     39      -0.168271  -0.117127   0.025820  -0.037817   0.063948  -0.201867
     40      -0.007711   0.035802   0.026244   0.035278  -0.085820  -0.070448
     41      -0.011476   0.010938   0.000411   0.030516  -0.056705   0.035791
     42      -0.106158  -0.064861   0.012512  -0.014008   0.040302  -0.098290
     43       0.002084   0.029499   0.005807   0.027883  -0.045481  -0.028750
     44       0.017291   0.027906  -0.014855   0.036037  -0.045899   0.096297
     45      -0.111520  -0.065169   0.006843  -0.011753   0.043726  -0.100386
     46      -0.004609   0.037212  -0.012333   0.038906  -0.041151  -0.020369
     47       0.045940   0.063123  -0.029956   0.057793  -0.063951   0.152131
     48      -0.067175  -0.035161   0.008980  -0.002064   0.023764  -0.038332
     49       0.012693   0.020089   0.007574   0.015853  -0.026383  -0.012387
     50       0.013229   0.012158  -0.012572   0.023769  -0.026977   0.089804
     51      -0.042165  -0.012292   0.000300   0.009560   0.014033   0.006289
     52       0.013259   0.019605  -0.008721   0.018261  -0.005980   0.006823
     53       0.037839   0.034311  -0.025676   0.035695  -0.030586   0.138679
     54       0.072835  -0.028964  -0.018825   0.036539   0.025638   0.040288
     55       0.015839   0.015027   0.057047   0.003046  -0.007737  -0.000642
     56       0.050856  -0.086855  -0.050550  -0.029509  -0.003663   0.011782
     57       0.051137  -0.014817   0.000922   0.003787   0.046233   0.068493
     58       0.001331   0.029715   0.077319  -0.040261   0.022404   0.040377
     59       0.185389  -0.151984  -0.144054   0.085929  -0.063426  -0.072016
     60       0.086450  -0.035963  -0.028645   0.051001   0.018088   0.029498
     61      -0.019409   0.042923   0.098952  -0.066489   0.043818   0.068979
     62       0.228942  -0.176038  -0.170608   0.147573  -0.086809  -0.106845
     63       0.088826  -0.029366  -0.017315   0.024162   0.044223   0.064042
     64      -0.018187   0.037951   0.093690  -0.043769   0.029861   0.049623
     65       0.219075  -0.165917  -0.170413   0.093720  -0.074649  -0.086167
     66      -0.038373   0.031007   0.063535  -0.088459   0.092319   0.133986
     67       0.030827   0.018854   0.054238  -0.043825   0.016831   0.034251
     68       0.207564  -0.161913  -0.160012   0.099863  -0.072321  -0.084331
     69       0.207630  -0.098952  -0.113530   0.178290  -0.043455  -0.056624
     70      -0.017138   0.025092   0.083681   0.015166  -0.002548   0.004244
     71       0.021283  -0.073379  -0.028881  -0.047999   0.008390   0.027896
     72       0.216255  -0.105233  -0.123461   0.200100  -0.057889  -0.075187
     73      -0.028023   0.026121   0.083116   0.037130  -0.020868  -0.017849
     74      -0.084728  -0.021357   0.045174  -0.136619   0.052939   0.090388
     75       0.277406  -0.130927  -0.153437   0.218346  -0.053176  -0.074517
     76      -0.031233   0.029797   0.096255   0.016573   0.002979   0.010192
     77       0.046822  -0.082794  -0.049990  -0.046698  -0.000142   0.018115
     78       0.233968  -0.115240  -0.137497   0.223963  -0.071160  -0.093011
     79      -0.019113   0.027852   0.092851  -0.000253   0.014738   0.024582
     80       0.078817  -0.105456  -0.065080   0.025603  -0.019061  -0.013134
     81       0.021026   0.002451   0.023562  -0.033890   0.066077   0.095480
     82       0.040183  -0.001267   0.030890   0.034531  -0.033731  -0.035120
     83      -0.019369  -0.048057  -0.007543  -0.128992   0.034824   0.066884
     84       0.047533  -0.007273   0.014143  -0.024023   0.063759   0.094759
     85       0.027695   0.005147   0.042082   0.031703  -0.025103  -0.025583
     86       0.016089  -0.064645  -0.033419  -0.119149   0.016876   0.047762
     87       0.050074  -0.013969   0.002227   0.001314   0.046628   0.069395
     88       0.051371  -0.011989   0.016073   0.073327  -0.052422  -0.063898
     89      -0.107877  -0.002379   0.051013  -0.210482   0.082976   0.127659
     90      -0.070823   0.051198   0.084924  -0.130844   0.117827   0.163062
     91       0.059051  -0.008880   0.015499   0.023388  -0.041744  -0.041156
     92      -0.013925  -0.050562  -0.011646  -0.128116   0.032118   0.063970
     93      -0.008153   0.034558  -0.022202   0.001868  -0.060423   0.029018
     94       0.026973  -0.024753   0.051285  -0.013207  -0.011152  -0.002497
     95      -0.013436  -0.019427  -0.013006  -0.012349  -0.012379   0.010271
     96       0.013253   0.060995  -0.049270  -0.027209  -0.061941   0.007619
     97       0.010381  -0.041176   0.062121   0.000618  -0.032584   0.022346
     98       0.003401   0.000367  -0.032287  -0.033787  -0.008792  -0.008442
     99       0.002756   0.077900  -0.091710  -0.030212  -0.119139   0.002747
    100       0.016196  -0.051144   0.085245  -0.000877  -0.007542   0.031683
    101      -0.002721   0.011214  -0.056322  -0.030029  -0.030456  -0.022354
    102       0.018438   0.098644  -0.114505  -0.050998  -0.124220  -0.011392
    103       0.004784  -0.062981   0.093817   0.007908  -0.020720   0.049019
    104       0.009247   0.026393  -0.072050  -0.044519  -0.030682  -0.034750
    105      -0.026321   0.069504  -0.106176  -0.010017  -0.169029   0.012878
    106       0.035660  -0.046214   0.096896  -0.012161   0.031944   0.021234
    107      -0.022466   0.004193  -0.061847  -0.011127  -0.050083  -0.023795
    108      -0.032971   0.083686  -0.140126  -0.013970  -0.213718   0.008051
    109       0.038776  -0.054790   0.115421  -0.012041   0.049817   0.029772
    110      -0.025534   0.013846  -0.081826  -0.010280  -0.066229  -0.035826
    111      -0.046263   0.042631  -0.074661   0.013016  -0.156953   0.026613
    112       0.050551  -0.029703   0.082866  -0.021685   0.044863   0.001877
    113      -0.037520  -0.015316  -0.040055   0.004687  -0.045121  -0.011792
    114      -0.068530   0.034679  -0.081782   0.026819  -0.188911   0.031574
    115       0.065281  -0.024858   0.089208  -0.028838   0.071277  -0.004492
    116      -0.052768  -0.021597  -0.041512   0.018197  -0.056467  -0.014506
    117      -0.037660   0.025244  -0.032540   0.018815  -0.102361   0.034208
    118       0.046567  -0.019276   0.060186  -0.022448   0.023063  -0.009656
    119      -0.033546  -0.027268  -0.015364   0.004221  -0.025492   0.004896
    120      -0.054217   0.004336  -0.007940   0.037649  -0.093837   0.045277
    121       0.059025  -0.006487   0.048882  -0.031161   0.033716  -0.025275
    122      -0.046464  -0.042986   0.002386   0.017794  -0.021969   0.014701
    123       0.048341   0.070774  -0.032809  -0.061157  -0.002614  -0.017734
    124      -0.014143  -0.046780   0.046862   0.020774  -0.081718   0.043607
    125       0.029078   0.010748  -0.028927  -0.065780   0.019886  -0.020490
    126       0.027905   0.047365  -0.013353  -0.029190  -0.017190   0.007871
    127      -0.038323  -0.031480   0.005182   0.038737  -0.126454   0.042627
    128       0.055502   0.030872  -0.038682  -0.102186   0.046137  -0.046152
    129       0.000770   0.045008  -0.038205  -0.003118  -0.084313   0.032801
    130      -0.050651  -0.027816  -0.012190   0.048676  -0.156028   0.048565
    131       0.069892   0.052174  -0.051217  -0.124127   0.085767  -0.082255
    132       0.053715   0.053171   0.004008  -0.056067   0.040840  -0.017256
    133      -0.055782  -0.033819  -0.013603   0.054343  -0.184621   0.065303
    134       0.071833   0.037793  -0.041758  -0.124344   0.045312  -0.050703
    135       0.013488   0.027430   0.007868  -0.002522  -0.017025   0.029197
    136      -0.027512  -0.022536   0.011348   0.027025  -0.072823   0.012657
    137       0.045063   0.018672  -0.031912  -0.085964   0.024877  -0.024938
    138       0.090802   0.076664  -0.004717  -0.102505   0.069379  -0.050206
    139       0.000787  -0.055513   0.071987   0.009549  -0.053196   0.040733
    140       0.013261  -0.022286   0.004186  -0.041774   0.003173   0.014461
    141       0.080979   0.034680   0.038635  -0.083467   0.046187  -0.038557
    142       0.010542  -0.057734   0.078535   0.000101  -0.048660   0.022883
    143      -0.000191  -0.048180   0.027663  -0.022622  -0.015102   0.034785
    144       0.117169   0.085590   0.006023  -0.129574   0.112872  -0.070787
    145      -0.015899  -0.048686   0.051527   0.023775  -0.074452   0.057668
    146       0.036615   0.006349  -0.009055  -0.070554   0.051908   0.002751
    147       0.109555   0.112858  -0.034022  -0.129159   0.104074  -0.068298
    148       0.019092  -0.068888   0.106858  -0.004332  -0.016703   0.039509
    149      -0.008194  -0.052016   0.022464  -0.014189  -0.037273   0.031231
    150       0.065768   0.099568  -0.062671  -0.092772   0.005044  -0.042731
    151      -0.032314  -0.061912   0.049943   0.038583  -0.119973   0.074010
    152       0.047876   0.034931  -0.048237  -0.092928   0.041871  -0.049428
    153       0.036029   0.097411  -0.086706  -0.065096  -0.052929  -0.020986
    154      -0.044815  -0.057173   0.031602   0.048292  -0.146584   0.078651
    155       0.061480   0.060271  -0.072581  -0.113858   0.059164  -0.078787
    156       0.084001   0.119187  -0.076952  -0.120145   0.023410  -0.064148
    157      -0.016441  -0.076885   0.085293   0.027899  -0.086392   0.077604
    158       0.030910   0.022289  -0.043283  -0.069733   0.021860  -0.033335
    159       0.091582   0.104212  -0.046328  -0.118360   0.052243  -0.062803
    160      -0.051691  -0.063970   0.034293   0.055214  -0.161085   0.091293
    161       0.067447   0.041673  -0.043686  -0.118458   0.064079  -0.059301
    162       0.011690   0.003605   0.030231   0.026400   0.011595   0.022901
    163       0.016132  -0.003170   0.010192  -0.021286  -0.003602  -0.002582
    164      -0.012667  -0.040840   0.030028   0.004944  -0.004606   0.002833
    165       0.013651  -0.001939   0.030621   0.013828   0.002277   0.026412
    166       0.012658   0.005690  -0.030001   0.008119   0.062146   0.016932
    167      -0.020334  -0.019584   0.044544   0.050077   0.011841  -0.020309
    168       0.019419  -0.019016   0.005627  -0.024651   0.005917   0.057054
    169       0.008019   0.019402  -0.047903   0.059525   0.108825   0.013806
    170      -0.024572  -0.007153   0.048492   0.086140   0.027983  -0.034695
    171       0.022764  -0.028858  -0.014674  -0.045058   0.017535   0.078772
    172       0.005557   0.024457  -0.030261   0.074041   0.084893  -0.005998
    173      -0.023009  -0.012892   0.041022   0.076633   0.023760  -0.027180
    174       0.020585  -0.023289   0.006792  -0.037148  -0.005692   0.059769
    175       0.007368   0.025915  -0.089196   0.094262   0.189894   0.036263
    176      -0.030596   0.012349   0.061688   0.135488   0.051340  -0.058711
    177       0.025149  -0.036477  -0.013057  -0.067337  -0.002824   0.083826
    178       0.004246   0.035907  -0.102957   0.134086   0.226722   0.034037
    179      -0.033784   0.021856   0.064977   0.163752   0.064186  -0.069989
    180       0.015933  -0.010547   0.032835  -0.010861  -0.020342   0.031862
    181       0.010947   0.019318  -0.112859   0.078162   0.224287   0.061823
    182      -0.032560   0.019691   0.070541   0.149012   0.058904  -0.068117
    183       0.016918  -0.013929   0.033395  -0.020692  -0.029202   0.034084
    184       0.010414   0.024427  -0.144984   0.106249   0.288955   0.079403
    185      -0.037306   0.035020   0.080501   0.187971   0.078296  -0.086528
    186       0.010168   0.006434   0.057662   0.027723  -0.023246   0.001427
    187       0.015236   0.006208  -0.095134   0.026449   0.175156   0.064652
    188      -0.028508   0.007541   0.066796   0.113093   0.041483  -0.054172
    189       0.006634   0.016289   0.077708   0.048246  -0.034256  -0.020316
    190       0.017763   0.001336  -0.112871   0.014102   0.200173   0.083850
    191      -0.030119   0.013434   0.073995   0.124021   0.046773  -0.061998
    192       0.008877   0.010788   0.056841   0.039881  -0.012392  -0.001294
    193       0.016420  -0.000756  -0.053785  -0.008504   0.094202   0.042159
    194      -0.022302  -0.012154   0.053821   0.063555   0.017922  -0.030173
    195       0.004263   0.024042   0.075924   0.069495  -0.014785  -0.024893
    196       0.019934  -0.011084  -0.039220  -0.046893   0.057725   0.043856
    197      -0.018971  -0.021827   0.050676   0.036164   0.005492  -0.019050
    198       0.018791   0.034976   0.013856   0.023069   0.009233   0.056692
    199       0.020455  -0.021382   0.036943  -0.018315  -0.024338  -0.015630
    200      -0.008874  -0.034301   0.012108  -0.006189   0.006959   0.038446
    201       0.049898   0.004783   0.086095  -0.046363   0.034502  -0.014820
    202       0.001012   0.013920  -0.031576  -0.082370   0.005747  -0.025821
    203      -0.052225  -0.033117  -0.019117   0.001722  -0.010340   0.117618
    204       0.010763   0.011457   0.049965  -0.004819   0.029025  -0.007547
    205      -0.009430   0.012560  -0.038962  -0.072929   0.003811  -0.019243
    206      -0.015606  -0.007414  -0.011693  -0.027002   0.000341   0.064559
    207      -0.008743  -0.004344   0.024195   0.007863   0.027406  -0.001252
    208      -0.043282   0.017348  -0.083031  -0.036989   0.000392  -0.023679
    209      -0.001048   0.075688   0.009592  -0.004258   0.000974   0.025214
    210       0.024642  -0.038060   0.044322  -0.029973   0.028751  -0.022346
    211      -0.061865   0.022162  -0.122342  -0.009906  -0.003202  -0.049355
    212      -0.046482   0.146720   0.032756   0.036248   0.004271   0.121543
    213       0.064757  -0.052465   0.080657  -0.068511   0.030960  -0.045458
    214      -0.049834   0.021128  -0.116503  -0.017610  -0.003198  -0.067042
    215      -0.091835   0.136486   0.031794   0.049185   0.007058   0.232704
    216       0.007096  -0.053722   0.018120  -0.018456   0.027100  -0.014028
    217      -0.095172   0.027719  -0.168775   0.026647  -0.006802  -0.052432
    218      -0.034377   0.231513   0.058059   0.059404   0.004565   0.076093
    219       0.033061  -0.080011   0.033779  -0.047780   0.028005  -0.030716
    220      -0.109421   0.031425  -0.199160   0.047929  -0.009593  -0.072522
    221      -0.069474   0.286109   0.076146   0.089738   0.007463   0.151378
    222      -0.043767  -0.036057  -0.028173   0.030611   0.024301   0.016481
    223      -0.110061   0.028099  -0.175773   0.035844  -0.006748  -0.028893
    224       0.022984   0.246209   0.060383   0.043265   0.001037  -0.068660
    225      -0.057582  -0.048659  -0.048920   0.039578   0.023035   0.023878
    226      -0.136155   0.031915  -0.211872   0.064274  -0.009504  -0.030316
    227       0.032571   0.313193   0.081086   0.061312   0.001131  -0.106651
    228      -0.076946  -0.002518  -0.048059   0.068005   0.023109   0.037261
    229      -0.091457   0.023690  -0.136244   0.008574  -0.003086  -0.003398
    230       0.067525   0.175331   0.035742   0.004478  -0.002797  -0.163864
    231      -0.116411   0.011470  -0.084089   0.106027   0.020931   0.060649
    232      -0.103023   0.024310  -0.141629   0.015687  -0.002980   0.014789
    233       0.111231   0.186218   0.036435  -0.007095  -0.005911  -0.275878
    234      -0.059350   0.013331  -0.021684   0.056741   0.024650   0.027956
    235      -0.058126   0.018399  -0.089949  -0.027789   0.000430  -0.001097
    236       0.055654   0.089913   0.010364  -0.019475  -0.002663  -0.115273
    237      -0.084863   0.039189  -0.037032   0.085597   0.023833   0.044401
    238      -0.043600   0.014879  -0.059392  -0.048954   0.003253   0.018337
    239       0.089538   0.035371  -0.008229  -0.049044  -0.005854  -0.188362
    240      -0.018338   0.033427   0.028945   0.033678   0.024267  -0.003454
    241       0.007628   0.007776  -0.010854  -0.088777   0.003121  -0.008230
    242       0.016136  -0.048764  -0.019938  -0.081102   0.012771   0.032408
    243      -0.005248   0.037001   0.040249   0.023583   0.024959  -0.003686
    244       0.024925   0.001840   0.010693  -0.101587   0.000788  -0.004362
    245       0.004945  -0.073605  -0.018407  -0.077776   0.007007   0.041583
                 12         13         14         15         16         17    
      0       0.011743   0.005655  -0.026817   0.001466   0.015758   0.020022
      1      -0.013479   0.022233   0.009269  -0.022871  -0.058438   0.022921
      2      -0.011324   0.025506  -0.029926  -0.011271  -0.030829  -0.019824
      3       0.006903  -0.008713  -0.006693  -0.004680   0.012531   0.039523
      4      -0.009827  -0.019409   0.024013  -0.005525  -0.029614   0.040407
      5      -0.009975   0.006529  -0.021606  -0.003400  -0.016995  -0.010277
      6       0.011539  -0.008459  -0.027690  -0.005162   0.030989   0.022361
      7      -0.012893  -0.038928  -0.024545  -0.044255   0.000897   0.007805
      8      -0.002364   0.009564  -0.001408  -0.022080  -0.008097  -0.018064
      9       0.013371   0.063791  -0.003577   0.035626  -0.018175   0.031347
     10      -0.024550  -0.018607  -0.002370  -0.045756  -0.016703   0.004142
     11       0.003103   0.033124  -0.041662   0.002440  -0.027736  -0.020654
     12       0.010091   0.013551  -0.022237   0.003587   0.008077   0.026602
     13      -0.011594  -0.012758   0.000708  -0.032377  -0.022741   0.014848
     14      -0.007665   0.018776  -0.035459  -0.020419  -0.023247  -0.022315
     15       0.005943   0.044921  -0.009607   0.017686  -0.017677   0.031856
     16      -0.012849  -0.017963   0.003583  -0.036438  -0.017486   0.013518
     17      -0.003503   0.021768  -0.047406  -0.012307  -0.028243  -0.021271
     18       0.007299   0.050086  -0.008344   0.021705  -0.018980   0.032261
     19      -0.009043  -0.029454  -0.005561  -0.043929  -0.009971   0.011561
     20      -0.012910   0.002104  -0.048950  -0.029358  -0.024826  -0.020134
     21      -0.013350   0.028994  -0.002696   0.000585  -0.015819   0.033801
     22      -0.002511  -0.006514   0.023927  -0.002142  -0.002827   0.017029
     23       0.010503   0.035087  -0.032961   0.021248  -0.016771  -0.020422
     24      -0.038526  -0.011722  -0.003756   0.009503   0.010702  -0.010816
     25      -0.008577  -0.064633   0.023223   0.111577   0.084150  -0.110099
     26      -0.015857  -0.021869  -0.034443   0.064759   0.035305  -0.102813
     27      -0.040789  -0.029352  -0.013862   0.024814   0.021253  -0.045555
     28      -0.023532  -0.125926  -0.008359   0.148324   0.115476  -0.217386
     29      -0.050040  -0.083778  -0.055386   0.057976   0.053142  -0.174473
     30      -0.060732  -0.029306   0.010112   0.002882   0.027887  -0.012119
     31       0.004341  -0.042446   0.067751   0.190126   0.141858  -0.102360
     32      -0.000145  -0.000727  -0.006689   0.122564   0.071443  -0.096479
     33      -0.080468  -0.061394   0.009824   0.012249   0.051007  -0.049091
     34      -0.001121  -0.089615   0.067622   0.285236   0.215475  -0.207786
     35      -0.021552  -0.046844  -0.006978   0.160164   0.116443  -0.164716
     36      -0.057207  -0.004541   0.025703  -0.013653   0.016888   0.035256
     37       0.024456   0.041274   0.114962   0.150604   0.108714   0.043103
     38       0.042492   0.079352   0.023072   0.135345   0.052874  -0.002292
     39      -0.073883  -0.016888   0.037534  -0.017948   0.030644   0.036654
     40       0.034608   0.060796   0.152143   0.213400   0.155164   0.055138
     41       0.054863   0.097140   0.046358   0.182146   0.082380   0.005866
     42      -0.031993   0.035945   0.025783  -0.025998  -0.012206   0.080423
     43       0.030805   0.097744   0.112860   0.028806   0.015750   0.168370
     44       0.069117   0.135694   0.022517   0.087852  -0.002961   0.078589
     45      -0.029167   0.055072   0.037601  -0.039700  -0.021171   0.116605
     46       0.046312   0.161605   0.148310  -0.003560  -0.010503   0.277435
     47       0.103257   0.198606   0.045486   0.097596  -0.017301   0.150094
     48      -0.010062   0.052133   0.011521  -0.018067  -0.027629   0.077511
     49       0.017170   0.071950   0.067040  -0.045233  -0.037135   0.148092
     50       0.052542   0.111938  -0.006112   0.031111  -0.036637   0.065460
     51       0.009984   0.084041   0.012489  -0.024317  -0.047040   0.110312
     52       0.021585   0.113647   0.068255  -0.128144  -0.094936   0.228413
     53       0.073231   0.155003  -0.004749   0.000725  -0.072536   0.121179
     54       0.005702  -0.056897  -0.025414  -0.023926   0.085459   0.021717
     55      -0.017111  -0.032336  -0.063842  -0.056674  -0.008128   0.006182
     56       0.003095  -0.000797   0.062110  -0.002041   0.004978  -0.015047
     57       0.027010  -0.081771  -0.028631  -0.037082   0.135560   0.025023
     58       0.014946  -0.087691  -0.059467  -0.080633   0.088529   0.011405
     59      -0.053440  -0.009502   0.111100   0.017855  -0.037601  -0.022341
     60      -0.001984  -0.054040  -0.023291  -0.020990   0.074856   0.020560
     61       0.031743  -0.114761  -0.081028  -0.101397   0.138186   0.012915
     62      -0.089520  -0.000160   0.075441   0.011854  -0.079968  -0.030204
     63       0.022104  -0.117713  -0.027557  -0.051083   0.175622   0.024002
     64       0.013699  -0.082423  -0.096630  -0.092124   0.082690   0.009323
     65      -0.052217  -0.022044   0.165917   0.032900  -0.023715  -0.019335
     66       0.076459  -0.092357  -0.037903  -0.049537   0.193662   0.032499
     67       0.023808  -0.109374   0.003088  -0.067356   0.120318   0.015980
     68      -0.058907  -0.013462   0.128655   0.023294  -0.038517  -0.022206
     69      -0.072437  -0.045265  -0.010192  -0.006978   0.002191   0.009525
     70      -0.035749  -0.008743  -0.145948  -0.078760  -0.047505  -0.000355
     71       0.010160   0.003704   0.037901  -0.010519   0.007233  -0.014899
     72      -0.087537  -0.021060  -0.013751   0.002377  -0.042103   0.008465
     73      -0.055828   0.046037  -0.164866  -0.063040  -0.134713  -0.000969
     74       0.053538   0.016443  -0.002682  -0.025384   0.031402  -0.009032
     75      -0.086672  -0.099672   0.010277  -0.019347   0.059184   0.004525
     76      -0.040715  -0.006177  -0.180659  -0.091306  -0.052256  -0.003277
     77       0.015969  -0.004284   0.088384   0.006129   0.018591  -0.011228
     78      -0.101986  -0.009867  -0.013411   0.008275  -0.068976   0.006651
     79      -0.024167  -0.047152  -0.155569  -0.098906   0.013242  -0.001750
     80      -0.033884   0.003480   0.009595  -0.018412  -0.027880  -0.024420
     81       0.049682  -0.093807  -0.030118  -0.043998   0.169299   0.028310
     82      -0.037057   0.000501  -0.039467  -0.032754  -0.068787   0.005804
     83       0.064198  -0.013455   0.107008   0.005871   0.066475  -0.000871
     84       0.046332  -0.118864  -0.033227  -0.052664   0.190529   0.022773
     85      -0.036235  -0.003882  -0.061173  -0.044132  -0.055510   0.005252
     86       0.061045  -0.015325   0.147973   0.024495   0.049217  -0.002207
     87       0.028172  -0.081272  -0.029015  -0.036761   0.134215   0.024378
     88      -0.062969   0.033165  -0.049356  -0.023660  -0.123079   0.004562
     89       0.111707  -0.023221   0.092292  -0.009653   0.131339   0.011286
     90       0.107473  -0.110075  -0.030708  -0.057214   0.246107   0.042360
     91      -0.027150  -0.005541   0.006526  -0.015278  -0.070288   0.007839
     92       0.064178  -0.014107   0.114099   0.008916   0.063861  -0.000842
     93       0.011362   0.028000  -0.004578   0.015337  -0.000047   0.011906
     94      -0.030055   0.007330  -0.012563  -0.026431  -0.010640  -0.001552
     95       0.010858   0.002527  -0.028474  -0.020722  -0.037875  -0.009097
     96      -0.017246   0.003803  -0.010416  -0.002497   0.020646   0.002131
     97      -0.023021   0.026497  -0.028307  -0.004235   0.002264  -0.029420
     98      -0.008937  -0.016524  -0.029273  -0.036317  -0.027976  -0.009792
     99      -0.009934  -0.053054  -0.015802  -0.038847   0.037785  -0.023026
    100      -0.035558   0.065706  -0.036724   0.025487   0.007298  -0.032791
    101       0.009547  -0.062281  -0.013578  -0.073420  -0.042285   0.004643
    102      -0.030807  -0.075142  -0.021656  -0.055701   0.054840  -0.031510
    103      -0.032337   0.082792  -0.048523   0.044134   0.017863  -0.053251
    104      -0.003628  -0.079448  -0.014347  -0.087800  -0.034466   0.004150
    105       0.020578  -0.082871  -0.013799  -0.054766   0.035385  -0.038892
    106      -0.051110   0.083347  -0.031455   0.032072  -0.000368  -0.011234
    107       0.041105  -0.087826   0.002524  -0.093037  -0.064481   0.018545
    108       0.025387  -0.129297  -0.017654  -0.085633   0.048377  -0.058625
    109      -0.059645   0.115018  -0.037997   0.056584   0.003711  -0.014421
    110       0.053100  -0.125042   0.013706  -0.123172  -0.074150   0.028646
    111       0.041326  -0.047669  -0.006455  -0.026609   0.017468  -0.029013
    112      -0.052668   0.056746  -0.017352   0.003906  -0.014157   0.014906
    113       0.053851  -0.061360   0.004050  -0.070250  -0.072337   0.019196
    114       0.061331  -0.063565  -0.004424  -0.032286   0.016629  -0.041028
    115      -0.061490   0.065531  -0.012643   0.004091  -0.021952   0.032879
    116       0.076312  -0.075592   0.017563  -0.081090  -0.089372   0.030906
    117       0.036177   0.008618  -0.001765   0.009460   0.000212  -0.003365
    118      -0.042191   0.018438  -0.008476  -0.025494  -0.019430   0.018728
    119       0.038211  -0.015171  -0.011905  -0.032468  -0.058267   0.005135
    120       0.052068   0.035165   0.002980   0.032443  -0.011734   0.002352
    121      -0.044708  -0.002560   0.001202  -0.046534  -0.028030   0.036905
    122       0.048654   0.005514  -0.010841  -0.013483  -0.063645   0.004886
    123      -0.059684   0.035481  -0.008637   0.014478   0.026648   0.013779
    124      -0.000792   0.005296  -0.039365  -0.011049   0.010911  -0.052894
    125      -0.055132   0.008136  -0.047450  -0.015365   0.001491  -0.029496
    126      -0.023109   0.043604  -0.003124   0.018613   0.006000   0.019330
    127       0.028465  -0.050754  -0.029292  -0.046883   0.001858  -0.041195
    128      -0.099398   0.013511  -0.055897  -0.010290   0.024861  -0.037901
    129       0.009898  -0.004947  -0.019916  -0.000053   0.012316  -0.007879
    130       0.043007  -0.078293  -0.032292  -0.060435   0.002734  -0.047425
    131      -0.118896   0.016061  -0.027313  -0.021914   0.012988   0.002478
    132      -0.056395   0.082129   0.010128   0.033147   0.004032   0.040880
    133       0.047015  -0.089256  -0.053938  -0.056962   0.017571  -0.078014
    134      -0.128372   0.013660  -0.078575  -0.001681   0.052311  -0.068375
    135       0.004343   0.062727   0.003278   0.028279  -0.012044   0.029875
    136       0.019442  -0.027393   0.008741  -0.049945  -0.024449   0.012081
    137      -0.083640   0.012375  -0.068065  -0.004643   0.027319  -0.054547
    138      -0.106410   0.076104  -0.000981   0.036020   0.027419   0.026232
    139      -0.015475   0.034908  -0.039595   0.007942   0.010460  -0.054773
    140      -0.032649   0.036347  -0.057292   0.008640  -0.001842  -0.051815
    141      -0.046400   0.058859   0.032031   0.029922  -0.031458   0.015624
    142      -0.002805   0.013510  -0.016039  -0.007062  -0.017908  -0.045902
    143      -0.002700   0.040426  -0.052151   0.015527  -0.019975  -0.063500
    144      -0.141335   0.101026  -0.000974   0.049060   0.035496   0.033308
    145      -0.017821   0.035444  -0.059556   0.009580   0.035077  -0.060547
    146      -0.104104   0.085289  -0.090425   0.036523   0.054662  -0.047645
    147      -0.167072   0.098507  -0.026220   0.045242   0.075891   0.036141
    148      -0.035293   0.077725  -0.041848   0.036283   0.012000  -0.059964
    149       0.027345   0.005635  -0.033822  -0.006582  -0.046366  -0.059645
    150      -0.098722   0.021387  -0.019024   0.007864   0.055337   0.004504
    151       0.012483   0.009067  -0.059950  -0.000309   0.026949  -0.087740
    152      -0.084669  -0.002243  -0.044443  -0.024451   0.011295  -0.019404
    153      -0.065788  -0.013070  -0.024309  -0.013685   0.058298  -0.008471
    154       0.025231  -0.013634  -0.060601  -0.015745   0.029073  -0.089964
    155      -0.104626  -0.021445  -0.035214  -0.041826   0.013701   0.000697
    156      -0.132440   0.020551  -0.024854   0.008678   0.074074   0.001304
    157      -0.005346   0.052276  -0.066747   0.032007   0.029122  -0.097691
    158      -0.055404  -0.008928  -0.038779  -0.030600  -0.003586  -0.015095
    159      -0.129222   0.047486  -0.015861   0.024240   0.055907   0.013898
    160       0.030139  -0.010376  -0.069232  -0.010056   0.035746  -0.105030
    161      -0.120160   0.018028  -0.058387  -0.005861   0.033584  -0.036792
    162       0.008010   0.000356  -0.018118  -0.001830   0.013439   0.030793
    163      -0.006075   0.002894   0.012528  -0.010032  -0.036837   0.025861
    164      -0.008868   0.010552  -0.019867  -0.006029  -0.019881  -0.011789
    165       0.006109   0.005079  -0.020674  -0.002624   0.008412   0.028314
    166       0.010781   0.003209   0.000961   0.001096  -0.027219   0.002896
    167      -0.007247  -0.013760  -0.005194  -0.008519   0.000790   0.016583
    168       0.008877   0.010434  -0.052867   0.028393  -0.027212   0.005046
    169       0.030715   0.107565   0.073512  -0.129591   0.061505  -0.103299
    170      -0.000911   0.023470   0.036206  -0.071629   0.050237  -0.013140
    171       0.013023   0.008784  -0.076146   0.053195  -0.049293  -0.010792
    172       0.029008   0.199618   0.139916  -0.244066   0.119767  -0.162755
    173       0.001818   0.078717   0.055983  -0.119618   0.065963  -0.064315
    174       0.006143   0.018070  -0.055762   0.028228  -0.035718   0.001469
    175       0.054363   0.094020   0.064813  -0.117369   0.083670  -0.141543
    176       0.002745  -0.009623   0.054651  -0.076399   0.084255   0.020738
    177       0.008273   0.022683  -0.081275   0.053299  -0.064886  -0.018979
    178       0.070342   0.176326   0.123629  -0.221933   0.157346  -0.230071
    179       0.007927   0.019871   0.088194  -0.127249   0.125030  -0.004318
    180       0.000881   0.020596  -0.025587  -0.004563  -0.006698   0.022331
    181       0.057754  -0.028258  -0.020929   0.032020   0.010473  -0.063693
    182       0.000084  -0.080895   0.029888  -0.015727   0.065959   0.086295
    183      -0.001228   0.026901  -0.027568  -0.005076  -0.013068   0.019576
    184       0.076549  -0.042430  -0.029585   0.044782   0.027090  -0.090592
    185       0.003354  -0.107410   0.043592  -0.018291   0.091864   0.111328
    186      -0.001615   0.014941   0.006817  -0.035901   0.029981   0.045581
    187       0.037083  -0.132204  -0.095183   0.164352  -0.083684   0.049630
    188      -0.006688  -0.117865  -0.011931   0.047588   0.014843   0.119312
    189      -0.005724   0.016224   0.030195  -0.060739   0.052693   0.061866
    190       0.039399  -0.226264  -0.161452   0.279385  -0.141286   0.112010
    191      -0.008940  -0.173183  -0.030868   0.094501   0.000523   0.171262
    192       0.000923   0.006891   0.008752  -0.034474   0.036921   0.049531
    193       0.013832  -0.113984  -0.081647   0.145139  -0.099532   0.079943
    194      -0.010190  -0.082819  -0.028311   0.049216  -0.016472   0.082355
    195      -0.001195   0.001533   0.032979  -0.057520   0.064430   0.070627
    196      -0.001342  -0.195607  -0.137203   0.245404  -0.168134   0.165799
    197      -0.014851  -0.110659  -0.059654   0.096627  -0.054200   0.104540
    198       0.005692   0.092370  -0.016868   0.064073   0.008810   0.038719
    199      -0.028299  -0.014071  -0.006699  -0.044031  -0.013215  -0.000899
    200      -0.005499   0.049092  -0.053032   0.014439  -0.012775  -0.026295
    201       0.076259  -0.045302   0.119913   0.004239  -0.107805  -0.081711
    202       0.045049  -0.049911   0.105301  -0.013678  -0.026115   0.015241
    203      -0.047077   0.013636   0.004647   0.004358   0.045204   0.084887
    204       0.050873  -0.018376   0.068341   0.011459  -0.094934  -0.076402
    205       0.036866  -0.043845   0.094803  -0.011789  -0.024372   0.019014
    206      -0.006805   0.001811   0.024183   0.000534   0.045548   0.052928
    207       0.041466  -0.003016   0.043515   0.015113  -0.082472  -0.072250
    208       0.018321  -0.013108   0.040183  -0.003337  -0.007305   0.017680
    209      -0.003395  -0.000867   0.018328   0.002811   0.021773   0.025088
    210       0.098602  -0.010635   0.050956   0.007022  -0.074749  -0.055294
    211       0.026939   0.023476  -0.026153   0.005415   0.009804   0.015290
    212      -0.154028  -0.048443   0.120821   0.006586  -0.028801  -0.012069
    213       0.153435  -0.028481   0.073644  -0.002689  -0.079968  -0.046757
    214       0.051592   0.025486  -0.034286   0.003843   0.010410   0.016315
    215      -0.280776  -0.086974   0.213734   0.006694  -0.039927  -0.009520
    216       0.086479   0.004455   0.029016   0.011046  -0.059080  -0.047359
    217       0.004574   0.057550  -0.081859   0.016248   0.025868   0.011517
    218      -0.143752  -0.048156   0.107176   0.010195  -0.068892  -0.057682
    219       0.131600  -0.001260   0.033726   0.004513  -0.051482  -0.032033
    220       0.011680   0.086322  -0.133812   0.023219   0.038631   0.009055
    221      -0.262192  -0.086570   0.189632   0.012928  -0.109634  -0.089123
    222       0.015519   0.026253   0.002266   0.023299  -0.052740  -0.058456
    223      -0.027643   0.053960  -0.069471   0.017999   0.025230   0.010688
    224       0.022566   0.002854  -0.016139   0.010229  -0.056867  -0.063453
    225       0.004705   0.037554  -0.013605   0.026409  -0.040055  -0.051764
    226      -0.046079   0.079662  -0.111441   0.026172   0.038212   0.008388
    227       0.034678   0.004432  -0.030858   0.012963  -0.088790  -0.099659
    228      -0.041145   0.033755  -0.004862   0.031450  -0.061715  -0.077253
    229      -0.036121   0.017248  -0.002988   0.009232   0.007731   0.012538
    230       0.171497   0.051560  -0.119538   0.006864  -0.004099  -0.022433
    231      -0.096180   0.051027  -0.026535   0.040996  -0.056173  -0.085708
    232      -0.061051   0.014465   0.006583   0.010608   0.007196   0.011652
    233       0.299559   0.091945  -0.216151   0.007141   0.005771  -0.025438
    234      -0.027030   0.019325   0.015064   0.027281  -0.076666  -0.084090
    235      -0.012564  -0.016061   0.051135  -0.001507  -0.008077   0.016670
    236       0.155017   0.047817  -0.097773   0.003134   0.033790   0.020244
    237      -0.070761   0.025049   0.009815   0.033580  -0.083314  -0.098490
    238      -0.018517  -0.044252   0.101524  -0.008504  -0.019891   0.019831
    239       0.267719   0.084519  -0.175152   0.000787   0.070516   0.048557
    240       0.027260  -0.000442   0.029607   0.016250  -0.087095  -0.069037
    241       0.039594  -0.059125   0.123593  -0.015183  -0.036964   0.023750
    242       0.040897  -0.009682   0.051949  -0.005480   0.059765   0.031179
    243       0.032109  -0.007803   0.044497   0.014622  -0.086324  -0.066331
    244       0.042085  -0.067328   0.138786  -0.017211  -0.043327   0.025979
    245       0.033315  -0.000449   0.038074  -0.001324   0.036119   0.017809
                 18         19         20         21         22         23    
      0       0.029545   0.001661  -0.054358  -0.021500   0.015557   0.022562
      1       0.040741  -0.082291  -0.006513  -0.020345  -0.037395  -0.099397
      2       0.005701  -0.010347  -0.042775  -0.002392   0.059956   0.142701
      3       0.033153  -0.027597  -0.025982  -0.026839   0.004590  -0.004092
      4       0.036170  -0.006576  -0.051794   0.048286  -0.077162  -0.026923
      5       0.004469   0.019739  -0.061701   0.031255   0.046066   0.185915
      6       0.015075   0.010487  -0.043227  -0.017049   0.012986   0.015776
      7      -0.004242  -0.021679   0.017349   0.034197   0.000899   0.016375
      8      -0.039776  -0.042030  -0.007511  -0.059876  -0.022910  -0.033018
      9       0.078845  -0.019669  -0.082647  -0.026687  -0.004976  -0.049296
     10      -0.004963  -0.076898   0.010730  -0.001770  -0.002600   0.024383
     11      -0.000530   0.037819  -0.029970  -0.024773  -0.003303  -0.050791
     12       0.039190  -0.003548  -0.061221  -0.025316   0.013454   0.011741
     13       0.017162  -0.063747   0.002374   0.005935  -0.021961  -0.022879
     14      -0.016953   0.000695  -0.024985  -0.028122   0.023238   0.033817
     15       0.062754  -0.013375  -0.075740  -0.029457   0.003669  -0.031602
     16       0.013999  -0.079872   0.001701   0.005661  -0.017692   0.008441
     17      -0.014358   0.043119  -0.024825  -0.027843   0.008201  -0.038020
     18       0.067160  -0.014312  -0.078636  -0.028991   0.001186  -0.036985
     19       0.015887  -0.090030   0.001050   0.002580  -0.004241   0.055530
     20      -0.037239   0.051847  -0.008048  -0.029238   0.014538  -0.028654
     21       0.026770   0.001242  -0.044330  -0.020992   0.000318  -0.038353
     22       0.010277  -0.064807   0.006668   0.011520  -0.028643  -0.024521
     23      -0.005579   0.052449  -0.033318  -0.027805  -0.000036  -0.067586
     24       0.027533   0.003231  -0.026510  -0.012082  -0.001995  -0.027615
     25       0.109058  -0.085442  -0.038268  -0.001192  -0.019208  -0.020531
     26       0.025079   0.048951  -0.029869  -0.024019   0.001155  -0.057418
     27       0.065033  -0.007897  -0.047718  -0.018388  -0.003457  -0.038545
     28       0.212625  -0.115862  -0.091786  -0.015659  -0.025519  -0.050589
     29       0.056668   0.039408  -0.028533  -0.018364  -0.009252  -0.066454
     30      -0.021588   0.018842   0.021110   0.006526  -0.000519   0.007048
     31       0.069873  -0.065190  -0.010293   0.002723   0.008013   0.043511
     32       0.010576   0.059793  -0.023366  -0.026473   0.020279  -0.021757
     33      -0.020357   0.019595   0.035649   0.014421  -0.001507   0.020438
     34       0.149088  -0.080029  -0.046203  -0.009493   0.020087   0.052998
     35       0.035267   0.056122  -0.019409  -0.022179   0.022854  -0.005514
     36      -0.074114   0.033253   0.051171   0.015167   0.003776   0.029400
     37      -0.077274  -0.023846   0.067459   0.023109   0.023634   0.106276
     38      -0.038988   0.076084  -0.019156  -0.033400   0.037864   0.000346
     39      -0.114856   0.045818   0.089139   0.029104   0.006948   0.060143
     40      -0.116386  -0.005924   0.094491   0.027572   0.048499   0.168549
     41      -0.054882   0.085260  -0.011108  -0.034404   0.054915   0.036136
     42      -0.073450   0.031037   0.031800   0.005954   0.003705   0.011555
     43      -0.169328  -0.006305   0.107413   0.036487   0.005835   0.082530
     44      -0.065032   0.078900  -0.026584  -0.038669   0.032406  -0.024666
     45      -0.113375   0.042278   0.054401   0.012374   0.006376   0.026373
     46      -0.279206   0.025107   0.164910   0.051322   0.015791   0.123654
     47      -0.100339   0.090016  -0.025539  -0.044464   0.045245  -0.009891
     48      -0.021200   0.014713  -0.017096  -0.013021   0.002310  -0.023673
     49      -0.119060  -0.028872   0.073819   0.029794  -0.020731   0.015095
     50      -0.045431   0.067222  -0.034945  -0.036434   0.013147  -0.060893
     51      -0.020566   0.014265  -0.033045  -0.022797   0.005569  -0.035691
     52      -0.182126  -0.016518   0.102565   0.038652  -0.028447   0.011801
     53      -0.063517   0.070172  -0.041692  -0.042950   0.013803  -0.073286
     54      -0.050066   0.044780  -0.004100  -0.002722  -0.010281  -0.008557
     55      -0.002473   0.011894   0.024214   0.034825   0.022461  -0.001268
     56      -0.042108  -0.093415  -0.018425  -0.055905  -0.054821  -0.006021
     57      -0.093141   0.035784   0.004113  -0.005779  -0.034798  -0.014741
     58      -0.090475   0.000324   0.047553   0.036248  -0.027403  -0.016229
     59      -0.028044  -0.057279   0.005249  -0.023986  -0.050382  -0.016379
     60      -0.042574   0.051703  -0.002516   0.000477  -0.004216  -0.008909
     61      -0.137712   0.011378   0.066002   0.035011  -0.042223  -0.026310
     62      -0.005863   0.009108   0.030217  -0.010613  -0.005411  -0.024154
     63      -0.142354   0.060667   0.034450   0.007867  -0.051855  -0.032196
     64      -0.087075   0.027558   0.056498   0.032565  -0.006511  -0.017296
     65      -0.039396  -0.094196  -0.004035  -0.016717  -0.083336  -0.017010
     66      -0.127892  -0.012045  -0.012956  -0.029321  -0.068440  -0.007983
     67      -0.117294  -0.046592   0.037932   0.042736  -0.073877  -0.019410
     68      -0.029197  -0.061670   0.005547  -0.017667  -0.056225  -0.018508
     69      -0.007961   0.122247   0.023840   0.028992   0.028674  -0.020817
     70       0.020334   0.077895   0.034723   0.029122   0.081523  -0.013063
     71      -0.042622  -0.087688  -0.020060  -0.062726  -0.045505  -0.008249
     72       0.030886   0.133000   0.015956   0.033347   0.057959  -0.006846
     73       0.102023   0.092173   0.011895   0.031957   0.145724   0.021186
     74      -0.044912  -0.119161  -0.042055  -0.086397  -0.038842   0.006640
     75      -0.079384   0.148978   0.063677   0.039927  -0.019598  -0.068298
     76       0.018240   0.105578   0.042793   0.025937   0.099632  -0.024568
     77      -0.045642  -0.124423  -0.028151  -0.057662  -0.075027   0.003835
     78       0.051657   0.145653   0.015445   0.038580   0.074132  -0.002195
     79      -0.041255   0.085971   0.056984   0.024916   0.046873  -0.045703
     80      -0.036194  -0.015663   0.008234  -0.049398  -0.014042  -0.034694
     81      -0.115490   0.017839   0.002861  -0.011632  -0.047054  -0.018188
     82       0.056470   0.004610   0.004887   0.042863   0.044283   0.010879
     83      -0.062655  -0.176955  -0.048426  -0.061286  -0.094987   0.003657
     84      -0.140299   0.036816   0.024348   0.005193  -0.043115  -0.007137
     85       0.036698   0.012396   0.011480   0.025780   0.033126  -0.002354
     86      -0.034358  -0.183829  -0.052080  -0.020794  -0.071212   0.034100
     87      -0.089829   0.034770   0.003912  -0.003777  -0.029303  -0.011980
     88       0.096988   0.020876  -0.005511   0.032572   0.059477   0.002608
     89      -0.108714  -0.218085  -0.063308  -0.098622  -0.139709  -0.024840
     90      -0.164402  -0.037057  -0.014274  -0.041413  -0.093151  -0.040923
     91       0.077171  -0.013924  -0.001882   0.083108   0.062242   0.037073
     92      -0.057419  -0.176309  -0.048689  -0.052406  -0.088618   0.007923
     93       0.044439  -0.006150  -0.051941  -0.014473  -0.003524  -0.056788
     94      -0.002293  -0.058719   0.004504  -0.009540   0.002509   0.032074
     95       0.000959   0.012694  -0.027539  -0.013820  -0.016181  -0.057779
     96       0.021185  -0.012007  -0.011065  -0.024002   0.023264   0.012928
     97      -0.026034  -0.002732   0.011227  -0.000784  -0.010715  -0.023550
     98      -0.009281  -0.001802  -0.003524  -0.021411   0.001768  -0.003394
     99      -0.012265  -0.009995   0.028507   0.001367   0.022533   0.095761
    100      -0.027233   0.027847   0.007116  -0.015495  -0.008606  -0.083464
    101       0.004173  -0.053329  -0.010148  -0.005581  -0.002492   0.067746
    102      -0.030136  -0.017065   0.063759  -0.006786   0.046564   0.174595
    103      -0.045695   0.073896   0.012904  -0.008906  -0.019960  -0.142230
    104      -0.002356  -0.068013   0.009531  -0.011732   0.014512   0.128491
    105      -0.025987   0.002742   0.025285   0.044764  -0.014872   0.072846
    106      -0.005437   0.001467  -0.002382  -0.044745   0.013834  -0.066012
    107       0.022798  -0.083978  -0.038100   0.024171  -0.035006   0.058619
    108      -0.051986   0.001086   0.055378   0.069381  -0.017538   0.144053
    109      -0.006636   0.026972  -0.006046  -0.058983   0.018088  -0.115913
    110       0.031391  -0.123267  -0.040200   0.039914  -0.040881   0.118020
    111      -0.007226   0.022367  -0.016800   0.056007  -0.051116  -0.062087
    112       0.019444  -0.061303  -0.008038  -0.054031   0.032372   0.030307
    113       0.029035  -0.059177  -0.062131   0.032735  -0.060749  -0.042605
    114      -0.018816   0.039330  -0.020655   0.089702  -0.085068  -0.109342
    115       0.038718  -0.088441  -0.016461  -0.076212   0.052624   0.063497
    116       0.044157  -0.079078  -0.086502   0.056281  -0.088564  -0.071196
    117       0.028454   0.017288  -0.054315   0.020097  -0.039262  -0.123151
    118       0.019603  -0.090120  -0.004562  -0.033049   0.022863   0.076391
    119       0.017557  -0.009110  -0.055597   0.009704  -0.048730  -0.100153
    120       0.043471   0.032370  -0.085037   0.026068  -0.063257  -0.209011
    121       0.034053  -0.133819  -0.006024  -0.039738   0.035868   0.140205
    122       0.024003   0.009470  -0.074294   0.014736  -0.066219  -0.166728
    123       0.025086  -0.012680  -0.015932  -0.001591   0.000449   0.002755
    124      -0.047731   0.023903   0.031806  -0.012124   0.001643  -0.018560
    125      -0.041766   0.047096   0.027211   0.001579  -0.022182  -0.013559
    126       0.050714  -0.015655  -0.073296   0.046860  -0.045086   0.027226
    127      -0.043884  -0.032732   0.093166  -0.190636   0.169020  -0.046394
    128      -0.068678   0.064724   0.070488  -0.004055  -0.017709  -0.032650
    129       0.019967  -0.010430  -0.025882  -0.043957   0.048277   0.030402
    130      -0.054125  -0.043047   0.123275  -0.258456   0.235935  -0.051665
    131      -0.036532   0.007873   0.082362  -0.070099   0.038022  -0.063799
    132       0.071957  -0.019880  -0.102994   0.113809  -0.114301   0.020956
    133      -0.087318  -0.005541   0.139231  -0.238117   0.222993  -0.036801
    134      -0.112703   0.110346   0.103416   0.032938  -0.046710  -0.026961
    135       0.081230  -0.017929  -0.130205   0.088744  -0.089779   0.039026
    136       0.014618  -0.093934   0.056443  -0.203978   0.172251  -0.065607
    137      -0.078367   0.088329   0.058667   0.022916  -0.041120  -0.017970
    138       0.030384  -0.006966  -0.050749   0.100770  -0.092471   0.003515
    139      -0.045881   0.047155  -0.009261   0.087405  -0.087629   0.000907
    140      -0.044088   0.104021  -0.041956   0.142646  -0.145956   0.036815
    141       0.032227  -0.015022  -0.183371   0.259484  -0.165608   0.124170
    142      -0.042173   0.013675  -0.047999   0.121628  -0.084787   0.046983
    143      -0.043801   0.121387  -0.101445   0.220035  -0.193878   0.083431
    144       0.031139  -0.001296  -0.054397   0.145323  -0.141093  -0.008926
    145      -0.049013   0.063748   0.043892   0.011863  -0.048807  -0.041838
    146      -0.047775   0.142565   0.038974   0.104159  -0.176207  -0.057486
    147       0.027442   0.001522   0.050389  -0.002106  -0.055615  -0.093574
    148      -0.045213   0.085214  -0.065576   0.228680  -0.215683   0.025928
    149      -0.041671   0.087149  -0.120555   0.202273  -0.148609   0.119182
    150      -0.008094  -0.007394   0.069489  -0.100612   0.088307  -0.045530
    151      -0.074614   0.084490   0.028769   0.049535  -0.053288   0.011300
    152      -0.049883   0.022881   0.080076  -0.085596   0.054872  -0.055757
    153      -0.013017  -0.006996   0.083505  -0.109978   0.099035   0.004081
    154      -0.076213   0.074338   0.047371   0.020883  -0.026671   0.029401
    155      -0.045326  -0.021948   0.128809  -0.189432   0.146368  -0.091478
    156      -0.029108  -0.004019   0.124803  -0.169416   0.148774  -0.093116
    157      -0.082301   0.126537  -0.007092   0.127567  -0.124240  -0.009978
    158      -0.032088   0.012958   0.043456  -0.046265   0.020542  -0.015551
    159      -0.007519  -0.007461   0.066694  -0.102307   0.088203  -0.089102
    160      -0.087910   0.101010   0.045096   0.048927  -0.051403   0.040121
    161      -0.080186   0.062396   0.111266  -0.090307   0.058403  -0.097488
    162       0.034343  -0.014788  -0.044886  -0.022485   0.015300   0.021709
    163       0.036593  -0.034367  -0.031217   0.007803  -0.052266  -0.060568
    164       0.004085   0.002484  -0.044549   0.015895   0.051093   0.161873
    165       0.035592  -0.015318  -0.050019  -0.021927   0.018240   0.035032
    166       0.026671  -0.026124  -0.020849  -0.001117  -0.033384  -0.044813
    167       0.007140   0.002505  -0.037181   0.005718   0.032737   0.111041
    168       0.022289  -0.015687  -0.051205  -0.013875   0.052120   0.131758
    169       0.053717  -0.007971  -0.026593  -0.001411  -0.014702  -0.012059
    170       0.023544   0.009589  -0.039723   0.001670   0.025667   0.082726
    171       0.011631  -0.014413  -0.049700  -0.008162   0.076233   0.197054
    172       0.083256  -0.003410  -0.040849  -0.003717  -0.021993  -0.022286
    173       0.032140   0.013413  -0.047135   0.005547   0.043330   0.136750
    174       0.021788  -0.018023  -0.053417  -0.012870   0.056186   0.148850
    175       0.045533   0.008777  -0.015329   0.005511   0.014964   0.040641
    176       0.030556   0.013886  -0.034919  -0.007220  -0.004175  -0.013810
    177       0.010096  -0.018400  -0.051751  -0.004514   0.083208   0.226023
    178       0.069136   0.025319  -0.021266   0.007499   0.030540   0.069921
    179       0.044620   0.020398  -0.037910  -0.010067  -0.009885  -0.035854
    180       0.036499  -0.019782  -0.057356  -0.022087   0.025740   0.067486
    181       0.004718   0.004802   0.005279   0.011137   0.025381   0.056261
    182       0.019011   0.009908  -0.025992  -0.012184  -0.025277  -0.077655
    183       0.036227  -0.021419  -0.059137  -0.021363   0.028017   0.078137
    184      -0.003227   0.017582   0.015364   0.016640   0.049265   0.095840
    185       0.023779   0.013020  -0.021014  -0.018229  -0.046786  -0.148652
    186       0.050935  -0.019312  -0.057569  -0.030982  -0.007943  -0.029406
    187      -0.026678  -0.015241   0.013457   0.009665   0.004684   0.019951
    188       0.000994   0.002180  -0.022840  -0.008966  -0.018705  -0.049780
    189       0.062085  -0.020383  -0.059821  -0.037420  -0.032721  -0.096905
    190      -0.059465  -0.018862   0.030152   0.013227   0.012253   0.031163
    191      -0.008726  -0.000974  -0.014809  -0.012545  -0.036272  -0.103329
    192       0.050451  -0.017579  -0.054463  -0.031851  -0.010706  -0.042797
    193      -0.013697  -0.029357  -0.001195   0.004357  -0.025539  -0.030782
    194      -0.004010  -0.000911  -0.029346   0.000276   0.011139   0.048728
    195       0.061697  -0.018008  -0.055859  -0.040652  -0.037159  -0.119017
    196      -0.035566  -0.043650   0.003633   0.004203  -0.041438  -0.059189
    197      -0.017253  -0.006022  -0.026665   0.004210   0.017120   0.072350
    198       0.098267   0.006466  -0.127085  -0.012660  -0.019797  -0.000472
    199      -0.010038  -0.070864   0.013565  -0.008875   0.007668   0.033323
    200      -0.001788   0.056344  -0.039859  -0.028923   0.005344  -0.018776
    201      -0.046271   0.047225   0.013203   0.041838   0.063372  -0.041647
    202       0.032336   0.144219  -0.072627  -0.014073   0.043126  -0.002576
    203       0.248408   0.048231   0.342827  -0.048863  -0.148557   0.076407
    204      -0.031575   0.019683   0.065468   0.000643  -0.003201  -0.005771
    205       0.046669   0.145276  -0.045499  -0.034033   0.011409   0.012808
    206       0.128762  -0.009259   0.162453   0.085923   0.055004  -0.028373
    207      -0.028674  -0.005776   0.081666   0.004198  -0.008237  -0.002164
    208       0.028897   0.090680  -0.044227  -0.030063   0.003057   0.015629
    209       0.075053  -0.015387   0.107423   0.083513   0.061228  -0.041288
    210       0.011659   0.033396   0.111741   0.004485   0.000379  -0.000859
    211       0.010903   0.030047  -0.038663  -0.015036  -0.003656   0.006607
    212       0.012145   0.000394   0.029907   0.058545   0.053848  -0.030219
    213       0.041027   0.091513   0.123125  -0.014106  -0.000304   0.010582
    214       0.014981   0.038296  -0.035981  -0.021146  -0.007570   0.010018
    215       0.016165   0.008164   0.022242   0.083347   0.084740  -0.042626
    216       0.018903  -0.000088   0.133034   0.029613   0.010200  -0.014596
    217      -0.010931  -0.042187  -0.032147   0.010591  -0.005158  -0.008899
    218      -0.066722   0.007234  -0.052437  -0.006003   0.005063   0.002646
    219       0.053211   0.031920   0.157334   0.028465   0.015950  -0.012627
    220      -0.024225  -0.090557  -0.023449   0.023779  -0.011201  -0.016959
    221      -0.123117   0.019377  -0.125009  -0.027109   0.002445   0.012598
    222      -0.017170  -0.074335   0.123010   0.058001   0.015151  -0.032026
    223      -0.015321  -0.052075  -0.035111   0.020636   0.002473  -0.014809
    224      -0.073294   0.000427  -0.041176  -0.051481  -0.048243   0.028592
    225      -0.011470  -0.101227   0.138684   0.080788   0.026372  -0.044978
    226      -0.031567  -0.107542  -0.030045   0.041778   0.003733  -0.027443
    227      -0.134270   0.009072  -0.103754  -0.113577  -0.098267   0.062610
    228      -0.060379  -0.113758   0.090869   0.055818   0.005232  -0.031998
    229       0.001243   0.009364  -0.043527   0.003567   0.008562  -0.004393
    230      -0.001170  -0.017292   0.049786  -0.015582  -0.035585   0.009790
    231      -0.089965  -0.172352   0.079350   0.076950   0.008628  -0.045180
    232      -0.002879   0.001487  -0.046832   0.011043   0.014495  -0.008798
    233      -0.002971  -0.022833   0.062436  -0.048664  -0.076785   0.028435
    234      -0.064419  -0.078436   0.074142   0.027561  -0.008451  -0.015923
    235       0.024463   0.081581  -0.047438  -0.023115   0.007690   0.011786
    236       0.068635  -0.025950   0.116831   0.056321   0.026527  -0.028150
    237      -0.096641  -0.110041   0.053288   0.029089  -0.014535  -0.018300
    238       0.038678   0.129250  -0.054732  -0.036160   0.013079   0.019599
    239       0.118966  -0.036175   0.178155   0.075059   0.031033  -0.035807
    240      -0.010373   0.014810   0.112392  -0.050361  -0.073879   0.033064
    241       0.075250   0.180017  -0.016029  -0.051215  -0.018410   0.022620
    242       0.020558  -0.067224  -0.019974   0.229011   0.277870  -0.127851
    243      -0.013284   0.005796   0.104987  -0.022019  -0.047371  -0.001740
    244       0.079181   0.176286  -0.016425  -0.036088  -0.017291   0.008545
    245       0.035538  -0.047099   0.024845   0.171253   0.187606  -0.050669
                 24         25         26         27         28         29    
      0       0.074530  -0.004055  -0.019200   0.029587  -0.008114   0.011778
      1      -0.001093  -0.057652   0.024002  -0.044027   0.047589  -0.036746
      2      -0.117645   0.000267  -0.039892  -0.029423   0.023456  -0.027519
      3       0.099122  -0.070733  -0.050866  -0.014014   0.032497  -0.024483
      4       0.133593   0.315700   0.041077   0.107958  -0.132972   0.099164
      5      -0.062697   0.158413  -0.042219   0.028566  -0.052746   0.024618
      6       0.058810   0.001806  -0.009383   0.037729  -0.006309   0.005123
      7      -0.020007   0.016256  -0.044277  -0.070762  -0.003160   0.009288
      8      -0.004272  -0.099952   0.068166   0.185830  -0.006865  -0.059006
      9      -0.071870   0.004371   0.050660  -0.061457  -0.018178  -0.010152
     10      -0.041010  -0.040487  -0.007311   0.022905  -0.010193   0.033709
     11      -0.020365  -0.000950   0.032569  -0.040867  -0.006319   0.004953
     12       0.056148  -0.004611  -0.009134   0.014027   0.004166   0.004885
     13       0.001575  -0.028699  -0.021175  -0.036739   0.005448  -0.016072
     14      -0.044986  -0.032805   0.022989   0.064310   0.000971  -0.007018
     15      -0.014014  -0.001644   0.025035  -0.031073   0.011263   0.007856
     16      -0.006280  -0.037045  -0.025838  -0.016349  -0.002320  -0.017630
     17      -0.003009  -0.005364   0.025225  -0.006174   0.012285   0.027033
     18      -0.026032  -0.000736   0.029755  -0.038140   0.007654   0.005563
     19       0.038720  -0.048446  -0.034271   0.017453  -0.000414  -0.027314
     20       0.040984  -0.006918   0.007767   0.014230   0.031732   0.045956
     21      -0.015011   0.002360   0.018223  -0.032306   0.015155   0.023649
     22      -0.007652  -0.023023  -0.036698  -0.052441  -0.000788  -0.026148
     23      -0.007690   0.006487   0.025656  -0.039007   0.016563   0.025072
     24      -0.012655   0.004487   0.017407  -0.028594   0.010428   0.015920
     25      -0.009393  -0.014120  -0.025873  -0.033829   0.003564  -0.026143
     26      -0.005938   0.011586   0.030072  -0.028720   0.014404   0.020607
     27      -0.015726   0.005140   0.019317  -0.032123   0.013768   0.016840
     28      -0.018012  -0.012128  -0.021316  -0.046096   0.011439  -0.026259
     29      -0.008691   0.012067   0.028258  -0.039816   0.011427   0.009457
     30      -0.004921   0.004545   0.013153  -0.011973  -0.002479  -0.000868
     31       0.003071  -0.008915  -0.012476   0.027287  -0.004013  -0.021697
     32       0.000748   0.015793   0.041576   0.009186   0.012781   0.029646
     33      -0.002149   0.005769   0.011091  -0.003984  -0.008594  -0.012157
     34       0.002324  -0.000467   0.002735   0.055421  -0.000508  -0.013989
     35       0.003345   0.019488   0.044067   0.025523   0.007698   0.020647
     36       0.000284   0.002156   0.010741  -0.000556  -0.008316  -0.004319
     37       0.017133  -0.014959  -0.016745   0.061497  -0.018161  -0.024754
     38       0.004563   0.014506   0.050956   0.031378   0.015317   0.048775
     39       0.007199   0.001680   0.008093   0.017919  -0.018051  -0.014161
     40       0.028871  -0.012300  -0.004449   0.119341  -0.027131  -0.020255
     41       0.011009   0.016585   0.060729   0.067675   0.011775   0.055066
     42      -0.003712   0.000825   0.010294  -0.014322  -0.001080   0.004260
     43       0.013495  -0.022818  -0.035361   0.015008  -0.018157  -0.031650
     44      -0.000637   0.010683   0.045408   0.004164   0.022285   0.054808
     45      -0.000531  -0.000403   0.008790  -0.008926  -0.004621   0.002201
     46       0.022163  -0.026014  -0.038038   0.032071  -0.026346  -0.034105
     47       0.001982   0.010097   0.050132   0.017829   0.025674   0.066465
     48      -0.011921   0.001640   0.014751  -0.029616   0.011696   0.020157
     49       0.000139  -0.025605  -0.045516  -0.041746  -0.008355  -0.034120
     50      -0.007706   0.008150   0.034646  -0.032751   0.023854   0.044685
     51      -0.015013   0.001928   0.019239  -0.033957   0.018873   0.034415
     52      -0.000794  -0.027432  -0.053454  -0.059842  -0.008690  -0.042755
     53      -0.011247   0.007663   0.036381  -0.042698   0.030033   0.055205
     54      -0.024104   0.040892   0.020091   0.009689   0.002411   0.001554
     55      -0.031253  -0.005395  -0.007859  -0.003264  -0.004445  -0.006250
     56      -0.001888  -0.061135   0.013299   0.076525  -0.003837  -0.042261
     57      -0.062955   0.061616   0.029931  -0.010116   0.006610   0.000191
     58      -0.118465   0.043446   0.006950  -0.065899   0.005537  -0.005576
     59      -0.026563  -0.025438  -0.010299  -0.028542   0.004632  -0.018376
     60      -0.019281   0.038581   0.018754   0.010910   0.001504   0.003036
     61      -0.170575   0.050069   0.036597  -0.037731   0.002289  -0.020300
     62      -0.033312  -0.069488   0.028521   0.089787  -0.016066  -0.044646
     63      -0.133649   0.088025   0.050156  -0.036024   0.008697  -0.004372
     64      -0.119468   0.009641   0.039068   0.036223  -0.008965  -0.028593
     65      -0.034177   0.027802  -0.055162  -0.182611   0.026275   0.015007
     66      -0.066124   0.073139   0.029686  -0.017048   0.012800  -0.000872
     67      -0.139239   0.111364  -0.041456  -0.250397   0.032407   0.032425
     68      -0.031353  -0.009358  -0.023048  -0.076016   0.010620  -0.008094
     69      -0.041148   0.047136   0.029190  -0.003336   0.005525   0.008783
     70      -0.042778  -0.089959   0.069686   0.215986  -0.015307  -0.079212
     71      -0.001638  -0.085209   0.032822   0.137444  -0.007074  -0.063258
     72       0.000052   0.025366   0.018175   0.034266  -0.009920   0.014210
     73       0.052280  -0.149272   0.049538   0.325134  -0.051811  -0.076988
     74       0.027855  -0.133535   0.045373   0.245561  -0.021467  -0.096349
     75      -0.158219   0.108624   0.066854  -0.105696   0.047282   0.000370
     76      -0.062542  -0.122627   0.110731   0.309525  -0.015133  -0.118911
     77       0.016367  -0.034760  -0.021283  -0.001283  -0.003840  -0.008784
     78       0.015490   0.017998   0.014053   0.046315  -0.015994   0.018806
     79      -0.126654  -0.069215   0.112612   0.200992   0.011718  -0.109487
     80      -0.050258  -0.108499   0.089659   0.220659   0.000873  -0.105024
     81      -0.065901   0.058338   0.030431  -0.011636   0.007568  -0.001568
     82       0.021578  -0.001079  -0.037657  -0.027230  -0.007450   0.011493
     83       0.030486  -0.010833  -0.035676  -0.026791  -0.003457  -0.005006
     84      -0.075081   0.059174   0.017056  -0.017469  -0.024921   0.027066
     85      -0.009308  -0.022645  -0.005329   0.012517   0.011011  -0.024094
     86       0.086908   0.031004  -0.104352  -0.106504  -0.053326   0.076557
     87      -0.050990   0.053105   0.024118  -0.004498  -0.000126   0.005420
     88       0.025890  -0.014013  -0.013744   0.010206   0.019087  -0.021832
     89      -0.013799  -0.005490   0.010014  -0.010317   0.049773  -0.063670
     90      -0.097394   0.071778   0.054857  -0.026243   0.048974  -0.038331
     91       0.074870   0.049706  -0.106809  -0.121053  -0.051970   0.094283
     92       0.039163  -0.002270  -0.046184  -0.039932  -0.011755   0.009218
     93      -0.086779   0.008275   0.013951  -0.032953  -0.039572  -0.038119
     94      -0.036126  -0.047024   0.026636   0.013739   0.015274   0.060362
     95      -0.010834   0.002675  -0.015098  -0.044768  -0.032286  -0.023742
     96      -0.029928  -0.003754   0.083368  -0.044704  -0.036426  -0.038545
     97      -0.036831  -0.032118  -0.030538   0.024818   0.015634   0.055325
     98       0.030714  -0.005728   0.037015  -0.058183  -0.034160  -0.021817
     99       0.046275  -0.033732   0.123743  -0.021737   0.018105   0.008823
    100      -0.056348  -0.009016  -0.068488   0.010185  -0.016462   0.009571
    101       0.039879  -0.036120   0.085641  -0.044163   0.001556   0.038506
    102       0.112262  -0.053762   0.207247  -0.036398   0.044925   0.028481
    103      -0.064299   0.008318  -0.136371   0.023176  -0.027792  -0.024471
    104       0.080436  -0.051782   0.151493  -0.055217   0.020183   0.058207
    105       0.028891  -0.040257   0.032228   0.044720   0.052419   0.046328
    106      -0.057926  -0.007664  -0.005253  -0.035027  -0.041068  -0.007683
    107       0.004890  -0.047676   0.027601  -0.004385   0.022346   0.083166
    108       0.082090  -0.066995   0.061307   0.078145   0.105639   0.103121
    109      -0.077146   0.013316  -0.029217  -0.052058  -0.072768  -0.051085
    110       0.021058  -0.073459   0.057611   0.013408   0.058055   0.136137
    111      -0.070292  -0.004450  -0.121688   0.073109   0.008998  -0.001887
    112      -0.029983  -0.037785   0.105887  -0.057655  -0.016228   0.035313
    113      -0.059071  -0.019847  -0.088901   0.016648  -0.008912   0.044529
    114      -0.098508   0.000733  -0.229507   0.128217   0.021135   0.008691
    115      -0.025312  -0.043241   0.179419  -0.093750  -0.025566   0.033830
    116      -0.106191  -0.020334  -0.158989   0.055497  -0.002884   0.062495
    117      -0.125915   0.020528  -0.112315   0.022008  -0.041551  -0.048700
    118      -0.018101  -0.057698   0.110903  -0.027675   0.012693   0.076663
    119      -0.057785   0.006538  -0.101688  -0.016428  -0.039814  -0.014150
    120      -0.185470   0.041751  -0.200539   0.031612  -0.059609  -0.067401
    121       0.003378  -0.076974   0.178973  -0.041617   0.021409   0.105241
    122      -0.097928   0.023806  -0.170674  -0.007831  -0.052220  -0.032312
    123      -0.060427  -0.009629   0.049482  -0.011106  -0.025698  -0.017330
    124       0.022994  -0.024381  -0.020960  -0.006124   0.010867   0.034849
    125       0.091190  -0.006756  -0.016974  -0.052691  -0.019103  -0.026746
    126      -0.080180  -0.035677   0.117234  -0.042864  -0.035330  -0.033497
    127       0.013069   0.068940   0.003610  -0.036147  -0.043603   0.015271
    128       0.116828  -0.003006  -0.093901  -0.015225   0.004517  -0.007760
    129       0.006757  -0.047408   0.172358  -0.153180  -0.200927  -0.234764
    130       0.038093   0.088366   0.023762  -0.074776  -0.109040  -0.051245
    131       0.008919   0.108978  -0.144798   0.092370   0.133901   0.205074
    132      -0.149036  -0.020866   0.060709   0.053731   0.102160   0.134631
    133       0.121435   0.021830   0.041542  -0.142378  -0.207002  -0.201627
    134       0.195299  -0.066935  -0.130732  -0.035199  -0.047537  -0.104998
    135      -0.110143  -0.048285   0.163046  -0.058772  -0.007157  -0.011901
    136      -0.134202   0.177909  -0.025338   0.085851   0.131526   0.278658
    137       0.162049  -0.052697  -0.059680  -0.071039  -0.054313  -0.106047
    138      -0.111992  -0.037914  -0.019139   0.068138   0.014824   0.052875
    139       0.014648  -0.057021  -0.032179   0.019601   0.029400   0.057924
    140       0.128398  -0.059406   0.042934  -0.081441  -0.021188  -0.056078
    141      -0.107688   0.063709   0.115006   0.025533  -0.344238  -0.198346
    142       0.005683   0.015655  -0.000750   0.015208  -0.156032  -0.057332
    143       0.134999  -0.039564   0.107229  -0.103891  -0.126862  -0.137544
    144      -0.138165  -0.068582  -0.077596   0.120732   0.088525   0.132425
    145       0.037490  -0.101123  -0.048442   0.002078   0.168841   0.132564
    146       0.116344  -0.192060  -0.096732  -0.008932   0.352515   0.221468
    147      -0.125228  -0.127749  -0.146208   0.122964   0.319345   0.278798
    148       0.002370  -0.106198  -0.050055   0.061372   0.077935   0.111149
    149       0.143601   0.034530   0.162965  -0.141613  -0.310567  -0.274886
    150      -0.028245   0.036410  -0.041094   0.014281  -0.015058  -0.006447
    151       0.112002  -0.065474   0.016072  -0.053719   0.024398  -0.005425
    152       0.073427   0.038846  -0.089075  -0.017613  -0.018932  -0.001826
    153       0.028004   0.007109   0.038767  -0.020347   0.060096   0.041563
    154       0.133436  -0.069453   0.045368  -0.063088   0.067038   0.031476
    155       0.037521   0.088929  -0.144323   0.020378  -0.004468   0.049456
    156      -0.022855   0.076046  -0.122866   0.040592  -0.026324  -0.010770
    157       0.104024  -0.077378  -0.020706  -0.053595  -0.047117  -0.089020
    158       0.070298   0.010269  -0.019252  -0.038102   0.002966   0.016633
    159      -0.070523   0.063218  -0.113278   0.045029  -0.075136  -0.044671
    160       0.168263  -0.087524   0.060040  -0.082074   0.071507   0.011973
    161       0.100246   0.055701  -0.167867  -0.006768  -0.060258  -0.057675
    162       0.081629  -0.050844  -0.044385   0.000810   0.002719  -0.003070
    163       0.070547   0.174826   0.042029   0.033699   0.019582  -0.004709
    164      -0.078350   0.098516  -0.044608  -0.005954   0.015233  -0.021592
    165       0.086331  -0.050551  -0.053469   0.004972  -0.015272   0.008541
    166       0.052587   0.176202   0.042672   0.022001   0.120453  -0.076513
    167      -0.045402   0.093913  -0.034473  -0.006451   0.060421  -0.053831
    168       0.047851  -0.033215  -0.094051  -0.007621  -0.006256  -0.006204
    169       0.043664   0.136912   0.021752   0.017390   0.098571  -0.068415
    170      -0.031732   0.071272  -0.025835  -0.002435   0.048760  -0.045210
    171       0.018222  -0.037389  -0.123014  -0.017957  -0.009078  -0.010286
    172       0.060944   0.205614   0.035288   0.028134   0.132192  -0.091912
    173      -0.047791   0.109887  -0.044666  -0.005477   0.067072  -0.063753
    174       0.043503  -0.004417  -0.098384  -0.008953   0.015417  -0.023072
    175       0.011558  -0.014696  -0.022765   0.002305  -0.020574   0.008722
    176       0.010219  -0.012707   0.002312   0.009657  -0.010930   0.004859
    177       0.003397   0.013427  -0.126765  -0.022113   0.027386  -0.038131
    178       0.003360  -0.057276  -0.041951   0.000576  -0.070126   0.039043
    179       0.024357  -0.036523   0.007198   0.014697  -0.034942   0.022859
    180       0.088294   0.005747  -0.064934   0.006125   0.025646  -0.023388
    181      -0.014334  -0.135334  -0.045517  -0.012672  -0.101308   0.065016
    182       0.035047  -0.076187   0.018780   0.014333  -0.050346   0.038606
    183       0.084907   0.033169  -0.065292   0.006032   0.047368  -0.039539
    184      -0.042734  -0.286698  -0.084227  -0.027492  -0.226527   0.149050
    185       0.064526  -0.155300   0.036312   0.020956  -0.110854   0.087332
    186       0.131181  -0.020280  -0.027236   0.019888   0.004947   0.000208
    187      -0.002631  -0.053879  -0.016728  -0.007646  -0.008930   0.003079
    188       0.021186  -0.034181   0.013357   0.010356  -0.006540   0.004906
    189       0.162259  -0.015327   0.002942   0.031358   0.007435   0.005239
    190      -0.020950  -0.132971  -0.032392  -0.018948  -0.045316   0.025862
    191       0.037846  -0.077247   0.030952   0.013766  -0.026143   0.023069
    192       0.133289  -0.050798  -0.025518   0.019060  -0.014929   0.015078
    193       0.034268   0.111532   0.028879   0.013188   0.101857  -0.067568
    194      -0.017704   0.055639  -0.015669   0.000894   0.049102  -0.042393
    195       0.173742  -0.069043   0.001644   0.031576  -0.023689   0.028445
    196       0.047322   0.150215   0.045913   0.018668   0.137623  -0.090867
    197      -0.031154   0.078203  -0.021537  -0.002847   0.066283  -0.057011
    198      -0.026065  -0.026373   0.102133  -0.128806   0.069638  -0.063832
    199      -0.051387  -0.044262   0.004702   0.035463   0.000704   0.055600
    200      -0.018068  -0.019038   0.067884  -0.046489   0.041972   0.018221
    201       0.001125   0.005625   0.019034   0.005299  -0.002367  -0.004615
    202      -0.006448  -0.041354  -0.001208  -0.003958   0.011182  -0.011874
    203      -0.031272   0.019948  -0.005925   0.003143  -0.026353   0.038483
    204      -0.004949   0.008146   0.009254   0.004715   0.001579   0.002993
    205      -0.011400  -0.037448  -0.003123  -0.002820   0.008507  -0.006508
    206       0.003484  -0.005078   0.004158  -0.006534   0.000244   0.002300
    207      -0.005725   0.013638   0.008305   0.006787  -0.002210   0.021842
    208      -0.009205  -0.030845  -0.006212  -0.002640   0.008860   0.001623
    209       0.010656  -0.012897   0.005350  -0.014240   0.021194  -0.063300
    210      -0.007344  -0.002834   0.006592   0.003567   0.005385   0.016035
    211      -0.005204  -0.008715  -0.002448  -0.000297   0.000223   0.004419
    212       0.007139  -0.011439   0.004320  -0.010190   0.018342  -0.053752
    213      -0.012175  -0.024031   0.002689   0.001228   0.013757   0.015989
    214      -0.006446  -0.010814  -0.003085  -0.000189   0.000688   0.006639
    215       0.011005  -0.022991   0.003925  -0.014336   0.026541  -0.072005
    216      -0.002319   0.004360   0.009316   0.001480   0.006519   0.000233
    217       0.000867   0.018241   0.003409   0.001947  -0.009156   0.000598
    218      -0.004051   0.008438   0.003346   0.003783  -0.003436   0.011561
    219      -0.003336  -0.011418   0.006741  -0.002469   0.014687  -0.010738
    220       0.004115   0.037531   0.007381   0.004056  -0.016192   0.001441
    221      -0.007541   0.010626   0.002216   0.009248  -0.009894   0.035767
    222       0.004649   0.029751   0.014986   0.003517  -0.000626  -0.006696
    223       0.003038   0.019534   0.004262   0.001091  -0.007977  -0.006819
    224      -0.012890   0.027485   0.003231   0.012785  -0.021150   0.061190
    225       0.009518   0.034105   0.017102   0.000942   0.002139  -0.025386
    226       0.008286   0.037673   0.008144   0.001780  -0.012546  -0.014491
    227      -0.024622   0.045497   0.001530   0.026343  -0.043831   0.132618
    228       0.005312   0.048695   0.017223   0.008691  -0.011742   0.011889
    229      -0.001645  -0.002697   0.000173  -0.000539  -0.000719  -0.003047
    230      -0.006040   0.022315   0.005230   0.003417  -0.007531   0.010217
    231       0.010624   0.069511   0.021464   0.010776  -0.019469   0.010881
    232      -0.000081  -0.001468   0.000803  -0.000928  -0.000475  -0.006266
    233      -0.011986   0.036214   0.005225   0.008673  -0.017903   0.033502
    234      -0.000361   0.040096   0.013831   0.010321  -0.011845   0.026928
    235      -0.008000  -0.028783  -0.005514  -0.002635   0.008085   0.000985
    236       0.006752   0.000877   0.006464  -0.010320   0.015005  -0.054774
    237       0.000689   0.054949   0.016338   0.013615  -0.019062   0.036818
    238      -0.011164  -0.048026  -0.009543  -0.005169   0.015220  -0.000902
    239       0.009877  -0.000954   0.007281  -0.013719   0.019871  -0.074939
    240      -0.012988  -0.002201  -0.002035  -0.000031   0.012817  -0.019051
    241      -0.015813  -0.024083   0.000887  -0.000114  -0.002415  -0.008632
    242       0.031538  -0.020675   0.014633  -0.005146   0.001693   0.051574
    243       0.003769   0.001420   0.005961   0.001670   0.011557  -0.020168
    244      -0.002635   0.006542   0.007784   0.007398  -0.018601   0.000866
    245      -0.001486   0.039120   0.010435   0.009212  -0.032359   0.082089
                 30         31         32         33         34         35    
      0      -0.000488   0.005316  -0.011061  -0.039466  -0.019586   0.005207
      1       0.032497  -0.019991  -0.004967   0.079544  -0.006734   0.019684
      2       0.013575   0.000794  -0.002461   0.021548  -0.055769   0.022958
      3       0.001016  -0.009066   0.003183   0.026454   0.081646  -0.017661
      4      -0.069935  -0.054648   0.060227   0.059810  -0.019906  -0.040376
      5      -0.026368  -0.015856   0.028797   0.021025  -0.057404  -0.001967
      6       0.009751  -0.003469  -0.015310  -0.058075  -0.039821   0.013079
      7       0.027673  -0.107056  -0.023193  -0.030691  -0.016946  -0.002037
      8       0.011833   0.004901   0.020704   0.022637   0.001659   0.001531
      9       0.009941   0.055089   0.061285  -0.012596  -0.038518   0.000008
     10      -0.037445   0.062952  -0.033760  -0.001492   0.000450  -0.008867
     11       0.001091  -0.034054   0.029991  -0.027635   0.038067  -0.021651
     12       0.002835   0.024829  -0.011317  -0.024791  -0.039830   0.017864
     13       0.023744  -0.056786  -0.001990   0.021658  -0.009191   0.005942
     14      -0.001865  -0.005625  -0.008961  -0.002708  -0.013661  -0.000368
     15       0.000370   0.046260  -0.005307   0.030209  -0.073256   0.031312
     16       0.014527  -0.009129   0.005736   0.008182  -0.013853   0.007167
     17      -0.011166  -0.053814  -0.027195   0.001882   0.019693  -0.009115
     18       0.001749   0.048575   0.004921   0.026717  -0.070259   0.026876
     19       0.020341  -0.007866   0.010816  -0.027654   0.007605  -0.004514
     20      -0.020507  -0.069476  -0.084136   0.039226  -0.007871   0.019110
     21      -0.008812   0.037049  -0.037861   0.065590  -0.099966   0.053601
     22       0.028196  -0.042331   0.016858   0.037029  -0.024039   0.023325
     23      -0.002161  -0.095406  -0.021549   0.015787   0.027408  -0.010721
     24      -0.004110   0.006082  -0.026625   0.044189  -0.059124   0.032500
     25       0.024445  -0.003226   0.014360   0.053762  -0.057451   0.044389
     26      -0.000307  -0.120502  -0.015245  -0.000900   0.063557  -0.028976
     27      -0.003833   0.013454  -0.030434   0.058033  -0.077681   0.044289
     28       0.027708   0.000768   0.008226   0.083879  -0.091247   0.067550
     29       0.010085  -0.173035  -0.000056  -0.018873   0.111635  -0.052908
     30       0.002492  -0.023081   0.003173  -0.011278   0.017808  -0.011856
     31       0.006833   0.063318   0.014509   0.013469  -0.043265   0.027358
     32      -0.015045  -0.070056  -0.024304  -0.016509   0.057054  -0.032178
     33       0.007580  -0.037935   0.021104  -0.038395   0.056776  -0.032699
     34      -0.004663   0.107919   0.002689   0.014650  -0.063344   0.035290
     35      -0.013363  -0.071918  -0.009878  -0.043427   0.090330  -0.050845
     36       0.001650  -0.021770   0.011775  -0.033648   0.041623  -0.027619
     37      -0.000224   0.081773   0.029125  -0.040182   0.004813  -0.008130
     38      -0.032723  -0.011664  -0.047701  -0.007731   0.015597  -0.018203
     39       0.003229  -0.035738   0.030254  -0.077260   0.098462  -0.061500
     40      -0.017807   0.145447   0.031375  -0.089158   0.027708  -0.033181
     41      -0.045967   0.038598  -0.051728  -0.030081   0.015032  -0.026155
     42      -0.000382  -0.002994  -0.003281   0.004502  -0.011718   0.004199
     43       0.016481   0.003447   0.036621  -0.019625   0.021040  -0.007263
     44      -0.029566  -0.016926  -0.059647   0.035436  -0.030810   0.012546
     45      -0.000155  -0.009524   0.001966  -0.008122   0.005871  -0.006345
     46       0.014526  -0.001862   0.046306  -0.047195   0.055136  -0.028708
     47      -0.040099   0.029458  -0.075213   0.054243  -0.075102   0.034932
     48      -0.006808   0.028045  -0.031628   0.058051  -0.087147   0.048159
     49       0.031643  -0.054116   0.031636   0.023039   0.001133   0.013640
     50      -0.014541  -0.067997  -0.048962   0.045986  -0.018614   0.012410
     51      -0.014402   0.044778  -0.054359   0.087044  -0.127838   0.070302
     52       0.041489  -0.088868   0.044121   0.019896   0.022634   0.008042
     53      -0.018513  -0.062056  -0.066203   0.072576  -0.051523   0.031803
     54      -0.000090   0.022232  -0.004171  -0.031106  -0.030243   0.013047
     55       0.033629  -0.097388  -0.016404  -0.017602  -0.016707  -0.002672
     56       0.014532  -0.040712   0.008144   0.004909  -0.013022   0.004466
     57      -0.008505   0.027533   0.000839  -0.011444  -0.022368   0.009918
     58       0.018954  -0.102591  -0.008007   0.030984   0.007758  -0.013862
     59       0.014056  -0.076972  -0.000566   0.029651   0.014601  -0.009188
     60       0.000532   0.026890  -0.004527  -0.039796  -0.033248   0.015501
     61       0.016658  -0.093956   0.002122   0.016183  -0.009822  -0.005123
     62       0.032013  -0.058684   0.008692  -0.078487  -0.054439   0.025580
     63      -0.011049   0.014187   0.007835  -0.005452  -0.021809   0.009462
     64       0.027088  -0.074700   0.000923  -0.041221  -0.043164   0.012098
     65       0.001759  -0.119984  -0.012830   0.137366   0.090075  -0.047707
     66      -0.020801   0.041390   0.003271   0.028040  -0.005365   0.001444
     67       0.002505  -0.152311  -0.020651   0.165953   0.099497  -0.060621
     68       0.011796  -0.092505  -0.004355   0.058292   0.035787  -0.020081
     69       0.000702   0.044909   0.002072  -0.006513  -0.013142   0.008360
     70       0.054946  -0.047918   0.026012   0.020425  -0.030329   0.008289
     71       0.020251  -0.032008   0.018536   0.011680  -0.018993   0.008049
     72       0.021342   0.011415  -0.026321  -0.158441  -0.103049   0.044554
     73       0.104405  -0.126204  -0.035171  -0.324626  -0.239617   0.092548
     74       0.040504  -0.057994   0.014922  -0.072443  -0.086747   0.035219
     75      -0.051441   0.152702   0.080537   0.402374   0.229563  -0.087353
     76       0.060611  -0.016175   0.057827   0.093539  -0.007239   0.001574
     77       0.008022  -0.067228  -0.019328  -0.056859  -0.031510   0.009745
     78       0.029446   0.000818  -0.038266  -0.220221  -0.138698   0.059139
     79       0.023289   0.030365   0.093383   0.324456   0.138398  -0.057800
     80       0.019085   0.033617   0.069287   0.166877   0.050755  -0.015519
     81      -0.012434   0.041349   0.005377  -0.005821  -0.013813   0.009865
     82       0.053838  -0.144339  -0.041100  -0.067129  -0.049854   0.004220
     83       0.026686  -0.105077  -0.025525  -0.054395  -0.045050   0.009453
     84      -0.006877  -0.017060  -0.013977  -0.107010  -0.040663   0.006204
     85       0.031388  -0.068531  -0.006843   0.031572  -0.002040  -0.000433
     86       0.072860  -0.277549  -0.100573  -0.289854  -0.149640   0.016977
     87      -0.004534   0.019202  -0.003996  -0.037158  -0.029541   0.011319
     88       0.046694  -0.079834  -0.017795   0.025984  -0.023615   0.006696
     89      -0.007966   0.036868   0.031355   0.151549   0.037637   0.006159
     90      -0.035599   0.138419   0.042959   0.144259   0.046315   0.008096
     91       0.102757  -0.311780  -0.116538  -0.294145  -0.152888   0.012826
     92       0.035344  -0.131352  -0.037365  -0.091836  -0.061813   0.010590
     93       0.019034   0.014822   0.054757  -0.026719  -0.005403  -0.016550
     94      -0.045818   0.051959  -0.042251  -0.005359   0.010731  -0.021740
     95       0.005207   0.017590   0.044710  -0.030160   0.022432  -0.001881
     96       0.022326  -0.017274   0.041886  -0.021567   0.009075  -0.008996
     97      -0.041919   0.030336  -0.041367  -0.010940   0.033801  -0.008220
     98       0.002236   0.020409   0.039485  -0.028182   0.027084   0.006344
     99       0.010733  -0.057150   0.005712   0.008875   0.003733   0.011032
    100      -0.019808   0.022559  -0.018149  -0.020922   0.039173  -0.004869
    101      -0.030747   0.050925   0.014016  -0.022253   0.018484  -0.006553
    102       0.012444  -0.092818   0.002050   0.025714  -0.003410   0.022642
    103       0.000979  -0.007965  -0.017616  -0.016911   0.042514   0.001037
    104      -0.034509   0.034387   0.011211  -0.013208   0.015387   0.000073
    105      -0.010956  -0.056346  -0.050839   0.024881   0.009247   0.011540
    106      -0.013175   0.046388   0.019766  -0.034728   0.029097  -0.012791
    107      -0.064803   0.118085  -0.021259  -0.019347   0.002963  -0.023126
    108      -0.032860  -0.086777  -0.104637   0.049966   0.017492   0.024631
    109       0.008545   0.032627   0.050399  -0.048074   0.038227  -0.010654
    110      -0.092973   0.147296  -0.054985  -0.005082  -0.013271  -0.029912
    111      -0.000078  -0.016735  -0.033676   0.005379   0.007459  -0.004249
    112      -0.032525   0.072793   0.014615  -0.025693   0.004766  -0.023027
    113      -0.053821   0.137773  -0.009545  -0.032524   0.005158  -0.030580
    114      -0.011517  -0.007223  -0.072123   0.013178   0.012433  -0.005169
    115      -0.030673   0.084718   0.040849  -0.033412  -0.004215  -0.029882
    116      -0.072739   0.179951  -0.034627  -0.031954  -0.003032  -0.045900
    117       0.018946   0.012477   0.034209  -0.023507   0.000136  -0.017571
    118      -0.056157   0.089514  -0.026005  -0.012671  -0.000513  -0.026886
    119      -0.015341   0.090064   0.036946  -0.039312   0.011880  -0.014635
    120       0.021694   0.038981   0.047116  -0.032721  -0.003867  -0.025593
    121      -0.073891   0.119909  -0.032580  -0.015732  -0.007255  -0.035363
    122      -0.008962   0.097439   0.045922  -0.043196   0.010147  -0.017032
    123       0.007636  -0.016734   0.006750  -0.018211   0.021542  -0.015908
    124      -0.028001   0.041642  -0.010714  -0.009727   0.017254   0.010590
    125       0.007382   0.048619   0.033343  -0.008682  -0.003875   0.027752
    126       0.018670  -0.031030   0.039726  -0.043447   0.048811  -0.018355
    127      -0.034781   0.038113   0.011181  -0.031681   0.059150   0.032480
    128      -0.001217   0.069647  -0.005088   0.022034  -0.045121   0.022435
    129       0.085528   0.058951  -0.129099  -0.003507  -0.093427  -0.302710
    130      -0.017132   0.066239  -0.040063  -0.023840   0.026252  -0.050687
    131      -0.090889  -0.032126   0.192436  -0.042649   0.164739   0.369335
    132      -0.038458  -0.102936   0.172795  -0.072119   0.162688   0.218260
    133       0.042264   0.143320  -0.197805   0.029821  -0.129532  -0.302815
    134       0.038608   0.135782  -0.155113   0.086869  -0.193925  -0.174584
    135       0.019384  -0.059861   0.111557  -0.074679   0.095984   0.034731
    136      -0.137805  -0.099201   0.283959  -0.124080   0.330138   0.469128
    137       0.041435   0.110678  -0.084527   0.045044  -0.132964  -0.133035
    138      -0.036748  -0.005701  -0.062706  -0.013406   0.054603  -0.017781
    139      -0.042010   0.050167  -0.035568  -0.008296   0.029898   0.013501
    140       0.027526   0.047729   0.055551  -0.011655  -0.008419   0.037203
    141      -0.069367   0.082822  -0.406268   0.014180   0.309017   0.234767
    142      -0.069477   0.110051  -0.228723   0.011991   0.155294   0.141852
    143       0.024705   0.061659  -0.034930  -0.007373   0.071326   0.111727
    144      -0.061807  -0.005869  -0.056664  -0.014936   0.039225  -0.053127
    145      -0.005258   0.001244   0.147357  -0.023744  -0.090989  -0.091804
    146       0.040061  -0.033475   0.370319  -0.039963  -0.238874  -0.205998
    147      -0.023213  -0.072487   0.203251  -0.035503  -0.145705  -0.223486
    148      -0.063869   0.052235  -0.046549  -0.010628   0.039357   0.004683
    149       0.020429   0.108292  -0.183996   0.009011   0.171881   0.226957
    150       0.002727  -0.003655  -0.017034   0.010396  -0.018175  -0.013054
    151       0.012782   0.042163   0.042840   0.003083  -0.049243   0.000610
    152      -0.014847   0.062524  -0.003849   0.002837   0.000266   0.036021
    153       0.017716  -0.046406   0.120009  -0.003249  -0.056394   0.003967
    154       0.013435   0.020222   0.111389  -0.003940  -0.064762   0.013066
    155      -0.046094   0.064473  -0.015461   0.002612   0.020268   0.053092
    156      -0.003303   0.010404  -0.065347   0.033713  -0.035852  -0.015274
    157       0.028921   0.074492  -0.064188   0.021273  -0.046057  -0.031541
    158      -0.012875   0.045338   0.053819  -0.018843   0.013607   0.043560
    159      -0.009604   0.031026  -0.133511   0.025254   0.008089  -0.029403
    160       0.031829   0.017013   0.131765   0.001823  -0.092366   0.007145
    161      -0.001372   0.090919  -0.088169   0.037532  -0.033275   0.014406
    162       0.000807  -0.007143  -0.001152   0.002461   0.026174  -0.004571
    163       0.002514  -0.009476   0.008390   0.024619  -0.004138  -0.008477
    164       0.001164  -0.001526   0.012799   0.019323  -0.026376   0.003044
    165      -0.007089  -0.020668   0.005727   0.014884   0.029271  -0.007811
    166       0.043876   0.043211  -0.030685  -0.038837   0.020471  -0.004707
    167       0.013469   0.016037   0.004022   0.009929   0.015104  -0.006261
    168      -0.011713  -0.026091   0.017329   0.035284   0.045505  -0.013942
    169       0.036182   0.039493  -0.028552  -0.034975   0.025602  -0.008503
    170       0.012816   0.016516   0.000238   0.003453   0.011215  -0.005546
    171      -0.018004  -0.031796   0.027097   0.050944   0.053460  -0.017018
    172       0.048736   0.055576  -0.038839  -0.049822   0.030178  -0.012555
    173       0.014720   0.020921   0.003131   0.009346   0.022381  -0.011227
    174      -0.006023  -0.020123   0.015771   0.034991   0.054201  -0.016622
    175      -0.009514  -0.006183   0.004447   0.008717   0.009113  -0.006334
    176      -0.000224  -0.000737  -0.000220  -0.001038  -0.006790   0.000363
    177      -0.007731  -0.018726   0.023747   0.047410   0.058411  -0.018173
    178      -0.028924  -0.021649   0.017309   0.025000   0.001516  -0.008193
    179      -0.006911  -0.007236   0.001273  -0.000120  -0.011386   0.000284
    180       0.003226  -0.012993   0.002893   0.016689   0.056209  -0.016942
    181      -0.039207  -0.043772   0.028474   0.041731  -0.007034   0.001305
    182      -0.009725  -0.016969   0.002401   0.001937  -0.014815   0.004765
    183       0.010151  -0.004695  -0.001084   0.011564   0.061142  -0.018434
    184      -0.086421  -0.096069   0.064220   0.090878  -0.030283   0.007162
    185      -0.026085  -0.038296   0.008262   0.008313  -0.030265   0.009956
    186       0.003123  -0.014954  -0.004760   0.002852   0.041447  -0.011540
    187      -0.002368  -0.006573   0.000354   0.003043   0.009627  -0.000732
    188       0.004153  -0.002166  -0.004760  -0.006355  -0.001891   0.001430
    189       0.009266  -0.009308  -0.014625  -0.013437   0.032859  -0.008034
    190      -0.014229  -0.022943   0.008652   0.015733   0.006569   0.001560
    191       0.002550  -0.006909  -0.008590  -0.013322  -0.011569   0.005987
    192      -0.002653  -0.021346  -0.002054   0.005655   0.035544  -0.009179
    193       0.039138   0.038666  -0.029824  -0.039242   0.022698  -0.005540
    194       0.014725   0.014122  -0.002467   0.000091   0.016466  -0.006304
    195      -0.000209  -0.023210  -0.009719  -0.006137   0.035236  -0.007710
    196       0.055029   0.051477  -0.042077  -0.052594   0.027293  -0.009535
    197       0.019425   0.019739  -0.003422   0.000631   0.018404  -0.008536
    198       0.072366  -0.038550   0.099152  -0.021322  -0.041935  -0.045375
    199      -0.051792   0.066660  -0.051179  -0.003087   0.007197  -0.019637
    200       0.002767  -0.060417   0.019017  -0.032802   0.044193  -0.053370
    201      -0.049684  -0.005373   0.007384   0.000533  -0.015517   0.001507
    202      -0.020763   0.004305   0.002523  -0.000445   0.000307   0.000022
    203       0.144692   0.023114  -0.016879   0.007177   0.017173   0.004612
    204      -0.001652   0.000442   0.002133  -0.000720  -0.004679  -0.000738
    205       0.000658   0.006554   0.000349  -0.000544   0.002811   0.000139
    206       0.015407   0.011943  -0.003788   0.004908   0.009714   0.000611
    207       0.071283   0.014126  -0.000817   0.002446   0.003715  -0.001257
    208       0.042618   0.014287  -0.002341   0.000451   0.012501  -0.000900
    209      -0.227356  -0.030722   0.005136  -0.006120  -0.012552  -0.000520
    210       0.064584   0.017663  -0.001253   0.002360   0.007107  -0.001996
    211       0.032824   0.008504  -0.001750   0.001102   0.008262  -0.000071
    212      -0.194411  -0.027852   0.005443  -0.006825  -0.013564  -0.000490
    213       0.086851   0.026301  -0.002580   0.002416   0.013957  -0.003038
    214       0.043951   0.010890  -0.002155   0.001435   0.009862  -0.000241
    215      -0.254472  -0.035406   0.006963  -0.009472  -0.016952  -0.000732
    216      -0.003953   0.005159   0.000745   0.000531  -0.000334  -0.001700
    217      -0.011389  -0.004421   0.000355   0.000799  -0.002189   0.001074
    218       0.035937   0.005624   0.000405   0.001087   0.000712  -0.000272
    219      -0.028261   0.004567   0.000548  -0.000692   0.002125  -0.002174
    220      -0.029078  -0.011067   0.001443   0.001124  -0.008398   0.001681
    221       0.124950   0.019029  -0.001106   0.003351   0.006136  -0.000261
    222      -0.058541  -0.009272   0.003479  -0.000664  -0.011999  -0.000939
    223      -0.042147  -0.010052   0.001448  -0.000355  -0.005763   0.001173
    224       0.210445   0.032023  -0.004820   0.008696   0.014032  -0.000019
    225      -0.135300  -0.023088   0.005849  -0.003256  -0.020016  -0.000714
    226      -0.090444  -0.021951   0.003418  -0.001449  -0.014242   0.001789
    227       0.468282   0.071612  -0.011773   0.018489   0.033614   0.000234
    228      -0.006203  -0.004597   0.002596   0.001849  -0.011267  -0.000319
    229      -0.005386   0.000947  -0.000180   0.000221   0.002311   0.000297
    230       0.020677   0.001502   0.000131   0.001640  -0.001813   0.000027
    231      -0.032519  -0.013534   0.004090   0.001874  -0.018332   0.000586
    232      -0.019428  -0.001633   0.000312  -0.000115   0.000838   0.000370
    233       0.097865   0.011185  -0.001932   0.004233   0.001618   0.000463
    234       0.062702   0.008332   0.000230   0.003601  -0.002760  -0.000749
    235       0.038521   0.013561  -0.002320   0.000622   0.012394  -0.000760
    236      -0.208332  -0.031260   0.005845  -0.006431  -0.016430  -0.000361
    237       0.084288   0.008746   0.000273   0.005035  -0.004578  -0.000465
    238       0.052631   0.019478  -0.003438   0.000472   0.018789  -0.001345
    239      -0.283091  -0.042390   0.007564  -0.009704  -0.022923  -0.000017
    240      -0.050404  -0.008779  -0.001994  -0.006183  -0.000916  -0.000674
    241      -0.035516  -0.004999   0.001826  -0.000606  -0.009046   0.001955
    242       0.199904   0.054970   0.001138   0.016740   0.027776  -0.002594
    243      -0.070595  -0.012272   0.002287  -0.001372   0.001783  -0.003290
    244      -0.053518  -0.017095   0.007632   0.004099  -0.017209  -0.000524
    245       0.241896   0.043951  -0.000955   0.009753  -0.001300   0.001026
                 36         37         38         39         40         41    
      0       0.027588   0.016400   0.070739  -0.000634   0.003300   0.004181
      1       0.017375  -0.015615  -0.106979  -0.065973   0.062913  -0.106755
      2       0.027825   0.015783   0.007400  -0.043487   0.045300  -0.068730
      3      -0.034288  -0.023278  -0.074639   0.022131  -0.026578   0.034291
      4      -0.029925  -0.070365  -0.027516  -0.002384  -0.005480   0.008779
      5      -0.000895  -0.004594   0.037959  -0.014047   0.014340  -0.019592
      6       0.037127   0.015436   0.087224  -0.009651   0.004256  -0.001289
      7       0.042898  -0.008333   0.008754  -0.006666   0.002240  -0.006234
      8      -0.012083  -0.001797  -0.002248   0.007976  -0.005854   0.010167
      9       0.017661   0.002916  -0.013537  -0.007436   0.059190   0.011083
     10       0.003886  -0.014638  -0.013151   0.009907   0.010912   0.036216
     11      -0.007916   0.015200   0.010949  -0.014479   0.032104  -0.009608
     12       0.030904   0.017307   0.058028  -0.022600   0.021233  -0.027509
     13       0.008534  -0.002364  -0.019764  -0.016048   0.016215  -0.027417
     14       0.028465  -0.001336   0.005281  -0.014180   0.018406  -0.018146
     15       0.026849  -0.010128  -0.016852  -0.004586   0.008769  -0.018675
     16      -0.005113   0.008075   0.014187  -0.014316   0.019831  -0.017986
     17       0.000575   0.001174   0.001636  -0.010214   0.009296  -0.013048
     18       0.023515  -0.008596  -0.017900  -0.003786   0.015852  -0.013072
     19       0.020998   0.026079   0.043735  -0.050720   0.063409  -0.055111
     20      -0.001976  -0.011520   0.002055   0.003616  -0.046782  -0.021660
     21       0.008981  -0.028380  -0.028490   0.034057  -0.066272   0.006704
     22      -0.083404   0.032518   0.073107   0.004926  -0.000760   0.009006
     23      -0.055752   0.022508   0.042479  -0.005953   0.022688   0.010361
     24      -0.008101  -0.013537  -0.007739   0.025398  -0.043515   0.013654
     25      -0.095517   0.032111   0.089478   0.021860  -0.027667   0.022387
     26      -0.077413   0.037922   0.067767  -0.012139   0.044888   0.022995
     27      -0.016398  -0.013753  -0.000996   0.032573  -0.055774   0.017027
     28      -0.127048   0.038873   0.118143   0.036201  -0.047652   0.033689
     29      -0.117618   0.065543   0.112138  -0.026191   0.084926   0.032674
     30      -0.000866   0.003150   0.000456  -0.003678   0.011108   0.003718
     31      -0.000190  -0.004064   0.004232   0.012649  -0.029520  -0.000282
     32      -0.011781   0.008553   0.004828  -0.012845   0.034421   0.010562
     33      -0.004770   0.015207   0.013185  -0.017670   0.037804  -0.000041
     34       0.038193  -0.026126  -0.035945   0.020516  -0.049146  -0.000961
     35      -0.004371   0.014173   0.005699  -0.024628   0.055619   0.006636
     36       0.020513   0.001076  -0.013743  -0.015061   0.027595  -0.007277
     37       0.073878  -0.020737  -0.052686  -0.012668   0.001993  -0.031441
     38       0.060422  -0.030916  -0.070280  -0.004433   0.006399  -0.004207
     39       0.041570   0.006085  -0.023574  -0.037113   0.064995  -0.019607
     40       0.188037  -0.060830  -0.153404  -0.030697   0.013750  -0.066193
     41       0.136807  -0.061505  -0.140384  -0.010842   0.003644  -0.025644
     42       0.003752  -0.003669  -0.003429   0.005642  -0.009178   0.002350
     43      -0.031970   0.025816   0.050706  -0.007199   0.016609   0.001159
     44       0.012014  -0.021144  -0.028797   0.016711  -0.023362   0.014827
     45       0.005314   0.000284  -0.000123  -0.000028   0.003125   0.002026
     46      -0.021393   0.030976   0.052752  -0.017957   0.039611  -0.000145
     47       0.039535  -0.041627  -0.055989   0.032326  -0.058422   0.013308
     48      -0.001933  -0.020927  -0.013550   0.033595  -0.062905   0.011501
     49      -0.118050   0.053766   0.119131   0.004550   0.008728   0.023407
     50      -0.050941   0.007948   0.029758   0.014013  -0.007830   0.026366
     51       0.001091  -0.034279  -0.025981   0.050257  -0.092538   0.020218
     52      -0.161483   0.078088   0.166522  -0.000038   0.026064   0.032152
     53      -0.061281   0.002742   0.032581   0.028577  -0.030747   0.037412
     54      -0.005207   0.008039   0.033699  -0.016807   0.008539  -0.008950
     55       0.047752  -0.016247  -0.010598   0.000247  -0.005809   0.000549
     56       0.002228  -0.003855   0.000193   0.005210  -0.006250   0.005248
     57      -0.018512  -0.001970  -0.013711  -0.007590   0.001231  -0.001684
     58       0.026770  -0.044547  -0.138690   0.022576  -0.035924   0.028771
     59       0.013010  -0.024041  -0.085646   0.002942  -0.043886   0.037489
     60      -0.019495   0.013060   0.040443  -0.011335   0.025339  -0.028409
     61      -0.098098  -0.067821  -0.310001   0.132988   0.059916  -0.096203
     62      -0.277979  -0.038598  -0.340922   0.246376   0.238570  -0.318764
     63      -0.133316  -0.039900  -0.244230   0.100608   0.062964  -0.094601
     64      -0.152972  -0.045605  -0.257552   0.166016   0.151022  -0.199838
[truncated: 704,240 more chars]
