# Supplementary material for: A stereodivergent multicomponent approach for the synthesis of C–N atropisomeric peptide analogues
Source: Chem Sci. 2024 Sep 16;15(40):16743–51. doi: 10.1039/d4sc04700a (PMC11418089; doi:10.1039/d4sc04700a)
Supplement: SC-015-D4SC04700A-s001 [file SC-015-D4SC04700A-s001.zip › CompData/_2_Imine-BzOH/ImineBzOH12ropt.out]

                                 *****************
                                 * O   R   C   A *
                                 *****************

                                            #,                                       
                                            ###                                      
                                            ####                                     
                                            #####                                    
                                            ######                                   
                                           ########,                                 
                                     ,,################,,,,,                         
                               ,,#################################,,                 
                          ,,##########################################,,             
                       ,#########################################, ''#####,          
                    ,#############################################,,   '####,        
                  ,##################################################,,,,####,       
                ,###########''''           ''''###############################       
              ,#####''   ,,,,##########,,,,          '''####'''          '####       
            ,##' ,,,,###########################,,,                        '##       
           ' ,,###''''                  '''############,,,                           
         ,,##''                                '''############,,,,        ,,,,,,###''
      ,#''                                            '''#######################'''  
     '                                                          ''''####''''         
             ,#######,   #######,   ,#######,      ##                                
            ,#'     '#,  ##    ##  ,#'     '#,    #''#        ######   ,####,        
            ##       ##  ##   ,#'  ##            #'  '#       #        #'  '#        
            ##       ##  #######   ##           ,######,      #####,   #    #        
            '#,     ,#'  ##    ##  '#,     ,#' ,#      #,         ##   #,  ,#        
             '#######'   ##     ##  '#######'  #'      '#     #####' # '####'        


                  #######################################################
                  #                        -***-                        #
                  #          Department of theory and spectroscopy      #
                  #    Directorship and core code : Frank Neese         #
                  #        Max Planck Institute fuer Kohlenforschung    #
                  #                Kaiser Wilhelm Platz 1               #
                  #                 D-45470 Muelheim/Ruhr               #
                  #                      Germany                        #
                  #                                                     #
                  #                  All rights reserved                #
                  #                        -***-                        #
                  #######################################################


                         Program Version 5.0.2 -  RELEASE  -


 With contributions from (in alphabetic order):
   Daniel Aravena         : Magnetic Suceptibility
   Michael Atanasov       : Ab Initio Ligand Field Theory (pilot matlab implementation)
   Alexander A. Auer      : GIAO ZORA, VPT2 properties, NMR spectrum
   Ute Becker             : Parallelization
   Giovanni Bistoni       : ED, misc. LED, open-shell LED, HFLD
   Martin Brehm           : Molecular dynamics
   Dmytro Bykov           : SCF Hessian
   Vijay G. Chilkuri      : MRCI spin determinant printing, contributions to CSF-ICE
   Dipayan Datta          : RHF DLPNO-CCSD density
   Achintya Kumar Dutta   : EOM-CC, STEOM-CC
   Dmitry Ganyushin       : Spin-Orbit,Spin-Spin,Magnetic field MRCI
   Miquel Garcia          : C-PCM and meta-GGA Hessian, CC/C-PCM, Gaussian charge scheme
   Yang Guo               : DLPNO-NEVPT2, F12-NEVPT2, CIM, IAO-localization
   Andreas Hansen         : Spin unrestricted coupled pair/coupled cluster methods
   Benjamin Helmich-Paris : MC-RPA, TRAH-SCF, COSX integrals
   Lee Huntington         : MR-EOM, pCC
   Robert Izsak           : Overlap fitted RIJCOSX, COSX-SCS-MP3, EOM
   Marcus Kettner         : VPT2
   Christian Kollmar      : KDIIS, OOCD, Brueckner-CCSD(T), CCSD density, CASPT2, CASPT2-K
   Simone Kossmann        : Meta GGA functionals, TD-DFT gradient, OOMP2, MP2 Hessian
   Martin Krupicka        : Initial AUTO-CI
   Lucas Lang             : DCDCAS
   Marvin Lechner         : AUTO-CI (C++ implementation), FIC-MRCC
   Dagmar Lenk            : GEPOL surface, SMD
   Dimitrios Liakos       : Extrapolation schemes; Compound Job, initial MDCI parallelization
   Dimitrios Manganas     : Further ROCIS development; embedding schemes
   Dimitrios Pantazis     : SARC Basis sets
   Anastasios Papadopoulos: AUTO-CI, single reference methods and gradients
   Taras Petrenko         : DFT Hessian,TD-DFT gradient, ASA, ECA, R-Raman, ABS, FL, XAS/XES, NRVS
   Peter Pinski           : DLPNO-MP2, DLPNO-MP2 Gradient
   Christoph Reimann      : Effective Core Potentials
   Marius Retegan         : Local ZFS, SOC
   Christoph Riplinger    : Optimizer, TS searches, QM/MM, DLPNO-CCSD(T), (RO)-DLPNO pert. Triples
   Tobias Risthaus        : Range-separated hybrids, TD-DFT gradient, RPA, STAB
   Michael Roemelt        : Original ROCIS implementation
   Masaaki Saitow         : Open-shell DLPNO-CCSD energy and density
   Barbara Sandhoefer     : DKH picture change effects
   Avijit Sen             : IP-ROCIS
   Kantharuban Sivalingam : CASSCF convergence, NEVPT2, FIC-MRCI
   Bernardo de Souza      : ESD, SOC TD-DFT
   Georgi Stoychev        : AutoAux, RI-MP2 NMR, DLPNO-MP2 response
   Willem Van den Heuvel  : Paramagnetic NMR
   Boris Wezisla          : Elementary symmetry handling
   Frank Wennmohs         : Technical directorship


 We gratefully acknowledge several colleagues who have allowed us to
 interface, adapt or use parts of their codes:
   Stefan Grimme, W. Hujo, H. Kruse, P. Pracht,  : VdW corrections, initial TS optimization,
                  C. Bannwarth, S. Ehlert          DFT functionals, gCP, sTDA/sTD-DF
   Ed Valeev, F. Pavosevic, A. Kumar             : LibInt (2-el integral package), F12 methods
   Garnet Chan, S. Sharma, J. Yang, R. Olivares  : DMRG
   Ulf Ekstrom                                   : XCFun DFT Library
   Mihaly Kallay                                 : mrcc  (arbitrary order and MRCC methods)
   Jiri Pittner, Ondrej Demel                    : Mk-CCSD
   Frank Weinhold                                : gennbo (NPA and NBO analysis)
   Christopher J. Cramer and Donald G. Truhlar   : smd solvation model
   Lars Goerigk                                  : TD-DFT with DH, B97 family of functionals
   V. Asgeirsson, H. Jonsson                     : NEB implementation
   FAccTs GmbH                                   : IRC, NEB, NEB-TS, DLPNO-Multilevel, CI-OPT
                                                   MM, QMMM, 2- and 3-layer-ONIOM, Crystal-QMMM,
                                                   LR-CPCM, SF, NACMEs, symmetry and pop. for TD-DFT,
                                                   nearIR, NL-DFT gradient (VV10), updates on ESD,
                                                   ML-optimized integration grids
   S Lehtola, MJT Oliveira, MAL Marques          : LibXC Library
   Liviu Ungur et al                             : ANISO software


 Your calculation uses the libint2 library for the computation of 2-el integrals
 For citations please refer to: http://libint.valeyev.net

 Your ORCA version has been built with support for libXC version: 5.1.0
 For citations please refer to: https://tddft.org/programs/libxc/

 This ORCA versions uses:
   CBLAS   interface :  Fast vector & matrix operations
   LAPACKE interface :  Fast linear algebra routines
   SCALAPACK package :  Parallel linear algebra routines
   Shared memory     :  Shared parallel matrices
   BLAS/LAPACK       :  OpenBLAS 0.3.15  USE64BITINT DYNAMIC_ARCH NO_AFFINITY Zen SINGLE_THREADED
        Core in use  :  Zen
   Copyright (c) 2011-2014, The OpenBLAS Project


Your calculation utilizes the atom-pairwise dispersion correction
with the Becke-Johnson damping scheme (D3BJ)
Cite in your paper:
S.Grimme, S.Ehrlich, L.Goerigk, J Comput Chem, (2011), 32, 1456–1465 
S.Grimme, J.Antony, S.Ehrlich and H.Krieg, J.Chem.Phys., 132, (2010), 154104 
   

Your calculation utilizes the SMD solvation module
Please cite in your paper:
A.V. Marenich, C.J. Cramer, D.G. Truhlar J. Phys. Chem. B, 113, (2009), 6378 

================================================================================

----- Orbital basis set information -----
Your calculation utilizes the basis: def2-TZVP
   F. Weigend and R. Ahlrichs, Phys. Chem. Chem. Phys. 7, 3297 (2005).

----- AuxJ basis set information -----
Your calculation utilizes the auxiliary basis: def2/J
   F. Weigend, Phys. Chem. Chem. Phys. 8, 1057 (2006).

================================================================================
                                        WARNINGS
                       Please study these warnings very carefully!
================================================================================


WARNING: Geometry Optimization
  ===> : Switching off AutoStart
         For restart on a previous wavefunction, please use MOREAD

INFO   : the flag for use of the SHARK integral package has been found!

================================================================================
                                       INPUT FILE
================================================================================
NAME = ImineBzOH12ropt.inp
|  1> ! PBE0 D3 def2-tzvp Opt
|  2> %maxcore 2660
|  3> %geom
|  4> maxiter 70
|  5> MaxStep 0.15
|  6> end
|  7> %pal nprocs 20
|  8> end
|  9> %CPCM SMD TRUE
| 10>    SMDSOLVENT "2,2,2-TRIFLUOROETHANOL"
| 11> end
| 12> 
| 13> *xyz 0 1
| 14> O  2.779100  4.375400  1.063900
| 15> O  3.000300  3.167200  3.013000
| 16> N  5.026700  4.058600  0.515600
| 17> N  3.762300  6.158400  3.150000
| 18> C  4.089800  4.699500  1.121200
| 19> C  4.381700  6.062900  1.798600
| 20> H  5.472600  6.098800  1.921700
| 21> C  3.945400  7.170900  0.837800
| 22> C  4.833500  7.595100  -0.166700
| 23> H  5.827200  7.156000  -0.240500
| 24> C  4.456800  8.574400  -1.087500
| 25> H  5.155700  8.894600  -1.855800
| 26> C  3.185500  9.139500  -1.022900
| 27> H  2.893200  9.904900  -1.736600
| 28> C  2.289200  8.722800  -0.041600
| 29> H  1.297800  9.164600  0.013700
| 30> C  2.664000  7.741200  0.877600
| 31> H  1.952100  7.432600  1.638000
| 32> C  4.848800  2.870700  -0.322400
| 33> C  6.238100  2.603900  -0.935000
| 34> H  6.582700  3.464200  -1.521000
| 35> H  6.225200  1.730100  -1.596000
| 36> H  6.985600  2.424200  -0.153100
| 37> C  3.864000  3.129200  -1.468000
| 38> H  2.833400  3.226700  -1.114700
| 39> H  3.875700  2.304500  -2.189900
| 40> H  4.115900  4.050800  -2.005100
| 41> C  4.449200  1.646100  0.501600
| 42> H  4.566600  0.724600  -0.080200
| 43> H  3.402600  1.684000  0.811300
| 44> H  5.064500  1.555200  1.403400
| 45> C  3.979200  7.306400  3.957500
| 46> C  3.155500  7.554000  5.097500
| 47> C  3.489100  8.663400  5.915300
| 48> H  2.904700  8.917500  6.794300
| 49> C  4.580000  9.491000  5.650200
| 50> H  4.797300  10.331600  6.303000
| 51> C  5.386700  9.228300  4.560900
| 52> H  6.247500  9.855900  4.349800
| 53> C  5.095800  8.142600  3.737700
| 54> H  5.779500  7.967800  2.913900
| 55> C  1.921700  6.687100  5.475100
| 56> C  0.916100  6.612000  4.307800
| 57> H  0.621000  7.614600  3.976800
| 58> H  0.004900  6.077000  4.601100
| 59> H  1.313700  6.084400  3.441900
| 60> C  2.364500  5.270200  5.894500
| 61> H  2.804900  4.703200  5.075300
| 62> H  1.513300  4.680100  6.254800
| 63> H  3.106200  5.311100  6.700900
| 64> C  1.105700  7.242000  6.677000
| 65> H  0.733700  8.254500  6.480200
| 66> H  1.699800  7.261800  7.598300
| 67> H  0.229500  6.615000  6.884600
| 68> C  2.325700  3.680700  2.130200
| 69> C  0.843000  3.558800  2.068800
| 70> C  0.077900  4.165100  1.061900
| 71> H  0.544200  4.752400  0.274300
| 72> C  -1.312300  4.029400  1.060800
| 73> H  -1.903300  4.502500  0.279900
| 74> C  -1.944400  3.292000  2.061200
| 75> H  -3.027100  3.189700  2.058600
| 76> C  -1.190800  2.688500  3.066600
| 77> H  -1.685200  2.116700  3.848300
| 78> C  0.198900  2.821100  3.072100
| 79> H  0.774500  2.350100  3.866700
| 80> H  4.195100  5.389000  3.691100
| 81> O  5.544100  4.241900  4.193800
| 82> C  5.756900  3.119000  4.616200
| 83> C  6.946800  2.710400  5.400300
| 84> C  7.884900  3.692900  5.743000
| 85> H  7.732000  4.726600  5.438700
| 86> C  9.020600  3.351400  6.479600
| 87> H  9.745900  4.116800  6.744500
| 88> C  9.223400  2.029400  6.875100
| 89> H  10.108400  1.764200  7.448600
| 90> C  8.293000  1.046800  6.536400
| 91> H  8.452900  0.016700  6.845300
| 92> C  7.155200  1.384500  5.800000
| 93> H  6.438400  0.608900  5.541600
| 94> O  4.897300  2.105500  4.414400
| 95> H  4.157500  2.502800  3.883900
| 96> *
| 97> 
| 98>                          ****END OF INPUT****
================================================================================

                       *****************************
                       * Geometry Optimization Run *
                       *****************************

Geometry optimization settings:
Update method            Update   .... BFGS
Choice of coordinates    CoordSys .... Z-matrix Internals
Initial Hessian          InHess   .... Almoef's Model

Convergence Tolerances:
Energy Change            TolE     ....  5.0000e-06 Eh
Max. Gradient            TolMAXG  ....  3.0000e-04 Eh/bohr
RMS Gradient             TolRMSG  ....  1.0000e-04 Eh/bohr
Max. Displacement        TolMAXD  ....  4.0000e-03 bohr
RMS Displacement         TolRMSD  ....  2.0000e-03 bohr
Strict Convergence                ....  False
------------------------------------------------------------------------------
                        ORCA OPTIMIZATION COORDINATE SETUP
------------------------------------------------------------------------------

The optimization will be done in new redundant internal coordinates
Making redundant internal coordinates   ...  (new redundants) done
Evaluating the initial hessian          ...  (Almloef) done
Evaluating the coordinates              ...  done
Calculating the B-matrix                .... done
Calculating the G-matrix                .... done
Diagonalizing the G-matrix              .... done
Small eigenvalue found = 1.551e-03
Small eigenvalue found = 2.157e-03
Small eigenvalue found = 2.309e-03
Small eigenvalue found = 3.260e-03
Small eigenvalue found = 3.821e-03
Small eigenvalue found = 5.839e-03
Small eigenvalue found = 7.557e-03
Small eigenvalue found = 8.142e-03
Small eigenvalue found = 1.065e-02
Small eigenvalue found = 1.365e-02
Small eigenvalue found = 1.649e-02
Small eigenvalue found = 1.954e-02
Small eigenvalue found = 2.145e-02
Small eigenvalue found = 2.929e-02
The first mode is                       ....  200
The number of degrees of freedom        ....  240

    -----------------------------------------------------------------
                    Redundant Internal Coordinates


    -----------------------------------------------------------------
         Definition                    Initial Value    Approx d2E/dq
    -----------------------------------------------------------------
      1. B(C   4,N   2)                  1.2866         0.818233   
      2. B(C   4,O   0)                  1.3514         0.644871   
      3. B(C   5,C   4)                  1.5501         0.346932   
      4. B(C   5,N   3)                  1.4897         0.388052   
      5. B(H   6,C   5)                  1.0984         0.349144   
      6. B(C   7,C   5)                  1.5301         0.373459   
      7. B(C   8,C   7)                  1.4063         0.588476   
      8. B(H   9,C   8)                  1.0889         0.361563   
      9. B(C  10,C   8)                  1.3960         0.611185   
     10. B(H  11,C  10)                  1.0869         0.364272   
     11. B(C  12,C  10)                  1.3927         0.618547   
     12. B(H  13,C  12)                  1.0866         0.364660   
     13. B(C  14,C  12)                  1.3928         0.618362   
     14. B(H  15,C  14)                  1.0868         0.364367   
     15. B(C  16,C   7)                  1.4031         0.595345   
     16. B(C  16,C  14)                  1.3960         0.611074   
     17. B(H  17,C  16)                  1.0864         0.364907   
     18. B(C  18,N   2)                  1.4646         0.425486   
     19. B(C  19,C  18)                  1.5416         0.357953   
     20. B(H  20,C  19)                  1.0965         0.351633   
     21. B(H  21,C  19)                  1.0957         0.352605   
     22. B(H  22,C  19)                  1.0965         0.351542   
     23. B(C  23,C  18)                  1.5327         0.369939   
     24. B(H  24,C  23)                  1.0938         0.355069   
     25. B(H  25,C  23)                  1.0961         0.352137   
     26. B(H  26,C  23)                  1.0960         0.352214   
     27. B(C  27,C  18)                  1.5292         0.374742   
     28. B(H  28,C  27)                  1.0961         0.352120   
     29. B(H  29,C  27)                  1.0921         0.357309   
     30. B(H  30,C  27)                  1.0955         0.352909   
     31. B(C  31,N   3)                  1.4202         0.500809   
     32. B(C  32,C  31)                  1.4281         0.543248   
     33. B(C  33,C  32)                  1.4180         0.563629   
     34. B(H  34,C  33)                  1.0857         0.365842   
     35. B(C  35,C  33)                  1.3947         0.614041   
     36. B(H  36,C  35)                  1.0863         0.365073   
     37. B(C  37,C  35)                  1.3807         0.646496   
     38. B(H  38,C  37)                  1.0860         0.365415   
     39. B(C  39,C  37)                  1.3932         0.617479   
     40. B(C  39,C  31)                  1.4122         0.575842   
     41. B(H  40,C  39)                  1.0847         0.367134   
     42. B(C  41,C  32)                  1.5545         0.341465   
     43. B(C  42,C  41)                  1.5426         0.356742   
     44. B(H  43,C  42)                  1.0963         0.351875   
     45. B(H  44,C  42)                  1.0966         0.351472   
     46. B(H  45,C  42)                  1.0891         0.361237   
     47. B(C  46,C  41)                  1.5426         0.356694   
     48. B(H  47,C  46)                  1.0893         0.361054   
     49. B(H  48,C  46)                  1.0966         0.351448   
     50. B(H  49,C  46)                  1.0964         0.351744   
     51. B(C  50,C  41)                  1.5551         0.340670   
     52. B(H  51,C  50)                  1.0965         0.351628   
     53. B(H  52,C  50)                  1.0964         0.351704   
     54. B(H  53,C  50)                  1.0972         0.350638   
     55. B(C  54,O   1)                  1.2240         1.029829   
     56. B(C  54,O   0)                  1.3510         0.645822   
     57. B(C  55,C  54)                  1.4890         0.434350   
     58. B(C  56,C  55)                  1.4024         0.596896   
     59. B(C  56,H  45)                  3.2978         0.000108   
     60. B(H  57,C  56)                  1.0875         0.363414   
     61. B(C  58,C  56)                  1.3968         0.609365   
     62. B(H  59,C  58)                  1.0876         0.363267   
     63. B(C  60,C  58)                  1.3943         0.614974   
     64. B(H  61,C  60)                  1.0875         0.363389   
     65. B(C  62,C  60)                  1.3939         0.615911   
     66. B(H  63,C  62)                  1.0874         0.363554   
     67. B(C  64,C  62)                  1.3960         0.611125   
     68. B(C  64,C  55)                  1.4020         0.597794   
     69. B(H  65,C  64)                  1.0884         0.362265   
     70. B(H  66,N   3)                  1.0354         0.394139   
     71. B(O  67,H  66)                  1.8407         0.020455   
     72. B(C  68,O  67)                  1.2184         1.050943   
     73. B(C  69,C  68)                  1.4824         0.444894   
     74. B(C  70,C  69)                  1.4010         0.600067   
     75. B(H  71,H  49)                  4.8304         0.000000   
     76. B(H  71,C  70)                  1.0884         0.362285   
     77. B(C  72,C  70)                  1.3961         0.611014   
     78. B(H  73,C  72)                  1.0872         0.363783   
     79. B(C  74,C  72)                  1.3947         0.614066   
     80. B(H  75,C  74)                  1.0874         0.363544   
     81. B(C  76,C  74)                  1.3949         0.613554   
     82. B(H  77,C  76)                  1.0872         0.363768   
     83. B(C  78,C  76)                  1.3968         0.609490   
     84. B(C  78,C  69)                  1.4004         0.601312   
     85. B(H  79,H  30)                  4.4618         0.000000   
     86. B(H  79,C  78)                  1.0873         0.363747   
     87. B(O  80,C  68)                  1.3442         0.662186   
     88. B(H  81,O   1)                  1.5934         0.050743   
     89. B(H  81,O  80)                  0.9933         0.460140   
     90. A(C   4,O   0,C  54)          114.5418         0.434623   
     91. A(C  54,O   1,H  81)          165.7919         0.275222   
     92. A(C   4,N   2,C  18)          125.7965         0.420885   
     93. A(C   5,N   3,H  66)          104.6344         0.326461   
     94. A(C  31,N   3,H  66)          103.8679         0.340575   
     95. A(C   5,N   3,C  31)          120.2734         0.379857   
     96. A(N   2,C   4,C   5)          120.4444         0.408532   
     97. A(O   0,C   4,N   2)          124.5313         0.453638   
     98. A(O   0,C   4,C   5)          114.3368         0.391768   
     99. A(N   3,C   5,H   6)          108.0107         0.322759   
    100. A(H   6,C   5,C   7)          109.2630         0.322663   
    101. A(C   4,C   5,H   6)          105.3514         0.318798   
    102. A(N   3,C   5,C   7)          113.8706         0.363426   
    103. A(C   4,C   5,C   7)          107.9874         0.358776   
    104. A(N   3,C   5,C   4)          111.9949         0.358888   
    105. A(C   5,C   7,C   8)          119.1360         0.393050   
    106. A(C   8,C   7,C  16)          118.3190         0.426897   
    107. A(C   5,C   7,C  16)          122.4742         0.393850   
    108. A(C   7,C   8,C  10)          120.8196         0.428911   
    109. A(C   7,C   8,H   9)          120.2038         0.350050   
    110. A(H   9,C   8,C  10)          118.9753         0.352297   
    111. A(C   8,C  10,H  11)          119.9615         0.352742   
    112. A(C   8,C  10,C  12)          120.0235         0.432767   
    113. A(H  11,C  10,C  12)          120.0149         0.353457   
    114. A(C  10,C  12,H  13)          120.0598         0.353521   
    115. A(H  13,C  12,C  14)          120.0265         0.353503   
    116. A(C  10,C  12,C  14)          119.9136         0.433676   
    117. A(H  15,C  14,C  16)          119.8174         0.352746   
    118. A(C  12,C  14,H  15)          120.0834         0.353455   
    119. A(C  12,C  14,C  16)          120.0984         0.432729   
    120. A(C  14,C  16,H  17)          118.9903         0.352835   
    121. A(C   7,C  16,H  17)          120.1876         0.351282   
    122. A(C   7,C  16,C  14)          120.8162         0.429791   
    123. A(N   2,C  18,C  23)          111.6495         0.368607   
    124. A(N   2,C  18,C  19)          104.9675         0.366530   
    125. A(C  23,C  18,C  27)          111.7116         0.362938   
    126. A(C  19,C  18,C  27)          108.1215         0.360904   
    127. A(N   2,C  18,C  27)          111.8986         0.369424   
    128. A(C  19,C  18,C  23)          108.1330         0.360111   
    129. A(C  18,C  19,H  21)          111.5380         0.320948   
    130. A(C  18,C  19,H  22)          111.0597         0.320789   
    131. A(C  18,C  19,H  20)          111.0885         0.320803   
    132. A(H  20,C  19,H  22)          107.1830         0.288665   
    133. A(H  21,C  19,H  22)          107.9082         0.288790   
    134. A(H  20,C  19,H  21)          107.8779         0.288802   
    135. A(H  25,C  23,H  26)          107.9062         0.288816   
    136. A(H  24,C  23,H  26)          107.4501         0.289192   
    137. A(C  18,C  23,H  26)          111.1266         0.322625   
    138. A(H  24,C  23,H  25)          106.8491         0.289182   
    139. A(C  18,C  23,H  25)          111.0098         0.322613   
    140. A(C  18,C  23,H  24)          112.2723         0.323052   
    141. A(H  29,C  27,H  30)          107.9205         0.289566   
    142. A(H  28,C  27,H  30)          107.8801         0.288903   
    143. A(C  18,C  27,H  30)          111.3007         0.323412   
    144. A(H  28,C  27,H  29)          106.3998         0.289465   
    145. A(C  18,C  27,H  29)          112.0520         0.324071   
    146. A(C  18,C  27,H  28)          111.0546         0.323294   
    147. A(N   3,C  31,C  39)          120.7231         0.409675   
    148. A(N   3,C  31,C  32)          120.3939         0.405474   
    149. A(C  32,C  31,C  39)          118.5313         0.418344   
    150. A(C  31,C  32,C  33)          117.4082         0.416749   
    151. A(C  33,C  32,C  41)          118.8772         0.384053   
    152. A(C  31,C  32,C  41)          123.7127         0.381604   
    153. A(H  34,C  33,C  35)          115.8506         0.353277   
    154. A(C  32,C  33,C  35)          122.5894         0.425963   
    155. A(C  32,C  33,H  34)          121.5598         0.348202   
    156. A(H  36,C  35,C  37)          120.2967         0.356249   
    157. A(C  33,C  35,C  37)          119.6070         0.436589   
    158. A(C  33,C  35,H  36)          120.0941         0.353151   
    159. A(C  35,C  37,H  38)          120.4314         0.356305   
    160. A(H  38,C  37,C  39)          120.0654         0.353541   
    161. A(C  35,C  37,C  39)          119.5009         0.437029   
    162. A(C  37,C  39,H  40)          116.2767         0.353823   
    163. A(C  31,C  39,H  40)          121.4089         0.349671   
    164. A(C  31,C  39,C  37)          122.3139         0.428031   
    165. A(C  46,C  41,C  50)          105.5598         0.354888   
    166. A(C  42,C  41,C  50)          105.0797         0.354896   
    167. A(C  32,C  41,C  50)          113.9054         0.352275   
    168. A(C  42,C  41,C  46)          110.3744         0.357677   
    169. A(C  32,C  41,C  46)          110.5150         0.355028   
    170. A(C  32,C  41,C  42)          111.1468         0.355036   
    171. A(H  44,C  42,H  45)          106.2390         0.289878   
    172. A(H  43,C  42,H  45)          107.5324         0.289930   
    173. A(C  41,C  42,H  45)          112.7820         0.322042   
    174. A(H  43,C  42,H  44)          107.6536         0.288687   
    175. A(C  41,C  42,H  44)          111.2873         0.320601   
    176. A(C  41,C  42,H  43)          111.0655         0.320661   
    177. A(H  48,C  46,H  49)          107.6689         0.288668   
    178. A(H  47,C  46,H  49)          107.4006         0.289890   
    179. A(C  41,C  46,H  49)          111.0936         0.320635   
    180. A(H  47,C  46,H  48)          106.3088         0.289852   
    181. A(C  41,C  46,H  48)          111.1483         0.320591   
    182. A(C  41,C  46,H  47)          112.9359         0.322008   
    183. A(H  52,C  50,H  53)          106.5010         0.288558   
    184. A(H  51,C  50,H  53)          106.9000         0.288548   
    185. A(C  41,C  50,H  53)          111.1827         0.318074   
    186. A(H  51,C  50,H  52)          108.5404         0.288686   
    187. A(C  41,C  50,H  52)          111.8113         0.318231   
    188. A(C  41,C  50,H  51)          111.6416         0.318220   
    189. A(O   1,C  54,C  55)          122.9722         0.443170   
    190. A(O   0,C  54,C  55)          110.1051         0.407672   
    191. A(O   0,C  54,O   1)          126.8721         0.473251   
    192. A(C  56,C  55,C  64)          119.3816         0.428300   
    193. A(C  54,C  55,C  64)          118.1018         0.404745   
    194. A(C  54,C  55,C  56)          122.5114         0.404637   
    195. A(H  57,C  56,C  58)          118.5970         0.352423   
    196. A(C  55,C  56,C  58)          120.1017         0.429776   
    197. A(C  55,C  56,H  57)          121.3000         0.351193   
    198. A(H  59,C  58,C  60)          119.9244         0.352946   
    199. A(C  56,C  58,C  60)          120.1331         0.432085   
    200. A(C  56,C  58,H  59)          119.9422         0.352399   
    201. A(H  61,C  60,C  62)          119.9498         0.353057   
    202. A(C  58,C  60,C  62)          120.0922         0.432915   
    203. A(C  58,C  60,H  61)          119.9579         0.352966   
    204. A(H  63,C  62,C  64)          119.9813         0.352618   
    205. A(C  60,C  62,C  64)          119.9941         0.432427   
    206. A(C  60,C  62,H  63)          120.0244         0.353084   
    207. A(C  62,C  64,H  65)          119.2250         0.352406   
    208. A(C  55,C  64,H  65)          120.4770         0.351095   
    209. A(C  55,C  64,C  62)          120.2971         0.430114   
    210. A(N   3,H  66,O  67)          155.7997         0.194141   
    211. A(H  66,O  67,C  68)          142.8418         0.241306   
    212. A(O  67,C  68,C  69)          125.2791         0.446737   
    213. A(C  69,C  68,O  80)          112.6368         0.411226   
    214. A(O  67,C  68,O  80)          122.0821         0.477213   
    215. A(C  68,C  69,C  70)          118.2649         0.406736   
    216. A(C  70,C  69,C  78)          119.6373         0.429159   
    217. A(C  68,C  69,C  78)          122.0978         0.406885   
    218. A(H  71,C  70,C  72)          119.6130         0.352399   
    219. A(C  69,C  70,C  72)          120.1478         0.430393   
    220. A(C  69,C  70,H  71)          120.2391         0.351323   
    221. A(H  73,C  72,C  74)          120.0791         0.352942   
    222. A(C  70,C  72,C  74)          119.9846         0.432180   
    223. A(C  70,C  72,H  73)          119.9363         0.352645   
    224. A(H  75,C  74,C  76)          119.9401         0.352853   
    225. A(C  72,C  74,C  76)          120.1219         0.432502   
    226. A(C  72,C  74,H  75)          119.9380         0.352903   
    227. A(H  77,C  76,C  78)          119.9116         0.352493   
    228. A(C  74,C  76,C  78)          120.0683         0.431921   
    229. A(C  74,C  76,H  77)          120.0201         0.352890   
    230. A(C  76,C  78,H  79)          119.3325         0.352490   
    231. A(C  69,C  78,H  79)          120.6273         0.351685   
    232. A(C  69,C  78,C  76)          120.0402         0.430360   
    233. A(C  68,O  80,H  81)          104.7676         0.366551   
    234. L(O   1,H  81,O  80,C  68, 2) 181.2353         0.222751   
    235. L(O   1,H  81,O  80,C  68, 1) 178.6477         0.222751   
    236. D(C   5,C   4,O   0,C  54)    -89.9579         0.030695   
    237. D(N   2,C   4,O   0,C  54)     99.5481         0.030695   
    238. D(O   0,C   4,N   2,C  18)     -0.6699         0.051882   
    239. D(C   5,C   4,N   2,C  18)   -170.6180         0.051882   
    240. D(C   7,C   5,C   4,N   2)     98.1557         0.009110   
    241. D(C   7,C   5,C   4,O   0)    -72.7643         0.009110   
    242. D(H   6,C   5,C   4,O   0)    170.5673         0.009110   
    243. D(C   4,C   5,N   3,C  31)    176.6052         0.012876   
    244. D(C   7,C   5,N   3,C  31)    -60.5102         0.012876   
    245. D(C   7,C   5,N   3,H  66)   -176.5670         0.012876   
    246. D(C   4,C   5,N   3,H  66)     60.5484         0.012876   
    247. D(H   6,C   5,C   4,N   2)    -18.5127         0.009110   
    248. D(N   3,C   5,C   4,O   0)     53.3934         0.009110   
    249. D(H   6,C   5,N   3,C  31)     61.0388         0.012876   
    250. D(N   3,C   5,C   4,N   2)   -135.6866         0.009110   
    251. D(H   6,C   5,N   3,H  66)    -55.0180         0.012876   
    252. D(C  16,C   7,C   5,C   4)     92.2930         0.010431   
    253. D(C  16,C   7,C   5,H   6)   -153.6080         0.010431   
    254. D(C   8,C   7,C   5,N   3)    150.3566         0.010431   
    255. D(C  16,C   7,C   5,N   3)    -32.7563         0.010431   
    256. D(C   8,C   7,C   5,C   4)    -84.5940         0.010431   
    257. D(C   8,C   7,C   5,H   6)     29.5050         0.010431   
    258. D(C  10,C   8,C   7,C  16)      1.0142         0.023826   
    259. D(C  10,C   8,C   7,C   5)    178.0311         0.023826   
    260. D(H   9,C   8,C   7,C  16)   -178.5581         0.023826   
    261. D(H   9,C   8,C   7,C   5)     -1.5412         0.023826   
    262. D(C  12,C  10,C   8,H   9)    179.2517         0.025805   
    263. D(H  11,C  10,C   8,H   9)     -0.6591         0.025805   
    264. D(H  11,C  10,C   8,C   7)    179.7634         0.025805   
    265. D(C  12,C  10,C   8,C   7)     -0.3257         0.025805   
    266. D(H  13,C  12,C  10,C   8)    179.7319         0.026467   
    267. D(C  14,C  12,C  10,C   8)     -0.2315         0.026467   
    268. D(C  14,C  12,C  10,H  11)    179.6793         0.026467   
    269. D(H  13,C  12,C  10,H  11)     -0.3573         0.026467   
    270. D(C  16,C  14,C  12,H  13)   -179.8869         0.026451   
    271. D(C  16,C  14,C  12,C  10)      0.0765         0.026451   
    272. D(H  15,C  14,C  12,C  10)    179.7670         0.026451   
    273. D(H  15,C  14,C  12,H  13)     -0.1964         0.026451   
    274. D(H  17,C  16,C  14,H  15)      0.0592         0.025795   
    275. D(C   7,C  16,C  14,H  15)   -179.0513         0.025795   
    276. D(H  17,C  16,C  14,C  12)    179.7505         0.025795   
    277. D(H  17,C  16,C   7,C   8)    179.7298         0.024414   
    278. D(H  17,C  16,C   7,C   5)      2.8184         0.024414   
    279. D(C  14,C  16,C   7,C   8)     -1.1704         0.024414   
    280. D(C   7,C  16,C  14,C  12)      0.6400         0.025795   
    281. D(C  14,C  16,C   7,C   5)   -178.0817         0.024414   
    282. D(C  23,C  18,N   2,C   4)     56.5197         0.014263   
    283. D(C  27,C  18,N   2,C   4)    -69.5322         0.014263   
    284. D(C  19,C  18,N   2,C   4)    173.4379         0.014263   
    285. D(H  22,C  19,C  18,C  27)    -59.5779         0.010288   
    286. D(H  22,C  19,C  18,C  23)    179.3070         0.010288   
    287. D(H  22,C  19,C  18,N   2)     60.0064         0.010288   
    288. D(H  21,C  19,C  18,C  23)    -60.2813         0.010288   
    289. D(H  21,C  19,C  18,C  27)     60.8338         0.010288   
    290. D(H  21,C  19,C  18,N   2)   -179.5819         0.010288   
    291. D(H  20,C  19,C  18,C  27)   -178.7732         0.010288   
    292. D(H  20,C  19,C  18,C  23)     60.1117         0.010288   
    293. D(H  20,C  19,C  18,N   2)    -59.1889         0.010288   
    294. D(H  25,C  23,C  18,C  19)     54.6620         0.010940   
    295. D(H  25,C  23,C  18,N   2)    169.6471         0.010940   
    296. D(H  24,C  23,C  18,C  27)     55.3279         0.010940   
    297. D(H  24,C  23,C  18,C  19)    174.1884         0.010940   
    298. D(H  24,C  23,C  18,N   2)    -70.8265         0.010940   
    299. D(H  26,C  23,C  18,C  27)    175.7029         0.010940   
    300. D(H  26,C  23,C  18,C  19)    -65.4366         0.010940   
    301. D(H  26,C  23,C  18,N   2)     49.5485         0.010940   
    302. D(H  25,C  23,C  18,C  27)    -64.1985         0.010940   
    303. D(H  30,C  27,C  18,C  23)   -171.3774         0.011209   
    304. D(H  30,C  27,C  18,N   2)    -45.3595         0.011209   
    305. D(H  29,C  27,C  18,C  23)    -50.4290         0.011209   
    306. D(H  29,C  27,C  18,C  19)   -169.2963         0.011209   
    307. D(H  29,C  27,C  18,N   2)     75.5889         0.011209   
    308. D(H  28,C  27,C  18,C  23)     68.4103         0.011209   
    309. D(H  30,C  27,C  18,C  19)     69.7553         0.011209   
    310. D(H  28,C  27,C  18,C  19)    -50.4570         0.011209   
    311. D(H  28,C  27,C  18,N   2)   -165.5718         0.011209   
    312. D(C  39,C  31,N   3,H  66)     94.6998         0.019830   
    313. D(C  39,C  31,N   3,C   5)    -21.7517         0.019830   
    314. D(C  32,C  31,N   3,H  66)    -78.3916         0.019830   
    315. D(C  32,C  31,N   3,C   5)    165.1569         0.019830   
    316. D(C  41,C  32,C  31,C  39)   -178.3058         0.020172   
    317. D(C  41,C  32,C  31,N   3)     -5.0650         0.020172   
    318. D(C  33,C  32,C  31,C  39)      2.2040         0.020172   
    319. D(C  33,C  32,C  31,N   3)    175.4448         0.020172   
    320. D(C  35,C  33,C  32,C  41)    179.8766         0.021772   
    321. D(C  35,C  33,C  32,C  31)     -0.6077         0.021772   
    322. D(H  34,C  33,C  32,C  41)      0.0460         0.021772   
    323. D(H  34,C  33,C  32,C  31)    179.5617         0.021772   
    324. D(C  37,C  35,C  33,H  34)    179.1735         0.026060   
    325. D(C  37,C  35,C  33,C  32)     -0.6661         0.026060   
    326. D(H  36,C  35,C  33,H  34)     -0.2875         0.026060   
    327. D(H  36,C  35,C  33,C  32)    179.8729         0.026060   
    328. D(C  39,C  37,C  35,H  36)    179.7431         0.029079   
    329. D(C  39,C  37,C  35,C  33)      0.2832         0.029079   
    330. D(H  38,C  37,C  35,H  36)      0.2990         0.029079   
    331. D(H  38,C  37,C  35,C  33)   -179.1609         0.029079   
    332. D(H  40,C  39,C  37,H  38)      1.1259         0.026371   
    333. D(H  40,C  39,C  37,C  35)   -178.3204         0.026371   
    334. D(C  31,C  39,C  37,H  38)   -179.1342         0.026371   
    335. D(H  40,C  39,C  31,C  32)    177.0420         0.022767   
    336. D(H  40,C  39,C  31,N   3)      3.8244         0.022767   
    337. D(C  37,C  39,C  31,C  32)     -2.6847         0.022767   
    338. D(C  31,C  39,C  37,C  35)      1.4196         0.026371   
    339. D(C  37,C  39,C  31,N   3)   -175.9024         0.022767   
    340. D(C  50,C  41,C  32,C  33)      5.2811         0.008852   
    341. D(C  50,C  41,C  32,C  31)   -174.2020         0.008852   
    342. D(C  46,C  41,C  32,C  33)   -113.3482         0.008852   
    343. D(C  46,C  41,C  32,C  31)     67.1687         0.008852   
    344. D(C  42,C  41,C  32,C  33)    123.7430         0.008852   
    345. D(C  42,C  41,C  32,C  31)    -55.7402         0.008852   
    346. D(H  45,C  42,C  41,C  46)    -57.1843         0.010224   
    347. D(H  45,C  42,C  41,C  32)     65.8054         0.010224   
    348. D(H  44,C  42,C  41,C  50)    -51.2536         0.010224   
    349. D(H  44,C  42,C  41,C  46)     62.1009         0.010224   
    350. D(H  44,C  42,C  41,C  32)   -174.9094         0.010224   
    351. D(H  43,C  42,C  41,C  50)     68.6704         0.010224   
    352. D(H  43,C  42,C  41,C  46)   -177.9751         0.010224   
    353. D(H  45,C  42,C  41,C  50)   -170.5388         0.010224   
    354. D(H  43,C  42,C  41,C  32)    -54.9854         0.010224   
    355. D(H  49,C  46,C  41,C  32)     54.6790         0.010221   
    356. D(H  48,C  46,C  41,C  50)     50.9534         0.010221   
    357. D(H  48,C  46,C  41,C  42)    -62.0942         0.010221   
    358. D(H  48,C  46,C  41,C  32)    174.5483         0.010221   
    359. D(H  47,C  46,C  41,C  50)    170.3355         0.010221   
    360. D(H  47,C  46,C  41,C  42)     57.2879         0.010221   
    361. D(H  49,C  46,C  41,C  42)    178.0365         0.010221   
    362. D(H  47,C  46,C  41,C  32)    -66.0695         0.010221   
    363. D(H  49,C  46,C  41,C  50)    -68.9160         0.010221   
    364. D(H  53,C  50,C  41,C  46)    -60.3759         0.009393   
    365. D(H  53,C  50,C  41,C  42)     56.3237         0.009393   
    366. D(H  53,C  50,C  41,C  32)    178.2017         0.009393   
    367. D(H  52,C  50,C  41,C  46)     58.5181         0.009393   
    368. D(H  52,C  50,C  41,C  42)    175.2177         0.009393   
    369. D(H  52,C  50,C  41,C  32)    -62.9043         0.009393   
    370. D(H  51,C  50,C  41,C  46)   -179.6619         0.009393   
    371. D(H  51,C  50,C  41,C  42)    -62.9623         0.009393   
    372. D(H  51,C  50,C  41,C  32)     58.9157         0.009393   
    373. D(C  55,C  54,O   1,H  81)    153.3234         0.087675   
    374. D(O   0,C  54,O   1,H  81)    -23.8293         0.087675   
    375. D(C  55,C  54,O   0,C   4)    171.3062         0.030792   
    376. D(O   1,C  54,O   0,C   4)    -11.2373         0.030792   
    377. D(C  64,C  55,C  54,O   1)      0.0293         0.012882   
    378. D(C  64,C  55,C  54,O   0)    177.6040         0.012882   
    379. D(C  56,C  55,C  54,O   1)    179.1911         0.012882   
    380. D(C  56,C  55,C  54,O   0)     -3.2342         0.012882   
    381. D(C  58,C  56,C  55,C  64)     -0.1732         0.026665   
    382. D(C  58,C  56,C  55,C  54)   -179.3247         0.026665   
    383. D(H  57,C  56,C  55,C  64)    179.3918         0.026665   
    384. D(H  57,C  56,C  55,C  54)      0.2403         0.026665   
    385. D(C  60,C  58,C  56,H  57)   -179.5126         0.027860   
    386. D(C  60,C  58,C  56,C  55)      0.0640         0.027860   
    387. D(H  59,C  58,C  56,H  57)      0.2903         0.027860   
    388. D(H  59,C  58,C  56,C  55)    179.8669         0.027860   
    389. D(C  62,C  60,C  58,H  59)   -179.7529         0.026144   
    390. D(C  62,C  60,C  58,C  56)      0.0500         0.026144   
    391. D(H  61,C  60,C  58,H  59)      0.0862         0.026144   
    392. D(H  61,C  60,C  58,C  56)    179.8891         0.026144   
    393. D(C  64,C  62,C  60,H  61)   -179.8923         0.026229   
    394. D(C  64,C  62,C  60,C  58)     -0.0532         0.026229   
    395. D(H  63,C  62,C  60,H  61)     -0.0625         0.026229   
    396. D(H  63,C  62,C  60,C  58)    179.7766         0.026229   
    397. D(H  65,C  64,C  62,H  63)     -0.2251         0.025799   
    398. D(H  65,C  64,C  62,C  60)    179.6048         0.025799   
    399. D(C  55,C  64,C  62,H  63)   -179.8876         0.025799   
    400. D(C  55,C  64,C  62,C  60)     -0.0577         0.025799   
    401. D(H  65,C  64,C  55,C  56)   -179.4880         0.024626   
    402. D(H  65,C  64,C  55,C  54)     -0.2991         0.024626   
    403. D(C  62,C  64,C  55,C  56)      0.1702         0.024626   
    404. D(C  62,C  64,C  55,C  54)    179.3591         0.024626   
    405. D(O  67,H  66,N   3,C  31)    -92.5788         0.171003   
    406. D(O  67,H  66,N   3,C   5)     34.3728         0.171003   
    407. D(C  68,O  67,H  66,N   3)   -148.9175         0.001695   
    408. D(O  80,C  68,O  67,H  66)     25.1942         0.091898   
    409. D(C  69,C  68,O  67,H  66)   -154.2561         0.091898   
    410. D(C  78,C  69,C  68,O  80)      3.5652         0.013498   
    411. D(C  78,C  69,C  68,O  67)   -176.9394         0.013498   
    412. D(C  70,C  69,C  68,O  80)   -176.5365         0.013498   
    413. D(C  70,C  69,C  68,O  67)      2.9589         0.013498   
    414. D(C  72,C  70,C  69,C  78)     -0.0368         0.024823   
    415. D(C  72,C  70,C  69,C  68)   -179.9377         0.024823   
    416. D(H  71,C  70,C  69,C  78)   -179.9111         0.024823   
    417. D(H  71,C  70,C  69,C  68)      0.1880         0.024823   
    418. D(C  74,C  72,C  70,H  71)    179.9163         0.025789   
    419. D(C  74,C  72,C  70,C  69)      0.0412         0.025789   
    420. D(H  73,C  72,C  70,H  71)     -0.0654         0.025789   
    421. D(H  73,C  72,C  70,C  69)   -179.9405         0.025789   
    422. D(C  76,C  74,C  72,H  73)    179.9617         0.026063   
    423. D(C  76,C  74,C  72,C  70)     -0.0200         0.026063   
    424. D(H  75,C  74,C  72,H  73)     -0.0341         0.026063   
    425. D(H  75,C  74,C  72,C  70)    179.9841         0.026063   
    426. D(C  78,C  76,C  74,H  75)    179.9904         0.026017   
    427. D(C  78,C  76,C  74,C  72)     -0.0055         0.026017   
    428. D(H  77,C  76,C  74,H  75)     -0.0234         0.026017   
    429. D(H  77,C  76,C  74,C  72)    179.9808         0.026017   
    430. D(H  79,C  78,C  76,H  77)     -0.0555         0.025653   
    431. D(H  79,C  78,C  76,C  74)    179.9308         0.025653   
    432. D(C  69,C  78,C  76,H  77)   -179.9765         0.025653   
    433. D(C  69,C  78,C  76,C  74)      0.0097         0.025653   
    434. D(H  79,C  78,C  69,C  70)   -179.9087         0.024932   
    435. D(H  79,C  78,C  69,C  68)     -0.0117         0.024932   
    436. D(C  76,C  78,C  69,C  70)      0.0113         0.024932   
    437. D(C  76,C  78,C  69,C  68)    179.9083         0.024932   
    438. D(H  81,O  80,C  68,C  69)   -179.8443         0.032507   
    439. D(H  81,O  80,C  68,O  67)      0.6419         0.032507   
    440. D(C  68,O  80,O   1,C  54)     68.9311         0.001502   
    -----------------------------------------------------------------

Number of atoms                         .... 82
Number of degrees of freedom            .... 440

         *************************************************************
         *                GEOMETRY OPTIMIZATION CYCLE   1            *
         *************************************************************
---------------------------------
CARTESIAN COORDINATES (ANGSTROEM)
---------------------------------
  O      2.779100    4.375400    1.063900
  O      3.000300    3.167200    3.013000
  N      5.026700    4.058600    0.515600
  N      3.762300    6.158400    3.150000
  C      4.089800    4.699500    1.121200
  C      4.381700    6.062900    1.798600
  H      5.472600    6.098800    1.921700
  C      3.945400    7.170900    0.837800
  C      4.833500    7.595100   -0.166700
  H      5.827200    7.156000   -0.240500
  C      4.456800    8.574400   -1.087500
  H      5.155700    8.894600   -1.855800
  C      3.185500    9.139500   -1.022900
  H      2.893200    9.904900   -1.736600
  C      2.289200    8.722800   -0.041600
  H      1.297800    9.164600    0.013700
  C      2.664000    7.741200    0.877600
  H      1.952100    7.432600    1.638000
  C      4.848800    2.870700   -0.322400
  C      6.238100    2.603900   -0.935000
  H      6.582700    3.464200   -1.521000
  H      6.225200    1.730100   -1.596000
  H      6.985600    2.424200   -0.153100
  C      3.864000    3.129200   -1.468000
  H      2.833400    3.226700   -1.114700
  H      3.875700    2.304500   -2.189900
  H      4.115900    4.050800   -2.005100
  C      4.449200    1.646100    0.501600
  H      4.566600    0.724600   -0.080200
  H      3.402600    1.684000    0.811300
  H      5.064500    1.555200    1.403400
  C      3.979200    7.306400    3.957500
  C      3.155500    7.554000    5.097500
  C      3.489100    8.663400    5.915300
  H      2.904700    8.917500    6.794300
  C      4.580000    9.491000    5.650200
  H      4.797300   10.331600    6.303000
  C      5.386700    9.228300    4.560900
  H      6.247500    9.855900    4.349800
  C      5.095800    8.142600    3.737700
  H      5.779500    7.967800    2.913900
  C      1.921700    6.687100    5.475100
  C      0.916100    6.612000    4.307800
  H      0.621000    7.614600    3.976800
  H      0.004900    6.077000    4.601100
  H      1.313700    6.084400    3.441900
  C      2.364500    5.270200    5.894500
  H      2.804900    4.703200    5.075300
  H      1.513300    4.680100    6.254800
  H      3.106200    5.311100    6.700900
  C      1.105700    7.242000    6.677000
  H      0.733700    8.254500    6.480200
  H      1.699800    7.261800    7.598300
  H      0.229500    6.615000    6.884600
  C      2.325700    3.680700    2.130200
  C      0.843000    3.558800    2.068800
  C      0.077900    4.165100    1.061900
  H      0.544200    4.752400    0.274300
  C     -1.312300    4.029400    1.060800
  H     -1.903300    4.502500    0.279900
  C     -1.944400    3.292000    2.061200
  H     -3.027100    3.189700    2.058600
  C     -1.190800    2.688500    3.066600
  H     -1.685200    2.116700    3.848300
  C      0.198900    2.821100    3.072100
  H      0.774500    2.350100    3.866700
  H      4.195100    5.389000    3.691100
  O      5.544100    4.241900    4.193800
  C      5.756900    3.119000    4.616200
  C      6.946800    2.710400    5.400300
  C      7.884900    3.692900    5.743000
  H      7.732000    4.726600    5.438700
  C      9.020600    3.351400    6.479600
  H      9.745900    4.116800    6.744500
  C      9.223400    2.029400    6.875100
  H     10.108400    1.764200    7.448600
  C      8.293000    1.046800    6.536400
  H      8.452900    0.016700    6.845300
  C      7.155200    1.384500    5.800000
  H      6.438400    0.608900    5.541600
  O      4.897300    2.105500    4.414400
  H      4.157500    2.502800    3.883900

----------------------------
CARTESIAN COORDINATES (A.U.)
----------------------------
  NO LB      ZA    FRAG     MASS         X           Y           Z
   0 O     8.0000    0    15.999    5.251738    8.268308    2.010480
   1 O     8.0000    0    15.999    5.669745    5.985141    5.693745
   2 N     7.0000    0    14.007    9.499086    7.669642    0.974343
   3 N     7.0000    0    14.007    7.109717   11.637689    5.952637
   4 C     6.0000    0    12.011    7.728602    8.880768    2.118761
   5 C     6.0000    0    12.011    8.280213   11.457221    3.398861
   6 H     1.0000    0     1.008   10.341715   11.525062    3.631487
   7 C     6.0000    0    12.011    7.455725   13.551037    1.583213
   8 C     6.0000    0    12.011    9.133991   14.352659   -0.315017
   9 H     1.0000    0     1.008   11.011812   13.522880   -0.454479
  10 C     6.0000    0    12.011    8.422131   16.203268   -2.055077
  11 H     1.0000    0     1.008    9.742861   16.808358   -3.506954
  12 C     6.0000    0    12.011    6.019723   17.271152   -1.933001
  13 H     1.0000    0     1.008    5.467356   18.717548   -3.281698
  14 C     6.0000    0    12.011    4.325961   16.483703   -0.078613
  15 H     1.0000    0     1.008    2.452487   17.318584    0.025889
  16 C     6.0000    0    12.011    5.034230   14.628748    1.658424
  17 H     1.0000    0     1.008    3.688934   14.045578    3.095371
  18 C     6.0000    0    12.011    9.162904    5.424837   -0.609248
  19 C     6.0000    0    12.011   11.788301    4.920658   -1.766894
  20 H     1.0000    0     1.008   12.439500    6.546389   -2.874273
  21 H     1.0000    0     1.008   11.763923    3.269415   -3.016003
  22 H     1.0000    0     1.008   13.200871    4.581074   -0.289317
  23 C     6.0000    0    12.011    7.301902    5.913331   -2.774118
  24 H     1.0000    0     1.008    5.354350    6.097579   -2.106478
  25 H     1.0000    0     1.008    7.324012    4.354874   -4.138311
  26 H     1.0000    0     1.008    7.777924    7.654903   -3.789090
  27 C     6.0000    0    12.011    8.407770    3.110678    0.947887
  28 H     1.0000    0     1.008    8.629623    1.369296   -0.151556
  29 H     1.0000    0     1.008    6.429982    3.182299    1.533135
  30 H     1.0000    0     1.008    9.570518    2.938902    2.652042
  31 C     6.0000    0    12.011    7.519598   13.807095    7.478591
  32 C     6.0000    0    12.011    5.963031   14.274991    9.632879
  33 C     6.0000    0    12.011    6.593443   16.371453   11.178297
  34 H     1.0000    0     1.008    5.489088   16.851633   12.839366
  35 C     6.0000    0    12.011    8.654946   17.935391   10.677331
  36 H     1.0000    0     1.008    9.065583   19.523895   11.910944
  37 C     6.0000    0    12.011   10.179388   17.438960    8.618852
  38 H     1.0000    0     1.008   11.806064   18.624952    8.219931
  39 C     6.0000    0    12.011    9.629666   15.387284    7.063229
  40 H     1.0000    0     1.008   10.921672   15.056960    5.506473
  41 C     6.0000    0    12.011    3.631487   12.636788   10.346440
  42 C     6.0000    0    12.011    1.731178   12.494869    8.140562
  43 H     1.0000    0     1.008    1.173520   14.389509    7.515063
  44 H     1.0000    0     1.008    0.009260   11.483866    8.694819
  45 H     1.0000    0     1.008    2.482533   11.497850    6.504248
  46 C     6.0000    0    12.011    4.468257    9.959235   11.138991
  47 H     1.0000    0     1.008    5.300493    8.887760    9.590927
  48 H     1.0000    0     1.008    2.859723    8.844107   11.819859
  49 H     1.0000    0     1.008    5.869867   10.036524   12.662866
  50 C     6.0000    0    12.011    2.089470   13.685397   12.617701
  51 H     1.0000    0     1.008    1.386492   15.598744   12.245803
  52 H     1.0000    0     1.008    3.212156   13.722813   14.358706
  53 H     1.0000    0     1.008    0.433692   12.500538   13.010009
  54 C     6.0000    0    12.011    4.394936    6.955515    4.025495
  55 C     6.0000    0    12.011    1.593039    6.725157    3.909465
  56 C     6.0000    0    12.011    0.147210    7.870898    2.006700
  57 H     1.0000    0     1.008    1.028389    8.980734    0.518352
  58 C     6.0000    0    12.011   -2.479888    7.614462    2.004621
  59 H     1.0000    0     1.008   -3.596716    8.508492    0.528934
  60 C     6.0000    0    12.011   -3.674383    6.220978    3.895104
  61 H     1.0000    0     1.008   -5.720390    6.027659    3.890190
  62 C     6.0000    0    12.011   -2.250286    5.080529    5.795034
  63 H     1.0000    0     1.008   -3.184566    3.999983    7.272233
  64 C     6.0000    0    12.011    0.375867    5.331106    5.805428
  65 H     1.0000    0     1.008    1.463593    4.441045    7.307004
  66 H     1.0000    0     1.008    7.927590   10.183734    6.975168
  67 O     8.0000    0    15.999   10.476831    8.016029    7.925133
  68 C     6.0000    0    12.011   10.878964    5.894056    8.723354
  69 C     6.0000    0    12.011   13.127550    5.121914   10.205088
  70 C     6.0000    0    12.011   14.900302    6.978570   10.852697
  71 H     1.0000    0     1.008   14.611362    8.931980   10.277654
  72 C     6.0000    0    12.011   17.046464    6.333228   12.244669
  73 H     1.0000    0     1.008   18.417082    7.779625   12.745258
  74 C     6.0000    0    12.011   17.429700    3.835010   12.992056
  75 H     1.0000    0     1.008   19.102108    3.333855   14.075814
  76 C     6.0000    0    12.011   15.671499    1.978165   12.352006
  77 H     1.0000    0     1.008   15.973666    0.031558   12.935742
  78 C     6.0000    0    12.011   13.521368    2.616326   10.960412
  79 H     1.0000    0     1.008   12.166813    1.150654   10.472106
  80 O     8.0000    0    15.999    9.254556    3.978818    8.342007
  81 H     1.0000    0     1.008    7.856536    4.729607    7.339507

--------------------------------
INTERNAL COORDINATES (ANGSTROEM)
--------------------------------
 O      0   0   0     0.000000000000     0.00000000     0.00000000
 O      1   0   0     2.303837557208     0.00000000     0.00000000
 N      1   2   0     2.335101901417    92.01082726     0.00000000
 N      1   2   3     2.915061654580    71.51513940   275.13009838
 C      3   1   2     1.286579099784    28.47442268   274.36029781
 C      4   1   2     1.489650485852    56.75762293   130.97773174
 H      6   4   1     1.098410319507   108.01065548   220.51618553
 C      6   4   1     1.530084419240   113.87062005    98.96714083
 C      8   6   4     1.406302776787   119.13600209   150.35664757
 H      9   8   6     1.088896202583   120.20378704   358.45878384
 C      9   8   6     1.395995709162   120.81959339   178.03107085
 H     11   9   8     1.086864361363   119.96154283   179.76341175
 C     11   9   8     1.392736464662   120.02349570   359.67428569
 H     13  11   9     1.086574498136   120.05980492   179.73191536
 C     13  11   9     1.392818103702   119.91363789   359.76850319
 H     15  13  11     1.086793121988   120.08338786   179.76699193
 C     15  13  11     1.396045214168   120.09844632     0.07652164
 H     17  15  13     1.086390229153   118.99027621   179.75049620
 C      3   1   2     1.464581448742    97.32364475    93.81247625
 C     19   3   1     1.541627545810   104.96748587   173.11587862
 H     20  19   3     1.096476743939   111.08854092   300.81109033
 H     20  19   3     1.095725262098   111.53801014   180.41809737
 H     20  19   3     1.096547285802   111.05971149    60.00636720
 C     19   3   1     1.532661949029   111.64954257    56.19765736
 H     24  19   3     1.093829739950   112.27232866   289.17353003
 H     24  19   3     1.096086944544   111.00979800   169.64709527
 H     24  19   3     1.096027636513   111.12659011    49.54854258
 C     19   3   1     1.529150522349   111.89858316   290.14582575
 H     28  19   3     1.096100474409   111.05461182   194.42820280
 H     28  19   3     1.092118152949   112.05195887    75.58888641
 H     28  19   3     1.095490821504   111.30065216   314.64051063
 C      4   1   2     1.420213314964   162.32908141   216.86913936
 C     32   4   1     1.428071234218   120.39390500    90.15498321
 C     33  32   4     1.418045894885   117.40816141   175.44478157
 H     34  33  32     1.085693865691   121.55977519   179.56168932
 C     34  33  32     1.394726704412   122.58938620   359.39227687
 H     36  34  33     1.086266767419   120.09407192   179.87288983
 C     36  34  33     1.380706583601   119.60697974   359.33389326
 H     38  36  34     1.086011790912   120.43140813   180.83905988
 C     38  36  34     1.393206926483   119.50086403     0.28320799
 H     40  38  36     1.084733686211   116.27670437   181.67964472
 C     33  32   4     1.554464476918   123.71269708   354.93495642
 C     42  33  32     1.542550051052   111.14678787   304.25984591
 H     43  42  33     1.096290002691   111.06548224   305.01463046
 H     43  42  33     1.096601718948   111.28726818   185.09064685
 H     43  42  33     1.089142015533   112.78199824    65.80542194
 C     42  33  32     1.542586726897   110.51501156    67.16870025
 H     47  42  33     1.089279486633   112.93594052   293.93047362
 H     47  42  33     1.096620052707   111.14826324   174.54834093
 H     47  42  33     1.096390742391   111.09357651    54.67901757
 C     42  33  32     1.555099231560   113.90538802   185.79799886
 H     51  42  33     1.096480957427   111.64162620    58.91570271
 H     51  42  33     1.096421698071   111.81133538   297.09569932
 H     51  42  33     1.097248012074   111.18273697   178.20171481
 C      2   1   3     1.223970281502    27.97676111   196.69924036
 C     55   2   1     1.488969059450   122.97219571   177.15273182
 C     56  55   2     1.402435492278   122.51137174   179.19112364
 H     57  56  55     1.087506662049   121.29998246     0.24028588
 C     57  56  55     1.396807696141   120.10165397   180.67530080
 H     59  57  56     1.087616393771   119.94218554   179.86691415
 C     59  57  56     1.394313210868   120.13313101     0.06403647
 H     61  59  57     1.087525328441   119.95786969   179.88911159
 C     61  59  57     1.393898981275   120.09217842     0.05001895
 H     63  61  59     1.087401255287   120.02439775   179.77658383
 C     63  61  59     1.396022600104   119.99409384   359.94678836
 H     65  63  61     1.088368283257   119.22503857   179.60476382
 H      4   1   2     1.035413641981    93.46605280    25.73325431
 O     67   4   1     1.840746234547   155.79973489    90.88319424
 C     68  67   4     1.218445735353   142.84183437   211.08245816
 C     69  68  67     1.482440143817   125.27912940   205.74392500
 C     70  69  68     1.400992915757   118.26486925     2.95889511
 H     71  70  69     1.088353155001   120.23908889     0.18795491
 C     71  70  69     1.396071738844   120.14779144   180.06226550
 H     73  71  70     1.087230086044   119.93633248   180.05945997
 C     73  71  70     1.394715773912   119.98459630     0.04123218
 H     75  73  71     1.087408980099   119.93800614   179.98411621
 C     75  73  71     1.394942511360   120.12188518     0.00000000
 H     77  75  73     1.087241109414   120.02013153   179.98075938
 C     77  75  73     1.396751620726   120.06826396     0.00000000
 H     79  77  75     1.087257172890   119.33248207   179.93078467
 O     69  68  67     1.344179173325   122.08209440    25.19423170
 H     81  69  68     0.993268130970   104.76760241     0.64185728

---------------------------
INTERNAL COORDINATES (A.U.)
---------------------------
 O      0   0   0     0.000000000000     0.00000000     0.00000000
 O      1   0   0     4.353622040164     0.00000000     0.00000000
 N      1   2   0     4.412703088476    92.01082726     0.00000000
 N      1   2   3     5.508668190651    71.51513940   275.13009838
 C      3   1   2     2.431282148218    28.47442268   274.36029781
 C      4   1   2     2.815031453524    56.75762293   130.97773174
 H      6   4   1     2.075694686542   108.01065548   220.51618553
 C      6   4   1     2.891440514143   113.87062005    98.96714083
 C      8   6   4     2.657527109501   119.13600209   150.35664757
 H      9   8   6     2.057715611149   120.20378704   358.45878384
 C      9   8   6     2.638049574446   120.81959339   178.03107085
 H     11   9   8     2.053875987694   119.96154283   179.76341175
 C     11   9   8     2.631890494937   120.02349570   359.67428569
 H     13  11   9     2.053328225580   120.05980492   179.73191536
 C     13  11   9     2.632044770364   119.91363789   359.76850319
 H     15  13  11     2.053741364786   120.08338786   179.76699193
 C     15  13  11     2.638143125348   120.09844632     0.07652164
 H     17  15  13     2.052980007668   118.99027621   179.75049620
 C      3   1   2     2.767657838945    97.32364475    93.81247625
 C     19   3   1     2.913253862090   104.96748587   173.11587862
 H     20  19   3     2.072040758259   111.08854092   300.81109033
 H     20  19   3     2.070620663385   111.53801014   180.41809737
 H     20  19   3     2.072174063061   111.05971149    60.00636720
 C     19   3   1     2.896311339546   111.64954257    56.19765736
 H     24  19   3     2.067038645645   112.27232866   289.17353003
 H     24  19   3     2.071304144155   111.00979800   169.64709527
 H     24  19   3     2.071192068218   111.12659011    49.54854258
 C     19   3   1     2.889675704782   111.89858316   290.14582575
 H     28  19   3     2.071329711894   111.05461182   194.42820280
 H     28  19   3     2.063804214957   112.05195887    75.58888641
 H     28  19   3     2.070177634867   111.30065216   314.64051063
 C      4   1   2     2.683814217030   162.32908141   216.86913936
 C     32   4   1     2.698663532402   120.39390500    90.15498321
 C     33  32   4     2.679718386664   117.40816141   175.44478157
 H     34  33  32     2.051664071435   121.55977519   179.56168932
 C     34  33  32     2.635651503005   122.58938620   359.39227687
 H     36  34  33     2.052746698803   120.09407192   179.87288983
 C     36  34  33     2.609157314309   119.60697974   359.33389326
 H     38  36  34     2.052264863033   120.43140813   180.83905988
 C     38  36  34     2.632779538935   119.50086403     0.28320799
 H     40  38  36     2.049849595177   116.27670437   181.67964472
 C     33  32   4     2.937512146284   123.71269708   354.93495642
 C     42  33  32     2.914997144354   111.14678787   304.25984591
 H     43  42  33     2.071687868442   111.06548224   305.01463046
 H     43  42  33     2.072276926799   111.28726818   185.09064685
 H     43  42  33     2.058180130305   112.78199824    65.80542194
 C     42  33  32     2.915066451658   110.51501156    67.16870025
 H     47  42  33     2.058439913035   112.93594052   293.93047362
 H     47  42  33     2.072311572583   111.14826324   174.54834093
 H     47  42  33     2.071878238885   111.09357651    54.67901757
 C     42  33  32     2.938711658721   113.90538802   185.79799886
 H     51  42  33     2.072048720597   111.64162620    58.91570271
 H     51  42  33     2.071936736642   111.81133538   297.09569932
 H     51  42  33     2.073498243809   111.18273697   178.20171481
 C      2   1   3     2.312968628097    27.97676111   196.69924036
 C     55   2   1     2.813743744243   122.97219571   177.15273182
 C     56  55   2     2.650219000896   122.51137174   179.19112364
 H     57  56  55     2.055089760087   121.29998246     0.24028588
 C     57  56  55     2.639584007461   120.10165397   180.67530080
 H     59  57  56     2.055297122991   119.94218554   179.86691415
 C     59  57  56     2.634870113448   120.13313101     0.06403647
 H     61  59  57     2.055125034456   119.95786969   179.88911159
 C     61  59  57     2.634087332962   120.09217842     0.05001895
 H     63  61  59     2.054890570175   120.02439775   179.77658383
 C     63  61  59     2.638100390960   119.99409384   359.94678836
 H     65  63  61     2.056717988202   119.22503857   179.60476382
 H      4   1   2     1.956648218670    93.46605280    25.73325431
 O     67   4   1     3.478506265341   155.79973489    90.88319424
 C     68  67   4     2.302528748862   142.84183437   211.08245816
 C     69  68  67     2.801405881745   125.27912940   205.74392500
 C     70  69  68     2.647492926344   118.26486925     2.95889511
 H     71  70  69     2.056689399940   120.23908889     0.18795491
 C     71  70  69     2.638193249723   120.14779144   180.06226550
 H     73  71  70     2.054567107183   119.93633248   180.05945997
 C     73  71  70     2.635630847354   119.98459630     0.04123218
 H     75  73  71     2.054905167954   119.93800614   179.98411621
 C     75  73  71     2.636059319035   120.12188518     0.00000000
 H     77  75  73     2.054587938333   120.02013153   179.98075938
 C     77  75  73     2.639478040282   120.06826396     0.00000000
 H     79  77  75     2.054618293903   119.33248207   179.93078467
 O     69  68  67     2.540130512504   122.08209440    25.19423170
 H     81  69  68     1.877004745085   104.76760241     0.64185728

---------------------
BASIS SET INFORMATION
---------------------
There are 4 groups of distinct atoms

 Group   1 Type O   : 11s6p2d1f contracted to 5s3p2d1f pattern {62111/411/11/1}
 Group   2 Type N   : 11s6p2d1f contracted to 5s3p2d1f pattern {62111/411/11/1}
 Group   3 Type C   : 11s6p2d1f contracted to 5s3p2d1f pattern {62111/411/11/1}
 Group   4 Type H   : 5s1p contracted to 3s1p pattern {311/1}

Atom   0O    basis set group =>   1
Atom   1O    basis set group =>   1
Atom   2N    basis set group =>   2
Atom   3N    basis set group =>   2
Atom   4C    basis set group =>   3
Atom   5C    basis set group =>   3
Atom   6H    basis set group =>   4
Atom   7C    basis set group =>   3
Atom   8C    basis set group =>   3
Atom   9H    basis set group =>   4
Atom  10C    basis set group =>   3
Atom  11H    basis set group =>   4
Atom  12C    basis set group =>   3
Atom  13H    basis set group =>   4
Atom  14C    basis set group =>   3
Atom  15H    basis set group =>   4
Atom  16C    basis set group =>   3
Atom  17H    basis set group =>   4
Atom  18C    basis set group =>   3
Atom  19C    basis set group =>   3
Atom  20H    basis set group =>   4
Atom  21H    basis set group =>   4
Atom  22H    basis set group =>   4
Atom  23C    basis set group =>   3
Atom  24H    basis set group =>   4
Atom  25H    basis set group =>   4
Atom  26H    basis set group =>   4
Atom  27C    basis set group =>   3
Atom  28H    basis set group =>   4
Atom  29H    basis set group =>   4
Atom  30H    basis set group =>   4
Atom  31C    basis set group =>   3
Atom  32C    basis set group =>   3
Atom  33C    basis set group =>   3
Atom  34H    basis set group =>   4
Atom  35C    basis set group =>   3
Atom  36H    basis set group =>   4
Atom  37C    basis set group =>   3
Atom  38H    basis set group =>   4
Atom  39C    basis set group =>   3
Atom  40H    basis set group =>   4
Atom  41C    basis set group =>   3
Atom  42C    basis set group =>   3
Atom  43H    basis set group =>   4
Atom  44H    basis set group =>   4
Atom  45H    basis set group =>   4
Atom  46C    basis set group =>   3
Atom  47H    basis set group =>   4
Atom  48H    basis set group =>   4
Atom  49H    basis set group =>   4
Atom  50C    basis set group =>   3
Atom  51H    basis set group =>   4
Atom  52H    basis set group =>   4
Atom  53H    basis set group =>   4
Atom  54C    basis set group =>   3
Atom  55C    basis set group =>   3
Atom  56C    basis set group =>   3
Atom  57H    basis set group =>   4
Atom  58C    basis set group =>   3
Atom  59H    basis set group =>   4
Atom  60C    basis set group =>   3
Atom  61H    basis set group =>   4
Atom  62C    basis set group =>   3
Atom  63H    basis set group =>   4
Atom  64C    basis set group =>   3
Atom  65H    basis set group =>   4
Atom  66H    basis set group =>   4
Atom  67O    basis set group =>   1
Atom  68C    basis set group =>   3
Atom  69C    basis set group =>   3
Atom  70C    basis set group =>   3
Atom  71H    basis set group =>   4
Atom  72C    basis set group =>   3
Atom  73H    basis set group =>   4
Atom  74C    basis set group =>   3
Atom  75H    basis set group =>   4
Atom  76C    basis set group =>   3
Atom  77H    basis set group =>   4
Atom  78C    basis set group =>   3
Atom  79H    basis set group =>   4
Atom  80O    basis set group =>   1
Atom  81H    basis set group =>   4
---------------------------------
AUXILIARY/J BASIS SET INFORMATION
---------------------------------
There are 4 groups of distinct atoms

 Group   1 Type O   : 12s5p4d2f1g contracted to 6s4p3d1f1g pattern {711111/2111/211/2/1}
 Group   2 Type N   : 12s5p4d2f1g contracted to 6s4p3d1f1g pattern {711111/2111/211/2/1}
 Group   3 Type C   : 12s5p4d2f1g contracted to 6s4p3d1f1g pattern {711111/2111/211/2/1}
 Group   4 Type H   : 5s2p1d contracted to 3s1p1d pattern {311/2/1}

Atom   0O    basis set group =>   1
Atom   1O    basis set group =>   1
Atom   2N    basis set group =>   2
Atom   3N    basis set group =>   2
Atom   4C    basis set group =>   3
Atom   5C    basis set group =>   3
Atom   6H    basis set group =>   4
Atom   7C    basis set group =>   3
Atom   8C    basis set group =>   3
Atom   9H    basis set group =>   4
Atom  10C    basis set group =>   3
Atom  11H    basis set group =>   4
Atom  12C    basis set group =>   3
Atom  13H    basis set group =>   4
Atom  14C    basis set group =>   3
Atom  15H    basis set group =>   4
Atom  16C    basis set group =>   3
Atom  17H    basis set group =>   4
Atom  18C    basis set group =>   3
Atom  19C    basis set group =>   3
Atom  20H    basis set group =>   4
Atom  21H    basis set group =>   4
Atom  22H    basis set group =>   4
Atom  23C    basis set group =>   3
Atom  24H    basis set group =>   4
Atom  25H    basis set group =>   4
Atom  26H    basis set group =>   4
Atom  27C    basis set group =>   3
Atom  28H    basis set group =>   4
Atom  29H    basis set group =>   4
Atom  30H    basis set group =>   4
Atom  31C    basis set group =>   3
Atom  32C    basis set group =>   3
Atom  33C    basis set group =>   3
Atom  34H    basis set group =>   4
Atom  35C    basis set group =>   3
Atom  36H    basis set group =>   4
Atom  37C    basis set group =>   3
Atom  38H    basis set group =>   4
Atom  39C    basis set group =>   3
Atom  40H    basis set group =>   4
Atom  41C    basis set group =>   3
Atom  42C    basis set group =>   3
Atom  43H    basis set group =>   4
Atom  44H    basis set group =>   4
Atom  45H    basis set group =>   4
Atom  46C    basis set group =>   3
Atom  47H    basis set group =>   4
Atom  48H    basis set group =>   4
Atom  49H    basis set group =>   4
Atom  50C    basis set group =>   3
Atom  51H    basis set group =>   4
Atom  52H    basis set group =>   4
Atom  53H    basis set group =>   4
Atom  54C    basis set group =>   3
Atom  55C    basis set group =>   3
Atom  56C    basis set group =>   3
Atom  57H    basis set group =>   4
Atom  58C    basis set group =>   3
Atom  59H    basis set group =>   4
Atom  60C    basis set group =>   3
Atom  61H    basis set group =>   4
Atom  62C    basis set group =>   3
Atom  63H    basis set group =>   4
Atom  64C    basis set group =>   3
Atom  65H    basis set group =>   4
Atom  66H    basis set group =>   4
Atom  67O    basis set group =>   1
Atom  68C    basis set group =>   3
Atom  69C    basis set group =>   3
Atom  70C    basis set group =>   3
Atom  71H    basis set group =>   4
Atom  72C    basis set group =>   3
Atom  73H    basis set group =>   4
Atom  74C    basis set group =>   3
Atom  75H    basis set group =>   4
Atom  76C    basis set group =>   3
Atom  77H    basis set group =>   4
Atom  78C    basis set group =>   3
Atom  79H    basis set group =>   4
Atom  80O    basis set group =>   1
Atom  81H    basis set group =>   4


           ************************************************************
           *        Program running with 20 parallel MPI-processes    *
           *              working on a common directory               *
           ************************************************************
------------------------------------------------------------------------------
                           ORCA GTO INTEGRAL CALCULATION
                           -- RI-GTO INTEGRALS CHOSEN --
------------------------------------------------------------------------------
------------------------------------------------------------------------------
                   ___                                                        
                  /   \      - P O W E R E D   B Y -                         
                 /     \                                                     
                 |  |  |   _    _      __       _____    __    __             
                 |  |  |  | |  | |    /  \     |  _  \  |  |  /  |          
                  \  \/   | |  | |   /    \    | | | |  |  | /  /          
                 / \  \   | |__| |  /  /\  \   | |_| |  |  |/  /          
                |  |  |   |  __  | /  /__\  \  |    /   |      \           
                |  |  |   | |  | | |   __   |  |    \   |  |\   \          
                \     /   | |  | | |  |  |  |  | |\  \  |  | \   \       
                 \___/    |_|  |_| |__|  |__|  |_| \__\ |__|  \__/        
                                                                              
                      - O R C A' S   B I G   F R I E N D -                    
                                      &                                       
                       - I N T E G R A L  F E E D E R -                       
                                                                              
 v1 FN, 2020, v2 2021                                                         
------------------------------------------------------------------------------


Reading SHARK input file ImineBzOH12ropt.SHARKINP.tmp ... ok
----------------------
SHARK INTEGRAL PACKAGE
----------------------

Number of atoms                             ...     82
Number of basis functions                   ...   1542
Number of shells                            ...    622
Maximum angular momentum                    ...      3
Integral batch strategy                     ... SHARK/LIBINT Hybrid
RI-J (if used) integral strategy            ... SPLIT-RIJ (Revised 2003 algorithm where possible)
Printlevel                                  ...      1
Contraction scheme used                     ... SEGMENTED contraction
Coulomb Range Separation                    ... NOT USED
Exchange Range Separation                   ... NOT USED
Finite Nucleus Model                        ... NOT USED
Auxiliary Coulomb fitting basis             ... AVAILABLE
   # of basis functions in Aux-J            ...   2498
   # of shells in Aux-J                     ...    830
   Maximum angular momentum in Aux-J        ...      4
Auxiliary J/K fitting basis                 ... NOT available
Auxiliary Correlation fitting basis         ... NOT available
Auxiliary 'external' fitting basis          ... NOT available
Integral threshold                          ...     2.500000e-11
Primitive cut-off                           ...     2.500000e-12
Primitive pair pre-selection threshold      ...     2.500000e-12

Calculating pre-screening integrals         ... done (  0.1 sec) Dimension = 622
Organizing shell pair data                  ... done (  1.0 sec)
Shell pair information
Total number of shell pairs                 ...    193753
Shell pairs after pre-screening             ...    110283
Total number of primitive shell pairs       ...    584784
Primitive shell pairs kept                  ...    205905
          la=0 lb=0:  30648 shell pairs
          la=1 lb=0:  33293 shell pairs
          la=1 lb=1:   9093 shell pairs
          la=2 lb=0:  14800 shell pairs
          la=2 lb=1:   8185 shell pairs
          la=2 lb=2:   1816 shell pairs
          la=3 lb=0:   6750 shell pairs
          la=3 lb=1:   3787 shell pairs
          la=3 lb=2:   1566 shell pairs
          la=3 lb=3:    345 shell pairs

Calculating one electron integrals          ... done (  0.3 sec)
Calculating RI/J V-Matrix + Cholesky decomp.... done (  1.6 sec)
Calculating Nuclear repulsion               ... done (  0.0 sec) ENN=   5130.999504915018 Eh

SHARK setup successfully completed in   5.1 seconds

Maximum memory used throughout the entire GTOINT-calculation: 161.6 MB
[1710950017.655284] [node055:682470:0]          mpool.c:43   UCX  WARN  object 0xb5fb440 was not returned to mpool ucp_requests
[1710950017.655302] [node055:682470:0]          mpool.c:43   UCX  WARN  object 0xb5fb600 was not returned to mpool ucp_requests
[1710950017.655307] [node055:682470:0]          mpool.c:43   UCX  WARN  object 0xb5fb7c0 was not returned to mpool ucp_requests
[1710950017.655311] [node055:682470:0]          mpool.c:43   UCX  WARN  object 0xb5fb980 was not returned to mpool ucp_requests
[1710950017.655314] [node055:682470:0]          mpool.c:43   UCX  WARN  object 0xb5fbb40 was not returned to mpool ucp_requests
[1710950017.655317] [node055:682470:0]          mpool.c:43   UCX  WARN  object 0xb5fbd00 was not returned to mpool ucp_requests
[1710950017.655320] [node055:682470:0]          mpool.c:43   UCX  WARN  object 0xb5fbec0 was not returned to mpool ucp_requests
[1710950017.655322] [node055:682470:0]          mpool.c:43   UCX  WARN  object 0xb5fc080 was not returned to mpool ucp_requests
[1710950017.655324] [node055:682470:0]          mpool.c:43   UCX  WARN  object 0xb5fc240 was not returned to mpool ucp_requests
[1710950017.655327] [node055:682470:0]          mpool.c:43   UCX  WARN  object 0xb5fc400 was not returned to mpool ucp_requests
[1710950017.655329] [node055:682470:0]          mpool.c:43   UCX  WARN  object 0xb5fc5c0 was not returned to mpool ucp_requests
[1710950017.655331] [node055:682470:0]          mpool.c:43   UCX  WARN  object 0xb5fc780 was not returned to mpool ucp_requests
[1710950017.655333] [node055:682470:0]          mpool.c:43   UCX  WARN  object 0xb5fc940 was not returned to mpool ucp_requests
[1710950017.655336] [node055:682470:0]          mpool.c:43   UCX  WARN  object 0xb5fcb00 was not returned to mpool ucp_requests
[1710950017.658621] [node055:682468:0]          mpool.c:43   UCX  WARN  object 0xaf30540 was not returned to mpool ucp_requests
[1710950017.658631] [node055:682468:0]          mpool.c:43   UCX  WARN  object 0xaf30700 was not returned to mpool ucp_requests
[1710950017.658637] [node055:682468:0]          mpool.c:43   UCX  WARN  object 0xaf308c0 was not returned to mpool ucp_requests
[1710950017.658639] [node055:682468:0]          mpool.c:43   UCX  WARN  object 0xaf30a80 was not returned to mpool ucp_requests
[1710950017.658641] [node055:682468:0]          mpool.c:43   UCX  WARN  object 0xaf30c40 was not returned to mpool ucp_requests
[1710950017.658644] [node055:682468:0]          mpool.c:43   UCX  WARN  object 0xaf30e00 was not returned to mpool ucp_requests
[1710950017.658646] [node055:682468:0]          mpool.c:43   UCX  WARN  object 0xaf30fc0 was not returned to mpool ucp_requests
[1710950017.658655] [node055:682468:0]          mpool.c:43   UCX  WARN  object 0xaf31180 was not returned to mpool ucp_requests
[1710950017.658658] [node055:682468:0]          mpool.c:43   UCX  WARN  object 0xaf31340 was not returned to mpool ucp_requests
[1710950017.658660] [node055:682468:0]          mpool.c:43   UCX  WARN  object 0xaf31500 was not returned to mpool ucp_requests
[1710950017.658662] [node055:682468:0]          mpool.c:43   UCX  WARN  object 0xaf316c0 was not returned to mpool ucp_requests
[1710950017.658665] [node055:682468:0]          mpool.c:43   UCX  WARN  object 0xaf31880 was not returned to mpool ucp_requests
[1710950017.658667] [node055:682468:0]          mpool.c:43   UCX  WARN  object 0xaf31a40 was not returned to mpool ucp_requests
[1710950017.658669] [node055:682468:0]          mpool.c:43   UCX  WARN  object 0xaf31c00 was not returned to mpool ucp_requests
[1710950017.658671] [node055:682468:0]          mpool.c:43   UCX  WARN  object 0xaf31dc0 was not returned to mpool ucp_requests
[1710950017.658674] [node055:682468:0]          mpool.c:43   UCX  WARN  object 0xaf31f80 was not returned to mpool ucp_requests
[1710950017.690022] [node055:682471:0]          mpool.c:43   UCX  WARN  object 0xc34e440 was not returned to mpool ucp_requests
[1710950017.690033] [node055:682471:0]          mpool.c:43   UCX  WARN  object 0xc34e600 was not returned to mpool ucp_requests
[1710950017.690037] [node055:682471:0]          mpool.c:43   UCX  WARN  object 0xc34e7c0 was not returned to mpool ucp_requests
[1710950017.690040] [node055:682471:0]          mpool.c:43   UCX  WARN  object 0xc34e980 was not returned to mpool ucp_requests
[1710950017.690042] [node055:682471:0]          mpool.c:43   UCX  WARN  object 0xc34eb40 was not returned to mpool ucp_requests
[1710950017.690045] [node055:682471:0]          mpool.c:43   UCX  WARN  object 0xc34ed00 was not returned to mpool ucp_requests
[1710950017.690047] [node055:682471:0]          mpool.c:43   UCX  WARN  object 0xc34eec0 was not returned to mpool ucp_requests
[1710950017.690050] [node055:682471:0]          mpool.c:43   UCX  WARN  object 0xc34f080 was not returned to mpool ucp_requests
[1710950017.690053] [node055:682471:0]          mpool.c:43   UCX  WARN  object 0xc34f240 was not returned to mpool ucp_requests
[1710950017.690055] [node055:682471:0]          mpool.c:43   UCX  WARN  object 0xc34f400 was not returned to mpool ucp_requests
[1710950017.690058] [node055:682471:0]          mpool.c:43   UCX  WARN  object 0xc34f5c0 was not returned to mpool ucp_requests
[1710950017.690060] [node055:682471:0]          mpool.c:43   UCX  WARN  object 0xc34f780 was not returned to mpool ucp_requests
[1710950017.690063] [node055:682471:0]          mpool.c:43   UCX  WARN  object 0xc34f940 was not returned to mpool ucp_requests
[1710950017.690065] [node055:682471:0]          mpool.c:43   UCX  WARN  object 0xc34fb00 was not returned to mpool ucp_requests
[1710950017.690068] [node055:682471:0]          mpool.c:43   UCX  WARN  object 0xc34fcc0 was not returned to mpool ucp_requests
[1710950017.690070] [node055:682471:0]          mpool.c:43   UCX  WARN  object 0xc34fe80 was not returned to mpool ucp_requests
[1710950017.727490] [node055:682472:0]          mpool.c:43   UCX  WARN  object 0xaffa480 was not returned to mpool ucp_requests
[1710950017.727502] [node055:682472:0]          mpool.c:43   UCX  WARN  object 0xaffa640 was not returned to mpool ucp_requests
[1710950017.727506] [node055:682472:0]          mpool.c:43   UCX  WARN  object 0xaffa800 was not returned to mpool ucp_requests
[1710950017.727508] [node055:682472:0]          mpool.c:43   UCX  WARN  object 0xaffa9c0 was not returned to mpool ucp_requests
[1710950017.727510] [node055:682472:0]          mpool.c:43   UCX  WARN  object 0xaffab80 was not returned to mpool ucp_requests
[1710950017.727513] [node055:682472:0]          mpool.c:43   UCX  WARN  object 0xaffad40 was not returned to mpool ucp_requests
[1710950017.727515] [node055:682472:0]          mpool.c:43   UCX  WARN  object 0xaffaf00 was not returned to mpool ucp_requests
[1710950017.727517] [node055:682472:0]          mpool.c:43   UCX  WARN  object 0xaffb0c0 was not returned to mpool ucp_requests
[1710950017.727519] [node055:682472:0]          mpool.c:43   UCX  WARN  object 0xaffb280 was not returned to mpool ucp_requests
[1710950017.727522] [node055:682472:0]          mpool.c:43   UCX  WARN  object 0xaffb440 was not returned to mpool ucp_requests
[1710950017.727524] [node055:682472:0]          mpool.c:43   UCX  WARN  object 0xaffb600 was not returned to mpool ucp_requests
[1710950017.727526] [node055:682472:0]          mpool.c:43   UCX  WARN  object 0xaffb7c0 was not returned to mpool ucp_requests
[1710950017.727528] [node055:682472:0]          mpool.c:43   UCX  WARN  object 0xaffb980 was not returned to mpool ucp_requests
[1710950017.727531] [node055:682472:0]          mpool.c:43   UCX  WARN  object 0xaffbb40 was not returned to mpool ucp_requests
[1710950017.727533] [node055:682472:0]          mpool.c:43   UCX  WARN  object 0xaffbd00 was not returned to mpool ucp_requests
[1710950017.727535] [node055:682472:0]          mpool.c:43   UCX  WARN  object 0xaffbec0 was not returned to mpool ucp_requests
[1710950017.727537] [node055:682472:0]          mpool.c:43   UCX  WARN  object 0xaffc080 was not returned to mpool ucp_requests
[1710950017.666979] [node055:682473:0]          mpool.c:43   UCX  WARN  object 0xb802300 was not returned to mpool ucp_requests
[1710950017.666997] [node055:682473:0]          mpool.c:43   UCX  WARN  object 0xb8024c0 was not returned to mpool ucp_requests
[1710950017.667002] [node055:682473:0]          mpool.c:43   UCX  WARN  object 0xb802680 was not returned to mpool ucp_requests
[1710950017.667005] [node055:682473:0]          mpool.c:43   UCX  WARN  object 0xb802840 was not returned to mpool ucp_requests
[1710950017.667007] [node055:682473:0]          mpool.c:43   UCX  WARN  object 0xb802a00 was not returned to mpool ucp_requests
[1710950017.667010] [node055:682473:0]          mpool.c:43   UCX  WARN  object 0xb802bc0 was not returned to mpool ucp_requests
[1710950017.667013] [node055:682473:0]          mpool.c:43   UCX  WARN  object 0xb802d80 was not returned to mpool ucp_requests
[1710950017.667016] [node055:682473:0]          mpool.c:43   UCX  WARN  object 0xb802f40 was not returned to mpool ucp_requests
[1710950017.667018] [node055:682473:0]          mpool.c:43   UCX  WARN  object 0xb803100 was not returned to mpool ucp_requests
[1710950017.667021] [node055:682473:0]          mpool.c:43   UCX  WARN  object 0xb8032c0 was not returned to mpool ucp_requests
[1710950017.667024] [node055:682473:0]          mpool.c:43   UCX  WARN  object 0xb803480 was not returned to mpool ucp_requests
[1710950017.667026] [node055:682473:0]          mpool.c:43   UCX  WARN  object 0xb803640 was not returned to mpool ucp_requests
[1710950017.667029] [node055:682473:0]          mpool.c:43   UCX  WARN  object 0xb803800 was not returned to mpool ucp_requests
[1710950017.667032] [node055:682473:0]          mpool.c:43   UCX  WARN  object 0xb8039c0 was not returned to mpool ucp_requests
[1710950017.667034] [node055:682473:0]          mpool.c:43   UCX  WARN  object 0xb803b80 was not returned to mpool ucp_requests
[1710950017.667038] [node055:682473:0]          mpool.c:43   UCX  WARN  object 0xb803d40 was not returned to mpool ucp_requests
[1710950017.667040] [node055:682473:0]          mpool.c:43   UCX  WARN  object 0xb803f00 was not returned to mpool ucp_requests
[1710950017.726948] [node055:682474:0]          mpool.c:43   UCX  WARN  object 0xb3a8480 was not returned to mpool ucp_requests
[1710950017.726965] [node055:682474:0]          mpool.c:43   UCX  WARN  object 0xb3a8640 was not returned to mpool ucp_requests
[1710950017.726968] [node055:682474:0]          mpool.c:43   UCX  WARN  object 0xb3a8800 was not returned to mpool ucp_requests
[1710950017.726971] [node055:682474:0]          mpool.c:43   UCX  WARN  object 0xb3a89c0 was not returned to mpool ucp_requests
[1710950017.726973] [node055:682474:0]          mpool.c:43   UCX  WARN  object 0xb3a8b80 was not returned to mpool ucp_requests
[1710950017.726976] [node055:682474:0]          mpool.c:43   UCX  WARN  object 0xb3a8d40 was not returned to mpool ucp_requests
[1710950017.726978] [node055:682474:0]          mpool.c:43   UCX  WARN  object 0xb3a8f00 was not returned to mpool ucp_requests
[1710950017.726980] [node055:682474:0]          mpool.c:43   UCX  WARN  object 0xb3a90c0 was not returned to mpool ucp_requests
[1710950017.726982] [node055:682474:0]          mpool.c:43   UCX  WARN  object 0xb3a9280 was not returned to mpool ucp_requests
[1710950017.726985] [node055:682474:0]          mpool.c:43   UCX  WARN  object 0xb3a9440 was not returned to mpool ucp_requests
[1710950017.726987] [node055:682474:0]          mpool.c:43   UCX  WARN  object 0xb3a9600 was not returned to mpool ucp_requests
[1710950017.726989] [node055:682474:0]          mpool.c:43   UCX  WARN  object 0xb3a97c0 was not returned to mpool ucp_requests
[1710950017.726991] [node055:682474:0]          mpool.c:43   UCX  WARN  object 0xb3a9980 was not returned to mpool ucp_requests
[1710950017.726994] [node055:682474:0]          mpool.c:43   UCX  WARN  object 0xb3a9b40 was not returned to mpool ucp_requests
[1710950017.726996] [node055:682474:0]          mpool.c:43   UCX  WARN  object 0xb3a9d00 was not returned to mpool ucp_requests
[1710950017.726998] [node055:682474:0]          mpool.c:43   UCX  WARN  object 0xb3a9ec0 was not returned to mpool ucp_requests
[1710950017.727000] [node055:682474:0]          mpool.c:43   UCX  WARN  object 0xb3aa080 was not returned to mpool ucp_requests
[1710950017.710427] [node055:682475:0]          mpool.c:43   UCX  WARN  object 0xbf2f3c0 was not returned to mpool ucp_requests
[1710950017.710439] [node055:682475:0]          mpool.c:43   UCX  WARN  object 0xbf2f580 was not returned to mpool ucp_requests
[1710950017.710443] [node055:682475:0]          mpool.c:43   UCX  WARN  object 0xbf2f740 was not returned to mpool ucp_requests
[1710950017.710445] [node055:682475:0]          mpool.c:43   UCX  WARN  object 0xbf2f900 was not returned to mpool ucp_requests
[1710950017.710448] [node055:682475:0]          mpool.c:43   UCX  WARN  object 0xbf2fac0 was not returned to mpool ucp_requests
[1710950017.710451] [node055:682475:0]          mpool.c:43   UCX  WARN  object 0xbf2fc80 was not returned to mpool ucp_requests
[1710950017.710453] [node055:682475:0]          mpool.c:43   UCX  WARN  object 0xbf2fe40 was not returned to mpool ucp_requests
[1710950017.710456] [node055:682475:0]          mpool.c:43   UCX  WARN  object 0xbf30000 was not returned to mpool ucp_requests
[1710950017.710458] [node055:682475:0]          mpool.c:43   UCX  WARN  object 0xbf301c0 was not returned to mpool ucp_requests
[1710950017.710461] [node055:682475:0]          mpool.c:43   UCX  WARN  object 0xbf30380 was not returned to mpool ucp_requests
[1710950017.710463] [node055:682475:0]          mpool.c:43   UCX  WARN  object 0xbf30540 was not returned to mpool ucp_requests
[1710950017.710466] [node055:682475:0]          mpool.c:43   UCX  WARN  object 0xbf30700 was not returned to mpool ucp_requests
[1710950017.710468] [node055:682475:0]          mpool.c:43   UCX  WARN  object 0xbf308c0 was not returned to mpool ucp_requests
[1710950017.710471] [node055:682475:0]          mpool.c:43   UCX  WARN  object 0xbf30a80 was not returned to mpool ucp_requests
[1710950017.710473] [node055:682475:0]          mpool.c:43   UCX  WARN  object 0xbf30c40 was not returned to mpool ucp_requests
[1710950017.710476] [node055:682475:0]          mpool.c:43   UCX  WARN  object 0xbf30e00 was not returned to mpool ucp_requests
[1710950017.710478] [node055:682475:0]          mpool.c:43   UCX  WARN  object 0xbf30fc0 was not returned to mpool ucp_requests
[1710950017.724372] [node055:682476:0]          mpool.c:43   UCX  WARN  object 0xb4ff8c0 was not returned to mpool ucp_requests
[1710950017.724383] [node055:682476:0]          mpool.c:43   UCX  WARN  object 0xb4ffa80 was not returned to mpool ucp_requests
[1710950017.724387] [node055:682476:0]          mpool.c:43   UCX  WARN  object 0xb4ffc40 was not returned to mpool ucp_requests
[1710950017.724391] [node055:682476:0]          mpool.c:43   UCX  WARN  object 0xb4ffe00 was not returned to mpool ucp_requests
[1710950017.724394] [node055:682476:0]          mpool.c:43   UCX  WARN  object 0xb4fffc0 was not returned to mpool ucp_requests
[1710950017.724397] [node055:682476:0]          mpool.c:43   UCX  WARN  object 0xb500180 was not returned to mpool ucp_requests
[1710950017.724400] [node055:682476:0]          mpool.c:43   UCX  WARN  object 0xb500340 was not returned to mpool ucp_requests
[1710950017.724403] [node055:682476:0]          mpool.c:43   UCX  WARN  object 0xb500500 was not returned to mpool ucp_requests
[1710950017.724406] [node055:682476:0]          mpool.c:43   UCX  WARN  object 0xb5006c0 was not returned to mpool ucp_requests
[1710950017.724410] [node055:682476:0]          mpool.c:43   UCX  WARN  object 0xb500880 was not returned to mpool ucp_requests
[1710950017.724413] [node055:682476:0]          mpool.c:43   UCX  WARN  object 0xb500a40 was not returned to mpool ucp_requests
[1710950017.724416] [node055:682476:0]          mpool.c:43   UCX  WARN  object 0xb500c00 was not returned to mpool ucp_requests
[1710950017.724419] [node055:682476:0]          mpool.c:43   UCX  WARN  object 0xb500dc0 was not returned to mpool ucp_requests
[1710950017.724422] [node055:682476:0]          mpool.c:43   UCX  WARN  object 0xb500f80 was not returned to mpool ucp_requests
[1710950017.724425] [node055:682476:0]          mpool.c:43   UCX  WARN  object 0xb501140 was not returned to mpool ucp_requests
[1710950017.720279] [node055:682478:0]          mpool.c:43   UCX  WARN  object 0xa9f9880 was not returned to mpool ucp_requests
[1710950017.720292] [node055:682478:0]          mpool.c:43   UCX  WARN  object 0xa9f9a40 was not returned to mpool ucp_requests
[1710950017.720296] [node055:682478:0]          mpool.c:43   UCX  WARN  object 0xa9f9c00 was not returned to mpool ucp_requests
[1710950017.720300] [node055:682478:0]          mpool.c:43   UCX  WARN  object 0xa9f9dc0 was not returned to mpool ucp_requests
[1710950017.720303] [node055:682478:0]          mpool.c:43   UCX  WARN  object 0xa9f9f80 was not returned to mpool ucp_requests
[1710950017.720306] [node055:682478:0]          mpool.c:43   UCX  WARN  object 0xa9fa140 was not returned to mpool ucp_requests
[1710950017.720309] [node055:682478:0]          mpool.c:43   UCX  WARN  object 0xa9fa300 was not returned to mpool ucp_requests
[1710950017.720313] [node055:682478:0]          mpool.c:43   UCX  WARN  object 0xa9fa4c0 was not returned to mpool ucp_requests
[1710950017.720316] [node055:682478:0]          mpool.c:43   UCX  WARN  object 0xa9fa680 was not returned to mpool ucp_requests
[1710950017.720319] [node055:682478:0]          mpool.c:43   UCX  WARN  object 0xa9fa840 was not returned to mpool ucp_requests
[1710950017.720322] [node055:682478:0]          mpool.c:43   UCX  WARN  object 0xa9faa00 was not returned to mpool ucp_requests
[1710950017.720325] [node055:682478:0]          mpool.c:43   UCX  WARN  object 0xa9fabc0 was not returned to mpool ucp_requests
[1710950017.720328] [node055:682478:0]          mpool.c:43   UCX  WARN  object 0xa9fad80 was not returned to mpool ucp_requests
[1710950017.720332] [node055:682478:0]          mpool.c:43   UCX  WARN  object 0xa9faf40 was not returned to mpool ucp_requests
[1710950017.720335] [node055:682478:0]          mpool.c:43   UCX  WARN  object 0xa9fb100 was not returned to mpool ucp_requests
[1710950017.655338] [node055:682470:0]          mpool.c:43   UCX  WARN  object 0xb5fccc0 was not returned to mpool ucp_requests
[1710950017.655342] [node055:682470:0]          mpool.c:43   UCX  WARN  object 0xb5fce80 was not returned to mpool ucp_requests
[1710950017.671079] [node055:682461:0]          mpool.c:43   UCX  WARN  object 0xafc7a40 was not returned to mpool ucp_requests
[1710950017.671098] [node055:682461:0]          mpool.c:43   UCX  WARN  object 0xafc7c00 was not returned to mpool ucp_requests
[1710950017.671103] [node055:682461:0]          mpool.c:43   UCX  WARN  object 0xafc7dc0 was not returned to mpool ucp_requests
[1710950017.671106] [node055:682461:0]          mpool.c:43   UCX  WARN  object 0xafc7f80 was not returned to mpool ucp_requests
[1710950017.671110] [node055:682461:0]          mpool.c:43   UCX  WARN  object 0xafc8140 was not returned to mpool ucp_requests
[1710950017.671112] [node055:682461:0]          mpool.c:43   UCX  WARN  object 0xafc8300 was not returned to mpool ucp_requests
[1710950017.671116] [node055:682461:0]          mpool.c:43   UCX  WARN  object 0xafc84c0 was not returned to mpool ucp_requests
[1710950017.671118] [node055:682461:0]          mpool.c:43   UCX  WARN  object 0xafc8680 was not returned to mpool ucp_requests
[1710950017.671121] [node055:682461:0]          mpool.c:43   UCX  WARN  object 0xafc8840 was not returned to mpool ucp_requests
[1710950017.671124] [node055:682461:0]          mpool.c:43   UCX  WARN  object 0xafc8a00 was not returned to mpool ucp_requests
[1710950017.671127] [node055:682461:0]          mpool.c:43   UCX  WARN  object 0xafc8bc0 was not returned to mpool ucp_requests
[1710950017.671129] [node055:682461:0]          mpool.c:43   UCX  WARN  object 0xafc8d80 was not returned to mpool ucp_requests
[1710950017.671133] [node055:682461:0]          mpool.c:43   UCX  WARN  object 0xafc8f40 was not returned to mpool ucp_requests
[1710950017.671135] [node055:682461:0]          mpool.c:43   UCX  WARN  object 0xafc9100 was not returned to mpool ucp_requests
[1710950017.662500] [node055:682462:0]          mpool.c:43   UCX  WARN  object 0xb180980 was not returned to mpool ucp_requests
[1710950017.662517] [node055:682462:0]          mpool.c:43   UCX  WARN  object 0xb180b40 was not returned to mpool ucp_requests
[1710950017.662521] [node055:682462:0]          mpool.c:43   UCX  WARN  object 0xb180d00 was not returned to mpool ucp_requests
[1710950017.662524] [node055:682462:0]          mpool.c:43   UCX  WARN  object 0xb180ec0 was not returned to mpool ucp_requests
[1710950017.662526] [node055:682462:0]          mpool.c:43   UCX  WARN  object 0xb181080 was not returned to mpool ucp_requests
[1710950017.662529] [node055:682462:0]          mpool.c:43   UCX  WARN  object 0xb181240 was not returned to mpool ucp_requests
[1710950017.662532] [node055:682462:0]          mpool.c:43   UCX  WARN  object 0xb181400 was not returned to mpool ucp_requests
[1710950017.662534] [node055:682462:0]          mpool.c:43   UCX  WARN  object 0xb1815c0 was not returned to mpool ucp_requests
[1710950017.662544] [node055:682462:0]          mpool.c:43   UCX  WARN  object 0xb181780 was not returned to mpool ucp_requests
[1710950017.662547] [node055:682462:0]          mpool.c:43   UCX  WARN  object 0xb181940 was not returned to mpool ucp_requests
[1710950017.662549] [node055:682462:0]          mpool.c:43   UCX  WARN  object 0xb181b00 was not returned to mpool ucp_requests
[1710950017.662552] [node055:682462:0]          mpool.c:43   UCX  WARN  object 0xb181cc0 was not returned to mpool ucp_requests
[1710950017.662554] [node055:682462:0]          mpool.c:43   UCX  WARN  object 0xb181e80 was not returned to mpool ucp_requests
[1710950017.662557] [node055:682462:0]          mpool.c:43   UCX  WARN  object 0xb182040 was not returned to mpool ucp_requests
[1710950017.727750] [node055:682466:0]          mpool.c:43   UCX  WARN  object 0xb8744c0 was not returned to mpool ucp_requests
[1710950017.727762] [node055:682466:0]          mpool.c:43   UCX  WARN  object 0xb874680 was not returned to mpool ucp_requests
[1710950017.727765] [node055:682466:0]          mpool.c:43   UCX  WARN  object 0xb874840 was not returned to mpool ucp_requests
[1710950017.727767] [node055:682466:0]          mpool.c:43   UCX  WARN  object 0xb874a00 was not returned to mpool ucp_requests
[1710950017.727770] [node055:682466:0]          mpool.c:43   UCX  WARN  object 0xb874bc0 was not returned to mpool ucp_requests
[1710950017.727772] [node055:682466:0]          mpool.c:43   UCX  WARN  object 0xb874d80 was not returned to mpool ucp_requests
[1710950017.727774] [node055:682466:0]          mpool.c:43   UCX  WARN  object 0xb874f40 was not returned to mpool ucp_requests
[1710950017.727777] [node055:682466:0]          mpool.c:43   UCX  WARN  object 0xb875100 was not returned to mpool ucp_requests
[1710950017.727779] [node055:682466:0]          mpool.c:43   UCX  WARN  object 0xb8752c0 was not returned to mpool ucp_requests
[1710950017.727781] [node055:682466:0]          mpool.c:43   UCX  WARN  object 0xb875480 was not returned to mpool ucp_requests
[1710950017.727783] [node055:682466:0]          mpool.c:43   UCX  WARN  object 0xb875640 was not returned to mpool ucp_requests
[1710950017.727785] [node055:682466:0]          mpool.c:43   UCX  WARN  object 0xb875800 was not returned to mpool ucp_requests
[1710950017.727788] [node055:682466:0]          mpool.c:43   UCX  WARN  object 0xb8759c0 was not returned to mpool ucp_requests
[1710950017.727790] [node055:682466:0]          mpool.c:43   UCX  WARN  object 0xb875b80 was not returned to mpool ucp_requests
[1710950017.727792] [node055:682466:0]          mpool.c:43   UCX  WARN  object 0xb875d40 was not returned to mpool ucp_requests
[1710950017.727795] [node055:682466:0]          mpool.c:43   UCX  WARN  object 0xb875f00 was not returned to mpool ucp_requests
[1710950017.729743] [node055:682467:0]          mpool.c:43   UCX  WARN  object 0xba4f280 was not returned to mpool ucp_requests
[1710950017.729755] [node055:682467:0]          mpool.c:43   UCX  WARN  object 0xba4f600 was not returned to mpool ucp_requests
[1710950017.729758] [node055:682467:0]          mpool.c:43   UCX  WARN  object 0xba4fb40 was not returned to mpool ucp_requests
[1710950017.729761] [node055:682467:0]          mpool.c:43   UCX  WARN  object 0xba4fd00 was not returned to mpool ucp_requests
[1710950017.729763] [node055:682467:0]          mpool.c:43   UCX  WARN  object 0xba4fec0 was not returned to mpool ucp_requests
[1710950017.729765] [node055:682467:0]          mpool.c:43   UCX  WARN  object 0xba50080 was not returned to mpool ucp_requests
[1710950017.729701] [node055:682469:0]          mpool.c:43   UCX  WARN  object 0xc2b2440 was not returned to mpool ucp_requests
[1710950017.729714] [node055:682469:0]          mpool.c:43   UCX  WARN  object 0xc2b2600 was not returned to mpool ucp_requests
[1710950017.729717] [node055:682469:0]          mpool.c:43   UCX  WARN  object 0xc2b27c0 was not returned to mpool ucp_requests
[1710950017.729720] [node055:682469:0]          mpool.c:43   UCX  WARN  object 0xc2b2980 was not returned to mpool ucp_requests
[1710950017.729722] [node055:682469:0]          mpool.c:43   UCX  WARN  object 0xc2b2b40 was not returned to mpool ucp_requests
[1710950017.729724] [node055:682469:0]          mpool.c:43   UCX  WARN  object 0xc2b2d00 was not returned to mpool ucp_requests
[1710950017.729727] [node055:682469:0]          mpool.c:43   UCX  WARN  object 0xc2b2ec0 was not returned to mpool ucp_requests
[1710950017.729729] [node055:682469:0]          mpool.c:43   UCX  WARN  object 0xc2b3080 was not returned to mpool ucp_requests
[1710950017.729731] [node055:682469:0]          mpool.c:43   UCX  WARN  object 0xc2b3240 was not returned to mpool ucp_requests
[1710950017.729733] [node055:682469:0]          mpool.c:43   UCX  WARN  object 0xc2b3400 was not returned to mpool ucp_requests
[1710950017.729736] [node055:682469:0]          mpool.c:43   UCX  WARN  object 0xc2b35c0 was not returned to mpool ucp_requests
[1710950017.729738] [node055:682469:0]          mpool.c:43   UCX  WARN  object 0xc2b3780 was not returned to mpool ucp_requests
[1710950017.729740] [node055:682469:0]          mpool.c:43   UCX  WARN  object 0xc2b3940 was not returned to mpool ucp_requests
[1710950017.729742] [node055:682469:0]          mpool.c:43   UCX  WARN  object 0xc2b3b00 was not returned to mpool ucp_requests
[1710950017.729745] [node055:682469:0]          mpool.c:43   UCX  WARN  object 0xc2b3cc0 was not returned to mpool ucp_requests
[1710950017.729747] [node055:682469:0]          mpool.c:43   UCX  WARN  object 0xc2b3e80 was not returned to mpool ucp_requests
[1710950017.729974] [node055:682477:0]          mpool.c:43   UCX  WARN  object 0xb8a5600 was not returned to mpool ucp_requests
[1710950017.729990] [node055:682477:0]          mpool.c:43   UCX  WARN  object 0xb8a57c0 was not returned to mpool ucp_requests
[1710950017.729994] [node055:682477:0]          mpool.c:43   UCX  WARN  object 0xb8a5980 was not returned to mpool ucp_requests
[1710950017.729996] [node055:682477:0]          mpool.c:43   UCX  WARN  object 0xb8a5b40 was not returned to mpool ucp_requests
[1710950017.729998] [node055:682477:0]          mpool.c:43   UCX  WARN  object 0xb8a5d00 was not returned to mpool ucp_requests
[1710950017.730001] [node055:682477:0]          mpool.c:43   UCX  WARN  object 0xb8a5ec0 was not returned to mpool ucp_requests
[1710950017.730003] [node055:682477:0]          mpool.c:43   UCX  WARN  object 0xb8a6080 was not returned to mpool ucp_requests
[1710950017.730005] [node055:682477:0]          mpool.c:43   UCX  WARN  object 0xb8a6240 was not returned to mpool ucp_requests
[1710950017.730007] [node055:682477:0]          mpool.c:43   UCX  WARN  object 0xb8a6400 was not returned to mpool ucp_requests
[1710950017.730010] [node055:682477:0]          mpool.c:43   UCX  WARN  object 0xb8a65c0 was not returned to mpool ucp_requests
[1710950017.730012] [node055:682477:0]          mpool.c:43   UCX  WARN  object 0xb8a6780 was not returned to mpool ucp_requests
[1710950017.730014] [node055:682477:0]          mpool.c:43   UCX  WARN  object 0xb8a6940 was not returned to mpool ucp_requests
[1710950017.730016] [node055:682477:0]          mpool.c:43   UCX  WARN  object 0xb8a6b00 was not returned to mpool ucp_requests
[1710950017.730019] [node055:682477:0]          mpool.c:43   UCX  WARN  object 0xb8a6cc0 was not returned to mpool ucp_requests
[1710950017.730021] [node055:682477:0]          mpool.c:43   UCX  WARN  object 0xb8a6e80 was not returned to mpool ucp_requests
[1710950017.730444] [node055:682479:0]          mpool.c:43   UCX  WARN  object 0xb1bf6c0 was not returned to mpool ucp_requests
[1710950017.730455] [node055:682479:0]          mpool.c:43   UCX  WARN  object 0xb1bf880 was not returned to mpool ucp_requests
[1710950017.730458] [node055:682479:0]          mpool.c:43   UCX  WARN  object 0xb1bfa40 was not returned to mpool ucp_requests
[1710950017.730460] [node055:682479:0]          mpool.c:43   UCX  WARN  object 0xb1bfc00 was not returned to mpool ucp_requests
[1710950017.730462] [node055:682479:0]          mpool.c:43   UCX  WARN  object 0xb1bfdc0 was not returned to mpool ucp_requests
[1710950017.730465] [node055:682479:0]          mpool.c:43   UCX  WARN  object 0xb1bff80 was not returned to mpool ucp_requests
[1710950017.730467] [node055:682479:0]          mpool.c:43   UCX  WARN  object 0xb1c0140 was not returned to mpool ucp_requests
[1710950017.730469] [node055:682479:0]          mpool.c:43   UCX  WARN  object 0xb1c0300 was not returned to mpool ucp_requests
[1710950017.730471] [node055:682479:0]          mpool.c:43   UCX  WARN  object 0xb1c04c0 was not returned to mpool ucp_requests
[1710950017.730474] [node055:682479:0]          mpool.c:43   UCX  WARN  object 0xb1c0680 was not returned to mpool ucp_requests
[1710950017.730476] [node055:682479:0]          mpool.c:43   UCX  WARN  object 0xb1c0840 was not returned to mpool ucp_requests
[1710950017.730478] [node055:682479:0]          mpool.c:43   UCX  WARN  object 0xb1c0a00 was not returned to mpool ucp_requests
[1710950017.730490] [node055:682479:0]          mpool.c:43   UCX  WARN  object 0xb1c0bc0 was not returned to mpool ucp_requests
[1710950017.730492] [node055:682479:0]          mpool.c:43   UCX  WARN  object 0xb1c0d80 was not returned to mpool ucp_requests
[1710950017.730494] [node055:682479:0]          mpool.c:43   UCX  WARN  object 0xb1c0f40 was not returned to mpool ucp_requests
[1710950017.729906] [node055:682464:0]          mpool.c:43   UCX  WARN  object 0xc5f7540 was not returned to mpool ucp_requests
[1710950017.729918] [node055:682464:0]          mpool.c:43   UCX  WARN  object 0xc5f7700 was not returned to mpool ucp_requests
[1710950017.729921] [node055:682464:0]          mpool.c:43   UCX  WARN  object 0xc5f78c0 was not returned to mpool ucp_requests
[1710950017.729923] [node055:682464:0]          mpool.c:43   UCX  WARN  object 0xc5f7a80 was not returned to mpool ucp_requests
[1710950017.729926] [node055:682464:0]          mpool.c:43   UCX  WARN  object 0xc5f7c40 was not returned to mpool ucp_requests
[1710950017.729928] [node055:682464:0]          mpool.c:43   UCX  WARN  object 0xc5f7e00 was not returned to mpool ucp_requests
[1710950017.729930] [node055:682464:0]          mpool.c:43   UCX  WARN  object 0xc5f7fc0 was not returned to mpool ucp_requests
[1710950017.729933] [node055:682464:0]          mpool.c:43   UCX  WARN  object 0xc5f8180 was not returned to mpool ucp_requests
[1710950017.729935] [node055:682464:0]          mpool.c:43   UCX  WARN  object 0xc5f8340 was not returned to mpool ucp_requests
[1710950017.729937] [node055:682464:0]          mpool.c:43   UCX  WARN  object 0xc5f8500 was not returned to mpool ucp_requests
[1710950017.729940] [node055:682464:0]          mpool.c:43   UCX  WARN  object 0xc5f86c0 was not returned to mpool ucp_requests
[1710950017.729942] [node055:682464:0]          mpool.c:43   UCX  WARN  object 0xc5f8880 was not returned to mpool ucp_requests
[1710950017.729944] [node055:682464:0]          mpool.c:43   UCX  WARN  object 0xc5f8a40 was not returned to mpool ucp_requests
[1710950017.729947] [node055:682464:0]          mpool.c:43   UCX  WARN  object 0xc5f8c00 was not returned to mpool ucp_requests
[1710950017.729949] [node055:682464:0]          mpool.c:43   UCX  WARN  object 0xc5f8dc0 was not returned to mpool ucp_requests
[1710950017.729952] [node055:682464:0]          mpool.c:43   UCX  WARN  object 0xc5f8f80 was not returned to mpool ucp_requests
[1710950017.729978] [node055:682465:0]          mpool.c:43   UCX  WARN  object 0xbe98440 was not returned to mpool ucp_requests
[1710950017.729989] [node055:682465:0]          mpool.c:43   UCX  WARN  object 0xbe98600 was not returned to mpool ucp_requests
[1710950017.729992] [node055:682465:0]          mpool.c:43   UCX  WARN  object 0xbe987c0 was not returned to mpool ucp_requests
[1710950017.729995] [node055:682465:0]          mpool.c:43   UCX  WARN  object 0xbe98980 was not returned to mpool ucp_requests
[1710950017.729997] [node055:682465:0]          mpool.c:43   UCX  WARN  object 0xbe98b40 was not returned to mpool ucp_requests
[1710950017.730000] [node055:682465:0]          mpool.c:43   UCX  WARN  object 0xbe98d00 was not returned to mpool ucp_requests
[1710950017.730002] [node055:682465:0]          mpool.c:43   UCX  WARN  object 0xbe98ec0 was not returned to mpool ucp_requests
[1710950017.730004] [node055:682465:0]          mpool.c:43   UCX  WARN  object 0xbe99080 was not returned to mpool ucp_requests
[1710950017.730007] [node055:682465:0]          mpool.c:43   UCX  WARN  object 0xbe99240 was not returned to mpool ucp_requests
[1710950017.730009] [node055:682465:0]          mpool.c:43   UCX  WARN  object 0xbe99400 was not returned to mpool ucp_requests
[1710950017.730011] [node055:682465:0]          mpool.c:43   UCX  WARN  object 0xbe995c0 was not returned to mpool ucp_requests
[1710950017.730014] [node055:682465:0]          mpool.c:43   UCX  WARN  object 0xbe99780 was not returned to mpool ucp_requests
[1710950017.730016] [node055:682465:0]          mpool.c:43   UCX  WARN  object 0xbe99940 was not returned to mpool ucp_requests
[1710950017.730018] [node055:682465:0]          mpool.c:43   UCX  WARN  object 0xbe99b00 was not returned to mpool ucp_requests
[1710950017.730021] [node055:682465:0]          mpool.c:43   UCX  WARN  object 0xbe99cc0 was not returned to mpool ucp_requests
[1710950017.730023] [node055:682465:0]          mpool.c:43   UCX  WARN  object 0xbe99e80 was not returned to mpool ucp_requests
[1710950017.731147] [node055:682463:0]          mpool.c:43   UCX  WARN  object 0xc24de80 was not returned to mpool ucp_requests
[1710950017.731159] [node055:682463:0]          mpool.c:43   UCX  WARN  object 0xc24e040 was not returned to mpool ucp_requests
[1710950017.731162] [node055:682463:0]          mpool.c:43   UCX  WARN  object 0xc24e200 was not returned to mpool ucp_requests
[1710950017.731165] [node055:682463:0]          mpool.c:43   UCX  WARN  object 0xc24e3c0 was not returned to mpool ucp_requests
[1710950017.731167] [node055:682463:0]          mpool.c:43   UCX  WARN  object 0xc24e580 was not returned to mpool ucp_requests
[1710950017.731169] [node055:682463:0]          mpool.c:43   UCX  WARN  object 0xc24e740 was not returned to mpool ucp_requests
[1710950017.731172] [node055:682463:0]          mpool.c:43   UCX  WARN  object 0xc24e900 was not returned to mpool ucp_requests
[1710950017.731174] [node055:682463:0]          mpool.c:43   UCX  WARN  object 0xc24eac0 was not returned to mpool ucp_requests
[1710950017.731176] [node055:682463:0]          mpool.c:43   UCX  WARN  object 0xc24ec80 was not returned to mpool ucp_requests
[1710950017.731178] [node055:682463:0]          mpool.c:43   UCX  WARN  object 0xc24ee40 was not returned to mpool ucp_requests
[1710950017.731181] [node055:682463:0]          mpool.c:43   UCX  WARN  object 0xc24f000 was not returned to mpool ucp_requests


           ************************************************************
           *        Program running with 20 parallel MPI-processes    *
           *              working on a common directory               *
           ************************************************************
-------------------------------------------------------------------------------
                                 ORCA SCF
-------------------------------------------------------------------------------

------------
SCF SETTINGS
------------
Hamiltonian:
 Density Functional     Method          .... DFT(GTOs)
 Exchange Functional    Exchange        .... PBE
   PBE kappa parameter   XKappa         ....  0.804000
   PBE mue parameter    XMuePBE         ....  0.219520
 Correlation Functional Correlation     .... PBE
   PBE beta parameter  CBetaPBE         ....  0.066725
 LDA part of GGA corr.  LDAOpt          .... PW91-LDA
 Gradients option       PostSCFGGA      .... off
 Hybrid DFT is turned on
   Fraction HF Exchange ScalHFX         ....  0.250000
   Scaling of DF-GGA-X  ScalDFX         ....  0.750000
   Scaling of DF-GGA-C  ScalDFC         ....  1.000000
   Scaling of DF-LDA-C  ScalLDAC        ....  1.000000
   Perturbative correction              ....  0.000000
   Density functional embedding theory  .... OFF
   NL short-range parameter             ....  6.900000
 RI-approximation to the Coulomb term is turned on
   Number of AuxJ basis functions       .... 2498
   RIJ-COSX (HFX calculated with COS-X)).... on


General Settings:
 Integral files         IntName         .... ImineBzOH12ropt
 Hartree-Fock type      HFTyp           .... RHF
 Total Charge           Charge          ....    0
 Multiplicity           Mult            ....    1
 Number of Electrons    NEL             ....  302
 Basis Dimension        Dim             .... 1542
 Nuclear Repulsion      ENuc            ....   5130.9995049150 Eh

Convergence Acceleration:
 DIIS                   CNVDIIS         .... on
   Start iteration      DIISMaxIt       ....    12
   Startup error        DIISStart       ....  0.200000
   # of expansion vecs  DIISMaxEq       ....     5
   Bias factor          DIISBfac        ....   1.050
   Max. coefficient     DIISMaxC        ....  10.000
 Trust-Rad. Augm. Hess. CNVTRAH         .... auto
   Auto Start mean grad. ratio tolernc. ....  1.125000
   Auto Start start iteration           ....    20
   Auto Start num. interpolation iter.  ....    10
   Max. Number of Micro iterations      ....    16
   Max. Number of Macro iterations      .... Maxiter - #DIIS iter
   Number of Davidson start vectors     ....     2
   Converg. threshold I  (grad. norm)   ....   1.000e-05
   Converg. threshold II (energy diff.) ....   1.000e-08
   Grad. Scal. Fac. for Micro threshold ....   0.100
   Minimum threshold for Micro iter.    ....   0.010
   NR start threshold (gradient norm)   ....   0.001
   Initial trust radius                 ....   0.400
   Minimum AH scaling param. (alpha)    ....   1.000
   Maximum AH scaling param. (alpha)    .... 1000.000
   Orbital update algorithm             .... Taylor
   White noise on init. David. guess    .... on
   Maximum white noise                  ....   0.010
   Quad. conv. algorithm                .... NR
 SOSCF                  CNVSOSCF        .... on
   Start iteration      SOSCFMaxIt      ....   150
   Startup grad/error   SOSCFStart      ....  0.003300
 Level Shifting         CNVShift        .... on
   Level shift para.    LevelShift      ....    0.2500
   Turn off err/grad.   ShiftErr        ....    0.0010
 Zerner damping         CNVZerner       .... off
 Static damping         CNVDamp         .... on
   Fraction old density DampFac         ....    0.7000
   Max. Damping (<1)    DampMax         ....    0.9800
   Min. Damping (>=0)   DampMin         ....    0.0000
   Turn off err/grad.   DampErr         ....    0.1000
 Fernandez-Rico         CNVRico         .... off

SCF Procedure:
 Maximum # iterations   MaxIter         ....   125
 SCF integral mode      SCFMode         .... Direct
   Integral package                     .... SHARK and LIBINT hybrid scheme
 Reset frequency        DirectResetFreq ....    20
 Integral Threshold     Thresh          ....  2.500e-11 Eh
 Primitive CutOff       TCut            ....  2.500e-12 Eh

Convergence Tolerance:
 Convergence Check Mode ConvCheckMode   .... Total+1el-Energy
 Convergence forced     ConvForced      .... 0
 Energy Change          TolE            ....  1.000e-08 Eh
 1-El. energy change                    ....  1.000e-05 Eh
 Orbital Gradient       TolG            ....  1.000e-05
 Orbital Rotation angle TolX            ....  1.000e-05
 DIIS Error             TolErr          ....  5.000e-07


Diagonalization of the overlap matrix:
Smallest eigenvalue                        ... 4.799e-06
Time for diagonalization                   ...    1.241 sec
Threshold for overlap eigenvalues          ... 1.000e-08
Number of eigenvalues below threshold      ... 0
Time for construction of square roots      ...    0.797 sec
Total time needed                          ...    2.198 sec

Time for model grid setup =    0.996 sec

------------------------------
INITIAL GUESS: MODEL POTENTIAL
------------------------------
Loading Hartree-Fock densities                     ... done
Calculating cut-offs                               ... done
Initializing the effective Hamiltonian             ... done
Setting up the integral package (SHARK)            ... done
Starting the Coulomb interaction                   ... done (   1.7 sec)
Reading the grid                                   ... done
Mapping shells                                     ... done
Starting the XC term evaluation                    ... done (   0.8 sec)
  promolecular density results
     # of electrons  =    301.979824905
     EX              =   -241.600271565
     EC              =    -10.093910883
     EX+EC           =   -251.694182448
Transforming the Hamiltonian                       ... done (   0.5 sec)
Diagonalizing the Hamiltonian                      ... done (   0.5 sec)
Back transforming the eigenvectors                 ... done (   0.1 sec)
Now organizing SCF variables                       ... done
                      ------------------
                      INITIAL GUESS DONE (   4.9 sec)
                      ------------------
-------------------
DFT GRID GENERATION
-------------------

General Integration Accuracy     IntAcc      ... 4.388
Radial Grid Type                 RadialGrid  ... OptM3 with GC (2021)
Angular Grid (max. ang.)         AngularGrid ... 4 (Lebedev-302)
Angular grid pruning method      GridPruning ... 4 (adaptive)
Weight generation scheme         WeightScheme... Becke
Basis function cutoff            BFCut       ... 1.0000e-11
Integration weight cutoff        WCut        ... 1.0000e-14
Angular grids for H and He will be reduced by one unit
Partially contracted basis set               ... off
Rotationally invariant grid construction     ... off

Total number of grid points                  ...   375451
Total number of batches                      ...     5914
Average number of points per batch           ...       63
Average number of grid points per atom       ...     4579
Time for grid setup =    3.501 sec

--------------------
COSX GRID GENERATION
--------------------

GRIDX 1
-------
General Integration Accuracy     IntAcc      ... 3.816
Radial Grid Type                 RadialGrid  ... OptM3 with GC (2021)
Angular Grid (max. ang.)         AngularGrid ... 1 (Lebedev-50)
Angular grid pruning method      GridPruning ... 4 (adaptive)
Weight generation scheme         WeightScheme... Becke
Basis function cutoff            BFCut       ... 1.0000e-11
Integration weight cutoff        WCut        ... 1.0000e-14
Angular grids for H and He will be reduced by one unit
Partially contracted basis set               ... on
Rotationally invariant grid construction     ... off

Total number of grid points                  ...    47577
Total number of batches                      ...      780
Average number of points per batch           ...       60
Average number of grid points per atom       ...      580
UseSFitting                                  ... on

GRIDX 2
-------
General Integration Accuracy     IntAcc      ... 4.020
Radial Grid Type                 RadialGrid  ... OptM3 with GC (2021)
Angular Grid (max. ang.)         AngularGrid ... 2 (Lebedev-110)
Angular grid pruning method      GridPruning ... 4 (adaptive)
Weight generation scheme         WeightScheme... Becke
Basis function cutoff            BFCut       ... 1.0000e-11
Integration weight cutoff        WCut        ... 1.0000e-14
Angular grids for H and He will be reduced by one unit
Partially contracted basis set               ... on
Rotationally invariant grid construction     ... off

Total number of grid points                  ...   100996
Total number of batches                      ...     1615
Average number of points per batch           ...       62
Average number of grid points per atom       ...     1232
UseSFitting                                  ... on

GRIDX 3
-------
General Integration Accuracy     IntAcc      ... 4.338
Radial Grid Type                 RadialGrid  ... OptM3 with GC (2021)
Angular Grid (max. ang.)         AngularGrid ... 3 (Lebedev-194)
Angular grid pruning method      GridPruning ... 4 (adaptive)
Weight generation scheme         WeightScheme... Becke
Basis function cutoff            BFCut       ... 1.0000e-11
Integration weight cutoff        WCut        ... 1.0000e-14
Angular grids for H and He will be reduced by one unit
Partially contracted basis set               ... on
Rotationally invariant grid construction     ... off

Total number of grid points                  ...   219293
Total number of batches                      ...     3468
Average number of points per batch           ...       63
Average number of grid points per atom       ...     2674
UseSFitting                                  ... on

Time for X-Grid setup             =    8.593 sec


--------------------
CPCM SOLVATION MODEL
--------------------
CPCM parameters:
  Epsilon                                         ...      26.7260
  Refrac                                          ...       1.2907
  Rsolv                                           ...       1.3000
  Surface type                                    ... GAUSSIAN VDW
  Epsilon function type                           ...         CPCM
Solvent:                                     ... 2,2,2-TRIFLUOROETHANOL
SMD-CDS solvent descriptors:
  Soln                                       ...    1.2907
  Soln25                                     ... Unavailable
  Sola                                       ...    0.5700
  Solb                                       ...    0.2500
  Solg                                       ...   42.0200
  Solc                                       ...    0.0000
  Solh                                       ...    0.5000
Radii:
 Radius for O  used is    2.8724 Bohr (=   1.5200 Ang.)
 Radius for N  used is    3.5716 Bohr (=   1.8900 Ang.)
 Radius for C  used is    3.4960 Bohr (=   1.8500 Ang.)
 Radius for H  used is    2.2677 Bohr (=   1.2000 Ang.)
Calculating surface                               ...        done! (  0.0s)
GEPOL surface points                              ...         4768
GEPOL Volume                                      ...    3994.0314
GEPOL Surface-area                                ...    2227.9692
Calculating surface distance matrix               ...        done! (  0.2s)
Performing Cholesky decomposition & store         ...        done! (  1.6s)
Overall time for CPCM initialization              ...                 1.9s
--------------
SCF ITERATIONS
--------------
ITER       Energy         Delta-E        Max-DP      RMS-DP      [F,P]     Damp
               ***  Starting incremental Fock matrix formation  ***
  0  -1803.8353947274   0.000000000000 0.04466218  0.00045474  0.2516370 0.7000
  1  -1804.3216006550  -0.486205927591 0.04262059  0.00035720  0.1095302 0.7000
                               ***Turning on DIIS***
  2  -1804.5251005324  -0.203499877414 0.06700420  0.00068352  0.0402000 0.0000
  3  -1804.8338882392  -0.308787706815 0.05502353  0.00024471  0.0536456 0.0000
  4  -1804.9040950145  -0.070206775309 0.01499728  0.00009952  0.0125553 0.0000
  5  -1804.9076764670  -0.003581452495 0.01197400  0.00004450  0.0084705 0.0000
                      *** Initiating the SOSCF procedure ***
                           *** Shutting down DIIS ***
                      *** Re-Reading the Fockian *** 
                      *** Removing any level shift *** 
ITER      Energy       Delta-E        Grad      Rot      Max-DP    RMS-DP
  6  -1804.90804057  -0.0003641021  0.000301  0.000301  0.003372  0.000017
               *** Restarting incremental Fock matrix formation ***
  7  -1804.90796442   0.0000761479  0.000139  0.000445  0.003156  0.000037
  8  -1804.90796210   0.0000023260  0.000274  0.000360  0.000646  0.000006
  9  -1804.90796982  -0.0000077220  0.000028  0.000070  0.000499  0.000006
 10  -1804.90796973   0.0000000844  0.000044  0.000042  0.000076  0.000001
 11  -1804.90796997  -0.0000002365  0.000007  0.000024  0.000138  0.000001
 12  -1804.90797000  -0.0000000261  0.000011  0.000016  0.000091  0.000000
                  ***Gradient check signals convergence***
              ***Rediagonalizing the Fockian in SOSCF/NRSCF***

               *****************************************************
               *                     SUCCESS                       *
               *           SCF CONVERGED AFTER  13 CYCLES          *
               *****************************************************

Old exchange energy                            =    -61.753407750 Eh
New exchange energy                            =    -61.753368681 Eh
Exchange energy change after final integration =      0.000039070 Eh
Total energy after final integration           =  -1804.907930713 Eh
Final COS-X integration done in                =    57.573 sec

SMD CDS free energy correction energy :                 1.45212     Kcal/mol
Total Energy after SMD CDS correction =             -1804.905616610 Eh

----------------
TOTAL SCF ENERGY
----------------

Total Energy       :        -1804.90561661 Eh          -49113.97873 eV

Components:
Nuclear Repulsion  :         5130.99950492 Eh          139621.59475 eV
Electronic Energy  :        -6935.90512152 Eh         -188735.57349 eV
One Electron Energy:       -12671.27753730 Eh         -344802.99124 eV
Two Electron Energy:         5735.37241577 Eh          156067.41775 eV
Max COSX asymmetry :            0.00000395 Eh               0.00011 eV
CPCM Dielectric    :           -0.03903279 Eh              -1.06214 eV
SMD CDS (Gcds)     :            0.00231410 Eh               0.06297 eV

Virial components:
Potential Energy   :        -3600.18381560 Eh          -97965.98212 eV
Kinetic Energy     :         1795.27819899 Eh           48852.00338 eV
Virial Ratio       :            2.00536263


DFT components:
N(Alpha)           :      151.000212148293 electrons
N(Beta)            :      151.000212148293 electrons
N(Total)           :      302.000424296586 electrons
E(X)               :     -184.716365392251 Eh       
E(C)               :      -10.089832550362 Eh       
E(XC)              :     -194.806197942613 Eh       
DFET-embed. en.    :        0.000000000000 Eh       
CPCM Solvation Model Properties:
Surface-charge          :           -0.08757918
Charge-correction       :           -0.00057351 Eh              -0.01561 eV
Free-energy (cav+disp)  :            0.00231410 Eh               0.06297 eV

---------------
SCF CONVERGENCE
---------------

  Last Energy change         ...    2.1261e-07  Tolerance :   1.0000e-08
  Last MAX-Density change    ...    2.9976e-15  Tolerance :   1.0000e-07
  Last RMS-Density change    ...    1.0665e-17  Tolerance :   5.0000e-09
  Last Orbital Gradient      ...    2.3184e-06  Tolerance :   1.0000e-05
  Last Orbital Rotation      ...    5.6495e-06  Tolerance :   1.0000e-05

             **** THE GBW FILE WAS UPDATED (ImineBzOH12ropt.gbw) ****
             **** DENSITY ImineBzOH12ropt.scfp WAS UPDATED ****
             **** ENERGY FILE WAS UPDATED (ImineBzOH12ropt.en.tmp) ****
             **** THE GBW FILE WAS UPDATED (ImineBzOH12ropt.gbw) ****
             **** DENSITY ImineBzOH12ropt.scfp WAS UPDATED ****
----------------
ORBITAL ENERGIES
----------------

  NO   OCC          E(Eh)            E(eV) 
   0   2.0000     -19.289528      -524.8948 
   1   2.0000     -19.242745      -523.6217 
   2   2.0000     -19.227179      -523.1981 
   3   2.0000     -19.203622      -522.5571 
   4   2.0000     -14.386445      -391.4751 
   5   2.0000     -14.376463      -391.2034 
   6   2.0000     -10.391267      -282.7607 
   7   2.0000     -10.364239      -282.0253 
   8   2.0000     -10.337365      -281.2940 
   9   2.0000     -10.277500      -279.6650 
  10   2.0000     -10.265937      -279.3503 
  11   2.0000     -10.264182      -279.3026 
  12   2.0000     -10.255348      -279.0622 
  13   2.0000     -10.248836      -278.8850 
  14   2.0000     -10.245698      -278.7996 
  15   2.0000     -10.244549      -278.7683 
  16   2.0000     -10.243271      -278.7336 
  17   2.0000     -10.240662      -278.6626 
  18   2.0000     -10.240520      -278.6587 
  19   2.0000     -10.240011      -278.6449 
  20   2.0000     -10.239685      -278.6360 
  21   2.0000     -10.237453      -278.5753 
  22   2.0000     -10.237184      -278.5679 
  23   2.0000     -10.236303      -278.5440 
  24   2.0000     -10.236031      -278.5366 
  25   2.0000     -10.234092      -278.4838 
  26   2.0000     -10.233751      -278.4745 
  27   2.0000     -10.229490      -278.3586 
  28   2.0000     -10.228341      -278.3273 
  29   2.0000     -10.227574      -278.3064 
  30   2.0000     -10.227347      -278.3002 
  31   2.0000     -10.226118      -278.2668 
  32   2.0000     -10.220969      -278.1267 
  33   2.0000     -10.219511      -278.0870 
  34   2.0000     -10.218573      -278.0615 
  35   2.0000     -10.215428      -277.9759 
  36   2.0000     -10.204205      -277.6705 
  37   2.0000     -10.203229      -277.6440 
  38   2.0000     -10.199896      -277.5533 
  39   2.0000     -10.198961      -277.5278 
  40   2.0000     -10.197492      -277.4879 
  41   2.0000     -10.193900      -277.3901 
  42   2.0000      -1.185206       -32.2511 
  43   2.0000      -1.138075       -30.9686 
  44   2.0000      -1.089326       -29.6421 
  45   2.0000      -1.047375       -28.5005 
  46   2.0000      -0.957936       -26.0668 
  47   2.0000      -0.944389       -25.6981 
  48   2.0000      -0.896919       -24.4064 
  49   2.0000      -0.893367       -24.3097 
  50   2.0000      -0.885488       -24.0953 
  51   2.0000      -0.867870       -23.6160 
  52   2.0000      -0.830182       -22.5904 
  53   2.0000      -0.829319       -22.5669 
  54   2.0000      -0.801278       -21.8039 
  55   2.0000      -0.796174       -21.6650 
  56   2.0000      -0.791146       -21.5282 
  57   2.0000      -0.779836       -21.2204 
  58   2.0000      -0.777025       -21.1439 
  59   2.0000      -0.769066       -20.9273 
  60   2.0000      -0.753861       -20.5136 
  61   2.0000      -0.750195       -20.4138 
  62   2.0000      -0.727576       -19.7983 
  63   2.0000      -0.705387       -19.1945 
  64   2.0000      -0.701044       -19.0764 
  65   2.0000      -0.698056       -18.9951 
  66   2.0000      -0.695135       -18.9156 
  67   2.0000      -0.690986       -18.8027 
  68   2.0000      -0.682954       -18.5841 
  69   2.0000      -0.644848       -17.5472 
  70   2.0000      -0.634056       -17.2535 
  71   2.0000      -0.629834       -17.1386 
  72   2.0000      -0.626039       -17.0354 
  73   2.0000      -0.624793       -17.0015 
  74   2.0000      -0.620023       -16.8717 
  75   2.0000      -0.611612       -16.6428 
  76   2.0000      -0.606758       -16.5107 
  77   2.0000      -0.587687       -15.9918 
  78   2.0000      -0.569729       -15.5031 
  79   2.0000      -0.568656       -15.4739 
  80   2.0000      -0.560154       -15.2426 
  81   2.0000      -0.547341       -14.8939 
  82   2.0000      -0.539286       -14.6747 
  83   2.0000      -0.532367       -14.4864 
  84   2.0000      -0.525874       -14.3098 
  85   2.0000      -0.513517       -13.9735 
  86   2.0000      -0.509663       -13.8686 
  87   2.0000      -0.500473       -13.6185 
  88   2.0000      -0.495558       -13.4848 
  89   2.0000      -0.489040       -13.3075 
  90   2.0000      -0.484109       -13.1733 
  91   2.0000      -0.478904       -13.0316 
  92   2.0000      -0.476244       -12.9593 
  93   2.0000      -0.473534       -12.8855 
  94   2.0000      -0.472705       -12.8629 
  95   2.0000      -0.465449       -12.6655 
  96   2.0000      -0.463794       -12.6205 
  97   2.0000      -0.462555       -12.5868 
  98   2.0000      -0.457998       -12.4628 
  99   2.0000      -0.455239       -12.3877 
 100   2.0000      -0.452883       -12.3236 
 101   2.0000      -0.449523       -12.2321 
 102   2.0000      -0.445607       -12.1256 
 103   2.0000      -0.443446       -12.0668 
 104   2.0000      -0.440044       -11.9742 
 105   2.0000      -0.439327       -11.9547 
 106   2.0000      -0.435945       -11.8627 
 107   2.0000      -0.432308       -11.7637 
 108   2.0000      -0.428111       -11.6495 
 109   2.0000      -0.423639       -11.5278 
 110   2.0000      -0.420364       -11.4387 
 111   2.0000      -0.407320       -11.0837 
 112   2.0000      -0.404530       -11.0078 
 113   2.0000      -0.399500       -10.8709 
 114   2.0000      -0.395562       -10.7638 
 115   2.0000      -0.394297       -10.7294 
 116   2.0000      -0.391590       -10.6557 
 117   2.0000      -0.386510       -10.5175 
 118   2.0000      -0.384720       -10.4688 
 119   2.0000      -0.383126       -10.4254 
 120   2.0000      -0.377929       -10.2840 
 121   2.0000      -0.373012       -10.1502 
 122   2.0000      -0.372280       -10.1302 
 123   2.0000      -0.370981       -10.0949 
 124   2.0000      -0.368537       -10.0284 
 125   2.0000      -0.364962        -9.9311 
 126   2.0000      -0.363214        -9.8835 
 127   2.0000      -0.360404        -9.8071 
 128   2.0000      -0.359987        -9.7957 
 129   2.0000      -0.356913        -9.7121 
 130   2.0000      -0.355996        -9.6872 
 131   2.0000      -0.350706        -9.5432 
 132   2.0000      -0.348162        -9.4740 
 133   2.0000      -0.343375        -9.3437 
 134   2.0000      -0.335188        -9.1209 
 135   2.0000      -0.334372        -9.0987 
 136   2.0000      -0.332347        -9.0436 
 137   2.0000      -0.330550        -8.9947 
 138   2.0000      -0.318005        -8.6534 
 139   2.0000      -0.310780        -8.4568 
 140   2.0000      -0.303266        -8.2523 
 141   2.0000      -0.285340        -7.7645 
 142   2.0000      -0.281638        -7.6638 
 143   2.0000      -0.280525        -7.6335 
 144   2.0000      -0.278440        -7.5767 
 145   2.0000      -0.276104        -7.5132 
 146   2.0000      -0.274789        -7.4774 
 147   2.0000      -0.268975        -7.3192 
 148   2.0000      -0.262466        -7.1421 
 149   2.0000      -0.255583        -6.9548 
 150   2.0000      -0.228386        -6.2147 
 151   0.0000      -0.068245        -1.8570 
 152   0.0000      -0.056307        -1.5322 
 153   0.0000      -0.033166        -0.9025 
 154   0.0000      -0.019382        -0.5274 
 155   0.0000      -0.016241        -0.4419 
 156   0.0000      -0.013532        -0.3682 
 157   0.0000      -0.005525        -0.1503 
 158   0.0000       0.001894         0.0516 
 159   0.0000       0.007143         0.1944 
 160   0.0000       0.035014         0.9528 
 161   0.0000       0.040541         1.1032 
 162   0.0000       0.049351         1.3429 
 163   0.0000       0.055547         1.5115 
 164   0.0000       0.063153         1.7185 
 165   0.0000       0.066111         1.7990 
 166   0.0000       0.070830         1.9274 
 167   0.0000       0.073842         2.0093 
 168   0.0000       0.079038         2.1507 
 169   0.0000       0.082484         2.2445 
 170   0.0000       0.087950         2.3932 
 171   0.0000       0.089767         2.4427 
 172   0.0000       0.091759         2.4969 
 173   0.0000       0.096686         2.6310 
 174   0.0000       0.098439         2.6787 
 175   0.0000       0.101827         2.7709 
 176   0.0000       0.104714         2.8494 
 177   0.0000       0.106913         2.9093 
 178   0.0000       0.107827         2.9341 
 179   0.0000       0.110536         3.0078 
 180   0.0000       0.111964         3.0467 
 181   0.0000       0.114238         3.1086 
 182   0.0000       0.117478         3.1967 
 183   0.0000       0.119734         3.2581 
 184   0.0000       0.121710         3.3119 
 185   0.0000       0.125775         3.4225 
 186   0.0000       0.129843         3.5332 
 187   0.0000       0.131306         3.5730 
 188   0.0000       0.133565         3.6345 
 189   0.0000       0.135697         3.6925 
 190   0.0000       0.138828         3.7777 
 191   0.0000       0.143145         3.8952 
 192   0.0000       0.144243         3.9251 
 193   0.0000       0.146113         3.9759 
 194   0.0000       0.147736         4.0201 
 195   0.0000       0.149213         4.0603 
 196   0.0000       0.151582         4.1248 
 197   0.0000       0.153032         4.1642 
 198   0.0000       0.155742         4.2380 
 199   0.0000       0.157973         4.2987 
 200   0.0000       0.160294         4.3618 
 201   0.0000       0.161409         4.3922 
 202   0.0000       0.164116         4.4658 
 203   0.0000       0.166814         4.5392 
 204   0.0000       0.168198         4.5769 
 205   0.0000       0.171362         4.6630 
 206   0.0000       0.173010         4.7078 
 207   0.0000       0.176857         4.8125 
 208   0.0000       0.179195         4.8762 
 209   0.0000       0.181260         4.9323 
 210   0.0000       0.184450         5.0191 
 211   0.0000       0.187413         5.0998 
 212   0.0000       0.190561         5.1854 
 213   0.0000       0.193785         5.2731 
 214   0.0000       0.194632         5.2962 
 215   0.0000       0.198148         5.3919 
 216   0.0000       0.200843         5.4652 
 217   0.0000       0.202478         5.5097 
 218   0.0000       0.207142         5.6366 
 219   0.0000       0.209080         5.6894 
 220   0.0000       0.211687         5.7603 
 221   0.0000       0.212776         5.7899 
 222   0.0000       0.215368         5.8605 
 223   0.0000       0.216963         5.9039 
 224   0.0000       0.219694         5.9782 
 225   0.0000       0.225024         6.1232 
 226   0.0000       0.225554         6.1376 
 227   0.0000       0.226280         6.1574 
 228   0.0000       0.229892         6.2557 
 229   0.0000       0.231447         6.2980 
 230   0.0000       0.232144         6.3170 
 231   0.0000       0.235966         6.4210 
 232   0.0000       0.236442         6.4339 
 233   0.0000       0.238450         6.4885 
 234   0.0000       0.241503         6.5716 
 235   0.0000       0.242309         6.5935 
 236   0.0000       0.242572         6.6007 
 237   0.0000       0.246304         6.7023 
 238   0.0000       0.247512         6.7351 
 239   0.0000       0.253579         6.9002 
 240   0.0000       0.254944         6.9374 
 241   0.0000       0.255913         6.9637 
 242   0.0000       0.256058         6.9677 
 243   0.0000       0.257688         7.0120 
 244   0.0000       0.260687         7.0936 
 245   0.0000       0.263931         7.1819 
 246   0.0000       0.265651         7.2287 
 247   0.0000       0.266131         7.2418 
 248   0.0000       0.271138         7.3780 
 249   0.0000       0.273589         7.4447 
 250   0.0000       0.274503         7.4696 
 251   0.0000       0.277213         7.5434 
 252   0.0000       0.279809         7.6140 
 253   0.0000       0.281162         7.6508 
 254   0.0000       0.285093         7.7578 
 255   0.0000       0.288612         7.8535 
 256   0.0000       0.291659         7.9364 
 257   0.0000       0.293409         7.9841 
 258   0.0000       0.297069         8.0837 
 259   0.0000       0.297473         8.0946 
 260   0.0000       0.299490         8.1495 
 261   0.0000       0.301561         8.2059 
 262   0.0000       0.304269         8.2796 
 263   0.0000       0.305273         8.3069 
 264   0.0000       0.308393         8.3918 
 265   0.0000       0.311536         8.4773 
 266   0.0000       0.314729         8.5642 
 267   0.0000       0.318747         8.6735 
 268   0.0000       0.322749         8.7824 
 269   0.0000       0.323184         8.7943 
 270   0.0000       0.326557         8.8861 
 271   0.0000       0.327742         8.9183 
 272   0.0000       0.329370         8.9626 
 273   0.0000       0.330442         8.9918 
 274   0.0000       0.334339         9.0978 
 275   0.0000       0.337395         9.1810 
 276   0.0000       0.343850         9.3566 
 277   0.0000       0.344349         9.3702 
 278   0.0000       0.347678         9.4608 
 279   0.0000       0.350197         9.5293 
 280   0.0000       0.350805         9.5459 
 281   0.0000       0.351983         9.5779 
 282   0.0000       0.356006         9.6874 
 283   0.0000       0.357863         9.7380 
 284   0.0000       0.358434         9.7535 
 285   0.0000       0.363393         9.8884 
 286   0.0000       0.364129         9.9084 
 287   0.0000       0.368277        10.0213 
 288   0.0000       0.368844        10.0368 
 289   0.0000       0.374352        10.1866 
 290   0.0000       0.375425        10.2158 
 291   0.0000       0.378084        10.2882 
 292   0.0000       0.382035        10.3957 
 293   0.0000       0.384005        10.4493 
 294   0.0000       0.386157        10.5079 
 295   0.0000       0.386927        10.5288 
 296   0.0000       0.391089        10.6421 
 297   0.0000       0.394635        10.7386 
 298   0.0000       0.395537        10.7631 
 299   0.0000       0.395907        10.7732 
 300   0.0000       0.398672        10.8484 
 301   0.0000       0.399910        10.8821 
 302   0.0000       0.406207        11.0535 
 303   0.0000       0.407788        11.0965 
 304   0.0000       0.410140        11.1605 
 305   0.0000       0.415226        11.2989 
 306   0.0000       0.417688        11.3659 
 307   0.0000       0.420030        11.4296 
 308   0.0000       0.422836        11.5059 
 309   0.0000       0.427487        11.6325 
 310   0.0000       0.428121        11.6498 
 311   0.0000       0.429523        11.6879 
 312   0.0000       0.430116        11.7040 
 313   0.0000       0.432024        11.7560 
 314   0.0000       0.433459        11.7950 
 315   0.0000       0.434635        11.8270 
 316   0.0000       0.437906        11.9160 
 317   0.0000       0.439499        11.9594 
 318   0.0000       0.441054        12.0017 
 319   0.0000       0.442033        12.0283 
 320   0.0000       0.444400        12.0927 
 321   0.0000       0.445484        12.1222 
 322   0.0000       0.446509        12.1501 
 323   0.0000       0.449602        12.2343 
 324   0.0000       0.451295        12.2804 
 325   0.0000       0.454202        12.3595 
 326   0.0000       0.457528        12.4500 
 327   0.0000       0.457690        12.4544 
 328   0.0000       0.458833        12.4855 
 329   0.0000       0.461265        12.5517 
 330   0.0000       0.462555        12.5868 
 331   0.0000       0.464446        12.6382 
 332   0.0000       0.470436        12.8012 
 333   0.0000       0.472086        12.8461 
 334   0.0000       0.474156        12.9025 
 335   0.0000       0.475293        12.9334 
 336   0.0000       0.479798        13.0560 
 337   0.0000       0.480871        13.0852 
 338   0.0000       0.482101        13.1186 
 339   0.0000       0.483735        13.1631 
 340   0.0000       0.484730        13.1902 
 341   0.0000       0.486008        13.2250 
 342   0.0000       0.488562        13.2944 
 343   0.0000       0.490913        13.3584 
 344   0.0000       0.492320        13.3967 
 345   0.0000       0.494684        13.4610 
 346   0.0000       0.497591        13.5401 
 347   0.0000       0.498164        13.5557 
 348   0.0000       0.499328        13.5874 
 349   0.0000       0.502426        13.6717 
 350   0.0000       0.503452        13.6996 
 351   0.0000       0.506382        13.7793 
 352   0.0000       0.507344        13.8055 
 353   0.0000       0.509053        13.8520 
 354   0.0000       0.510401        13.8887 
 355   0.0000       0.511588        13.9210 
 356   0.0000       0.513915        13.9843 
 357   0.0000       0.517798        14.0900 
 358   0.0000       0.520085        14.1522 
 359   0.0000       0.521483        14.1903 
 360   0.0000       0.523997        14.2587 
 361   0.0000       0.525799        14.3077 
 362   0.0000       0.529630        14.4120 
 363   0.0000       0.531340        14.4585 
 364   0.0000       0.532506        14.4902 
 365   0.0000       0.534579        14.5466 
 366   0.0000       0.535890        14.5823 
 367   0.0000       0.536568        14.6008 
 368   0.0000       0.542485        14.7618 
 369   0.0000       0.545805        14.8521 
 370   0.0000       0.550502        14.9799 
 371   0.0000       0.553745        15.0682 
 372   0.0000       0.555197        15.1077 
 373   0.0000       0.557889        15.1809 
 374   0.0000       0.559989        15.2381 
 375   0.0000       0.569131        15.4868 
 376   0.0000       0.571812        15.5598 
 377   0.0000       0.572920        15.5899 
 378   0.0000       0.577932        15.7263 
 379   0.0000       0.582982        15.8637 
 380   0.0000       0.583978        15.8908 
 381   0.0000       0.588801        16.0221 
 382   0.0000       0.594356        16.1733 
 383   0.0000       0.599442        16.3117 
 384   0.0000       0.603661        16.4264 
 385   0.0000       0.604361        16.4455 
 386   0.0000       0.607059        16.5189 
 387   0.0000       0.610785        16.6203 
 388   0.0000       0.615991        16.7620 
 389   0.0000       0.620630        16.8882 
 390   0.0000       0.623019        16.9532 
 391   0.0000       0.629137        17.1197 
 392   0.0000       0.635520        17.2934 
 393   0.0000       0.637330        17.3426 
 394   0.0000       0.641464        17.4551 
 395   0.0000       0.645468        17.5641 
 396   0.0000       0.648561        17.6482 
 397   0.0000       0.651795        17.7362 
 398   0.0000       0.658118        17.9083 
 399   0.0000       0.660068        17.9614 
 400   0.0000       0.668283        18.1849 
 401   0.0000       0.670371        18.2417 
 402   0.0000       0.673655        18.3311 
 403   0.0000       0.674877        18.3643 
 404   0.0000       0.679876        18.5004 
 405   0.0000       0.684118        18.6158 
 406   0.0000       0.686059        18.6686 
 407   0.0000       0.686743        18.6872 
 408   0.0000       0.692524        18.8445 
 409   0.0000       0.695279        18.9195 
 410   0.0000       0.696748        18.9595 
 411   0.0000       0.700616        19.0647 
 412   0.0000       0.704112        19.1599 
 413   0.0000       0.707978        19.2651 
 414   0.0000       0.710531        19.3345 
 415   0.0000       0.712227        19.3807 
 416   0.0000       0.713763        19.4225 
 417   0.0000       0.715703        19.4753 
 418   0.0000       0.717207        19.5162 
 419   0.0000       0.719002        19.5651 
 420   0.0000       0.719466        19.5777 
 421   0.0000       0.722393        19.6573 
 422   0.0000       0.725675        19.7466 
 423   0.0000       0.732237        19.9252 
 424   0.0000       0.733094        19.9485 
 425   0.0000       0.736561        20.0428 
 426   0.0000       0.738894        20.1063 
 427   0.0000       0.740671        20.1547 
 428   0.0000       0.745247        20.2792 
 429   0.0000       0.745927        20.2977 
 430   0.0000       0.753886        20.5143 
 431   0.0000       0.755546        20.5595 
 432   0.0000       0.756561        20.5871 
 433   0.0000       0.758941        20.6518 
 434   0.0000       0.764171        20.7942 
 435   0.0000       0.767642        20.8886 
 436   0.0000       0.768550        20.9133 
 437   0.0000       0.769550        20.9405 
 438   0.0000       0.773321        21.0431 
 439   0.0000       0.776149        21.1201 
 440   0.0000       0.778112        21.1735 
 441   0.0000       0.783609        21.3231 
 442   0.0000       0.786574        21.4038 
 443   0.0000       0.787500        21.4290 
 444   0.0000       0.792054        21.5529 
 445   0.0000       0.798234        21.7210 
 446   0.0000       0.801148        21.8004 
 447   0.0000       0.804090        21.8804 
 448   0.0000       0.807405        21.9706 
 449   0.0000       0.813520        22.1370 
 450   0.0000       0.815951        22.2032 
 451   0.0000       0.818129        22.2624 
 452   0.0000       0.820855        22.3366 
 453   0.0000       0.824650        22.4399 
 454   0.0000       0.826608        22.4932 
 455   0.0000       0.830303        22.5937 
 456   0.0000       0.835211        22.7272 
 457   0.0000       0.836868        22.7723 
 458   0.0000       0.840153        22.8617 
 459   0.0000       0.845974        23.0201 
 460   0.0000       0.849989        23.1294 
 461   0.0000       0.852472        23.1969 
 462   0.0000       0.853613        23.2280 
 463   0.0000       0.856517        23.3070 
 464   0.0000       0.859058        23.3762 
 465   0.0000       0.862411        23.4674 
 466   0.0000       0.867901        23.6168 
 467   0.0000       0.869671        23.6649 
 468   0.0000       0.875512        23.8239 
 469   0.0000       0.877560        23.8796 
 470   0.0000       0.882495        24.0139 
 471   0.0000       0.884409        24.0660 
 472   0.0000       0.886253        24.1162 
 473   0.0000       0.889547        24.2058 
 474   0.0000       0.894399        24.3378 
 475   0.0000       0.895880        24.3781 
 476   0.0000       0.898554        24.4509 
 477   0.0000       0.904684        24.6177 
 478   0.0000       0.905788        24.6477 
 479   0.0000       0.914882        24.8952 
 480   0.0000       0.916466        24.9383 
 481   0.0000       0.917969        24.9792 
 482   0.0000       0.919966        25.0336 
 483   0.0000       0.926432        25.2095 
 484   0.0000       0.928701        25.2712 
 485   0.0000       0.932745        25.3813 
 486   0.0000       0.938731        25.5442 
 487   0.0000       0.940125        25.5821 
 488   0.0000       0.942767        25.6540 
 489   0.0000       0.947555        25.7843 
 490   0.0000       0.948577        25.8121 
 491   0.0000       0.950712        25.8702 
 492   0.0000       0.953859        25.9558 
 493   0.0000       0.960591        26.1390 
 494   0.0000       0.961767        26.1710 
 495   0.0000       0.968445        26.3527 
 496   0.0000       0.972878        26.4734 
 497   0.0000       0.973578        26.4924 
 498   0.0000       0.976557        26.5735 
 499   0.0000       0.979345        26.6493 
 500   0.0000       0.984208        26.7817 
 501   0.0000       0.989400        26.9229 
 502   0.0000       0.995525        27.0896 
 503   0.0000       1.000783        27.2327 
 504   0.0000       1.006773        27.3957 
 505   0.0000       1.010637        27.5008 
 506   0.0000       1.016510        27.6607 
 507   0.0000       1.018583        27.7171 
 508   0.0000       1.020639        27.7730 
 509   0.0000       1.022873        27.8338 
 510   0.0000       1.028484        27.9865 
 511   0.0000       1.029070        28.0024 
 512   0.0000       1.035329        28.1727 
 513   0.0000       1.038380        28.2558 
 514   0.0000       1.040150        28.3039 
 515   0.0000       1.045620        28.4528 
 516   0.0000       1.050778        28.5931 
 517   0.0000       1.056702        28.7543 
 518   0.0000       1.058568        28.8051 
 519   0.0000       1.062837        28.9213 
 520   0.0000       1.067418        29.0459 
 521   0.0000       1.072490        29.1839 
 522   0.0000       1.075049        29.2536 
 523   0.0000       1.078839        29.3567 
 524   0.0000       1.083716        29.4894 
 525   0.0000       1.085906        29.5490 
 526   0.0000       1.090245        29.6671 
 527   0.0000       1.096052        29.8251 
 528   0.0000       1.099699        29.9243 
 529   0.0000       1.106461        30.1083 
 530   0.0000       1.107439        30.1350 
 531   0.0000       1.111045        30.2331 
 532   0.0000       1.116529        30.3823 
 533   0.0000       1.119658        30.4675 
 534   0.0000       1.125500        30.6264 
 535   0.0000       1.128487        30.7077 
 536   0.0000       1.131242        30.7827 
 537   0.0000       1.134436        30.8696 
 538   0.0000       1.137522        30.9535 
 539   0.0000       1.145090        31.1595 
 540   0.0000       1.149061        31.2675 
 541   0.0000       1.157105        31.4864 
 542   0.0000       1.157971        31.5100 
 543   0.0000       1.159742        31.5582 
 544   0.0000       1.165020        31.7018 
 545   0.0000       1.169108        31.8130 
 546   0.0000       1.170359        31.8471 
 547   0.0000       1.177922        32.0529 
 548   0.0000       1.179701        32.1013 
 549   0.0000       1.180950        32.1353 
 550   0.0000       1.187328        32.3088 
 551   0.0000       1.189431        32.3661 
 552   0.0000       1.197078        32.5741 
 553   0.0000       1.198914        32.6241 
 554   0.0000       1.207520        32.8583 
 555   0.0000       1.212560        32.9954 
 556   0.0000       1.215863        33.0853 
 557   0.0000       1.219814        33.1928 
 558   0.0000       1.222699        33.2713 
 559   0.0000       1.224889        33.3309 
 560   0.0000       1.226277        33.3687 
 561   0.0000       1.230178        33.4749 
 562   0.0000       1.233923        33.5767 
 563   0.0000       1.239296        33.7230 
 564   0.0000       1.242235        33.8029 
 565   0.0000       1.245153        33.8823 
 566   0.0000       1.246499        33.9190 
 567   0.0000       1.247839        33.9554 
 568   0.0000       1.256855        34.2008 
 569   0.0000       1.258494        34.2454 
 570   0.0000       1.263343        34.3773 
 571   0.0000       1.264814        34.4173 
 572   0.0000       1.266312        34.4581 
 573   0.0000       1.269485        34.5444 
 574   0.0000       1.273045        34.6413 
 575   0.0000       1.275019        34.6950 
 576   0.0000       1.277430        34.7606 
 577   0.0000       1.280822        34.8529 
 578   0.0000       1.283307        34.9206 
 579   0.0000       1.290041        35.1038 
 580   0.0000       1.294239        35.2180 
 581   0.0000       1.297299        35.3013 
 582   0.0000       1.299355        35.3572 
 583   0.0000       1.305329        35.5198 
 584   0.0000       1.309208        35.6254 
 585   0.0000       1.311577        35.6898 
 586   0.0000       1.313910        35.7533 
 587   0.0000       1.318395        35.8754 
 588   0.0000       1.326391        36.0929 
 589   0.0000       1.332661        36.2635 
 590   0.0000       1.333943        36.2984 
 591   0.0000       1.335979        36.3538 
 592   0.0000       1.340534        36.4778 
 593   0.0000       1.349125        36.7116 
 594   0.0000       1.353769        36.8379 
 595   0.0000       1.357521        36.9400 
 596   0.0000       1.362759        37.0826 
 597   0.0000       1.366986        37.1976 
 598   0.0000       1.368948        37.2510 
 599   0.0000       1.373886        37.3853 
 600   0.0000       1.374634        37.4057 
 601   0.0000       1.383796        37.6550 
 602   0.0000       1.388586        37.7854 
 603   0.0000       1.391660        37.8690 
 604   0.0000       1.393954        37.9314 
 605   0.0000       1.401281        38.1308 
 606   0.0000       1.404945        38.2305 
 607   0.0000       1.410041        38.3692 
 608   0.0000       1.414313        38.4854 
 609   0.0000       1.418723        38.6054 
 610   0.0000       1.427947        38.8564 
 611   0.0000       1.430137        38.9160 
 612   0.0000       1.434745        39.0414 
 613   0.0000       1.436550        39.0905 
 614   0.0000       1.449041        39.4304 
 615   0.0000       1.451813        39.5059 
 616   0.0000       1.458469        39.6870 
 617   0.0000       1.462021        39.7836 
 618   0.0000       1.467096        39.9217 
 619   0.0000       1.471753        40.0484 
 620   0.0000       1.475904        40.1614 
 621   0.0000       1.477514        40.2052 
 622   0.0000       1.485346        40.4183 
 623   0.0000       1.487354        40.4730 
 624   0.0000       1.490408        40.5561 
 625   0.0000       1.495063        40.6827 
 626   0.0000       1.498984        40.7894 
 627   0.0000       1.500265        40.8243 
 628   0.0000       1.500824        40.8395 
 629   0.0000       1.506658        40.9983 
 630   0.0000       1.509445        41.0741 
 631   0.0000       1.511700        41.1355 
 632   0.0000       1.516507        41.2663 
 633   0.0000       1.517779        41.3009 
 634   0.0000       1.519772        41.3551 
 635   0.0000       1.523397        41.4537 
 636   0.0000       1.530665        41.6515 
 637   0.0000       1.534850        41.7654 
 638   0.0000       1.541072        41.9347 
 639   0.0000       1.544724        42.0341 
 640   0.0000       1.548239        42.1297 
 641   0.0000       1.555579        42.3295 
 642   0.0000       1.558713        42.4148 
 643   0.0000       1.563697        42.5503 
 644   0.0000       1.565674        42.6041 
 645   0.0000       1.569124        42.6980 
 646   0.0000       1.572158        42.7806 
 647   0.0000       1.577744        42.9326 
 648   0.0000       1.578519        42.9537 
 649   0.0000       1.584064        43.1046 
 650   0.0000       1.587755        43.2050 
 651   0.0000       1.590271        43.2735 
 652   0.0000       1.597178        43.4614 
 653   0.0000       1.597952        43.4825 
 654   0.0000       1.603585        43.6358 
 655   0.0000       1.604479        43.6601 
 656   0.0000       1.607138        43.7324 
 657   0.0000       1.609331        43.7921 
 658   0.0000       1.611058        43.8391 
 659   0.0000       1.616608        43.9901 
 660   0.0000       1.619335        44.0643 
 661   0.0000       1.625567        44.2339 
 662   0.0000       1.626922        44.2708 
 663   0.0000       1.628150        44.3042 
 664   0.0000       1.629732        44.3473 
 665   0.0000       1.634382        44.4738 
 666   0.0000       1.638614        44.5889 
 667   0.0000       1.641480        44.6669 
 668   0.0000       1.644075        44.7375 
 669   0.0000       1.646294        44.7979 
 670   0.0000       1.648191        44.8496 
 671   0.0000       1.648396        44.8551 
 672   0.0000       1.651078        44.9281 
 673   0.0000       1.653539        44.9951 
 674   0.0000       1.656413        45.0733 
 675   0.0000       1.659789        45.1652 
 676   0.0000       1.660756        45.1915 
 677   0.0000       1.664062        45.2814 
 678   0.0000       1.668256        45.3956 
 679   0.0000       1.671352        45.4798 
 680   0.0000       1.676889        45.6305 
 681   0.0000       1.677865        45.6570 
 682   0.0000       1.682296        45.7776 
 683   0.0000       1.689127        45.9635 
 684   0.0000       1.690826        46.0097 
 685   0.0000       1.692845        46.0646 
 686   0.0000       1.697373        46.1879 
 687   0.0000       1.699893        46.2564 
 688   0.0000       1.702197        46.3191 
 689   0.0000       1.703122        46.3443 
 690   0.0000       1.705323        46.4042 
 691   0.0000       1.707943        46.4755 
 692   0.0000       1.708538        46.4917 
 693   0.0000       1.712000        46.5859 
 694   0.0000       1.716964        46.7210 
 695   0.0000       1.719793        46.7980 
 696   0.0000       1.721532        46.8453 
 697   0.0000       1.724943        46.9381 
 698   0.0000       1.727216        46.9999 
 699   0.0000       1.731473        47.1158 
 700   0.0000       1.731557        47.1181 
 701   0.0000       1.734115        47.1877 
 702   0.0000       1.737861        47.2896 
 703   0.0000       1.739267        47.3278 
 704   0.0000       1.743523        47.4437 
 705   0.0000       1.748537        47.5801 
 706   0.0000       1.750461        47.6325 
 707   0.0000       1.758378        47.8479 
 708   0.0000       1.763712        47.9930 
 709   0.0000       1.766355        48.0650 
 710   0.0000       1.773704        48.2649 
 711   0.0000       1.780569        48.4518 
 712   0.0000       1.784414        48.5564 
 713   0.0000       1.788965        48.6802 
 714   0.0000       1.794392        48.8279 
 715   0.0000       1.800786        49.0019 
 716   0.0000       1.802397        49.0457 
 717   0.0000       1.808922        49.2233 
 718   0.0000       1.811208        49.2855 
 719   0.0000       1.819587        49.5135 
 720   0.0000       1.825429        49.6725 
 721   0.0000       1.833249        49.8852 
 722   0.0000       1.840616        50.0857 
 723   0.0000       1.841721        50.1158 
 724   0.0000       1.845176        50.2098 
 725   0.0000       1.851336        50.3774 
 726   0.0000       1.856406        50.5154 
 727   0.0000       1.859524        50.6002 
 728   0.0000       1.867709        50.8229 
 729   0.0000       1.869267        50.8653 
 730   0.0000       1.877817        51.0980 
 731   0.0000       1.881296        51.1927 
 732   0.0000       1.892295        51.4920 
 733   0.0000       1.894747        51.5587 
 734   0.0000       1.901349        51.7383 
 735   0.0000       1.906025        51.8656 
 736   0.0000       1.908390        51.9299 
 737   0.0000       1.910590        51.9898 
 738   0.0000       1.913318        52.0640 
 739   0.0000       1.916183        52.1420 
 740   0.0000       1.921788        52.2945 
 741   0.0000       1.928020        52.4641 
 742   0.0000       1.938155        52.7399 
 743   0.0000       1.945297        52.9342 
 744   0.0000       1.946250        52.9602 
 745   0.0000       1.950149        53.0663 
 746   0.0000       1.953772        53.1648 
 747   0.0000       1.960838        53.3571 
 748   0.0000       1.971593        53.6498 
 749   0.0000       1.974900        53.7398 
 750   0.0000       1.977935        53.8224 
 751   0.0000       1.983257        53.9672 
 752   0.0000       1.985742        54.0348 
 753   0.0000       1.988366        54.1062 
 754   0.0000       1.990266        54.1579 
 755   0.0000       1.996471        54.3267 
 756   0.0000       1.998524        54.3826 
 757   0.0000       2.005563        54.5742 
 758   0.0000       2.010482        54.7080 
 759   0.0000       2.013403        54.7875 
 760   0.0000       2.014936        54.8292 
 761   0.0000       2.020708        54.9863 
 762   0.0000       2.023814        55.0708 
 763   0.0000       2.033419        55.3321 
 764   0.0000       2.037212        55.4354 
 765   0.0000       2.039157        55.4883 
 766   0.0000       2.045083        55.6495 
 767   0.0000       2.051019        55.8111 
 768   0.0000       2.052796        55.8594 
 769   0.0000       2.065710        56.2108 
 770   0.0000       2.069604        56.3168 
 771   0.0000       2.076231        56.4971 
 772   0.0000       2.079025        56.5732 
 773   0.0000       2.082287        56.6619 
 774   0.0000       2.084413        56.7198 
 775   0.0000       2.086607        56.7795 
 776   0.0000       2.091219        56.9050 
 777   0.0000       2.097859        57.0856 
 778   0.0000       2.099836        57.1394 
 779   0.0000       2.102811        57.2204 
 780   0.0000       2.105495        57.2934 
 781   0.0000       2.109342        57.3981 
 782   0.0000       2.114331        57.5339 
 783   0.0000       2.117511        57.6204 
 784   0.0000       2.119816        57.6831 
 785   0.0000       2.124043        57.7981 
 786   0.0000       2.134503        58.0828 
 787   0.0000       2.135828        58.1188 
 788   0.0000       2.138865        58.2015 
 789   0.0000       2.142346        58.2962 
 790   0.0000       2.146473        58.4085 
 791   0.0000       2.153015        58.5865 
 792   0.0000       2.154119        58.6166 
 793   0.0000       2.161978        58.8304 
 794   0.0000       2.166931        58.9652 
 795   0.0000       2.171676        59.0943 
 796   0.0000       2.176449        59.2242 
 797   0.0000       2.180409        59.3320 
 798   0.0000       2.185283        59.4646 
 799   0.0000       2.187945        59.5370 
 800   0.0000       2.198630        59.8278 
 801   0.0000       2.202367        59.9295 
 802   0.0000       2.207221        60.0615 
 803   0.0000       2.213374        60.2290 
 804   0.0000       2.217509        60.3415 
 805   0.0000       2.218258        60.3619 
 806   0.0000       2.226956        60.5986 
 807   0.0000       2.229579        60.6699 
 808   0.0000       2.231639        60.7260 
 809   0.0000       2.234142        60.7941 
 810   0.0000       2.236446        60.8568 
 811   0.0000       2.243288        61.0430 
 812   0.0000       2.245227        61.0957 
 813   0.0000       2.250479        61.2386 
 814   0.0000       2.254536        61.3490 
 815   0.0000       2.261693        61.5438 
 816   0.0000       2.265703        61.6529 
 817   0.0000       2.267333        61.6973 
 818   0.0000       2.272572        61.8398 
 819   0.0000       2.275885        61.9300 
 820   0.0000       2.281224        62.0753 
 821   0.0000       2.285072        62.1800 
 822   0.0000       2.288124        62.2630 
 823   0.0000       2.301583        62.6293 
 824   0.0000       2.303166        62.6723 
 825   0.0000       2.308331        62.8129 
 826   0.0000       2.313842        62.9628 
 827   0.0000       2.319650        63.1209 
 828   0.0000       2.320146        63.1344 
 829   0.0000       2.324423        63.2508 
 830   0.0000       2.337367        63.6030 
 831   0.0000       2.341050        63.7032 
 832   0.0000       2.341995        63.7289 
 833   0.0000       2.348227        63.8985 
 834   0.0000       2.353291        64.0363 
 835   0.0000       2.354532        64.0701 
 836   0.0000       2.360654        64.2367 
 837   0.0000       2.366010        64.3824 
 838   0.0000       2.369892        64.4880 
 839   0.0000       2.377358        64.6912 
 840   0.0000       2.379892        64.7601 
 841   0.0000       2.387456        64.9660 
 842   0.0000       2.394212        65.1498 
 843   0.0000       2.396091        65.2009 
 844   0.0000       2.397573        65.2413 
 845   0.0000       2.401410        65.3457 
 846   0.0000       2.406117        65.4738 
 847   0.0000       2.407951        65.5237 
 848   0.0000       2.415162        65.7199 
 849   0.0000       2.422174        65.9107 
 850   0.0000       2.427578        66.0577 
 851   0.0000       2.431745        66.1712 
 852   0.0000       2.433743        66.2255 
 853   0.0000       2.440459        66.4083 
 854   0.0000       2.445921        66.5569 
 855   0.0000       2.452207        66.7279 
 856   0.0000       2.454936        66.8022 
 857   0.0000       2.461728        66.9870 
 858   0.0000       2.467833        67.1531 
 859   0.0000       2.471433        67.2511 
 860   0.0000       2.478702        67.4489 
 861   0.0000       2.482230        67.5449 
 862   0.0000       2.485852        67.6435 
 863   0.0000       2.495331        67.9014 
 864   0.0000       2.497968        67.9732 
 865   0.0000       2.502971        68.1093 
 866   0.0000       2.505443        68.1766 
 867   0.0000       2.507569        68.2344 
 868   0.0000       2.517337        68.5002 
 869   0.0000       2.519694        68.5643 
 870   0.0000       2.523431        68.6661 
 871   0.0000       2.524082        68.6838 
 872   0.0000       2.530203        68.8503 
 873   0.0000       2.532897        68.9236 
 874   0.0000       2.537030        69.0361 
 875   0.0000       2.540869        69.1405 
 876   0.0000       2.546963        69.3064 
 877   0.0000       2.552275        69.4509 
 878   0.0000       2.554922        69.5230 
 879   0.0000       2.560783        69.6825 
 880   0.0000       2.563232        69.7491 
 881   0.0000       2.564595        69.7862 
 882   0.0000       2.568633        69.8960 
 883   0.0000       2.572992        70.0147 
 884   0.0000       2.575949        70.0951 
 885   0.0000       2.581116        70.2357 
 886   0.0000       2.584084        70.3165 
 887   0.0000       2.586349        70.3781 
 888   0.0000       2.589907        70.4750 
 889   0.0000       2.591548        70.5196 
 890   0.0000       2.599540        70.7371 
 891   0.0000       2.602232        70.8103 
 892   0.0000       2.607998        70.9672 
 893   0.0000       2.612820        71.0984 
 894   0.0000       2.614405        71.1416 
 895   0.0000       2.616082        71.1872 
 896   0.0000       2.618261        71.2465 
 897   0.0000       2.621238        71.3275 
 898   0.0000       2.623318        71.3841 
 899   0.0000       2.624517        71.4167 
 900   0.0000       2.633936        71.6731 
 901   0.0000       2.636469        71.7420 
 902   0.0000       2.639027        71.8116 
 903   0.0000       2.642236        71.8989 
 904   0.0000       2.644173        71.9516 
 905   0.0000       2.648893        72.0800 
 906   0.0000       2.650751        72.1306 
 907   0.0000       2.652555        72.1797 
 908   0.0000       2.657492        72.3140 
 909   0.0000       2.660879        72.4062 
 910   0.0000       2.662716        72.4562 
 911   0.0000       2.665931        72.5437 
 912   0.0000       2.668303        72.6082 
 913   0.0000       2.668889        72.6242 
 914   0.0000       2.670515        72.6684 
 915   0.0000       2.673157        72.7403 
 916   0.0000       2.678052        72.8735 
 917   0.0000       2.680917        72.9515 
 918   0.0000       2.683920        73.0332 
 919   0.0000       2.684198        73.0407 
 920   0.0000       2.687225        73.1231 
 921   0.0000       2.689779        73.1926 
 922   0.0000       2.692038        73.2541 
 923   0.0000       2.693564        73.2956 
 924   0.0000       2.699859        73.4669 
 925   0.0000       2.702239        73.5317 
 926   0.0000       2.705243        73.6134 
 927   0.0000       2.706156        73.6382 
 928   0.0000       2.707590        73.6773 
 929   0.0000       2.708682        73.7070 
 930   0.0000       2.710669        73.7611 
 931   0.0000       2.714438        73.8636 
 932   0.0000       2.717825        73.9558 
 933   0.0000       2.719400        73.9986 
 934   0.0000       2.722634        74.0866 
 935   0.0000       2.728066        74.2344 
 936   0.0000       2.729217        74.2658 
 937   0.0000       2.733280        74.3763 
 938   0.0000       2.733948        74.3945 
 939   0.0000       2.738459        74.5173 
 940   0.0000       2.740701        74.5783 
 941   0.0000       2.744852        74.6912 
 942   0.0000       2.749228        74.8103 
 943   0.0000       2.752781        74.9070 
 944   0.0000       2.754736        74.9602 
 945   0.0000       2.756769        75.0155 
 946   0.0000       2.761572        75.1462 
 947   0.0000       2.765410        75.2506 
 948   0.0000       2.772059        75.4316 
 949   0.0000       2.772838        75.4528 
 950   0.0000       2.773729        75.4770 
 951   0.0000       2.777395        75.5767 
 952   0.0000       2.780530        75.6621 
 953   0.0000       2.783736        75.7493 
 954   0.0000       2.785615        75.8004 
 955   0.0000       2.789081        75.8948 
 956   0.0000       2.791046        75.9482 
 957   0.0000       2.794509        76.0425 
 958   0.0000       2.798231        76.1437 
 959   0.0000       2.804278        76.3083 
 960   0.0000       2.808153        76.4137 
 961   0.0000       2.811765        76.5120 
 962   0.0000       2.813671        76.5639 
 963   0.0000       2.818272        76.6891 
 964   0.0000       2.827840        76.9494 
 965   0.0000       2.830475        77.0212 
 966   0.0000       2.836395        77.1822 
 967   0.0000       2.841684        77.3261 
 968   0.0000       2.842408        77.3459 
 969   0.0000       2.847582        77.4866 
 970   0.0000       2.848298        77.5061 
 971   0.0000       2.851353        77.5892 
 972   0.0000       2.855016        77.6889 
 973   0.0000       2.856491        77.7291 
 974   0.0000       2.858670        77.7884 
 975   0.0000       2.860070        77.8265 
 976   0.0000       2.862879        77.9029 
 977   0.0000       2.864941        77.9590 
 978   0.0000       2.867139        78.0188 
 979   0.0000       2.869013        78.0698 
 980   0.0000       2.875597        78.2490 
 981   0.0000       2.877119        78.2904 
 982   0.0000       2.880629        78.3859 
 983   0.0000       2.884036        78.4786 
 984   0.0000       2.889502        78.6273 
 985   0.0000       2.893708        78.7418 
 986   0.0000       2.900017        78.9135 
 987   0.0000       2.901841        78.9631 
 988   0.0000       2.905749        79.0694 
 989   0.0000       2.909186        79.1630 
 990   0.0000       2.911013        79.2127 
 991   0.0000       2.916148        79.3524 
 992   0.0000       2.919582        79.4459 
 993   0.0000       2.921882        79.5084 
 994   0.0000       2.928152        79.6791 
 995   0.0000       2.931062        79.7583 
 996   0.0000       2.935205        79.8710 
 997   0.0000       2.939527        79.9886 
 998   0.0000       2.945839        80.1604 
 999   0.0000       2.948129        80.2227 
 1000   0.0000       2.952061        80.3297 
 1001   0.0000       2.956167        80.4414 
 1002   0.0000       2.956504        80.4506 
 1003   0.0000       2.961754        80.5934 
 1004   0.0000       2.967058        80.7378 
 1005   0.0000       2.969319        80.7993 
 1006   0.0000       2.974145        80.9306 
 1007   0.0000       2.982029        81.1451 
 1008   0.0000       2.984220        81.2047 
 1009   0.0000       2.989821        81.3572 
 1010   0.0000       2.998336        81.5889 
 1011   0.0000       3.004643        81.7605 
 1012   0.0000       3.005308        81.7786 
 1013   0.0000       3.010706        81.9255 
 1014   0.0000       3.012068        81.9625 
 1015   0.0000       3.016435        82.0814 
 1016   0.0000       3.024435        82.2991 
 1017   0.0000       3.033177        82.5369 
 1018   0.0000       3.035336        82.5957 
 1019   0.0000       3.040242        82.7292 
 1020   0.0000       3.045188        82.8638 
 1021   0.0000       3.048709        82.9596 
 1022   0.0000       3.053201        83.0818 
 1023   0.0000       3.060218        83.2728 
 1024   0.0000       3.064338        83.3849 
 1025   0.0000       3.067377        83.4676 
 1026   0.0000       3.072874        83.6171 
 1027   0.0000       3.081437        83.8502 
 1028   0.0000       3.083493        83.9061 
 1029   0.0000       3.087064        84.0033 
 1030   0.0000       3.091006        84.1106 
 1031   0.0000       3.100672        84.3736 
 1032   0.0000       3.105578        84.5071 
 1033   0.0000       3.107794        84.5674 
 1034   0.0000       3.116489        84.8040 
 1035   0.0000       3.120538        84.9142 
 1036   0.0000       3.121977        84.9533 
 1037   0.0000       3.126284        85.0705 
 1038   0.0000       3.128187        85.1223 
 1039   0.0000       3.129291        85.1523 
 1040   0.0000       3.133293        85.2612 
 1041   0.0000       3.134901        85.3050 
 1042   0.0000       3.140412        85.4549 
 1043   0.0000       3.143230        85.5316 
 1044   0.0000       3.145436        85.5917 
 1045   0.0000       3.148076        85.6635 
 1046   0.0000       3.151457        85.7555 
 1047   0.0000       3.156026        85.8798 
 1048   0.0000       3.156348        85.8886 
 1049   0.0000       3.159981        85.9874 
 1050   0.0000       3.160589        86.0040 
 1051   0.0000       3.162891        86.0666 
 1052   0.0000       3.165874        86.1478 
 1053   0.0000       3.167700        86.1975 
 1054   0.0000       3.172439        86.3265 
 1055   0.0000       3.173445        86.3538 
 1056   0.0000       3.176712        86.4427 
 1057   0.0000       3.176874        86.4471 
 1058   0.0000       3.185963        86.6945 
 1059   0.0000       3.187387        86.7332 
 1060   0.0000       3.189798        86.7988 
 1061   0.0000       3.196325        86.9764 
 1062   0.0000       3.197246        87.0015 
 1063   0.0000       3.198615        87.0387 
 1064   0.0000       3.201350        87.1132 
 1065   0.0000       3.205793        87.2341 
 1066   0.0000       3.207635        87.2842 
 1067   0.0000       3.215092        87.4871 
 1068   0.0000       3.220036        87.6216 
 1069   0.0000       3.222215        87.6809 
 1070   0.0000       3.224186        87.7346 
 1071   0.0000       3.229637        87.8829 
 1072   0.0000       3.231244        87.9266 
 1073   0.0000       3.234394        88.0123 
 1074   0.0000       3.240344        88.1743 
 1075   0.0000       3.242402        88.2302 
 1076   0.0000       3.245011        88.3012 
 1077   0.0000       3.248143        88.3865 
 1078   0.0000       3.251419        88.4756 
 1079   0.0000       3.255959        88.5991 
 1080   0.0000       3.258622        88.6716 
 1081   0.0000       3.263621        88.8076 
 1082   0.0000       3.265083        88.8474 
 1083   0.0000       3.270646        88.9988 
 1084   0.0000       3.272439        89.0476 
 1085   0.0000       3.276431        89.1562 
 1086   0.0000       3.279897        89.2505 
 1087   0.0000       3.282813        89.3299 
 1088   0.0000       3.286368        89.4266 
 1089   0.0000       3.287920        89.4689 
 1090   0.0000       3.290308        89.5338 
 1091   0.0000       3.294105        89.6372 
 1092   0.0000       3.297653        89.7337 
 1093   0.0000       3.298871        89.7668 
 1094   0.0000       3.302067        89.8538 
 1095   0.0000       3.306922        89.9859 
 1096   0.0000       3.307804        90.0099 
 1097   0.0000       3.311772        90.1179 
 1098   0.0000       3.316886        90.2570 
 1099   0.0000       3.317723        90.2798 
 1100   0.0000       3.323365        90.4334 
 1101   0.0000       3.326309        90.5135 
 1102   0.0000       3.328928        90.5847 
 1103   0.0000       3.332701        90.6874 
 1104   0.0000       3.337575        90.8200 
 1105   0.0000       3.341690        90.9320 
 1106   0.0000       3.344511        91.0088 
 1107   0.0000       3.346308        91.0577 
 1108   0.0000       3.348155        91.1079 
 1109   0.0000       3.349885        91.1550 
 1110   0.0000       3.353204        91.2453 
 1111   0.0000       3.356937        91.3469 
 1112   0.0000       3.360501        91.4439 
 1113   0.0000       3.363216        91.5178 
 1114   0.0000       3.366639        91.6109 
 1115   0.0000       3.368366        91.6579 
 1116   0.0000       3.370569        91.7178 
 1117   0.0000       3.371902        91.7541 
 1118   0.0000       3.376701        91.8847 
 1119   0.0000       3.377638        91.9102 
 1120   0.0000       3.378606        91.9366 
 1121   0.0000       3.381088        92.0041 
 1122   0.0000       3.382899        92.0534 
 1123   0.0000       3.385464        92.1231 
 1124   0.0000       3.388839        92.2150 
 1125   0.0000       3.389447        92.2315 
 1126   0.0000       3.391679        92.2923 
 1127   0.0000       3.394854        92.3787 
 1128   0.0000       3.398836        92.4870 
 1129   0.0000       3.400503        92.5324 
 1130   0.0000       3.406124        92.6853 
 1131   0.0000       3.408202        92.7419 
 1132   0.0000       3.413752        92.8929 
 1133   0.0000       3.415207        92.9325 
 1134   0.0000       3.416568        92.9696 
 1135   0.0000       3.418510        93.0224 
 1136   0.0000       3.421154        93.0943 
 1137   0.0000       3.426131        93.2298 
 1138   0.0000       3.429743        93.3281 
 1139   0.0000       3.433387        93.4272 
 1140   0.0000       3.434210        93.4496 
 1141   0.0000       3.436646        93.5159 
 1142   0.0000       3.442625        93.6786 
 1143   0.0000       3.444834        93.7387 
 1144   0.0000       3.446022        93.7710 
 1145   0.0000       3.449681        93.8706 
 1146   0.0000       3.452522        93.9479 
 1147   0.0000       3.458303        94.1052 
 1148   0.0000       3.460616        94.1681 
 1149   0.0000       3.465169        94.2920 
 1150   0.0000       3.467194        94.3471 
 1151   0.0000       3.471575        94.4664 
 1152   0.0000       3.473328        94.5141 
 1153   0.0000       3.478178        94.6460 
 1154   0.0000       3.480573        94.7112 
 1155   0.0000       3.482802        94.7718 
 1156   0.0000       3.487924        94.9112 
 1157   0.0000       3.492959        95.0483 
 1158   0.0000       3.496585        95.1469 
 1159   0.0000       3.497276        95.1657 
 1160   0.0000       3.505149        95.3799 
 1161   0.0000       3.512325        95.5752 
 1162   0.0000       3.513313        95.6021 
 1163   0.0000       3.517317        95.7111 
 1164   0.0000       3.523826        95.8882 
 1165   0.0000       3.526391        95.9580 
 1166   0.0000       3.527328        95.9835 
 1167   0.0000       3.530715        96.0756 
 1168   0.0000       3.537722        96.2663 
 1169   0.0000       3.542243        96.3893 
 1170   0.0000       3.545676        96.4828 
 1171   0.0000       3.549663        96.5912 
 1172   0.0000       3.553528        96.6964 
 1173   0.0000       3.556433        96.7755 
 1174   0.0000       3.558259        96.8251 
 1175   0.0000       3.561254        96.9066 
 1176   0.0000       3.562042        96.9281 
 1177   0.0000       3.569732        97.1373 
 1178   0.0000       3.572738        97.2191 
 1179   0.0000       3.575999        97.3079 
 1180   0.0000       3.579711        97.4089 
 1181   0.0000       3.583186        97.5034 
 1182   0.0000       3.585704        97.5720 
 1183   0.0000       3.591154        97.7203 
 1184   0.0000       3.600601        97.9773 
 1185   0.0000       3.605784        98.1184 
 1186   0.0000       3.606270        98.1316 
 1187   0.0000       3.613520        98.3289 
 1188   0.0000       3.617877        98.4474 
 1189   0.0000       3.621846        98.5554 
 1190   0.0000       3.623764        98.6076 
 1191   0.0000       3.628586        98.7388 
 1192   0.0000       3.634945        98.9119 
 1193   0.0000       3.642220        99.1099 
 1194   0.0000       3.646548        99.2276 
 1195   0.0000       3.655221        99.4636 
 1196   0.0000       3.657829        99.5346 
 1197   0.0000       3.662700        99.6671 
 1198   0.0000       3.667060        99.7858 
 1199   0.0000       3.670587        99.8817 
 1200   0.0000       3.676274       100.0365 
 1201   0.0000       3.676852       100.0522 
 1202   0.0000       3.684584       100.2626 
 1203   0.0000       3.691199       100.4426 
 1204   0.0000       3.697779       100.6217 
 1205   0.0000       3.699017       100.6554 
 1206   0.0000       3.706360       100.8552 
 1207   0.0000       3.708543       100.9146 
 1208   0.0000       3.713625       101.0529 
 1209   0.0000       3.718690       101.1907 
 1210   0.0000       3.721520       101.2677 
 1211   0.0000       3.730908       101.5232 
 1212   0.0000       3.734772       101.6283 
 1213   0.0000       3.740169       101.7752 
 1214   0.0000       3.744025       101.8801 
 1215   0.0000       3.749164       102.0199 
 1216   0.0000       3.763494       102.4099 
 1217   0.0000       3.769540       102.5744 
 1218   0.0000       3.773989       102.6955 
 1219   0.0000       3.778651       102.8223 
 1220   0.0000       3.785725       103.0148 
 1221   0.0000       3.789376       103.1142 
 1222   0.0000       3.792321       103.1943 
 1223   0.0000       3.800286       103.4110 
 1224   0.0000       3.806509       103.5804 
 1225   0.0000       3.814256       103.7912 
 1226   0.0000       3.818527       103.9074 
 1227   0.0000       3.821675       103.9931 
 1228   0.0000       3.827099       104.1407 
 1229   0.0000       3.833452       104.3135 
 1230   0.0000       3.840094       104.4943 
 1231   0.0000       3.851831       104.8136 
 1232   0.0000       3.856839       104.9499 
 1233   0.0000       3.864020       105.1453 
 1234   0.0000       3.871430       105.3470 
 1235   0.0000       3.881447       105.6195 
 1236   0.0000       3.886253       105.7503 
 1237   0.0000       3.893233       105.9403 
 1238   0.0000       3.895530       106.0028 
 1239   0.0000       3.902266       106.1861 
 1240   0.0000       3.908285       106.3499 
 1241   0.0000       3.917771       106.6080 
 1242   0.0000       3.921459       106.7083 
 1243   0.0000       3.926962       106.8581 
 1244   0.0000       3.940321       107.2216 
 1245   0.0000       3.950213       107.4908 
 1246   0.0000       3.956706       107.6675 
 1247   0.0000       3.959498       107.7434 
 1248   0.0000       3.964636       107.8832 
 1249   0.0000       3.972890       108.1078 
 1250   0.0000       3.978900       108.2714 
 1251   0.0000       3.988190       108.5242 
 1252   0.0000       3.991787       108.6220 
 1253   0.0000       3.998405       108.8021 
 1254   0.0000       4.010509       109.1315 
 1255   0.0000       4.023417       109.4827 
 1256   0.0000       4.029444       109.6467 
 1257   0.0000       4.035132       109.8015 
 1258   0.0000       4.040797       109.9557 
 1259   0.0000       4.041983       109.9879 
 1260   0.0000       4.044947       110.0686 
 1261   0.0000       4.052133       110.2641 
 1262   0.0000       4.057098       110.3993 
 1263   0.0000       4.066498       110.6550 
 1264   0.0000       4.068021       110.6965 
 1265   0.0000       4.074234       110.8655 
 1266   0.0000       4.080902       111.0470 
 1267   0.0000       4.085401       111.1694 
 1268   0.0000       4.099043       111.5406 
 1269   0.0000       4.101256       111.6008 
 1270   0.0000       4.106849       111.7531 
 1271   0.0000       4.111036       111.8670 
 1272   0.0000       4.116853       112.0253 
 1273   0.0000       4.127554       112.3165 
 1274   0.0000       4.129430       112.3675 
 1275   0.0000       4.134450       112.5041 
 1276   0.0000       4.146053       112.8198 
 1277   0.0000       4.150407       112.9383 
 1278   0.0000       4.155222       113.0693 
 1279   0.0000       4.158716       113.1644 
 1280   0.0000       4.165510       113.3493 
 1281   0.0000       4.168021       113.4176 
 1282   0.0000       4.169901       113.4688 
 1283   0.0000       4.172629       113.5430 
 1284   0.0000       4.176230       113.6410 
 1285   0.0000       4.179571       113.7319 
 1286   0.0000       4.188507       113.9751 
 1287   0.0000       4.190838       114.0385 
 1288   0.0000       4.196179       114.1838 
 1289   0.0000       4.199198       114.2660 
 1290   0.0000       4.199515       114.2746 
 1291   0.0000       4.205544       114.4387 
 1292   0.0000       4.211434       114.5989 
 1293   0.0000       4.212154       114.6185 
 1294   0.0000       4.213164       114.6460 
 1295   0.0000       4.216121       114.7265 
 1296   0.0000       4.216983       114.7499 
 1297   0.0000       4.221291       114.8672 
 1298   0.0000       4.224133       114.9445 
 1299   0.0000       4.229443       115.0890 
 1300   0.0000       4.231192       115.1366 
 1301   0.0000       4.232552       115.1736 
 1302   0.0000       4.234367       115.2230 
 1303   0.0000       4.235060       115.2418 
 1304   0.0000       4.240822       115.3986 
 1305   0.0000       4.242469       115.4434 
 1306   0.0000       4.249030       115.6220 
 1307   0.0000       4.250983       115.6751 
 1308   0.0000       4.257019       115.8394 
 1309   0.0000       4.260259       115.9275 
 1310   0.0000       4.263951       116.0280 
 1311   0.0000       4.267561       116.1262 
 1312   0.0000       4.273193       116.2795 
 1313   0.0000       4.274771       116.3224 
 1314   0.0000       4.288264       116.6896 
 1315   0.0000       4.290369       116.7469 
 1316   0.0000       4.309036       117.2548 
 1317   0.0000       4.319397       117.5368 
 1318   0.0000       4.321405       117.5914 
 1319   0.0000       4.329534       117.8126 
 1320   0.0000       4.334600       117.9505 
 1321   0.0000       4.337552       118.0308 
 1322   0.0000       4.342066       118.1536 
 1323   0.0000       4.350844       118.3925 
 1324   0.0000       4.352159       118.4283 
 1325   0.0000       4.358033       118.5881 
 1326   0.0000       4.363523       118.7375 
 1327   0.0000       4.379010       119.1589 
 1328   0.0000       4.383552       119.2825 
 1329   0.0000       4.385664       119.3400 
 1330   0.0000       4.393916       119.5645 
 1331   0.0000       4.400141       119.7339 
 1332   0.0000       4.407935       119.9460 
 1333   0.0000       4.421356       120.3112 
 1334   0.0000       4.423194       120.3612 
 1335   0.0000       4.426365       120.4475 
 1336   0.0000       4.439364       120.8012 
 1337   0.0000       4.447121       121.0123 
 1338   0.0000       4.452338       121.1543 
 1339   0.0000       4.454350       121.2090 
 1340   0.0000       4.465067       121.5006 
 1341   0.0000       4.468898       121.6049 
 1342   0.0000       4.483550       122.0036 
 1343   0.0000       4.488098       122.1274 
 1344   0.0000       4.496724       122.3621 
 1345   0.0000       4.504937       122.5856 
 1346   0.0000       4.515173       122.8641 
 1347   0.0000       4.525053       123.1329 
 1348   0.0000       4.534211       123.3822 
 1349   0.0000       4.545671       123.6940 
 1350   0.0000       4.548586       123.7733 
 1351   0.0000       4.562502       124.1520 
 1352   0.0000       4.572225       124.4166 
 1353   0.0000       4.577562       124.5618 
 1354   0.0000       4.584737       124.7570 
 1355   0.0000       4.593327       124.9908 
 1356   0.0000       4.613565       125.5415 
 1357   0.0000       4.622122       125.7743 
 1358   0.0000       4.634648       126.1152 
 1359   0.0000       4.636075       126.1540 
 1360   0.0000       4.636327       126.1609 
 1361   0.0000       4.643570       126.3580 
 1362   0.0000       4.649821       126.5281 
 1363   0.0000       4.652528       126.6017 
 1364   0.0000       4.657072       126.7254 
 1365   0.0000       4.662498       126.8730 
 1366   0.0000       4.678341       127.3041 
 1367   0.0000       4.683161       127.4353 
 1368   0.0000       4.688203       127.5725 
 1369   0.0000       4.710890       128.1898 
 1370   0.0000       4.715693       128.3205 
 1371   0.0000       4.727136       128.6319 
 1372   0.0000       4.734330       128.8277 
 1373   0.0000       4.743850       129.0867 
 1374   0.0000       4.746237       129.1517 
 1375   0.0000       4.758744       129.4920 
 1376   0.0000       4.762940       129.6062 
 1377   0.0000       4.772993       129.8798 
 1378   0.0000       4.776011       129.9619 
 1379   0.0000       4.787538       130.2755 
 1380   0.0000       4.808736       130.8524 
 1381   0.0000       4.818756       131.1250 
 1382   0.0000       4.837056       131.6230 
 1383   0.0000       4.857367       132.1757 
 1384   0.0000       4.872134       132.5775 
 1385   0.0000       4.874946       132.6540 
 1386   0.0000       4.878048       132.7384 
 1387   0.0000       4.882618       132.8628 
 1388   0.0000       4.892065       133.1198 
 1389   0.0000       4.898934       133.3068 
 1390   0.0000       4.910193       133.6131 
 1391   0.0000       4.914144       133.7206 
 1392   0.0000       4.927657       134.0884 
 1393   0.0000       4.939355       134.4067 
 1394   0.0000       4.957185       134.8919 
 1395   0.0000       4.960487       134.9817 
 1396   0.0000       4.969067       135.2152 
 1397   0.0000       4.973353       135.3318 
 1398   0.0000       4.983777       135.6155 
 1399   0.0000       4.995081       135.9231 
 1400   0.0000       5.001343       136.0935 
 1401   0.0000       5.004307       136.1741 
 1402   0.0000       5.011232       136.3626 
 1403   0.0000       5.026960       136.7905 
 1404   0.0000       5.052502       137.4856 
 1405   0.0000       5.057002       137.6080 
 1406   0.0000       5.059075       137.6644 
 1407   0.0000       5.087813       138.4464 
 1408   0.0000       5.125493       139.4718 
 1409   0.0000       5.135964       139.7567 
 1410   0.0000       5.140272       139.8739 
 1411   0.0000       5.152923       140.2182 
 1412   0.0000       5.156429       140.3136 
 1413   0.0000       5.173991       140.7915 
 1414   0.0000       5.178871       140.9242 
 1415   0.0000       5.183146       141.0406 
 1416   0.0000       5.198359       141.4545 
 1417   0.0000       5.200381       141.5096 
 1418   0.0000       5.210160       141.7757 
 1419   0.0000       5.221060       142.0723 
 1420   0.0000       5.223197       142.1304 
 1421   0.0000       5.232838       142.3928 
 1422   0.0000       5.237050       142.5074 
 1423   0.0000       5.243337       142.6785 
 1424   0.0000       5.255831       143.0184 
 1425   0.0000       5.263292       143.2215 
 1426   0.0000       5.272085       143.4607 
 1427   0.0000       5.305273       144.3638 
 1428   0.0000       5.322549       144.8339 
 1429   0.0000       5.333258       145.1253 
 1430   0.0000       5.347255       145.5062 
 1431   0.0000       5.356950       145.7700 
 1432   0.0000       5.363399       145.9455 
 1433   0.0000       5.375699       146.2802 
 1434   0.0000       5.386223       146.5666 
 1435   0.0000       5.392515       146.7378 
 1436   0.0000       5.401212       146.9745 
 1437   0.0000       5.406472       147.1176 
 1438   0.0000       5.428782       147.7247 
 1439   0.0000       5.445822       148.1884 
 1440   0.0000       5.454746       148.4312 
 1441   0.0000       5.459796       148.5686 
 1442   0.0000       5.478413       149.0752 
 1443   0.0000       5.504738       149.7915 
 1444   0.0000       5.506926       149.8511 
 1445   0.0000       5.514195       150.0489 
 1446   0.0000       5.529101       150.4545 
 1447   0.0000       5.543998       150.8599 
 1448   0.0000       5.551400       151.0613 
 1449   0.0000       5.579944       151.8380 
 1450   0.0000       5.584886       151.9725 
 1451   0.0000       5.615504       152.8056 
 1452   0.0000       5.625938       153.0895 
 1453   0.0000       5.651916       153.7964 
 1454   0.0000       5.657180       153.9397 
 1455   0.0000       5.682727       154.6349 
 1456   0.0000       5.698077       155.0526 
 1457   0.0000       5.708382       155.3330 
 1458   0.0000       5.711494       155.4177 
 1459   0.0000       5.783384       157.3739 
 1460   0.0000       5.788061       157.5012 
 1461   0.0000       5.863764       159.5611 
 1462   0.0000       5.866067       159.6238 
 1463   0.0000       5.913490       160.9143 
 1464   0.0000       5.933974       161.4716 
 1465   0.0000       5.965923       162.3410 
 1466   0.0000       5.997121       163.1900 
 1467   0.0000       6.016014       163.7041 
 1468   0.0000       6.067668       165.1096 
 1469   0.0000       6.113507       166.3570 
 1470   0.0000       6.158487       167.5809 
 1471   0.0000       6.182796       168.2424 
 1472   0.0000       6.223772       169.3574 
 1473   0.0000       6.273807       170.7190 
 1474   0.0000       6.371840       173.3866 
 1475   0.0000       6.398593       174.1146 
 1476   0.0000       6.420607       174.7136 
 1477   0.0000       6.466189       175.9539 
 1478   0.0000       6.494251       176.7175 
 1479   0.0000       6.510449       177.1583 
 1480   0.0000       6.573568       178.8759 
 1481   0.0000       6.605957       179.7572 
 1482   0.0000       6.652639       181.0275 
 1483   0.0000       6.746979       183.5946 
 1484   0.0000       6.768745       184.1869 
 1485   0.0000       6.802069       185.0937 
 1486   0.0000       6.812802       185.3858 
 1487   0.0000       6.887242       187.4114 
 1488   0.0000       6.897011       187.6772 
 1489   0.0000       6.935243       188.7175 
 1490   0.0000       6.987504       190.1396 
 1491   0.0000       7.053937       191.9474 
 1492   0.0000       7.074007       192.4935 
 1493   0.0000       7.171800       195.1546 
 1494   0.0000       7.230186       196.7434 
 1495   0.0000       7.273805       197.9303 
 1496   0.0000       7.373807       200.6515 
 1497   0.0000       7.410918       201.6613 
 1498   0.0000       7.543261       205.2626 
 1499   0.0000       7.652104       208.2243 
 1500   0.0000      22.157984       602.9494 
 1501   0.0000      22.253671       605.5532 
 1502   0.0000      22.259520       605.7123 
 1503   0.0000      22.330370       607.6403 
 1504   0.0000      22.478277       611.6650 
 1505   0.0000      22.524047       612.9105 
 1506   0.0000      22.541649       613.3895 
 1507   0.0000      22.563686       613.9891 
 1508   0.0000      22.583523       614.5289 
 1509   0.0000      22.602311       615.0401 
 1510   0.0000      22.627465       615.7246 
 1511   0.0000      22.648424       616.2949 
 1512   0.0000      22.656809       616.5231 
 1513   0.0000      22.663863       616.7151 
 1514   0.0000      22.670066       616.8838 
 1515   0.0000      22.682354       617.2182 
 1516   0.0000      22.702904       617.7774 
 1517   0.0000      22.788747       620.1133 
 1518   0.0000      22.799198       620.3977 
 1519   0.0000      22.805881       620.5796 
 1520   0.0000      22.826039       621.1281 
 1521   0.0000      22.860447       622.0644 
 1522   0.0000      22.865142       622.1921 
 1523   0.0000      22.873167       622.4105 
 1524   0.0000      22.879791       622.5908 
 1525   0.0000      22.900642       623.1582 
 1526   0.0000      22.936637       624.1376 
 1527   0.0000      22.965289       624.9173 
 1528   0.0000      22.991273       625.6244 
 1529   0.0000      23.220298       631.8564 
 1530   0.0000      23.240642       632.4100 
 1531   0.0000      23.257227       632.8613 
 1532   0.0000      23.364209       635.7725 
 1533   0.0000      23.409054       636.9927 
 1534   0.0000      23.508255       639.6921 
 1535   0.0000      23.583814       641.7482 
 1536   0.0000      32.907618       895.4618 
 1537   0.0000      32.955271       896.7585 
 1538   0.0000      44.060423      1198.9451 
 1539   0.0000      44.281384      1204.9577 
 1540   0.0000      44.469352      1210.0726 
 1541   0.0000      44.634431      1214.5646 

                    ********************************
                    * MULLIKEN POPULATION ANALYSIS *
                    ********************************

-----------------------
MULLIKEN ATOMIC CHARGES
-----------------------
   0 O :   -0.222073
   1 O :   -0.462582
   2 N :   -0.254609
   3 N :   -0.295111
   4 C :    0.128300
   5 C :    0.202234
   6 H :    0.117089
   7 C :    0.164676
   8 C :   -0.297725
   9 H :    0.146793
  10 C :   -0.146480
  11 H :    0.158826
  12 C :   -0.161288
  13 H :    0.158342
  14 C :   -0.167042
  15 H :    0.157748
  16 C :   -0.248416
  17 H :    0.167211
  18 C :    0.181612
  19 C :   -0.404242
  20 H :    0.132935
  21 H :    0.134647
  22 H :    0.132704
  23 C :   -0.445529
  24 H :    0.146279
  25 H :    0.147397
  26 H :    0.141519
  27 C :   -0.439391
  28 H :    0.148363
  29 H :    0.137637
  30 H :    0.139142
  31 C :    0.170980
  32 C :   -0.068368
  33 C :   -0.189561
  34 H :    0.159743
  35 C :   -0.211801
  36 H :    0.151877
  37 C :   -0.177458
  38 H :    0.153145
  39 C :   -0.291042
  40 H :    0.149286
  41 C :    0.207376
  42 C :   -0.473569
  43 H :    0.135333
  44 H :    0.136217
  45 H :    0.150612
  46 C :   -0.465900
  47 H :    0.127267
  48 H :    0.137097
  49 H :    0.137271
  50 C :   -0.459385
  51 H :    0.142976
  52 H :    0.142289
  53 H :    0.150092
  54 C :    0.506565
  55 C :    0.054088
  56 C :   -0.229979
  57 H :    0.174695
  58 C :   -0.145502
  59 H :    0.165592
  60 C :   -0.125298
  61 H :    0.167114
  62 C :   -0.143012
  63 H :    0.165660
  64 C :   -0.210622
  65 H :    0.166258
  66 H :    0.262688
  67 O :   -0.487075
  68 C :    0.406448
  69 C :    0.145701
  70 C :   -0.227123
  71 H :    0.166792
  72 C :   -0.132934
  73 H :    0.165331
  74 C :   -0.142624
  75 H :    0.165937
  76 C :   -0.134255
  77 H :    0.165157
  78 C :   -0.233128
  79 H :    0.168253
  80 O :   -0.416757
  81 H :    0.368587
Sum of atomic charges:   -0.0000000

--------------------------------
MULLIKEN REDUCED ORBITAL CHARGES
--------------------------------
  0 O s       :     3.773673  s :     3.773673
      pz      :     1.468853  p :     4.401966
      px      :     1.341995
      py      :     1.591118
      dz2     :     0.010267  d :     0.044225
      dxz     :     0.009961
      dyz     :     0.007165
      dx2y2   :     0.009798
      dxy     :     0.007033
      f0      :     0.000255  f :     0.002209
      f+1     :     0.000250
      f-1     :     0.000329
      f+2     :     0.000323
      f-2     :     0.000291
      f+3     :     0.000384
      f-3     :     0.000378
  1 O s       :     3.861780  s :     3.861780
      pz      :     1.441110  p :     4.572004
      px      :     1.657032
      py      :     1.473862
      dz2     :     0.006974  d :     0.026766
      dxz     :     0.006601
      dyz     :     0.005343
      dx2y2   :     0.003627
      dxy     :     0.004220
      f0      :     0.000315  f :     0.002031
      f+1     :     0.000427
      f-1     :     0.000224
      f+2     :     0.000367
      f-2     :     0.000408
      f+3     :     0.000156
      f-3     :     0.000134
  2 N s       :     3.562925  s :     3.562925
      pz      :     1.084627  p :     3.627469
      px      :     1.430476
      py      :     1.112366
      dz2     :     0.010986  d :     0.060391
      dxz     :     0.012540
      dyz     :     0.010200
      dx2y2   :     0.013049
      dxy     :     0.013615
      f0      :     0.000244  f :     0.003824
      f+1     :     0.000587
      f-1     :     0.000687
      f+2     :     0.000720
      f-2     :     0.000543
      f+3     :     0.000600
      f-3     :     0.000443
  3 N s       :     3.473012  s :     3.473012
      pz      :     1.058074  p :     3.755224
      px      :     1.605323
      py      :     1.091827
      dz2     :     0.012884  d :     0.063751
      dxz     :     0.015103
      dyz     :     0.016602
      dx2y2   :     0.008702
      dxy     :     0.010460
      f0      :     0.000483  f :     0.003124
      f+1     :     0.000454
      f-1     :     0.000558
      f+2     :     0.000485
      f-2     :     0.000426
      f+3     :     0.000414
      f-3     :     0.000303
  4 C s       :     3.186876  s :     3.186876
      pz      :     0.898091  p :     2.452982
      px      :     0.650215
      py      :     0.904677
      dz2     :     0.026575  d :     0.212644
      dxz     :     0.043564
      dyz     :     0.022995
      dx2y2   :     0.066104
      dxy     :     0.053405
      f0      :     0.001597  f :     0.019198
      f+1     :     0.002294
      f-1     :     0.001824
      f+2     :     0.003293
      f-2     :     0.001921
      f+3     :     0.004299
      f-3     :     0.003970
  5 C s       :     3.038408  s :     3.038408
      pz      :     0.779305  p :     2.590599
      px      :     0.946736
      py      :     0.864558
      dz2     :     0.045033  d :     0.159011
      dxz     :     0.027052
      dyz     :     0.035531
      dx2y2   :     0.038371
      dxy     :     0.013024
      f0      :     0.002100  f :     0.009748
      f+1     :     0.001489
      f-1     :     0.001970
      f+2     :     0.001456
      f-2     :     0.001128
      f+3     :     0.000997
      f-3     :     0.000609
  6 H s       :     0.860482  s :     0.860482
      pz      :     0.004108  p :     0.022428
      px      :     0.014382
      py      :     0.003938
  7 C s       :     3.204118  s :     3.204118
      pz      :     0.844118  p :     2.484596
      px      :     0.824060
      py      :     0.816418
      dz2     :     0.025872  d :     0.137109
      dxz     :     0.033114
      dyz     :     0.019088
      dx2y2   :     0.031362
      dxy     :     0.027673
      f0      :     0.001387  f :     0.009501
      f+1     :     0.000929
      f-1     :     0.001193
      f+2     :     0.001623
      f-2     :     0.001665
      f+3     :     0.001615
      f-3     :     0.001088
  8 C s       :     3.297723  s :     3.297723
      pz      :     0.946405  p :     2.896425
      px      :     0.986053
      py      :     0.963967
      dz2     :     0.027518  d :     0.096390
      dxz     :     0.015863
      dyz     :     0.016763
      dx2y2   :     0.016912
      dxy     :     0.019334
      f0      :     0.000932  f :     0.007187
      f+1     :     0.000979
      f-1     :     0.001209
      f+2     :     0.001292
      f-2     :     0.001300
      f+3     :     0.000591
      f-3     :     0.000884
  9 H s       :     0.831120  s :     0.831120
      pz      :     0.003978  p :     0.022087
      px      :     0.012262
      py      :     0.005847
 10 C s       :     3.182047  s :     3.182047
      pz      :     0.962656  p :     2.863095
      px      :     0.952458
      py      :     0.947982
      dz2     :     0.015042  d :     0.094186
      dxz     :     0.026700
      dyz     :     0.010563
      dx2y2   :     0.020330
      dxy     :     0.021551
      f0      :     0.000902  f :     0.007151
      f+1     :     0.000568
      f-1     :     0.001062
      f+2     :     0.001154
      f-2     :     0.001312
      f+3     :     0.001333
      f-3     :     0.000819
 11 H s       :     0.819206  s :     0.819206
      pz      :     0.009076  p :     0.021968
      px      :     0.007919
      py      :     0.004972
 12 C s       :     3.190687  s :     3.190687
      pz      :     0.967222  p :     2.869926
      px      :     0.932055
      py      :     0.970649
      dz2     :     0.014495  d :     0.093548
      dxz     :     0.023650
      dyz     :     0.014616
      dx2y2   :     0.022022
      dxy     :     0.018765
      f0      :     0.001067  f :     0.007127
      f+1     :     0.000784
      f-1     :     0.000690
      f+2     :     0.001243
      f-2     :     0.001274
      f+3     :     0.001441
      f-3     :     0.000627
 13 H s       :     0.819707  s :     0.819707
      pz      :     0.008366  p :     0.021951
      px      :     0.004448
      py      :     0.009137
 14 C s       :     3.202081  s :     3.202081
      pz      :     0.930675  p :     2.863626
      px      :     0.974681
      py      :     0.958270
      dz2     :     0.027209  d :     0.094199
      dxz     :     0.015408
      dyz     :     0.015829
      dx2y2   :     0.017394
      dxy     :     0.018359
      f0      :     0.000894  f :     0.007137
      f+1     :     0.000995
      f-1     :     0.001164
      f+2     :     0.001270
      f-2     :     0.001306
      f+3     :     0.000614
      f-3     :     0.000893
 15 H s       :     0.820299  s :     0.820299
      pz      :     0.003984  p :     0.021953
      px      :     0.012199
      py      :     0.005769
 16 C s       :     3.228343  s :     3.228343
      pz      :     0.988275  p :     2.916158
      px      :     0.941353
      py      :     0.986529
      dz2     :     0.015291  d :     0.096775
      dxz     :     0.027090
      dyz     :     0.011585
      dx2y2   :     0.020364
      dxy     :     0.022445
      f0      :     0.000922  f :     0.007141
      f+1     :     0.000554
      f-1     :     0.001053
      f+2     :     0.001148
      f-2     :     0.001320
      f+3     :     0.001313
      f-3     :     0.000829
 17 H s       :     0.810073  s :     0.810073
      pz      :     0.009414  p :     0.022716
      px      :     0.008163
      py      :     0.005139
 18 C s       :     3.049793  s :     3.049793
      pz      :     0.848967  p :     2.548769
      px      :     0.906123
      py      :     0.793678
      dz2     :     0.037553  d :     0.207027
      dxz     :     0.041913
      dyz     :     0.045508
      dx2y2   :     0.043587
      dxy     :     0.038466
      f0      :     0.001096  f :     0.012799
      f+1     :     0.001375
      f-1     :     0.002283
      f+2     :     0.002403
      f-2     :     0.002365
      f+3     :     0.001679
      f-3     :     0.001598
 19 C s       :     3.259739  s :     3.259739
      pz      :     1.054597  p :     3.084596
      px      :     0.953669
      py      :     1.076330
      dz2     :     0.003751  d :     0.056443
      dxz     :     0.016343
      dyz     :     0.014655
      dx2y2   :     0.011250
      dxy     :     0.010444
      f0      :     0.000074  f :     0.003463
      f+1     :     0.000697
      f-1     :     0.000071
      f+2     :     0.001343
      f-2     :     0.000473
      f+3     :     0.000359
      f-3     :     0.000445
 20 H s       :     0.846055  s :     0.846055
      pz      :     0.006706  p :     0.021010
      px      :     0.005349
      py      :     0.008955
 21 H s       :     0.844411  s :     0.844411
      pz      :     0.007363  p :     0.020942
      px      :     0.004179
      py      :     0.009400
 22 H s       :     0.846287  s :     0.846287
      pz      :     0.007966  p :     0.021009
      px      :     0.008456
      py      :     0.004586
 23 C s       :     3.272176  s :     3.272176
      pz      :     1.000341  p :     3.112728
      px      :     1.028743
      py      :     1.083644
      dz2     :     0.010427  d :     0.057232
      dxz     :     0.007698
      dyz     :     0.019945
      dx2y2   :     0.015050
      dxy     :     0.004112
      f0      :     0.000434  f :     0.003394
      f+1     :     0.000522
      f-1     :     0.000257
      f+2     :     0.001298
      f-2     :     0.000517
      f+3     :     0.000235
      f-3     :     0.000131
 24 H s       :     0.832136  s :     0.832136
      pz      :     0.005140  p :     0.021585
      px      :     0.011845
      py      :     0.004599
 25 H s       :     0.831361  s :     0.831361
      pz      :     0.008148  p :     0.021242
      px      :     0.004424
      py      :     0.008670
 26 H s       :     0.837484  s :     0.837484
      pz      :     0.006387  p :     0.020997
      px      :     0.004638
      py      :     0.009972
 27 C s       :     3.269555  s :     3.269555
      pz      :     1.046504  p :     3.109062
      px      :     1.074170
      py      :     0.988388
      dz2     :     0.009229  d :     0.057373
      dxz     :     0.012164
      dyz     :     0.012185
      dx2y2   :     0.017449
      dxy     :     0.006346
      f0      :     0.000126  f :     0.003401
      f+1     :     0.000370
      f-1     :     0.000562
      f+2     :     0.001198
      f-2     :     0.000361
      f+3     :     0.000480
      f-3     :     0.000304
 28 H s       :     0.830402  s :     0.830402
      pz      :     0.006281  p :     0.021236
      px      :     0.004543
      py      :     0.010412
 29 H s       :     0.840675  s :     0.840675
      pz      :     0.005327  p :     0.021687
      px      :     0.011914
      py      :     0.004446
 30 H s       :     0.839665  s :     0.839665
      pz      :     0.010124  p :     0.021193
      px      :     0.006740
      py      :     0.004328
 31 C s       :     3.033028  s :     3.033028
      pz      :     0.919747  p :     2.620865
      px      :     0.871002
      py      :     0.830116
      dz2     :     0.029459  d :     0.162657
      dxz     :     0.030176
      dyz     :     0.029156
      dx2y2   :     0.033795
      dxy     :     0.040071
      f0      :     0.001533  f :     0.012470
      f+1     :     0.000905
      f-1     :     0.002103
      f+2     :     0.001775
      f-2     :     0.002596
      f+3     :     0.002238
      f-3     :     0.001322
 32 C s       :     3.366003  s :     3.366003
      pz      :     0.854420  p :     2.566320
      px      :     0.883697
      py      :     0.828203
      dz2     :     0.027006  d :     0.127011
      dxz     :     0.025354
      dyz     :     0.022464
      dx2y2   :     0.027280
      dxy     :     0.024908
      f0      :     0.001302  f :     0.009034
      f+1     :     0.000975
      f-1     :     0.001447
      f+2     :     0.001360
      f-2     :     0.001740
      f+3     :     0.001135
      f-3     :     0.001076
 33 C s       :     3.204547  s :     3.204547
      pz      :     0.958234  p :     2.881623
      px      :     0.988885
      py      :     0.934505
      dz2     :     0.016277  d :     0.096150
      dxz     :     0.021317
      dyz     :     0.014609
      dx2y2   :     0.024779
      dxy     :     0.019169
      f0      :     0.000596  f :     0.007241
      f+1     :     0.000815
      f-1     :     0.001223
      f+2     :     0.000759
      f-2     :     0.001522
      f+3     :     0.001404
      f-3     :     0.000922
 34 H s       :     0.817252  s :     0.817252
      pz      :     0.010833  p :     0.023005
      px      :     0.007470
      py      :     0.004702
 35 C s       :     3.211836  s :     3.211836
      pz      :     0.970006  p :     2.898086
      px      :     0.953184
      py      :     0.974896
      dz2     :     0.016386  d :     0.094678
      dxz     :     0.020853
      dyz     :     0.021045
      dx2y2   :     0.023013
      dxy     :     0.013382
      f0      :     0.001262  f :     0.007201
      f+1     :     0.000782
      f-1     :     0.000706
      f+2     :     0.000967
      f-2     :     0.001567
      f+3     :     0.001228
      f-3     :     0.000689
 36 H s       :     0.826189  s :     0.826189
      pz      :     0.007561  p :     0.021934
      px      :     0.004392
      py      :     0.009981
 37 C s       :     3.195904  s :     3.195904
      pz      :     0.946764  p :     2.880009
      px      :     0.966688
      py      :     0.966557
      dz2     :     0.028632  d :     0.094325
      dxz     :     0.014620
      dyz     :     0.018432
      dx2y2   :     0.012157
      dxy     :     0.020484
      f0      :     0.001058  f :     0.007220
      f+1     :     0.000716
      f-1     :     0.001385
      f+2     :     0.001006
      f-2     :     0.001555
      f+3     :     0.000612
      f-3     :     0.000889
 38 H s       :     0.824964  s :     0.824964
      pz      :     0.004329  p :     0.021891
      px      :     0.010239
      py      :     0.007323
 39 C s       :     3.325166  s :     3.325166
      pz      :     0.966087  p :     2.865817
      px      :     0.947331
      py      :     0.952399
      dz2     :     0.015405  d :     0.092737
      dxz     :     0.019943
      dyz     :     0.015175
      dx2y2   :     0.022998
      dxy     :     0.019216
      f0      :     0.000652  f :     0.007321
      f+1     :     0.000744
      f-1     :     0.001171
      f+2     :     0.000781
      f-2     :     0.001577
      f+3     :     0.001488
      f-3     :     0.000908
 40 H s       :     0.827843  s :     0.827843
      pz      :     0.010149  p :     0.022871
      px      :     0.008143
      py      :     0.004579
 41 C s       :     2.945484  s :     2.945484
      pz      :     0.896179  p :     2.655466
      px      :     0.873619
      py      :     0.885668
      dz2     :     0.035847  d :     0.181820
      dxz     :     0.037857
      dyz     :     0.036085
      dx2y2   :     0.034175
      dxy     :     0.037856
      f0      :     0.001500  f :     0.009854
      f+1     :     0.001409
      f-1     :     0.001030
      f+2     :     0.001459
      f-2     :     0.001783
      f+3     :     0.001400
      f-3     :     0.001273
 42 C s       :     3.286691  s :     3.286691
      pz      :     1.011086  p :     3.123345
      px      :     1.027720
      py      :     1.084538
      dz2     :     0.015997  d :     0.060203
      dxz     :     0.008705
      dyz     :     0.013364
      dx2y2   :     0.008807
      dxy     :     0.013330
      f0      :     0.000459  f :     0.003331
      f+1     :     0.000762
      f-1     :     0.000216
      f+2     :     0.000578
      f-2     :     0.000775
      f+3     :     0.000142
      f-3     :     0.000399
 43 H s       :     0.843680  s :     0.843680
      pz      :     0.005342  p :     0.020986
      px      :     0.005003
      py      :     0.010641
 44 H s       :     0.842694  s :     0.842694
      pz      :     0.004803  p :     0.021089
      px      :     0.010001
      py      :     0.006285
 45 H s       :     0.826389  s :     0.826389
      pz      :     0.010199  p :     0.022998
      px      :     0.006301
      py      :     0.006498
 46 C s       :     3.279533  s :     3.279533
      pz      :     1.087655  p :     3.123149
      px      :     1.072174
      py      :     0.963321
      dz2     :     0.005267  d :     0.059899
      dxz     :     0.013674
      dyz     :     0.014889
      dx2y2   :     0.008317
      dxy     :     0.017751
      f0      :     0.000137  f :     0.003319
      f+1     :     0.000438
      f-1     :     0.000484
      f+2     :     0.000595
      f-2     :     0.000554
      f+3     :     0.000430
      f-3     :     0.000682
 47 H s       :     0.850278  s :     0.850278
      pz      :     0.009358  p :     0.022454
      px      :     0.006052
      py      :     0.007045
 48 H s       :     0.841793  s :     0.841793
      pz      :     0.005363  p :     0.021110
      px      :     0.008788
      py      :     0.006959
 49 H s       :     0.841757  s :     0.841757
      pz      :     0.008651  p :     0.020972
      px      :     0.008056
      py      :     0.004265
 50 C s       :     3.295568  s :     3.295568
      pz      :     0.989782  p :     3.099276
      px      :     1.038514
      py      :     1.070980
      dz2     :     0.018647  d :     0.061111
      dxz     :     0.013061
      dyz     :     0.006148
      dx2y2   :     0.009574
      dxy     :     0.013682
      f0      :     0.000456  f :     0.003431
      f+1     :     0.001023
      f-1     :     0.000260
      f+2     :     0.000507
      f-2     :     0.000487
      f+3     :     0.000296
      f-3     :     0.000402
 51 H s       :     0.836170  s :     0.836170
      pz      :     0.004444  p :     0.020854
      px      :     0.005268
      py      :     0.011141
 52 H s       :     0.836697  s :     0.836697
      pz      :     0.010137  p :     0.021014
      px      :     0.006496
      py      :     0.004381
 53 H s       :     0.828723  s :     0.828723
      pz      :     0.004791  p :     0.021185
      px      :     0.009634
      py      :     0.006760
 54 C s       :     3.098749  s :     3.098749
      pz      :     0.669425  p :     2.106109
      px      :     0.740020
      py      :     0.696663
      dz2     :     0.074861  d :     0.263317
      dxz     :     0.051259
      dyz     :     0.043143
      dx2y2   :     0.052945
      dxy     :     0.041109
      f0      :     0.004683  f :     0.025261
      f+1     :     0.003678
      f-1     :     0.003122
      f+2     :     0.006125
      f-2     :     0.003325
      f+3     :     0.001831
      f-3     :     0.002496
 55 C s       :     3.283247  s :     3.283247
      pz      :     0.870661  p :     2.524351
      px      :     0.703152
      py      :     0.950538
      dz2     :     0.033663  d :     0.128427
      dxz     :     0.026104
      dyz     :     0.020946
      dx2y2   :     0.028285
      dxy     :     0.019429
      f0      :     0.001364  f :     0.009887
      f+1     :     0.001356
      f-1     :     0.001098
      f+2     :     0.002516
      f-2     :     0.001000
      f+3     :     0.001229
      f-3     :     0.001324
 56 C s       :     3.261499  s :     3.261499
      pz      :     0.957294  p :     2.861941
      px      :     0.949106
      py      :     0.955540
      dz2     :     0.016037  d :     0.099304
      dxz     :     0.030721
      dyz     :     0.010293
      dx2y2   :     0.017188
      dxy     :     0.025065
      f0      :     0.001048  f :     0.007235
      f+1     :     0.000754
      f-1     :     0.000839
      f+2     :     0.001739
      f-2     :     0.000766
      f+3     :     0.000764
      f-3     :     0.001326
 57 H s       :     0.802901  s :     0.802901
      pz      :     0.009384  p :     0.022404
      px      :     0.005834
      py      :     0.007187
 58 C s       :     3.188230  s :     3.188230
      pz      :     0.963625  p :     2.858418
      px      :     0.933452
      py      :     0.961341
      dz2     :     0.015199  d :     0.091705
      dxz     :     0.029927
      dyz     :     0.009114
      dx2y2   :     0.015059
      dxy     :     0.022405
      f0      :     0.001055  f :     0.007150
      f+1     :     0.000652
      f-1     :     0.000868
      f+2     :     0.001784
      f-2     :     0.000722
      f+3     :     0.000662
      f-3     :     0.001407
 59 H s       :     0.812392  s :     0.812392
      pz      :     0.009222  p :     0.022016
      px      :     0.006613
      py      :     0.006182
 60 C s       :     3.187468  s :     3.187468
      pz      :     0.922343  p :     2.836240
      px      :     0.993495
      py      :     0.920403
      dz2     :     0.028439  d :     0.094496
      dxz     :     0.016926
      dyz     :     0.016563
      dx2y2   :     0.021409
      dxy     :     0.011160
      f0      :     0.001085  f :     0.007093
      f+1     :     0.001034
      f-1     :     0.001000
      f+2     :     0.001743
      f-2     :     0.000861
      f+3     :     0.000840
      f-3     :     0.000530
 61 H s       :     0.810992  s :     0.810992
      pz      :     0.003785  p :     0.021894
      px      :     0.013980
      py      :     0.004129
 62 C s       :     3.183651  s :     3.183651
      pz      :     0.968159  p :     2.860015
      px      :     0.928224
      py      :     0.963631
      dz2     :     0.015419  d :     0.092206
      dxz     :     0.028884
      dyz     :     0.010075
      dx2y2   :     0.016040
      dxy     :     0.021788
      f0      :     0.001057  f :     0.007140
      f+1     :     0.000686
      f-1     :     0.000828
      f+2     :     0.001758
      f-2     :     0.000741
      f+3     :     0.000712
      f-3     :     0.001358
 63 H s       :     0.812310  s :     0.812310
      pz      :     0.009246  p :     0.022031
      px      :     0.005698
      py      :     0.007087
 64 C s       :     3.243577  s :     3.243577
      pz      :     0.963767  p :     2.863331
      px      :     0.970559
      py      :     0.929005
      dz2     :     0.015187  d :     0.096480
      dxz     :     0.032615
      dyz     :     0.008631
      dx2y2   :     0.016000
      dxy     :     0.024048
      f0      :     0.001033  f :     0.007233
      f+1     :     0.000735
      f-1     :     0.000852
      f+2     :     0.001755
      f-2     :     0.000728
      f+3     :     0.000685
      f-3     :     0.001445
 65 H s       :     0.811328  s :     0.811328
      pz      :     0.009433  p :     0.022414
      px      :     0.006939
      py      :     0.006042
 66 H s       :     0.693045  s :     0.693045
      pz      :     0.010941  p :     0.044266
      px      :     0.014849
      py      :     0.018476
 67 O s       :     3.859193  s :     3.859193
      pz      :     1.509537  p :     4.598147
      px      :     1.704587
      py      :     1.384024
      dz2     :     0.003993  d :     0.027879
      dxz     :     0.001226
      dyz     :     0.008507
      dx2y2   :     0.006706
      dxy     :     0.007447
      f0      :     0.000124  f :     0.001856
      f+1     :     0.000017
      f-1     :     0.000416
      f+2     :     0.000337
      f-2     :     0.000165
      f+3     :     0.000441
      f-3     :     0.000355
 68 C s       :     3.087444  s :     3.087444
      pz      :     0.747208  p :     2.221407
      px      :     0.768804
      py      :     0.705395
      dz2     :     0.032173  d :     0.259612
      dxz     :     0.029839
      dyz     :     0.057641
      dx2y2   :     0.066047
      dxy     :     0.073911
      f0      :     0.001848  f :     0.025089
      f+1     :     0.001494
      f-1     :     0.003659
      f+2     :     0.002379
      f-2     :     0.004456
      f+3     :     0.005642
      f-3     :     0.005611
 69 C s       :     3.179931  s :     3.179931
      pz      :     0.913803  p :     2.536894
      px      :     0.813073
      py      :     0.810019
      dz2     :     0.014144  d :     0.127654
      dxz     :     0.016991
      dyz     :     0.025957
      dx2y2   :     0.036336
      dxy     :     0.034226
      f0      :     0.000822  f :     0.009820
      f+1     :     0.001230
      f-1     :     0.001172
      f+2     :     0.001350
      f-2     :     0.001584
      f+3     :     0.002026
      f-3     :     0.001638
 70 C s       :     3.251268  s :     3.251268
      pz      :     0.942783  p :     2.872746
      px      :     0.938893
      py      :     0.991070
      dz2     :     0.013888  d :     0.095882
      dxz     :     0.014616
      dyz     :     0.014855
      dx2y2   :     0.030823
      dxy     :     0.021701
      f0      :     0.000655  f :     0.007227
      f+1     :     0.001517
      f-1     :     0.000569
      f+2     :     0.000802
      f-2     :     0.001226
      f+3     :     0.001125
      f-3     :     0.001334
 71 H s       :     0.810851  s :     0.810851
      pz      :     0.005028  p :     0.022357
      px      :     0.004132
      py      :     0.013196
 72 C s       :     3.175203  s :     3.175203
      pz      :     0.952031  p :     2.858189
      px      :     0.953788
      py      :     0.952370
      dz2     :     0.013202  d :     0.092400
      dxz     :     0.009941
      dyz     :     0.018555
      dx2y2   :     0.018438
      dxy     :     0.032264
      f0      :     0.000596  f :     0.007142
      f+1     :     0.001353
      f-1     :     0.000820
      f+2     :     0.001047
      f-2     :     0.000945
      f+3     :     0.001432
      f-3     :     0.000949
 73 H s       :     0.812649  s :     0.812649
      pz      :     0.004877  p :     0.022021
      px      :     0.008414
      py      :     0.008729
 74 C s       :     3.195545  s :     3.195545
      pz      :     0.946323  p :     2.845735
      px      :     0.973289
      py      :     0.926122
      dz2     :     0.008028  d :     0.094253
      dxz     :     0.011587
      dyz     :     0.020595
      dx2y2   :     0.029026
      dxy     :     0.025017
      f0      :     0.000743  f :     0.007092
      f+1     :     0.000674
      f-1     :     0.001024
      f+2     :     0.000974
      f-2     :     0.001021
      f+3     :     0.001452
      f-3     :     0.001204
 75 H s       :     0.812161  s :     0.812161
      pz      :     0.007008  p :     0.021901
      px      :     0.010670
      py      :     0.004224
 76 C s       :     3.176903  s :     3.176903
      pz      :     0.952957  p :     2.857902
      px      :     0.927326
      py      :     0.977619
      dz2     :     0.012525  d :     0.092294
      dxz     :     0.015038
      dyz     :     0.013823
      dx2y2   :     0.030188
      dxy     :     0.020721
      f0      :     0.000662  f :     0.007156
      f+1     :     0.001531
      f-1     :     0.000536
      f+2     :     0.000785
      f-2     :     0.001232
      f+3     :     0.001079
      f-3     :     0.001331
 77 H s       :     0.812817  s :     0.812817
      pz      :     0.005100  p :     0.022026
      px      :     0.004012
      py      :     0.012914
 78 C s       :     3.267815  s :     3.267815
      pz      :     0.937109  p :     2.859341
      px      :     0.968844
      py      :     0.953387
      dz2     :     0.014940  d :     0.098736
      dxz     :     0.010564
      dyz     :     0.019526
      dx2y2   :     0.019297
      dxy     :     0.034410
      f0      :     0.000580  f :     0.007236
      f+1     :     0.001351
      f-1     :     0.000850
      f+2     :     0.001046
      f-2     :     0.000959
      f+3     :     0.001465
      f-3     :     0.000985
 79 H s       :     0.809387  s :     0.809387
      pz      :     0.004777  p :     0.022360
      px      :     0.008682
      py      :     0.008900
 80 O s       :     3.780500  s :     3.780500
      pz      :     1.656733  p :     4.603521
      px      :     1.401695
      py      :     1.545094
      dz2     :     0.002845  d :     0.031144
      dxz     :     0.004553
      dyz     :     0.006277
      dx2y2   :     0.006160
      dxy     :     0.011309
      f0      :     0.000273  f :     0.001592
      f+1     :     0.000200
      f-1     :     0.000130
      f+2     :     0.000128
      f-2     :     0.000359
      f+3     :     0.000201
      f-3     :     0.000301
 81 H s       :     0.573006  s :     0.573006
      pz      :     0.020074  p :     0.058408
      px      :     0.024632
      py      :     0.013701


                     *******************************
                     * LOEWDIN POPULATION ANALYSIS *
                     *******************************

----------------------
LOEWDIN ATOMIC CHARGES
----------------------
   0 O :    0.383681
   1 O :    0.099543
   2 N :    0.170226
   3 N :    0.077318
   4 C :   -0.311325
   5 C :   -0.209223
   6 H :    0.167201
   7 C :   -0.125294
   8 C :   -0.111603
   9 H :    0.159566
  10 C :   -0.149194
  11 H :    0.155731
  12 C :   -0.151528
  13 H :    0.154695
  14 C :   -0.148143
  15 H :    0.155753
  16 C :   -0.111497
  17 H :    0.160044
  18 C :   -0.401347
  19 C :   -0.279161
  20 H :    0.124757
  21 H :    0.127162
  22 H :    0.125035
  23 C :   -0.270055
  24 H :    0.126415
  25 H :    0.134226
  26 H :    0.131023
  27 C :   -0.266855
  28 H :    0.135085
  29 H :    0.129328
  30 H :    0.130046
  31 C :   -0.188866
  32 C :   -0.063434
  33 C :   -0.123165
  34 H :    0.159892
  35 C :   -0.175303
  36 H :    0.152165
  37 C :   -0.167402
  38 H :    0.153247
  39 C :   -0.130416
  40 H :    0.159687
  41 C :   -0.291350
  42 C :   -0.273285
  43 H :    0.127362
  44 H :    0.127854
  45 H :    0.121335
  46 C :   -0.270013
  47 H :    0.119504
  48 H :    0.129229
  49 H :    0.128810
  50 C :   -0.275988
  51 H :    0.126215
  52 H :    0.125397
  53 H :    0.129354
  54 C :   -0.385871
  55 C :   -0.133821
  56 C :   -0.087230
  57 H :    0.163879
  58 C :   -0.134016
  59 H :    0.159562
  60 C :   -0.119954
  61 H :    0.159914
  62 C :   -0.134425
  63 H :    0.159357
  64 C :   -0.080901
  65 H :    0.164401
  66 H :    0.190149
  67 O :    0.052419
  68 C :   -0.452890
  69 C :   -0.136635
  70 C :   -0.085344
  71 H :    0.162365
  72 C :   -0.137646
  73 H :    0.158186
  74 C :   -0.125516
  75 H :    0.158837
  76 C :   -0.137530
  77 H :    0.158327
  78 C :   -0.090636
  79 H :    0.162005
  80 O :    0.102289
  81 H :    0.178286

-------------------------------
LOEWDIN REDUCED ORBITAL CHARGES
-------------------------------
  0 O s       :     3.204563  s :     3.204563
      pz      :     1.452571  p :     4.288450
      px      :     1.359221
      py      :     1.476658
      dz2     :     0.021936  d :     0.115715
      dxz     :     0.027792
      dyz     :     0.017253
      dx2y2   :     0.025843
      dxy     :     0.022892
      f0      :     0.001157  f :     0.007590
      f+1     :     0.000967
      f-1     :     0.001026
      f+2     :     0.001331
      f-2     :     0.000849
      f+3     :     0.001076
      f-3     :     0.001185
  1 O s       :     3.370740  s :     3.370740
      pz      :     1.470530  p :     4.456424
      px      :     1.568287
      py      :     1.417607
      dz2     :     0.013601  d :     0.067430
      dxz     :     0.020578
      dyz     :     0.014674
      dx2y2   :     0.008376
      dxy     :     0.010201
      f0      :     0.000766  f :     0.005864
      f+1     :     0.001168
      f-1     :     0.000892
      f+2     :     0.001017
      f-2     :     0.001308
      f+3     :     0.000325
      f-3     :     0.000389
  2 N s       :     3.042911  s :     3.042911
      pz      :     1.061746  p :     3.573466
      px      :     1.404724
      py      :     1.106996
      dz2     :     0.033821  d :     0.198128
      dxz     :     0.035634
      dyz     :     0.041151
      dx2y2   :     0.042681
      dxy     :     0.044841
      f0      :     0.001498  f :     0.015270
      f+1     :     0.001943
      f-1     :     0.001722
      f+2     :     0.002224
      f-2     :     0.002763
      f+3     :     0.002795
      f-3     :     0.002325
  3 N s       :     2.985336  s :     2.985336
      pz      :     1.090311  p :     3.721026
      px      :     1.474628
      py      :     1.156087
      dz2     :     0.048183  d :     0.202222
      dxz     :     0.038712
      dyz     :     0.062270
      dx2y2   :     0.026769
      dxy     :     0.026288
      f0      :     0.002235  f :     0.014098
      f+1     :     0.001760
      f-1     :     0.002762
      f+2     :     0.001866
      f-2     :     0.003105
      f+3     :     0.001421
      f-3     :     0.000948
  4 C s       :     2.745141  s :     2.745141
      pz      :     0.878836  p :     2.687706
      px      :     0.881319
      py      :     0.927551
      dz2     :     0.092275  d :     0.764685
      dxz     :     0.152065
      dyz     :     0.078766
      dx2y2   :     0.257116
      dxy     :     0.184463
      f0      :     0.010296  f :     0.113793
      f+1     :     0.013362
      f-1     :     0.006953
      f+2     :     0.018148
      f-2     :     0.013304
      f+3     :     0.027963
      f-3     :     0.023767
  5 C s       :     2.737835  s :     2.737835
      pz      :     0.897291  p :     2.864680
      px      :     0.999081
      py      :     0.968308
      dz2     :     0.135767  d :     0.546474
      dxz     :     0.104035
      dyz     :     0.124929
      dx2y2   :     0.134090
      dxy     :     0.047654
      f0      :     0.012185  f :     0.060233
      f+1     :     0.010284
      f-1     :     0.011360
      f+2     :     0.007503
      f-2     :     0.008734
      f+3     :     0.006192
      f-3     :     0.003976
  6 H s       :     0.773033  s :     0.773033
      pz      :     0.010875  p :     0.059766
      px      :     0.037771
      py      :     0.011119
  7 C s       :     2.714780  s :     2.714780
      pz      :     0.933268  p :     2.852269
      px      :     1.025793
      py      :     0.893208
      dz2     :     0.086363  d :     0.504103
      dxz     :     0.120984
      dyz     :     0.079952
      dx2y2   :     0.114021
      dxy     :     0.102783
      f0      :     0.008123  f :     0.054142
      f+1     :     0.006226
      f-1     :     0.006388
      f+2     :     0.008837
      f-2     :     0.008184
      f+3     :     0.009334
      f-3     :     0.007049
  8 C s       :     2.764612  s :     2.764612
      pz      :     0.986498  p :     2.925413
      px      :     0.980703
      py      :     0.958212
      dz2     :     0.101399  d :     0.380376
      dxz     :     0.066746
      dyz     :     0.071704
      dx2y2   :     0.067664
      dxy     :     0.072864
      f0      :     0.004680  f :     0.041202
      f+1     :     0.006338
      f-1     :     0.006610
      f+2     :     0.007603
      f-2     :     0.007023
      f+3     :     0.004144
      f-3     :     0.004804
  9 H s       :     0.779993  s :     0.779993
      pz      :     0.011471  p :     0.060441
      px      :     0.032677
      py      :     0.016293
 10 C s       :     2.769656  s :     2.769656
      pz      :     0.961927  p :     2.950052
      px      :     1.018684
      py      :     0.969440
      dz2     :     0.055180  d :     0.387232
      dxz     :     0.109615
      dyz     :     0.048865
      dx2y2   :     0.083493
      dxy     :     0.090079
      f0      :     0.005837  f :     0.042255
      f+1     :     0.003883
      f-1     :     0.005859
      f+2     :     0.006464
      f-2     :     0.006426
      f+3     :     0.007614
      f-3     :     0.006172
 11 H s       :     0.784093  s :     0.784093
      pz      :     0.024441  p :     0.060176
      px      :     0.021624
      py      :     0.014111
 12 C s       :     2.769309  s :     2.769309
      pz      :     0.966949  p :     2.950365
      px      :     1.043354
      py      :     0.940062
      dz2     :     0.056134  d :     0.389291
      dxz     :     0.100307
      dyz     :     0.063685
      dx2y2   :     0.089234
      dxy     :     0.079931
      f0      :     0.006631  f :     0.042562
      f+1     :     0.005526
      f-1     :     0.003849
      f+2     :     0.006679
      f-2     :     0.006369
      f+3     :     0.008477
      f-3     :     0.005031
 13 H s       :     0.785147  s :     0.785147
      pz      :     0.022676  p :     0.060158
      px      :     0.012845
      py      :     0.024638
 14 C s       :     2.769455  s :     2.769455
      pz      :     0.997980  p :     2.948749
      px      :     0.987343
      py      :     0.963426
      dz2     :     0.103409  d :     0.387672
      dxz     :     0.067283
      dyz     :     0.073353
      dx2y2   :     0.070696
      dxy     :     0.072931
      f0      :     0.004749  f :     0.042267
      f+1     :     0.006487
      f-1     :     0.006675
      f+2     :     0.007788
      f-2     :     0.007282
      f+3     :     0.004419
      f-3     :     0.004867
 15 H s       :     0.784061  s :     0.784061
      pz      :     0.011636  p :     0.060186
      px      :     0.032425
      py      :     0.016125
 16 C s       :     2.762500  s :     2.762500
      pz      :     0.962490  p :     2.926649
      px      :     1.000768
      py      :     0.963391
      dz2     :     0.055062  d :     0.380884
      dxz     :     0.107435
      dyz     :     0.049450
      dx2y2   :     0.081784
      dxy     :     0.087153
      f0      :     0.005803  f :     0.041463
      f+1     :     0.003802
      f-1     :     0.005773
      f+2     :     0.006244
      f-2     :     0.006343
      f+3     :     0.007401
      f-3     :     0.006098
 17 H s       :     0.777875  s :     0.777875
      pz      :     0.025289  p :     0.062082
      px      :     0.022199
      py      :     0.014594
 18 C s       :     2.706380  s :     2.706380
      pz      :     0.962448  p :     2.898874
      px      :     1.012321
      py      :     0.924105
      dz2     :     0.111235  d :     0.712030
      dxz     :     0.154508
      dyz     :     0.166959
      dx2y2   :     0.153778
      dxy     :     0.125550
      f0      :     0.009965  f :     0.084062
      f+1     :     0.009644
      f-1     :     0.014055
      f+2     :     0.011627
      f-2     :     0.014440
      f+3     :     0.012665
      f-3     :     0.011666
 19 C s       :     2.839405  s :     2.839405
      pz      :     1.064910  p :     3.157818
      px      :     1.017406
      py      :     1.075502
      dz2     :     0.016122  d :     0.258744
      dxz     :     0.076411
      dyz     :     0.064099
      dx2y2   :     0.059281
      dxy     :     0.042831
      f0      :     0.002726  f :     0.023194
      f+1     :     0.005435
      f-1     :     0.001090
      f+2     :     0.003946
      f-2     :     0.002167
      f+3     :     0.003592
      f-3     :     0.004238
 20 H s       :     0.813304  s :     0.813304
      pz      :     0.019730  p :     0.061939
      px      :     0.014835
      py      :     0.027373
 21 H s       :     0.811014  s :     0.811014
      pz      :     0.021547  p :     0.061824
      px      :     0.012387
      py      :     0.027890
 22 H s       :     0.813020  s :     0.813020
      pz      :     0.024830  p :     0.061945
      px      :     0.023121
      py      :     0.013994
 23 C s       :     2.830412  s :     2.830412
      pz      :     1.037857  p :     3.158959
      px      :     1.048954
      py      :     1.072148
      dz2     :     0.043476  d :     0.257135
      dxz     :     0.045074
      dyz     :     0.080536
      dx2y2   :     0.071530
      dxy     :     0.016519
      f0      :     0.005141  f :     0.023548
      f+1     :     0.004065
      f-1     :     0.002022
      f+2     :     0.004127
      f-2     :     0.003311
      f+3     :     0.002666
      f-3     :     0.002217
 24 H s       :     0.809987  s :     0.809987
      pz      :     0.015984  p :     0.063598
      px      :     0.033692
      py      :     0.013922
 25 H s       :     0.803644  s :     0.803644
      pz      :     0.022691  p :     0.062129
      px      :     0.013104
      py      :     0.026334
 26 H s       :     0.806733  s :     0.806733
      pz      :     0.018214  p :     0.062244
      px      :     0.014407
      py      :     0.029623
 27 C s       :     2.828516  s :     2.828516
      pz      :     1.058600  p :     3.155773
      px      :     1.066042
      py      :     1.031131
      dz2     :     0.038242  d :     0.258703
      dxz     :     0.055485
      dyz     :     0.060666
      dx2y2   :     0.076227
      dxy     :     0.028084
      f0      :     0.002601  f :     0.023863
      f+1     :     0.003027
      f-1     :     0.003731
      f+2     :     0.003979
      f-2     :     0.003287
      f+3     :     0.004176
      f-3     :     0.003061
 28 H s       :     0.802919  s :     0.802919
      pz      :     0.019720  p :     0.061996
      px      :     0.013763
      py      :     0.028513
 29 H s       :     0.807302  s :     0.807302
      pz      :     0.015304  p :     0.063370
      px      :     0.034829
      py      :     0.013238
 30 H s       :     0.807498  s :     0.807498
      pz      :     0.028898  p :     0.062456
      px      :     0.020792
      py      :     0.012765
 31 C s       :     2.710428  s :     2.710428
      pz      :     0.921516  p :     2.799887
      px      :     0.974526
      py      :     0.903845
      dz2     :     0.106400  d :     0.607471
      dxz     :     0.118058
      dyz     :     0.121421
      dx2y2   :     0.121687
      dxy     :     0.139905
      f0      :     0.009118  f :     0.071081
      f+1     :     0.005943
      f-1     :     0.012323
      f+2     :     0.010053
      f-2     :     0.012085
      f+3     :     0.013583
      f-3     :     0.007976
 32 C s       :     2.719978  s :     2.719978
      pz      :     0.965665  p :     2.821390
      px      :     0.913065
      py      :     0.942659
      dz2     :     0.099805  d :     0.472832
      dxz     :     0.097465
      dyz     :     0.092559
      dx2y2   :     0.091930
      dxy     :     0.091073
      f0      :     0.006377  f :     0.049235
      f+1     :     0.006163
      f-1     :     0.008445
      f+2     :     0.008240
      f-2     :     0.007494
      f+3     :     0.007097
      f-3     :     0.005419
 33 C s       :     2.762891  s :     2.762891
      pz      :     0.961476  p :     2.935260
      px      :     0.985516
      py      :     0.988267
      dz2     :     0.062968  d :     0.384521
      dxz     :     0.084343
      dyz     :     0.062882
      dx2y2   :     0.089602
      dxy     :     0.084726
      f0      :     0.004001  f :     0.040494
      f+1     :     0.004241
      f-1     :     0.007136
      f+2     :     0.005335
      f-2     :     0.006612
      f+3     :     0.008261
      f-3     :     0.004908
 34 H s       :     0.777982  s :     0.777982
      pz      :     0.028925  p :     0.062126
      px      :     0.020041
      py      :     0.013161
 35 C s       :     2.765870  s :     2.765870
      pz      :     0.991130  p :     2.968898
      px      :     1.011681
      py      :     0.966087
      dz2     :     0.066350  d :     0.397036
      dxz     :     0.088319
      dyz     :     0.090453
      dx2y2   :     0.087769
      dxy     :     0.064144
      f0      :     0.007467  f :     0.043498
      f+1     :     0.005669
      f-1     :     0.005237
      f+2     :     0.005631
      f-2     :     0.007234
      f+3     :     0.007152
      f-3     :     0.005108
 36 H s       :     0.787706  s :     0.787706
      pz      :     0.020668  p :     0.060128
      px      :     0.012767
      py      :     0.026694
 37 C s       :     2.766073  s :     2.766073
      pz      :     1.011677  p :     2.957360
      px      :     0.965950
      py      :     0.979733
      dz2     :     0.109500  d :     0.400172
      dxz     :     0.067634
      dyz     :     0.087808
      dx2y2   :     0.051644
      dxy     :     0.083586
      f0      :     0.005457  f :     0.043798
      f+1     :     0.005761
      f-1     :     0.008563
      f+2     :     0.007627
      f-2     :     0.007209
      f+3     :     0.004476
      f-3     :     0.004704
 38 H s       :     0.786752  s :     0.786752
      pz      :     0.012560  p :     0.060001
      px      :     0.027391
      py      :     0.020050
 39 C s       :     2.763000  s :     2.763000
      pz      :     0.971881  p :     2.949026
      px      :     0.970199
      py      :     1.006945
      dz2     :     0.059057  d :     0.377450
      dxz     :     0.084406
      dyz     :     0.062045
      dx2y2   :     0.088115
      dxy     :     0.083827
      f0      :     0.004296  f :     0.040941
      f+1     :     0.003870
      f-1     :     0.007174
      f+2     :     0.005470
      f-2     :     0.006608
      f+3     :     0.008336
      f-3     :     0.005187
 40 H s       :     0.778103  s :     0.778103
      pz      :     0.026922  p :     0.062210
      px      :     0.021940
      py      :     0.013348
 41 C s       :     2.697498  s :     2.697498
      pz      :     0.983328  p :     2.918587
      px      :     0.960637
      py      :     0.974623
      dz2     :     0.115350  d :     0.610943
      dxz     :     0.140751
      dyz     :     0.110809
      dx2y2   :     0.114135
      dxy     :     0.129897
      f0      :     0.010064  f :     0.064322
      f+1     :     0.008433
      f-1     :     0.008006
      f+2     :     0.010289
      f-2     :     0.010182
      f+3     :     0.008827
      f-3     :     0.008522
 42 C s       :     2.827198  s :     2.827198
      pz      :     1.043592  p :     3.156937
      px      :     1.041011
      py      :     1.072334
      dz2     :     0.066219  d :     0.265626
      dxz     :     0.050601
      dyz     :     0.057451
      dx2y2   :     0.037824
      dxy     :     0.053531
      f0      :     0.004324  f :     0.023523
      f+1     :     0.004058
      f-1     :     0.002966
      f+2     :     0.002913
      f-2     :     0.004268
      f+3     :     0.001930
      f-3     :     0.003064
 43 H s       :     0.810710  s :     0.810710
      pz      :     0.015317  p :     0.061928
      px      :     0.014608
      py      :     0.032003
 44 H s       :     0.810200  s :     0.810200
      pz      :     0.014822  p :     0.061945
      px      :     0.028251
      py      :     0.018872
 45 H s       :     0.811175  s :     0.811175
      pz      :     0.028824  p :     0.067489
      px      :     0.019102
      py      :     0.019563
 46 C s       :     2.827771  s :     2.827771
      pz      :     1.069602  p :     3.154062
      px      :     1.068237
      py      :     1.016223
      dz2     :     0.025435  d :     0.264709
      dxz     :     0.060001
      dyz     :     0.065058
      dx2y2   :     0.041741
      dxy     :     0.072475
      f0      :     0.002238  f :     0.023471
      f+1     :     0.002157
      f-1     :     0.004605
      f+2     :     0.003210
      f-2     :     0.002557
      f+3     :     0.003572
      f-3     :     0.005130
 47 H s       :     0.814890  s :     0.814890
      pz      :     0.028255  p :     0.065606
      px      :     0.017929
      py      :     0.019422
 48 H s       :     0.808862  s :     0.808862
      pz      :     0.016116  p :     0.061908
      px      :     0.026975
      py      :     0.018817
 49 H s       :     0.809272  s :     0.809272
      pz      :     0.025598  p :     0.061918
      px      :     0.023746
      py      :     0.012574
 50 C s       :     2.834760  s :     2.834760
      pz      :     1.032095  p :     3.154480
      px      :     1.053698
      py      :     1.068688
      dz2     :     0.078942  d :     0.263936
      dxz     :     0.060919
      dyz     :     0.028215
      dx2y2   :     0.036810
      dxy     :     0.059050
      f0      :     0.003552  f :     0.022812
      f+1     :     0.004494
      f-1     :     0.003440
      f+2     :     0.003942
      f-2     :     0.002791
      f+3     :     0.002022
      f-3     :     0.002571
 51 H s       :     0.811576  s :     0.811576
      pz      :     0.013684  p :     0.062209
      px      :     0.015693
      py      :     0.032832
 52 H s       :     0.812278  s :     0.812278
      pz      :     0.028700  p :     0.062324
      px      :     0.020266
      py      :     0.013358
 53 H s       :     0.808814  s :     0.808814
      pz      :     0.013438  p :     0.061833
      px      :     0.027489
      py      :     0.020905
 54 C s       :     2.737056  s :     2.737056
      pz      :     0.838332  p :     2.577411
      px      :     0.974031
      py      :     0.765049
      dz2     :     0.243549  d :     0.923610
      dxz     :     0.200466
      dyz     :     0.181501
      dx2y2   :     0.166937
      dxy     :     0.131157
      f0      :     0.025246  f :     0.147794
      f+1     :     0.023273
      f-1     :     0.021910
      f+2     :     0.030900
      f-2     :     0.020123
      f+3     :     0.011716
      f-3     :     0.014626
 55 C s       :     2.709082  s :     2.709082
      pz      :     0.997036  p :     2.882130
      px      :     0.949207
      py      :     0.935888
      dz2     :     0.119670  d :     0.488300
      dxz     :     0.108765
      dyz     :     0.076009
      dx2y2   :     0.111316
      dxy     :     0.072539
      f0      :     0.006904  f :     0.054310
      f+1     :     0.008483
      f-1     :     0.006841
      f+2     :     0.011491
      f-2     :     0.006564
      f+3     :     0.006761
      f-3     :     0.007265
 56 C s       :     2.765146  s :     2.765146
      pz      :     0.956340  p :     2.901324
      px      :     1.046657
      py      :     0.898326
      dz2     :     0.059887  d :     0.379001
      dxz     :     0.117424
      dyz     :     0.044381
      dx2y2   :     0.069722
      dxy     :     0.087586
      f0      :     0.006725  f :     0.041759
      f+1     :     0.005489
      f-1     :     0.004409
      f+2     :     0.008168
      f-2     :     0.004368
      f+3     :     0.005647
      f-3     :     0.006953
 57 H s       :     0.774483  s :     0.774483
      pz      :     0.025617  p :     0.061639
      px      :     0.016103
      py      :     0.019919
 58 C s       :     2.770081  s :     2.770081
      pz      :     0.974186  p :     2.943027
      px      :     1.041787
      py      :     0.927055
      dz2     :     0.060129  d :     0.379082
      dxz     :     0.121932
      dyz     :     0.040922
      dx2y2   :     0.069856
      dxy     :     0.086242
      f0      :     0.006576  f :     0.041826
      f+1     :     0.004851
      f-1     :     0.004943
      f+2     :     0.008478
      f-2     :     0.004400
      f+3     :     0.004864
      f-3     :     0.007714
 59 H s       :     0.780107  s :     0.780107
      pz      :     0.024931  p :     0.060331
      px      :     0.018288
      py      :     0.017113
 60 C s       :     2.771936  s :     2.771936
      pz      :     1.001923  p :     2.918061
      px      :     0.999962
      py      :     0.916176
      dz2     :     0.109910  d :     0.387555
      dxz     :     0.075488
      dyz     :     0.072088
      dx2y2   :     0.087452
      dxy     :     0.042618
      f0      :     0.005609  f :     0.042402
      f+1     :     0.007124
      f-1     :     0.006365
      f+2     :     0.008613
      f-2     :     0.006673
      f+3     :     0.004313
      f-3     :     0.003706
 61 H s       :     0.780077  s :     0.780077
      pz      :     0.011057  p :     0.060009
      px      :     0.037133
      py      :     0.011819
 62 C s       :     2.769780  s :     2.769780
      pz      :     0.974752  p :     2.943394
      px      :     1.048825
      py      :     0.919816
      dz2     :     0.060404  d :     0.379343
      dxz     :     0.119310
      dyz     :     0.044313
      dx2y2   :     0.072704
      dxy     :     0.082611
      f0      :     0.006626  f :     0.041908
      f+1     :     0.005280
      f-1     :     0.004541
      f+2     :     0.008527
      f-2     :     0.004373
      f+3     :     0.005527
      f-3     :     0.007035
 63 H s       :     0.780335  s :     0.780335
      pz      :     0.024965  p :     0.060308
      px      :     0.015923
      py      :     0.019419
 64 C s       :     2.763976  s :     2.763976
      pz      :     0.956251  p :     2.895911
      px      :     1.041622
      py      :     0.898038
      dz2     :     0.059938  d :     0.379183
      dxz     :     0.122589
      dyz     :     0.040064
      dx2y2   :     0.069323
      dxy     :     0.087269
      f0      :     0.006657  f :     0.041832
      f+1     :     0.005120
      f-1     :     0.004815
      f+2     :     0.008301
      f-2     :     0.004291
      f+3     :     0.004876
      f-3     :     0.007771
 65 H s       :     0.774225  s :     0.774225
      pz      :     0.025682  p :     0.061375
      px      :     0.018896
      py      :     0.016797
 66 H s       :     0.686396  s :     0.686396
      pz      :     0.029907  p :     0.123454
      px      :     0.045109
      py      :     0.048438
 67 O s       :     3.389961  s :     3.389961
      pz      :     1.426099  p :     4.485146
      px      :     1.562432
      py      :     1.496615
      dz2     :     0.008176  d :     0.066554
      dxz     :     0.002917
      dyz     :     0.017852
      dx2y2   :     0.020000
      dxy     :     0.017608
      f0      :     0.000515  f :     0.005920
      f+1     :     0.000048
      f-1     :     0.000963
      f+2     :     0.001125
      f-2     :     0.000561
      f+3     :     0.001283
      f-3     :     0.001426
 68 C s       :     2.744770  s :     2.744770
      pz      :     0.792754  p :     2.608729
      px      :     0.887280
      py      :     0.928695
      dz2     :     0.114845  d :     0.946198
      dxz     :     0.101232
      dyz     :     0.198736
      dx2y2   :     0.243736
      dxy     :     0.287648
      f0      :     0.010715  f :     0.153193
      f+1     :     0.006368
      f-1     :     0.023447
      f+2     :     0.014529
      f-2     :     0.026913
      f+3     :     0.036573
      f-3     :     0.034647
 69 C s       :     2.708852  s :     2.708852
      pz      :     0.900319  p :     2.884243
      px      :     0.946982
      py      :     1.036942
      dz2     :     0.047846  d :     0.489120
      dxz     :     0.070525
      dyz     :     0.094874
      dx2y2   :     0.140508
      dxy     :     0.135368
      f0      :     0.004149  f :     0.054419
      f+1     :     0.004159
      f-1     :     0.007185
      f+2     :     0.006637
      f-2     :     0.008836
      f+3     :     0.012880
      f-3     :     0.010572
 70 C s       :     2.764059  s :     2.764059
      pz      :     0.903799  p :     2.899739
      px      :     0.999195
      py      :     0.996745
      dz2     :     0.049112  d :     0.379722
      dxz     :     0.066131
      dyz     :     0.051669
      dx2y2   :     0.124118
      dxy     :     0.088692
      f0      :     0.003967  f :     0.041824
      f+1     :     0.004731
      f-1     :     0.003564
      f+2     :     0.004804
      f-2     :     0.007817
      f+3     :     0.008262
      f-3     :     0.008680
 71 H s       :     0.776364  s :     0.776364
      pz      :     0.014195  p :     0.061270
      px      :     0.011762
      py      :     0.035314
 72 C s       :     2.770141  s :     2.770141
      pz      :     0.928373  p :     2.945530
      px      :     0.988652
      py      :     1.028504
      dz2     :     0.048890  d :     0.380123
      dxz     :     0.043567
      dyz     :     0.071671
      dx2y2   :     0.081455
      dxy     :     0.134540
      f0      :     0.003790  f :     0.041852
      f+1     :     0.004306
      f-1     :     0.004129
      f+2     :     0.006917
      f-2     :     0.005823
      f+3     :     0.009508
      f-3     :     0.007379
 73 H s       :     0.781506  s :     0.781506
      pz      :     0.013767  p :     0.060308
      px      :     0.022814
      py      :     0.023727
 74 C s       :     2.772189  s :     2.772189
      pz      :     0.892988  p :     2.923878
      px      :     0.969981
      py      :     1.060908
      dz2     :     0.029181  d :     0.387186
      dxz     :     0.048350
      dyz     :     0.079939
      dx2y2   :     0.122008
      dxy     :     0.107708
      f0      :     0.003477  f :     0.042264
      f+1     :     0.001695
      f-1     :     0.006596
      f+2     :     0.004914
      f-2     :     0.006516
      f+3     :     0.010331
      f-3     :     0.008735
 75 H s       :     0.781120  s :     0.781120
      pz      :     0.019165  p :     0.060043
      px      :     0.028619
      py      :     0.012259
 76 C s       :     2.770413  s :     2.770413
      pz      :     0.926716  p :     2.945465
      px      :     1.018399
      py      :     1.000350
      dz2     :     0.046258  d :     0.379867
      dxz     :     0.066550
      dyz     :     0.050436
      dx2y2   :     0.127824
      dxy     :     0.088799
      f0      :     0.003989  f :     0.041785
      f+1     :     0.004714
      f-1     :     0.003404
      f+2     :     0.004881
      f-2     :     0.007714
      f+3     :     0.008376
      f-3     :     0.008706
 77 H s       :     0.781325  s :     0.781325
      pz      :     0.014347  p :     0.060348
      px      :     0.011647
      py      :     0.034354
 78 C s       :     2.764955  s :     2.764955
      pz      :     0.906667  p :     2.904447
      px      :     0.987642
      py      :     1.010139
      dz2     :     0.052471  d :     0.379462
      dxz     :     0.043778
      dyz     :     0.071496
      dx2y2   :     0.081046
      dxy     :     0.130671
      f0      :     0.003752  f :     0.041772
      f+1     :     0.004414
      f-1     :     0.004229
      f+2     :     0.007050
      f-2     :     0.005637
      f+3     :     0.009460
      f-3     :     0.007230
 79 H s       :     0.776574  s :     0.776574
      pz      :     0.013596  p :     0.061421
      px      :     0.023472
      py      :     0.024353
 80 O s       :     3.332511  s :     3.332511
      pz      :     1.554458  p :     4.494465
      px      :     1.370376
      py      :     1.569631
      dz2     :     0.006418  d :     0.065970
      dxz     :     0.011362
      dyz     :     0.008926
      dx2y2   :     0.015782
      dxy     :     0.023483
      f0      :     0.000512  f :     0.004764
      f+1     :     0.000283
      f-1     :     0.000462
      f+2     :     0.000204
      f-2     :     0.001005
      f+3     :     0.001009
      f-3     :     0.001290
 81 H s       :     0.630756  s :     0.630756
      pz      :     0.063044  p :     0.190957
      px      :     0.079973
      py      :     0.047940


                      *****************************
                      * MAYER POPULATION ANALYSIS *
                      *****************************

  NA   - Mulliken gross atomic population
  ZA   - Total nuclear charge
  QA   - Mulliken gross atomic charge
  VA   - Mayer's total valence
  BVA  - Mayer's bonded valence
  FA   - Mayer's free valence

  ATOM       NA         ZA         QA         VA         BVA        FA
  0 O      8.2221     8.0000    -0.2221     2.1863     2.1863    -0.0000
  1 O      8.4626     8.0000    -0.4626     2.0243     2.0243     0.0000
  2 N      7.2546     7.0000    -0.2546     3.0127     3.0127    -0.0000
  3 N      7.2951     7.0000    -0.2951     2.9193     2.9193     0.0000
  4 C      5.8717     6.0000     0.1283     4.1965     4.1965    -0.0000
  5 C      5.7978     6.0000     0.2022     3.6573     3.6573    -0.0000
  6 H      0.8829     1.0000     0.1171     1.0097     1.0097    -0.0000
  7 C      5.8353     6.0000     0.1647     3.6455     3.6455     0.0000
  8 C      6.2977     6.0000    -0.2977     3.9761     3.9761     0.0000
  9 H      0.8532     1.0000     0.1468     0.9824     0.9824     0.0000
 10 C      6.1465     6.0000    -0.1465     3.8699     3.8699     0.0000
 11 H      0.8412     1.0000     0.1588     0.9604     0.9604     0.0000
 12 C      6.1613     6.0000    -0.1613     3.8852     3.8852     0.0000
 13 H      0.8417     1.0000     0.1583     0.9596     0.9596    -0.0000
 14 C      6.1670     6.0000    -0.1670     3.9150     3.9150     0.0000
 15 H      0.8423     1.0000     0.1577     0.9620     0.9620    -0.0000
 16 C      6.2484     6.0000    -0.2484     3.9283     3.9283     0.0000
 17 H      0.8328     1.0000     0.1672     0.9699     0.9699     0.0000
 18 C      5.8184     6.0000     0.1816     3.9043     3.9043     0.0000
 19 C      6.4042     6.0000    -0.4042     3.8336     3.8336     0.0000
 20 H      0.8671     1.0000     0.1329     0.9797     0.9797     0.0000
 21 H      0.8654     1.0000     0.1346     0.9754     0.9754     0.0000
 22 H      0.8673     1.0000     0.1327     0.9810     0.9810    -0.0000
 23 C      6.4455     6.0000    -0.4455     3.8715     3.8715    -0.0000
 24 H      0.8537     1.0000     0.1463     0.9797     0.9797     0.0000
 25 H      0.8526     1.0000     0.1474     0.9684     0.9684     0.0000
 26 H      0.8585     1.0000     0.1415     0.9756     0.9756    -0.0000
 27 C      6.4394     6.0000    -0.4394     3.8993     3.8993     0.0000
 28 H      0.8516     1.0000     0.1484     0.9682     0.9682    -0.0000
 29 H      0.8624     1.0000     0.1376     0.9777     0.9777    -0.0000
 30 H      0.8609     1.0000     0.1391     0.9874     0.9874     0.0000
 31 C      5.8290     6.0000     0.1710     3.8283     3.8283     0.0000
 32 C      6.0684     6.0000    -0.0684     3.8069     3.8069    -0.0000
 33 C      6.1896     6.0000    -0.1896     3.7795     3.7795    -0.0000
 34 H      0.8403     1.0000     0.1597     0.9601     0.9601    -0.0000
 35 C      6.2118     6.0000    -0.2118     3.9334     3.9334     0.0000
 36 H      0.8481     1.0000     0.1519     0.9620     0.9620     0.0000
 37 C      6.1775     6.0000    -0.1775     3.8712     3.8712    -0.0000
 38 H      0.8469     1.0000     0.1531     0.9610     0.9610    -0.0000
 39 C      6.2910     6.0000    -0.2910     3.9034     3.9034     0.0000
 40 H      0.8507     1.0000     0.1493     0.9808     0.9808     0.0000
 41 C      5.7926     6.0000     0.2074     3.7949     3.7949    -0.0000
 42 C      6.4736     6.0000    -0.4736     3.8902     3.8902    -0.0000
 43 H      0.8647     1.0000     0.1353     0.9703     0.9703    -0.0000
 44 H      0.8638     1.0000     0.1362     0.9697     0.9697     0.0000
 45 H      0.8494     1.0000     0.1506     0.9762     0.9762    -0.0000
 46 C      6.4659     6.0000    -0.4659     3.8951     3.8951    -0.0000
 47 H      0.8727     1.0000     0.1273     0.9932     0.9932    -0.0000
 48 H      0.8629     1.0000     0.1371     0.9711     0.9711     0.0000
 49 H      0.8627     1.0000     0.1373     0.9724     0.9724    -0.0000
 50 C      6.4594     6.0000    -0.4594     3.8643     3.8643    -0.0000
 51 H      0.8570     1.0000     0.1430     0.9687     0.9687    -0.0000
 52 H      0.8577     1.0000     0.1423     0.9669     0.9669     0.0000
 53 H      0.8499     1.0000     0.1501     0.9711     0.9711    -0.0000
 54 C      5.4934     6.0000     0.5066     3.8401     3.8401     0.0000
 55 C      5.9459     6.0000     0.0541     3.7121     3.7121    -0.0000
 56 C      6.2300     6.0000    -0.2300     3.9498     3.9498    -0.0000
 57 H      0.8253     1.0000     0.1747     0.9695     0.9695     0.0000
 58 C      6.1455     6.0000    -0.1455     3.8972     3.8972    -0.0000
 59 H      0.8344     1.0000     0.1656     0.9606     0.9606    -0.0000
 60 C      6.1253     6.0000    -0.1253     3.9008     3.9008    -0.0000
 61 H      0.8329     1.0000     0.1671     0.9577     0.9577    -0.0000
 62 C      6.1430     6.0000    -0.1430     3.9035     3.9035    -0.0000
 63 H      0.8343     1.0000     0.1657     0.9601     0.9601    -0.0000
 64 C      6.2106     6.0000    -0.2106     3.9294     3.9294    -0.0000
 65 H      0.8337     1.0000     0.1663     0.9762     0.9762     0.0000
 66 H      0.7373     1.0000     0.2627     0.9477     0.9477    -0.0000
 67 O      8.4871     8.0000    -0.4871     2.0119     2.0119     0.0000
 68 C      5.5936     6.0000     0.4064     4.0886     4.0886    -0.0000
 69 C      5.8543     6.0000     0.1457     3.5938     3.5938     0.0000
 70 C      6.2271     6.0000    -0.2271     3.9602     3.9602    -0.0000
 71 H      0.8332     1.0000     0.1668     0.9746     0.9746    -0.0000
 72 C      6.1329     6.0000    -0.1329     3.8914     3.8914     0.0000
 73 H      0.8347     1.0000     0.1653     0.9589     0.9589     0.0000
 74 C      6.1426     6.0000    -0.1426     3.9187     3.9187     0.0000
 75 H      0.8341     1.0000     0.1659     0.9578     0.9578     0.0000
 76 C      6.1343     6.0000    -0.1343     3.8840     3.8840     0.0000
 77 H      0.8348     1.0000     0.1652     0.9592     0.9592     0.0000
 78 C      6.2331     6.0000    -0.2331     3.9705     3.9705     0.0000
 79 H      0.8317     1.0000     0.1683     0.9762     0.9762     0.0000
 80 O      8.4168     8.0000    -0.4168     2.0801     2.0801     0.0000
 81 H      0.6314     1.0000     0.3686     0.9377     0.9377    -0.0000

  Mayer bond orders larger than 0.100000
B(  0-O ,  4-C ) :   0.8841 B(  0-O , 54-C ) :   1.1167 B(  1-O , 54-C ) :   1.6721 
B(  1-O , 81-H ) :   0.1155 B(  2-N ,  4-C ) :   2.0525 B(  2-N , 18-C ) :   0.8960 
B(  3-N ,  5-C ) :   0.9597 B(  3-N , 31-C ) :   0.9864 B(  3-N , 66-H ) :   0.8535 
B(  4-C ,  5-C ) :   0.9313 B(  5-C ,  6-H ) :   0.9598 B(  5-C ,  7-C ) :   0.8473 
B(  7-C ,  8-C ) :   1.3421 B(  7-C , 16-C ) :   1.3493 B(  8-C ,  9-H ) :   0.9816 
B(  8-C , 10-C ) :   1.4187 B( 10-C , 11-H ) :   0.9732 B( 10-C , 12-C ) :   1.3807 
B( 12-C , 13-H ) :   0.9703 B( 12-C , 14-C ) :   1.3895 B( 14-C , 15-H ) :   0.9761 
B( 14-C , 16-C ) :   1.4221 B( 16-C , 17-H ) :   0.9561 B( 18-C , 19-C ) :   0.9622 
B( 18-C , 23-C ) :   0.9664 B( 18-C , 27-C ) :   0.9742 B( 19-C , 20-H ) :   0.9682 
B( 19-C , 21-H ) :   0.9693 B( 19-C , 22-H ) :   0.9701 B( 23-C , 24-H ) :   0.9655 
B( 23-C , 25-H ) :   0.9601 B( 23-C , 26-H ) :   0.9649 B( 27-C , 28-H ) :   0.9577 
B( 27-C , 29-H ) :   0.9586 B( 27-C , 30-H ) :   0.9673 B( 31-C , 32-C ) :   1.3954 
B( 31-C , 39-C ) :   1.3615 B( 32-C , 33-C ) :   1.2963 B( 32-C , 41-C ) :   0.9643 
B( 33-C , 34-H ) :   0.9690 B( 33-C , 35-C ) :   1.4102 B( 35-C , 36-H ) :   0.9801 
B( 35-C , 37-C ) :   1.3971 B( 37-C , 38-H ) :   0.9754 B( 37-C , 39-C ) :   1.3837 
B( 39-C , 40-H ) :   0.9893 B( 41-C , 42-C ) :   0.9589 B( 41-C , 46-C ) :   0.9244 
B( 41-C , 50-C ) :   0.9484 B( 42-C , 43-H ) :   0.9662 B( 42-C , 44-H ) :   0.9590 
B( 42-C , 45-H ) :   0.9589 B( 46-C , 47-H ) :   0.9753 B( 46-C , 48-H ) :   0.9605 
B( 46-C , 49-H ) :   0.9651 B( 50-C , 51-H ) :   0.9689 B( 50-C , 52-H ) :   0.9651 
B( 50-C , 53-H ) :   0.9654 B( 54-C , 55-C ) :   0.9912 B( 55-C , 56-C ) :   1.3421 
B( 55-C , 64-C ) :   1.3198 B( 56-C , 57-H ) :   0.9570 B( 56-C , 58-C ) :   1.4336 
B( 58-C , 59-H ) :   0.9685 B( 58-C , 60-C ) :   1.3842 B( 60-C , 61-H ) :   0.9639 
B( 60-C , 62-C ) :   1.3855 B( 62-C , 63-H ) :   0.9693 B( 62-C , 64-C ) :   1.4324 
B( 64-C , 65-H ) :   0.9607 B( 67-O , 68-C ) :   1.8083 B( 68-C , 69-C ) :   0.9976 
B( 68-C , 80-O ) :   1.2593 B( 69-C , 70-C ) :   1.3351 B( 69-C , 78-C ) :   1.3489 
B( 70-C , 71-H ) :   0.9600 B( 70-C , 72-C ) :   1.4299 B( 72-C , 73-H ) :   0.9675 
B( 72-C , 74-C ) :   1.3894 B( 74-C , 75-H ) :   0.9636 B( 74-C , 76-C ) :   1.3919 
B( 76-C , 77-H ) :   0.9667 B( 76-C , 78-C ) :   1.4267 B( 78-C , 79-H ) :   0.9608 
B( 80-O , 81-H ) :   0.7729 

-------
TIMINGS
-------

Total SCF time: 0 days 0 hours 8 min 14 sec 

Total time                  ....     494.939 sec
Sum of individual times     ....     478.528 sec  ( 96.7%)

Fock matrix formation       ....     441.231 sec  ( 89.1%)
  Split-RI-J                ....      39.713 sec  (  9.0% of F)
  Chain of spheres X        ....     285.018 sec  ( 64.6% of F)
  XC integration            ....      38.021 sec  (  8.6% of F)
    Basis function eval.    ....       3.460 sec  (  9.1% of XC)
    Density eval.           ....       9.962 sec  ( 26.2% of XC)
    XC-Functional eval.     ....       0.467 sec  (  1.2% of XC)
    XC-Potential eval.      ....       5.113 sec  ( 13.4% of XC)
Diagonalization             ....       4.911 sec  (  1.0%)
Density matrix formation    ....       1.196 sec  (  0.2%)
Population analysis         ....       1.905 sec  (  0.4%)
Initial guess               ....       3.860 sec  (  0.8%)
Orbital Transformation      ....       0.000 sec  (  0.0%)
Orbital Orthonormalization  ....       0.000 sec  (  0.0%)
DIIS solution               ....       6.007 sec  (  1.2%)
SOSCF solution              ....       6.326 sec  (  1.3%)
Grid generation             ....      13.091 sec  (  2.6%)

Maximum memory used throughout the entire SCF-calculation: 593.4 MB
[1710950515.025168] [node055:682673:0]          mpool.c:43   UCX  WARN  object 0x13313240 was not returned to mpool ucp_requests
[1710950515.025187] [node055:682673:0]          mpool.c:43   UCX  WARN  object 0x13313400 was not returned to mpool ucp_requests
[1710950515.025192] [node055:682673:0]          mpool.c:43   UCX  WARN  object 0x133135c0 was not returned to mpool ucp_requests
[1710950515.025195] [node055:682673:0]          mpool.c:43   UCX  WARN  object 0x13313780 was not returned to mpool ucp_requests
[1710950515.025200] [node055:682673:0]          mpool.c:43   UCX  WARN  object 0x13313940 was not returned to mpool ucp_requests
[1710950515.025202] [node055:682673:0]          mpool.c:43   UCX  WARN  object 0x13313b00 was not returned to mpool ucp_requests
[1710950515.025206] [node055:682673:0]          mpool.c:43   UCX  WARN  object 0x13313cc0 was not returned to mpool ucp_requests
[1710950515.025210] [node055:682673:0]          mpool.c:43   UCX  WARN  object 0x13313e80 was not returned to mpool ucp_requests
[1710950515.025212] [node055:682673:0]          mpool.c:43   UCX  WARN  object 0x13314040 was not returned to mpool ucp_requests
[1710950515.030145] [node055:682657:0]          mpool.c:43   UCX  WARN  object 0x13b8b180 was not returned to mpool ucp_requests
[1710950515.030161] [node055:682657:0]          mpool.c:43   UCX  WARN  object 0x13b8b340 was not returned to mpool ucp_requests
[1710950515.030167] [node055:682657:0]          mpool.c:43   UCX  WARN  object 0x13b8b500 was not returned to mpool ucp_requests
[1710950515.030171] [node055:682657:0]          mpool.c:43   UCX  WARN  object 0x13b8b6c0 was not returned to mpool ucp_requests
[1710950515.030175] [node055:682657:0]          mpool.c:43   UCX  WARN  object 0x13b8b880 was not returned to mpool ucp_requests
[1710950515.030179] [node055:682657:0]          mpool.c:43   UCX  WARN  object 0x13b8ba40 was not returned to mpool ucp_requests
[1710950515.030181] [node055:682657:0]          mpool.c:43   UCX  WARN  object 0x13b8bc00 was not returned to mpool ucp_requests
[1710950515.030184] [node055:682657:0]          mpool.c:43   UCX  WARN  object 0x13b8bdc0 was not returned to mpool ucp_requests
[1710950515.030187] [node055:682657:0]          mpool.c:43   UCX  WARN  object 0x13b8bf80 was not returned to mpool ucp_requests
[1710950515.048168] [node055:682674:0]          mpool.c:43   UCX  WARN  object 0x13de0280 was not returned to mpool ucp_requests
[1710950515.048181] [node055:682674:0]          mpool.c:43   UCX  WARN  object 0x13de0440 was not returned to mpool ucp_requests
[1710950515.048186] [node055:682674:0]          mpool.c:43   UCX  WARN  object 0x13de0600 was not returned to mpool ucp_requests
[1710950515.048189] [node055:682674:0]          mpool.c:43   UCX  WARN  object 0x13de07c0 was not returned to mpool ucp_requests
[1710950515.048193] [node055:682674:0]          mpool.c:43   UCX  WARN  object 0x13de0980 was not returned to mpool ucp_requests
[1710950515.048196] [node055:682674:0]          mpool.c:43   UCX  WARN  object 0x13de0b40 was not returned to mpool ucp_requests
[1710950515.048200] [node055:682674:0]          mpool.c:43   UCX  WARN  object 0x13de0d00 was not returned to mpool ucp_requests
[1710950515.048204] [node055:682674:0]          mpool.c:43   UCX  WARN  object 0x13de0ec0 was not returned to mpool ucp_requests
[1710950515.048207] [node055:682674:0]          mpool.c:43   UCX  WARN  object 0x13de1080 was not returned to mpool ucp_requests
[1710950515.050171] [node055:682667:0]          mpool.c:43   UCX  WARN  object 0x1463df80 was not returned to mpool ucp_requests
[1710950515.050186] [node055:682667:0]          mpool.c:43   UCX  WARN  object 0x1463e140 was not returned to mpool ucp_requests
[1710950515.050189] [node055:682667:0]          mpool.c:43   UCX  WARN  object 0x1463e300 was not returned to mpool ucp_requests
[1710950515.050192] [node055:682667:0]          mpool.c:43   UCX  WARN  object 0x1463e4c0 was not returned to mpool ucp_requests
[1710950515.050194] [node055:682667:0]          mpool.c:43   UCX  WARN  object 0x1463e680 was not returned to mpool ucp_requests
[1710950515.050197] [node055:682667:0]          mpool.c:43   UCX  WARN  object 0x1463e840 was not returned to mpool ucp_requests
[1710950515.050199] [node055:682667:0]          mpool.c:43   UCX  WARN  object 0x1463ea00 was not returned to mpool ucp_requests
[1710950515.050202] [node055:682667:0]          mpool.c:43   UCX  WARN  object 0x1463ebc0 was not returned to mpool ucp_requests
[1710950515.050204] [node055:682667:0]          mpool.c:43   UCX  WARN  object 0x1463ed80 was not returned to mpool ucp_requests
[1710950515.050206] [node055:682667:0]          mpool.c:43   UCX  WARN  object 0x1463ef40 was not returned to mpool ucp_requests
[1710950515.050209] [node055:682667:0]          mpool.c:43   UCX  WARN  object 0x1463f100 was not returned to mpool ucp_requests
[1710950515.057141] [node055:682661:0]          mpool.c:43   UCX  WARN  object 0x1396eec0 was not returned to mpool ucp_requests
[1710950515.057154] [node055:682661:0]          mpool.c:43   UCX  WARN  object 0x1396f080 was not returned to mpool ucp_requests
[1710950515.057159] [node055:682661:0]          mpool.c:43   UCX  WARN  object 0x1396f240 was not returned to mpool ucp_requests
[1710950515.057162] [node055:682661:0]          mpool.c:43   UCX  WARN  object 0x1396f400 was not returned to mpool ucp_requests
[1710950515.057165] [node055:682661:0]          mpool.c:43   UCX  WARN  object 0x1396f5c0 was not returned to mpool ucp_requests
[1710950515.057167] [node055:682661:0]          mpool.c:43   UCX  WARN  object 0x1396f780 was not returned to mpool ucp_requests
[1710950515.057170] [node055:682661:0]          mpool.c:43   UCX  WARN  object 0x1396f940 was not returned to mpool ucp_requests
[1710950515.057172] [node055:682661:0]          mpool.c:43   UCX  WARN  object 0x1396fb00 was not returned to mpool ucp_requests
[1710950515.057175] [node055:682661:0]          mpool.c:43   UCX  WARN  object 0x1396fcc0 was not returned to mpool ucp_requests
[1710950515.057177] [node055:682661:0]          mpool.c:43   UCX  WARN  object 0x1396fe80 was not returned to mpool ucp_requests
[1710950515.059305] [node055:682672:0]          mpool.c:43   UCX  WARN  object 0x138d4280 was not returned to mpool ucp_requests
[1710950515.059321] [node055:682672:0]          mpool.c:43   UCX  WARN  object 0x138d4440 was not returned to mpool ucp_requests
[1710950515.059326] [node055:682672:0]          mpool.c:43   UCX  WARN  object 0x138d4600 was not returned to mpool ucp_requests
[1710950515.059330] [node055:682672:0]          mpool.c:43   UCX  WARN  object 0x138d47c0 was not returned to mpool ucp_requests
[1710950515.059334] [node055:682672:0]          mpool.c:43   UCX  WARN  object 0x138d4980 was not returned to mpool ucp_requests
[1710950515.059338] [node055:682672:0]          mpool.c:43   UCX  WARN  object 0x138d4b40 was not returned to mpool ucp_requests
[1710950515.059341] [node055:682672:0]          mpool.c:43   UCX  WARN  object 0x138d4d00 was not returned to mpool ucp_requests
[1710950515.059345] [node055:682672:0]          mpool.c:43   UCX  WARN  object 0x138d4ec0 was not returned to mpool ucp_requests
[1710950515.059348] [node055:682672:0]          mpool.c:43   UCX  WARN  object 0x138d5080 was not returned to mpool ucp_requests
[1710950515.062060] [node055:682668:0]          mpool.c:43   UCX  WARN  object 0x12b5ed00 was not returned to mpool ucp_requests
[1710950515.062073] [node055:682668:0]          mpool.c:43   UCX  WARN  object 0x12b5eec0 was not returned to mpool ucp_requests
[1710950515.062077] [node055:682668:0]          mpool.c:43   UCX  WARN  object 0x12b5f080 was not returned to mpool ucp_requests
[1710950515.062081] [node055:682668:0]          mpool.c:43   UCX  WARN  object 0x12b5f240 was not returned to mpool ucp_requests
[1710950515.062085] [node055:682668:0]          mpool.c:43   UCX  WARN  object 0x12b5f400 was not returned to mpool ucp_requests
[1710950515.062088] [node055:682668:0]          mpool.c:43   UCX  WARN  object 0x12b5f5c0 was not returned to mpool ucp_requests
[1710950515.062092] [node055:682668:0]          mpool.c:43   UCX  WARN  object 0x12b5f780 was not returned to mpool ucp_requests
[1710950515.062096] [node055:682668:0]          mpool.c:43   UCX  WARN  object 0x12b5f940 was not returned to mpool ucp_requests
[1710950515.062099] [node055:682668:0]          mpool.c:43   UCX  WARN  object 0x12b5fb00 was not returned to mpool ucp_requests
[1710950515.062102] [node055:682668:0]          mpool.c:43   UCX  WARN  object 0x12b5fcc0 was not returned to mpool ucp_requests
[1710950515.062106] [node055:682668:0]          mpool.c:43   UCX  WARN  object 0x12b5fe80 was not returned to mpool ucp_requests
[1710950515.068153] [node055:682658:0]          mpool.c:43   UCX  WARN  object 0x147beec0 was not returned to mpool ucp_requests
[1710950515.068165] [node055:682658:0]          mpool.c:43   UCX  WARN  object 0x147bf080 was not returned to mpool ucp_requests
[1710950515.068169] [node055:682658:0]          mpool.c:43   UCX  WARN  object 0x147bf240 was not returned to mpool ucp_requests
[1710950515.068172] [node055:682658:0]          mpool.c:43   UCX  WARN  object 0x147bf400 was not returned to mpool ucp_requests
[1710950515.068177] [node055:682658:0]          mpool.c:43   UCX  WARN  object 0x147bf5c0 was not returned to mpool ucp_requests
[1710950515.068180] [node055:682658:0]          mpool.c:43   UCX  WARN  object 0x147bf780 was not returned to mpool ucp_requests
[1710950515.068183] [node055:682658:0]          mpool.c:43   UCX  WARN  object 0x147bf940 was not returned to mpool ucp_requests
[1710950515.068187] [node055:682658:0]          mpool.c:43   UCX  WARN  object 0x147bfb00 was not returned to mpool ucp_requests
[1710950515.068190] [node055:682658:0]          mpool.c:43   UCX  WARN  object 0x147bfcc0 was not returned to mpool ucp_requests
[1710950515.068193] [node055:682658:0]          mpool.c:43   UCX  WARN  object 0x147bfe80 was not returned to mpool ucp_requests
[1710950515.092134] [node055:682662:0]          mpool.c:43   UCX  WARN  object 0x13c14000 was not returned to mpool ucp_requests
[1710950515.092145] [node055:682662:0]          mpool.c:43   UCX  WARN  object 0x13c141c0 was not returned to mpool ucp_requests
[1710950515.092150] [node055:682662:0]          mpool.c:43   UCX  WARN  object 0x13c14380 was not returned to mpool ucp_requests
[1710950515.092153] [node055:682662:0]          mpool.c:43   UCX  WARN  object 0x13c14540 was not returned to mpool ucp_requests
[1710950515.092157] [node055:682662:0]          mpool.c:43   UCX  WARN  object 0x13c14700 was not returned to mpool ucp_requests
[1710950515.092160] [node055:682662:0]          mpool.c:43   UCX  WARN  object 0x13c148c0 was not returned to mpool ucp_requests
[1710950515.092164] [node055:682662:0]          mpool.c:43   UCX  WARN  object 0x13c14a80 was not returned to mpool ucp_requests
[1710950515.092167] [node055:682662:0]          mpool.c:43   UCX  WARN  object 0x13c14c40 was not returned to mpool ucp_requests
[1710950515.092171] [node055:682662:0]          mpool.c:43   UCX  WARN  object 0x13c14e00 was not returned to mpool ucp_requests
[1710950515.092174] [node055:682662:0]          mpool.c:43   UCX  WARN  object 0x13c14fc0 was not returned to mpool ucp_requests
[1710950515.103447] [node055:682669:0]          mpool.c:43   UCX  WARN  object 0x1338cf80 was not returned to mpool ucp_requests
[1710950515.103458] [node055:682669:0]          mpool.c:43   UCX  WARN  object 0x1338d140 was not returned to mpool ucp_requests
[1710950515.103463] [node055:682669:0]          mpool.c:43   UCX  WARN  object 0x1338d300 was not returned to mpool ucp_requests
[1710950515.103468] [node055:682669:0]          mpool.c:43   UCX  WARN  object 0x1338d4c0 was not returned to mpool ucp_requests
[1710950515.103473] [node055:682669:0]          mpool.c:43   UCX  WARN  object 0x1338d680 was not returned to mpool ucp_requests
[1710950515.103476] [node055:682669:0]          mpool.c:43   UCX  WARN  object 0x1338d840 was not returned to mpool ucp_requests
[1710950515.103478] [node055:682669:0]          mpool.c:43   UCX  WARN  object 0x1338da00 was not returned to mpool ucp_requests
[1710950515.103487] [node055:682669:0]          mpool.c:43   UCX  WARN  object 0x1338dbc0 was not returned to mpool ucp_requests
[1710950515.103491] [node055:682669:0]          mpool.c:43   UCX  WARN  object 0x1338dd80 was not returned to mpool ucp_requests
[1710950515.103494] [node055:682669:0]          mpool.c:43   UCX  WARN  object 0x1338df40 was not returned to mpool ucp_requests
[1710950515.103496] [node055:682669:0]          mpool.c:43   UCX  WARN  object 0x1338e100 was not returned to mpool ucp_requests
[1710950515.106102] [node055:682663:0]          mpool.c:43   UCX  WARN  object 0x13e6b080 was not returned to mpool ucp_requests
[1710950515.106112] [node055:682663:0]          mpool.c:43   UCX  WARN  object 0x13e6b240 was not returned to mpool ucp_requests
[1710950515.106118] [node055:682663:0]          mpool.c:43   UCX  WARN  object 0x13e6b400 was not returned to mpool ucp_requests
[1710950515.106122] [node055:682663:0]          mpool.c:43   UCX  WARN  object 0x13e6b5c0 was not returned to mpool ucp_requests
[1710950515.106126] [node055:682663:0]          mpool.c:43   UCX  WARN  object 0x13e6b780 was not returned to mpool ucp_requests
[1710950515.106129] [node055:682663:0]          mpool.c:43   UCX  WARN  object 0x13e6b940 was not returned to mpool ucp_requests
[1710950515.106133] [node055:682663:0]          mpool.c:43   UCX  WARN  object 0x13e6bb00 was not returned to mpool ucp_requests
[1710950515.106136] [node055:682663:0]          mpool.c:43   UCX  WARN  object 0x13e6bcc0 was not returned to mpool ucp_requests
[1710950515.106140] [node055:682663:0]          mpool.c:43   UCX  WARN  object 0x13e6be80 was not returned to mpool ucp_requests
[1710950515.106143] [node055:682663:0]          mpool.c:43   UCX  WARN  object 0x13e6c040 was not returned to mpool ucp_requests
[1710950515.106260] [node055:682666:0]          mpool.c:43   UCX  WARN  object 0x13f7c040 was not returned to mpool ucp_requests
[1710950515.106272] [node055:682666:0]          mpool.c:43   UCX  WARN  object 0x13f7c200 was not returned to mpool ucp_requests
[1710950515.106276] [node055:682666:0]          mpool.c:43   UCX  WARN  object 0x13f7c3c0 was not returned to mpool ucp_requests
[1710950515.106280] [node055:682666:0]          mpool.c:43   UCX  WARN  object 0x13f7c580 was not returned to mpool ucp_requests
[1710950515.106284] [node055:682666:0]          mpool.c:43   UCX  WARN  object 0x13f7c740 was not returned to mpool ucp_requests
[1710950515.106287] [node055:682666:0]          mpool.c:43   UCX  WARN  object 0x13f7c900 was not returned to mpool ucp_requests
[1710950515.106291] [node055:682666:0]          mpool.c:43   UCX  WARN  object 0x13f7cac0 was not returned to mpool ucp_requests
[1710950515.107337] [node055:682664:0]          mpool.c:43   UCX  WARN  object 0x1343bfc0 was not returned to mpool ucp_requests
[1710950515.107350] [node055:682664:0]          mpool.c:43   UCX  WARN  object 0x1343c180 was not returned to mpool ucp_requests
[1710950515.107355] [node055:682664:0]          mpool.c:43   UCX  WARN  object 0x1343c340 was not returned to mpool ucp_requests
[1710950515.107358] [node055:682664:0]          mpool.c:43   UCX  WARN  object 0x1343c500 was not returned to mpool ucp_requests
[1710950515.107363] [node055:682664:0]          mpool.c:43   UCX  WARN  object 0x1343c6c0 was not returned to mpool ucp_requests
[1710950515.107366] [node055:682664:0]          mpool.c:43   UCX  WARN  object 0x1343c880 was not returned to mpool ucp_requests
[1710950515.107369] [node055:682664:0]          mpool.c:43   UCX  WARN  object 0x1343ca40 was not returned to mpool ucp_requests
[1710950515.107372] [node055:682664:0]          mpool.c:43   UCX  WARN  object 0x1343cc00 was not returned to mpool ucp_requests
[1710950515.107376] [node055:682664:0]          mpool.c:43   UCX  WARN  object 0x1343cdc0 was not returned to mpool ucp_requests
[1710950515.107380] [node055:682664:0]          mpool.c:43   UCX  WARN  object 0x1343cf80 was not returned to mpool ucp_requests
[1710950515.107091] [node055:682665:0]          mpool.c:43   UCX  WARN  object 0x1490f0c0 was not returned to mpool ucp_requests
[1710950515.107104] [node055:682665:0]          mpool.c:43   UCX  WARN  object 0x1490f280 was not returned to mpool ucp_requests
[1710950515.107108] [node055:682665:0]          mpool.c:43   UCX  WARN  object 0x1490f440 was not returned to mpool ucp_requests
[1710950515.107111] [node055:682665:0]          mpool.c:43   UCX  WARN  object 0x1490f600 was not returned to mpool ucp_requests
[1710950515.107114] [node055:682665:0]          mpool.c:43   UCX  WARN  object 0x1490f7c0 was not returned to mpool ucp_requests
[1710950515.107117] [node055:682665:0]          mpool.c:43   UCX  WARN  object 0x1490f980 was not returned to mpool ucp_requests
[1710950515.107119] [node055:682665:0]          mpool.c:43   UCX  WARN  object 0x1490fb40 was not returned to mpool ucp_requests
[1710950515.107122] [node055:682665:0]          mpool.c:43   UCX  WARN  object 0x1490fd00 was not returned to mpool ucp_requests
[1710950515.107125] [node055:682665:0]          mpool.c:43   UCX  WARN  object 0x1490fec0 was not returned to mpool ucp_requests
[1710950515.107128] [node055:682665:0]          mpool.c:43   UCX  WARN  object 0x14910080 was not returned to mpool ucp_requests
[1710950515.106433] [node055:682670:0]          mpool.c:43   UCX  WARN  object 0x13b82ec0 was not returned to mpool ucp_requests
[1710950515.106445] [node055:682670:0]          mpool.c:43   UCX  WARN  object 0x13b83080 was not returned to mpool ucp_requests
[1710950515.106449] [node055:682670:0]          mpool.c:43   UCX  WARN  object 0x13b83240 was not returned to mpool ucp_requests
[1710950515.106453] [node055:682670:0]          mpool.c:43   UCX  WARN  object 0x13b83400 was not returned to mpool ucp_requests
[1710950515.106456] [node055:682670:0]          mpool.c:43   UCX  WARN  object 0x13b835c0 was not returned to mpool ucp_requests
[1710950515.106459] [node055:682670:0]          mpool.c:43   UCX  WARN  object 0x13b83780 was not returned to mpool ucp_requests
[1710950515.106463] [node055:682670:0]          mpool.c:43   UCX  WARN  object 0x13b83940 was not returned to mpool ucp_requests
[1710950515.106465] [node055:682670:0]          mpool.c:43   UCX  WARN  object 0x13b83b00 was not returned to mpool ucp_requests
[1710950515.106469] [node055:682670:0]          mpool.c:43   UCX  WARN  object 0x13b83cc0 was not returned to mpool ucp_requests
[1710950515.106472] [node055:682670:0]          mpool.c:43   UCX  WARN  object 0x13b83e80 was not returned to mpool ucp_requests
[1710950515.106476] [node055:682670:0]          mpool.c:43   UCX  WARN  object 0x13b84040 was not returned to mpool ucp_requests
[1710950515.107348] [node055:682671:0]          mpool.c:43   UCX  WARN  object 0x133ee280 was not returned to mpool ucp_requests
[1710950515.107362] [node055:682671:0]          mpool.c:43   UCX  WARN  object 0x133ee440 was not returned to mpool ucp_requests
[1710950515.107367] [node055:682671:0]          mpool.c:43   UCX  WARN  object 0x133ee600 was not returned to mpool ucp_requests
[1710950515.107370] [node055:682671:0]          mpool.c:43   UCX  WARN  object 0x133ee7c0 was not returned to mpool ucp_requests
[1710950515.107373] [node055:682671:0]          mpool.c:43   UCX  WARN  object 0x133ee980 was not returned to mpool ucp_requests
[1710950515.107376] [node055:682671:0]          mpool.c:43   UCX  WARN  object 0x133eeb40 was not returned to mpool ucp_requests
[1710950515.107379] [node055:682671:0]          mpool.c:43   UCX  WARN  object 0x133eed00 was not returned to mpool ucp_requests
[1710950515.107383] [node055:682671:0]          mpool.c:43   UCX  WARN  object 0x133eeec0 was not returned to mpool ucp_requests
[1710950515.107386] [node055:682671:0]          mpool.c:43   UCX  WARN  object 0x133ef080 was not returned to mpool ucp_requests
[1710950515.106295] [node055:682666:0]          mpool.c:43   UCX  WARN  object 0x13f7cc80 was not returned to mpool ucp_requests
[1710950515.106298] [node055:682666:0]          mpool.c:43   UCX  WARN  object 0x13f7ce40 was not returned to mpool ucp_requests
[1710950515.106301] [node055:682666:0]          mpool.c:43   UCX  WARN  object 0x13f7d000 was not returned to mpool ucp_requests
[1710950515.106349] [node055:682656:0]          mpool.c:43   UCX  WARN  object 0x12b42c40 was not returned to mpool ucp_requests
[1710950515.106368] [node055:682656:0]          mpool.c:43   UCX  WARN  object 0x12b43180 was not returned to mpool ucp_requests
[1710950515.106372] [node055:682656:0]          mpool.c:43   UCX  WARN  object 0x12b43340 was not returned to mpool ucp_requests
[1710950515.106376] [node055:682656:0]          mpool.c:43   UCX  WARN  object 0x12b43500 was not returned to mpool ucp_requests
[1710950515.106379] [node055:682656:0]          mpool.c:43   UCX  WARN  object 0x12b436c0 was not returned to mpool ucp_requests
[1710950515.106383] [node055:682656:0]          mpool.c:43   UCX  WARN  object 0x12b43880 was not returned to mpool ucp_requests
[1710950515.106386] [node055:682656:0]          mpool.c:43   UCX  WARN  object 0x12b43c00 was not returned to mpool ucp_requests
[1710950515.106389] [node055:682656:0]          mpool.c:43   UCX  WARN  object 0x12b43dc0 was not returned to mpool ucp_requests
[1710950515.106393] [node055:682656:0]          mpool.c:43   UCX  WARN  object 0x12b43f80 was not returned to mpool ucp_requests
[1710950515.106363] [node055:682659:0]          mpool.c:43   UCX  WARN  object 0x13b84ec0 was not returned to mpool ucp_requests
[1710950515.106374] [node055:682659:0]          mpool.c:43   UCX  WARN  object 0x13b85080 was not returned to mpool ucp_requests
[1710950515.106379] [node055:682659:0]          mpool.c:43   UCX  WARN  object 0x13b85240 was not returned to mpool ucp_requests
[1710950515.106382] [node055:682659:0]          mpool.c:43   UCX  WARN  object 0x13b85400 was not returned to mpool ucp_requests
[1710950515.106386] [node055:682659:0]          mpool.c:43   UCX  WARN  object 0x13b855c0 was not returned to mpool ucp_requests
[1710950515.106389] [node055:682659:0]          mpool.c:43   UCX  WARN  object 0x13b85780 was not returned to mpool ucp_requests
[1710950515.106392] [node055:682659:0]          mpool.c:43   UCX  WARN  object 0x13b85940 was not returned to mpool ucp_requests
[1710950515.106396] [node055:682659:0]          mpool.c:43   UCX  WARN  object 0x13b85b00 was not returned to mpool ucp_requests
[1710950515.106399] [node055:682659:0]          mpool.c:43   UCX  WARN  object 0x13b85cc0 was not returned to mpool ucp_requests
[1710950515.106402] [node055:682659:0]          mpool.c:43   UCX  WARN  object 0x13b85e80 was not returned to mpool ucp_requests
[1710950515.106451] [node055:682660:0]          mpool.c:43   UCX  WARN  object 0x1360bec0 was not returned to mpool ucp_requests
[1710950515.106463] [node055:682660:0]          mpool.c:43   UCX  WARN  object 0x1360c080 was not returned to mpool ucp_requests
[1710950515.106468] [node055:682660:0]          mpool.c:43   UCX  WARN  object 0x1360c240 was not returned to mpool ucp_requests
[1710950515.106472] [node055:682660:0]          mpool.c:43   UCX  WARN  object 0x1360c400 was not returned to mpool ucp_requests
[1710950515.106476] [node055:682660:0]          mpool.c:43   UCX  WARN  object 0x1360c5c0 was not returned to mpool ucp_requests
[1710950515.106489] [node055:682660:0]          mpool.c:43   UCX  WARN  object 0x1360c780 was not returned to mpool ucp_requests
[1710950515.106492] [node055:682660:0]          mpool.c:43   UCX  WARN  object 0x1360c940 was not returned to mpool ucp_requests
[1710950515.106496] [node055:682660:0]          mpool.c:43   UCX  WARN  object 0x1360cb00 was not returned to mpool ucp_requests
[1710950515.106500] [node055:682660:0]          mpool.c:43   UCX  WARN  object 0x1360ccc0 was not returned to mpool ucp_requests
[1710950515.106504] [node055:682660:0]          mpool.c:43   UCX  WARN  object 0x1360ce80 was not returned to mpool ucp_requests


-------------------------------------------------------------------------------
                          DFT DISPERSION CORRECTION                            
                                                                               
                              DFTD3 V3.1  Rev 1                                
                          USING Becke-Johnson damping                          
-------------------------------------------------------------------------------
The PBE0 functional is recognized
Active option DFTDOPT                   ...         4   

molecular C6(AA) [au] = 70569.433918 


            DFT-D V3
 parameters
 s6 scaling factor         :     1.0000 
 a1 scaling factor         :     0.4145 
 s8 scaling factor         :     1.2177 
 a2 scaling factor         :     4.8593 
 ad hoc parameters k1-k3   :    16.0000     1.3333    -4.0000 

 Edisp/kcal,au: -67.704837224611  -0.107894514427 
 E6   /kcal   : -43.748486576 
 E8   /kcal   : -23.956350648 
 % E8         :  35.383514133 

-------------------------   ----------------
Dispersion correction           -0.107894514
-------------------------   ----------------


-------------------------   --------------------
FINAL SINGLE POINT ENERGY     -1805.013511124211
-------------------------   --------------------


           ************************************************************
           *        Program running with 20 parallel MPI-processes    *
           *              working on a common directory               *
           ************************************************************
------------------------------------------------------------------------------
                         ORCA SCF GRADIENT CALCULATION
------------------------------------------------------------------------------

 ... reading COSX grid (gridx3)
Gradient of the Kohn-Sham DFT energy:
Kohn-Sham wavefunction type      ... RKS
Hartree-Fock exchange scaling    ...    0.250
Number of operators              ...    1
Number of atoms                  ...   82
Basis set dimensions             ... 1542
Integral neglect threshold       ... 2.5e-11
Integral primitive cutoff        ... 2.5e-12
SHARK Integral package           ... ON

Nuc. rep. gradient       (SHARK) ... done (  0.1 sec)
HCore & Overlap gradient (SHARK) ... done (  1.9 sec)
RI-J gradient            (SHARK) ... done (  7.9 sec)
COSX-gradient                    ... done ( 70.2 sec)
Exchange-correlation gradient    ... done
Dispersion correction            ... done

------------------
CARTESIAN GRADIENT
------------------

   1   O   :    0.011955453    0.014087489   -0.020426890
   2   O   :    0.013535961   -0.019053429    0.029338862
   3   N   :    0.031025227   -0.027420792   -0.025390239
   4   N   :   -0.003731144    0.015560248    0.008408702
   5   C   :   -0.062473496    0.000051087    0.020412047
   6   C   :   -0.001941949   -0.003494004   -0.013513704
   7   H   :    0.001647862    0.000674847    0.008343641
   8   C   :    0.000956965   -0.001442438    0.005168936
   9   C   :    0.005572989   -0.001075553   -0.002253212
  10   H   :    0.002456307   -0.000587827   -0.002155646
  11   C   :    0.002661103    0.004199730   -0.005547570
  12   H   :    0.000737530    0.000833249   -0.001612921
  13   C   :    0.000173442    0.001380803   -0.001909721
  14   H   :   -0.000443290    0.000990850   -0.000921391
  15   C   :   -0.006255099    0.003648777   -0.000972865
  16   H   :   -0.001422515    0.001182091   -0.000104252
  17   C   :   -0.004698129    0.000626219    0.000182568
  18   H   :   -0.002296872    0.000813826    0.000458975
  19   C   :   -0.008135848    0.005352255    0.008915885
  20   C   :    0.000330229   -0.001289390   -0.001126794
  21   H   :    0.002113197    0.000967992   -0.001128378
  22   H   :    0.001887572   -0.001525763   -0.001610825
  23   H   :    0.002626160   -0.000180838    0.000325952
  24   C   :    0.004628146   -0.001041989   -0.001373744
  25   H   :   -0.001657654   -0.000039561   -0.000881827
  26   H   :   -0.002454669   -0.000918905   -0.002586546
  27   H   :   -0.001229566    0.001844087   -0.001236714
  28   C   :    0.003996739    0.000372381   -0.002370328
  29   H   :   -0.001402260   -0.003606316    0.000823770
  30   H   :   -0.000250958   -0.000856995   -0.000298869
  31   H   :    0.000006358   -0.000679235    0.002141196
  32   C   :   -0.010687135   -0.010061521   -0.005838707
  33   C   :    0.004859817   -0.008309723   -0.006505574
  34   C   :   -0.003852266    0.006569044    0.009701933
  35   H   :    0.002338480    0.005040439    0.003165726
  36   C   :    0.004600485    0.003444238   -0.001532532
  37   H   :    0.001231554    0.001084558    0.000155002
  38   C   :    0.002681102    0.005474366    0.004460158
  39   H   :    0.000379155    0.001337787    0.000537473
  40   C   :    0.006396063   -0.004052086   -0.002422210
  41   H   :    0.003982113    0.003857606    0.001429300
  42   C   :    0.009217854    0.003816311   -0.003654097
  43   C   :   -0.002133088    0.001360385    0.003243869
  44   H   :   -0.000390621    0.001012113   -0.001987204
  45   H   :   -0.002032865   -0.001562978   -0.003119313
  46   H   :   -0.003146095   -0.001492851   -0.000633777
  47   C   :   -0.001976747   -0.000650089    0.002326967
  48   H   :   -0.000566929   -0.000860493    0.001515279
  49   H   :    0.000184060   -0.003173324    0.000319923
  50   H   :    0.001637191   -0.000994923    0.000822366
  51   C   :   -0.009971667   -0.004383272    0.003412301
  52   H   :   -0.001580292    0.001216498   -0.000720986
  53   H   :    0.000409029   -0.001390819    0.001751099
  54   H   :   -0.004174160    0.000986538    0.004771229
  55   C   :    0.024083195    0.011845808   -0.008736914
  56   C   :    0.001471683    0.002023259   -0.003873333
  57   C   :    0.005498386    0.000449673   -0.000465251
  58   H   :   -0.000817920    0.002115435   -0.003365893
  59   C   :   -0.006676875    0.001776856   -0.003486723
  60   H   :   -0.002242987    0.000960846   -0.001659019
  61   C   :   -0.003913530   -0.000661342    0.000143730
  62   H   :   -0.002237747   -0.000259336    0.000014982
  63   C   :   -0.006623241   -0.002600180    0.002616621
  64   H   :   -0.001781174   -0.001257740    0.001681364
  65   C   :    0.006629091   -0.000137436    0.000632891
  66   H   :   -0.000112802   -0.002222354    0.003518076
  67   H   :    0.012403648   -0.003566080    0.009210396
  68   O   :   -0.009472349    0.006180878   -0.006169256
  69   C   :    0.007307491    0.016372242   -0.001842166
  70   C   :   -0.006162815   -0.005305369   -0.001604976
  71   C   :   -0.005170889    0.003829300   -0.003630702
  72   H   :    0.001100792    0.003523562   -0.000040411
  73   C   :    0.006220999    0.001628001    0.003202575
  74   H   :    0.001801137    0.001482667    0.000712671
  75   C   :    0.003637135   -0.000732443    0.002258424
  76   H   :    0.001731128   -0.000472385    0.001101508
  77   C   :    0.003587746   -0.005764466    0.003332952
  78   H   :    0.000788524   -0.002186493    0.000971063
  79   C   :   -0.004722475    0.000452487   -0.003054571
  80   H   :   -0.001410091   -0.003238284   -0.000167616
  81   O   :   -0.007029402   -0.019349115    0.001629008
  82   H   :   -0.002766910    0.006919614   -0.001696397

Difference to translation invariance:
           :    0.0004425793   -0.0005516962   -0.0004706473

Difference to rotation invariance:
           :   -0.0045059725    0.0030037733   -0.0097721245

Norm of the cartesian gradient     ...    0.1172229450
RMS gradient                       ...    0.0074738620
MAX gradient                       ...    0.0624734965

-------
TIMINGS
-------

Total SCF gradient time            ...      110.466 sec

One electron gradient       ....       1.859 sec  (  1.7%)
RI-J Coulomb gradient       ....       7.883 sec  (  7.1%)
COSX gradient               ....      70.186 sec  ( 63.5%)
XC gradient                 ....      10.455 sec  (  9.5%)
CPCM gradient               ....       3.801 sec  (  3.4%)
   A-Matrix (El+Nuc)        ....       0.950 sec  (  0.9%)
   Potential                ....       2.851 sec  (  2.6%)

Maximum memory used throughout the entire SCFGRAD-calculation: 356.7 MB
------------------------------------------------------------------------------
                         ORCA GEOMETRY RELAXATION STEP
------------------------------------------------------------------------------

Reading the OPT-File                    .... done
Getting information on internals        .... done
Copying old internal coords+grads       .... done
Making the new internal coordinates     .... (new redundants).... done
Validating the new internal coordinates .... (new redundants).... done
Calculating the B-matrix                .... done
Calculating the G,G- and P matrices     .... done
Transforming gradient to internals      .... done
Projecting the internal gradient        .... done
Number of atoms                         ....  82
Number of internal coordinates          .... 440
Current Energy                          .... -1805.013511124 Eh
Current gradient norm                   ....     0.117222945 Eh/bohr
Maximum allowed component of the step   ....  0.150
Current trust radius                    ....  0.300
Evaluating the initial hessian          ....  (Almloef) done
Projecting the Hessian                  .... done
Forming the augmented Hessian           .... done
Diagonalizing the augmented Hessian     .... done
Last element of RFO vector              ....  0.950121544
Lowest eigenvalues of augmented Hessian:
 -0.027626219  0.000748899  0.001335407  0.001798375  0.009215051
Length of the computed step             ....  0.328252600
Warning: the length of the step is outside the trust region - taking restricted step instead
The input lambda is                     ....    -0.027626
   iter:   1  x=   -0.035989  g=    2.122440 f(x)=     0.017750
   iter:   2  x=   -0.038094  g=    1.456427 f(x)=     0.003066
   iter:   3  x=   -0.038187  g=    1.341160 f(x)=     0.000124
   iter:   4  x=   -0.038187  g=    1.336439 f(x)=     0.000000
   iter:   5  x=   -0.038187  g=    1.336430 f(x)=     0.000000
   iter:   6  x=   -0.038187  g=    1.336430 f(x)=     0.000000
The output lambda is                    ....    -0.038187 (6 iterations)
The final length of the internal step   ....  0.300000000
Converting the step to cartesian space:
 Initial RMS(Int)=    0.0143019388
Transforming coordinates:
 Iter   0:  RMS(Cart)=    0.1189094233 RMS(Int)=    0.7910578961
 Iter   1:  RMS(Cart)=    0.0032329894 RMS(Int)=    0.2994848291
 Iter   2:  RMS(Cart)=    0.0001636952 RMS(Int)=    0.0000370047
 Iter   3:  RMS(Cart)=    0.0000629499 RMS(Int)=    0.0000104751
 Iter   4:  RMS(Cart)=    0.0000289096 RMS(Int)=    0.0000047495
 Iter   5:  RMS(Cart)=    0.0000134570 RMS(Int)=    0.0000022186
 Iter   6:  RMS(Cart)=    0.0000062945 RMS(Int)=    0.0000010370
 Iter   7:  RMS(Cart)=    0.0000029423 RMS(Int)=    0.0000004847
 Iter   8:  RMS(Cart)=    0.0000013752 RMS(Int)=    0.0000002266
 Iter   9:  RMS(Cart)=    0.0000006428 RMS(Int)=    0.0000001059
 Iter  10:  RMS(Cart)=    0.0000003004 RMS(Int)=    0.0000000495
 Iter  11:  RMS(Cart)=    0.0000001404 RMS(Int)=    0.0000000231
 Iter  12:  RMS(Cart)=    0.0000000656 RMS(Int)=    0.0000000108
done
Storing new coordinates                 .... done

                                .--------------------.
          ----------------------|Geometry convergence|-------------------------
          Item                value                   Tolerance       Converged
          ---------------------------------------------------------------------
          RMS gradient        0.0053740583            0.0001000000      NO
          MAX gradient        0.0491779612            0.0003000000      NO
          RMS step            0.0143019388            0.0020000000      NO
          MAX step            0.0864016136            0.0040000000      NO
          ........................................................
          Max(Bonds)      0.0457      Max(Angles)    2.86
          Max(Dihed)        2.89      Max(Improp)    0.00
          ---------------------------------------------------------------------

The optimization has not yet converged - more geometry cycles are needed


    ---------------------------------------------------------------------------
                         Redundant Internal Coordinates
                            (Angstroem and degrees)

        Definition                    Value    dE/dq     Step     New-Value
    ----------------------------------------------------------------------------
     1. B(C   4,N   2)                1.2866  0.049178 -0.0305    1.2561   
     2. B(C   4,O   0)                1.3514 -0.032173  0.0258    1.3772   
     3. B(C   5,C   4)                1.5501  0.021700 -0.0295    1.5207   
     4. B(C   5,N   3)                1.4897  0.023962 -0.0297    1.4599   
     5. B(H   6,C   5)                1.0984  0.002587 -0.0035    1.0949   
     6. B(C   7,C   5)                1.5301  0.014504 -0.0186    1.5114   
     7. B(C   8,C   7)                1.4063  0.013803 -0.0118    1.3945   
     8. B(H   9,C   8)                1.0889  0.002610 -0.0035    1.0854   
     9. B(C  10,C   8)                1.3960  0.008984 -0.0073    1.3887   
    10. B(H  11,C  10)                1.0869  0.001849 -0.0024    1.0844   
    11. B(C  12,C  10)                1.3927  0.004341 -0.0033    1.3894   
    12. B(H  13,C  12)                1.0866  0.001426 -0.0019    1.0847   
    13. B(C  14,C  12)                1.3928  0.005207 -0.0040    1.3888   
    14. B(H  15,C  14)                1.0868  0.001788 -0.0024    1.0844   
    15. B(C  16,C   7)                1.4031  0.012820 -0.0109    1.3923   
    16. B(C  16,C  14)                1.3960  0.008150 -0.0066    1.3894   
    17. B(H  17,C  16)                1.0864  0.001606 -0.0021    1.0843   
    18. B(C  18,N   2)                1.4646  0.000659 -0.0016    1.4630   
    19. B(C  19,C  18)                1.5416  0.007992 -0.0107    1.5310   
    20. B(H  20,C  19)                1.0965  0.002035 -0.0028    1.0937   
    21. B(H  21,C  19)                1.0957  0.002155 -0.0029    1.0928   
    22. B(H  22,C  19)                1.0965  0.002045 -0.0028    1.0938   
    23. B(C  23,C  18)                1.5327  0.004996 -0.0065    1.5262   
    24. B(H  24,C  23)                1.0938  0.001283 -0.0017    1.0921   
    25. B(H  25,C  23)                1.0961  0.002357 -0.0032    1.0929   
    26. B(H  26,C  23)                1.0960  0.001881 -0.0025    1.0935   
    27. B(C  27,C  18)                1.5292  0.004364 -0.0042    1.5249   
    28. B(H  28,C  27)                1.0961  0.002435 -0.0033    1.0928   
    29. B(H  29,C  27)                1.0921  0.000131 -0.0002    1.0919   
    30. B(H  30,C  27)                1.0955  0.003480 -0.0024    1.0931   
    31. B(C  31,N   3)                1.4202  0.004068 -0.0039    1.4163   
    32. B(C  32,C  31)                1.4281  0.014008 -0.0138    1.4142   
    33. B(C  33,C  32)                1.4180  0.020838 -0.0185    1.3995   
    34. B(H  34,C  33)                1.0857  0.002496 -0.0033    1.0824   
    35. B(C  35,C  33)                1.3947  0.006410 -0.0051    1.3896   
    36. B(H  36,C  35)                1.0863  0.001187 -0.0016    1.0847   
    37. B(C  37,C  35)                1.3807 -0.001695  0.0016    1.3823   
    38. B(H  38,C  37)                1.0860  0.000965 -0.0013    1.0847   
    39. B(C  39,C  37)                1.3932  0.008334 -0.0065    1.3867   
    40. B(C  39,C  31)                1.4122  0.014945 -0.0130    1.3992   
    41. B(H  40,C  39)                1.0847  0.000791 -0.0010    1.0837   
    42. B(C  41,C  32)                1.5545  0.015784 -0.0234    1.5311   
    43. B(C  42,C  41)                1.5426  0.007344 -0.0101    1.5324   
    44. B(H  43,C  42)                1.0963  0.001631 -0.0022    1.0941   
    45. B(H  44,C  42)                1.0966  0.001623 -0.0022    1.0944   
    46. B(H  45,C  42)                1.0891  0.000434 -0.0008    1.0883   
    47. B(C  46,C  41)                1.5426  0.006946 -0.0088    1.5338   
    48. B(H  47,C  46)                1.0893 -0.000928  0.0012    1.0905   
    49. B(H  48,C  46)                1.0966  0.001673 -0.0023    1.0943   
    50. B(H  49,C  46)                1.0964  0.002514 -0.0027    1.0937   
    51. B(C  50,C  41)                1.5551  0.013926 -0.0195    1.5356   
    52. B(H  51,C  50)                1.0965  0.001788 -0.0024    1.0941   
    53. B(H  52,C  50)                1.0964  0.001675 -0.0023    1.0941   
    54. B(H  53,C  50)                1.0972  0.003677 -0.0050    1.0922   
    55. B(C  54,O   1)                1.2240  0.027542 -0.0147    1.2093   
    56. B(C  54,O   0)                1.3510  0.005019 -0.0049    1.3461   
    57. B(C  55,C  54)                1.4890  0.010737 -0.0119    1.4771   
    58. B(C  56,C  55)                1.4024  0.008809 -0.0073    1.3951   
    59. B(C  56,H  45)                3.2978  0.000511 -0.0105    3.2873   
    60. B(H  57,C  56)                1.0875  0.003224 -0.0042    1.0833   
    61. B(C  58,C  56)                1.3968  0.011768 -0.0096    1.3872   
    62. B(H  59,C  58)                1.0876  0.002827 -0.0037    1.0839   
    63. B(C  60,C  58)                1.3943  0.005149 -0.0041    1.3902   
    64. B(H  61,C  60)                1.0875  0.002257 -0.0030    1.0846   
    65. B(C  62,C  60)                1.3939  0.004833 -0.0038    1.3900   
    66. B(H  63,C  62)                1.0874  0.002686 -0.0035    1.0839   
    67. B(C  64,C  62)                1.3960  0.011816 -0.0096    1.3864   
    68. B(C  64,C  55)                1.4020  0.008490 -0.0071    1.3949   
    69. B(H  65,C  64)                1.0884  0.003472 -0.0046    1.0838   
    70. B(H  66,N   3)                1.0354  0.009092 -0.0112    1.0242   
    71. B(O  67,H  66)                1.8407 -0.004643  0.0387    1.8795   
    72. B(C  68,O  67)                1.2184  0.007203 -0.0035    1.2150   
    73. B(C  69,C  68)                1.4824  0.001979 -0.0046    1.4779   
    74. B(C  70,C  69)                1.4010  0.006288 -0.0061    1.3949   
    75. B(H  71,H  49)                4.8304  0.001851 -0.0094    4.8210   
    76. B(H  71,C  70)                1.0884  0.003536 -0.0044    1.0840   
    77. B(C  72,C  70)                1.3961  0.011083 -0.0090    1.3871   
    78. B(H  73,C  72)                1.0872  0.002423 -0.0032    1.0840   
    79. B(C  74,C  72)                1.3947  0.006131 -0.0046    1.3901   
    80. B(H  75,C  74)                1.0874  0.002102 -0.0028    1.0846   
    81. B(C  76,C  74)                1.3949  0.006440 -0.0049    1.3901   
    82. B(H  77,C  76)                1.0872  0.002457 -0.0032    1.0840   
    83. B(C  78,C  76)                1.3968  0.010941 -0.0090    1.3878   
    84. B(C  78,C  69)                1.4004  0.006050 -0.0062    1.3943   
    85. B(H  79,H  30)                4.4618  0.001741  0.0006    4.4624   
    86. B(H  79,C  78)                1.0873  0.003749 -0.0043    1.0830   
    87. B(O  80,C  68)                1.3442  0.012116 -0.0096    1.3346   
    88. B(H  81,O   1)                1.5934 -0.009629  0.0457    1.6391   
    89. B(H  81,O  80)                0.9933 -0.003907  0.0021    0.9954   
    90. A(C   4,O   0,C  54)          114.54 -0.020889    2.81    117.35   
    91. A(C  54,O   1,H  81)          165.79 -0.000813   -0.60    165.19   
    92. A(C   4,N   2,C  18)          125.80  0.009720   -1.12    124.68   
    93. A(C   5,N   3,H  66)          104.63 -0.002508    0.50    105.14   
    94. A(C  31,N   3,H  66)          103.87 -0.010444    2.27    106.14   
    95. A(C   5,N   3,C  31)          120.27  0.017732   -2.86    117.42   
    96. A(N   2,C   4,C   5)          120.44  0.002000   -0.48    119.97   
    97. A(O   0,C   4,N   2)          124.53 -0.003815    0.42    124.95   
    98. A(O   0,C   4,C   5)          114.34  0.001944   -0.04    114.30   
    99. A(N   3,C   5,H   6)          108.01 -0.008427    2.27    110.28   
   100. A(H   6,C   5,C   7)          109.26  0.001219    0.14    109.40   
   101. A(C   4,C   5,H   6)          105.35  0.000452    0.23    105.58   
   102. A(N   3,C   5,C   7)          113.87  0.005134   -1.10    112.77   
   103. A(C   4,C   5,C   7)          107.99 -0.003175   -0.25    107.74   
   104. A(N   3,C   5,C   4)          111.99  0.004465   -1.16    110.83   
   105. A(C   5,C   7,C   8)          119.14 -0.001062    0.19    119.32   
   106. A(C   8,C   7,C  16)          118.32 -0.005321    0.63    118.94   
   107. A(C   5,C   7,C  16)          122.47  0.006371   -0.80    121.67   
   108. A(C   7,C   8,C  10)          120.82  0.001500   -0.22    120.60   
   109. A(C   7,C   8,H   9)          120.20  0.001149   -0.17    120.04   
   110. A(H   9,C   8,C  10)          118.98 -0.002650    0.39    119.37   
   111. A(C   8,C  10,H  11)          119.96  0.000574   -0.10    119.86   
   112. A(C   8,C  10,C  12)          120.02  0.000117    0.01    120.04   
   113. A(H  11,C  10,C  12)          120.01 -0.000691    0.09    120.10   
   114. A(C  10,C  12,H  13)          120.06 -0.000760    0.07    120.13   
   115. A(H  13,C  12,C  14)          120.03 -0.000921    0.09    120.12   
   116. A(C  10,C  12,C  14)          119.91  0.001682   -0.16    119.75   
   117. A(H  15,C  14,C  16)          119.82  0.000392   -0.07    119.74   
   118. A(C  12,C  14,H  15)          120.08 -0.000539    0.06    120.15   
   119. A(C  12,C  14,C  16)          120.10  0.000147    0.01    120.11   
   120. A(C  14,C  16,H  17)          118.99 -0.002889    0.42    119.41   
   121. A(C   7,C  16,H  17)          120.19  0.001016   -0.15    120.03   
   122. A(C   7,C  16,C  14)          120.82  0.001870   -0.26    120.55   
   123. A(N   2,C  18,C  23)          111.65  0.000854   -0.32    111.33   
   124. A(N   2,C  18,C  19)          104.97 -0.000290    0.33    105.30   
   125. A(C  23,C  18,C  27)          111.71  0.001693   -0.40    111.31   
   126. A(C  19,C  18,C  27)          108.12 -0.000873    0.39    108.51   
   127. A(N   2,C  18,C  27)          111.90 -0.000410   -0.30    111.60   
   128. A(C  19,C  18,C  23)          108.13 -0.001220    0.40    108.53   
   129. A(C  18,C  19,H  21)          111.54  0.002160   -0.39    111.15   
   130. A(C  18,C  19,H  22)          111.06  0.001479   -0.23    110.83   
   131. A(C  18,C  19,H  20)          111.09  0.001341   -0.21    110.88   
   132. A(H  20,C  19,H  22)          107.18 -0.001816    0.37    107.55   
   133. A(H  21,C  19,H  22)          107.91 -0.001786    0.27    108.18   
   134. A(H  20,C  19,H  21)          107.88 -0.001698    0.25    108.13   
   135. A(H  25,C  23,H  26)          107.91 -0.001674    0.13    108.04   
   136. A(H  24,C  23,H  26)          107.45 -0.001549    0.35    107.80   
   137. A(C  18,C  23,H  26)          111.13  0.001271   -0.24    110.89   
   138. A(H  24,C  23,H  25)          106.85 -0.002435    0.46    107.31   
   139. A(C  18,C  23,H  25)          111.01  0.003380   -0.60    110.41   
   140. A(C  18,C  23,H  24)          112.27  0.000639   -0.05    112.23   
   141. A(H  29,C  27,H  30)          107.92 -0.001098    0.22    108.14   
   142. A(H  28,C  27,H  30)          107.88 -0.001971    0.14    108.02   
   143. A(C  18,C  27,H  30)          111.30  0.001573   -0.18    111.12   
   144. A(H  28,C  27,H  29)          106.40 -0.002259    0.44    106.84   
   145. A(C  18,C  27,H  29)          112.05 -0.000584    0.13    112.18   
   146. A(C  18,C  27,H  28)          111.05  0.003995   -0.71    110.35   
   147. A(N   3,C  31,C  39)          120.72  0.002837   -0.22    120.50   
   148. A(N   3,C  31,C  32)          120.39  0.001810   -0.12    120.27   
   149. A(C  32,C  31,C  39)          118.53 -0.004972    0.60    119.13   
   150. A(C  31,C  32,C  33)          117.41 -0.001566    0.16    117.57   
   151. A(C  33,C  32,C  41)          118.88  0.000011    0.11    118.99   
   152. A(C  31,C  32,C  41)          123.71  0.001562   -0.27    123.44   
   153. A(H  34,C  33,C  35)          115.85 -0.005881    0.88    116.73   
   154. A(C  32,C  33,C  35)          122.59 -0.000331    0.02    122.61   
   155. A(C  32,C  33,H  34)          121.56  0.006209   -0.90    120.66   
   156. A(H  36,C  35,C  37)          120.30 -0.002111    0.26    120.56   
   157. A(C  33,C  35,C  37)          119.61  0.001895   -0.18    119.43   
   158. A(C  33,C  35,H  36)          120.09  0.000209   -0.08    120.02   
   159. A(C  35,C  37,H  38)          120.43 -0.002355    0.28    120.71   
   160. A(H  38,C  37,C  39)          120.07 -0.000060   -0.05    120.01   
   161. A(C  35,C  37,C  39)          119.50  0.002416   -0.23    119.27   
   162. A(C  37,C  39,H  40)          116.28 -0.006998    1.00    117.28   
   163. A(C  31,C  39,H  40)          121.41  0.004524   -0.69    120.72   
   164. A(C  31,C  39,C  37)          122.31  0.002475   -0.31    122.00   
   165. A(C  46,C  41,C  50)          105.56 -0.001859    0.93    106.49   
   166. A(C  42,C  41,C  50)          105.08 -0.004343    1.18    106.26   
   167. A(C  32,C  41,C  50)          113.91  0.005581   -1.66    112.25   
   168. A(C  42,C  41,C  46)          110.37  0.002532   -0.17    110.20   
   169. A(C  32,C  41,C  46)          110.52 -0.002726    0.17    110.68   
   170. A(C  32,C  41,C  42)          111.15  0.000754   -0.35    110.80   
   171. A(H  44,C  42,H  45)          106.24 -0.004443    0.92    107.16   
   172. A(H  43,C  42,H  45)          107.53 -0.001810    0.27    107.80   
   173. A(C  41,C  42,H  45)          112.78  0.003016   -0.48    112.30   
   174. A(H  43,C  42,H  44)          107.65 -0.001652    0.16    107.81   
   175. A(C  41,C  42,H  44)          111.29  0.003743   -0.59    110.70   
   176. A(C  41,C  42,H  43)          111.07  0.000597   -0.18    110.88   
   177. A(H  48,C  46,H  49)          107.67 -0.001267    0.10    107.77   
   178. A(H  47,C  46,H  49)          107.40 -0.001921    0.36    107.76   
   179. A(C  41,C  46,H  49)          111.09  0.001112   -0.16    110.93   
   180. A(H  47,C  46,H  48)          106.31 -0.002491    0.45    106.76   
   181. A(C  41,C  46,H  48)          111.15  0.003413   -0.60    110.55   
   182. A(C  41,C  46,H  47)          112.94  0.000761   -0.10    112.84   
   183. A(H  52,C  50,H  53)          106.50 -0.003317    0.56    107.06   
   184. A(H  51,C  50,H  53)          106.90 -0.003135    0.47    107.37   
   185. A(C  41,C  50,H  53)          111.18  0.007496   -1.25    109.93   
   186. A(H  51,C  50,H  52)          108.54  0.000888   -0.10    108.44   
   187. A(C  41,C  50,H  52)          111.81 -0.001183    0.21    112.02   
   188. A(C  41,C  50,H  51)          111.64 -0.001027    0.16    111.80   
   189. A(O   1,C  54,C  55)          122.97 -0.006755    0.84    123.81   
   190. A(O   0,C  54,C  55)          110.11 -0.014210    1.85    111.96   
   191. A(O   0,C  54,O   1)          126.87  0.020882   -2.67    124.20   
   192. A(C  56,C  55,C  64)          119.38 -0.003684    0.44    119.82   
   193. A(C  54,C  55,C  64)          118.10  0.000535   -0.06    118.04   
   194. A(C  54,C  55,C  56)          122.51  0.003151   -0.38    122.13   
   195. A(H  57,C  56,C  58)          118.60 -0.003379    0.48    119.08   
   196. A(C  55,C  56,C  58)          120.10  0.001700   -0.23    119.87   
   197. A(C  55,C  56,H  57)          121.30  0.001679   -0.26    121.04   
   198. A(H  59,C  58,C  60)          119.92 -0.000986    0.14    120.06   
   199. A(C  56,C  58,C  60)          120.13  0.000226   -0.02    120.12   
   200. A(C  56,C  58,H  59)          119.94  0.000761   -0.12    119.82   
   201. A(H  61,C  60,C  62)          119.95  0.000090   -0.02    119.93   
   202. A(C  58,C  60,C  62)          120.09 -0.000284    0.06    120.15   
   203. A(C  58,C  60,H  61)          119.96  0.000194   -0.04    119.92   
   204. A(H  63,C  62,C  64)          119.98  0.000299   -0.06    119.92   
   205. A(C  60,C  62,C  64)          119.99  0.000698   -0.08    119.92   
   206. A(C  60,C  62,H  63)          120.02 -0.000996    0.13    120.16   
   207. A(C  62,C  64,H  65)          119.23 -0.003036    0.44    119.66   
   208. A(C  55,C  64,H  65)          120.48  0.001691   -0.26    120.22   
   209. A(C  55,C  64,C  62)          120.30  0.001345   -0.18    120.12   
   210. A(N   3,H  66,O  67)          155.80  0.000960   -0.20    155.60   
   211. A(H  66,O  67,C  68)          142.84  0.008533   -1.41    141.43   
   212. A(O  67,C  68,C  69)          125.28  0.005630   -0.65    124.63   
   213. A(C  69,C  68,O  80)          112.64 -0.010563    1.02    113.66   
   214. A(O  67,C  68,O  80)          122.08  0.004927   -0.37    121.71   
   215. A(C  68,C  69,C  70)          118.26 -0.000400    0.14    118.40   
   216. A(C  70,C  69,C  78)          119.64 -0.000166    0.18    119.82   
   217. A(C  68,C  69,C  78)          122.10  0.000566   -0.32    121.78   
   218. A(H  71,C  70,C  72)          119.61 -0.000514    0.23    119.85   
   219. A(C  69,C  70,C  72)          120.15 -0.000188   -0.05    120.10   
   220. A(C  69,C  70,H  71)          120.24  0.000701   -0.18    120.06   
   221. A(H  73,C  72,C  74)          120.08 -0.000435    0.07    120.15   
   222. A(C  70,C  72,C  74)          119.98  0.000238   -0.06    119.93   
   223. A(C  70,C  72,H  73)          119.94  0.000197   -0.02    119.92   
   224. A(H  75,C  74,C  76)          119.94  0.000043   -0.02    119.92   
   225. A(C  72,C  74,C  76)          120.12  0.000020    0.02    120.15   
   226. A(C  72,C  74,H  75)          119.94 -0.000063   -0.00    119.93   
   227. A(H  77,C  76,C  78)          119.91  0.000766   -0.09    119.82   
   228. A(C  74,C  76,C  78)          120.07 -0.000452    0.02    120.08   
   229. A(C  74,C  76,H  77)          120.02 -0.000314    0.07    120.09   
   230. A(C  76,C  78,H  79)          119.33 -0.000277    0.26    119.59   
   231. A(C  69,C  78,H  79)          120.63 -0.000271   -0.15    120.48   
   232. A(C  69,C  78,C  76)          120.04  0.000548   -0.11    119.93   
   233. A(C  68,O  80,H  81)          104.77 -0.011758    1.59    106.36   
   234. L(O   1,H  81,O  80,C  68, 2) 181.24  0.001130   -0.16    181.08   
   235. L(O   1,H  81,O  80,C  68, 1) 178.65 -0.004187    0.17    178.81   
   236. D(C   5,C   4,O   0,C  54)    -89.96 -0.002249   -0.33    -90.29   
   237. D(N   2,C   4,O   0,C  54)     99.55 -0.003385    0.34     99.89   
   238. D(O   0,C   4,N   2,C  18)     -0.67 -0.003200   -0.11     -0.78   
   239. D(C   5,C   4,N   2,C  18)   -170.62 -0.004350    0.56   -170.06   
   240. D(C   7,C   5,C   4,N   2)     98.16 -0.001576    1.37     99.52   
   241. D(C   7,C   5,C   4,O   0)    -72.76 -0.002052    1.92    -70.84   
   242. D(H   6,C   5,C   4,O   0)    170.57 -0.002190    1.76    172.33   
   243. D(C   4,C   5,N   3,C  31)    176.61 -0.004589    2.19    178.80   
   244. D(C   7,C   5,N   3,C  31)    -60.51 -0.001372    0.10    -60.41   
   245. D(C   7,C   5,N   3,H  66)   -176.57  0.003869   -1.58   -178.15   
   246. D(C   4,C   5,N   3,H  66)     60.55  0.000653    0.51     61.06   
   247. D(H   6,C   5,C   4,N   2)    -18.51 -0.001713    1.21    -17.30   
   248. D(N   3,C   5,C   4,O   0)     53.39  0.005313   -0.49     52.90   
   249. D(H   6,C   5,N   3,C  31)     61.04 -0.002524    1.19     62.22   
   250. D(N   3,C   5,C   4,N   2)   -135.69  0.005790   -1.04   -136.73   
   251. D(H   6,C   5,N   3,H  66)    -55.02  0.002717   -0.49    -55.51   
   252. D(C  16,C   7,C   5,C   4)     92.29  0.002604   -1.11     91.18   
   253. D(C  16,C   7,C   5,H   6)   -153.61  0.002083   -0.90   -154.50   
   254. D(C   8,C   7,C   5,N   3)    150.36 -0.003954    1.04    151.40   
   255. D(C  16,C   7,C   5,N   3)    -32.76 -0.004401    1.37    -31.38   
   256. D(C   8,C   7,C   5,C   4)    -84.59  0.003051   -1.44    -86.03   
   257. D(C   8,C   7,C   5,H   6)     29.50  0.002530   -1.23     28.28   
   258. D(C  10,C   8,C   7,C  16)      1.01  0.000277   -0.32      0.69   
   259. D(C  10,C   8,C   7,C   5)    178.03  0.000210   -0.05    177.98   
   260. D(H   9,C   8,C   7,C  16)   -178.56  0.000518   -0.55   -179.11   
   261. D(H   9,C   8,C   7,C   5)     -1.54  0.000451   -0.28     -1.82   
   262. D(C  12,C  10,C   8,H   9)    179.25 -0.000343    0.35    179.60   
   263. D(H  11,C  10,C   8,H   9)     -0.66 -0.000189    0.19     -0.47   
   264. D(H  11,C  10,C   8,C   7)    179.76  0.000034   -0.03    179.73   
   265. D(C  12,C  10,C   8,C   7)     -0.33 -0.000121    0.12     -0.20   
   266. D(H  13,C  12,C  10,C   8)    179.73  0.000003   -0.01    179.72   
   267. D(C  14,C  12,C  10,C   8)     -0.23 -0.000078    0.06     -0.17   
   268. D(C  14,C  12,C  10,H  11)    179.68 -0.000232    0.22    179.90   
   269. D(H  13,C  12,C  10,H  11)     -0.36 -0.000151    0.15     -0.21   
   270. D(C  16,C  14,C  12,H  13)   -179.89 -0.000051    0.04   -179.85   
   271. D(C  16,C  14,C  12,C  10)      0.08  0.000031   -0.03      0.05   
   272. D(H  15,C  14,C  12,C  10)    179.77 -0.000033    0.05    179.81   
   273. D(H  15,C  14,C  12,H  13)     -0.20 -0.000114    0.11     -0.08   
   274. D(H  17,C  16,C  14,H  15)      0.06  0.000065   -0.03      0.03   
   275. D(C   7,C  16,C  14,H  15)   -179.05  0.000293   -0.26   -179.32   
   276. D(H  17,C  16,C  14,C  12)    179.75 -0.000001    0.05    179.80   
   277. D(H  17,C  16,C   7,C   8)    179.73 -0.000064    0.11    179.84   
   278. D(H  17,C  16,C   7,C   5)      2.82  0.000257   -0.21      2.61   
   279. D(C  14,C  16,C   7,C   8)     -1.17 -0.000329    0.35     -0.82   
   280. D(C   7,C  16,C  14,C  12)      0.64  0.000227   -0.19      0.45   
   281. D(C  14,C  16,C   7,C   5)   -178.08 -0.000008    0.04   -178.04   
   282. D(C  23,C  18,N   2,C   4)     56.52  0.000867   -0.53     55.99   
   283. D(C  27,C  18,N   2,C   4)    -69.53 -0.001739    0.49    -69.04   
   284. D(C  19,C  18,N   2,C   4)    173.44 -0.000321   -0.02    173.42   
   285. D(H  22,C  19,C  18,C  27)    -59.58  0.000398    0.09    -59.49   
   286. D(H  22,C  19,C  18,C  23)    179.31 -0.000422    0.11    179.42   
   287. D(H  22,C  19,C  18,N   2)     60.01 -0.000663    0.11     60.12   
   288. D(H  21,C  19,C  18,C  23)    -60.28 -0.000216    0.03    -60.25   
   289. D(H  21,C  19,C  18,C  27)     60.83  0.000604    0.01     60.84   
   290. D(H  21,C  19,C  18,N   2)   -179.58 -0.000457    0.03   -179.55   
   291. D(H  20,C  19,C  18,C  27)   -178.77  0.000828   -0.08   -178.86   
   292. D(H  20,C  19,C  18,C  23)     60.11  0.000007   -0.06     60.05   
   293. D(H  20,C  19,C  18,N   2)    -59.19 -0.000233   -0.06    -59.25   
   294. D(H  25,C  23,C  18,C  19)     54.66  0.000280   -0.07     54.59   
   295. D(H  25,C  23,C  18,N   2)    169.65 -0.000324    0.40    170.04   
   296. D(H  24,C  23,C  18,C  27)     55.33  0.000780   -0.42     54.91   
   297. D(H  24,C  23,C  18,C  19)    174.19 -0.000064    0.07    174.26   
   298. D(H  24,C  23,C  18,N   2)    -70.83 -0.000668    0.54    -70.29   
   299. D(H  26,C  23,C  18,C  27)    175.70  0.000127   -0.17    175.54   
   300. D(H  26,C  23,C  18,C  19)    -65.44 -0.000717    0.33    -65.11   
   301. D(H  26,C  23,C  18,N   2)     49.55 -0.001321    0.79     50.34   
   302. D(H  25,C  23,C  18,C  27)    -64.20  0.001123   -0.56    -64.76   
   303. D(H  30,C  27,C  18,C  23)   -171.38 -0.000209    0.10   -171.28   
   304. D(H  30,C  27,C  18,N   2)    -45.36  0.001938   -0.87    -46.23   
   305. D(H  29,C  27,C  18,C  23)    -50.43 -0.000916    0.35    -50.08   
   306. D(H  29,C  27,C  18,C  19)   -169.30  0.000134   -0.15   -169.45   
   307. D(H  29,C  27,C  18,N   2)     75.59  0.001232   -0.62     74.96   
   308. D(H  28,C  27,C  18,C  23)     68.41 -0.001468    0.52     68.93   
   309. D(H  30,C  27,C  18,C  19)     69.76  0.000840   -0.40     69.36   
   310. D(H  28,C  27,C  18,C  19)    -50.46 -0.000418    0.02    -50.44   
   311. D(H  28,C  27,C  18,N   2)   -165.57  0.000679   -0.45   -166.03   
   312. D(C  39,C  31,N   3,H  66)     94.70 -0.001783    2.89     97.59   
   313. D(C  39,C  31,N   3,C   5)    -21.75 -0.000498    2.10    -19.65   
   314. D(C  32,C  31,N   3,H  66)    -78.39  0.001738    0.34    -78.05   
   315. D(C  32,C  31,N   3,C   5)    165.16  0.003023   -0.45    164.71   
   316. D(C  41,C  32,C  31,C  39)   -178.31  0.003024   -1.88   -180.19   
   317. D(C  41,C  32,C  31,N   3)     -5.07  0.000100    0.56     -4.50   
   318. D(C  33,C  32,C  31,C  39)      2.20  0.002133   -1.79      0.41   
   319. D(C  33,C  32,C  31,N   3)    175.44 -0.000790    0.65    176.10   
   320. D(C  35,C  33,C  32,C  41)    179.88 -0.001997    1.09    180.97   
   321. D(C  35,C  33,C  32,C  31)     -0.61 -0.001142    1.00      0.40   
   322. D(H  34,C  33,C  32,C  41)      0.05 -0.001084    0.44      0.48   
   323. D(H  34,C  33,C  32,C  31)    179.56 -0.000229    0.35    179.91   
   324. D(C  37,C  35,C  33,H  34)    179.17 -0.001291    0.82    179.99   
   325. D(C  37,C  35,C  33,C  32)     -0.67 -0.000445    0.20     -0.47   
   326. D(H  36,C  35,C  33,H  34)     -0.29 -0.000408    0.24     -0.05   
   327. D(H  36,C  35,C  33,C  32)    179.87  0.000438   -0.37    179.50   
   328. D(C  39,C  37,C  35,H  36)    179.74 -0.000088    0.01    179.75   
   329. D(C  39,C  37,C  35,C  33)      0.28  0.000784   -0.56     -0.28   
   330. D(H  38,C  37,C  35,H  36)      0.30 -0.000162    0.10      0.40   
   331. D(H  38,C  37,C  35,C  33)   -179.16  0.000710   -0.47   -179.63   
   332. D(H  40,C  39,C  37,H  38)      1.13  0.000415   -0.39      0.73   
   333. D(H  40,C  39,C  37,C  35)   -178.32  0.000354   -0.30   -178.62   
   334. D(C  31,C  39,C  37,H  38)   -179.13  0.000626   -0.42   -179.55   
   335. D(H  40,C  39,C  31,C  32)    177.04 -0.001805    1.50    178.55   
   336. D(H  40,C  39,C  31,N   3)      3.82  0.001203   -0.95      2.87   
   337. D(C  37,C  39,C  31,C  32)     -2.68 -0.001998    1.53     -1.16   
   338. D(C  31,C  39,C  37,C  35)      1.42  0.000565   -0.33      1.09   
   339. D(C  37,C  39,C  31,N   3)   -175.90  0.001010   -0.93   -176.83   
   340. D(C  50,C  41,C  32,C  33)      5.28  0.000889   -0.76      4.52   
   341. D(C  50,C  41,C  32,C  31)   -174.20 -0.000007   -0.67   -174.87   
   342. D(C  46,C  41,C  32,C  33)   -113.35  0.001475   -0.96   -114.31   
   343. D(C  46,C  41,C  32,C  31)     67.17  0.000580   -0.87     66.30   
   344. D(C  42,C  41,C  32,C  33)    123.74 -0.000371   -0.61    123.13   
   345. D(C  42,C  41,C  32,C  31)    -55.74 -0.001266   -0.52    -56.26   
   346. D(H  45,C  42,C  41,C  46)    -57.18  0.000114   -0.10    -57.29   
   347. D(H  45,C  42,C  41,C  32)     65.81 -0.001065   -0.25     65.55   
   348. D(H  44,C  42,C  41,C  50)    -51.25  0.002367   -1.28    -52.53   
   349. D(H  44,C  42,C  41,C  46)     62.10 -0.000900    0.34     62.44   
   350. D(H  44,C  42,C  41,C  32)   -174.91 -0.002080    0.19   -174.72   
   351. D(H  43,C  42,C  41,C  50)     68.67  0.003182   -1.59     67.08   
   352. D(H  43,C  42,C  41,C  46)   -177.98 -0.000086    0.02   -177.96   
   353. D(H  45,C  42,C  41,C  50)   -170.54  0.003382   -1.72   -172.25   
   354. D(H  43,C  42,C  41,C  32)    -54.99 -0.001266   -0.13    -55.12   
   355. D(H  49,C  46,C  41,C  32)     54.68 -0.000215    0.17     54.85   
   356. D(H  48,C  46,C  41,C  50)     50.95 -0.002817    1.12     52.07   
   357. D(H  48,C  46,C  41,C  42)    -62.09  0.002034   -0.66    -62.75   
   358. D(H  48,C  46,C  41,C  32)    174.55  0.001204   -0.21    174.34   
   359. D(H  47,C  46,C  41,C  50)    170.34 -0.003091    1.21    171.55   
   360. D(H  47,C  46,C  41,C  42)     57.29  0.001760   -0.57     56.72   
   361. D(H  49,C  46,C  41,C  42)    178.04  0.000614   -0.28    177.76   
   362. D(H  47,C  46,C  41,C  32)    -66.07  0.000931   -0.12    -66.19   
   363. D(H  49,C  46,C  41,C  50)    -68.92 -0.004236    1.50    -67.42   
   364. D(H  53,C  50,C  41,C  46)    -60.38 -0.000418   -0.28    -60.66   
   365. D(H  53,C  50,C  41,C  42)     56.32 -0.000325    0.47     56.79   
   366. D(H  53,C  50,C  41,C  32)    178.20  0.000928   -0.14    178.06   
   367. D(H  52,C  50,C  41,C  46)     58.52 -0.000370   -0.28     58.24   
   368. D(H  52,C  50,C  41,C  42)    175.22 -0.000276    0.47    175.68   
   369. D(H  52,C  50,C  41,C  32)    -62.90  0.000976   -0.14    -63.04   
   370. D(H  51,C  50,C  41,C  46)   -179.66 -0.000805   -0.14   -179.81   
   371. D(H  51,C  50,C  41,C  42)    -62.96 -0.000711    0.60    -62.36   
   372. D(H  51,C  50,C  41,C  32)     58.92  0.000542   -0.00     58.91   
   373. D(C  55,C  54,O   1,H  81)    153.32 -0.000647    0.38    153.71   
   374. D(O   0,C  54,O   1,H  81)    -23.83  0.002084   -0.26    -24.09   
   375. D(C  55,C  54,O   0,C   4)    171.31  0.000069   -0.05    171.25   
   376. D(O   1,C  54,O   0,C   4)    -11.24 -0.002333    0.52    -10.72   
   377. D(C  64,C  55,C  54,O   1)      0.03  0.000469    0.17      0.19   
   378. D(C  64,C  55,C  54,O   0)    177.60 -0.000973    0.60    178.21   
   379. D(C  56,C  55,C  54,O   1)    179.19  0.000588    0.09    179.29   
   380. D(C  56,C  55,C  54,O   0)     -3.23 -0.000854    0.53     -2.70   
   381. D(C  58,C  56,C  55,C  64)     -0.17  0.000013    0.02     -0.15   
   382. D(C  58,C  56,C  55,C  54)   -179.32 -0.000143    0.10   -179.22   
   383. D(H  57,C  56,C  55,C  64)    179.39  0.000053   -0.03    179.37   
   384. D(H  57,C  56,C  55,C  54)      0.24 -0.000102    0.05      0.29   
   385. D(C  60,C  58,C  56,H  57)   -179.51 -0.000120    0.09   -179.42   
   386. D(C  60,C  58,C  56,C  55)      0.06 -0.000059    0.04      0.11   
   387. D(H  59,C  58,C  56,H  57)      0.29 -0.000074    0.06      0.35   
   388. D(H  59,C  58,C  56,C  55)    179.87 -0.000013    0.00    179.87   
   389. D(C  62,C  60,C  58,H  59)   -179.75  0.000017   -0.03   -179.78   
   390. D(C  62,C  60,C  58,C  56)      0.05  0.000066   -0.07     -0.02   
   391. D(H  61,C  60,C  58,H  59)      0.09 -0.000010    0.01      0.09   
   392. D(H  61,C  60,C  58,C  56)    179.89  0.000039   -0.03    179.86   
   393. D(C  64,C  62,C  60,H  61)   -179.89  0.000009   -0.01   -179.90   
   394. D(C  64,C  62,C  60,C  58)     -0.05 -0.000018    0.02     -0.03   
   395. D(H  63,C  62,C  60,H  61)     -0.06 -0.000016    0.02     -0.04   
   396. D(H  63,C  62,C  60,C  58)    179.78 -0.000043    0.05    179.83   
   397. D(H  65,C  64,C  62,H  63)     -0.23  0.000020   -0.01     -0.23   
   398. D(H  65,C  64,C  62,C  60)    179.60 -0.000007    0.02    179.63   
   399. D(C  55,C  64,C  62,H  63)   -179.89 -0.000010    0.02   -179.87   
   400. D(C  55,C  64,C  62,C  60)     -0.06 -0.000038    0.05     -0.01   
   401. D(H  65,C  64,C  55,C  56)   -179.49  0.000020   -0.05   -179.53   
   402. D(H  65,C  64,C  55,C  54)     -0.30  0.000193   -0.12     -0.42   
   403. D(C  62,C  64,C  55,C  56)      0.17  0.000035   -0.07      0.10   
   404. D(C  62,C  64,C  55,C  54)    179.36  0.000208   -0.14    179.21   
   405. D(O  67,H  66,N   3,C  31)    -92.58 -0.005786    0.83    -91.74   
   406. D(O  67,H  66,N   3,C   5)     34.37  0.007995   -1.03     33.34   
   407. D(C  68,O  67,H  66,N   3)   -148.92  0.001340    0.29   -148.63   
   408. D(O  80,C  68,O  67,H  66)     25.19  0.001547   -0.51     24.68   
   409. D(C  69,C  68,O  67,H  66)   -154.26  0.002410   -1.03   -155.29   
   410. D(C  78,C  69,C  68,O  80)      3.57  0.002886   -0.86      2.71   
   411. D(C  78,C  69,C  68,O  67)   -176.94  0.002160   -0.39   -177.33   
   412. D(C  70,C  69,C  68,O  80)   -176.54  0.002938   -0.96   -177.49   
   413. D(C  70,C  69,C  68,O  67)      2.96  0.002211   -0.49      2.47   
   414. D(C  72,C  70,C  69,C  78)     -0.04  0.000081   -0.15     -0.18   
   415. D(C  72,C  70,C  69,C  68)   -179.94  0.000030   -0.05   -179.99   
   416. D(H  71,C  70,C  69,C  78)   -179.91  0.000703   -0.29   -180.20   
   417. D(H  71,C  70,C  69,C  68)      0.19  0.000652   -0.20     -0.01   
   418. D(C  74,C  72,C  70,H  71)    179.92 -0.000606    0.21    180.13   
   419. D(C  74,C  72,C  70,C  69)      0.04  0.000011    0.07      0.11   
   420. D(H  73,C  72,C  70,H  71)     -0.07 -0.000490    0.16      0.09   
   421. D(H  73,C  72,C  70,C  69)   -179.94  0.000127    0.01   -179.93   
   422. D(C  76,C  74,C  72,H  73)    179.96 -0.000178    0.09    180.06   
   423. D(C  76,C  74,C  72,C  70)     -0.02 -0.000061    0.04      0.02   
   424. D(H  75,C  74,C  72,H  73)     -0.03 -0.000136    0.03     -0.00   
   425. D(H  75,C  74,C  72,C  70)    179.98 -0.000019   -0.02    179.96   
   426. D(C  78,C  76,C  74,H  75)    179.99 -0.000022   -0.01    179.98   
   427. D(C  78,C  76,C  74,C  72)     -0.01  0.000020   -0.07     -0.07   
   428. D(H  77,C  76,C  74,H  75)     -0.02 -0.000110   -0.00     -0.02   
   429. D(H  77,C  76,C  74,C  72)    179.98 -0.000068   -0.06    179.92   
   430. D(H  79,C  78,C  76,H  77)     -0.06 -0.000411    0.02     -0.04   
   431. D(H  79,C  78,C  76,C  74)    179.93 -0.000499    0.02    179.96   
   432. D(C  69,C  78,C  76,H  77)   -179.98  0.000161   -0.02   -180.00   
   433. D(C  69,C  78,C  76,C  74)      0.01  0.000072   -0.01     -0.00   
   434. D(H  79,C  78,C  69,C  70)   -179.91  0.000457    0.08   -179.83   
   435. D(H  79,C  78,C  69,C  68)     -0.01  0.000509   -0.02     -0.03   
   436. D(C  76,C  78,C  69,C  70)      0.01 -0.000122    0.12      0.13   
   437. D(C  76,C  78,C  69,C  68)    179.91 -0.000070    0.02    179.93   
   438. D(H  81,O  80,C  68,C  69)   -179.84  0.001017   -0.50   -180.35   
   439. D(H  81,O  80,C  68,O  67)      0.64  0.001709   -0.95     -0.31   
   440. D(C  68,O  80,O   1,C  54)     68.93  0.002583   -0.52     68.41   
    ----------------------------------------------------------------------------

         *************************************************************
         *                GEOMETRY OPTIMIZATION CYCLE   2            *
         *************************************************************
---------------------------------
CARTESIAN COORDINATES (ANGSTROEM)
---------------------------------
  O      2.805797    4.380422    1.109524
  O      2.959542    3.164364    3.007559
  N      5.063200    4.105583    0.575632
  N      3.788866    6.114836    3.156175
  C      4.140486    4.714003    1.172405
  C      4.420620    6.050461    1.841644
  H      5.509527    6.107550    1.940502
  C      3.943117    7.140411    0.909737
  C      4.796606    7.607037   -0.089452
  H      5.802967    7.209177   -0.173876
  C      4.370753    8.577991   -0.986271
  H      5.045878    8.935448   -1.755963
  C      3.082645    9.090890   -0.896129
  H      2.749884    9.852562   -1.593052
  C      2.223367    8.626297    0.091050
  H      1.217644    9.024344    0.169125
  C      2.650833    7.652930    0.985645
  H      1.971606    7.300751    1.753946
  C      4.871795    2.929516   -0.273264
  C      6.241308    2.657083   -0.900981
  H      6.582622    3.519221   -1.481009
  H      6.204435    1.791879   -1.567531
  H      6.990932    2.461300   -0.128928
  C      3.872319    3.209321   -1.392190
  H      2.851659    3.313506   -1.017906
  H      3.871249    2.390363   -2.115874
  H      4.129287    4.130008   -1.923224
  C      4.461902    1.708618    0.543312
  H      4.563837    0.799767   -0.054859
  H      3.420101    1.759561    0.866413
  H      5.089014    1.600551    1.432111
  C      3.983188    7.294178    3.916026
  C      3.159565    7.565740    5.033087
  C      3.453486    8.703422    5.793279
  H      2.854741    8.959329    6.657951
  C      4.503340    9.559815    5.484325
  H      4.688560   10.434741    6.098159
  C      5.304098    9.285765    4.391399
  H      6.132958    9.936745    4.134705
  C      5.046327    8.157121    3.628091
  H      5.707892    7.960903    2.792484
  C      1.969062    6.691329    5.435749
  C      0.976594    6.555475    4.276045
  H      0.657855    7.539062    3.918322
  H      0.083088    6.009120    4.593611
  H      1.399911    6.015368    3.431327
  C      2.444091    5.305833    5.891025
  H      2.892995    4.726000    5.083875
  H      1.603704    4.717746    6.272470
  H      3.183514    5.390094    6.692519
  C      1.179378    7.288764    6.609498
  H      0.794230    8.285479    6.374607
  H      1.784420    7.356863    7.518589
  H      0.321472    6.654139    6.842399
  C      2.294729    3.676624    2.136884
  C      0.824570    3.562647    2.050993
  C      0.090279    4.180818    1.038531
  H      0.580790    4.767337    0.271170
  C     -1.291023    4.055966    1.011962
  H     -1.860841    4.538316    0.226174
  C     -1.943727    3.318365    1.993065
  H     -3.023998    3.224759    1.970567
  C     -1.215187    2.702779    3.004260
  H     -1.724195    2.129994    3.770803
  C      0.165562    2.824220    3.033947
  H      0.728943    2.347598    3.827681
  H      4.214103    5.355112    3.695480
  O      5.593913    4.191346    4.218723
  C      5.779977    3.065643    4.636033
  C      6.960205    2.645085    5.419650
  C      7.912390    3.608238    5.753426
  H      7.777401    4.636794    5.439050
  C      9.033983    3.252263    6.487786
  H      9.771566    4.003345    6.746609
  C      9.209989    1.933122    6.889517
  H     10.087292    1.654535    7.463252
  C      8.264639    0.969912    6.556551
  H      8.403416   -0.058726    6.869143
  C      7.140717    1.322689    5.822877
  H      6.409596    0.565780    5.567191
  O      4.905382    2.081998    4.415450
  H      4.160260    2.481557    3.890116

----------------------------
CARTESIAN COORDINATES (A.U.)
----------------------------
  NO LB      ZA    FRAG     MASS         X           Y           Z
   0 O     8.0000    0    15.999    5.302187    8.277797    2.096697
   1 O     8.0000    0    15.999    5.592723    5.979781    5.683463
   2 N     7.0000    0    14.007    9.568061    7.758428    1.087786
   3 N     7.0000    0    14.007    7.159919   11.555366    5.964307
   4 C     6.0000    0    12.011    7.824384    8.908174    2.215525
   5 C     6.0000    0    12.011    8.353760   11.433713    3.480202
   6 H     1.0000    0     1.008   10.411498   11.541596    3.667017
   7 C     6.0000    0    12.011    7.451412   13.493421    1.719153
   8 C     6.0000    0    12.011    9.064271   14.375216   -0.169040
   9 H     1.0000    0     1.008   10.966019   13.623371   -0.328578
  10 C     6.0000    0    12.011    8.259527   16.210054   -1.863781
  11 H     1.0000    0     1.008    9.535327   16.885550   -3.318289
  12 C     6.0000    0    12.011    5.825356   17.179292   -1.693438
  13 H     1.0000    0     1.008    5.196528   18.618644   -3.010432
  14 C     6.0000    0    12.011    4.201555   16.301339    0.172059
  15 H     1.0000    0     1.008    2.301014   17.053539    0.319599
  16 C     6.0000    0    12.011    5.009348   14.461941    1.862598
  17 H     1.0000    0     1.008    3.725795   13.796419    3.314477
  18 C     6.0000    0    12.011    9.206358    5.535984   -0.516395
  19 C     6.0000    0    12.011   11.794362    5.021160   -1.702607
  20 H     1.0000    0     1.008   12.439353    6.650364   -2.798702
  21 H     1.0000    0     1.008   11.724682    3.386161   -2.962204
  22 H     1.0000    0     1.008   13.210946    4.651182   -0.243638
  23 C     6.0000    0    12.011    7.317622    6.064738   -2.630859
  24 H     1.0000    0     1.008    5.388855    6.261620   -1.923563
  25 H     1.0000    0     1.008    7.315600    4.517131   -3.998422
  26 H     1.0000    0     1.008    7.803222    7.804583   -3.634367
  27 C     6.0000    0    12.011    8.431773    3.228820    1.026711
  28 H     1.0000    0     1.008    8.624403    1.511340   -0.103669
  29 H     1.0000    0     1.008    6.463055    3.325088    1.637283
  30 H     1.0000    0     1.008    9.616843    3.024602    2.706298
  31 C     6.0000    0    12.011    7.527135   13.784000    7.400217
  32 C     6.0000    0    12.011    5.970713   14.297177    9.511157
  33 C     6.0000    0    12.011    6.526144   16.447084   10.947710
  34 H     1.0000    0     1.008    5.394679   16.930678   12.581704
  35 C     6.0000    0    12.011    8.510079   18.065433   10.363873
  36 H     1.0000    0     1.008    8.860095   19.718803   11.523851
  37 C     6.0000    0    12.011   10.023292   17.547553    8.298541
  38 H     1.0000    0     1.008   11.589610   18.777726    7.813459
  39 C     6.0000    0    12.011    9.536176   15.414725    6.856099
  40 H     1.0000    0     1.008   10.786352   15.043927    5.277030
  41 C     6.0000    0    12.011    3.720988   12.644779   10.272077
  42 C     6.0000    0    12.011    1.845496   12.388053    8.080553
  43 H     1.0000    0     1.008    1.243165   14.246763    7.404555
  44 H     1.0000    0     1.008    0.157014   11.355592    8.680666
  45 H     1.0000    0     1.008    2.645449   11.367399    6.484268
  46 C     6.0000    0    12.011    4.618663   10.026571   11.132423
  47 H     1.0000    0     1.008    5.466969    8.930845    9.607132
  48 H     1.0000    0     1.008    3.030562    8.915249   11.853250
  49 H     1.0000    0     1.008    6.015969   10.185802   12.647027
  50 C     6.0000    0    12.011    2.228702   13.773768   12.490141
  51 H     1.0000    0     1.008    1.500877   15.657287   12.046262
  52 H     1.0000    0     1.008    3.372065   13.902457   14.208074
  53 H     1.0000    0     1.008    0.607494   12.574500   12.930259
  54 C     6.0000    0    12.011    4.336410    6.947813    4.038126
  55 C     6.0000    0    12.011    1.558211    6.732427    3.875814
  56 C     6.0000    0    12.011    0.170602    7.900601    1.962539
  57 H     1.0000    0     1.008    1.097534    9.008961    0.512437
  58 C     6.0000    0    12.011   -2.439679    7.664665    1.912331
  59 H     1.0000    0     1.008   -3.516480    8.576174    0.427406
  60 C     6.0000    0    12.011   -3.673112    6.270800    3.766348
  61 H     1.0000    0     1.008   -5.714528    6.093911    3.723832
  62 C     6.0000    0    12.011   -2.296370    5.107512    5.677228
  63 H     1.0000    0     1.008   -3.258256    4.025106    7.125786
  64 C     6.0000    0    12.011    0.312867    5.337001    5.733328
  65 H     1.0000    0     1.008    1.377502    4.436318    7.233269
  66 H     1.0000    0     1.008    7.963500   10.119696    6.983446
  67 O     8.0000    0    15.999   10.570963    7.920496    7.972231
  68 C     6.0000    0    12.011   10.922574    5.793226    8.760833
  69 C     6.0000    0    12.011   13.152882    4.998486   10.241654
  70 C     6.0000    0    12.011   14.952250    6.818582   10.872400
  71 H     1.0000    0     1.008   14.697158    8.762270   10.278315
  72 C     6.0000    0    12.011   17.071753    6.145886   12.260138
  73 H     1.0000    0     1.008   18.465584    7.565226   12.749243
  74 C     6.0000    0    12.011   17.404357    3.653071   13.019300
  75 H     1.0000    0     1.008   19.062220    3.126617   14.103502
  76 C     6.0000    0    12.011   15.617904    1.832869   12.390085
  77 H     1.0000    0     1.008   15.880154   -0.110976   12.980800
  78 C     6.0000    0    12.011   13.494000    2.499521   11.003642
  79 H     1.0000    0     1.008   12.112382    1.069169   10.520467
  80 O     8.0000    0    15.999    9.269828    3.934407    8.343991
  81 H     1.0000    0     1.008    7.861752    4.689464    7.351254

--------------------------------
INTERNAL COORDINATES (ANGSTROEM)
--------------------------------
 O      0   0   0     0.000000000000     0.00000000     0.00000000
 O      1   0   0     2.259418246543     0.00000000     0.00000000
 N      1   2   0     2.335903636559    93.60727245     0.00000000
 N      1   2   3     2.857166364328    72.63589193   277.00335565
 C      3   1   2     1.256070816949    28.89590787   273.96481283
 C      4   1   2     1.459880278522    58.47454848   132.26676911
 H      6   4   1     1.094875370707   110.29068463   219.16891087
 C      6   4   1     1.511439932049   112.74732847    96.54287053
 C      8   6   4     1.394474645544   119.32347649   151.39807230
 H      9   8   6     1.085441474416   120.03548442   358.18275436
 C      9   8   6     1.388663512287   120.59886198   177.98655926
 H     11   9   8     1.084433350389   119.86342941   179.73047395
 C     11   9   8     1.389392827029   120.03446251   359.79442613
 H     13  11   9     1.084700957282   120.12886410   179.72511719
 C     13  11   9     1.388786179570   119.75189414   359.83079355
 H     15  13  11     1.084443033747   120.14551148   179.81344156
 C     15  13  11     1.389413823579   120.11091607     0.04665077
 H     17  15  13     1.084281427717   119.40947534   179.80051699
 C      3   1   2     1.463008448058    95.78339841    93.31052136
 C     19   3   1     1.530951672313   105.30297983   173.03045819
 H     20  19   3     1.093713914547   110.87519088   300.75182275
 H     20  19   3     1.092806850322   111.14880554   180.44773551
 H     20  19   3     1.093770273578   110.82553128    60.11653987
 C     19   3   1     1.526184333651   111.32788833    55.60500188
 H     24  19   3     1.092102960889   112.22648015   289.71253919
 H     24  19   3     1.092891263312   110.40980719   170.04488099
 H     24  19   3     1.093477732045   110.88621484    50.33906906
 C     19   3   1     1.524926770036   111.59575452   290.57098545
 H     28  19   3     1.092799450090   110.34519926   193.97405355
 H     28  19   3     1.091942544379   112.18187168    74.96626685
 H     28  19   3     1.093120099141   111.12116603   313.76981944
 C      4   1   2     1.416327241350   159.55001106   216.58225537
 C     32   4   1     1.414187296538   120.24936484    91.89579803
 C     33  32   4     1.399500040170   117.57113242   176.09650135
 H     34  33  32     1.082424450518   120.65936905   179.91817190
 C     34  33  32     1.389623531070   122.60781652     0.39184021
 H     36  34  33     1.084709210848   120.01843765   179.50175275
 C     36  34  33     1.382318652892   119.42290325   359.53275029
 H     38  36  34     1.084746594656   120.71429488   180.37429000
 C     38  36  34     1.386694568588   119.26770205   359.72700352
 H     40  38  36     1.083701318910   117.27906405   181.37521067
 C     33  32   4     1.531022493047   123.43145089   355.50393863
 C     42  33  32     1.532436820208   110.80546998   303.73983532
 H     43  42  33     1.094076833542   110.88023050   304.88332210
 H     43  42  33     1.094396993958   110.69659783   185.27740459
 H     43  42  33     1.088329546669   112.30053905    65.55287016
 C     42  33  32     1.533794937293   110.68007006    66.29171376
 H     47  42  33     1.090510049994   112.83559642   293.81308978
 H     47  42  33     1.094347352779   110.55181979   174.33831706
 H     47  42  33     1.093727012047   110.93500550    54.84358799
 C     42  33  32     1.535648381533   112.25251708   185.12211522
 H     51  42  33     1.094054068145   111.79951302    58.91602520
 H     51  42  33     1.094147801545   112.01889340   296.95965422
 H     51  42  33     1.092243204743   109.92816074   178.06581272
 C      2   1   3     1.209322250211    29.51739526   196.56694378
 C     55   2   1     1.477070833777   123.80356819   177.77789320
 C     56  55   2     1.395133290038   122.13186909   179.28282893
 H     57  56  55     1.083258610833   121.04171150     0.29097525
 C     57  56  55     1.387186803760   119.87502596   180.77539236
 H     59  57  56     1.083890302567   119.82272718   179.87138772
 C     59  57  56     1.390195495294   120.11587264     0.10675290
 H     61  59  57     1.084551669133   119.92098410   179.85645797
 C     61  59  57     1.390047173998   120.15083824     0.00000000
 H     63  61  59     1.083863810672   120.15725597   179.82843120
 C     63  61  59     1.386396919208   119.91816169   359.96863561
 H     65  63  61     1.083780329329   119.66129436   179.62688458
 H      4   1   2     1.024137024247    94.00026263    26.90271347
 O     67   4   1     1.879364437460   155.61853998    91.75458752
 C     68  67   4     1.214897043193   141.43013265   211.38837595
 C     69  68  67     1.477789804094   124.62125579   204.73167296
 C     70  69  68     1.394893248972   118.39537767     2.48000096
 H     71  70  69     1.083965441163   120.05177189     0.00000000
 C     71  70  69     1.387073264045   120.09603194   180.01277978
 H     73  71  70     1.084040368500   119.91857521   180.07327897
 C     73  71  70     1.390143640388   119.92759376     0.10864497
 H     75  73  71     1.084639497850   119.93383736   179.96334279
 C     75  73  71     1.390081370735   120.14566966     0.00000000
 H     77  75  73     1.084006561358   120.09179755   179.91913172
 C     77  75  73     1.387778467787   120.08329739   359.92701213
 H     79  77  75     1.082970295238   119.59716750   179.95485621
 O     69  68  67     1.334590060640   121.72136862    24.69233120
 H     81  69  68     0.995404066135   106.37562731   359.69730794

---------------------------
INTERNAL COORDINATES (A.U.)
---------------------------
 O      0   0   0     0.000000000000     0.00000000     0.00000000
 O      1   0   0     4.269681707951     0.00000000     0.00000000
 N      1   2   0     4.414218148328    93.60727245     0.00000000
 N      1   2   3     5.399261947631    72.63589193   277.00335565
 C      3   1   2     2.373629848845    28.89590787   273.96481283
 C      4   1   2     2.758773914719    58.47454848   132.26676911
 H      6   4   1     2.069014601413   110.29068463   219.16891087
 C      6   4   1     2.856207539446   112.74732847    96.54287053
 C      8   6   4     2.635175180775   119.32347649   151.39807230
 H      9   8   6     2.051187121046   120.03548442   358.18275436
 C      9   8   6     2.624193730392   120.59886198   177.98655926
 H     11   9   8     2.049282042726   119.86342941   179.73047395
 C     11   9   8     2.625571935520   120.03446251   359.79442613
 H     13  11   9     2.049787746466   120.12886410   179.72511719
 C     13  11   9     2.624425537962   119.75189414   359.83079355
 H     15  13  11     2.049300341621   120.14551148   179.81344156
 C     15  13  11     2.625611613248   120.11091607     0.04665077
 H     17  15  13     2.048994950483   119.40947534   179.80051699
 C      3   1   2     2.764685298443    95.78339841    93.31052136
 C     19   3   1     2.893079384941   105.30297983   173.03045819
 H     20  19   3     2.066819767353   110.87519088   300.75182275
 H     20  19   3     2.065105664382   111.14880554   180.44773551
 H     20  19   3     2.066926270487   110.82553128    60.11653987
 C     19   3   1     2.884070420482   111.32788833    55.60500188
 H     24  19   3     2.063775506124   112.22648015   289.71253919
 H     24  19   3     2.065265181816   110.40980719   170.04488099
 H     24  19   3     2.066373447106   110.88621484    50.33906906
 C     19   3   1     2.881693969652   111.59575452   290.57098545
 H     28  19   3     2.065091679970   110.34519926   193.97405355
 H     28  19   3     2.063472362854   112.18187168    74.96626685
 H     28  19   3     2.065697618862   111.12116603   313.76981944
 C      4   1   2     2.676470602163   159.55001106   216.58225537
 C     32   4   1     2.672426692527   120.24936484    91.89579803
 C     33  32   4     2.644671800333   117.57113242   176.09650135
 H     34  33  32     2.045485772140   120.65936905   179.91817190
 C     34  33  32     2.626007902975   122.60781652     0.39184021
 H     36  34  33     2.049803343444   120.01843765   179.50175275
 C     36  34  33     2.612203683776   119.42290325   359.53275029
 H     38  36  34     2.049873988604   120.71429488   180.37429000
 C     38  36  34     2.620472966027   119.26770205   359.72700352
 H     40  38  36     2.047898703709   117.27906405   181.37521067
 C     33  32   4     2.893213216732   123.43145089   355.50393863
 C     42  33  32     2.895885907730   110.80546998   303.73983532
 H     43  42  33     2.067505584862   110.88023050   304.88332210
 H     43  42  33     2.068110600367   110.69659783   185.27740459
 H     43  42  33     2.056644786659   112.30053905    65.55287016
 C     42  33  32     2.898452377079   110.68007006    66.29171376
 H     47  42  33     2.060765340777   112.83559642   293.81308978
 H     47  42  33     2.068016792135   110.55181979   174.33831706
 H     47  42  33     2.066844518041   110.93500550    54.84358799
 C     42  33  32     2.901954879097   112.25251708   185.12211522
 H     51  42  33     2.067462564497   111.79951302    58.91602520
 H     51  42  33     2.067639694951   112.01889340   296.95965422
 H     51  42  33     2.064040528600   109.92816074   178.06581272
 C      2   1   3     2.285287860557    29.51739526   196.56694378
 C     55   2   1     2.791259356240   123.80356819   177.77789320
 C     56  55   2     2.636419838489   122.13186909   179.28282893
 H     57  56  55     2.047062106686   121.04171150     0.29097525
 C     57  56  55     2.621403155697   119.87502596   180.77539236
 H     59  57  56     2.048255831065   119.82272718   179.87138772
 C     59  57  56     2.627088758716   120.11587264     0.10675290
 H     61  59  57     2.049505632748   119.92098410   179.85645797
 C     61  59  57     2.626808472088   120.15083824     0.00000000
 H     63  61  59     2.048205768637   120.15725597   179.82843120
 C     63  61  59     2.619910490215   119.91816169   359.96863561
 H     65  63  61     2.048048011763   119.66129436   179.62688458
 H      4   1   2     1.935338499437    94.00026263    26.90271347
 O     67   4   1     3.551484092631   155.61853998    91.75458752
 C     68  67   4     2.295822692546   141.43013265   211.38837595
 C     69  68  67     2.792618013239   124.62125579   204.73167296
 C     70  69  68     2.635966226612   118.39537767     2.48000096
 H     71  70  69     2.048397822433   120.05177189     0.00000000
 C     71  70  69     2.621188596730   120.09603194   180.01277978
 H     73  71  70     2.048539414581   119.91857521   180.07327897
 C     73  71  70     2.626990767146   119.92759376     0.10864497
 H     75  73  71     2.049671604971   119.93383736   179.96334279
 C     75  73  71     2.626873094554   120.14566966     0.00000000
 H     77  75  73     2.048475528340   120.09179755   179.91913172
 C     77  75  73     2.622521238670   120.08329739   359.92701213
 H     79  77  75     2.046517269173   119.59716750   179.95485621
 O     69  68  67     2.522009715663   121.72136862    24.69233120
 H     81  69  68     1.881041077588   106.37562731   359.69730794


           ************************************************************
           *        Program running with 20 parallel MPI-processes    *
           *              working on a common directory               *
           ************************************************************
------------------------------------------------------------------------------
                   ___                                                        
                  /   \      - P O W E R E D   B Y -                         
                 /     \                                                     
                 |  |  |   _    _      __       _____    __    __             
                 |  |  |  | |  | |    /  \     |  _  \  |  |  /  |          
                  \  \/   | |  | |   /    \    | | | |  |  | /  /          
                 / \  \   | |__| |  /  /\  \   | |_| |  |  |/  /          
                |  |  |   |  __  | /  /__\  \  |    /   |      \           
                |  |  |   | |  | | |   __   |  |    \   |  |\   \          
                \     /   | |  | | |  |  |  |  | |\  \  |  | \   \       
                 \___/    |_|  |_| |__|  |__|  |_| \__\ |__|  \__/        
                                                                              
                      - O R C A' S   B I G   F R I E N D -                    
                                      &                                       
                       - I N T E G R A L  F E E D E R -                       
                                                                              
 v1 FN, 2020, v2 2021                                                         
------------------------------------------------------------------------------


Reading SHARK input file ImineBzOH12ropt.SHARKINP.tmp ... ok
----------------------
SHARK INTEGRAL PACKAGE
----------------------

Number of atoms                             ...     82
Number of basis functions                   ...   1542
Number of shells                            ...    622
Maximum angular momentum                    ...      3
Integral batch strategy                     ... SHARK/LIBINT Hybrid
RI-J (if used) integral strategy            ... SPLIT-RIJ (Revised 2003 algorithm where possible)
Printlevel                                  ...      1
Contraction scheme used                     ... SEGMENTED contraction
Coulomb Range Separation                    ... NOT USED
Exchange Range Separation                   ... NOT USED
Finite Nucleus Model                        ... NOT USED
Auxiliary Coulomb fitting basis             ... AVAILABLE
   # of basis functions in Aux-J            ...   2498
   # of shells in Aux-J                     ...    830
   Maximum angular momentum in Aux-J        ...      4
Auxiliary J/K fitting basis                 ... NOT available
Auxiliary Correlation fitting basis         ... NOT available
Auxiliary 'external' fitting basis          ... NOT available
Integral threshold                          ...     2.500000e-11
Primitive cut-off                           ...     2.500000e-12
Primitive pair pre-selection threshold      ...     2.500000e-12

Calculating pre-screening integrals         ... done (  0.2 sec) Dimension = 622
Organizing shell pair data                  ... done (  1.0 sec)
Shell pair information
Total number of shell pairs                 ...    193753
Shell pairs after pre-screening             ...    111139
Total number of primitive shell pairs       ...    584784
Primitive shell pairs kept                  ...    207885
          la=0 lb=0:  30878 shell pairs
          la=1 lb=0:  33521 shell pairs
          la=1 lb=1:   9150 shell pairs
          la=2 lb=0:  14939 shell pairs
          la=2 lb=1:   8241 shell pairs
          la=2 lb=2:   1832 shell pairs
          la=3 lb=0:   6808 shell pairs
          la=3 lb=1:   3821 shell pairs
          la=3 lb=2:   1595 shell pairs
          la=3 lb=3:    354 shell pairs

Calculating one electron integrals          ... done (  0.2 sec)
Calculating RI/J V-Matrix + Cholesky decomp.... done (  1.1 sec)
Calculating Nuclear repulsion               ... done (  0.0 sec) ENN=   5167.346328804633 Eh

SHARK setup successfully completed in   4.3 seconds

Maximum memory used throughout the entire GTOINT-calculation: 162.6 MB
[1710950638.246519] [node055:684548:0]          mpool.c:43   UCX  WARN  object 0xbb46600 was not returned to mpool ucp_requests
[1710950638.246536] [node055:684548:0]          mpool.c:43   UCX  WARN  object 0xbb467c0 was not returned to mpool ucp_requests
[1710950638.246542] [node055:684548:0]          mpool.c:43   UCX  WARN  object 0xbb46980 was not returned to mpool ucp_requests
[1710950638.246545] [node055:684548:0]          mpool.c:43   UCX  WARN  object 0xbb46b40 was not returned to mpool ucp_requests
[1710950638.246548] [node055:684548:0]          mpool.c:43   UCX  WARN  object 0xbb46d00 was not returned to mpool ucp_requests
[1710950638.246552] [node055:684548:0]          mpool.c:43   UCX  WARN  object 0xbb46ec0 was not returned to mpool ucp_requests
[1710950638.246555] [node055:684548:0]          mpool.c:43   UCX  WARN  object 0xbb47080 was not returned to mpool ucp_requests
[1710950638.246558] [node055:684548:0]          mpool.c:43   UCX  WARN  object 0xbb47240 was not returned to mpool ucp_requests
[1710950638.246562] [node055:684548:0]          mpool.c:43   UCX  WARN  object 0xbb47400 was not returned to mpool ucp_requests
[1710950638.246565] [node055:684548:0]          mpool.c:43   UCX  WARN  object 0xbb475c0 was not returned to mpool ucp_requests
[1710950638.246568] [node055:684548:0]          mpool.c:43   UCX  WARN  object 0xbb47780 was not returned to mpool ucp_requests
[1710950638.246572] [node055:684548:0]          mpool.c:43   UCX  WARN  object 0xbb47940 was not returned to mpool ucp_requests
[1710950638.246575] [node055:684548:0]          mpool.c:43   UCX  WARN  object 0xbb47b00 was not returned to mpool ucp_requests
[1710950638.246578] [node055:684548:0]          mpool.c:43   UCX  WARN  object 0xbb47cc0 was not returned to mpool ucp_requests
[1710950638.246582] [node055:684548:0]          mpool.c:43   UCX  WARN  object 0xbb47e80 was not returned to mpool ucp_requests
[1710950638.246585] [node055:684548:0]          mpool.c:43   UCX  WARN  object 0xbb48040 was not returned to mpool ucp_requests
[1710950638.250204] [node055:684539:0]          mpool.c:43   UCX  WARN  object 0xb9e1940 was not returned to mpool ucp_requests
[1710950638.250223] [node055:684539:0]          mpool.c:43   UCX  WARN  object 0xb9e1b00 was not returned to mpool ucp_requests
[1710950638.250229] [node055:684539:0]          mpool.c:43   UCX  WARN  object 0xb9e1cc0 was not returned to mpool ucp_requests
[1710950638.250233] [node055:684539:0]          mpool.c:43   UCX  WARN  object 0xb9e1e80 was not returned to mpool ucp_requests
[1710950638.250202] [node055:684540:0]          mpool.c:43   UCX  WARN  object 0xc542b40 was not returned to mpool ucp_requests
[1710950638.250214] [node055:684540:0]          mpool.c:43   UCX  WARN  object 0xc542d00 was not returned to mpool ucp_requests
[1710950638.250219] [node055:684540:0]          mpool.c:43   UCX  WARN  object 0xc542ec0 was not returned to mpool ucp_requests
[1710950638.250222] [node055:684540:0]          mpool.c:43   UCX  WARN  object 0xc543080 was not returned to mpool ucp_requests
[1710950638.250225] [node055:684540:0]          mpool.c:43   UCX  WARN  object 0xc543240 was not returned to mpool ucp_requests
[1710950638.250229] [node055:684540:0]          mpool.c:43   UCX  WARN  object 0xc543400 was not returned to mpool ucp_requests
[1710950638.250232] [node055:684540:0]          mpool.c:43   UCX  WARN  object 0xc5435c0 was not returned to mpool ucp_requests
[1710950638.250236] [node055:684540:0]          mpool.c:43   UCX  WARN  object 0xc543780 was not returned to mpool ucp_requests
[1710950638.250239] [node055:684540:0]          mpool.c:43   UCX  WARN  object 0xc543940 was not returned to mpool ucp_requests
[1710950638.250242] [node055:684540:0]          mpool.c:43   UCX  WARN  object 0xc543b00 was not returned to mpool ucp_requests
[1710950638.250246] [node055:684540:0]          mpool.c:43   UCX  WARN  object 0xc543cc0 was not returned to mpool ucp_requests
[1710950638.250235] [node055:684539:0]          mpool.c:43   UCX  WARN  object 0xb9e2040 was not returned to mpool ucp_requests
[1710950638.250239] [node055:684539:0]          mpool.c:43   UCX  WARN  object 0xb9e2200 was not returned to mpool ucp_requests
[1710950638.250241] [node055:684539:0]          mpool.c:43   UCX  WARN  object 0xb9e23c0 was not returned to mpool ucp_requests
[1710950638.250246] [node055:684539:0]          mpool.c:43   UCX  WARN  object 0xb9e2580 was not returned to mpool ucp_requests
[1710950638.250248] [node055:684539:0]          mpool.c:43   UCX  WARN  object 0xb9e2740 was not returned to mpool ucp_requests
[1710950638.250252] [node055:684539:0]          mpool.c:43   UCX  WARN  object 0xb9e2900 was not returned to mpool ucp_requests
[1710950638.250254] [node055:684539:0]          mpool.c:43   UCX  WARN  object 0xb9e2ac0 was not returned to mpool ucp_requests
[1710950638.250258] [node055:684539:0]          mpool.c:43   UCX  WARN  object 0xb9e2c80 was not returned to mpool ucp_requests
[1710950638.250260] [node055:684539:0]          mpool.c:43   UCX  WARN  object 0xb9e2e40 was not returned to mpool ucp_requests
[1710950638.250264] [node055:684539:0]          mpool.c:43   UCX  WARN  object 0xb9e3000 was not returned to mpool ucp_requests
[1710950638.250250] [node055:684540:0]          mpool.c:43   UCX  WARN  object 0xc543e80 was not returned to mpool ucp_requests
[1710950638.250254] [node055:684540:0]          mpool.c:43   UCX  WARN  object 0xc544040 was not returned to mpool ucp_requests
[1710950638.252906] [node055:684553:0]          mpool.c:43   UCX  WARN  object 0xb5e27c0 was not returned to mpool ucp_requests
[1710950638.252917] [node055:684553:0]          mpool.c:43   UCX  WARN  object 0xb5e2980 was not returned to mpool ucp_requests
[1710950638.252922] [node055:684553:0]          mpool.c:43   UCX  WARN  object 0xb5e2b40 was not returned to mpool ucp_requests
[1710950638.252926] [node055:684553:0]          mpool.c:43   UCX  WARN  object 0xb5e2d00 was not returned to mpool ucp_requests
[1710950638.252930] [node055:684553:0]          mpool.c:43   UCX  WARN  object 0xb5e2ec0 was not returned to mpool ucp_requests
[1710950638.252934] [node055:684553:0]          mpool.c:43   UCX  WARN  object 0xb5e3080 was not returned to mpool ucp_requests
[1710950638.252937] [node055:684553:0]          mpool.c:43   UCX  WARN  object 0xb5e3240 was not returned to mpool ucp_requests
[1710950638.252941] [node055:684553:0]          mpool.c:43   UCX  WARN  object 0xb5e3400 was not returned to mpool ucp_requests
[1710950638.252944] [node055:684553:0]          mpool.c:43   UCX  WARN  object 0xb5e35c0 was not returned to mpool ucp_requests
[1710950638.252947] [node055:684553:0]          mpool.c:43   UCX  WARN  object 0xb5e3780 was not returned to mpool ucp_requests
[1710950638.252951] [node055:684553:0]          mpool.c:43   UCX  WARN  object 0xb5e3940 was not returned to mpool ucp_requests
[1710950638.252954] [node055:684553:0]          mpool.c:43   UCX  WARN  object 0xb5e3b00 was not returned to mpool ucp_requests
[1710950638.252957] [node055:684553:0]          mpool.c:43   UCX  WARN  object 0xb5e3cc0 was not returned to mpool ucp_requests
[1710950638.252961] [node055:684553:0]          mpool.c:43   UCX  WARN  object 0xb5e3e80 was not returned to mpool ucp_requests
[1710950638.252964] [node055:684553:0]          mpool.c:43   UCX  WARN  object 0xb5e4040 was not returned to mpool ucp_requests
[1710950638.257279] [node055:684541:0]          mpool.c:43   UCX  WARN  object 0xb687700 was not returned to mpool ucp_requests
[1710950638.257290] [node055:684541:0]          mpool.c:43   UCX  WARN  object 0xb6878c0 was not returned to mpool ucp_requests
[1710950638.257294] [node055:684541:0]          mpool.c:43   UCX  WARN  object 0xb687a80 was not returned to mpool ucp_requests
[1710950638.257298] [node055:684541:0]          mpool.c:43   UCX  WARN  object 0xb687c40 was not returned to mpool ucp_requests
[1710950638.257301] [node055:684541:0]          mpool.c:43   UCX  WARN  object 0xb687e00 was not returned to mpool ucp_requests
[1710950638.257305] [node055:684541:0]          mpool.c:43   UCX  WARN  object 0xb687fc0 was not returned to mpool ucp_requests
[1710950638.257307] [node055:684541:0]          mpool.c:43   UCX  WARN  object 0xb688180 was not returned to mpool ucp_requests
[1710950638.257311] [node055:684541:0]          mpool.c:43   UCX  WARN  object 0xb688340 was not returned to mpool ucp_requests
[1710950638.257314] [node055:684541:0]          mpool.c:43   UCX  WARN  object 0xb688500 was not returned to mpool ucp_requests
[1710950638.257318] [node055:684541:0]          mpool.c:43   UCX  WARN  object 0xb6886c0 was not returned to mpool ucp_requests
[1710950638.257320] [node055:684541:0]          mpool.c:43   UCX  WARN  object 0xb688880 was not returned to mpool ucp_requests
[1710950638.257324] [node055:684541:0]          mpool.c:43   UCX  WARN  object 0xb688a40 was not returned to mpool ucp_requests
[1710950638.257326] [node055:684541:0]          mpool.c:43   UCX  WARN  object 0xb688c00 was not returned to mpool ucp_requests
[1710950638.257330] [node055:684541:0]          mpool.c:43   UCX  WARN  object 0xb688dc0 was not returned to mpool ucp_requests
[1710950638.257335] [node055:684541:0]          mpool.c:43   UCX  WARN  object 0xb688f80 was not returned to mpool ucp_requests
[1710950638.257337] [node055:684541:0]          mpool.c:43   UCX  WARN  object 0xb689140 was not returned to mpool ucp_requests
[1710950638.257356] [node055:684538:0]          mpool.c:43   UCX  WARN  object 0xbca0e00 was not returned to mpool ucp_requests
[1710950638.257368] [node055:684538:0]          mpool.c:43   UCX  WARN  object 0xbca0fc0 was not returned to mpool ucp_requests
[1710950638.257373] [node055:684538:0]          mpool.c:43   UCX  WARN  object 0xbca1180 was not returned to mpool ucp_requests
[1710950638.257376] [node055:684538:0]          mpool.c:43   UCX  WARN  object 0xbca1340 was not returned to mpool ucp_requests
[1710950638.257379] [node055:684538:0]          mpool.c:43   UCX  WARN  object 0xbca1500 was not returned to mpool ucp_requests
[1710950638.257383] [node055:684538:0]          mpool.c:43   UCX  WARN  object 0xbca16c0 was not returned to mpool ucp_requests
[1710950638.257386] [node055:684538:0]          mpool.c:43   UCX  WARN  object 0xbca1880 was not returned to mpool ucp_requests
[1710950638.257389] [node055:684538:0]          mpool.c:43   UCX  WARN  object 0xbca1a40 was not returned to mpool ucp_requests
[1710950638.257393] [node055:684538:0]          mpool.c:43   UCX  WARN  object 0xbca1c00 was not returned to mpool ucp_requests
[1710950638.257396] [node055:684538:0]          mpool.c:43   UCX  WARN  object 0xbca1dc0 was not returned to mpool ucp_requests
[1710950638.258174] [node055:684555:0]          mpool.c:43   UCX  WARN  object 0xafa2780 was not returned to mpool ucp_requests
[1710950638.258185] [node055:684555:0]          mpool.c:43   UCX  WARN  object 0xafa2940 was not returned to mpool ucp_requests
[1710950638.258190] [node055:684555:0]          mpool.c:43   UCX  WARN  object 0xafa2b00 was not returned to mpool ucp_requests
[1710950638.258193] [node055:684555:0]          mpool.c:43   UCX  WARN  object 0xafa2cc0 was not returned to mpool ucp_requests
[1710950638.258197] [node055:684555:0]          mpool.c:43   UCX  WARN  object 0xafa2e80 was not returned to mpool ucp_requests
[1710950638.258200] [node055:684555:0]          mpool.c:43   UCX  WARN  object 0xafa3040 was not returned to mpool ucp_requests
[1710950638.258204] [node055:684555:0]          mpool.c:43   UCX  WARN  object 0xafa3200 was not returned to mpool ucp_requests
[1710950638.258207] [node055:684555:0]          mpool.c:43   UCX  WARN  object 0xafa33c0 was not returned to mpool ucp_requests
[1710950638.258210] [node055:684555:0]          mpool.c:43   UCX  WARN  object 0xafa3580 was not returned to mpool ucp_requests
[1710950638.258227] [node055:684549:0]          mpool.c:43   UCX  WARN  object 0xc0ef3c0 was not returned to mpool ucp_requests
[1710950638.258239] [node055:684549:0]          mpool.c:43   UCX  WARN  object 0xc0ef580 was not returned to mpool ucp_requests
[1710950638.258243] [node055:684549:0]          mpool.c:43   UCX  WARN  object 0xc0ef740 was not returned to mpool ucp_requests
[1710950638.258246] [node055:684549:0]          mpool.c:43   UCX  WARN  object 0xc0ef900 was not returned to mpool ucp_requests
[1710950638.258221] [node055:684551:0]          mpool.c:43   UCX  WARN  object 0xb308440 was not returned to mpool ucp_requests
[1710950638.258233] [node055:684551:0]          mpool.c:43   UCX  WARN  object 0xb308600 was not returned to mpool ucp_requests
[1710950638.258238] [node055:684551:0]          mpool.c:43   UCX  WARN  object 0xb3087c0 was not returned to mpool ucp_requests
[1710950638.258241] [node055:684551:0]          mpool.c:43   UCX  WARN  object 0xb308980 was not returned to mpool ucp_requests
[1710950638.258244] [node055:684551:0]          mpool.c:43   UCX  WARN  object 0xb308b40 was not returned to mpool ucp_requests
[1710950638.258246] [node055:684551:0]          mpool.c:43   UCX  WARN  object 0xb308d00 was not returned to mpool ucp_requests
[1710950638.258214] [node055:684555:0]          mpool.c:43   UCX  WARN  object 0xafa3740 was not returned to mpool ucp_requests
[1710950638.258217] [node055:684555:0]          mpool.c:43   UCX  WARN  object 0xafa3900 was not returned to mpool ucp_requests
[1710950638.258220] [node055:684555:0]          mpool.c:43   UCX  WARN  object 0xafa3ac0 was not returned to mpool ucp_requests
[1710950638.258224] [node055:684555:0]          mpool.c:43   UCX  WARN  object 0xafa3c80 was not returned to mpool ucp_requests
[1710950638.258227] [node055:684555:0]          mpool.c:43   UCX  WARN  object 0xafa3e40 was not returned to mpool ucp_requests
[1710950638.258230] [node055:684555:0]          mpool.c:43   UCX  WARN  object 0xafa4000 was not returned to mpool ucp_requests
[1710950638.258249] [node055:684551:0]          mpool.c:43   UCX  WARN  object 0xb308ec0 was not returned to mpool ucp_requests
[1710950638.258252] [node055:684551:0]          mpool.c:43   UCX  WARN  object 0xb309080 was not returned to mpool ucp_requests
[1710950638.258255] [node055:684551:0]          mpool.c:43   UCX  WARN  object 0xb309240 was not returned to mpool ucp_requests
[1710950638.258258] [node055:684551:0]          mpool.c:43   UCX  WARN  object 0xb309400 was not returned to mpool ucp_requests
[1710950638.258261] [node055:684551:0]          mpool.c:43   UCX  WARN  object 0xb3095c0 was not returned to mpool ucp_requests
[1710950638.258264] [node055:684551:0]          mpool.c:43   UCX  WARN  object 0xb309780 was not returned to mpool ucp_requests
[1710950638.258266] [node055:684551:0]          mpool.c:43   UCX  WARN  object 0xb309940 was not returned to mpool ucp_requests
[1710950638.258269] [node055:684551:0]          mpool.c:43   UCX  WARN  object 0xb309b00 was not returned to mpool ucp_requests
[1710950638.258272] [node055:684551:0]          mpool.c:43   UCX  WARN  object 0xb309cc0 was not returned to mpool ucp_requests
[1710950638.258275] [node055:684551:0]          mpool.c:43   UCX  WARN  object 0xb309e80 was not returned to mpool ucp_requests
[1710950638.258278] [node055:684551:0]          mpool.c:43   UCX  WARN  object 0xb30a040 was not returned to mpool ucp_requests
[1710950638.258249] [node055:684549:0]          mpool.c:43   UCX  WARN  object 0xc0efac0 was not returned to mpool ucp_requests
[1710950638.258252] [node055:684549:0]          mpool.c:43   UCX  WARN  object 0xc0efc80 was not returned to mpool ucp_requests
[1710950638.258255] [node055:684549:0]          mpool.c:43   UCX  WARN  object 0xc0efe40 was not returned to mpool ucp_requests
[1710950638.258258] [node055:684549:0]          mpool.c:43   UCX  WARN  object 0xc0f0000 was not returned to mpool ucp_requests
[1710950638.258261] [node055:684549:0]          mpool.c:43   UCX  WARN  object 0xc0f01c0 was not returned to mpool ucp_requests
[1710950638.258263] [node055:684549:0]          mpool.c:43   UCX  WARN  object 0xc0f0380 was not returned to mpool ucp_requests
[1710950638.258266] [node055:684549:0]          mpool.c:43   UCX  WARN  object 0xc0f0540 was not returned to mpool ucp_requests
[1710950638.258269] [node055:684549:0]          mpool.c:43   UCX  WARN  object 0xc0f0700 was not returned to mpool ucp_requests
[1710950638.258272] [node055:684549:0]          mpool.c:43   UCX  WARN  object 0xc0f08c0 was not returned to mpool ucp_requests
[1710950638.258275] [node055:684549:0]          mpool.c:43   UCX  WARN  object 0xc0f0a80 was not returned to mpool ucp_requests
[1710950638.258277] [node055:684549:0]          mpool.c:43   UCX  WARN  object 0xc0f0c40 was not returned to mpool ucp_requests
[1710950638.258280] [node055:684549:0]          mpool.c:43   UCX  WARN  object 0xc0f0e00 was not returned to mpool ucp_requests
[1710950638.258283] [node055:684549:0]          mpool.c:43   UCX  WARN  object 0xc0f0fc0 was not returned to mpool ucp_requests
[1710950638.261343] [node055:684546:0]          mpool.c:43   UCX  WARN  object 0xa8a0640 was not returned to mpool ucp_requests
[1710950638.261360] [node055:684546:0]          mpool.c:43   UCX  WARN  object 0xa8a0800 was not returned to mpool ucp_requests
[1710950638.261366] [node055:684546:0]          mpool.c:43   UCX  WARN  object 0xa8a09c0 was not returned to mpool ucp_requests
[1710950638.261370] [node055:684546:0]          mpool.c:43   UCX  WARN  object 0xa8a0b80 was not returned to mpool ucp_requests
[1710950638.261374] [node055:684546:0]          mpool.c:43   UCX  WARN  object 0xa8a0d40 was not returned to mpool ucp_requests
[1710950638.261377] [node055:684546:0]          mpool.c:43   UCX  WARN  object 0xa8a0f00 was not returned to mpool ucp_requests
[1710950638.261381] [node055:684546:0]          mpool.c:43   UCX  WARN  object 0xa8a10c0 was not returned to mpool ucp_requests
[1710950638.261384] [node055:684546:0]          mpool.c:43   UCX  WARN  object 0xa8a1280 was not returned to mpool ucp_requests
[1710950638.261387] [node055:684546:0]          mpool.c:43   UCX  WARN  object 0xa8a1440 was not returned to mpool ucp_requests
[1710950638.261391] [node055:684546:0]          mpool.c:43   UCX  WARN  object 0xa8a1600 was not returned to mpool ucp_requests
[1710950638.261394] [node055:684546:0]          mpool.c:43   UCX  WARN  object 0xa8a17c0 was not returned to mpool ucp_requests
[1710950638.261397] [node055:684546:0]          mpool.c:43   UCX  WARN  object 0xa8a1980 was not returned to mpool ucp_requests
[1710950638.261400] [node055:684546:0]          mpool.c:43   UCX  WARN  object 0xa8a1b40 was not returned to mpool ucp_requests
[1710950638.261404] [node055:684546:0]          mpool.c:43   UCX  WARN  object 0xa8a1d00 was not returned to mpool ucp_requests
[1710950638.261407] [node055:684546:0]          mpool.c:43   UCX  WARN  object 0xa8a1ec0 was not returned to mpool ucp_requests
[1710950638.261410] [node055:684546:0]          mpool.c:43   UCX  WARN  object 0xa8a2080 was not returned to mpool ucp_requests
[1710950638.262403] [node055:684554:0]          mpool.c:43   UCX  WARN  object 0xa92b780 was not returned to mpool ucp_requests
[1710950638.262415] [node055:684554:0]          mpool.c:43   UCX  WARN  object 0xa92b940 was not returned to mpool ucp_requests
[1710950638.262419] [node055:684554:0]          mpool.c:43   UCX  WARN  object 0xa92bb00 was not returned to mpool ucp_requests
[1710950638.262422] [node055:684554:0]          mpool.c:43   UCX  WARN  object 0xa92bcc0 was not returned to mpool ucp_requests
[1710950638.262426] [node055:684554:0]          mpool.c:43   UCX  WARN  object 0xa92be80 was not returned to mpool ucp_requests
[1710950638.262430] [node055:684554:0]          mpool.c:43   UCX  WARN  object 0xa92c040 was not returned to mpool ucp_requests
[1710950638.262434] [node055:684554:0]          mpool.c:43   UCX  WARN  object 0xa92c200 was not returned to mpool ucp_requests
[1710950638.262438] [node055:684554:0]          mpool.c:43   UCX  WARN  object 0xa92c3c0 was not returned to mpool ucp_requests
[1710950638.262441] [node055:684554:0]          mpool.c:43   UCX  WARN  object 0xa92c580 was not returned to mpool ucp_requests
[1710950638.262445] [node055:684554:0]          mpool.c:43   UCX  WARN  object 0xa92c740 was not returned to mpool ucp_requests
[1710950638.262448] [node055:684554:0]          mpool.c:43   UCX  WARN  object 0xa92c900 was not returned to mpool ucp_requests
[1710950638.262452] [node055:684554:0]          mpool.c:43   UCX  WARN  object 0xa92cac0 was not returned to mpool ucp_requests
[1710950638.262455] [node055:684554:0]          mpool.c:43   UCX  WARN  object 0xa92cc80 was not returned to mpool ucp_requests
[1710950638.262459] [node055:684554:0]          mpool.c:43   UCX  WARN  object 0xa92ce40 was not returned to mpool ucp_requests
[1710950638.262463] [node055:684554:0]          mpool.c:43   UCX  WARN  object 0xa92d000 was not returned to mpool ucp_requests
[1710950638.262556] [node055:684545:0]          mpool.c:43   UCX  WARN  object 0xc381600 was not returned to mpool ucp_requests
[1710950638.262568] [node055:684545:0]          mpool.c:43   UCX  WARN  object 0xc3817c0 was not returned to mpool ucp_requests
[1710950638.262572] [node055:684545:0]          mpool.c:43   UCX  WARN  object 0xc381980 was not returned to mpool ucp_requests
[1710950638.262575] [node055:684545:0]          mpool.c:43   UCX  WARN  object 0xc381b40 was not returned to mpool ucp_requests
[1710950638.262578] [node055:684545:0]          mpool.c:43   UCX  WARN  object 0xc381d00 was not returned to mpool ucp_requests
[1710950638.262581] [node055:684545:0]          mpool.c:43   UCX  WARN  object 0xc381ec0 was not returned to mpool ucp_requests
[1710950638.262584] [node055:684545:0]          mpool.c:43   UCX  WARN  object 0xc382080 was not returned to mpool ucp_requests
[1710950638.262586] [node055:684545:0]          mpool.c:43   UCX  WARN  object 0xc382240 was not returned to mpool ucp_requests
[1710950638.262589] [node055:684545:0]          mpool.c:43   UCX  WARN  object 0xc382400 was not returned to mpool ucp_requests
[1710950638.262592] [node055:684545:0]          mpool.c:43   UCX  WARN  object 0xc3825c0 was not returned to mpool ucp_requests
[1710950638.262595] [node055:684545:0]          mpool.c:43   UCX  WARN  object 0xc382780 was not returned to mpool ucp_requests
[1710950638.262598] [node055:684545:0]          mpool.c:43   UCX  WARN  object 0xc382940 was not returned to mpool ucp_requests
[1710950638.262600] [node055:684545:0]          mpool.c:43   UCX  WARN  object 0xc382b00 was not returned to mpool ucp_requests
[1710950638.262603] [node055:684545:0]          mpool.c:43   UCX  WARN  object 0xc382cc0 was not returned to mpool ucp_requests
[1710950638.262606] [node055:684545:0]          mpool.c:43   UCX  WARN  object 0xc382e80 was not returned to mpool ucp_requests
[1710950638.262609] [node055:684545:0]          mpool.c:43   UCX  WARN  object 0xc383040 was not returned to mpool ucp_requests
[1710950638.262819] [node055:684542:0]          mpool.c:43   UCX  WARN  object 0xc4f2640 was not returned to mpool ucp_requests
[1710950638.262830] [node055:684542:0]          mpool.c:43   UCX  WARN  object 0xc4f2800 was not returned to mpool ucp_requests
[1710950638.262835] [node055:684542:0]          mpool.c:43   UCX  WARN  object 0xc4f29c0 was not returned to mpool ucp_requests
[1710950638.262838] [node055:684542:0]          mpool.c:43   UCX  WARN  object 0xc4f2b80 was not returned to mpool ucp_requests
[1710950638.262841] [node055:684542:0]          mpool.c:43   UCX  WARN  object 0xc4f2d40 was not returned to mpool ucp_requests
[1710950638.262845] [node055:684542:0]          mpool.c:43   UCX  WARN  object 0xc4f2f00 was not returned to mpool ucp_requests
[1710950638.262848] [node055:684542:0]          mpool.c:43   UCX  WARN  object 0xc4f30c0 was not returned to mpool ucp_requests
[1710950638.262851] [node055:684542:0]          mpool.c:43   UCX  WARN  object 0xc4f3280 was not returned to mpool ucp_requests
[1710950638.262854] [node055:684542:0]          mpool.c:43   UCX  WARN  object 0xc4f3440 was not returned to mpool ucp_requests
[1710950638.262858] [node055:684542:0]          mpool.c:43   UCX  WARN  object 0xc4f3600 was not returned to mpool ucp_requests
[1710950638.262861] [node055:684542:0]          mpool.c:43   UCX  WARN  object 0xc4f37c0 was not returned to mpool ucp_requests
[1710950638.262864] [node055:684542:0]          mpool.c:43   UCX  WARN  object 0xc4f3980 was not returned to mpool ucp_requests
[1710950638.262867] [node055:684542:0]          mpool.c:43   UCX  WARN  object 0xc4f3b40 was not returned to mpool ucp_requests
[1710950638.262871] [node055:684542:0]          mpool.c:43   UCX  WARN  object 0xc4f3d00 was not returned to mpool ucp_requests
[1710950638.262874] [node055:684542:0]          mpool.c:43   UCX  WARN  object 0xc4f3ec0 was not returned to mpool ucp_requests
[1710950638.262877] [node055:684542:0]          mpool.c:43   UCX  WARN  object 0xc4f4080 was not returned to mpool ucp_requests
[1710950638.263018] [node055:684544:0]          mpool.c:43   UCX  WARN  object 0xc73c740 was not returned to mpool ucp_requests
[1710950638.262621] [node055:684550:0]          mpool.c:43   UCX  WARN  object 0xb66f280 was not returned to mpool ucp_requests
[1710950638.262632] [node055:684550:0]          mpool.c:43   UCX  WARN  object 0xb66f440 was not returned to mpool ucp_requests
[1710950638.262636] [node055:684550:0]          mpool.c:43   UCX  WARN  object 0xb66f600 was not returned to mpool ucp_requests
[1710950638.262639] [node055:684550:0]          mpool.c:43   UCX  WARN  object 0xb66f7c0 was not returned to mpool ucp_requests
[1710950638.262643] [node055:684550:0]          mpool.c:43   UCX  WARN  object 0xb66f980 was not returned to mpool ucp_requests
[1710950638.262646] [node055:684550:0]          mpool.c:43   UCX  WARN  object 0xb66fb40 was not returned to mpool ucp_requests
[1710950638.262649] [node055:684550:0]          mpool.c:43   UCX  WARN  object 0xb66fd00 was not returned to mpool ucp_requests
[1710950638.262653] [node055:684550:0]          mpool.c:43   UCX  WARN  object 0xb66fec0 was not returned to mpool ucp_requests
[1710950638.262656] [node055:684550:0]          mpool.c:43   UCX  WARN  object 0xb670080 was not returned to mpool ucp_requests
[1710950638.262659] [node055:684550:0]          mpool.c:43   UCX  WARN  object 0xb670240 was not returned to mpool ucp_requests
[1710950638.262663] [node055:684550:0]          mpool.c:43   UCX  WARN  object 0xb670400 was not returned to mpool ucp_requests
[1710950638.262666] [node055:684550:0]          mpool.c:43   UCX  WARN  object 0xb6705c0 was not returned to mpool ucp_requests
[1710950638.262669] [node055:684550:0]          mpool.c:43   UCX  WARN  object 0xb670780 was not returned to mpool ucp_requests
[1710950638.262672] [node055:684550:0]          mpool.c:43   UCX  WARN  object 0xb670940 was not returned to mpool ucp_requests
[1710950638.262676] [node055:684550:0]          mpool.c:43   UCX  WARN  object 0xb670b00 was not returned to mpool ucp_requests
[1710950638.262679] [node055:684550:0]          mpool.c:43   UCX  WARN  object 0xb670cc0 was not returned to mpool ucp_requests
[1710950638.262682] [node055:684550:0]          mpool.c:43   UCX  WARN  object 0xb670e80 was not returned to mpool ucp_requests
[1710950638.263500] [node055:684552:0]          mpool.c:43   UCX  WARN  object 0xb856480 was not returned to mpool ucp_requests
[1710950638.263513] [node055:684552:0]          mpool.c:43   UCX  WARN  object 0xb856640 was not returned to mpool ucp_requests
[1710950638.263519] [node055:684552:0]          mpool.c:43   UCX  WARN  object 0xb856800 was not returned to mpool ucp_requests
[1710950638.263523] [node055:684552:0]          mpool.c:43   UCX  WARN  object 0xb8569c0 was not returned to mpool ucp_requests
[1710950638.263527] [node055:684552:0]          mpool.c:43   UCX  WARN  object 0xb856b80 was not returned to mpool ucp_requests
[1710950638.263531] [node055:684552:0]          mpool.c:43   UCX  WARN  object 0xb856d40 was not returned to mpool ucp_requests
[1710950638.263535] [node055:684552:0]          mpool.c:43   UCX  WARN  object 0xb856f00 was not returned to mpool ucp_requests
[1710950638.263538] [node055:684552:0]          mpool.c:43   UCX  WARN  object 0xb8570c0 was not returned to mpool ucp_requests
[1710950638.263542] [node055:684552:0]          mpool.c:43   UCX  WARN  object 0xb857280 was not returned to mpool ucp_requests
[1710950638.263546] [node055:684552:0]          mpool.c:43   UCX  WARN  object 0xb857440 was not returned to mpool ucp_requests
[1710950638.263550] [node055:684552:0]          mpool.c:43   UCX  WARN  object 0xb857600 was not returned to mpool ucp_requests
[1710950638.263554] [node055:684552:0]          mpool.c:43   UCX  WARN  object 0xb8577c0 was not returned to mpool ucp_requests
[1710950638.263558] [node055:684552:0]          mpool.c:43   UCX  WARN  object 0xb857980 was not returned to mpool ucp_requests
[1710950638.263561] [node055:684552:0]          mpool.c:43   UCX  WARN  object 0xb857b40 was not returned to mpool ucp_requests
[1710950638.263565] [node055:684552:0]          mpool.c:43   UCX  WARN  object 0xb857d00 was not returned to mpool ucp_requests
[1710950638.263568] [node055:684552:0]          mpool.c:43   UCX  WARN  object 0xb857ec0 was not returned to mpool ucp_requests
[1710950638.263571] [node055:684552:0]          mpool.c:43   UCX  WARN  object 0xb858080 was not returned to mpool ucp_requests
[1710950638.263591] [node055:684556:0]          mpool.c:43   UCX  WARN  object 0xc79c740 was not returned to mpool ucp_requests
[1710950638.263602] [node055:684556:0]          mpool.c:43   UCX  WARN  object 0xc79c900 was not returned to mpool ucp_requests
[1710950638.263607] [node055:684556:0]          mpool.c:43   UCX  WARN  object 0xc79cac0 was not returned to mpool ucp_requests
[1710950638.263610] [node055:684556:0]          mpool.c:43   UCX  WARN  object 0xc79cc80 was not returned to mpool ucp_requests
[1710950638.263613] [node055:684556:0]          mpool.c:43   UCX  WARN  object 0xc79ce40 was not returned to mpool ucp_requests
[1710950638.263617] [node055:684556:0]          mpool.c:43   UCX  WARN  object 0xc79d000 was not returned to mpool ucp_requests
[1710950638.263620] [node055:684556:0]          mpool.c:43   UCX  WARN  object 0xc79d1c0 was not returned to mpool ucp_requests
[1710950638.263623] [node055:684556:0]          mpool.c:43   UCX  WARN  object 0xc79d380 was not returned to mpool ucp_requests
[1710950638.263626] [node055:684556:0]          mpool.c:43   UCX  WARN  object 0xc79d540 was not returned to mpool ucp_requests
[1710950638.263629] [node055:684556:0]          mpool.c:43   UCX  WARN  object 0xc79d700 was not returned to mpool ucp_requests
[1710950638.263633] [node055:684556:0]          mpool.c:43   UCX  WARN  object 0xc79d8c0 was not returned to mpool ucp_requests
[1710950638.263636] [node055:684556:0]          mpool.c:43   UCX  WARN  object 0xc79da80 was not returned to mpool ucp_requests
[1710950638.263639] [node055:684556:0]          mpool.c:43   UCX  WARN  object 0xc79dc40 was not returned to mpool ucp_requests
[1710950638.263642] [node055:684556:0]          mpool.c:43   UCX  WARN  object 0xc79de00 was not returned to mpool ucp_requests
[1710950638.263646] [node055:684556:0]          mpool.c:43   UCX  WARN  object 0xc79dfc0 was not returned to mpool ucp_requests
[1710950638.297125] [node055:684543:0]          mpool.c:43   UCX  WARN  object 0xac4c5c0 was not returned to mpool ucp_requests
[1710950638.297139] [node055:684543:0]          mpool.c:43   UCX  WARN  object 0xac4c780 was not returned to mpool ucp_requests
[1710950638.297144] [node055:684543:0]          mpool.c:43   UCX  WARN  object 0xac4c940 was not returned to mpool ucp_requests
[1710950638.297148] [node055:684543:0]          mpool.c:43   UCX  WARN  object 0xac4cb00 was not returned to mpool ucp_requests
[truncated: 8,343,844 more chars]
