# Supplementary material for: A stereodivergent multicomponent approach for the synthesis of C–N atropisomeric peptide analogues
Source: Chem Sci. 2024 Sep 16;15(40):16743–51. doi: 10.1039/d4sc04700a (PMC11418089; doi:10.1039/d4sc04700a)
Supplement: SC-015-D4SC04700A-s001 [file SC-015-D4SC04700A-s001.zip › CompData/_2_Imine-BzOH/ImineBzOH12ropt.xyz]

82
Coordinates from ORCA-job ImineBzOH12ropt
  O   2.76104734628273      4.39726934299443      1.34789853396542
  O   2.53820766092136      3.48086036180287      3.37852283979234
  N   5.07367241193406      4.01834764898592      1.20910329648485
  N   3.49243990348975      6.36817882490119      3.27212234945166
  C   4.11389177661276      4.71305061109318      1.58386217645227
  C   4.29588142267140      6.12210942730647      2.10310272735378
  H   5.36948266959416      6.21859165808187      2.30067396649629
  C   3.92913977298255      7.03999134865689      0.94474977076995
  C   4.88209880435877      7.32634468914613     -0.02598840963736
  H   5.88808403333587      6.93245797274736      0.07869361726850
  C   4.55404262611729      8.11322561208522     -1.11984639488020
  H   5.30546535607017      8.33438160391338     -1.86983681809953
  C   3.26777465992227      8.62062248006984     -1.25099629610505
  H   3.01039310672816      9.23847415369697     -2.10422332916914
  C   2.31455567540869      8.33670115302352     -0.28256544008310
  H   1.30878344669617      8.73123452416545     -0.37801754175528
  C   2.64287554570702      7.54761430516701      0.81074091297675
  H   1.90134774325181      7.32680481327475      1.56999283824179
  C   5.02770521470378      2.76931891160784      0.44220065846953
  C   6.40346296276036      2.13220116444137      0.60310364058884
  H   7.18787722297062      2.82836991934113      0.29775472885773
  H   6.47993158170864      1.23062616850155     -0.00860819872170
  H   6.57982507153192      1.85488399877642      1.64593000357771
  C   4.80689864103883      3.16824259214321     -1.01490801539512
  H   3.82597750937521      3.63171006922984     -1.14589073245212
  H   4.85879266269649      2.28213700647947     -1.65206045826548
  H   5.57151939044307      3.87480721761785     -1.34631334301695
  C   3.96567357452165      1.76058222960364      0.87455605585230
  H   4.17537884303415      0.80712295496026      0.38415142625952
  H   2.95914626963394      2.06033735574132      0.58292896789157
  H   3.99188807453805      1.59137619850774      1.95198570841530
  C   3.68894514352594      7.51014024974241      4.03822250528563
  C   2.94001296144124      7.73586007488786      5.22515256529457
  C   3.19487261642467      8.91558982493707      5.91845525590963
  H   2.64633362995316      9.11653035534865      6.82857666231996
  C   4.11486269173984      9.86757108825529      5.49680697945699
  H   4.26410690652903     10.77148765100233      6.07646051142530
  C   4.82442152434108      9.64089011565160      4.33358247526367
  H   5.55083964079723     10.36218252528211      3.97472131936672
  C   4.61382013371576      8.47330685078649      3.61949761016846
  H   5.18909590359689      8.30949293608466      2.71842129227713
  C   1.87908571489070      6.75956271973445      5.74760353648914
  C   0.80528570102183      6.50659304734446      4.68078803439511
  H   0.26817970639071      7.43409156646121      4.46294768867094
  H   0.07968481813544      5.77705738088670      5.05129437910268
  H   1.21283883693168      6.13437416306408      3.74400551598993
  C   2.52030989587195      5.44354237855354      6.21067296825341
  H   3.03619344181102      4.88387251093191      5.43164429983934
  H   1.74607619443749      4.78221856683021      6.61030171221232
  H   3.24449455982421      5.63413952481280      7.00697760581261
  C   1.14313004492970      7.31670969522486      6.96657464731916
  H   0.64325174479397      8.26361248094731      6.74776455419255
  H   1.80769065186794      7.46518736131996      7.82129141874451
  H   0.37610051372084      6.59920484480754      7.26892633572946
  C   2.04550479126294      3.84389558070622      2.32849527016903
  C   0.61786851988158      3.72502921564905      2.00287732582846
  C   0.10534375651122      4.18546989887108      0.79109111400245
  H   0.76404784225758      4.63277594979880      0.05737000608962
  C   -1.25005634462435      4.07057147062176      0.53455295206708
  H   -1.65263447665535      4.42730862720924     -0.40623605667265
  C   -2.09174840163951      3.50261924773494      1.48243161405589
  H   -3.15317951609211      3.41633081890889      1.27821858153578
  C   -1.58106276935223      3.04619128506729      2.69154981882766
  H   -2.24124098663570      2.60648069621375      3.42995551033105
  C   -0.22756518168431      3.15664945717794      2.95379604629845
  H   0.18563208940802      2.81126516358099      3.89374066594193
  H   3.31612888201325      5.53887639584862      3.81386000999335
  O   5.70391812158735      4.52888158353220      4.70336259331285
  C   5.90718303242869      3.33694512336053      4.58206137930958
  C   7.21337589103529      2.69932723563896      4.86279226587243
  C   8.26212464226978      3.50148208197466      5.30633654400309
  H   8.09726572361351      4.56382846118620      5.44111573253384
  C   9.50017618217688      2.94127527759122      5.56950444422105
  H   10.31482439614292      3.56730559030238      5.91502609484108
  C   9.69628217010014      1.57769409073857      5.38978716068333
  H   10.66654659538905      1.13922899616835      5.59543895261088
  C   8.65329262537992      0.77484349258182      4.94694924592042
  H   8.80785670992216     -0.28876121274199      4.80605223737038
  C   7.41255366205993      1.33195457737097      4.68294237705432
  H   6.59868059124183      0.70753152555242      4.33675237947199
  O   4.97600996410869      2.48544767328800      4.18234312778306
  H   4.14897753015795      2.96525746510437      3.94502349143857
