# Supplementary material for: A stereodivergent multicomponent approach for the synthesis of C–N atropisomeric peptide analogues
Source: Chem Sci. 2024 Sep 16;15(40):16743–51. doi: 10.1039/d4sc04700a (PMC11418089; doi:10.1039/d4sc04700a)
Supplement: SC-015-D4SC04700A-s001 [file SC-015-D4SC04700A-s001.zip › CompData/_2_Imine-BzOH/ImineBzOH12r_single_point.out]

                                 *****************
                                 * O   R   C   A *
                                 *****************

                                            #,                                       
                                            ###                                      
                                            ####                                     
                                            #####                                    
                                            ######                                   
                                           ########,                                 
                                     ,,################,,,,,                         
                               ,,#################################,,                 
                          ,,##########################################,,             
                       ,#########################################, ''#####,          
                    ,#############################################,,   '####,        
                  ,##################################################,,,,####,       
                ,###########''''           ''''###############################       
              ,#####''   ,,,,##########,,,,          '''####'''          '####       
            ,##' ,,,,###########################,,,                        '##       
           ' ,,###''''                  '''############,,,                           
         ,,##''                                '''############,,,,        ,,,,,,###''
      ,#''                                            '''#######################'''  
     '                                                          ''''####''''         
             ,#######,   #######,   ,#######,      ##                                
            ,#'     '#,  ##    ##  ,#'     '#,    #''#        ######   ,####,        
            ##       ##  ##   ,#'  ##            #'  '#       #        #'  '#        
            ##       ##  #######   ##           ,######,      #####,   #    #        
            '#,     ,#'  ##    ##  '#,     ,#' ,#      #,         ##   #,  ,#        
             '#######'   ##     ##  '#######'  #'      '#     #####' # '####'        


                  #######################################################
                  #                        -***-                        #
                  #          Department of theory and spectroscopy      #
                  #    Directorship and core code : Frank Neese         #
                  #        Max Planck Institute fuer Kohlenforschung    #
                  #                Kaiser Wilhelm Platz 1               #
                  #                 D-45470 Muelheim/Ruhr               #
                  #                      Germany                        #
                  #                                                     #
                  #                  All rights reserved                #
                  #                        -***-                        #
                  #######################################################


                         Program Version 5.0.2 -  RELEASE  -


 With contributions from (in alphabetic order):
   Daniel Aravena         : Magnetic Suceptibility
   Michael Atanasov       : Ab Initio Ligand Field Theory (pilot matlab implementation)
   Alexander A. Auer      : GIAO ZORA, VPT2 properties, NMR spectrum
   Ute Becker             : Parallelization
   Giovanni Bistoni       : ED, misc. LED, open-shell LED, HFLD
   Martin Brehm           : Molecular dynamics
   Dmytro Bykov           : SCF Hessian
   Vijay G. Chilkuri      : MRCI spin determinant printing, contributions to CSF-ICE
   Dipayan Datta          : RHF DLPNO-CCSD density
   Achintya Kumar Dutta   : EOM-CC, STEOM-CC
   Dmitry Ganyushin       : Spin-Orbit,Spin-Spin,Magnetic field MRCI
   Miquel Garcia          : C-PCM and meta-GGA Hessian, CC/C-PCM, Gaussian charge scheme
   Yang Guo               : DLPNO-NEVPT2, F12-NEVPT2, CIM, IAO-localization
   Andreas Hansen         : Spin unrestricted coupled pair/coupled cluster methods
   Benjamin Helmich-Paris : MC-RPA, TRAH-SCF, COSX integrals
   Lee Huntington         : MR-EOM, pCC
   Robert Izsak           : Overlap fitted RIJCOSX, COSX-SCS-MP3, EOM
   Marcus Kettner         : VPT2
   Christian Kollmar      : KDIIS, OOCD, Brueckner-CCSD(T), CCSD density, CASPT2, CASPT2-K
   Simone Kossmann        : Meta GGA functionals, TD-DFT gradient, OOMP2, MP2 Hessian
   Martin Krupicka        : Initial AUTO-CI
   Lucas Lang             : DCDCAS
   Marvin Lechner         : AUTO-CI (C++ implementation), FIC-MRCC
   Dagmar Lenk            : GEPOL surface, SMD
   Dimitrios Liakos       : Extrapolation schemes; Compound Job, initial MDCI parallelization
   Dimitrios Manganas     : Further ROCIS development; embedding schemes
   Dimitrios Pantazis     : SARC Basis sets
   Anastasios Papadopoulos: AUTO-CI, single reference methods and gradients
   Taras Petrenko         : DFT Hessian,TD-DFT gradient, ASA, ECA, R-Raman, ABS, FL, XAS/XES, NRVS
   Peter Pinski           : DLPNO-MP2, DLPNO-MP2 Gradient
   Christoph Reimann      : Effective Core Potentials
   Marius Retegan         : Local ZFS, SOC
   Christoph Riplinger    : Optimizer, TS searches, QM/MM, DLPNO-CCSD(T), (RO)-DLPNO pert. Triples
   Tobias Risthaus        : Range-separated hybrids, TD-DFT gradient, RPA, STAB
   Michael Roemelt        : Original ROCIS implementation
   Masaaki Saitow         : Open-shell DLPNO-CCSD energy and density
   Barbara Sandhoefer     : DKH picture change effects
   Avijit Sen             : IP-ROCIS
   Kantharuban Sivalingam : CASSCF convergence, NEVPT2, FIC-MRCI
   Bernardo de Souza      : ESD, SOC TD-DFT
   Georgi Stoychev        : AutoAux, RI-MP2 NMR, DLPNO-MP2 response
   Willem Van den Heuvel  : Paramagnetic NMR
   Boris Wezisla          : Elementary symmetry handling
   Frank Wennmohs         : Technical directorship


 We gratefully acknowledge several colleagues who have allowed us to
 interface, adapt or use parts of their codes:
   Stefan Grimme, W. Hujo, H. Kruse, P. Pracht,  : VdW corrections, initial TS optimization,
                  C. Bannwarth, S. Ehlert          DFT functionals, gCP, sTDA/sTD-DF
   Ed Valeev, F. Pavosevic, A. Kumar             : LibInt (2-el integral package), F12 methods
   Garnet Chan, S. Sharma, J. Yang, R. Olivares  : DMRG
   Ulf Ekstrom                                   : XCFun DFT Library
   Mihaly Kallay                                 : mrcc  (arbitrary order and MRCC methods)
   Jiri Pittner, Ondrej Demel                    : Mk-CCSD
   Frank Weinhold                                : gennbo (NPA and NBO analysis)
   Christopher J. Cramer and Donald G. Truhlar   : smd solvation model
   Lars Goerigk                                  : TD-DFT with DH, B97 family of functionals
   V. Asgeirsson, H. Jonsson                     : NEB implementation
   FAccTs GmbH                                   : IRC, NEB, NEB-TS, DLPNO-Multilevel, CI-OPT
                                                   MM, QMMM, 2- and 3-layer-ONIOM, Crystal-QMMM,
                                                   LR-CPCM, SF, NACMEs, symmetry and pop. for TD-DFT,
                                                   nearIR, NL-DFT gradient (VV10), updates on ESD,
                                                   ML-optimized integration grids
   S Lehtola, MJT Oliveira, MAL Marques          : LibXC Library
   Liviu Ungur et al                             : ANISO software


 Your calculation uses the libint2 library for the computation of 2-el integrals
 For citations please refer to: http://libint.valeyev.net

 Your ORCA version has been built with support for libXC version: 5.1.0
 For citations please refer to: https://tddft.org/programs/libxc/

 This ORCA versions uses:
   CBLAS   interface :  Fast vector & matrix operations
   LAPACKE interface :  Fast linear algebra routines
   SCALAPACK package :  Parallel linear algebra routines
   Shared memory     :  Shared parallel matrices
   BLAS/LAPACK       :  OpenBLAS 0.3.15  USE64BITINT DYNAMIC_ARCH NO_AFFINITY Zen SINGLE_THREADED
        Core in use  :  Zen
   Copyright (c) 2011-2014, The OpenBLAS Project


Your calculation utilizes the DFT-NL dispersion correction.
Cite in your paper:
Vydrov, O. A.; Van Voorhis, T. J. Chem. Phys. 2010, 133, 244103
Hujo, W.; Grimme, S. J. Chem. Theory Comput. 2011, 7, 3866 
   

Your calculation utilizes the SMD solvation module
Please cite in your paper:
A.V. Marenich, C.J. Cramer, D.G. Truhlar J. Phys. Chem. B, 113, (2009), 6378 

================================================================================

----- Orbital basis set information -----
Your calculation utilizes the basis: def2-QZVPP
   F. Weigend and R. Ahlrichs, Phys. Chem. Chem. Phys. 7, 3297 (2005).

----- AuxJ basis set information -----
Your calculation utilizes the auxiliary basis: def2/J
   F. Weigend, Phys. Chem. Chem. Phys. 8, 1057 (2006).

================================================================================
                                        WARNINGS
                       Please study these warnings very carefully!
================================================================================


INFO   : the flag for use of the SHARK integral package has been found!

================================================================================
                                       INPUT FILE
================================================================================
NAME = ImineBzOH12rAa.inp
|  1> ! wB97M-V def2-QZVPP
|  2> %maxcore 2660
|  3> %pal nprocs 20
|  4> end
|  5> %CPCM SMD TRUE
|  6>    SMDSOLVENT "2,2,2-TRIFLUOROETHANOL"
|  7> end
|  8> 
|  9> *xyz 0 1
| 10> O  2.761047  4.397269  1.347899
| 11> O  2.538208  3.480860  3.378523
| 12> N  5.073672  4.018348  1.209103
| 13> N  3.492440  6.368179  3.272122
| 14> C  4.113892  4.713051  1.583862
| 15> C  4.295881  6.122109  2.103103
| 16> H  5.369483  6.218592  2.300674
| 17> C  3.929140  7.039991  0.944750
| 18> C  4.882099  7.326345  -0.025988
| 19> H  5.888084  6.932458  0.078694
| 20> C  4.554043  8.113226  -1.119846
| 21> H  5.305465  8.334382  -1.869837
| 22> C  3.267775  8.620622  -1.250996
| 23> H  3.010393  9.238474  -2.104223
| 24> C  2.314556  8.336701  -0.282565
| 25> H  1.308783  8.731235  -0.378018
| 26> C  2.642876  7.547614  0.810741
| 27> H  1.901348  7.326805  1.569993
| 28> C  5.027705  2.769319  0.442201
| 29> C  6.403463  2.132201  0.603104
| 30> H  7.187877  2.828370  0.297755
| 31> H  6.479932  1.230626  -0.008608
| 32> H  6.579825  1.854884  1.645930
| 33> C  4.806899  3.168243  -1.014908
| 34> H  3.825978  3.631710  -1.145891
| 35> H  4.858793  2.282137  -1.652060
| 36> H  5.571519  3.874807  -1.346313
| 37> C  3.965674  1.760582  0.874556
| 38> H  4.175379  0.807123  0.384151
| 39> H  2.959146  2.060337  0.582929
| 40> H  3.991888  1.591376  1.951986
| 41> C  3.688945  7.510140  4.038223
| 42> C  2.940013  7.735860  5.225153
| 43> C  3.194873  8.915590  5.918455
| 44> H  2.646334  9.116530  6.828577
| 45> C  4.114863  9.867571  5.496807
| 46> H  4.264107  10.771488  6.076461
| 47> C  4.824422  9.640890  4.333582
| 48> H  5.550840  10.362183  3.974721
| 49> C  4.613820  8.473307  3.619498
| 50> H  5.189096  8.309493  2.718421
| 51> C  1.879086  6.759563  5.747604
| 52> C  0.805286  6.506593  4.680788
| 53> H  0.268180  7.434092  4.462948
| 54> H  0.079685  5.777057  5.051294
| 55> H  1.212839  6.134374  3.744006
| 56> C  2.520310  5.443542  6.210673
| 57> H  3.036193  4.883873  5.431644
| 58> H  1.746076  4.782219  6.610302
| 59> H  3.244495  5.634140  7.006978
| 60> C  1.143130  7.316710  6.966575
| 61> H  0.643252  8.263612  6.747765
| 62> H  1.807691  7.465187  7.821291
| 63> H  0.376101  6.599205  7.268926
| 64> C  2.045505  3.843896  2.328495
| 65> C  0.617869  3.725029  2.002877
| 66> C  0.105344  4.185470  0.791091
| 67> H  0.764048  4.632776  0.057370
| 68> C  -1.250056  4.070571  0.534553
| 69> H  -1.652634  4.427309  -0.406236
| 70> C  -2.091748  3.502619  1.482432
| 71> H  -3.153180  3.416331  1.278219
| 72> C  -1.581063  3.046191  2.691550
| 73> H  -2.241241  2.606481  3.429956
| 74> C  -0.227565  3.156649  2.953796
| 75> H  0.185632  2.811265  3.893741
| 76> H  3.316129  5.538876  3.813860
| 77> O  5.703918  4.528882  4.703363
| 78> C  5.907183  3.336945  4.582061
| 79> C  7.213376  2.699327  4.862792
| 80> C  8.262125  3.501482  5.306337
| 81> H  8.097266  4.563828  5.441116
| 82> C  9.500176  2.941275  5.569504
| 83> H  10.314824  3.567306  5.915026
| 84> C  9.696282  1.577694  5.389787
| 85> H  10.666547  1.139229  5.595439
| 86> C  8.653293  0.774843  4.946949
| 87> H  8.807857  -0.288761  4.806052
| 88> C  7.412554  1.331955  4.682942
| 89> H  6.598681  0.707532  4.336752
| 90> O  4.976010  2.485448  4.182343
| 91> H  4.148978  2.965257  3.945023
| 92> *
| 93> 
| 94>                          ****END OF INPUT****
================================================================================

                       ****************************
                       * Single Point Calculation *
                       ****************************

---------------------------------
CARTESIAN COORDINATES (ANGSTROEM)
---------------------------------
  O      2.761047    4.397269    1.347899
  O      2.538208    3.480860    3.378523
  N      5.073672    4.018348    1.209103
  N      3.492440    6.368179    3.272122
  C      4.113892    4.713051    1.583862
  C      4.295881    6.122109    2.103103
  H      5.369483    6.218592    2.300674
  C      3.929140    7.039991    0.944750
  C      4.882099    7.326345   -0.025988
  H      5.888084    6.932458    0.078694
  C      4.554043    8.113226   -1.119846
  H      5.305465    8.334382   -1.869837
  C      3.267775    8.620622   -1.250996
  H      3.010393    9.238474   -2.104223
  C      2.314556    8.336701   -0.282565
  H      1.308783    8.731235   -0.378018
  C      2.642876    7.547614    0.810741
  H      1.901348    7.326805    1.569993
  C      5.027705    2.769319    0.442201
  C      6.403463    2.132201    0.603104
  H      7.187877    2.828370    0.297755
  H      6.479932    1.230626   -0.008608
  H      6.579825    1.854884    1.645930
  C      4.806899    3.168243   -1.014908
  H      3.825978    3.631710   -1.145891
  H      4.858793    2.282137   -1.652060
  H      5.571519    3.874807   -1.346313
  C      3.965674    1.760582    0.874556
  H      4.175379    0.807123    0.384151
  H      2.959146    2.060337    0.582929
  H      3.991888    1.591376    1.951986
  C      3.688945    7.510140    4.038223
  C      2.940013    7.735860    5.225153
  C      3.194873    8.915590    5.918455
  H      2.646334    9.116530    6.828577
  C      4.114863    9.867571    5.496807
  H      4.264107   10.771488    6.076461
  C      4.824422    9.640890    4.333582
  H      5.550840   10.362183    3.974721
  C      4.613820    8.473307    3.619498
  H      5.189096    8.309493    2.718421
  C      1.879086    6.759563    5.747604
  C      0.805286    6.506593    4.680788
  H      0.268180    7.434092    4.462948
  H      0.079685    5.777057    5.051294
  H      1.212839    6.134374    3.744006
  C      2.520310    5.443542    6.210673
  H      3.036193    4.883873    5.431644
  H      1.746076    4.782219    6.610302
  H      3.244495    5.634140    7.006978
  C      1.143130    7.316710    6.966575
  H      0.643252    8.263612    6.747765
  H      1.807691    7.465187    7.821291
  H      0.376101    6.599205    7.268926
  C      2.045505    3.843896    2.328495
  C      0.617869    3.725029    2.002877
  C      0.105344    4.185470    0.791091
  H      0.764048    4.632776    0.057370
  C     -1.250056    4.070571    0.534553
  H     -1.652634    4.427309   -0.406236
  C     -2.091748    3.502619    1.482432
  H     -3.153180    3.416331    1.278219
  C     -1.581063    3.046191    2.691550
  H     -2.241241    2.606481    3.429956
  C     -0.227565    3.156649    2.953796
  H      0.185632    2.811265    3.893741
  H      3.316129    5.538876    3.813860
  O      5.703918    4.528882    4.703363
  C      5.907183    3.336945    4.582061
  C      7.213376    2.699327    4.862792
  C      8.262125    3.501482    5.306337
  H      8.097266    4.563828    5.441116
  C      9.500176    2.941275    5.569504
  H     10.314824    3.567306    5.915026
  C      9.696282    1.577694    5.389787
  H     10.666547    1.139229    5.595439
  C      8.653293    0.774843    4.946949
  H      8.807857   -0.288761    4.806052
  C      7.412554    1.331955    4.682942
  H      6.598681    0.707532    4.336752
  O      4.976010    2.485448    4.182343
  H      4.148978    2.965257    3.945023

----------------------------
CARTESIAN COORDINATES (A.U.)
----------------------------
  NO LB      ZA    FRAG     MASS         X           Y           Z
   0 O     8.0000    0    15.999    5.217623    8.309634    2.547160
   1 O     8.0000    0    15.999    4.796518    6.577872    6.384483
   2 N     7.0000    0    14.007    9.587851    7.593577    2.284874
   3 N     7.0000    0    14.007    6.599755   12.034114    6.183414
   4 C     6.0000    0    12.011    7.774129    8.906376    2.993065
   5 C     6.0000    0    12.011    8.118039   11.569109    3.974289
   6 H     1.0000    0     1.008   10.146852   11.751436    4.347644
   7 C     6.0000    0    12.011    7.424999   13.303655    1.785319
   8 C     6.0000    0    12.011    9.225830   13.844786   -0.049110
   9 H     1.0000    0     1.008   11.126866   13.100447    0.148710
  10 C     6.0000    0    12.011    8.605894   15.331775   -2.116202
  11 H     1.0000    0     1.008   10.025876   15.749699   -3.533480
  12 C     6.0000    0    12.011    6.175200   16.290615   -2.364040
  13 H     1.0000    0     1.008    5.688818   17.458186   -3.976405
  14 C     6.0000    0    12.011    4.373877   15.754082   -0.533970
  15 H     1.0000    0     1.008    2.473241   16.499643   -0.714350
  16 C     6.0000    0    12.011    4.994312   14.262923    1.532078
  17 H     1.0000    0     1.008    3.593027   13.845655    2.966857
  18 C     6.0000    0    12.011    9.500986    5.233254    0.835639
  19 C     6.0000    0    12.011   12.100791    4.029276    1.139701
  20 H     1.0000    0     1.008   13.583119    5.344845    0.562675
  21 H     1.0000    0     1.008   12.245297    2.325546   -0.016267
  22 H     1.0000    0     1.008   12.434067    3.505223    3.110357
  23 C     6.0000    0    12.011    9.083723    5.987112   -1.917898
  24 H     1.0000    0     1.008    7.230051    6.862937   -2.165420
  25 H     1.0000    0     1.008    9.181788    4.312614   -3.121941
  26 H     1.0000    0     1.008   10.528645    7.322324   -2.544163
  27 C     6.0000    0    12.011    7.494038    3.327018    1.652671
  28 H     1.0000    0     1.008    7.890323    1.525241    0.725940
  29 H     1.0000    0     1.008    5.591976    3.893473    1.101576
  30 H     1.0000    0     1.008    7.543575    3.007265    3.688719
  31 C     6.0000    0    12.011    6.971096   14.192108    7.631136
  32 C     6.0000    0    12.011    5.555819   14.618657    9.874108
  33 C     6.0000    0    12.011    6.037435   16.848023   11.184259
  34 H     1.0000    0     1.008    5.000847   17.227745   12.904140
  35 C     6.0000    0    12.011    7.775964   18.647007   10.387460
  36 H     1.0000    0     1.008    8.057994   20.355162   11.482847
  37 C     6.0000    0    12.011    9.116836   18.218642    8.189283
  38 H     1.0000    0     1.008   10.489567   19.581688    7.511134
  39 C     6.0000    0    12.011    8.718856   16.012230    6.839860
  40 H     1.0000    0     1.008    9.805970   15.702666    5.137071
  41 C     6.0000    0    12.011    3.550958   12.773723   10.861397
  42 C     6.0000    0    12.011    1.521770   12.295679    8.845407
  43 H     1.0000    0     1.008    0.506787   14.048398    8.433749
  44 H     1.0000    0     1.008    0.150583   10.917056    9.545562
  45 H     1.0000    0     1.008    2.291934   11.592287    7.075146
  46 C     6.0000    0    12.011    4.762696   10.286804   11.736471
  47 H     1.0000    0     1.008    5.737573    9.229182   10.264320
  48 H     1.0000    0     1.008    3.299605    9.037084   12.491660
  49 H     1.0000    0     1.008    6.131207   10.646982   13.241269
  50 C     6.0000    0    12.011    2.160203   13.826578   13.164919
  51 H     1.0000    0     1.008    1.215570   15.615964   12.751428
  52 H     1.0000    0     1.008    3.416041   14.107159   14.780098
  53 H     1.0000    0     1.008    0.710728   12.470690   13.736279
  54 C     6.0000    0    12.011    3.865444    7.263911    4.400218
  55 C     6.0000    0    12.011    1.167603    7.039285    3.784889
  56 C     6.0000    0    12.011    0.199071    7.909392    1.494945
  57 H     1.0000    0     1.008    1.443841    8.754678    0.108414
  58 C     6.0000    0    12.011   -2.362263    7.692264    1.010159
  59 H     1.0000    0     1.008   -3.123026    8.366402   -0.767675
  60 C     6.0000    0    12.011   -3.952831    6.618991    2.801390
  61 H     1.0000    0     1.008   -5.958647    6.455930    2.415484
  62 C     6.0000    0    12.011   -2.987776    5.756467    5.086292
  63 H     1.0000    0     1.008   -4.235332    4.925535    6.481677
  64 C     6.0000    0    12.011   -0.430036    5.965202    5.581865
  65 H     1.0000    0     1.008    0.350794    5.312521    7.358104
  66 H     1.0000    0     1.008    6.266576   10.466959    7.207151
  67 O     8.0000    0    15.999   10.778843    8.558347    8.888068
  68 C     6.0000    0    12.011   11.162958    6.305912    8.658840
  69 C     6.0000    0    12.011   13.631305    5.100989    9.189345
  70 C     6.0000    0    12.011   15.613154    6.616842   10.027524
  71 H     1.0000    0     1.008   15.301615    8.624385   10.282219
  72 C     6.0000    0    12.011   17.952731    5.558204   10.524837
  73 H     1.0000    0     1.008   19.492192    6.741231   11.177779
  74 C     6.0000    0    12.011   18.323317    2.981410   10.185221
  75 H     1.0000    0     1.008   20.156853    2.152831   10.573847
  76 C     6.0000    0    12.011   16.352354    1.464241    9.348379
  77 H     1.0000    0     1.008   16.644438   -0.545679    9.082122
  78 C     6.0000    0    12.011   14.007697    2.517030    8.849478
  79 H     1.0000    0     1.008   12.469700    1.337042    8.195274
  80 O     8.0000    0    15.999    9.403296    4.696816    7.903483
  81 H     1.0000    0     1.008    7.840432    5.603524    7.455013

--------------------------------
INTERNAL COORDINATES (ANGSTROEM)
--------------------------------
 O      0   0   0     0.000000000000     0.00000000     0.00000000
 O      1   0   0     2.238949866473     0.00000000     0.00000000
 N      1   2   0     2.347568922201    94.91072161     0.00000000
 N      1   2   3     2.849922122143    72.31652464   277.70532076
 C      3   1   2     1.242672207257    29.66664423   275.49083647
 C      4   1   2     1.439678195897    58.45072840   133.91047181
 H      6   4   1     1.095885269421   112.66133104   216.07297503
 C      6   4   1     1.522756710579   112.34929216    92.93829298
 C      8   6   4     1.390130113925   119.35799081   154.56334661
 H      9   8   6     1.085408268864   119.55476787   357.03170269
 C      9   8   6     1.386840932285   120.36468924   177.23703586
 H     11   9   8     1.084449859837   119.82063284   179.75380872
 C     11   9   8     1.388933544537   120.05403293     0.00000000
 H     13  11   9     1.084427453248   120.14768655   179.82117797
 C     13  11   9     1.388198904323   119.69053087     0.02978527
 H     15  13  11     1.084595629668   120.06367237   179.89108088
 C     15  13  11     1.387721270863   120.22872600   359.87397011
 H     17  15  13     1.084012909872   120.38424888   179.81375479
 C      3   1   2     1.466398678919    97.90458425    96.44640045
 C     19   3   1     1.524637398169   105.81061266   196.73527411
 H     20  19   3     1.092334477968   110.61942388   304.89067047
 H     20  19   3     1.092188884548   110.42741814   184.61712981
 H     20  19   3     1.093386637841   110.62138972    64.77497400
 C     19   3   1     1.526781675713   106.32574488    79.88905976
 H     24  19   3     1.092778209253   110.79505627   294.37201111
 H     24  19   3     1.092629626898   109.74041955   174.62394083
 H     24  19   3     1.092568398097   110.93112338    54.96598860
 C     19   3   1     1.527216758078   115.87056335   317.31936963
 H     28  19   3     1.092500487749   108.41416566   192.25052759
 H     28  19   3     1.089953201719   112.63011298    73.68758880
 H     28  19   3     1.090950617183   111.42765671   310.55239611
 C      4   1   2     1.389100386130   167.74209761   223.30491997
 C     32   4   6     1.421496213123   121.09849604   182.65390572
 C     33  32   4     1.391899477586   117.00196110   180.73681074
 H     34  33  32     1.081477680308   118.93281966   180.31282936
 C     34  33  32     1.389401475588   123.42275547     0.97607830
 H     36  34  33     1.084130284671   120.01136499   179.52899725
 C     36  34  33     1.381285868626   118.89884581   359.70805108
 H     38  36  34     1.084770906641   120.89508974   180.01840772
 C     38  36  34     1.384745183544   119.63782704   359.55920726
 H     40  38  36     1.081534679380   118.45386761   180.79013826
 C     33  32   4     1.533517844350   123.22128986     0.08762633
 C     42  33  32     1.534645443989   110.62111736   303.39297512
 H     43  42  33     1.093705406331   110.01622015   296.22111733
 H     43  42  33     1.093615235141   109.79751649   177.61390760
 H     43  42  33     1.087293404419   113.14653201    56.63166090
 C     42  33  32     1.535419287810   111.06923753    67.29905014
 H     47  42  33     1.089151432121   114.99403775   297.92808832
 H     47  42  33     1.093841732028   109.43786611   177.99250774
 H     47  42  33     1.093102540869   110.29968519    59.37171397
 C     42  33  32     1.529030513883   111.87701496   185.32192506
 H     51  42  33     1.092876584335   112.10156781    58.94210826
 H     51  42  33     1.092806562437   112.35424851   296.46428703
 H     51  42  33     1.092960675901   108.60960949   177.75962466
 C      2   1   3     1.215364218779    30.06175844   199.46000494
 C     55   2   1     1.469115718420   124.14374902   180.04176799
 C     56  55   2     1.393955917489   121.55026867   178.63241158
 H     57  56  55     1.082737328761   120.12389067     0.75233006
 C     57  56  55     1.384240833686   119.58448252   180.94329298
 H     59  57  56     1.083704290500   119.82196705   179.99654030
 C     59  57  56     1.389060652315   120.05239080     0.16544838
 H     61  59  57     1.084336875209   119.81271584   179.87896009
 C     61  59  57     1.389637372242   120.35510229   359.96753272
 H     63  61  59     1.083708123352   120.14914116   179.80763181
 C     63  61  59     1.383087405150   119.89287980   359.96538099
 H     65  63  61     1.083290575649   120.81875711   179.62767940
 H      4   1   2     1.006135724032    75.43667531     4.31630442
 O     67   4   1     2.740955996649   109.01388448   107.14639611
 C     68  67   4     1.215213827850   118.34277565   226.69453513
 C     69  68  67     1.480373858704   123.44395219   172.00646733
 C     70  69  68     1.392860106418   118.46957764     0.87783810
 H     71  70  69     1.083477222852   119.32212630     0.41455828
 C     71  70  69     1.384145596149   120.06171055   180.46411924
 H     73  71  70     1.083951857487   119.93939587   180.02762359
 C     73  71  70     1.389283594838   119.92763456     0.04988618
 H     75  73  71     1.084416189271   119.90858457   179.96004622
 C     75  73  71     1.388704891820   120.17672726     0.00000000
 H     77  75  73     1.083972076910   120.10742342   179.93161417
 C     77  75  73     1.385462645730   120.05889249     0.00000000
 H     79  77  75     1.082654542852   120.14735167   179.94261773
 O     69  68  67     1.323595397568   122.92006010   352.12353869
 H     81  69  68     0.985149424151   110.48901716     4.09835281

---------------------------
INTERNAL COORDINATES (A.U.)
---------------------------
 O      0   0   0     0.000000000000     0.00000000     0.00000000
 O      1   0   0     4.231002075213     0.00000000     0.00000000
 N      1   2   0     4.436262343464    94.91072161     0.00000000
 N      1   2   3     5.385572313853    72.31652464   277.70532076
 C      3   1   2     2.348310145952    29.66664423   275.49083647
 C      4   1   2     2.720597511224    58.45072840   133.91047181
 H      6   4   1     2.070923033404   112.66133104   216.07297503
 C      6   4   1     2.877593151585   112.34929216    92.93829298
 C      8   6   4     2.626965205835   119.35799081   154.56334661
 H      9   8   6     2.051124371646   119.55476787   357.03170269
 C      9   8   6     2.620749553331   120.36468924   177.23703586
 H     11   9   8     2.049313241062   119.82063284   179.75380872
 C     11   9   8     2.624704017391   120.05403293     0.00000000
 H     13  11   9     2.049270898744   120.14768655   179.82117797
 C     13  11   9     2.623315748580   119.69053087     0.02978527
 H     15  13  11     2.049588706120   120.06367237   179.89108088
 C     15  13  11     2.622413152148   120.22872600   359.87397011
 H     17  15  13     2.048487525293   120.38424888   179.81375479
 C      3   1   2     2.771091906300    97.90458425    96.44640045
 C     19   3   1     2.881147136075   105.81061266   196.73527411
 H     20  19   3     2.064213010000   110.61942388   304.89067047
 H     20  19   3     2.063937878308   110.42741814   184.61712981
 H     20  19   3     2.066201304008   110.62138972    64.77497400
 C     19   3   1     2.885199233387   106.32574488    79.88905976
 H     24  19   3     2.065051540606   110.79505627   294.37201111
 H     24  19   3     2.064770760646   109.74041955   174.62394083
 H     24  19   3     2.064655054981   110.93112338    54.96598860
 C     19   3   1     2.886021419903   115.87056335   317.31936963
 H     28  19   3     2.064526723020   108.41416566   192.25052759
 H     28  19   3     2.059713050040   112.63011298    73.68758880
 H     28  19   3     2.061597892108   111.42765671   310.55239611
 C      4   1   2     2.625019302310   167.74209761   223.30491997
 C     32   4   6     2.686238543209   121.09849604   182.65390572
 C     33  32   4     2.630308818585   117.00196110   180.73681074
 H     34  33  32     2.043696635731   118.93281966   180.31282936
 C     34  33  32     2.625588278927   123.42275547     0.97607830
 H     36  34  33     2.048709331518   120.01136499   179.52899725
 C     36  34  33     2.610252004359   118.89884581   359.70805108
 H     38  36  34     2.049919931596   120.89508974   180.01840772
 C     38  36  34     2.616789162165   119.63782704   359.55920726
 H     40  38  36     2.043804348366   118.45386761   180.79013826
 C     33  32   4     2.897928747302   123.22128986     0.08762633
 C     42  33  32     2.900059601809   110.62111736   303.39297512
 H     43  42  33     2.066803689154   110.01622015   296.22111733
 H     43  42  33     2.066633290301   109.79751649   177.61390760
 H     43  42  33     2.054686761572   113.14653201    56.63166090
 C     42  33  32     2.901521954701   111.06923753    67.29905014
 H     47  42  33     2.058197925077   114.99403775   297.92808832
 H     47  42  33     2.067061307387   109.43786611   177.99250774
 H     47  42  33     2.065664438536   110.29968519    59.37171397
 C     42  33  32     2.889448921648   111.87701496   185.32192506
 H     51  42  33     2.065237442569   112.10156781    58.94210826
 H     51  42  33     2.065105120358   112.35424851   296.46428703
 H     51  42  33     2.065396352599   108.60960949   177.75962466
 C      2   1   3     2.296705526460    30.06175844   199.46000494
 C     55   2   1     2.776226366853   124.14374902   180.04176799
 C     56  55   2     2.634194926813   121.55026867   178.63241158
 H     57  56  55     2.046077026332   120.12389067     0.75233006
 C     57  56  55     2.615836079058   119.58448252   180.94329298
 H     59  57  56     2.047904319201   119.82196705   179.99654030
 C     59  57  56     2.624944216281   120.05239080     0.16544838
 H     61  59  57     2.049099731056   119.81271584   179.87896009
 C     61  59  57     2.626034059000   120.35510229   359.96753272
 H     63  61  59     2.047911562242   120.14914116   179.80763181
 C     63  61  59     2.613656415009   119.89287980   359.96538099
 H     65  63  61     2.047122511435   120.81875711   179.62767940
 H      4   1   2     1.901320971976    75.43667531     4.31630442
 O     67   4   1     5.179656178796   109.01388448   107.14639611
 C     68  67   4     2.296421328791   118.34277565   226.69453513
 C     69  68  67     2.797501168767   123.44395219   172.00646733
 C     70  69  68     2.632124143995   118.46957764     0.87783810
 H     71  70  69     2.047475223531   119.32212630     0.41455828
 C     71  70  69     2.615656106195   120.06171055   180.46411924
 H     73  71  70     2.048372153005   119.93939587   180.02762359
 C     73  71  70     2.625365516593   119.92763456     0.04988618
 H     75  73  71     2.049249612914   119.90858457   179.96004622
 C     75  73  71     2.624271926377   120.17672726     0.00000000
 H     77  75  73     2.048410362178   120.10742342   179.93161417
 C     77  75  73     2.618144969208   120.05889249     0.00000000
 H     79  77  75     2.045920583636   120.14735167   179.94261773
 O     69  68  67     2.501232813521   122.92006010   352.12353869
 H     81  69  68     1.861662612636   110.48901716     4.09835281

---------------------
BASIS SET INFORMATION
---------------------
There are 4 groups of distinct atoms

 Group   1 Type O   : 15s8p3d2f1g contracted to 7s4p3d2f1g pattern {8211111/5111/111/11/1}
 Group   2 Type N   : 15s8p3d2f1g contracted to 7s4p3d2f1g pattern {8211111/5111/111/11/1}
 Group   3 Type C   : 15s8p3d2f1g contracted to 7s4p3d2f1g pattern {8211111/5111/111/11/1}
 Group   4 Type H   : 7s3p2d1f contracted to 4s3p2d1f pattern {4111/111/11/1}

Atom   0O    basis set group =>   1
Atom   1O    basis set group =>   1
Atom   2N    basis set group =>   2
Atom   3N    basis set group =>   2
Atom   4C    basis set group =>   3
Atom   5C    basis set group =>   3
Atom   6H    basis set group =>   4
Atom   7C    basis set group =>   3
Atom   8C    basis set group =>   3
Atom   9H    basis set group =>   4
Atom  10C    basis set group =>   3
Atom  11H    basis set group =>   4
Atom  12C    basis set group =>   3
Atom  13H    basis set group =>   4
Atom  14C    basis set group =>   3
Atom  15H    basis set group =>   4
Atom  16C    basis set group =>   3
Atom  17H    basis set group =>   4
Atom  18C    basis set group =>   3
Atom  19C    basis set group =>   3
Atom  20H    basis set group =>   4
Atom  21H    basis set group =>   4
Atom  22H    basis set group =>   4
Atom  23C    basis set group =>   3
Atom  24H    basis set group =>   4
Atom  25H    basis set group =>   4
Atom  26H    basis set group =>   4
Atom  27C    basis set group =>   3
Atom  28H    basis set group =>   4
Atom  29H    basis set group =>   4
Atom  30H    basis set group =>   4
Atom  31C    basis set group =>   3
Atom  32C    basis set group =>   3
Atom  33C    basis set group =>   3
Atom  34H    basis set group =>   4
Atom  35C    basis set group =>   3
Atom  36H    basis set group =>   4
Atom  37C    basis set group =>   3
Atom  38H    basis set group =>   4
Atom  39C    basis set group =>   3
Atom  40H    basis set group =>   4
Atom  41C    basis set group =>   3
Atom  42C    basis set group =>   3
Atom  43H    basis set group =>   4
Atom  44H    basis set group =>   4
Atom  45H    basis set group =>   4
Atom  46C    basis set group =>   3
Atom  47H    basis set group =>   4
Atom  48H    basis set group =>   4
Atom  49H    basis set group =>   4
Atom  50C    basis set group =>   3
Atom  51H    basis set group =>   4
Atom  52H    basis set group =>   4
Atom  53H    basis set group =>   4
Atom  54C    basis set group =>   3
Atom  55C    basis set group =>   3
Atom  56C    basis set group =>   3
Atom  57H    basis set group =>   4
Atom  58C    basis set group =>   3
Atom  59H    basis set group =>   4
Atom  60C    basis set group =>   3
Atom  61H    basis set group =>   4
Atom  62C    basis set group =>   3
Atom  63H    basis set group =>   4
Atom  64C    basis set group =>   3
Atom  65H    basis set group =>   4
Atom  66H    basis set group =>   4
Atom  67O    basis set group =>   1
Atom  68C    basis set group =>   3
Atom  69C    basis set group =>   3
Atom  70C    basis set group =>   3
Atom  71H    basis set group =>   4
Atom  72C    basis set group =>   3
Atom  73H    basis set group =>   4
Atom  74C    basis set group =>   3
Atom  75H    basis set group =>   4
Atom  76C    basis set group =>   3
Atom  77H    basis set group =>   4
Atom  78C    basis set group =>   3
Atom  79H    basis set group =>   4
Atom  80O    basis set group =>   1
Atom  81H    basis set group =>   4
---------------------------------
AUXILIARY/J BASIS SET INFORMATION
---------------------------------
There are 4 groups of distinct atoms

 Group   1 Type O   : 12s5p4d2f1g contracted to 6s4p3d1f1g pattern {711111/2111/211/2/1}
 Group   2 Type N   : 12s5p4d2f1g contracted to 6s4p3d1f1g pattern {711111/2111/211/2/1}
 Group   3 Type C   : 12s5p4d2f1g contracted to 6s4p3d1f1g pattern {711111/2111/211/2/1}
 Group   4 Type H   : 5s2p1d contracted to 3s1p1d pattern {311/2/1}

Atom   0O    basis set group =>   1
Atom   1O    basis set group =>   1
Atom   2N    basis set group =>   2
Atom   3N    basis set group =>   2
Atom   4C    basis set group =>   3
Atom   5C    basis set group =>   3
Atom   6H    basis set group =>   4
Atom   7C    basis set group =>   3
Atom   8C    basis set group =>   3
Atom   9H    basis set group =>   4
Atom  10C    basis set group =>   3
Atom  11H    basis set group =>   4
Atom  12C    basis set group =>   3
Atom  13H    basis set group =>   4
Atom  14C    basis set group =>   3
Atom  15H    basis set group =>   4
Atom  16C    basis set group =>   3
Atom  17H    basis set group =>   4
Atom  18C    basis set group =>   3
Atom  19C    basis set group =>   3
Atom  20H    basis set group =>   4
Atom  21H    basis set group =>   4
Atom  22H    basis set group =>   4
Atom  23C    basis set group =>   3
Atom  24H    basis set group =>   4
Atom  25H    basis set group =>   4
Atom  26H    basis set group =>   4
Atom  27C    basis set group =>   3
Atom  28H    basis set group =>   4
Atom  29H    basis set group =>   4
Atom  30H    basis set group =>   4
Atom  31C    basis set group =>   3
Atom  32C    basis set group =>   3
Atom  33C    basis set group =>   3
Atom  34H    basis set group =>   4
Atom  35C    basis set group =>   3
Atom  36H    basis set group =>   4
Atom  37C    basis set group =>   3
Atom  38H    basis set group =>   4
Atom  39C    basis set group =>   3
Atom  40H    basis set group =>   4
Atom  41C    basis set group =>   3
Atom  42C    basis set group =>   3
Atom  43H    basis set group =>   4
Atom  44H    basis set group =>   4
Atom  45H    basis set group =>   4
Atom  46C    basis set group =>   3
Atom  47H    basis set group =>   4
Atom  48H    basis set group =>   4
Atom  49H    basis set group =>   4
Atom  50C    basis set group =>   3
Atom  51H    basis set group =>   4
Atom  52H    basis set group =>   4
Atom  53H    basis set group =>   4
Atom  54C    basis set group =>   3
Atom  55C    basis set group =>   3
Atom  56C    basis set group =>   3
Atom  57H    basis set group =>   4
Atom  58C    basis set group =>   3
Atom  59H    basis set group =>   4
Atom  60C    basis set group =>   3
Atom  61H    basis set group =>   4
Atom  62C    basis set group =>   3
Atom  63H    basis set group =>   4
Atom  64C    basis set group =>   3
Atom  65H    basis set group =>   4
Atom  66H    basis set group =>   4
Atom  67O    basis set group =>   1
Atom  68C    basis set group =>   3
Atom  69C    basis set group =>   3
Atom  70C    basis set group =>   3
Atom  71H    basis set group =>   4
Atom  72C    basis set group =>   3
Atom  73H    basis set group =>   4
Atom  74C    basis set group =>   3
Atom  75H    basis set group =>   4
Atom  76C    basis set group =>   3
Atom  77H    basis set group =>   4
Atom  78C    basis set group =>   3
Atom  79H    basis set group =>   4
Atom  80O    basis set group =>   1
Atom  81H    basis set group =>   4


           ************************************************************
           *        Program running with 20 parallel MPI-processes    *
           *              working on a common directory               *
           ************************************************************
------------------------------------------------------------------------------
                           ORCA GTO INTEGRAL CALCULATION
                           -- RI-GTO INTEGRALS CHOSEN --
------------------------------------------------------------------------------
------------------------------------------------------------------------------
                   ___                                                        
                  /   \      - P O W E R E D   B Y -                         
                 /     \                                                     
                 |  |  |   _    _      __       _____    __    __             
                 |  |  |  | |  | |    /  \     |  _  \  |  |  /  |          
                  \  \/   | |  | |   /    \    | | | |  |  | /  /          
                 / \  \   | |__| |  /  /\  \   | |_| |  |  |/  /          
                |  |  |   |  __  | /  /__\  \  |    /   |      \           
                |  |  |   | |  | | |   __   |  |    \   |  |\   \          
                \     /   | |  | | |  |  |  |  | |\  \  |  | \   \       
                 \___/    |_|  |_| |__|  |__|  |_| \__\ |__|  \__/        
                                                                              
                      - O R C A' S   B I G   F R I E N D -                    
                                      &                                       
                       - I N T E G R A L  F E E D E R -                       
                                                                              
 v1 FN, 2020, v2 2021                                                         
------------------------------------------------------------------------------


Reading SHARK input file ImineBzOH12rAa.SHARKINP.tmp ... ok
----------------------
SHARK INTEGRAL PACKAGE
----------------------

Number of atoms                             ...     82
Number of basis functions                   ...   3594
Number of shells                            ...   1114
Maximum angular momentum                    ...      4
Integral batch strategy                     ... SHARK/LIBINT Hybrid
RI-J (if used) integral strategy            ... SPLIT-RIJ (Revised 2003 algorithm where possible)
Printlevel                                  ...      1
Contraction scheme used                     ... SEGMENTED contraction
Coulomb Range Separation                    ... NOT USED
Exchange Range Separation                   ... Long Range
   Mu parameter                             ...  0.300000
   Scaling (regular/separated)              ...  0.150000  0.850000
Finite Nucleus Model                        ... NOT USED
Auxiliary Coulomb fitting basis             ... AVAILABLE
   # of basis functions in Aux-J            ...   2498
   # of shells in Aux-J                     ...    830
   Maximum angular momentum in Aux-J        ...      4
Auxiliary J/K fitting basis                 ... NOT available
Auxiliary Correlation fitting basis         ... NOT available
Auxiliary 'external' fitting basis          ... NOT available
Integral threshold                          ...     1.000000e-10
Primitive cut-off                           ...     1.000000e-11
Primitive pair pre-selection threshold      ...     1.000000e-11

Calculating pre-screening integrals         ... done (  0.6 sec) Dimension = 1114
Organizing shell pair data                  ... done (  3.9 sec)
Shell pair information
Total number of shell pairs                 ...    621055
Shell pairs after pre-screening             ...    280971
Total number of primitive shell pairs       ...   1513069
Primitive shell pairs kept                  ...    452812
          la=0 lb=0:  46948 shell pairs
          la=1 lb=0:  67497 shell pairs
          la=1 lb=1:  24095 shell pairs
          la=2 lb=0:  38617 shell pairs
          la=2 lb=1:  28940 shell pairs
          la=2 lb=2:   8045 shell pairs
          la=3 lb=0:  21558 shell pairs
          la=3 lb=1:  16329 shell pairs
          la=3 lb=2:   8671 shell pairs
          la=3 lb=3:   2362 shell pairs
          la=4 lb=0:   7453 shell pairs
          la=4 lb=1:   5634 shell pairs
          la=4 lb=2:   2963 shell pairs
          la=4 lb=3:   1569 shell pairs
          la=4 lb=4:    290 shell pairs

Calculating one electron integrals          ... done (  1.5 sec)
Calculating RI/J V-Matrix + Cholesky decomp.... done (  0.3 sec)
Calculating Nuclear repulsion               ... done (  0.0 sec) ENN=   5181.895408709281 Eh

SHARK setup successfully completed in  10.7 seconds

Maximum memory used throughout the entire GTOINT-calculation: 506.4 MB
[1720886050.710681] [node122:2672189:0]          mpool.c:43   UCX  WARN  object 0xbba0900 was not returned to mpool ucp_requests
[1720886050.710702] [node122:2672189:0]          mpool.c:43   UCX  WARN  object 0xbba0ac0 was not returned to mpool ucp_requests
[1720886050.710708] [node122:2672189:0]          mpool.c:43   UCX  WARN  object 0xbba0c80 was not returned to mpool ucp_requests
[1720886050.710712] [node122:2672189:0]          mpool.c:43   UCX  WARN  object 0xbba0e40 was not returned to mpool ucp_requests
[1720886050.710715] [node122:2672189:0]          mpool.c:43   UCX  WARN  object 0xbba1000 was not returned to mpool ucp_requests
[1720886050.710719] [node122:2672189:0]          mpool.c:43   UCX  WARN  object 0xbba11c0 was not returned to mpool ucp_requests
[1720886050.710721] [node122:2672189:0]          mpool.c:43   UCX  WARN  object 0xbba1380 was not returned to mpool ucp_requests
[1720886050.710723] [node122:2672189:0]          mpool.c:43   UCX  WARN  object 0xbba1540 was not returned to mpool ucp_requests
[1720886050.710726] [node122:2672189:0]          mpool.c:43   UCX  WARN  object 0xbba1700 was not returned to mpool ucp_requests
[1720886050.710728] [node122:2672189:0]          mpool.c:43   UCX  WARN  object 0xbba18c0 was not returned to mpool ucp_requests
[1720886050.710730] [node122:2672189:0]          mpool.c:43   UCX  WARN  object 0xbba1a80 was not returned to mpool ucp_requests
[1720886050.710733] [node122:2672189:0]          mpool.c:43   UCX  WARN  object 0xbba1c40 was not returned to mpool ucp_requests
[1720886050.710735] [node122:2672189:0]          mpool.c:43   UCX  WARN  object 0xbba1e00 was not returned to mpool ucp_requests
[1720886050.710737] [node122:2672189:0]          mpool.c:43   UCX  WARN  object 0xbba1fc0 was not returned to mpool ucp_requests
[1720886050.710740] [node122:2672189:0]          mpool.c:43   UCX  WARN  object 0xbba2180 was not returned to mpool ucp_requests
[1720886050.714218] [node122:2672185:0]          mpool.c:43   UCX  WARN  object 0xad245c0 was not returned to mpool ucp_requests
[1720886050.714230] [node122:2672185:0]          mpool.c:43   UCX  WARN  object 0xad24780 was not returned to mpool ucp_requests
[1720886050.714235] [node122:2672185:0]          mpool.c:43   UCX  WARN  object 0xad24940 was not returned to mpool ucp_requests
[1720886050.714239] [node122:2672185:0]          mpool.c:43   UCX  WARN  object 0xad24b00 was not returned to mpool ucp_requests
[1720886050.714241] [node122:2672185:0]          mpool.c:43   UCX  WARN  object 0xad24cc0 was not returned to mpool ucp_requests
[1720886050.714243] [node122:2672185:0]          mpool.c:43   UCX  WARN  object 0xad24e80 was not returned to mpool ucp_requests
[1720886050.714246] [node122:2672185:0]          mpool.c:43   UCX  WARN  object 0xad25040 was not returned to mpool ucp_requests
[1720886050.714248] [node122:2672185:0]          mpool.c:43   UCX  WARN  object 0xad25200 was not returned to mpool ucp_requests
[1720886050.714250] [node122:2672185:0]          mpool.c:43   UCX  WARN  object 0xad253c0 was not returned to mpool ucp_requests
[1720886050.714252] [node122:2672185:0]          mpool.c:43   UCX  WARN  object 0xad25580 was not returned to mpool ucp_requests
[1720886050.714255] [node122:2672185:0]          mpool.c:43   UCX  WARN  object 0xad25740 was not returned to mpool ucp_requests
[1720886050.714257] [node122:2672185:0]          mpool.c:43   UCX  WARN  object 0xad25900 was not returned to mpool ucp_requests
[1720886050.714261] [node122:2672185:0]          mpool.c:43   UCX  WARN  object 0xad25ac0 was not returned to mpool ucp_requests
[1720886050.714265] [node122:2672185:0]          mpool.c:43   UCX  WARN  object 0xad25c80 was not returned to mpool ucp_requests
[1720886050.714268] [node122:2672185:0]          mpool.c:43   UCX  WARN  object 0xad25e40 was not returned to mpool ucp_requests
[1720886050.714270] [node122:2672185:0]          mpool.c:43   UCX  WARN  object 0xad26000 was not returned to mpool ucp_requests
[1720886050.714272] [node122:2672185:0]          mpool.c:43   UCX  WARN  object 0xad261c0 was not returned to mpool ucp_requests
[1720886050.717478] [node122:2672178:0]          mpool.c:43   UCX  WARN  object 0xbcc55c0 was not returned to mpool ucp_requests
[1720886050.717490] [node122:2672178:0]          mpool.c:43   UCX  WARN  object 0xbcc5780 was not returned to mpool ucp_requests
[1720886050.717495] [node122:2672178:0]          mpool.c:43   UCX  WARN  object 0xbcc5940 was not returned to mpool ucp_requests
[1720886050.717499] [node122:2672178:0]          mpool.c:43   UCX  WARN  object 0xbcc5b00 was not returned to mpool ucp_requests
[1720886050.717501] [node122:2672178:0]          mpool.c:43   UCX  WARN  object 0xbcc5cc0 was not returned to mpool ucp_requests
[1720886050.717503] [node122:2672178:0]          mpool.c:43   UCX  WARN  object 0xbcc5e80 was not returned to mpool ucp_requests
[1720886050.717505] [node122:2672178:0]          mpool.c:43   UCX  WARN  object 0xbcc6040 was not returned to mpool ucp_requests
[1720886050.717508] [node122:2672178:0]          mpool.c:43   UCX  WARN  object 0xbcc6200 was not returned to mpool ucp_requests
[1720886050.717510] [node122:2672178:0]          mpool.c:43   UCX  WARN  object 0xbcc63c0 was not returned to mpool ucp_requests
[1720886050.717512] [node122:2672178:0]          mpool.c:43   UCX  WARN  object 0xbcc6580 was not returned to mpool ucp_requests
[1720886050.717515] [node122:2672178:0]          mpool.c:43   UCX  WARN  object 0xbcc6740 was not returned to mpool ucp_requests
[1720886050.717517] [node122:2672178:0]          mpool.c:43   UCX  WARN  object 0xbcc6900 was not returned to mpool ucp_requests
[1720886050.717521] [node122:2672178:0]          mpool.c:43   UCX  WARN  object 0xbcc6ac0 was not returned to mpool ucp_requests
[1720886050.717525] [node122:2672178:0]          mpool.c:43   UCX  WARN  object 0xbcc6c80 was not returned to mpool ucp_requests
[1720886050.717527] [node122:2672178:0]          mpool.c:43   UCX  WARN  object 0xbcc6e40 was not returned to mpool ucp_requests
[1720886050.717529] [node122:2672178:0]          mpool.c:43   UCX  WARN  object 0xbcc7000 was not returned to mpool ucp_requests
[1720886050.717678] [node122:2672184:0]          mpool.c:43   UCX  WARN  object 0xa9da580 was not returned to mpool ucp_requests
[1720886050.717700] [node122:2672184:0]          mpool.c:43   UCX  WARN  object 0xa9da740 was not returned to mpool ucp_requests
[1720886050.717705] [node122:2672184:0]          mpool.c:43   UCX  WARN  object 0xa9da900 was not returned to mpool ucp_requests
[1720886050.717709] [node122:2672184:0]          mpool.c:43   UCX  WARN  object 0xa9daac0 was not returned to mpool ucp_requests
[1720886050.717711] [node122:2672184:0]          mpool.c:43   UCX  WARN  object 0xa9dac80 was not returned to mpool ucp_requests
[1720886050.717714] [node122:2672184:0]          mpool.c:43   UCX  WARN  object 0xa9dae40 was not returned to mpool ucp_requests
[1720886050.717716] [node122:2672184:0]          mpool.c:43   UCX  WARN  object 0xa9db000 was not returned to mpool ucp_requests
[1720886050.717719] [node122:2672184:0]          mpool.c:43   UCX  WARN  object 0xa9db1c0 was not returned to mpool ucp_requests
[1720886050.717721] [node122:2672184:0]          mpool.c:43   UCX  WARN  object 0xa9db380 was not returned to mpool ucp_requests
[1720886050.717723] [node122:2672184:0]          mpool.c:43   UCX  WARN  object 0xa9db540 was not returned to mpool ucp_requests
[1720886050.717727] [node122:2672184:0]          mpool.c:43   UCX  WARN  object 0xa9db700 was not returned to mpool ucp_requests
[1720886050.717730] [node122:2672184:0]          mpool.c:43   UCX  WARN  object 0xa9db8c0 was not returned to mpool ucp_requests
[1720886050.717734] [node122:2672184:0]          mpool.c:43   UCX  WARN  object 0xa9dba80 was not returned to mpool ucp_requests
[1720886050.717737] [node122:2672184:0]          mpool.c:43   UCX  WARN  object 0xa9dbc40 was not returned to mpool ucp_requests
[1720886050.717739] [node122:2672184:0]          mpool.c:43   UCX  WARN  object 0xa9dbe00 was not returned to mpool ucp_requests
[1720886050.717741] [node122:2672184:0]          mpool.c:43   UCX  WARN  object 0xa9dbfc0 was not returned to mpool ucp_requests
[1720886050.717743] [node122:2672184:0]          mpool.c:43   UCX  WARN  object 0xa9dc180 was not returned to mpool ucp_requests
[1720886050.720416] [node122:2672182:0]          mpool.c:43   UCX  WARN  object 0xbd6e540 was not returned to mpool ucp_requests
[1720886050.720430] [node122:2672182:0]          mpool.c:43   UCX  WARN  object 0xbd6e700 was not returned to mpool ucp_requests
[1720886050.720409] [node122:2672179:0]          mpool.c:43   UCX  WARN  object 0xc5c16c0 was not returned to mpool ucp_requests
[1720886050.720430] [node122:2672179:0]          mpool.c:43   UCX  WARN  object 0xc5c1880 was not returned to mpool ucp_requests
[1720886050.720436] [node122:2672179:0]          mpool.c:43   UCX  WARN  object 0xc5c1a40 was not returned to mpool ucp_requests
[1720886050.720438] [node122:2672179:0]          mpool.c:43   UCX  WARN  object 0xc5c1c00 was not returned to mpool ucp_requests
[1720886050.720442] [node122:2672179:0]          mpool.c:43   UCX  WARN  object 0xc5c1dc0 was not returned to mpool ucp_requests
[1720886050.720445] [node122:2672179:0]          mpool.c:43   UCX  WARN  object 0xc5c1f80 was not returned to mpool ucp_requests
[1720886050.720449] [node122:2672179:0]          mpool.c:43   UCX  WARN  object 0xc5c2140 was not returned to mpool ucp_requests
[1720886050.720452] [node122:2672179:0]          mpool.c:43   UCX  WARN  object 0xc5c2300 was not returned to mpool ucp_requests
[1720886050.720455] [node122:2672179:0]          mpool.c:43   UCX  WARN  object 0xc5c24c0 was not returned to mpool ucp_requests
[1720886050.720458] [node122:2672179:0]          mpool.c:43   UCX  WARN  object 0xc5c2680 was not returned to mpool ucp_requests
[1720886050.720462] [node122:2672179:0]          mpool.c:43   UCX  WARN  object 0xc5c2840 was not returned to mpool ucp_requests
[1720886050.720465] [node122:2672179:0]          mpool.c:43   UCX  WARN  object 0xc5c2a00 was not returned to mpool ucp_requests
[1720886050.720468] [node122:2672179:0]          mpool.c:43   UCX  WARN  object 0xc5c2bc0 was not returned to mpool ucp_requests
[1720886050.720472] [node122:2672179:0]          mpool.c:43   UCX  WARN  object 0xc5c2d80 was not returned to mpool ucp_requests
[1720886050.720475] [node122:2672179:0]          mpool.c:43   UCX  WARN  object 0xc5c2f40 was not returned to mpool ucp_requests
[1720886050.720478] [node122:2672179:0]          mpool.c:43   UCX  WARN  object 0xc5c3100 was not returned to mpool ucp_requests
[1720886050.720434] [node122:2672182:0]          mpool.c:43   UCX  WARN  object 0xbd6e8c0 was not returned to mpool ucp_requests
[1720886050.720440] [node122:2672182:0]          mpool.c:43   UCX  WARN  object 0xbd6ea80 was not returned to mpool ucp_requests
[1720886050.720442] [node122:2672182:0]          mpool.c:43   UCX  WARN  object 0xbd6ec40 was not returned to mpool ucp_requests
[1720886050.720444] [node122:2672182:0]          mpool.c:43   UCX  WARN  object 0xbd6ee00 was not returned to mpool ucp_requests
[1720886050.720446] [node122:2672182:0]          mpool.c:43   UCX  WARN  object 0xbd6efc0 was not returned to mpool ucp_requests
[1720886050.720448] [node122:2672182:0]          mpool.c:43   UCX  WARN  object 0xbd6f180 was not returned to mpool ucp_requests
[1720886050.720451] [node122:2672182:0]          mpool.c:43   UCX  WARN  object 0xbd6f340 was not returned to mpool ucp_requests
[1720886050.720453] [node122:2672182:0]          mpool.c:43   UCX  WARN  object 0xbd6f500 was not returned to mpool ucp_requests
[1720886050.720455] [node122:2672182:0]          mpool.c:43   UCX  WARN  object 0xbd6f6c0 was not returned to mpool ucp_requests
[1720886050.720457] [node122:2672182:0]          mpool.c:43   UCX  WARN  object 0xbd6f880 was not returned to mpool ucp_requests
[1720886050.720459] [node122:2672182:0]          mpool.c:43   UCX  WARN  object 0xbd6fa40 was not returned to mpool ucp_requests
[1720886050.720462] [node122:2672182:0]          mpool.c:43   UCX  WARN  object 0xbd6fc00 was not returned to mpool ucp_requests
[1720886050.720464] [node122:2672182:0]          mpool.c:43   UCX  WARN  object 0xbd6fdc0 was not returned to mpool ucp_requests
[1720886050.720466] [node122:2672182:0]          mpool.c:43   UCX  WARN  object 0xbd6ff80 was not returned to mpool ucp_requests
[1720886050.723195] [node122:2672186:0]          mpool.c:43   UCX  WARN  object 0xbe785c0 was not returned to mpool ucp_requests
[1720886050.723209] [node122:2672186:0]          mpool.c:43   UCX  WARN  object 0xbe78780 was not returned to mpool ucp_requests
[1720886050.723214] [node122:2672186:0]          mpool.c:43   UCX  WARN  object 0xbe78940 was not returned to mpool ucp_requests
[1720886050.723218] [node122:2672186:0]          mpool.c:43   UCX  WARN  object 0xbe78b00 was not returned to mpool ucp_requests
[1720886050.723220] [node122:2672186:0]          mpool.c:43   UCX  WARN  object 0xbe78cc0 was not returned to mpool ucp_requests
[1720886050.723223] [node122:2672186:0]          mpool.c:43   UCX  WARN  object 0xbe78e80 was not returned to mpool ucp_requests
[1720886050.723225] [node122:2672186:0]          mpool.c:43   UCX  WARN  object 0xbe79040 was not returned to mpool ucp_requests
[1720886050.723227] [node122:2672186:0]          mpool.c:43   UCX  WARN  object 0xbe79200 was not returned to mpool ucp_requests
[1720886050.723229] [node122:2672186:0]          mpool.c:43   UCX  WARN  object 0xbe793c0 was not returned to mpool ucp_requests
[1720886050.723232] [node122:2672186:0]          mpool.c:43   UCX  WARN  object 0xbe79580 was not returned to mpool ucp_requests
[1720886050.723234] [node122:2672186:0]          mpool.c:43   UCX  WARN  object 0xbe79740 was not returned to mpool ucp_requests
[1720886050.723236] [node122:2672186:0]          mpool.c:43   UCX  WARN  object 0xbe79900 was not returned to mpool ucp_requests
[1720886050.723240] [node122:2672186:0]          mpool.c:43   UCX  WARN  object 0xbe79ac0 was not returned to mpool ucp_requests
[1720886050.723244] [node122:2672186:0]          mpool.c:43   UCX  WARN  object 0xbe79c80 was not returned to mpool ucp_requests
[1720886050.723247] [node122:2672186:0]          mpool.c:43   UCX  WARN  object 0xbe79e40 was not returned to mpool ucp_requests
[1720886050.723249] [node122:2672186:0]          mpool.c:43   UCX  WARN  object 0xbe7a000 was not returned to mpool ucp_requests
[1720886050.723252] [node122:2672186:0]          mpool.c:43   UCX  WARN  object 0xbe7a1c0 was not returned to mpool ucp_requests
[1720886050.725371] [node122:2672188:0]          mpool.c:43   UCX  WARN  object 0xb55fb80 was not returned to mpool ucp_requests
[1720886050.725383] [node122:2672188:0]          mpool.c:43   UCX  WARN  object 0xb55fd40 was not returned to mpool ucp_requests
[1720886050.725386] [node122:2672188:0]          mpool.c:43   UCX  WARN  object 0xb560280 was not returned to mpool ucp_requests
[1720886050.725473] [node122:2672190:0]          mpool.c:43   UCX  WARN  object 0xb6ebc40 was not returned to mpool ucp_requests
[1720886050.725485] [node122:2672190:0]          mpool.c:43   UCX  WARN  object 0xb6ebe00 was not returned to mpool ucp_requests
[1720886050.725389] [node122:2672177:0]          mpool.c:43   UCX  WARN  object 0xb45b440 was not returned to mpool ucp_requests
[1720886050.725400] [node122:2672177:0]          mpool.c:43   UCX  WARN  object 0xb45b600 was not returned to mpool ucp_requests
[1720886050.725405] [node122:2672177:0]          mpool.c:43   UCX  WARN  object 0xb45b7c0 was not returned to mpool ucp_requests
[1720886050.725410] [node122:2672177:0]          mpool.c:43   UCX  WARN  object 0xb45b980 was not returned to mpool ucp_requests
[1720886050.725413] [node122:2672177:0]          mpool.c:43   UCX  WARN  object 0xb45bb40 was not returned to mpool ucp_requests
[1720886050.725416] [node122:2672177:0]          mpool.c:43   UCX  WARN  object 0xb45bd00 was not returned to mpool ucp_requests
[1720886050.725418] [node122:2672177:0]          mpool.c:43   UCX  WARN  object 0xb45bec0 was not returned to mpool ucp_requests
[1720886050.725421] [node122:2672177:0]          mpool.c:43   UCX  WARN  object 0xb45c080 was not returned to mpool ucp_requests
[1720886050.725424] [node122:2672177:0]          mpool.c:43   UCX  WARN  object 0xb45c240 was not returned to mpool ucp_requests
[1720886050.725426] [node122:2672177:0]          mpool.c:43   UCX  WARN  object 0xb45c400 was not returned to mpool ucp_requests
[1720886050.725429] [node122:2672177:0]          mpool.c:43   UCX  WARN  object 0xb45c5c0 was not returned to mpool ucp_requests
[1720886050.725431] [node122:2672177:0]          mpool.c:43   UCX  WARN  object 0xb45c780 was not returned to mpool ucp_requests
[1720886050.725434] [node122:2672177:0]          mpool.c:43   UCX  WARN  object 0xb45c940 was not returned to mpool ucp_requests
[1720886050.725436] [node122:2672177:0]          mpool.c:43   UCX  WARN  object 0xb45cb00 was not returned to mpool ucp_requests
[1720886050.725439] [node122:2672177:0]          mpool.c:43   UCX  WARN  object 0xb45ccc0 was not returned to mpool ucp_requests
[1720886050.725442] [node122:2672177:0]          mpool.c:43   UCX  WARN  object 0xb45ce80 was not returned to mpool ucp_requests
[1720886050.727246] [node122:2672191:0]          mpool.c:43   UCX  WARN  object 0xb794640 was not returned to mpool ucp_requests
[1720886050.727268] [node122:2672191:0]          mpool.c:43   UCX  WARN  object 0xb794800 was not returned to mpool ucp_requests
[1720886050.727273] [node122:2672191:0]          mpool.c:43   UCX  WARN  object 0xb7949c0 was not returned to mpool ucp_requests
[1720886050.727275] [node122:2672191:0]          mpool.c:43   UCX  WARN  object 0xb794b80 was not returned to mpool ucp_requests
[1720886050.727278] [node122:2672191:0]          mpool.c:43   UCX  WARN  object 0xb794d40 was not returned to mpool ucp_requests
[1720886050.727280] [node122:2672191:0]          mpool.c:43   UCX  WARN  object 0xb794f00 was not returned to mpool ucp_requests
[1720886050.727282] [node122:2672191:0]          mpool.c:43   UCX  WARN  object 0xb7950c0 was not returned to mpool ucp_requests
[1720886050.727285] [node122:2672191:0]          mpool.c:43   UCX  WARN  object 0xb795280 was not returned to mpool ucp_requests
[1720886050.727287] [node122:2672191:0]          mpool.c:43   UCX  WARN  object 0xb795440 was not returned to mpool ucp_requests
[1720886050.727289] [node122:2672191:0]          mpool.c:43   UCX  WARN  object 0xb795600 was not returned to mpool ucp_requests
[1720886050.727294] [node122:2672191:0]          mpool.c:43   UCX  WARN  object 0xb7957c0 was not returned to mpool ucp_requests
[1720886050.727296] [node122:2672191:0]          mpool.c:43   UCX  WARN  object 0xb795980 was not returned to mpool ucp_requests
[1720886050.727300] [node122:2672191:0]          mpool.c:43   UCX  WARN  object 0xb795b40 was not returned to mpool ucp_requests
[1720886050.727303] [node122:2672191:0]          mpool.c:43   UCX  WARN  object 0xb795d00 was not returned to mpool ucp_requests
[1720886050.727305] [node122:2672191:0]          mpool.c:43   UCX  WARN  object 0xb795ec0 was not returned to mpool ucp_requests
[1720886050.731720] [node122:2672173:0]          mpool.c:43   UCX  WARN  object 0xafeb800 was not returned to mpool ucp_requests
[1720886050.731732] [node122:2672173:0]          mpool.c:43   UCX  WARN  object 0xafeb9c0 was not returned to mpool ucp_requests
[1720886050.731735] [node122:2672173:0]          mpool.c:43   UCX  WARN  object 0xafebb80 was not returned to mpool ucp_requests
[1720886050.731738] [node122:2672173:0]          mpool.c:43   UCX  WARN  object 0xafebd40 was not returned to mpool ucp_requests
[1720886050.731741] [node122:2672173:0]          mpool.c:43   UCX  WARN  object 0xafebf00 was not returned to mpool ucp_requests
[1720886050.731743] [node122:2672173:0]          mpool.c:43   UCX  WARN  object 0xafec0c0 was not returned to mpool ucp_requests
[1720886050.731745] [node122:2672173:0]          mpool.c:43   UCX  WARN  object 0xafec280 was not returned to mpool ucp_requests
[1720886050.731748] [node122:2672173:0]          mpool.c:43   UCX  WARN  object 0xafec440 was not returned to mpool ucp_requests
[1720886050.731750] [node122:2672173:0]          mpool.c:43   UCX  WARN  object 0xafec600 was not returned to mpool ucp_requests
[1720886050.731752] [node122:2672173:0]          mpool.c:43   UCX  WARN  object 0xafec7c0 was not returned to mpool ucp_requests
[1720886050.731754] [node122:2672173:0]          mpool.c:43   UCX  WARN  object 0xafec980 was not returned to mpool ucp_requests
[1720886050.731756] [node122:2672173:0]          mpool.c:43   UCX  WARN  object 0xafecb40 was not returned to mpool ucp_requests
[1720886050.731758] [node122:2672173:0]          mpool.c:43   UCX  WARN  object 0xafecd00 was not returned to mpool ucp_requests
[1720886050.731760] [node122:2672173:0]          mpool.c:43   UCX  WARN  object 0xafecec0 was not returned to mpool ucp_requests
[1720886050.732439] [node122:2672176:0]          mpool.c:43   UCX  WARN  object 0xb796480 was not returned to mpool ucp_requests
[1720886050.732450] [node122:2672176:0]          mpool.c:43   UCX  WARN  object 0xb796640 was not returned to mpool ucp_requests
[1720886050.732455] [node122:2672176:0]          mpool.c:43   UCX  WARN  object 0xb796800 was not returned to mpool ucp_requests
[1720886050.732459] [node122:2672176:0]          mpool.c:43   UCX  WARN  object 0xb7969c0 was not returned to mpool ucp_requests
[1720886050.732462] [node122:2672176:0]          mpool.c:43   UCX  WARN  object 0xb796b80 was not returned to mpool ucp_requests
[1720886050.732466] [node122:2672176:0]          mpool.c:43   UCX  WARN  object 0xb796d40 was not returned to mpool ucp_requests
[1720886050.732469] [node122:2672176:0]          mpool.c:43   UCX  WARN  object 0xb796f00 was not returned to mpool ucp_requests
[1720886050.732474] [node122:2672176:0]          mpool.c:43   UCX  WARN  object 0xb7970c0 was not returned to mpool ucp_requests
[1720886050.732477] [node122:2672176:0]          mpool.c:43   UCX  WARN  object 0xb797280 was not returned to mpool ucp_requests
[1720886050.732480] [node122:2672176:0]          mpool.c:43   UCX  WARN  object 0xb797440 was not returned to mpool ucp_requests
[1720886050.732484] [node122:2672176:0]          mpool.c:43   UCX  WARN  object 0xb797600 was not returned to mpool ucp_requests
[1720886050.732487] [node122:2672176:0]          mpool.c:43   UCX  WARN  object 0xb7977c0 was not returned to mpool ucp_requests
[1720886050.732490] [node122:2672176:0]          mpool.c:43   UCX  WARN  object 0xb797980 was not returned to mpool ucp_requests
[1720886050.732493] [node122:2672176:0]          mpool.c:43   UCX  WARN  object 0xb797b40 was not returned to mpool ucp_requests
[1720886050.732496] [node122:2672176:0]          mpool.c:43   UCX  WARN  object 0xb797d00 was not returned to mpool ucp_requests
[1720886050.732500] [node122:2672176:0]          mpool.c:43   UCX  WARN  object 0xb797ec0 was not returned to mpool ucp_requests
[1720886050.736191] [node122:2672180:0]          mpool.c:43   UCX  WARN  object 0xabbd540 was not returned to mpool ucp_requests
[1720886050.736202] [node122:2672180:0]          mpool.c:43   UCX  WARN  object 0xabbd700 was not returned to mpool ucp_requests
[1720886050.736207] [node122:2672180:0]          mpool.c:43   UCX  WARN  object 0xabbd8c0 was not returned to mpool ucp_requests
[1720886050.736209] [node122:2672180:0]          mpool.c:43   UCX  WARN  object 0xabbda80 was not returned to mpool ucp_requests
[1720886050.736213] [node122:2672180:0]          mpool.c:43   UCX  WARN  object 0xabbdc40 was not returned to mpool ucp_requests
[1720886050.736216] [node122:2672180:0]          mpool.c:43   UCX  WARN  object 0xabbde00 was not returned to mpool ucp_requests
[1720886050.736218] [node122:2672180:0]          mpool.c:43   UCX  WARN  object 0xabbdfc0 was not returned to mpool ucp_requests
[1720886050.736220] [node122:2672180:0]          mpool.c:43   UCX  WARN  object 0xabbe180 was not returned to mpool ucp_requests
[1720886050.736223] [node122:2672180:0]          mpool.c:43   UCX  WARN  object 0xabbe340 was not returned to mpool ucp_requests
[1720886050.736225] [node122:2672180:0]          mpool.c:43   UCX  WARN  object 0xabbe500 was not returned to mpool ucp_requests
[1720886050.736227] [node122:2672180:0]          mpool.c:43   UCX  WARN  object 0xabbe6c0 was not returned to mpool ucp_requests
[1720886050.736229] [node122:2672180:0]          mpool.c:43   UCX  WARN  object 0xabbe880 was not returned to mpool ucp_requests
[1720886050.736231] [node122:2672180:0]          mpool.c:43   UCX  WARN  object 0xabbea40 was not returned to mpool ucp_requests
[1720886050.736233] [node122:2672180:0]          mpool.c:43   UCX  WARN  object 0xabbec00 was not returned to mpool ucp_requests
[1720886050.736236] [node122:2672180:0]          mpool.c:43   UCX  WARN  object 0xabbedc0 was not returned to mpool ucp_requests
[1720886050.736238] [node122:2672180:0]          mpool.c:43   UCX  WARN  object 0xabbef80 was not returned to mpool ucp_requests
[1720886050.736334] [node122:2672175:0]          mpool.c:43   UCX  WARN  object 0xb2a47c0 was not returned to mpool ucp_requests
[1720886050.736344] [node122:2672175:0]          mpool.c:43   UCX  WARN  object 0xb2a4980 was not returned to mpool ucp_requests
[1720886050.736348] [node122:2672175:0]          mpool.c:43   UCX  WARN  object 0xb2a4b40 was not returned to mpool ucp_requests
[1720886050.736350] [node122:2672175:0]          mpool.c:43   UCX  WARN  object 0xb2a4d00 was not returned to mpool ucp_requests
[1720886050.736353] [node122:2672175:0]          mpool.c:43   UCX  WARN  object 0xb2a4ec0 was not returned to mpool ucp_requests
[1720886050.736332] [node122:2672181:0]          mpool.c:43   UCX  WARN  object 0xc481640 was not returned to mpool ucp_requests
[1720886050.736343] [node122:2672181:0]          mpool.c:43   UCX  WARN  object 0xc481800 was not returned to mpool ucp_requests
[1720886050.736348] [node122:2672181:0]          mpool.c:43   UCX  WARN  object 0xc4819c0 was not returned to mpool ucp_requests
[1720886050.736351] [node122:2672181:0]          mpool.c:43   UCX  WARN  object 0xc481b80 was not returned to mpool ucp_requests
[1720886050.736353] [node122:2672181:0]          mpool.c:43   UCX  WARN  object 0xc481d40 was not returned to mpool ucp_requests
[1720886050.736355] [node122:2672181:0]          mpool.c:43   UCX  WARN  object 0xc481f00 was not returned to mpool ucp_requests
[1720886050.736357] [node122:2672181:0]          mpool.c:43   UCX  WARN  object 0xc4820c0 was not returned to mpool ucp_requests
[1720886050.736360] [node122:2672181:0]          mpool.c:43   UCX  WARN  object 0xc482280 was not returned to mpool ucp_requests
[1720886050.736362] [node122:2672181:0]          mpool.c:43   UCX  WARN  object 0xc482440 was not returned to mpool ucp_requests
[1720886050.736364] [node122:2672181:0]          mpool.c:43   UCX  WARN  object 0xc482600 was not returned to mpool ucp_requests
[1720886050.736366] [node122:2672181:0]          mpool.c:43   UCX  WARN  object 0xc4827c0 was not returned to mpool ucp_requests
[1720886050.736371] [node122:2672181:0]          mpool.c:43   UCX  WARN  object 0xc482980 was not returned to mpool ucp_requests
[1720886050.736356] [node122:2672175:0]          mpool.c:43   UCX  WARN  object 0xb2a5080 was not returned to mpool ucp_requests
[1720886050.736359] [node122:2672175:0]          mpool.c:43   UCX  WARN  object 0xb2a5240 was not returned to mpool ucp_requests
[1720886050.736362] [node122:2672175:0]          mpool.c:43   UCX  WARN  object 0xb2a5400 was not returned to mpool ucp_requests
[1720886050.736365] [node122:2672175:0]          mpool.c:43   UCX  WARN  object 0xb2a55c0 was not returned to mpool ucp_requests
[1720886050.736367] [node122:2672175:0]          mpool.c:43   UCX  WARN  object 0xb2a5780 was not returned to mpool ucp_requests
[1720886050.736370] [node122:2672175:0]          mpool.c:43   UCX  WARN  object 0xb2a5940 was not returned to mpool ucp_requests
[1720886050.736372] [node122:2672175:0]          mpool.c:43   UCX  WARN  object 0xb2a5b00 was not returned to mpool ucp_requests
[1720886050.736375] [node122:2672175:0]          mpool.c:43   UCX  WARN  object 0xb2a5e80 was not returned to mpool ucp_requests
[1720886050.736374] [node122:2672181:0]          mpool.c:43   UCX  WARN  object 0xc482b40 was not returned to mpool ucp_requests
[1720886050.736378] [node122:2672181:0]          mpool.c:43   UCX  WARN  object 0xc482d00 was not returned to mpool ucp_requests
[1720886050.736381] [node122:2672181:0]          mpool.c:43   UCX  WARN  object 0xc482ec0 was not returned to mpool ucp_requests
[1720886050.736383] [node122:2672181:0]          mpool.c:43   UCX  WARN  object 0xc483080 was not returned to mpool ucp_requests
[1720886050.737763] [node122:2672174:0]          mpool.c:43   UCX  WARN  object 0xb621000 was not returned to mpool ucp_requests
[1720886050.737773] [node122:2672174:0]          mpool.c:43   UCX  WARN  object 0xb6211c0 was not returned to mpool ucp_requests
[1720886050.737776] [node122:2672174:0]          mpool.c:43   UCX  WARN  object 0xb621380 was not returned to mpool ucp_requests
[1720886050.737778] [node122:2672174:0]          mpool.c:43   UCX  WARN  object 0xb621540 was not returned to mpool ucp_requests
[1720886050.737781] [node122:2672174:0]          mpool.c:43   UCX  WARN  object 0xb621700 was not returned to mpool ucp_requests
[1720886050.737783] [node122:2672174:0]          mpool.c:43   UCX  WARN  object 0xb621a80 was not returned to mpool ucp_requests
[1720886050.737785] [node122:2672174:0]          mpool.c:43   UCX  WARN  object 0xb621c40 was not returned to mpool ucp_requests
[1720886050.737787] [node122:2672174:0]          mpool.c:43   UCX  WARN  object 0xb621e00 was not returned to mpool ucp_requests
[1720886050.737789] [node122:2672174:0]          mpool.c:43   UCX  WARN  object 0xb621fc0 was not returned to mpool ucp_requests
[1720886050.737728] [node122:2672183:0]          mpool.c:43   UCX  WARN  object 0xa838640 was not returned to mpool ucp_requests
[1720886050.737740] [node122:2672183:0]          mpool.c:43   UCX  WARN  object 0xa838800 was not returned to mpool ucp_requests
[1720886050.737743] [node122:2672183:0]          mpool.c:43   UCX  WARN  object 0xa8389c0 was not returned to mpool ucp_requests
[1720886050.737745] [node122:2672183:0]          mpool.c:43   UCX  WARN  object 0xa838b80 was not returned to mpool ucp_requests
[1720886050.737747] [node122:2672183:0]          mpool.c:43   UCX  WARN  object 0xa838d40 was not returned to mpool ucp_requests
[1720886050.737749] [node122:2672183:0]          mpool.c:43   UCX  WARN  object 0xa838f00 was not returned to mpool ucp_requests
[1720886050.737751] [node122:2672183:0]          mpool.c:43   UCX  WARN  object 0xa8390c0 was not returned to mpool ucp_requests
[1720886050.737753] [node122:2672183:0]          mpool.c:43   UCX  WARN  object 0xa839280 was not returned to mpool ucp_requests
[1720886050.737756] [node122:2672183:0]          mpool.c:43   UCX  WARN  object 0xa839440 was not returned to mpool ucp_requests
[1720886050.737758] [node122:2672183:0]          mpool.c:43   UCX  WARN  object 0xa839600 was not returned to mpool ucp_requests
[1720886050.737760] [node122:2672183:0]          mpool.c:43   UCX  WARN  object 0xa8397c0 was not returned to mpool ucp_requests
[1720886050.737762] [node122:2672183:0]          mpool.c:43   UCX  WARN  object 0xa839980 was not returned to mpool ucp_requests
[1720886050.737764] [node122:2672183:0]          mpool.c:43   UCX  WARN  object 0xa839b40 was not returned to mpool ucp_requests
[1720886050.737766] [node122:2672183:0]          mpool.c:43   UCX  WARN  object 0xa839d00 was not returned to mpool ucp_requests
[1720886050.737768] [node122:2672183:0]          mpool.c:43   UCX  WARN  object 0xa839ec0 was not returned to mpool ucp_requests
[1720886050.737771] [node122:2672183:0]          mpool.c:43   UCX  WARN  object 0xa83a080 was not returned to mpool ucp_requests
[1720886050.737810] [node122:2672187:0]          mpool.c:43   UCX  WARN  object 0xaef1300 was not returned to mpool ucp_requests
[1720886050.737819] [node122:2672187:0]          mpool.c:43   UCX  WARN  object 0xaef14c0 was not returned to mpool ucp_requests
[1720886050.737823] [node122:2672187:0]          mpool.c:43   UCX  WARN  object 0xaef1680 was not returned to mpool ucp_requests
[1720886050.737825] [node122:2672187:0]          mpool.c:43   UCX  WARN  object 0xaef1840 was not returned to mpool ucp_requests
[1720886050.737827] [node122:2672187:0]          mpool.c:43   UCX  WARN  object 0xaef1a00 was not returned to mpool ucp_requests
[1720886050.737829] [node122:2672187:0]          mpool.c:43   UCX  WARN  object 0xaef1bc0 was not returned to mpool ucp_requests
[1720886050.737831] [node122:2672187:0]          mpool.c:43   UCX  WARN  object 0xaef1d80 was not returned to mpool ucp_requests
[1720886050.737834] [node122:2672187:0]          mpool.c:43   UCX  WARN  object 0xaef1f40 was not returned to mpool ucp_requests
[1720886050.737836] [node122:2672187:0]          mpool.c:43   UCX  WARN  object 0xaef2100 was not returned to mpool ucp_requests
[1720886050.737838] [node122:2672187:0]          mpool.c:43   UCX  WARN  object 0xaef22c0 was not returned to mpool ucp_requests
[1720886050.737840] [node122:2672187:0]          mpool.c:43   UCX  WARN  object 0xaef2480 was not returned to mpool ucp_requests
[1720886050.737842] [node122:2672187:0]          mpool.c:43   UCX  WARN  object 0xaef2640 was not returned to mpool ucp_requests
[1720886050.737844] [node122:2672187:0]          mpool.c:43   UCX  WARN  object 0xaef2800 was not returned to mpool ucp_requests
[1720886050.737847] [node122:2672187:0]          mpool.c:43   UCX  WARN  object 0xaef29c0 was not returned to mpool ucp_requests
[1720886050.737849] [node122:2672187:0]          mpool.c:43   UCX  WARN  object 0xaef2b80 was not returned to mpool ucp_requests
[1720886050.737851] [node122:2672187:0]          mpool.c:43   UCX  WARN  object 0xaef2d40 was not returned to mpool ucp_requests
[1720886050.737853] [node122:2672187:0]          mpool.c:43   UCX  WARN  object 0xaef2f00 was not returned to mpool ucp_requests


           ************************************************************
           *        Program running with 20 parallel MPI-processes    *
           *              working on a common directory               *
           ************************************************************
-------------------------------------------------------------------------------
                                 ORCA SCF
-------------------------------------------------------------------------------

------------
SCF SETTINGS
------------
Hamiltonian:
 Density Functional     Method          .... DFT(GTOs)
 Exchange Functional    Exchange        .... WB97M-V
 Correlation Functional Correlation     .... WB97M-V
 Gradients option       PostSCFGGA      .... off
 Hybrid DFT is turned on
   Fraction HF Exchange ScalHFX         ....  0.150000
   Scaling of DF-GGA-X  ScalDFX         ....  0.000000
   Scaling of DF-GGA-C  ScalDFC         ....  1.000000
   Scaling of DF-LDA-C  ScalLDAC        ....  1.000000
   Perturbative correction              ....  0.000000
   Density functional embedding theory  .... OFF
 Long-range corrected/Screened/Range-Separated Hybrid DFT is turned on
   Amount of maximum screened exact exchange              ....  0.850000
   Range separation parameter mu (erf(mu*r12)/r12)        ....  0.300000
   NL short-range parameter             ....  6.000000
   NL long-range parameter              ....  0.010000
 RI-approximation to the Coulomb term is turned on
   Number of AuxJ basis functions       .... 2498
   RIJ-COSX (HFX calculated with COS-X)).... on


General Settings:
 Integral files         IntName         .... ImineBzOH12rAa
 Hartree-Fock type      HFTyp           .... RHF
 Total Charge           Charge          ....    0
 Multiplicity           Mult            ....    1
 Number of Electrons    NEL             ....  302
 Basis Dimension        Dim             .... 3594
 Nuclear Repulsion      ENuc            ....   5181.8954087093 Eh

Convergence Acceleration:
 DIIS                   CNVDIIS         .... on
   Start iteration      DIISMaxIt       ....    12
   Startup error        DIISStart       ....  0.200000
   # of expansion vecs  DIISMaxEq       ....     5
   Bias factor          DIISBfac        ....   1.050
   Max. coefficient     DIISMaxC        ....  10.000
 Trust-Rad. Augm. Hess. CNVTRAH         .... auto
   Auto Start mean grad. ratio tolernc. ....  1.125000
   Auto Start start iteration           ....    20
   Auto Start num. interpolation iter.  ....    10
   Max. Number of Micro iterations      ....    16
   Max. Number of Macro iterations      .... Maxiter - #DIIS iter
   Number of Davidson start vectors     ....     2
   Converg. threshold I  (grad. norm)   ....   5.000e-05
   Converg. threshold II (energy diff.) ....   1.000e-06
   Grad. Scal. Fac. for Micro threshold ....   0.100
   Minimum threshold for Micro iter.    ....   0.010
   NR start threshold (gradient norm)   ....   0.001
   Initial trust radius                 ....   0.400
   Minimum AH scaling param. (alpha)    ....   1.000
   Maximum AH scaling param. (alpha)    .... 1000.000
   Orbital update algorithm             .... Taylor
   White noise on init. David. guess    .... on
   Maximum white noise                  ....   0.010
   Quad. conv. algorithm                .... NR
 SOSCF                  CNVSOSCF        .... on
   Start iteration      SOSCFMaxIt      ....   150
   Startup grad/error   SOSCFStart      ....  0.003300
 Level Shifting         CNVShift        .... on
   Level shift para.    LevelShift      ....    0.2500
   Turn off err/grad.   ShiftErr        ....    0.0010
 Zerner damping         CNVZerner       .... off
 Static damping         CNVDamp         .... on
   Fraction old density DampFac         ....    0.7000
   Max. Damping (<1)    DampMax         ....    0.9800
   Min. Damping (>=0)   DampMin         ....    0.0000
   Turn off err/grad.   DampErr         ....    0.1000
 Fernandez-Rico         CNVRico         .... off

SCF Procedure:
 Maximum # iterations   MaxIter         ....   125
 SCF integral mode      SCFMode         .... Direct
   Integral package                     .... SHARK and LIBINT hybrid scheme
 Reset frequency        DirectResetFreq ....    20
 Integral Threshold     Thresh          ....  1.000e-10 Eh
 Primitive CutOff       TCut            ....  1.000e-11 Eh

Convergence Tolerance:
 Convergence Check Mode ConvCheckMode   .... Total+1el-Energy
 Convergence forced     ConvForced      .... 0
 Energy Change          TolE            ....  1.000e-06 Eh
 1-El. energy change                    ....  1.000e-03 Eh
 Orbital Gradient       TolG            ....  5.000e-05
 Orbital Rotation angle TolX            ....  5.000e-05
 DIIS Error             TolErr          ....  1.000e-06


Diagonalization of the overlap matrix:
Smallest eigenvalue                        ... 2.435e-06
Time for diagonalization                   ...    1.997 sec
Threshold for overlap eigenvalues          ... 1.000e-08
Number of eigenvalues below threshold      ... 0
Time for construction of square roots      ...    2.074 sec
Total time needed                          ...    4.105 sec

Time for model grid setup =    1.032 sec

------------------------------
INITIAL GUESS: MODEL POTENTIAL
------------------------------
Loading Hartree-Fock densities                     ... done
Calculating cut-offs                               ... done
Initializing the effective Hamiltonian             ... done
Setting up the integral package (SHARK)            ... done
Starting the Coulomb interaction                   ... done (   4.7 sec)
Reading the grid                                   ... done
Mapping shells                                     ... done
Starting the XC term evaluation                    ... done (   1.7 sec)
  promolecular density results
     # of electrons  =    301.992113941
     EX              =   -241.780183408
     EC              =    -10.127715331
     EX+EC           =   -251.907898739
Transforming the Hamiltonian                       ... done (   1.4 sec)
Diagonalizing the Hamiltonian                      ... done (   2.1 sec)
Back transforming the eigenvectors                 ... done (   0.9 sec)
Now organizing SCF variables                       ... done
                      ------------------
                      INITIAL GUESS DONE (  12.3 sec)
                      ------------------
-------------------
DFT GRID GENERATION
-------------------

General Integration Accuracy     IntAcc      ... 4.388
Radial Grid Type                 RadialGrid  ... OptM3 with GC (2021)
Angular Grid (max. ang.)         AngularGrid ... 4 (Lebedev-302)
Angular grid pruning method      GridPruning ... 4 (adaptive)
Weight generation scheme         WeightScheme... Becke
Basis function cutoff            BFCut       ... 1.0000e-10
Integration weight cutoff        WCut        ... 1.0000e-14
Angular grids for H and He will be reduced by one unit
Partially contracted basis set               ... off
Rotationally invariant grid construction     ... off

Total number of grid points                  ...   383581
Total number of batches                      ...     6037
Average number of points per batch           ...       63
Average number of grid points per atom       ...     4678
Time for grid setup =    3.769 sec

--------------------
COSX GRID GENERATION
--------------------

GRIDX 1
-------
General Integration Accuracy     IntAcc      ... 3.816
Radial Grid Type                 RadialGrid  ... OptM3 with GC (2021)
Angular Grid (max. ang.)         AngularGrid ... 1 (Lebedev-50)
Angular grid pruning method      GridPruning ... 4 (adaptive)
Weight generation scheme         WeightScheme... Becke
Basis function cutoff            BFCut       ... 1.0000e-10
Integration weight cutoff        WCut        ... 1.0000e-14
Angular grids for H and He will be reduced by one unit
Partially contracted basis set               ... on
Rotationally invariant grid construction     ... off

Total number of grid points                  ...    48620
Total number of batches                      ...      797
Average number of points per batch           ...       61
Average number of grid points per atom       ...      593
UseSFitting                                  ... on

GRIDX 2
-------
General Integration Accuracy     IntAcc      ... 4.020
Radial Grid Type                 RadialGrid  ... OptM3 with GC (2021)
Angular Grid (max. ang.)         AngularGrid ... 2 (Lebedev-110)
Angular grid pruning method      GridPruning ... 4 (adaptive)
Weight generation scheme         WeightScheme... Becke
Basis function cutoff            BFCut       ... 1.0000e-10
Integration weight cutoff        WCut        ... 1.0000e-14
Angular grids for H and He will be reduced by one unit
Partially contracted basis set               ... on
Rotationally invariant grid construction     ... off

Total number of grid points                  ...   109105
Total number of batches                      ...     1749
Average number of points per batch           ...       62
Average number of grid points per atom       ...     1331
UseSFitting                                  ... on

GRIDX 3
-------
General Integration Accuracy     IntAcc      ... 4.338
Radial Grid Type                 RadialGrid  ... OptM3 with GC (2021)
Angular Grid (max. ang.)         AngularGrid ... 3 (Lebedev-194)
Angular grid pruning method      GridPruning ... 4 (adaptive)
Weight generation scheme         WeightScheme... Becke
Basis function cutoff            BFCut       ... 1.0000e-10
Integration weight cutoff        WCut        ... 1.0000e-14
Angular grids for H and He will be reduced by one unit
Partially contracted basis set               ... on
Rotationally invariant grid construction     ... off

Total number of grid points                  ...   234868
Total number of batches                      ...     3713
Average number of points per batch           ...       63
Average number of grid points per atom       ...     2864
UseSFitting                                  ... on

Time for X-Grid setup             =   27.349 sec


--------------------
CPCM SOLVATION MODEL
--------------------
CPCM parameters:
  Epsilon                                         ...      26.7260
  Refrac                                          ...       1.2907
  Rsolv                                           ...       1.3000
  Surface type                                    ... GAUSSIAN VDW
  Epsilon function type                           ...         CPCM
Solvent:                                     ... 2,2,2-TRIFLUOROETHANOL
SMD-CDS solvent descriptors:
  Soln                                       ...    1.2907
  Soln25                                     ... Unavailable
  Sola                                       ...    0.5700
  Solb                                       ...    0.2500
  Solg                                       ...   42.0200
  Solc                                       ...    0.0000
  Solh                                       ...    0.5000
Radii:
 Radius for O  used is    2.8724 Bohr (=   1.5200 Ang.)
 Radius for N  used is    3.5716 Bohr (=   1.8900 Ang.)
 Radius for C  used is    3.4960 Bohr (=   1.8500 Ang.)
 Radius for H  used is    2.2677 Bohr (=   1.2000 Ang.)
Calculating surface                               ...        done! (  0.0s)
GEPOL surface points                              ...         4726
GEPOL Volume                                      ...    3999.6005
GEPOL Surface-area                                ...    2225.8857
Calculating surface distance matrix               ...        done! (  0.3s)
Performing Cholesky decomposition & store         ...        done! (  1.5s)
Overall time for CPCM initialization              ...                 1.8s
--------------
SCF ITERATIONS
--------------
ITER       Energy         Delta-E        Max-DP      RMS-DP      [F,P]     Damp
               ***  Starting incremental Fock matrix formation  ***
  0  -1806.3983688514   0.000000000000 0.04826833  0.00016689  0.3025167 0.7000
  1  -1806.8734303759  -0.475061524558 0.03208189  0.00013680  0.1487206 0.7000
                               ***Turning on DIIS***
  2  -1807.1195161304  -0.246085754467 0.07737622  0.00033963  0.0878927 0.0000
  3  -1807.5331141119  -0.413597981498 0.01961068  0.00009457  0.0709962 0.0000
  4  -1807.5876039451  -0.054489833159 0.01204691  0.00003957  0.0126589 0.0000
  5  -1807.5890221625  -0.001418217419 0.00329892  0.00001461  0.0104842 0.0000
                      *** Initiating the SOSCF procedure ***
                           *** Shutting down DIIS ***
                      *** Re-Reading the Fockian *** 
                      *** Removing any level shift *** 
ITER      Energy       Delta-E        Grad      Rot      Max-DP    RMS-DP
  6  -1807.58937976  -0.0003575972  0.000386  0.000386  0.002355  0.000007
               *** Restarting incremental Fock matrix formation ***
  7  -1807.58940439  -0.0000246288  0.000268  0.000722  0.030944  0.000172
  8  -1807.58942749  -0.0000231023  0.000223  0.000486  0.009703  0.000053
  9  -1807.58942978  -0.0000022937  0.000089  0.000096  0.007511  0.000041
 10  -1807.58943261  -0.0000028302  0.000029  0.000088  0.001203  0.000007
                 **** Energy Check signals convergence ****
              ***Rediagonalizing the Fockian in SOSCF/NRSCF***

               *****************************************************
               *                     SUCCESS                       *
               *           SCF CONVERGED AFTER  11 CYCLES          *
               *****************************************************

Old exchange energy                            =    -77.252635501 Eh
New exchange energy                            =    -77.252627685 Eh
Exchange energy change after final integration =      0.000007816 Eh
Total energy after final integration           =  -1807.589425002 Eh
Final COS-X integration done in                =   308.772 sec

------------------
NL GRID GENERATION
------------------

General Integration Accuracy     IntAcc      ... 4.004
Radial Grid Type                 RadialGrid  ... OptM3 with GC (2021)
Angular Grid (max. ang.)         AngularGrid ... 2 (Lebedev-110)
Angular grid pruning method      GridPruning ... 4 (adaptive)
Weight generation scheme         WeightScheme... Becke
Basis function cutoff            BFCut       ... 1.0000e-10
Integration weight cutoff        WCut        ... 1.0000e-14
Angular grids for H and He will be reduced by one unit
Partially contracted basis set               ... off
Rotationally invariant grid construction     ... off

Total number of grid points                  ...   121904
Total number of batches                      ...     1951
Average number of points per batch           ...       62
Average number of grid points per atom       ...     1487
Final grid set up in    1.4 sec

-------------------------------------------------------------------------------
                    post-SCF DFT-NL dispersion correction                      
-------------------------------------------------------------------------------

SCF Energy:   -1807.589425002 
NL    Energy:  1.095891477 
SC+NL Energy: -1806.493533525 
NL done in:   12.5 sec
-------------------------------------------------------------------------------

SMD CDS free energy correction energy :                 1.62434     Kcal/mol
Total Energy after SMD CDS correction =             -1806.490944974 Eh

----------------
TOTAL SCF ENERGY
----------------

Total Energy       :        -1806.49094497 Eh          -49157.11771 eV

Components:
Nuclear Repulsion  :         5181.89540871 Eh          141006.54271 eV
Electronic Energy  :        -6988.38635368 Eh         -190163.66042 eV
One Electron Energy:       -12770.56267529 Eh         -347504.67719 eV
Two Electron Energy:         5782.17632161 Eh          157341.01677 eV
Max COSX asymmetry :            0.00000067 Eh               0.00002 eV
CPCM Dielectric    :           -0.04199996 Eh              -1.14288 eV
SMD CDS (Gcds)     :            0.00258855 Eh               0.07044 eV

Virial components:
Potential Energy   :        -3607.60863081 Eh          -98168.02161 eV
Kinetic Energy     :         1801.11768583 Eh           49010.90390 eV
Virial Ratio       :            2.00298329


DFT components:
N(Alpha)           :      150.999901020122 electrons
N(Beta)            :      150.999901020122 electrons
N(Total)           :      301.999802040243 electrons
E(X)               :     -172.791168581140 Eh       
E(C)               :       -9.603042440102 Eh       
NL Energy, E(C,NL) :        1.095891477174 Eh       
E(XC)              :     -181.298319544069 Eh       
DFET-embed. en.    :        0.000000000000 Eh       
CPCM Solvation Model Properties:
Surface-charge          :           -0.09474040
Charge-correction       :           -0.00057731 Eh              -0.01571 eV
Free-energy (cav+disp)  :            0.00258855 Eh               0.07044 eV

---------------
SCF CONVERGENCE
---------------

  Last Energy change         ...   -2.0385e-07  Tolerance :   1.0000e-06
  Last MAX-Density change    ...    2.8866e-15  Tolerance :   1.0000e-05
  Last RMS-Density change    ...    3.9660e-18  Tolerance :   1.0000e-06
  Last Orbital Gradient      ...    1.1448e-05  Tolerance :   5.0000e-05
  Last Orbital Rotation      ...    3.1390e-05  Tolerance :   5.0000e-05

             **** THE GBW FILE WAS UPDATED (ImineBzOH12rAa.gbw) ****
             **** DENSITY ImineBzOH12rAa.scfp WAS UPDATED ****
             **** ENERGY FILE WAS UPDATED (ImineBzOH12rAa.en.tmp) ****
             **** THE GBW FILE WAS UPDATED (ImineBzOH12rAa.gbw) ****
             **** DENSITY ImineBzOH12rAa.scfp WAS UPDATED ****
----------------
ORBITAL ENERGIES
----------------

  NO   OCC          E(Eh)            E(eV) 
   0   2.0000     -19.402771      -527.9762 
   1   2.0000     -19.371593      -527.1278 
   2   2.0000     -19.347029      -526.4594 
   3   2.0000     -19.323703      -525.8247 
   4   2.0000     -14.507819      -394.7778 
   5   2.0000     -14.507690      -394.7743 
   6   2.0000     -10.509857      -285.9877 
   7   2.0000     -10.487384      -285.3762 
   8   2.0000     -10.458943      -284.6023 
   9   2.0000     -10.397848      -282.9398 
  10   2.0000     -10.388423      -282.6834 
  11   2.0000     -10.387507      -282.6584 
  12   2.0000     -10.372282      -282.2441 
  13   2.0000     -10.365249      -282.0528 
  14   2.0000     -10.363325      -282.0004 
  15   2.0000     -10.362428      -281.9760 
  16   2.0000     -10.360346      -281.9194 
  17   2.0000     -10.359494      -281.8962 
  18   2.0000     -10.357943      -281.8540 
  19   2.0000     -10.357728      -281.8481 
  20   2.0000     -10.356958      -281.8271 
  21   2.0000     -10.356118      -281.8043 
  22   2.0000     -10.355046      -281.7751 
  23   2.0000     -10.355012      -281.7742 
  24   2.0000     -10.351911      -281.6898 
  25   2.0000     -10.351830      -281.6876 
  26   2.0000     -10.348754      -281.6039 
  27   2.0000     -10.347479      -281.5692 
  28   2.0000     -10.347062      -281.5579 
  29   2.0000     -10.346797      -281.5507 
  30   2.0000     -10.345987      -281.5286 
  31   2.0000     -10.345237      -281.5082 
  32   2.0000     -10.339874      -281.3623 
  33   2.0000     -10.337254      -281.2910 
  34   2.0000     -10.334660      -281.2204 
  35   2.0000     -10.331757      -281.1414 
  36   2.0000     -10.326383      -280.9952 
  37   2.0000     -10.323221      -280.9091 
  38   2.0000     -10.322207      -280.8815 
  39   2.0000     -10.320866      -280.8450 
  40   2.0000     -10.319613      -280.8110 
  41   2.0000     -10.317559      -280.7550 
  42   2.0000      -1.276315       -34.7303 
  43   2.0000      -1.242283       -33.8043 
  44   2.0000      -1.183657       -32.2089 
  45   2.0000      -1.149577       -31.2816 
  46   2.0000      -1.079333       -29.3701 
  47   2.0000      -1.062661       -28.9165 
  48   2.0000      -1.002759       -27.2865 
  49   2.0000      -0.997101       -27.1325 
  50   2.0000      -0.992076       -26.9958 
  51   2.0000      -0.975770       -26.5520 
  52   2.0000      -0.938624       -25.5413 
  53   2.0000      -0.937768       -25.5180 
  54   2.0000      -0.904863       -24.6226 
  55   2.0000      -0.898209       -24.4415 
  56   2.0000      -0.896929       -24.4067 
  57   2.0000      -0.883776       -24.0488 
  58   2.0000      -0.879113       -23.9219 
  59   2.0000      -0.871561       -23.7164 
  60   2.0000      -0.858818       -23.3696 
  61   2.0000      -0.854190       -23.2437 
  62   2.0000      -0.823852       -22.4182 
  63   2.0000      -0.807001       -21.9596 
  64   2.0000      -0.806323       -21.9412 
  65   2.0000      -0.802682       -21.8421 
  66   2.0000      -0.800879       -21.7930 
  67   2.0000      -0.793789       -21.6001 
  68   2.0000      -0.783927       -21.3317 
  69   2.0000      -0.745036       -20.2735 
  70   2.0000      -0.735280       -20.0080 
  71   2.0000      -0.731958       -19.9176 
  72   2.0000      -0.727021       -19.7833 
  73   2.0000      -0.725868       -19.7519 
  74   2.0000      -0.718110       -19.5408 
  75   2.0000      -0.711515       -19.3613 
  76   2.0000      -0.705735       -19.2040 
  77   2.0000      -0.687238       -18.7007 
  78   2.0000      -0.675660       -18.3856 
  79   2.0000      -0.667566       -18.1654 
  80   2.0000      -0.654505       -17.8100 
  81   2.0000      -0.645414       -17.5626 
  82   2.0000      -0.635413       -17.2905 
  83   2.0000      -0.630195       -17.1485 
  84   2.0000      -0.619317       -16.8525 
  85   2.0000      -0.614772       -16.7288 
  86   2.0000      -0.603702       -16.4276 
  87   2.0000      -0.599692       -16.3184 
  88   2.0000      -0.594049       -16.1649 
  89   2.0000      -0.588265       -16.0075 
  90   2.0000      -0.579426       -15.7670 
  91   2.0000      -0.578644       -15.7457 
  92   2.0000      -0.575069       -15.6484 
  93   2.0000      -0.567785       -15.4502 
  94   2.0000      -0.566302       -15.4099 
  95   2.0000      -0.563136       -15.3237 
  96   2.0000      -0.559237       -15.2176 
  97   2.0000      -0.554507       -15.0889 
  98   2.0000      -0.552773       -15.0417 
  99   2.0000      -0.548703       -14.9310 
 100   2.0000      -0.548113       -14.9149 
 101   2.0000      -0.544642       -14.8205 
 102   2.0000      -0.544031       -14.8038 
 103   2.0000      -0.538762       -14.6605 
 104   2.0000      -0.535960       -14.5842 
 105   2.0000      -0.531923       -14.4744 
 106   2.0000      -0.528551       -14.3826 
 107   2.0000      -0.526000       -14.3132 
 108   2.0000      -0.521724       -14.1968 
 109   2.0000      -0.520708       -14.1692 
 110   2.0000      -0.509427       -13.8622 
 111   2.0000      -0.503501       -13.7009 
 112   2.0000      -0.501059       -13.6345 
 113   2.0000      -0.498280       -13.5589 
 114   2.0000      -0.494610       -13.4590 
 115   2.0000      -0.489637       -13.3237 
 116   2.0000      -0.485397       -13.2083 
 117   2.0000      -0.482482       -13.1290 
 118   2.0000      -0.477439       -12.9918 
 119   2.0000      -0.474448       -12.9104 
 120   2.0000      -0.468803       -12.7568 
 121   2.0000      -0.465871       -12.6770 
 122   2.0000      -0.461419       -12.5559 
 123   2.0000      -0.460492       -12.5306 
 124   2.0000      -0.459503       -12.5037 
 125   2.0000      -0.456459       -12.4209 
 126   2.0000      -0.453994       -12.3538 
 127   2.0000      -0.449445       -12.2300 
 128   2.0000      -0.448021       -12.1913 
 129   2.0000      -0.445930       -12.1344 
 130   2.0000      -0.444891       -12.1061 
 131   2.0000      -0.439372       -11.9559 
 132   2.0000      -0.435750       -11.8574 
 133   2.0000      -0.432807       -11.7773 
 134   2.0000      -0.424877       -11.5615 
 135   2.0000      -0.424755       -11.5582 
 136   2.0000      -0.420018       -11.4293 
 137   2.0000      -0.413070       -11.2402 
 138   2.0000      -0.410025       -11.1574 
 139   2.0000      -0.397432       -10.8147 
 140   2.0000      -0.396084       -10.7780 
 141   2.0000      -0.388366       -10.5680 
 142   2.0000      -0.368816       -10.0360 
 143   2.0000      -0.360810        -9.8181 
 144   2.0000      -0.358438        -9.7536 
 145   2.0000      -0.355895        -9.6844 
 146   2.0000      -0.354603        -9.6492 
 147   2.0000      -0.348339        -9.4788 
 148   2.0000      -0.342576        -9.3220 
 149   2.0000      -0.333081        -9.0636 
 150   2.0000      -0.291285        -7.9263 
 151   0.0000       0.007537         0.2051 
 152   0.0000       0.020140         0.5480 
 153   0.0000       0.042408         1.1540 
 154   0.0000       0.054599         1.4857 
 155   0.0000       0.058138         1.5820 
 156   0.0000       0.059064         1.6072 
 157   0.0000       0.059722         1.6251 
 158   0.0000       0.070144         1.9087 
 159   0.0000       0.071707         1.9513 
 160   0.0000       0.072027         1.9600 
 161   0.0000       0.075861         2.0643 
 162   0.0000       0.079359         2.1595 
 163   0.0000       0.084937         2.3112 
 164   0.0000       0.087705         2.3866 
 165   0.0000       0.091447         2.4884 
 166   0.0000       0.091983         2.5030 
 167   0.0000       0.094664         2.5759 
 168   0.0000       0.094930         2.5832 
 169   0.0000       0.096791         2.6338 
 170   0.0000       0.102157         2.7798 
 171   0.0000       0.104753         2.8505 
 172   0.0000       0.106972         2.9109 
 173   0.0000       0.110701         3.0123 
 174   0.0000       0.112006         3.0478 
 175   0.0000       0.115542         3.1441 
 176   0.0000       0.117110         3.1867 
 177   0.0000       0.119985         3.2649 
 178   0.0000       0.121412         3.3038 
 179   0.0000       0.123653         3.3648 
 180   0.0000       0.125634         3.4187 
 181   0.0000       0.128367         3.4930 
 182   0.0000       0.131676         3.5831 
 183   0.0000       0.135254         3.6805 
 184   0.0000       0.138066         3.7570 
 185   0.0000       0.141140         3.8406 
 186   0.0000       0.142752         3.8845 
 187   0.0000       0.144483         3.9316 
 188   0.0000       0.147633         4.0173 
 189   0.0000       0.149255         4.0614 
 190   0.0000       0.150148         4.0857 
 191   0.0000       0.153525         4.1776 
 192   0.0000       0.158480         4.3125 
 193   0.0000       0.163339         4.4447 
 194   0.0000       0.165567         4.5053 
 195   0.0000       0.170083         4.6282 
 196   0.0000       0.170906         4.6506 
 197   0.0000       0.172280         4.6880 
 198   0.0000       0.175471         4.7748 
 199   0.0000       0.179040         4.8719 
 200   0.0000       0.181206         4.9309 
 201   0.0000       0.183767         5.0005 
 202   0.0000       0.185544         5.0489 
 203   0.0000       0.188410         5.1269 
 204   0.0000       0.189491         5.1563 
 205   0.0000       0.194581         5.2948 
 206   0.0000       0.197556         5.3758 
 207   0.0000       0.198554         5.4029 
 208   0.0000       0.198745         5.4081 
 209   0.0000       0.203214         5.5297 
 210   0.0000       0.203503         5.5376 
 211   0.0000       0.204933         5.5765 
 212   0.0000       0.209060         5.6888 
 213   0.0000       0.210182         5.7193 
 214   0.0000       0.213217         5.8019 
 215   0.0000       0.213827         5.8185 
 216   0.0000       0.214998         5.8504 
 217   0.0000       0.217971         5.9313 
 218   0.0000       0.218307         5.9404 
 219   0.0000       0.220788         6.0079 
 220   0.0000       0.223803         6.0900 
 221   0.0000       0.225414         6.1338 
 222   0.0000       0.226655         6.1676 
 223   0.0000       0.228697         6.2232 
 224   0.0000       0.230142         6.2625 
 225   0.0000       0.234769         6.3884 
 226   0.0000       0.235696         6.4136 
 227   0.0000       0.239105         6.5064 
 228   0.0000       0.241180         6.5628 
 229   0.0000       0.243955         6.6383 
 230   0.0000       0.245536         6.6814 
 231   0.0000       0.247498         6.7348 
 232   0.0000       0.249591         6.7917 
 233   0.0000       0.251081         6.8323 
 234   0.0000       0.254813         6.9338 
 235   0.0000       0.255813         6.9610 
 236   0.0000       0.258497         7.0341 
 237   0.0000       0.260842         7.0979 
 238   0.0000       0.261009         7.1024 
 239   0.0000       0.267647         7.2831 
 240   0.0000       0.268145         7.2966 
 241   0.0000       0.271296         7.3823 
 242   0.0000       0.273616         7.4455 
 243   0.0000       0.277032         7.5384 
 244   0.0000       0.279555         7.6071 
 245   0.0000       0.281677         7.6648 
 246   0.0000       0.282653         7.6914 
 247   0.0000       0.284793         7.7496 
 248   0.0000       0.289687         7.8828 
 249   0.0000       0.290049         7.8926 
 250   0.0000       0.293631         7.9901 
 251   0.0000       0.294499         8.0137 
 252   0.0000       0.296325         8.0634 
 253   0.0000       0.300649         8.1811 
 254   0.0000       0.303748         8.2654 
 255   0.0000       0.306194         8.3320 
 256   0.0000       0.307418         8.3653 
 257   0.0000       0.307541         8.3686 
 258   0.0000       0.308617         8.3979 
 259   0.0000       0.311931         8.4881 
 260   0.0000       0.314043         8.5455 
 261   0.0000       0.315623         8.5886 
 262   0.0000       0.319198         8.6858 
 263   0.0000       0.320817         8.7299 
 264   0.0000       0.321904         8.7595 
 265   0.0000       0.324723         8.8362 
 266   0.0000       0.326304         8.8792 
 267   0.0000       0.327116         8.9013 
 268   0.0000       0.327961         8.9243 
 269   0.0000       0.330957         9.0058 
 270   0.0000       0.333249         9.0682 
 271   0.0000       0.335254         9.1227 
 272   0.0000       0.335560         9.1311 
 273   0.0000       0.336598         9.1593 
 274   0.0000       0.338650         9.2151 
 275   0.0000       0.340368         9.2619 
 276   0.0000       0.342846         9.3293 
 277   0.0000       0.343413         9.3447 
 278   0.0000       0.344064         9.3625 
 279   0.0000       0.346316         9.4237 
 280   0.0000       0.347736         9.4624 
 281   0.0000       0.348744         9.4898 
 282   0.0000       0.350280         9.5316 
 283   0.0000       0.351671         9.5695 
 284   0.0000       0.354080         9.6350 
 285   0.0000       0.355427         9.6716 
 286   0.0000       0.356428         9.6989 
 287   0.0000       0.358268         9.7490 
 288   0.0000       0.360681         9.8146 
 289   0.0000       0.361894         9.8476 
 290   0.0000       0.363817         9.9000 
 291   0.0000       0.364360         9.9147 
 292   0.0000       0.366514         9.9734 
 293   0.0000       0.367862        10.0100 
 294   0.0000       0.368958        10.0399 
 295   0.0000       0.370375        10.0784 
 296   0.0000       0.371065        10.0972 
 297   0.0000       0.373858        10.1732 
 298   0.0000       0.375570        10.2198 
 299   0.0000       0.377589        10.2747 
 300   0.0000       0.380437        10.3522 
 301   0.0000       0.381093        10.3701 
 302   0.0000       0.382626        10.4118 
 303   0.0000       0.383825        10.4444 
 304   0.0000       0.388169        10.5626 
 305   0.0000       0.390346        10.6219 
 306   0.0000       0.390972        10.6389 
 307   0.0000       0.393167        10.6986 
 308   0.0000       0.393257        10.7011 
 309   0.0000       0.396638        10.7931 
 310   0.0000       0.398615        10.8469 
 311   0.0000       0.400105        10.8874 
 312   0.0000       0.401332        10.9208 
 313   0.0000       0.402356        10.9487 
 314   0.0000       0.406236        11.0542 
 315   0.0000       0.408459        11.1147 
 316   0.0000       0.408717        11.1218 
 317   0.0000       0.408886        11.1263 
 318   0.0000       0.410356        11.1663 
 319   0.0000       0.412539        11.2258 
 320   0.0000       0.415259        11.2998 
 321   0.0000       0.417277        11.3547 
 322   0.0000       0.418073        11.3764 
 323   0.0000       0.419899        11.4260 
 324   0.0000       0.421652        11.4737 
 325   0.0000       0.422463        11.4958 
 326   0.0000       0.425539        11.5795 
 327   0.0000       0.426397        11.6029 
 328   0.0000       0.428057        11.6480 
 329   0.0000       0.429976        11.7003 
 330   0.0000       0.432311        11.7638 
 331   0.0000       0.434454        11.8221 
 332   0.0000       0.434825        11.8322 
 333   0.0000       0.437105        11.8942 
 334   0.0000       0.438114        11.9217 
 335   0.0000       0.439766        11.9666 
 336   0.0000       0.441417        12.0116 
 337   0.0000       0.444600        12.0982 
 338   0.0000       0.446923        12.1614 
 339   0.0000       0.448451        12.2030 
 340   0.0000       0.451240        12.2789 
 341   0.0000       0.452605        12.3160 
 342   0.0000       0.454005        12.3541 
 343   0.0000       0.456607        12.4249 
 344   0.0000       0.458382        12.4732 
 345   0.0000       0.462326        12.5805 
 346   0.0000       0.464022        12.6267 
 347   0.0000       0.466450        12.6927 
 348   0.0000       0.470238        12.7958 
 349   0.0000       0.472831        12.8664 
 350   0.0000       0.473356        12.8807 
 351   0.0000       0.477657        12.9977 
 352   0.0000       0.478258        13.0141 
 353   0.0000       0.479257        13.0413 
 354   0.0000       0.481202        13.0942 
 355   0.0000       0.483144        13.1470 
 356   0.0000       0.486743        13.2450 
 357   0.0000       0.487159        13.2563 
 358   0.0000       0.488989        13.3061 
 359   0.0000       0.491260        13.3679 
 360   0.0000       0.494127        13.4459 
 361   0.0000       0.496753        13.5173 
 362   0.0000       0.498904        13.5759 
 363   0.0000       0.501310        13.6413 
 364   0.0000       0.501545        13.6477 
 365   0.0000       0.505294        13.7498 
 366   0.0000       0.506265        13.7762 
 367   0.0000       0.508408        13.8345 
 368   0.0000       0.511601        13.9214 
 369   0.0000       0.513379        13.9697 
 370   0.0000       0.514819        14.0089 
 371   0.0000       0.516643        14.0586 
 372   0.0000       0.518745        14.1158 
 373   0.0000       0.519170        14.1273 
 374   0.0000       0.522573        14.2199 
 375   0.0000       0.524950        14.2846 
 376   0.0000       0.527724        14.3601 
 377   0.0000       0.530304        14.4303 
 378   0.0000       0.532131        14.4800 
 379   0.0000       0.534533        14.5454 
 380   0.0000       0.535573        14.5737 
 381   0.0000       0.537233        14.6188 
 382   0.0000       0.537935        14.6380 
 383   0.0000       0.542471        14.7614 
 384   0.0000       0.547378        14.8949 
 385   0.0000       0.548348        14.9213 
 386   0.0000       0.550830        14.9888 
 387   0.0000       0.551229        14.9997 
 388   0.0000       0.555928        15.1276 
 389   0.0000       0.557817        15.1790 
 390   0.0000       0.562833        15.3155 
 391   0.0000       0.565273        15.3818 
 392   0.0000       0.566986        15.4285 
 393   0.0000       0.567510        15.4427 
 394   0.0000       0.569534        15.4978 
 395   0.0000       0.571738        15.5578 
 396   0.0000       0.572806        15.5868 
 397   0.0000       0.575546        15.6614 
 398   0.0000       0.577917        15.7259 
 399   0.0000       0.580927        15.8078 
 400   0.0000       0.583875        15.8880 
 401   0.0000       0.586111        15.9489 
 402   0.0000       0.588049        16.0016 
 403   0.0000       0.591686        16.1006 
 404   0.0000       0.593864        16.1599 
 405   0.0000       0.598069        16.2743 
 406   0.0000       0.600370        16.3369 
 407   0.0000       0.602655        16.3991 
 408   0.0000       0.607626        16.5344 
 409   0.0000       0.609934        16.5971 
 410   0.0000       0.613912        16.7054 
 411   0.0000       0.616184        16.7672 
 412   0.0000       0.616588        16.7782 
 413   0.0000       0.618002        16.8167 
 414   0.0000       0.622965        16.9517 
 415   0.0000       0.623654        16.9705 
 416   0.0000       0.624764        17.0007 
 417   0.0000       0.627295        17.0696 
 418   0.0000       0.630745        17.1634 
 419   0.0000       0.632827        17.2201 
 420   0.0000       0.633862        17.2482 
 421   0.0000       0.636439        17.3184 
 422   0.0000       0.639535        17.4026 
 423   0.0000       0.640277        17.4228 
 424   0.0000       0.642790        17.4912 
 425   0.0000       0.644522        17.5383 
 426   0.0000       0.646426        17.5902 
 427   0.0000       0.649548        17.6751 
 428   0.0000       0.650254        17.6943 
 429   0.0000       0.652462        17.7544 
 430   0.0000       0.656156        17.8549 
 431   0.0000       0.660239        17.9660 
 432   0.0000       0.661378        17.9970 
 433   0.0000       0.662464        18.0266 
 434   0.0000       0.667510        18.1639 
 435   0.0000       0.669997        18.2315 
 436   0.0000       0.672071        18.2880 
 437   0.0000       0.673939        18.3388 
 438   0.0000       0.674469        18.3532 
 439   0.0000       0.677821        18.4444 
 440   0.0000       0.679574        18.4921 
 441   0.0000       0.680493        18.5172 
 442   0.0000       0.681415        18.5422 
 443   0.0000       0.684529        18.6270 
 444   0.0000       0.689228        18.7549 
 445   0.0000       0.692682        18.8488 
 446   0.0000       0.693487        18.8707 
 447   0.0000       0.697647        18.9840 
 448   0.0000       0.700333        19.0570 
 449   0.0000       0.702782        19.1237 
 450   0.0000       0.705818        19.2063 
 451   0.0000       0.707817        19.2607 
 452   0.0000       0.709121        19.2962 
 453   0.0000       0.711168        19.3519 
 454   0.0000       0.716632        19.5006 
 455   0.0000       0.719989        19.5919 
 456   0.0000       0.722804        19.6685 
 457   0.0000       0.724453        19.7134 
 458   0.0000       0.725828        19.7508 
 459   0.0000       0.728579        19.8257 
 460   0.0000       0.730668        19.8825 
 461   0.0000       0.733208        19.9516 
 462   0.0000       0.735761        20.0211 
 463   0.0000       0.738247        20.0887 
 464   0.0000       0.739643        20.1267 
 465   0.0000       0.741711        20.1830 
 466   0.0000       0.744483        20.2584 
 467   0.0000       0.746949        20.3255 
 468   0.0000       0.749466        20.3940 
 469   0.0000       0.752242        20.4695 
 470   0.0000       0.753368        20.5002 
 471   0.0000       0.757804        20.6209 
 472   0.0000       0.760622        20.6976 
 473   0.0000       0.762509        20.7489 
 474   0.0000       0.763443        20.7743 
 475   0.0000       0.766903        20.8685 
 476   0.0000       0.767420        20.8826 
 477   0.0000       0.771849        21.0031 
 478   0.0000       0.773768        21.0553 
 479   0.0000       0.776860        21.1394 
 480   0.0000       0.779573        21.2133 
 481   0.0000       0.780110        21.2279 
 482   0.0000       0.782233        21.2856 
 483   0.0000       0.784666        21.3519 
 484   0.0000       0.786704        21.4073 
 485   0.0000       0.787399        21.4262 
 486   0.0000       0.791097        21.5269 
 487   0.0000       0.792712        21.5708 
 488   0.0000       0.793856        21.6019 
 489   0.0000       0.796098        21.6629 
 490   0.0000       0.798599        21.7310 
 491   0.0000       0.801323        21.8051 
 492   0.0000       0.802922        21.8486 
 493   0.0000       0.805014        21.9055 
 494   0.0000       0.805536        21.9198 
 495   0.0000       0.808301        21.9950 
 496   0.0000       0.810363        22.0511 
 497   0.0000       0.811035        22.0694 
 498   0.0000       0.814111        22.1531 
 499   0.0000       0.815936        22.2027 
 500   0.0000       0.817166        22.2362 
 501   0.0000       0.819525        22.3004 
 502   0.0000       0.820404        22.3243 
 503   0.0000       0.821435        22.3524 
 504   0.0000       0.826991        22.5036 
 505   0.0000       0.828400        22.5419 
 506   0.0000       0.830031        22.5863 
 507   0.0000       0.831390        22.6233 
 508   0.0000       0.833938        22.6926 
 509   0.0000       0.835740        22.7416 
 510   0.0000       0.836910        22.7735 
 511   0.0000       0.837617        22.7927 
 512   0.0000       0.841707        22.9040 
 513   0.0000       0.844225        22.9725 
 514   0.0000       0.846049        23.0222 
 515   0.0000       0.848144        23.0792 
 516   0.0000       0.852677        23.2025 
 517   0.0000       0.852861        23.2075 
 518   0.0000       0.853960        23.2374 
 519   0.0000       0.855091        23.2682 
 520   0.0000       0.856487        23.3062 
 521   0.0000       0.860143        23.4057 
 522   0.0000       0.862832        23.4788 
 523   0.0000       0.863379        23.4937 
 524   0.0000       0.868029        23.6203 
 525   0.0000       0.870237        23.6803 
 526   0.0000       0.871372        23.7112 
 527   0.0000       0.873265        23.7628 
 528   0.0000       0.874259        23.7898 
 529   0.0000       0.878074        23.8936 
 530   0.0000       0.882538        24.0151 
 531   0.0000       0.883782        24.0489 
 532   0.0000       0.885351        24.0916 
 533   0.0000       0.886255        24.1162 
 534   0.0000       0.887559        24.1517 
 535   0.0000       0.889778        24.2121 
 536   0.0000       0.891104        24.2482 
 537   0.0000       0.892165        24.2770 
 538   0.0000       0.894085        24.3293 
 539   0.0000       0.895787        24.3756 
 540   0.0000       0.898886        24.4599 
 541   0.0000       0.901640        24.5349 
 542   0.0000       0.902956        24.5707 
 543   0.0000       0.906505        24.6673 
 544   0.0000       0.907557        24.6959 
 545   0.0000       0.911782        24.8108 
 546   0.0000       0.912505        24.8305 
 547   0.0000       0.912917        24.8417 
 548   0.0000       0.913933        24.8694 
 549   0.0000       0.917474        24.9657 
 550   0.0000       0.918436        24.9919 
 551   0.0000       0.921046        25.0629 
 552   0.0000       0.922735        25.1089 
 553   0.0000       0.924742        25.1635 
 554   0.0000       0.926545        25.2126 
 555   0.0000       0.927612        25.2416 
 556   0.0000       0.930544        25.3214 
 557   0.0000       0.933265        25.3954 
 558   0.0000       0.935328        25.4516 
 559   0.0000       0.936215        25.4757 
 560   0.0000       0.939692        25.5703 
 561   0.0000       0.941058        25.6075 
 562   0.0000       0.942797        25.6548 
 563   0.0000       0.944199        25.6930 
 564   0.0000       0.946005        25.7421 
 565   0.0000       0.948129        25.7999 
 566   0.0000       0.950668        25.8690 
 567   0.0000       0.952840        25.9281 
 568   0.0000       0.954841        25.9825 
 569   0.0000       0.956409        26.0252 
 570   0.0000       0.957594        26.0575 
 571   0.0000       0.960550        26.1379 
 572   0.0000       0.961407        26.1612 
 573   0.0000       0.964054        26.2332 
 574   0.0000       0.965323        26.2678 
 575   0.0000       0.966770        26.3072 
 576   0.0000       0.969890        26.3920 
 577   0.0000       0.970777        26.4162 
 578   0.0000       0.971509        26.4361 
 579   0.0000       0.972535        26.4640 
 580   0.0000       0.975672        26.5494 
 581   0.0000       0.978120        26.6160 
 582   0.0000       0.979521        26.6541 
 583   0.0000       0.980378        26.6774 
 584   0.0000       0.981978        26.7210 
 585   0.0000       0.984082        26.7782 
 586   0.0000       0.986565        26.8458 
 587   0.0000       0.989386        26.9226 
 588   0.0000       0.991945        26.9922 
 589   0.0000       0.993339        27.0301 
 590   0.0000       0.995247        27.0821 
 591   0.0000       0.996057        27.1041 
 592   0.0000       0.997133        27.1334 
 593   0.0000       0.998033        27.1578 
 594   0.0000       1.001166        27.2431 
 595   0.0000       1.001823        27.2610 
 596   0.0000       1.003625        27.3100 
 597   0.0000       1.004251        27.3271 
 598   0.0000       1.004879        27.3441 
 599   0.0000       1.006655        27.3925 
 600   0.0000       1.009653        27.4741 
 601   0.0000       1.010402        27.4944 
 602   0.0000       1.012152        27.5421 
 603   0.0000       1.013814        27.5873 
 604   0.0000       1.014375        27.6025 
 605   0.0000       1.016859        27.6701 
 606   0.0000       1.020508        27.7694 
 607   0.0000       1.024511        27.8784 
 608   0.0000       1.025319        27.9004 
 609   0.0000       1.028418        27.9847 
 610   0.0000       1.030772        28.0487 
 611   0.0000       1.031705        28.0741 
 612   0.0000       1.034565        28.1519 
 613   0.0000       1.034905        28.1612 
 614   0.0000       1.038088        28.2478 
 615   0.0000       1.039627        28.2897 
 616   0.0000       1.042120        28.3575 
 617   0.0000       1.042692        28.3731 
 618   0.0000       1.044092        28.4112 
 619   0.0000       1.045370        28.4460 
 620   0.0000       1.048887        28.5417 
 621   0.0000       1.050483        28.5851 
 622   0.0000       1.054058        28.6824 
 623   0.0000       1.055496        28.7215 
 624   0.0000       1.056674        28.7536 
 625   0.0000       1.059252        28.8237 
 626   0.0000       1.059862        28.8403 
 627   0.0000       1.062224        28.9046 
 628   0.0000       1.064639        28.9703 
 629   0.0000       1.067026        29.0353 
 630   0.0000       1.067180        29.0394 
 631   0.0000       1.070791        29.1377 
 632   0.0000       1.075133        29.2559 
 633   0.0000       1.076048        29.2808 
 634   0.0000       1.077677        29.3251 
 635   0.0000       1.078878        29.3578 
 636   0.0000       1.082087        29.4451 
 637   0.0000       1.083631        29.4871 
 638   0.0000       1.085032        29.5252 
 639   0.0000       1.086223        29.5576 
 640   0.0000       1.088570        29.6215 
 641   0.0000       1.090724        29.6801 
 642   0.0000       1.092881        29.7388 
 643   0.0000       1.095359        29.8062 
 644   0.0000       1.097706        29.8701 
 645   0.0000       1.098137        29.8818 
 646   0.0000       1.099869        29.9290 
 647   0.0000       1.102289        29.9948 
 648   0.0000       1.106791        30.1173 
 649   0.0000       1.106999        30.1230 
 650   0.0000       1.108241        30.1568 
 651   0.0000       1.108534        30.1648 
 652   0.0000       1.112328        30.2680 
 653   0.0000       1.112930        30.2844 
 654   0.0000       1.116336        30.3770 
 655   0.0000       1.116781        30.3892 
 656   0.0000       1.119204        30.4551 
 657   0.0000       1.122378        30.5415 
 658   0.0000       1.123163        30.5628 
 659   0.0000       1.125300        30.6210 
 660   0.0000       1.127582        30.6831 
 661   0.0000       1.134418        30.8691 
 662   0.0000       1.139537        31.0084 
 663   0.0000       1.140039        31.0220 
 664   0.0000       1.142365        31.0853 
 665   0.0000       1.144818        31.1521 
 666   0.0000       1.147254        31.2184 
 667   0.0000       1.149690        31.2847 
 668   0.0000       1.150906        31.3177 
 669   0.0000       1.152933        31.3729 
 670   0.0000       1.157919        31.5086 
 671   0.0000       1.158816        31.5330 
 672   0.0000       1.163143        31.6507 
 673   0.0000       1.164758        31.6947 
 674   0.0000       1.166047        31.7298 
 675   0.0000       1.168805        31.8048 
 676   0.0000       1.170235        31.8437 
 677   0.0000       1.172434        31.9036 
 678   0.0000       1.175963        31.9996 
 679   0.0000       1.179126        32.0857 
 680   0.0000       1.182649        32.1815 
 681   0.0000       1.183019        32.1916 
 682   0.0000       1.186345        32.2821 
 683   0.0000       1.187805        32.3218 
 684   0.0000       1.191598        32.4250 
 685   0.0000       1.193027        32.4639 
 686   0.0000       1.194534        32.5049 
 687   0.0000       1.201489        32.6942 
 688   0.0000       1.202992        32.7351 
 689   0.0000       1.205286        32.7975 
 690   0.0000       1.206246        32.8236 
 691   0.0000       1.209242        32.9052 
 692   0.0000       1.210110        32.9288 
 693   0.0000       1.211230        32.9592 
 694   0.0000       1.214529        33.0490 
 695   0.0000       1.216304        33.0973 
 696   0.0000       1.218238        33.1499 
 697   0.0000       1.220138        33.2016 
 698   0.0000       1.221845        33.2481 
 699   0.0000       1.224067        33.3086 
 700   0.0000       1.226107        33.3641 
 701   0.0000       1.228407        33.4267 
 702   0.0000       1.229060        33.4444 
 703   0.0000       1.232282        33.5321 
 704   0.0000       1.236344        33.6426 
 705   0.0000       1.237216        33.6664 
 706   0.0000       1.242619        33.8134 
 707   0.0000       1.243579        33.8395 
 708   0.0000       1.244557        33.8661 
 709   0.0000       1.247272        33.9400 
 710   0.0000       1.248086        33.9622 
 711   0.0000       1.250603        34.0306 
 712   0.0000       1.253824        34.1183 
 713   0.0000       1.255908        34.1750 
 714   0.0000       1.257386        34.2152 
 715   0.0000       1.261932        34.3389 
 716   0.0000       1.262596        34.3570 
 717   0.0000       1.266022        34.4502 
 718   0.0000       1.269303        34.5395 
 719   0.0000       1.270285        34.5662 
 720   0.0000       1.271923        34.6108 
 721   0.0000       1.274933        34.6927 
 722   0.0000       1.278036        34.7771 
 723   0.0000       1.282755        34.9056 
 724   0.0000       1.284603        34.9558 
 725   0.0000       1.286765        35.0147 
 726   0.0000       1.289952        35.1014 
 727   0.0000       1.292774        35.1782 
 728   0.0000       1.297493        35.3066 
 729   0.0000       1.301433        35.4138 
 730   0.0000       1.302343        35.4386 
 731   0.0000       1.302916        35.4541 
 732   0.0000       1.304733        35.5036 
 733   0.0000       1.307448        35.5775 
 734   0.0000       1.308880        35.6164 
 735   0.0000       1.316166        35.8147 
 736   0.0000       1.317405        35.8484 
 737   0.0000       1.321509        35.9601 
 738   0.0000       1.323051        36.0020 
 739   0.0000       1.325870        36.0788 
 740   0.0000       1.329367        36.1739 
 741   0.0000       1.331767        36.2392 
 742   0.0000       1.335730        36.3471 
 743   0.0000       1.336140        36.3582 
 744   0.0000       1.339287        36.4439 
 745   0.0000       1.343363        36.5548 
 746   0.0000       1.343620        36.5618 
 747   0.0000       1.346443        36.6386 
 748   0.0000       1.348458        36.6934 
 749   0.0000       1.351551        36.7776 
 750   0.0000       1.354467        36.8569 
 751   0.0000       1.356716        36.9181 
 752   0.0000       1.359252        36.9871 
 753   0.0000       1.364046        37.1176 
 754   0.0000       1.366442        37.1828 
 755   0.0000       1.367732        37.2179 
 756   0.0000       1.371595        37.3230 
 757   0.0000       1.372779        37.3552 
 758   0.0000       1.374449        37.4007 
 759   0.0000       1.376193        37.4481 
 760   0.0000       1.378098        37.4999 
 761   0.0000       1.380279        37.5593 
 762   0.0000       1.382931        37.6315 
 763   0.0000       1.386996        37.7421 
 764   0.0000       1.389023        37.7972 
 765   0.0000       1.390851        37.8470 
 766   0.0000       1.395920        37.9849 
 767   0.0000       1.398655        38.0593 
 768   0.0000       1.402456        38.1628 
 769   0.0000       1.404221        38.2108 
 770   0.0000       1.407871        38.3101 
 771   0.0000       1.409906        38.3655 
 772   0.0000       1.416005        38.5315 
 773   0.0000       1.417648        38.5762 
 774   0.0000       1.422110        38.6976 
 775   0.0000       1.423760        38.7425 
 776   0.0000       1.425986        38.8030 
 777   0.0000       1.428841        38.8807 
 778   0.0000       1.430103        38.9151 
 779   0.0000       1.434130        39.0247 
 780   0.0000       1.437468        39.1155 
 781   0.0000       1.439974        39.1837 
 782   0.0000       1.443813        39.2882 
 783   0.0000       1.445886        39.3446 
 784   0.0000       1.449961        39.4554 
 785   0.0000       1.451051        39.4851 
 786   0.0000       1.452932        39.5363 
 787   0.0000       1.457892        39.6713 
 788   0.0000       1.460825        39.7511 
 789   0.0000       1.464583        39.8533 
 790   0.0000       1.467617        39.9359 
 791   0.0000       1.469222        39.9796 
 792   0.0000       1.472991        40.0821 
 793   0.0000       1.479255        40.2526 
 794   0.0000       1.480009        40.2731 
 795   0.0000       1.482360        40.3371 
 796   0.0000       1.483782        40.3758 
 797   0.0000       1.492196        40.6047 
 798   0.0000       1.495402        40.6920 
 799   0.0000       1.498423        40.7742 
 800   0.0000       1.501934        40.8697 
 801   0.0000       1.505322        40.9619 
 802   0.0000       1.507416        41.0189 
 803   0.0000       1.510509        41.1030 
 804   0.0000       1.514319        41.2067 
 805   0.0000       1.516394        41.2632 
 806   0.0000       1.518317        41.3155 
 807   0.0000       1.521131        41.3921 
 808   0.0000       1.523738        41.4630 
 809   0.0000       1.526277        41.5321 
 810   0.0000       1.530789        41.6549 
 811   0.0000       1.536844        41.8196 
 812   0.0000       1.538300        41.8593 
 813   0.0000       1.540745        41.9258 
 814   0.0000       1.544896        42.0388 
 815   0.0000       1.545689        42.0603 
 816   0.0000       1.549905        42.1751 
 817   0.0000       1.552783        42.2534 
 818   0.0000       1.555210        42.3194 
 819   0.0000       1.559000        42.4225 
 820   0.0000       1.560320        42.4585 
 821   0.0000       1.566522        42.6272 
 822   0.0000       1.570347        42.7313 
 823   0.0000       1.571973        42.7755 
 824   0.0000       1.573955        42.8295 
 825   0.0000       1.576616        42.9019 
 826   0.0000       1.580637        43.0113 
 827   0.0000       1.582886        43.0725 
 828   0.0000       1.586088        43.1597 
 829   0.0000       1.588878        43.2356 
 830   0.0000       1.592212        43.3263 
 831   0.0000       1.593164        43.3522 
 832   0.0000       1.596751        43.4498 
 833   0.0000       1.600403        43.5492 
 834   0.0000       1.601135        43.5691 
 835   0.0000       1.603851        43.6430 
 836   0.0000       1.608005        43.7560 
 837   0.0000       1.612518        43.8788 
 838   0.0000       1.616010        43.9739 
 839   0.0000       1.617985        44.0276 
 840   0.0000       1.623397        44.1749 
 841   0.0000       1.626428        44.2574 
 842   0.0000       1.627025        44.2736 
 843   0.0000       1.628292        44.3081 
 844   0.0000       1.631115        44.3849 
 845   0.0000       1.632340        44.4182 
 846   0.0000       1.639379        44.6098 
 847   0.0000       1.640780        44.6479 
 848   0.0000       1.642534        44.6956 
 849   0.0000       1.644786        44.7569 
 850   0.0000       1.647887        44.8413 
 851   0.0000       1.652165        44.9577 
 852   0.0000       1.653560        44.9957 
 853   0.0000       1.657657        45.1072 
 854   0.0000       1.661749        45.2185 
 855   0.0000       1.664254        45.2866 
 856   0.0000       1.667857        45.3847 
 857   0.0000       1.670491        45.4564 
 858   0.0000       1.672213        45.5032 
 859   0.0000       1.675177        45.5839 
 860   0.0000       1.677453        45.6458 
 861   0.0000       1.679973        45.7144 
 862   0.0000       1.682155        45.7738 
 863   0.0000       1.683582        45.8126 
 864   0.0000       1.693257        46.0759 
 865   0.0000       1.696627        46.1676 
 866   0.0000       1.698627        46.2220 
 867   0.0000       1.701282        46.2942 
 868   0.0000       1.703485        46.3542 
 869   0.0000       1.706077        46.4247 
 870   0.0000       1.707295        46.4579 
 871   0.0000       1.711977        46.5853 
 872   0.0000       1.712434        46.5977 
 873   0.0000       1.717236        46.7284 
 874   0.0000       1.718476        46.7621 
 875   0.0000       1.726067        46.9687 
 876   0.0000       1.726552        46.9819 
 877   0.0000       1.729796        47.0701 
 878   0.0000       1.733614        47.1740 
 879   0.0000       1.734686        47.2032 
 880   0.0000       1.737588        47.2822 
 881   0.0000       1.741467        47.3877 
 882   0.0000       1.743105        47.4323 
 883   0.0000       1.746888        47.5352 
 884   0.0000       1.750644        47.6374 
 885   0.0000       1.752242        47.6809 
 886   0.0000       1.754128        47.7322 
 887   0.0000       1.759814        47.8870 
 888   0.0000       1.763201        47.9791 
 889   0.0000       1.768150        48.1138 
 890   0.0000       1.769533        48.1514 
 891   0.0000       1.772536        48.2332 
 892   0.0000       1.774378        48.2833 
 893   0.0000       1.776373        48.3376 
 894   0.0000       1.778750        48.4022 
 895   0.0000       1.780685        48.4549 
 896   0.0000       1.782626        48.5077 
 897   0.0000       1.784732        48.5650 
 898   0.0000       1.786711        48.6189 
 899   0.0000       1.789603        48.6976 
 900   0.0000       1.795601        48.8608 
 901   0.0000       1.798339        48.9353 
 902   0.0000       1.802325        49.0438 
 903   0.0000       1.805305        49.1249 
 904   0.0000       1.806185        49.1488 
 905   0.0000       1.807407        49.1820 
 906   0.0000       1.809085        49.2277 
 907   0.0000       1.811747        49.3001 
 908   0.0000       1.817168        49.4477 
 909   0.0000       1.818895        49.4947 
 910   0.0000       1.821945        49.5776 
 911   0.0000       1.822382        49.5895 
 912   0.0000       1.825385        49.6712 
 913   0.0000       1.826283        49.6957 
 914   0.0000       1.830744        49.8171 
 915   0.0000       1.834735        49.9257 
 916   0.0000       1.835480        49.9460 
 917   0.0000       1.838750        50.0349 
 918   0.0000       1.842663        50.1414 
 919   0.0000       1.847165        50.2639 
 920   0.0000       1.850030        50.3419 
 921   0.0000       1.855697        50.4961 
 922   0.0000       1.856445        50.5164 
 923   0.0000       1.857022        50.5321 
 924   0.0000       1.859395        50.5967 
 925   0.0000       1.865079        50.7514 
 926   0.0000       1.865902        50.7738 
 927   0.0000       1.869809        50.8801 
 928   0.0000       1.871009        50.9128 
 929   0.0000       1.876167        51.0531 
 930   0.0000       1.879829        51.1528 
 931   0.0000       1.881892        51.2089 
 932   0.0000       1.885751        51.3139 
 933   0.0000       1.886217        51.3266 
 934   0.0000       1.888316        51.3837 
 935   0.0000       1.888729        51.3949 
 936   0.0000       1.890109        51.4325 
 937   0.0000       1.893896        51.5355 
 938   0.0000       1.894742        51.5585 
 939   0.0000       1.897023        51.6206 
 940   0.0000       1.904589        51.8265 
 941   0.0000       1.905867        51.8613 
 942   0.0000       1.907753        51.9126 
 943   0.0000       1.911757        52.0216 
 944   0.0000       1.913950        52.0812 
 945   0.0000       1.916253        52.1439 
 946   0.0000       1.920333        52.2549 
 947   0.0000       1.921289        52.2809 
 948   0.0000       1.923002        52.3275 
 949   0.0000       1.924464        52.3673 
 950   0.0000       1.929543        52.5055 
 951   0.0000       1.931225        52.5513 
 952   0.0000       1.933108        52.6025 
 953   0.0000       1.935410        52.6652 
 954   0.0000       1.936982        52.7079 
 955   0.0000       1.937085        52.7108 
 956   0.0000       1.940362        52.7999 
 957   0.0000       1.943489        52.8850 
 958   0.0000       1.943914        52.8966 
 959   0.0000       1.948827        53.0303 
 960   0.0000       1.950478        53.0752 
 961   0.0000       1.952678        53.1351 
 962   0.0000       1.955601        53.2146 
 963   0.0000       1.956953        53.2514 
 964   0.0000       1.961897        53.3859 
 965   0.0000       1.966102        53.5004 
 966   0.0000       1.968779        53.5732 
 967   0.0000       1.971204        53.6392 
 968   0.0000       1.974021        53.7158 
 969   0.0000       1.975675        53.7609 
 970   0.0000       1.979501        53.8650 
 971   0.0000       1.981765        53.9266 
 972   0.0000       1.984049        53.9887 
 973   0.0000       1.984813        54.0095 
 974   0.0000       1.989402        54.1344 
 975   0.0000       1.993083        54.2345 
 976   0.0000       1.995837        54.3095 
 977   0.0000       1.999076        54.3976 
 978   0.0000       2.001490        54.4633 
 979   0.0000       2.002167        54.4817 
 980   0.0000       2.006471        54.5988 
 981   0.0000       2.008178        54.6453 
 982   0.0000       2.012769        54.7702 
 983   0.0000       2.014253        54.8106 
 984   0.0000       2.016454        54.8705 
 985   0.0000       2.019286        54.9476 
 986   0.0000       2.021898        55.0186 
 987   0.0000       2.023247        55.0554 
 988   0.0000       2.023829        55.0712 
 989   0.0000       2.028232        55.1910 
 990   0.0000       2.032418        55.3049 
 991   0.0000       2.034172        55.3526 
 992   0.0000       2.037981        55.4563 
 993   0.0000       2.040561        55.5265 
 994   0.0000       2.042643        55.5832 
 995   0.0000       2.043072        55.5948 
 996   0.0000       2.044612        55.6367 
 997   0.0000       2.047367        55.7117 
 998   0.0000       2.048737        55.7490 
 999   0.0000       2.050984        55.8101 
 1000   0.0000       2.053390        55.8756 
 1001   0.0000       2.055319        55.9281 
 1002   0.0000       2.057708        55.9931 
 1003   0.0000       2.058351        56.0106 
 1004   0.0000       2.060021        56.0560 
 1005   0.0000       2.062563        56.1252 
 1006   0.0000       2.062956        56.1359 
 1007   0.0000       2.066111        56.2217 
 1008   0.0000       2.068356        56.2828 
 1009   0.0000       2.069581        56.3162 
 1010   0.0000       2.073065        56.4110 
 1011   0.0000       2.074766        56.4572 
 1012   0.0000       2.076904        56.5154 
 1013   0.0000       2.078755        56.5658 
 1014   0.0000       2.082575        56.6697 
 1015   0.0000       2.083998        56.7085 
 1016   0.0000       2.085597        56.7520 
 1017   0.0000       2.087073        56.7921 
 1018   0.0000       2.089583        56.8604 
 1019   0.0000       2.092549        56.9412 
 1020   0.0000       2.093318        56.9621 
 1021   0.0000       2.096726        57.0548 
 1022   0.0000       2.099503        57.1304 
 1023   0.0000       2.100778        57.1651 
 1024   0.0000       2.104100        57.2555 
 1025   0.0000       2.104840        57.2756 
 1026   0.0000       2.110844        57.4390 
 1027   0.0000       2.112951        57.4963 
 1028   0.0000       2.113835        57.5204 
 1029   0.0000       2.115499        57.5657 
 1030   0.0000       2.119140        57.6647 
 1031   0.0000       2.120881        57.7121 
 1032   0.0000       2.124895        57.8213 
 1033   0.0000       2.125599        57.8405 
 1034   0.0000       2.126480        57.8645 
 1035   0.0000       2.130792        57.9818 
 1036   0.0000       2.132160        58.0190 
 1037   0.0000       2.135397        58.1071 
 1038   0.0000       2.139490        58.2185 
 1039   0.0000       2.142122        58.2901 
 1040   0.0000       2.143956        58.3400 
 1041   0.0000       2.145540        58.3831 
 1042   0.0000       2.145819        58.3907 
 1043   0.0000       2.149741        58.4974 
 1044   0.0000       2.152756        58.5795 
 1045   0.0000       2.154697        58.6323 
 1046   0.0000       2.156867        58.6913 
 1047   0.0000       2.159197        58.7547 
 1048   0.0000       2.160052        58.7780 
 1049   0.0000       2.163426        58.8698 
 1050   0.0000       2.166291        58.9478 
 1051   0.0000       2.168925        59.0194 
 1052   0.0000       2.171027        59.0767 
 1053   0.0000       2.171648        59.0936 
 1054   0.0000       2.174623        59.1745 
 1055   0.0000       2.176500        59.2256 
 1056   0.0000       2.179592        59.3097 
 1057   0.0000       2.181686        59.3667 
 1058   0.0000       2.183443        59.4145 
 1059   0.0000       2.185642        59.4743 
 1060   0.0000       2.189311        59.5742 
 1061   0.0000       2.191981        59.6468 
 1062   0.0000       2.193682        59.6931 
 1063   0.0000       2.196310        59.7646 
 1064   0.0000       2.198728        59.8304 
 1065   0.0000       2.201028        59.8930 
 1066   0.0000       2.202245        59.9261 
 1067   0.0000       2.204619        59.9907 
 1068   0.0000       2.205131        60.0047 
 1069   0.0000       2.209391        60.1206 
 1070   0.0000       2.212730        60.2115 
 1071   0.0000       2.214400        60.2569 
 1072   0.0000       2.216592        60.3165 
 1073   0.0000       2.217193        60.3329 
 1074   0.0000       2.217511        60.3415 
 1075   0.0000       2.219325        60.3909 
 1076   0.0000       2.221498        60.4500 
 1077   0.0000       2.225121        60.5486 
 1078   0.0000       2.227378        60.6100 
 1079   0.0000       2.230644        60.6989 
 1080   0.0000       2.232530        60.7502 
 1081   0.0000       2.234764        60.8110 
 1082   0.0000       2.238218        60.9050 
 1083   0.0000       2.239460        60.9388 
 1084   0.0000       2.242583        61.0238 
 1085   0.0000       2.244449        61.0746 
 1086   0.0000       2.245977        61.1161 
 1087   0.0000       2.247354        61.1536 
 1088   0.0000       2.249876        61.2222 
 1089   0.0000       2.251291        61.2607 
 1090   0.0000       2.255593        61.3778 
 1091   0.0000       2.256743        61.4091 
 1092   0.0000       2.259019        61.4710 
 1093   0.0000       2.259636        61.4878 
 1094   0.0000       2.262680        61.5707 
 1095   0.0000       2.265584        61.6497 
 1096   0.0000       2.266829        61.6836 
 1097   0.0000       2.270296        61.7779 
 1098   0.0000       2.271644        61.8146 
 1099   0.0000       2.273226        61.8576 
 1100   0.0000       2.277126        61.9637 
 1101   0.0000       2.278649        62.0052 
 1102   0.0000       2.282446        62.1085 
 1103   0.0000       2.282937        62.1219 
 1104   0.0000       2.286222        62.2113 
 1105   0.0000       2.287839        62.2553 
 1106   0.0000       2.289507        62.3006 
 1107   0.0000       2.291682        62.3598 
 1108   0.0000       2.291970        62.3677 
 1109   0.0000       2.294932        62.4483 
 1110   0.0000       2.298307        62.5401 
 1111   0.0000       2.298678        62.5502 
 1112   0.0000       2.301463        62.6260 
 1113   0.0000       2.301877        62.6372 
 1114   0.0000       2.303447        62.6800 
 1115   0.0000       2.307679        62.7951 
 1116   0.0000       2.309003        62.8312 
 1117   0.0000       2.311127        62.8890 
 1118   0.0000       2.312061        62.9144 
 1119   0.0000       2.314183        62.9721 
 1120   0.0000       2.318320        63.0847 
 1121   0.0000       2.318581        63.0918 
 1122   0.0000       2.321055        63.1591 
 1123   0.0000       2.324835        63.2620 
 1124   0.0000       2.326864        63.3172 
 1125   0.0000       2.327262        63.3280 
 1126   0.0000       2.329598        63.3916 
 1127   0.0000       2.330724        63.4222 
 1128   0.0000       2.332263        63.4641 
 1129   0.0000       2.333347        63.4936 
 1130   0.0000       2.336476        63.5788 
 1131   0.0000       2.339446        63.6596 
 1132   0.0000       2.340243        63.6812 
 1133   0.0000       2.342455        63.7414 
 1134   0.0000       2.345173        63.8154 
 1135   0.0000       2.345615        63.8274 
 1136   0.0000       2.347891        63.8894 
 1137   0.0000       2.349302        63.9278 
 1138   0.0000       2.353367        64.0384 
 1139   0.0000       2.356148        64.1140 
 1140   0.0000       2.358014        64.1648 
 1141   0.0000       2.358915        64.1893 
 1142   0.0000       2.360652        64.2366 
 1143   0.0000       2.361568        64.2615 
 1144   0.0000       2.366664        64.4002 
 1145   0.0000       2.369186        64.4688 
 1146   0.0000       2.369891        64.4880 
 1147   0.0000       2.372563        64.5607 
 1148   0.0000       2.373570        64.5881 
 1149   0.0000       2.376484        64.6674 
 1150   0.0000       2.379421        64.7473 
 1151   0.0000       2.381619        64.8072 
 1152   0.0000       2.384259        64.8790 
 1153   0.0000       2.385731        64.9190 
 1154   0.0000       2.387042        64.9547 
 1155   0.0000       2.390918        65.0602 
 1156   0.0000       2.391885        65.0865 
 1157   0.0000       2.397894        65.2500 
 1158   0.0000       2.399989        65.3070 
 1159   0.0000       2.402069        65.3636 
 1160   0.0000       2.405359        65.4531 
 1161   0.0000       2.407537        65.5124 
 1162   0.0000       2.410299        65.5876 
 1163   0.0000       2.411635        65.6239 
 1164   0.0000       2.415529        65.7299 
 1165   0.0000       2.418646        65.8147 
 1166   0.0000       2.419405        65.8354 
 1167   0.0000       2.423133        65.9368 
 1168   0.0000       2.424243        65.9670 
 1169   0.0000       2.425684        66.0062 
 1170   0.0000       2.431413        66.1621 
 1171   0.0000       2.434102        66.2353 
 1172   0.0000       2.435349        66.2692 
 1173   0.0000       2.437431        66.3259 
 1174   0.0000       2.440145        66.3997 
 1175   0.0000       2.444087        66.5070 
 1176   0.0000       2.448107        66.6164 
 1177   0.0000       2.448200        66.6189 
 1178   0.0000       2.451170        66.6997 
 1179   0.0000       2.455418        66.8153 
 1180   0.0000       2.457446        66.8705 
 1181   0.0000       2.457831        66.8810 
 1182   0.0000       2.461026        66.9679 
 1183   0.0000       2.463377        67.0319 
 1184   0.0000       2.465475        67.0890 
 1185   0.0000       2.467182        67.1354 
 1186   0.0000       2.469495        67.1984 
 1187   0.0000       2.470095        67.2147 
 1188   0.0000       2.472752        67.2870 
 1189   0.0000       2.476564        67.3907 
 1190   0.0000       2.478026        67.4305 
 1191   0.0000       2.481912        67.5363 
 1192   0.0000       2.485201        67.6258 
 1193   0.0000       2.487672        67.6930 
 1194   0.0000       2.490116        67.7595 
 1195   0.0000       2.492198        67.8162 
 1196   0.0000       2.495112        67.8955 
 1197   0.0000       2.495576        67.9081 
 1198   0.0000       2.497737        67.9669 
 1199   0.0000       2.499680        68.0197 
 1200   0.0000       2.501532        68.0701 
 1201   0.0000       2.502327        68.0918 
 1202   0.0000       2.506102        68.1945 
 1203   0.0000       2.508851        68.2693 
 1204   0.0000       2.510655        68.3184 
 1205   0.0000       2.512382        68.3654 
 1206   0.0000       2.514822        68.4318 
 1207   0.0000       2.515902        68.4612 
 1208   0.0000       2.517600        68.5074 
 1209   0.0000       2.519514        68.5595 
 1210   0.0000       2.521422        68.6114 
 1211   0.0000       2.524494        68.6950 
 1212   0.0000       2.527295        68.7712 
 1213   0.0000       2.529950        68.8434 
 1214   0.0000       2.530653        68.8626 
 1215   0.0000       2.532939        68.9248 
 1216   0.0000       2.534696        68.9726 
 1217   0.0000       2.538944        69.0882 
 1218   0.0000       2.542205        69.1769 
 1219   0.0000       2.543018        69.1990 
 1220   0.0000       2.543958        69.2246 
 1221   0.0000       2.546753        69.3007 
 1222   0.0000       2.547372        69.3175 
 1223   0.0000       2.550947        69.4148 
 1224   0.0000       2.552719        69.4630 
 1225   0.0000       2.555006        69.5253 
 1226   0.0000       2.556217        69.5582 
 1227   0.0000       2.559032        69.6348 
 1228   0.0000       2.561839        69.7112 
 1229   0.0000       2.564235        69.7764 
 1230   0.0000       2.566709        69.8437 
 1231   0.0000       2.568101        69.8816 
 1232   0.0000       2.571800        69.9822 
 1233   0.0000       2.572646        70.0052 
 1234   0.0000       2.574158        70.0464 
 1235   0.0000       2.576479        70.1096 
 1236   0.0000       2.578935        70.1764 
 1237   0.0000       2.582042        70.2609 
 1238   0.0000       2.584698        70.3332 
 1239   0.0000       2.587046        70.3971 
 1240   0.0000       2.588845        70.4460 
 1241   0.0000       2.591357        70.5144 
 1242   0.0000       2.594091        70.5888 
 1243   0.0000       2.597575        70.6836 
 1244   0.0000       2.603514        70.8452 
 1245   0.0000       2.604668        70.8766 
 1246   0.0000       2.608234        70.9737 
 1247   0.0000       2.608650        70.9850 
 1248   0.0000       2.610315        71.0303 
 1249   0.0000       2.613103        71.1062 
 1250   0.0000       2.615504        71.1715 
 1251   0.0000       2.618254        71.2463 
 1252   0.0000       2.619491        71.2800 
 1253   0.0000       2.623310        71.3839 
 1254   0.0000       2.626542        71.4718 
 1255   0.0000       2.628059        71.5131 
 1256   0.0000       2.631886        71.6172 
 1257   0.0000       2.633802        71.6694 
 1258   0.0000       2.634751        71.6952 
 1259   0.0000       2.637090        71.7589 
 1260   0.0000       2.638446        71.7958 
 1261   0.0000       2.642095        71.8950 
 1262   0.0000       2.646065        72.0031 
 1263   0.0000       2.647216        72.0344 
 1264   0.0000       2.652899        72.1891 
 1265   0.0000       2.653935        72.2172 
 1266   0.0000       2.654424        72.2306 
 1267   0.0000       2.658195        72.3332 
 1268   0.0000       2.659041        72.3562 
 1269   0.0000       2.659814        72.3772 
 1270   0.0000       2.661320        72.4182 
 1271   0.0000       2.663859        72.4873 
 1272   0.0000       2.665564        72.5337 
 1273   0.0000       2.668302        72.6082 
 1274   0.0000       2.670255        72.6613 
 1275   0.0000       2.675743        72.8107 
 1276   0.0000       2.676644        72.8352 
 1277   0.0000       2.678333        72.8811 
 1278   0.0000       2.680015        72.9269 
 1279   0.0000       2.682734        73.0009 
 1280   0.0000       2.685635        73.0798 
 1281   0.0000       2.685990        73.0895 
 1282   0.0000       2.688227        73.1504 
 1283   0.0000       2.689958        73.1975 
 1284   0.0000       2.691617        73.2426 
 1285   0.0000       2.694343        73.3168 
 1286   0.0000       2.696221        73.3679 
 1287   0.0000       2.699974        73.4700 
 1288   0.0000       2.702792        73.5467 
 1289   0.0000       2.705262        73.6139 
 1290   0.0000       2.706423        73.6455 
 1291   0.0000       2.709953        73.7416 
 1292   0.0000       2.710758        73.7635 
 1293   0.0000       2.713216        73.8304 
 1294   0.0000       2.715699        73.8979 
 1295   0.0000       2.716328        73.9150 
 1296   0.0000       2.718003        73.9606 
 1297   0.0000       2.718656        73.9784 
 1298   0.0000       2.722228        74.0756 
 1299   0.0000       2.725442        74.1630 
 1300   0.0000       2.727829        74.2280 
 1301   0.0000       2.728874        74.2564 
 1302   0.0000       2.731063        74.3160 
 1303   0.0000       2.734148        74.4000 
 1304   0.0000       2.734648        74.4136 
 1305   0.0000       2.738521        74.5189 
 1306   0.0000       2.742294        74.6216 
 1307   0.0000       2.742827        74.6361 
 1308   0.0000       2.744237        74.6745 
 1309   0.0000       2.745021        74.6958 
 1310   0.0000       2.749668        74.8223 
 1311   0.0000       2.751414        74.8698 
 1312   0.0000       2.751659        74.8765 
 1313   0.0000       2.756973        75.0211 
 1314   0.0000       2.758745        75.0693 
 1315   0.0000       2.760048        75.1047 
 1316   0.0000       2.763078        75.1872 
 1317   0.0000       2.765834        75.2622 
 1318   0.0000       2.766789        75.2882 
 1319   0.0000       2.770537        75.3902 
 1320   0.0000       2.773518        75.4713 
 1321   0.0000       2.775042        75.5127 
 1322   0.0000       2.776489        75.5521 
 1323   0.0000       2.780492        75.6610 
 1324   0.0000       2.784095        75.7591 
 1325   0.0000       2.784389        75.7671 
 1326   0.0000       2.785545        75.7985 
 1327   0.0000       2.787093        75.8407 
 1328   0.0000       2.791264        75.9542 
 1329   0.0000       2.795401        76.0667 
 1330   0.0000       2.796585        76.0990 
 1331   0.0000       2.799122        76.1680 
 1332   0.0000       2.800984        76.2187 
 1333   0.0000       2.803341        76.2828 
 1334   0.0000       2.804697        76.3197 
 1335   0.0000       2.808528        76.4239 
 1336   0.0000       2.808669        76.4278 
 1337   0.0000       2.811631        76.5084 
 1338   0.0000       2.814047        76.5741 
 1339   0.0000       2.815444        76.6121 
 1340   0.0000       2.819165        76.7134 
 1341   0.0000       2.820683        76.7547 
 1342   0.0000       2.822521        76.8047 
 1343   0.0000       2.824305        76.8532 
 1344   0.0000       2.828446        76.9659 
 1345   0.0000       2.830629        77.0253 
 1346   0.0000       2.832202        77.0681 
 1347   0.0000       2.833300        77.0980 
 1348   0.0000       2.834401        77.1280 
 1349   0.0000       2.835761        77.1650 
 1350   0.0000       2.837257        77.2057 
 1351   0.0000       2.840643        77.2978 
 1352   0.0000       2.841575        77.3232 
 1353   0.0000       2.844365        77.3991 
 1354   0.0000       2.846115        77.4467 
 1355   0.0000       2.850374        77.5626 
 1356   0.0000       2.850765        77.5733 
 1357   0.0000       2.853373        77.6442 
 1358   0.0000       2.855265        77.6957 
 1359   0.0000       2.857313        77.7514 
 1360   0.0000       2.860712        77.8439 
 1361   0.0000       2.863999        77.9334 
 1362   0.0000       2.865332        77.9697 
 1363   0.0000       2.867611        78.0317 
 1364   0.0000       2.870232        78.1030 
 1365   0.0000       2.873155        78.1825 
 1366   0.0000       2.875802        78.2545 
 1367   0.0000       2.876420        78.2714 
 1368   0.0000       2.878235        78.3208 
 1369   0.0000       2.879384        78.3520 
 1370   0.0000       2.881411        78.4072 
 1371   0.0000       2.883500        78.4640 
 1372   0.0000       2.888353        78.5961 
 1373   0.0000       2.893755        78.7431 
 1374   0.0000       2.894949        78.7756 
 1375   0.0000       2.895613        78.7936 
 1376   0.0000       2.899007        78.8860 
 1377   0.0000       2.900043        78.9142 
 1378   0.0000       2.903227        79.0008 
 1379   0.0000       2.905177        79.0539 
 1380   0.0000       2.908089        79.1331 
 1381   0.0000       2.909675        79.1763 
 1382   0.0000       2.911965        79.2386 
 1383   0.0000       2.913403        79.2777 
 1384   0.0000       2.916027        79.3491 
 1385   0.0000       2.920178        79.4621 
 1386   0.0000       2.921753        79.5049 
 1387   0.0000       2.924536        79.5807 
 1388   0.0000       2.925728        79.6131 
 1389   0.0000       2.927580        79.6635 
 1390   0.0000       2.931273        79.7640 
 1391   0.0000       2.932815        79.8059 
 1392   0.0000       2.938694        79.9659 
 1393   0.0000       2.942513        80.0699 
 1394   0.0000       2.945624        80.1545 
 1395   0.0000       2.946770        80.1857 
 1396   0.0000       2.949753        80.2669 
 1397   0.0000       2.950833        80.2963 
 1398   0.0000       2.953441        80.3672 
 1399   0.0000       2.959449        80.5307 
 1400   0.0000       2.961092        80.5754 
 1401   0.0000       2.963953        80.6532 
 1402   0.0000       2.966036        80.7100 
 1403   0.0000       2.969257        80.7976 
 1404   0.0000       2.969614        80.8073 
 1405   0.0000       2.973395        80.9102 
 1406   0.0000       2.977394        81.0190 
 1407   0.0000       2.979192        81.0679 
 1408   0.0000       2.984583        81.2146 
 1409   0.0000       2.985834        81.2487 
 1410   0.0000       2.987412        81.2916 
 1411   0.0000       2.994532        81.4854 
 1412   0.0000       2.997293        81.5605 
 1413   0.0000       3.000114        81.6373 
 1414   0.0000       3.002296        81.6966 
 1415   0.0000       3.008231        81.8581 
 1416   0.0000       3.009797        81.9007 
 1417   0.0000       3.012163        81.9651 
 1418   0.0000       3.016068        82.0714 
 1419   0.0000       3.020493        82.1918 
 1420   0.0000       3.020701        82.1975 
 1421   0.0000       3.023038        82.2610 
 1422   0.0000       3.025970        82.3408 
 1423   0.0000       3.028775        82.4172 
 1424   0.0000       3.030315        82.4591 
 1425   0.0000       3.032421        82.5164 
 1426   0.0000       3.035652        82.6043 
 1427   0.0000       3.039245        82.7021 
 1428   0.0000       3.041986        82.7767 
 1429   0.0000       3.043375        82.8145 
 1430   0.0000       3.044976        82.8580 
 1431   0.0000       3.046586        82.9018 
 1432   0.0000       3.050211        83.0005 
 1433   0.0000       3.054049        83.1049 
 1434   0.0000       3.055377        83.1410 
 1435   0.0000       3.058565        83.2278 
 1436   0.0000       3.060090        83.2693 
 1437   0.0000       3.064748        83.3960 
 1438   0.0000       3.067554        83.4724 
 1439   0.0000       3.068688        83.5032 
 1440   0.0000       3.070556        83.5541 
 1441   0.0000       3.075792        83.6965 
 1442   0.0000       3.079453        83.7962 
 1443   0.0000       3.081300        83.8464 
 1444   0.0000       3.082008        83.8657 
 1445   0.0000       3.087528        84.0159 
 1446   0.0000       3.087696        84.0205 
 1447   0.0000       3.089969        84.0823 
 1448   0.0000       3.094560        84.2073 
 1449   0.0000       3.097597        84.2899 
 1450   0.0000       3.100153        84.3595 
 1451   0.0000       3.101512        84.3964 
 1452   0.0000       3.103036        84.4379 
 1453   0.0000       3.104157        84.4684 
 1454   0.0000       3.109347        84.6096 
 1455   0.0000       3.112097        84.6845 
 1456   0.0000       3.115041        84.7646 
 1457   0.0000       3.118319        84.8538 
 1458   0.0000       3.119216        84.8782 
 1459   0.0000       3.123286        84.9889 
 1460   0.0000       3.125423        85.0471 
 1461   0.0000       3.127173        85.0947 
 1462   0.0000       3.133675        85.2716 
 1463   0.0000       3.135514        85.3217 
 1464   0.0000       3.138641        85.4068 
 1465   0.0000       3.141929        85.4962 
 1466   0.0000       3.143607        85.5419 
 1467   0.0000       3.148452        85.6737 
 1468   0.0000       3.152233        85.7766 
 1469   0.0000       3.153116        85.8006 
 1470   0.0000       3.155091        85.8544 
 1471   0.0000       3.156320        85.8878 
 1472   0.0000       3.160868        86.0116 
 1473   0.0000       3.163970        86.0960 
 1474   0.0000       3.168821        86.2280 
 1475   0.0000       3.172294        86.3225 
 1476   0.0000       3.173952        86.3676 
 1477   0.0000       3.175701        86.4152 
 1478   0.0000       3.180639        86.5496 
 1479   0.0000       3.183052        86.6153 
 1480   0.0000       3.184080        86.6432 
 1481   0.0000       3.188243        86.7565 
 1482   0.0000       3.192115        86.8619 
 1483   0.0000       3.194955        86.9391 
 1484   0.0000       3.202247        87.1376 
 1485   0.0000       3.202814        87.1530 
 1486   0.0000       3.204812        87.2074 
 1487   0.0000       3.207486        87.2801 
 1488   0.0000       3.212023        87.4036 
 1489   0.0000       3.216970        87.5382 
 1490   0.0000       3.220300        87.6288 
 1491   0.0000       3.225321        87.7655 
 1492   0.0000       3.229157        87.8698 
 1493   0.0000       3.230587        87.9088 
 1494   0.0000       3.235533        88.0433 
 1495   0.0000       3.237109        88.0862 
 1496   0.0000       3.239478        88.1507 
 1497   0.0000       3.244621        88.2906 
 1498   0.0000       3.247826        88.3778 
 1499   0.0000       3.254449        88.5580 
 1500   0.0000       3.256114        88.6034 
 1501   0.0000       3.258259        88.6617 
 1502   0.0000       3.262119        88.7668 
 1503   0.0000       3.263571        88.8063 
 1504   0.0000       3.266987        88.8992 
 1505   0.0000       3.268868        88.9504 
 1506   0.0000       3.269866        88.9776 
 1507   0.0000       3.276731        89.1644 
 1508   0.0000       3.277501        89.1853 
 1509   0.0000       3.279122        89.2295 
 1510   0.0000       3.284668        89.3804 
 1511   0.0000       3.289889        89.5224 
 1512   0.0000       3.291756        89.5732 
 1513   0.0000       3.294273        89.6417 
 1514   0.0000       3.296482        89.7018 
 1515   0.0000       3.300047        89.7988 
 1516   0.0000       3.302285        89.8598 
 1517   0.0000       3.304316        89.9150 
 1518   0.0000       3.313399        90.1622 
 1519   0.0000       3.316071        90.2349 
 1520   0.0000       3.318965        90.3136 
 1521   0.0000       3.319950        90.3404 
 1522   0.0000       3.323428        90.4351 
 1523   0.0000       3.328424        90.5710 
 1524   0.0000       3.329558        90.6019 
 1525   0.0000       3.337076        90.8064 
 1526   0.0000       3.340135        90.8897 
 1527   0.0000       3.340664        90.9041 
 1528   0.0000       3.345556        91.0372 
 1529   0.0000       3.347579        91.0922 
 1530   0.0000       3.352834        91.2352 
 1531   0.0000       3.356685        91.3401 
 1532   0.0000       3.358676        91.3942 
 1533   0.0000       3.361081        91.4597 
 1534   0.0000       3.362633        91.5019 
 1535   0.0000       3.366224        91.5996 
 1536   0.0000       3.370595        91.7186 
 1537   0.0000       3.378248        91.9268 
 1538   0.0000       3.382095        92.0315 
 1539   0.0000       3.384230        92.0896 
 1540   0.0000       3.387460        92.1775 
 1541   0.0000       3.389540        92.2341 
 1542   0.0000       3.395001        92.3827 
 1543   0.0000       3.397922        92.4622 
 1544   0.0000       3.400517        92.5328 
 1545   0.0000       3.402282        92.5808 
 1546   0.0000       3.405490        92.6681 
 1547   0.0000       3.408019        92.7369 
 1548   0.0000       3.409705        92.7828 
 1549   0.0000       3.411580        92.8338 
 1550   0.0000       3.414726        92.9194 
 1551   0.0000       3.419640        93.0531 
 1552   0.0000       3.423037        93.1456 
 1553   0.0000       3.426373        93.2363 
 1554   0.0000       3.428491        93.2940 
 1555   0.0000       3.434323        93.4527 
 1556   0.0000       3.435697        93.4901 
 1557   0.0000       3.440248        93.6139 
 1558   0.0000       3.442546        93.6764 
 1559   0.0000       3.447382        93.8080 
 1560   0.0000       3.448298        93.8330 
 1561   0.0000       3.449858        93.8754 
 1562   0.0000       3.453093        93.9634 
 1563   0.0000       3.455198        94.0207 
 1564   0.0000       3.460174        94.1561 
 1565   0.0000       3.461566        94.1940 
 1566   0.0000       3.465368        94.2975 
 1567   0.0000       3.467667        94.3600 
 1568   0.0000       3.469468        94.4090 
 1569   0.0000       3.473327        94.5140 
 1570   0.0000       3.475935        94.5850 
 1571   0.0000       3.479396        94.6792 
 1572   0.0000       3.483226        94.7834 
 1573   0.0000       3.484924        94.8296 
 1574   0.0000       3.486616        94.8757 
 1575   0.0000       3.488118        94.9165 
 1576   0.0000       3.490962        94.9939 
 1577   0.0000       3.494957        95.1026 
 1578   0.0000       3.495377        95.1140 
 1579   0.0000       3.497138        95.1620 
 1580   0.0000       3.500808        95.2618 
 1581   0.0000       3.502543        95.3090 
 1582   0.0000       3.505648        95.3935 
 1583   0.0000       3.507703        95.4495 
 1584   0.0000       3.511657        95.5571 
 1585   0.0000       3.512158        95.5707 
 1586   0.0000       3.520041        95.7852 
 1587   0.0000       3.521411        95.8225 
 1588   0.0000       3.523439        95.8776 
 1589   0.0000       3.525673        95.9384 
 1590   0.0000       3.527777        95.9957 
 1591   0.0000       3.530080        96.0584 
 1592   0.0000       3.532102        96.1134 
 1593   0.0000       3.535957        96.2183 
 1594   0.0000       3.536727        96.2392 
 1595   0.0000       3.539765        96.3219 
 1596   0.0000       3.542336        96.3919 
 1597   0.0000       3.544076        96.4392 
 1598   0.0000       3.545413        96.4756 
 1599   0.0000       3.547308        96.5272 
 1600   0.0000       3.550555        96.6155 
 1601   0.0000       3.553877        96.7059 
 1602   0.0000       3.558501        96.8317 
 1603   0.0000       3.560751        96.8929 
 1604   0.0000       3.563431        96.9659 
 1605   0.0000       3.565793        97.0302 
 1606   0.0000       3.570214        97.1505 
 1607   0.0000       3.573003        97.2264 
 1608   0.0000       3.573663        97.2443 
 1609   0.0000       3.579470        97.4023 
 1610   0.0000       3.581521        97.4581 
 1611   0.0000       3.585458        97.5653 
 1612   0.0000       3.587627        97.6243 
 1613   0.0000       3.589179        97.6665 
 1614   0.0000       3.591450        97.7283 
 1615   0.0000       3.594094        97.8003 
 1616   0.0000       3.596050        97.8535 
 1617   0.0000       3.599954        97.9597 
 1618   0.0000       3.604201        98.0753 
 1619   0.0000       3.607123        98.1548 
 1620   0.0000       3.608229        98.1849 
 1621   0.0000       3.612300        98.2957 
 1622   0.0000       3.616988        98.4233 
 1623   0.0000       3.619601        98.4943 
 1624   0.0000       3.620666        98.5233 
 1625   0.0000       3.625569        98.6568 
 1626   0.0000       3.626849        98.6916 
 1627   0.0000       3.628804        98.7448 
 1628   0.0000       3.635073        98.9154 
 1629   0.0000       3.635919        98.9384 
 1630   0.0000       3.637504        98.9815 
 1631   0.0000       3.637636        98.9851 
 1632   0.0000       3.644160        99.1626 
 1633   0.0000       3.649524        99.3086 
 1634   0.0000       3.653198        99.4086 
 1635   0.0000       3.655531        99.4721 
 1636   0.0000       3.663112        99.6784 
 1637   0.0000       3.665484        99.7429 
 1638   0.0000       3.667478        99.7971 
 1639   0.0000       3.669611        99.8552 
 1640   0.0000       3.676582       100.0449 
 1641   0.0000       3.678253       100.0904 
 1642   0.0000       3.680844       100.1609 
 1643   0.0000       3.682779       100.2135 
 1644   0.0000       3.684693       100.2656 
 1645   0.0000       3.687588       100.3444 
 1646   0.0000       3.691948       100.4630 
 1647   0.0000       3.696951       100.5991 
 1648   0.0000       3.698947       100.6535 
 1649   0.0000       3.701721       100.7290 
 1650   0.0000       3.706824       100.8678 
 1651   0.0000       3.707557       100.8878 
 1652   0.0000       3.715101       101.0930 
 1653   0.0000       3.718705       101.1911 
 1654   0.0000       3.725115       101.3655 
 1655   0.0000       3.726936       101.4151 
 1656   0.0000       3.731878       101.5496 
 1657   0.0000       3.735016       101.6349 
 1658   0.0000       3.738716       101.7356 
 1659   0.0000       3.745478       101.9196 
 1660   0.0000       3.751678       102.0884 
 1661   0.0000       3.755050       102.1801 
 1662   0.0000       3.755847       102.2018 
 1663   0.0000       3.760026       102.3155 
 1664   0.0000       3.763000       102.3964 
 1665   0.0000       3.767080       102.5075 
 1666   0.0000       3.771806       102.6360 
 1667   0.0000       3.774145       102.6997 
 1668   0.0000       3.779010       102.8321 
 1669   0.0000       3.784454       102.9802 
 1670   0.0000       3.784507       102.9817 
 1671   0.0000       3.790894       103.1555 
 1672   0.0000       3.797855       103.3449 
 1673   0.0000       3.802398       103.4685 
 1674   0.0000       3.807044       103.5949 
 1675   0.0000       3.808996       103.6480 
 1676   0.0000       3.811508       103.7164 
 1677   0.0000       3.814529       103.7986 
 1678   0.0000       3.819612       103.9369 
 1679   0.0000       3.823598       104.0454 
 1680   0.0000       3.826144       104.1147 
 1681   0.0000       3.835653       104.3734 
 1682   0.0000       3.837606       104.4266 
 1683   0.0000       3.841778       104.5401 
 1684   0.0000       3.844998       104.6277 
 1685   0.0000       3.847179       104.6871 
 1686   0.0000       3.851919       104.8160 
 1687   0.0000       3.853791       104.8670 
 1688   0.0000       3.862579       105.1061 
 1689   0.0000       3.867835       105.2491 
 1690   0.0000       3.871952       105.3612 
 1691   0.0000       3.872271       105.3698 
 1692   0.0000       3.875899       105.4686 
 1693   0.0000       3.881104       105.6102 
 1694   0.0000       3.883745       105.6821 
 1695   0.0000       3.885956       105.7422 
 1696   0.0000       3.888109       105.8008 
 1697   0.0000       3.895345       105.9977 
 1698   0.0000       3.899195       106.1025 
 1699   0.0000       3.900406       106.1354 
 1700   0.0000       3.905432       106.2722 
 1701   0.0000       3.910878       106.4204 
 1702   0.0000       3.913432       106.4899 
 1703   0.0000       3.917754       106.6075 
 1704   0.0000       3.918468       106.6269 
 1705   0.0000       3.921782       106.7171 
 1706   0.0000       3.925598       106.8209 
 1707   0.0000       3.926013       106.8322 
 1708   0.0000       3.928402       106.8973 
 1709   0.0000       3.933566       107.0378 
 1710   0.0000       3.938695       107.1773 
 1711   0.0000       3.940069       107.2147 
 1712   0.0000       3.942410       107.2784 
 1713   0.0000       3.953669       107.5848 
 1714   0.0000       3.954598       107.6101 
 1715   0.0000       3.958952       107.7286 
 1716   0.0000       3.961839       107.8071 
 1717   0.0000       3.966245       107.9270 
 1718   0.0000       3.968091       107.9772 
 1719   0.0000       3.972570       108.0991 
 1720   0.0000       3.979732       108.2940 
 1721   0.0000       3.984662       108.4282 
 1722   0.0000       3.986166       108.4691 
 1723   0.0000       3.993960       108.6812 
 1724   0.0000       3.997723       108.7836 
 1725   0.0000       4.000424       108.8571 
 1726   0.0000       4.004156       108.9586 
 1727   0.0000       4.005561       108.9969 
 1728   0.0000       4.014666       109.2446 
 1729   0.0000       4.017282       109.3158 
 1730   0.0000       4.021031       109.4178 
 1731   0.0000       4.023293       109.4794 
 1732   0.0000       4.027556       109.5954 
 1733   0.0000       4.029885       109.6588 
 1734   0.0000       4.037130       109.8559 
 1735   0.0000       4.038939       109.9051 
 1736   0.0000       4.041442       109.9732 
 1737   0.0000       4.045217       110.0760 
 1738   0.0000       4.051332       110.2424 
 1739   0.0000       4.054670       110.3332 
 1740   0.0000       4.061017       110.5059 
 1741   0.0000       4.065451       110.6265 
 1742   0.0000       4.069742       110.7433 
 1743   0.0000       4.071200       110.7830 
 1744   0.0000       4.074614       110.8759 
 1745   0.0000       4.080818       111.0447 
 1746   0.0000       4.085487       111.1718 
 1747   0.0000       4.089437       111.2792 
 1748   0.0000       4.095549       111.4456 
 1749   0.0000       4.096593       111.4740 
 1750   0.0000       4.099842       111.5624 
 1751   0.0000       4.100411       111.5779 
 1752   0.0000       4.113840       111.9433 
 1753   0.0000       4.115198       111.9802 
 1754   0.0000       4.116157       112.0063 
 1755   0.0000       4.120494       112.1243 
 1756   0.0000       4.120741       112.1311 
 1757   0.0000       4.129000       112.3558 
 1758   0.0000       4.132224       112.4435 
 1759   0.0000       4.137429       112.5852 
 1760   0.0000       4.138895       112.6251 
 1761   0.0000       4.141636       112.6997 
 1762   0.0000       4.144082       112.7662 
 1763   0.0000       4.146805       112.8403 
 1764   0.0000       4.151405       112.9655 
 1765   0.0000       4.154542       113.0508 
 1766   0.0000       4.164032       113.3091 
 1767   0.0000       4.168509       113.4309 
 1768   0.0000       4.169663       113.4623 
 1769   0.0000       4.175241       113.6141 
 1770   0.0000       4.177978       113.6886 
 1771   0.0000       4.181088       113.7732 
 1772   0.0000       4.187663       113.9521 
 1773   0.0000       4.194955       114.1505 
 1774   0.0000       4.201200       114.3205 
 1775   0.0000       4.201616       114.3318 
 1776   0.0000       4.203171       114.3741 
 1777   0.0000       4.213773       114.6626 
 1778   0.0000       4.214950       114.6946 
 1779   0.0000       4.224200       114.9463 
 1780   0.0000       4.227549       115.0375 
 1781   0.0000       4.232643       115.1761 
 1782   0.0000       4.236102       115.2702 
 1783   0.0000       4.239554       115.3641 
 1784   0.0000       4.244678       115.5036 
 1785   0.0000       4.250017       115.6489 
 1786   0.0000       4.251723       115.6953 
 1787   0.0000       4.263196       116.0075 
 1788   0.0000       4.265061       116.0582 
 1789   0.0000       4.273576       116.2899 
 1790   0.0000       4.276402       116.3668 
 1791   0.0000       4.279783       116.4588 
 1792   0.0000       4.286980       116.6547 
 1793   0.0000       4.300007       117.0092 
 1794   0.0000       4.303011       117.0909 
 1795   0.0000       4.310484       117.2942 
 1796   0.0000       4.317466       117.4842 
 1797   0.0000       4.324401       117.6729 
 1798   0.0000       4.330582       117.8411 
 1799   0.0000       4.335586       117.9773 
 1800   0.0000       4.336318       117.9972 
 1801   0.0000       4.341157       118.1289 
 1802   0.0000       4.347791       118.3094 
 1803   0.0000       4.357738       118.5801 
 1804   0.0000       4.362609       118.7126 
 1805   0.0000       4.364842       118.7734 
 1806   0.0000       4.371432       118.9527 
 1807   0.0000       4.373761       119.0161 
 1808   0.0000       4.381519       119.2272 
 1809   0.0000       4.388458       119.4160 
 1810   0.0000       4.397482       119.6616 
 1811   0.0000       4.400489       119.7434 
 1812   0.0000       4.409506       119.9888 
 1813   0.0000       4.416554       120.1806 
 1814   0.0000       4.417809       120.2147 
 1815   0.0000       4.430769       120.5674 
 1816   0.0000       4.436931       120.7350 
 1817   0.0000       4.443190       120.9053 
 1818   0.0000       4.450830       121.1132 
 1819   0.0000       4.461892       121.4143 
 1820   0.0000       4.469526       121.6220 
 1821   0.0000       4.474633       121.7609 
 1822   0.0000       4.480848       121.9301 
 1823   0.0000       4.487873       122.1212 
 1824   0.0000       4.496467       122.3551 
 1825   0.0000       4.498822       122.4192 
 1826   0.0000       4.508712       122.6883 
 1827   0.0000       4.509984       122.7229 
 1828   0.0000       4.519636       122.9856 
 1829   0.0000       4.524029       123.1051 
 1830   0.0000       4.527386       123.1964 
 1831   0.0000       4.535875       123.4274 
 1832   0.0000       4.538718       123.5048 
 1833   0.0000       4.542624       123.6111 
 1834   0.0000       4.550214       123.8176 
 1835   0.0000       4.561754       124.1316 
 1836   0.0000       4.572877       124.4343 
 1837   0.0000       4.577213       124.5523 
 1838   0.0000       4.581256       124.6623 
 1839   0.0000       4.586903       124.8160 
 1840   0.0000       4.589558       124.8882 
 1841   0.0000       4.594239       125.0156 
 1842   0.0000       4.599257       125.1522 
 1843   0.0000       4.602601       125.2431 
 1844   0.0000       4.605540       125.3231 
 1845   0.0000       4.612247       125.5056 
 1846   0.0000       4.618049       125.6635 
 1847   0.0000       4.623806       125.8202 
 1848   0.0000       4.629460       125.9740 
 1849   0.0000       4.630876       126.0125 
 1850   0.0000       4.640289       126.2687 
 1851   0.0000       4.644052       126.3711 
 1852   0.0000       4.648359       126.4883 
 1853   0.0000       4.650950       126.5588 
 1854   0.0000       4.651745       126.5804 
 1855   0.0000       4.665221       126.9471 
 1856   0.0000       4.671864       127.1279 
 1857   0.0000       4.684647       127.4757 
 1858   0.0000       4.690619       127.6382 
 1859   0.0000       4.694797       127.7519 
 1860   0.0000       4.705197       128.0349 
 1861   0.0000       4.708741       128.1313 
 1862   0.0000       4.712739       128.2401 
 1863   0.0000       4.717251       128.3629 
 1864   0.0000       4.725201       128.5793 
 1865   0.0000       4.727184       128.6332 
 1866   0.0000       4.731703       128.7562 
 1867   0.0000       4.751621       129.2982 
 1868   0.0000       4.756488       129.4306 
 1869   0.0000       4.762414       129.5919 
 1870   0.0000       4.766322       129.6982 
 1871   0.0000       4.768041       129.7450 
 1872   0.0000       4.782715       130.1443 
 1873   0.0000       4.794724       130.4711 
 1874   0.0000       4.800006       130.6148 
 1875   0.0000       4.805407       130.7618 
 1876   0.0000       4.812193       130.9464 
 1877   0.0000       4.819319       131.1403 
 1878   0.0000       4.819493       131.1451 
 1879   0.0000       4.827556       131.3645 
 1880   0.0000       4.833522       131.5268 
 1881   0.0000       4.839626       131.6929 
 1882   0.0000       4.842030       131.7583 
 1883   0.0000       4.843094       131.7873 
 1884   0.0000       4.846406       131.8774 
 1885   0.0000       4.857778       132.1869 
 1886   0.0000       4.868973       132.4915 
 1887   0.0000       4.872648       132.5915 
 1888   0.0000       4.878197       132.7425 
 1889   0.0000       4.883004       132.8733 
 1890   0.0000       4.892532       133.1326 
 1891   0.0000       4.899322       133.3173 
 1892   0.0000       4.908039       133.5545 
 1893   0.0000       4.913194       133.6948 
 1894   0.0000       4.919383       133.8632 
 1895   0.0000       4.923796       133.9833 
 1896   0.0000       4.931585       134.1952 
 1897   0.0000       4.938847       134.3929 
 1898   0.0000       4.940519       134.4384 
 1899   0.0000       4.947885       134.6388 
 1900   0.0000       4.951561       134.7388 
 1901   0.0000       4.957012       134.8872 
 1902   0.0000       4.964128       135.0808 
 1903   0.0000       4.965299       135.1127 
 1904   0.0000       4.971426       135.2794 
 1905   0.0000       4.974175       135.3542 
 1906   0.0000       4.979145       135.4894 
 1907   0.0000       4.983630       135.6115 
 1908   0.0000       4.994535       135.9082 
 1909   0.0000       4.995624       135.9378 
 1910   0.0000       5.000731       136.0768 
 1911   0.0000       5.005540       136.2077 
 1912   0.0000       5.011302       136.3645 
 1913   0.0000       5.016923       136.5174 
 1914   0.0000       5.018759       136.5674 
 1915   0.0000       5.025479       136.7502 
 1916   0.0000       5.031607       136.9170 
 1917   0.0000       5.034721       137.0017 
 1918   0.0000       5.041219       137.1785 
 1919   0.0000       5.043306       137.2353 
 1920   0.0000       5.046590       137.3247 
 1921   0.0000       5.054578       137.5421 
 1922   0.0000       5.060959       137.7157 
 1923   0.0000       5.069552       137.9495 
 1924   0.0000       5.077079       138.1543 
 1925   0.0000       5.080431       138.2455 
 1926   0.0000       5.086892       138.4214 
 1927   0.0000       5.093962       138.6138 
 1928   0.0000       5.101003       138.8054 
 1929   0.0000       5.101498       138.8188 
 1930   0.0000       5.107597       138.9848 
 1931   0.0000       5.116575       139.2291 
 1932   0.0000       5.122812       139.3988 
 1933   0.0000       5.122953       139.4026 
 1934   0.0000       5.126939       139.5111 
 1935   0.0000       5.129419       139.5786 
 1936   0.0000       5.130408       139.6055 
 1937   0.0000       5.137189       139.7900 
 1938   0.0000       5.138041       139.8132 
 1939   0.0000       5.142673       139.9392 
 1940   0.0000       5.149946       140.1372 
 1941   0.0000       5.152435       140.2049 
 1942   0.0000       5.156124       140.3053 
 1943   0.0000       5.162462       140.4777 
 1944   0.0000       5.166731       140.5939 
 1945   0.0000       5.174798       140.8134 
 1946   0.0000       5.180211       140.9607 
 1947   0.0000       5.182900       141.0339 
 1948   0.0000       5.187870       141.1691 
 1949   0.0000       5.188318       141.1813 
 1950   0.0000       5.196575       141.4060 
 1951   0.0000       5.202767       141.5745 
 1952   0.0000       5.203799       141.6026 
 1953   0.0000       5.209956       141.7701 
 1954   0.0000       5.213222       141.8590 
 1955   0.0000       5.218836       142.0117 
 1956   0.0000       5.221049       142.0720 
 1957   0.0000       5.224198       142.1577 
 1958   0.0000       5.231979       142.3694 
 1959   0.0000       5.238842       142.5561 
 1960   0.0000       5.242133       142.6457 
 1961   0.0000       5.244546       142.7113 
 1962   0.0000       5.249179       142.8374 
 1963   0.0000       5.251541       142.9017 
 1964   0.0000       5.254518       142.9827 
 1965   0.0000       5.257146       143.0542 
 1966   0.0000       5.263088       143.2159 
 1967   0.0000       5.264284       143.2485 
 1968   0.0000       5.269198       143.3822 
 1969   0.0000       5.272085       143.4607 
 1970   0.0000       5.273167       143.4902 
 1971   0.0000       5.279798       143.6706 
 1972   0.0000       5.283367       143.7677 
 1973   0.0000       5.285434       143.8240 
 1974   0.0000       5.293183       144.0348 
 1975   0.0000       5.296414       144.1228 
 1976   0.0000       5.298534       144.1804 
 1977   0.0000       5.304819       144.3515 
 1978   0.0000       5.309812       144.4873 
 1979   0.0000       5.317140       144.6867 
 1980   0.0000       5.319265       144.7446 
 1981   0.0000       5.321950       144.8176 
 1982   0.0000       5.323823       144.8686 
 1983   0.0000       5.331846       145.0869 
 1984   0.0000       5.333264       145.1255 
 1985   0.0000       5.336560       145.2152 
 1986   0.0000       5.346532       145.4865 
 1987   0.0000       5.351840       145.6310 
 1988   0.0000       5.353182       145.6675 
 1989   0.0000       5.358022       145.7992 
 1990   0.0000       5.364685       145.9805 
 1991   0.0000       5.368632       146.0879 
 1992   0.0000       5.371149       146.1564 
 1993   0.0000       5.376689       146.3071 
 1994   0.0000       5.379293       146.3780 
 1995   0.0000       5.384758       146.5267 
 1996   0.0000       5.386812       146.5826 
 1997   0.0000       5.392013       146.7241 
 1998   0.0000       5.396770       146.8536 
 1999   0.0000       5.403273       147.0305 
 2000   0.0000       5.406078       147.1069 
 2001   0.0000       5.410158       147.2179 
 2002   0.0000       5.415502       147.3633 
 2003   0.0000       5.416847       147.3999 
 2004   0.0000       5.423231       147.5736 
 2005   0.0000       5.427109       147.6791 
 2006   0.0000       5.429416       147.7419 
 2007   0.0000       5.431430       147.7967 
 2008   0.0000       5.440962       148.0561 
 2009   0.0000       5.442264       148.0915 
 2010   0.0000       5.444686       148.1574 
 2011   0.0000       5.449730       148.2947 
 2012   0.0000       5.450663       148.3201 
 2013   0.0000       5.454759       148.4315 
 2014   0.0000       5.457022       148.4931 
 2015   0.0000       5.461211       148.6071 
 2016   0.0000       5.468825       148.8143 
 2017   0.0000       5.473475       148.9408 
 2018   0.0000       5.477833       149.0594 
 2019   0.0000       5.480930       149.1437 
 2020   0.0000       5.487413       149.3201 
 2021   0.0000       5.490575       149.4062 
 2022   0.0000       5.491892       149.4420 
 2023   0.0000       5.501696       149.7088 
 2024   0.0000       5.505064       149.8004 
 2025   0.0000       5.507721       149.8727 
 2026   0.0000       5.512944       150.0148 
 2027   0.0000       5.517295       150.1332 
 2028   0.0000       5.519204       150.1852 
 2029   0.0000       5.527072       150.3993 
 2030   0.0000       5.531279       150.5138 
 2031   0.0000       5.533054       150.5621 
 2032   0.0000       5.536953       150.6681 
 2033   0.0000       5.541699       150.7973 
 2034   0.0000       5.543552       150.8477 
 2035   0.0000       5.546262       150.9215 
 2036   0.0000       5.551298       151.0585 
 2037   0.0000       5.553855       151.1281 
 2038   0.0000       5.557806       151.2356 
 2039   0.0000       5.560445       151.3074 
 2040   0.0000       5.564322       151.4129 
 2041   0.0000       5.565585       151.4473 
 2042   0.0000       5.568336       151.5221 
 2043   0.0000       5.572538       151.6365 
 2044   0.0000       5.573588       151.6650 
 2045   0.0000       5.577540       151.7726 
 2046   0.0000       5.578460       151.7976 
 2047   0.0000       5.582999       151.9211 
 2048   0.0000       5.584342       151.9577 
 2049   0.0000       5.588589       152.0733 
 2050   0.0000       5.590843       152.1346 
 2051   0.0000       5.598323       152.3381 
 2052   0.0000       5.603996       152.4925 
 2053   0.0000       5.604863       152.5161 
 2054   0.0000       5.609652       152.6464 
 2055   0.0000       5.610910       152.6806 
 2056   0.0000       5.614917       152.7897 
 2057   0.0000       5.617505       152.8601 
 2058   0.0000       5.620668       152.9461 
 2059   0.0000       5.624335       153.0459 
 2060   0.0000       5.626110       153.0942 
 2061   0.0000       5.629356       153.1826 
 2062   0.0000       5.632984       153.2813 
 2063   0.0000       5.633940       153.3073 
 2064   0.0000       5.641698       153.5184 
 2065   0.0000       5.643172       153.5585 
 2066   0.0000       5.647007       153.6629 
 2067   0.0000       5.648511       153.7038 
 2068   0.0000       5.653278       153.8335 
 2069   0.0000       5.661997       154.0708 
 2070   0.0000       5.663832       154.1207 
 2071   0.0000       5.665569       154.1680 
 2072   0.0000       5.672236       154.3494 
 2073   0.0000       5.675952       154.4505 
 2074   0.0000       5.678939       154.5318 
 2075   0.0000       5.681109       154.5908 
 2076   0.0000       5.684659       154.6874 
 2077   0.0000       5.688062       154.7800 
 2078   0.0000       5.690437       154.8447 
 2079   0.0000       5.692415       154.8985 
 2080   0.0000       5.698712       155.0698 
 2081   0.0000       5.701787       155.1535 
 2082   0.0000       5.703577       155.2022 
 2083   0.0000       5.704435       155.2256 
 2084   0.0000       5.715762       155.5338 
 2085   0.0000       5.715874       155.5368 
 2086   0.0000       5.718960       155.6208 
 2087   0.0000       5.721685       155.6950 
 2088   0.0000       5.724306       155.7663 
 2089   0.0000       5.725681       155.8037 
 2090   0.0000       5.730559       155.9364 
 2091   0.0000       5.734317       156.0387 
 2092   0.0000       5.736823       156.1069 
 2093   0.0000       5.743993       156.3020 
 2094   0.0000       5.746842       156.3795 
 2095   0.0000       5.751386       156.5032 
 2096   0.0000       5.755804       156.6234 
 2097   0.0000       5.758170       156.6878 
 2098   0.0000       5.761024       156.7654 
 2099   0.0000       5.767821       156.9504 
 2100   0.0000       5.774928       157.1438 
 2101   0.0000       5.779599       157.2709 
 2102   0.0000       5.780799       157.3035 
 2103   0.0000       5.781252       157.3159 
 2104   0.0000       5.786524       157.4593 
 2105   0.0000       5.792606       157.6248 
 2106   0.0000       5.797309       157.7528 
 2107   0.0000       5.802410       157.8916 
 2108   0.0000       5.803082       157.9099 
 2109   0.0000       5.809128       158.0744 
 2110   0.0000       5.817968       158.3150 
 2111   0.0000       5.821305       158.4058 
 2112   0.0000       5.824229       158.4853 
 2113   0.0000       5.829934       158.6406 
 2114   0.0000       5.833798       158.7457 
 2115   0.0000       5.836522       158.8198 
 2116   0.0000       5.837825       158.8553 
 2117   0.0000       5.843380       159.0064 
 2118   0.0000       5.847763       159.1257 
 2119   0.0000       5.852148       159.2450 
 2120   0.0000       5.856530       159.3643 
 2121   0.0000       5.860549       159.4736 
 2122   0.0000       5.861329       159.4949 
 2123   0.0000       5.870036       159.7318 
 2124   0.0000       5.872309       159.7936 
 2125   0.0000       5.873477       159.8254 
 2126   0.0000       5.874754       159.8602 
 2127   0.0000       5.877143       159.9252 
 2128   0.0000       5.878912       159.9733 
 2129   0.0000       5.884126       160.1152 
 2130   0.0000       5.885718       160.1585 
 2131   0.0000       5.888343       160.2299 
 2132   0.0000       5.891011       160.3025 
 2133   0.0000       5.894212       160.3897 
 2134   0.0000       5.896628       160.4554 
 2135   0.0000       5.899726       160.5397 
 2136   0.0000       5.903301       160.6370 
 2137   0.0000       5.907731       160.7575 
 2138   0.0000       5.909334       160.8012 
 2139   0.0000       5.911787       160.8679 
 2140   0.0000       5.912654       160.8915 
 2141   0.0000       5.915480       160.9684 
 2142   0.0000       5.920509       161.1052 
 2143   0.0000       5.921462       161.1312 
 2144   0.0000       5.925010       161.2277 
 2145   0.0000       5.926693       161.2735 
 2146   0.0000       5.928849       161.3322 
 2147   0.0000       5.930462       161.3761 
 2148   0.0000       5.937823       161.5764 
 2149   0.0000       5.939233       161.6147 
 2150   0.0000       5.941686       161.6815 
 2151   0.0000       5.944503       161.7582 
 2152   0.0000       5.947105       161.8289 
 2153   0.0000       5.949245       161.8872 
 2154   0.0000       5.952025       161.9628 
 2155   0.0000       5.954049       162.0179 
 2156   0.0000       5.956526       162.0853 
 2157   0.0000       5.960123       162.1832 
 2158   0.0000       5.963104       162.2643 
 2159   0.0000       5.965952       162.3418 
 2160   0.0000       5.969064       162.4265 
 2161   0.0000       5.969842       162.4477 
 2162   0.0000       5.973052       162.5350 
 2163   0.0000       5.974427       162.5724 
 2164   0.0000       5.976739       162.6353 
 2165   0.0000       5.978698       162.6886 
 2166   0.0000       5.982030       162.7793 
 2167   0.0000       5.985346       162.8695 
 2168   0.0000       5.989189       162.9741 
 2169   0.0000       5.991548       163.0383 
 2170   0.0000       5.991946       163.0491 
 2171   0.0000       5.994735       163.1250 
 2172   0.0000       6.000971       163.2947 
 2173   0.0000       6.003579       163.3657 
 2174   0.0000       6.005946       163.4301 
 2175   0.0000       6.006667       163.4497 
 2176   0.0000       6.008214       163.4918 
 2177   0.0000       6.013477       163.6350 
 2178   0.0000       6.014144       163.6532 
 2179   0.0000       6.015039       163.6775 
 2180   0.0000       6.017641       163.7483 
 2181   0.0000       6.019540       163.8000 
 2182   0.0000       6.023673       163.9125 
 2183   0.0000       6.025945       163.9743 
 2184   0.0000       6.027568       164.0185 
 2185   0.0000       6.032267       164.1463 
 2186   0.0000       6.033880       164.1902 
 2187   0.0000       6.035984       164.2475 
 2188   0.0000       6.040113       164.3598 
 2189   0.0000       6.041127       164.3874 
 2190   0.0000       6.044137       164.4693 
 2191   0.0000       6.046799       164.5418 
 2192   0.0000       6.048712       164.5938 
 2193   0.0000       6.049500       164.6153 
 2194   0.0000       6.050810       164.6509 
 2195   0.0000       6.053508       164.7243 
 2196   0.0000       6.056203       164.7977 
 2197   0.0000       6.057426       164.8309 
 2198   0.0000       6.063296       164.9907 
 2199   0.0000       6.064009       165.0101 
 2200   0.0000       6.065123       165.0404 
 2201   0.0000       6.066414       165.0755 
 2202   0.0000       6.070106       165.1760 
 2203   0.0000       6.071904       165.2249 
 2204   0.0000       6.075496       165.3227 
 2205   0.0000       6.077385       165.3741 
 2206   0.0000       6.078643       165.4083 
 2207   0.0000       6.080977       165.4718 
 2208   0.0000       6.082788       165.5211 
 2209   0.0000       6.083598       165.5431 
 2210   0.0000       6.088572       165.6785 
 2211   0.0000       6.089242       165.6967 
 2212   0.0000       6.091652       165.7623 
 2213   0.0000       6.094019       165.8267 
 2214   0.0000       6.097401       165.9187 
 2215   0.0000       6.098098       165.9377 
 2216   0.0000       6.099359       165.9720 
 2217   0.0000       6.104889       166.1225 
 2218   0.0000       6.106775       166.1738 
 2219   0.0000       6.109253       166.2412 
 2220   0.0000       6.112017       166.3164 
 2221   0.0000       6.113576       166.3589 
 2222   0.0000       6.115496       166.4111 
 2223   0.0000       6.122165       166.5926 
 2224   0.0000       6.125267       166.6770 
 2225   0.0000       6.127312       166.7326 
 2226   0.0000       6.130017       166.8062 
 2227   0.0000       6.132887       166.8843 
 2228   0.0000       6.135281       166.9495 
 2229   0.0000       6.136859       166.9924 
 2230   0.0000       6.143070       167.1614 
 2231   0.0000       6.144840       167.2096 
 2232   0.0000       6.148137       167.2993 
 2233   0.0000       6.148462       167.3081 
 2234   0.0000       6.149981       167.3495 
 2235   0.0000       6.151631       167.3944 
 2236   0.0000       6.154739       167.4790 
 2237   0.0000       6.157125       167.5439 
 2238   0.0000       6.161654       167.6671 
 2239   0.0000       6.163581       167.7196 
 2240   0.0000       6.165118       167.7614 
 2241   0.0000       6.166312       167.7939 
 2242   0.0000       6.170353       167.9038 
 2243   0.0000       6.173144       167.9798 
 2244   0.0000       6.174991       168.0300 
 2245   0.0000       6.178923       168.1370 
 2246   0.0000       6.180459       168.1788 
 2247   0.0000       6.182557       168.2359 
 2248   0.0000       6.183789       168.2694 
 2249   0.0000       6.184776       168.2963 
 2250   0.0000       6.187112       168.3599 
 2251   0.0000       6.192077       168.4950 
 2252   0.0000       6.193439       168.5320 
 2253   0.0000       6.194428       168.5590 
 2254   0.0000       6.195363       168.5844 
 2255   0.0000       6.197085       168.6313 
 2256   0.0000       6.202020       168.7656 
 2257   0.0000       6.205784       168.8680 
 2258   0.0000       6.206728       168.8937 
 2259   0.0000       6.208277       168.9358 
 2260   0.0000       6.211479       169.0229 
 2261   0.0000       6.214223       169.0976 
 2262   0.0000       6.214944       169.1172 
 2263   0.0000       6.218271       169.2077 
 2264   0.0000       6.219580       169.2434 
 2265   0.0000       6.224674       169.3820 
 2266   0.0000       6.225368       169.4009 
 2267   0.0000       6.228043       169.4737 
 2268   0.0000       6.231494       169.5676 
 2269   0.0000       6.233477       169.6215 
 2270   0.0000       6.234515       169.6498 
 2271   0.0000       6.238300       169.7528 
 2272   0.0000       6.240391       169.8097 
 2273   0.0000       6.243353       169.8903 
 2274   0.0000       6.245379       169.9454 
 2275   0.0000       6.246350       169.9718 
 2276   0.0000       6.250636       170.0884 
 2277   0.0000       6.251277       170.1059 
 2278   0.0000       6.253316       170.1614 
 2279   0.0000       6.254811       170.2021 
 2280   0.0000       6.258605       170.3053 
 2281   0.0000       6.262202       170.4032 
 2282   0.0000       6.264178       170.4569 
 2283   0.0000       6.268071       170.5629 
 2284   0.0000       6.269850       170.6113 
 2285   0.0000       6.271113       170.6456 
 2286   0.0000       6.272724       170.6895 
 2287   0.0000       6.274330       170.7332 
 2288   0.0000       6.276300       170.7868 
 2289   0.0000       6.277248       170.8126 
 2290   0.0000       6.280845       170.9105 
 2291   0.0000       6.282360       170.9517 
 2292   0.0000       6.283652       170.9869 
 2293   0.0000       6.287420       171.0894 
 2294   0.0000       6.289252       171.1393 
 2295   0.0000       6.291156       171.1911 
 2296   0.0000       6.292606       171.2305 
 2297   0.0000       6.299175       171.4093 
 2298   0.0000       6.302968       171.5125 
 2299   0.0000       6.304524       171.5548 
 2300   0.0000       6.305861       171.5912 
 2301   0.0000       6.309495       171.6901 
 2302   0.0000       6.310532       171.7183 
 2303   0.0000       6.312532       171.7727 
 2304   0.0000       6.316646       171.8847 
 2305   0.0000       6.317923       171.9194 
 2306   0.0000       6.320719       171.9955 
 2307   0.0000       6.323234       172.0640 
 2308   0.0000       6.323848       172.0806 
 2309   0.0000       6.324849       172.1079 
 2310   0.0000       6.327947       172.1922 
 2311   0.0000       6.329496       172.2343 
 2312   0.0000       6.331173       172.2800 
 2313   0.0000       6.333440       172.3417 
 2314   0.0000       6.334219       172.3629 
 2315   0.0000       6.336358       172.4211 
 2316   0.0000       6.337261       172.4456 
 2317   0.0000       6.340909       172.5449 
 2318   0.0000       6.342105       172.5774 
 2319   0.0000       6.344575       172.6447 
 2320   0.0000       6.345461       172.6688 
 2321   0.0000       6.348506       172.7516 
 2322   0.0000       6.352240       172.8532 
 2323   0.0000       6.354331       172.9101 
 2324   0.0000       6.356648       172.9732 
 2325   0.0000       6.359672       173.0555 
 2326   0.0000       6.362205       173.1244 
 2327   0.0000       6.362922       173.1439 
 2328   0.0000       6.364810       173.1953 
 2329   0.0000       6.367063       173.2566 
 2330   0.0000       6.370091       173.3390 
 2331   0.0000       6.373412       173.4294 
 2332   0.0000       6.376304       173.5081 
 2333   0.0000       6.377693       173.5458 
 2334   0.0000       6.382011       173.6633 
 2335   0.0000       6.382857       173.6864 
 2336   0.0000       6.384175       173.7222 
 2337   0.0000       6.385732       173.7646 
 2338   0.0000       6.388022       173.8269 
 2339   0.0000       6.390164       173.8852 
 2340   0.0000       6.391490       173.9213 
 2341   0.0000       6.393706       173.9816 
 2342   0.0000       6.395955       174.0428 
 2343   0.0000       6.399376       174.1359 
 2344   0.0000       6.400314       174.1614 
 2345   0.0000       6.402261       174.2144 
 2346   0.0000       6.403140       174.2383 
 2347   0.0000       6.403492       174.2479 
 2348   0.0000       6.405917       174.3139 
 2349   0.0000       6.409866       174.4213 
 2350   0.0000       6.413518       174.5207 
 2351   0.0000       6.416265       174.5955 
 2352   0.0000       6.420936       174.7226 
 2353   0.0000       6.421946       174.7500 
 2354   0.0000       6.422370       174.7616 
 2355   0.0000       6.425687       174.8518 
 2356   0.0000       6.430778       174.9904 
 2357   0.0000       6.431712       175.0158 
 2358   0.0000       6.432631       175.0408 
 2359   0.0000       6.436780       175.1537 
 2360   0.0000       6.439886       175.2382 
 2361   0.0000       6.440424       175.2528 
 2362   0.0000       6.444699       175.3692 
 2363   0.0000       6.448173       175.4637 
 2364   0.0000       6.448436       175.4709 
 2365   0.0000       6.451194       175.5459 
 2366   0.0000       6.453373       175.6052 
 2367   0.0000       6.454209       175.6280 
 2368   0.0000       6.459672       175.7766 
 2369   0.0000       6.461159       175.8171 
 2370   0.0000       6.465505       175.9353 
 2371   0.0000       6.467521       175.9902 
 2372   0.0000       6.473484       176.1524 
 2373   0.0000       6.475287       176.2015 
 2374   0.0000       6.477415       176.2594 
 2375   0.0000       6.479908       176.3273 
 2376   0.0000       6.482207       176.3898 
 2377   0.0000       6.483814       176.4335 
 2378   0.0000       6.485845       176.4888 
 2379   0.0000       6.491366       176.6390 
 2380   0.0000       6.494111       176.7137 
 2381   0.0000       6.496327       176.7740 
 2382   0.0000       6.500137       176.8777 
 2383   0.0000       6.502251       176.9352 
 2384   0.0000       6.504856       177.0061 
 2385   0.0000       6.508270       177.0990 
 2386   0.0000       6.512466       177.2132 
 2387   0.0000       6.514815       177.2771 
 2388   0.0000       6.518305       177.3721 
 2389   0.0000       6.519545       177.4058 
 2390   0.0000       6.522039       177.4737 
 2391   0.0000       6.525588       177.5703 
 2392   0.0000       6.529822       177.6855 
 2393   0.0000       6.532443       177.7568 
 2394   0.0000       6.533115       177.7751 
 2395   0.0000       6.535493       177.8398 
 2396   0.0000       6.537551       177.8958 
 2397   0.0000       6.540686       177.9811 
 2398   0.0000       6.542794       178.0385 
 2399   0.0000       6.545903       178.1231 
 2400   0.0000       6.547290       178.1608 
 2401   0.0000       6.550440       178.2465 
 2402   0.0000       6.554773       178.3644 
 2403   0.0000       6.555919       178.3956 
 2404   0.0000       6.557771       178.4460 
 2405   0.0000       6.563464       178.6009 
 2406   0.0000       6.566531       178.6844 
 2407   0.0000       6.569019       178.7521 
 2408   0.0000       6.573417       178.8718 
 2409   0.0000       6.574422       178.8991 
 2410   0.0000       6.576352       178.9516 
 2411   0.0000       6.578807       179.0184 
 2412   0.0000       6.581058       179.0797 
 2413   0.0000       6.584992       179.1867 
 2414   0.0000       6.586948       179.2400 
 2415   0.0000       6.594936       179.4573 
 2416   0.0000       6.598793       179.5623 
 2417   0.0000       6.601506       179.6361 
 2418   0.0000       6.605220       179.7372 
 2419   0.0000       6.606122       179.7617 
 2420   0.0000       6.612395       179.9324 
 2421   0.0000       6.616643       180.0480 
 2422   0.0000       6.618378       180.0952 
 2423   0.0000       6.623485       180.2342 
 2424   0.0000       6.625092       180.2779 
 2425   0.0000       6.627492       180.3432 
 2426   0.0000       6.628955       180.3830 
 2427   0.0000       6.631805       180.4606 
 2428   0.0000       6.633214       180.4989 
 2429   0.0000       6.637744       180.6222 
 2430   0.0000       6.638039       180.6302 
 2431   0.0000       6.643257       180.7722 
 2432   0.0000       6.644803       180.8143 
 2433   0.0000       6.647120       180.8773 
 2434   0.0000       6.647262       180.8812 
 2435   0.0000       6.652710       181.0294 
 2436   0.0000       6.656178       181.1238 
 2437   0.0000       6.657130       181.1497 
 2438   0.0000       6.659479       181.2136 
 2439   0.0000       6.662204       181.2878 
 2440   0.0000       6.664029       181.3374 
 2441   0.0000       6.670159       181.5043 
 2442   0.0000       6.670527       181.5143 
 2443   0.0000       6.672742       181.5745 
 2444   0.0000       6.674877       181.6326 
 2445   0.0000       6.678673       181.7359 
 2446   0.0000       6.680348       181.7815 
 2447   0.0000       6.684312       181.8894 
 2448   0.0000       6.687123       181.9659 
 2449   0.0000       6.689469       182.0297 
 2450   0.0000       6.691076       182.0734 
 2451   0.0000       6.693354       182.1354 
 2452   0.0000       6.695393       182.1909 
 2453   0.0000       6.697135       182.2383 
 2454   0.0000       6.700684       182.3349 
 2455   0.0000       6.703635       182.4152 
 2456   0.0000       6.704702       182.4442 
 2457   0.0000       6.706011       182.4798 
 2458   0.0000       6.708433       182.5457 
 2459   0.0000       6.710733       182.6083 
 2460   0.0000       6.714797       182.7189 
 2461   0.0000       6.720656       182.8784 
 2462   0.0000       6.722425       182.9265 
 2463   0.0000       6.725545       183.0114 
 2464   0.0000       6.727199       183.0564 
 2465   0.0000       6.728609       183.0947 
 2466   0.0000       6.732276       183.1945 
 2467   0.0000       6.734390       183.2521 
 2468   0.0000       6.738543       183.3651 
 2469   0.0000       6.739633       183.3947 
 2470   0.0000       6.745666       183.5589 
 2471   0.0000       6.748360       183.6322 
 2472   0.0000       6.749040       183.6507 
 2473   0.0000       6.751796       183.7257 
 2474   0.0000       6.755942       183.8385 
 2475   0.0000       6.756865       183.8636 
 2476   0.0000       6.758189       183.8997 
 2477   0.0000       6.761047       183.9774 
 2478   0.0000       6.764150       184.0619 
 2479   0.0000       6.766343       184.1215 
 2480   0.0000       6.768125       184.1700 
 2481   0.0000       6.770800       184.2428 
 2482   0.0000       6.778821       184.4611 
 2483   0.0000       6.781476       184.5333 
 2484   0.0000       6.783325       184.5836 
 2485   0.0000       6.788680       184.7294 
 2486   0.0000       6.791889       184.8167 
 2487   0.0000       6.792755       184.8403 
 2488   0.0000       6.793866       184.8705 
 2489   0.0000       6.795372       184.9115 
 2490   0.0000       6.799013       185.0106 
 2491   0.0000       6.801178       185.0695 
 2492   0.0000       6.804805       185.1682 
 2493   0.0000       6.808837       185.2779 
 2494   0.0000       6.811409       185.3479 
 2495   0.0000       6.814587       185.4343 
 2496   0.0000       6.817187       185.5051 
 2497   0.0000       6.819217       185.5603 
 2498   0.0000       6.820376       185.5919 
 2499   0.0000       6.822540       185.6507 
 2500   0.0000       6.826555       185.7600 
 2501   0.0000       6.828541       185.8141 
 2502   0.0000       6.832227       185.9144 
 2503   0.0000       6.834825       185.9850 
 2504   0.0000       6.836573       186.0326 
 2505   0.0000       6.838922       186.0965 
 2506   0.0000       6.841655       186.1709 
 2507   0.0000       6.844976       186.2613 
 2508   0.0000       6.848554       186.3586 
 2509   0.0000       6.852358       186.4621 
 2510   0.0000       6.855475       186.5470 
 2511   0.0000       6.859178       186.6477 
 2512   0.0000       6.865684       186.8248 
 2513   0.0000       6.866477       186.8463 
 2514   0.0000       6.868422       186.8993 
 2515   0.0000       6.871794       186.9910 
 2516   0.0000       6.876084       187.1077 
 2517   0.0000       6.880525       187.2286 
 2518   0.0000       6.884360       187.3330 
 2519   0.0000       6.887142       187.4087 
 2520   0.0000       6.891973       187.5401 
 2521   0.0000       6.895675       187.6409 
 2522   0.0000       6.900337       187.7677 
 2523   0.0000       6.901254       187.7927 
 2524   0.0000       6.905931       187.9199 
 2525   0.0000       6.910982       188.0574 
 2526   0.0000       6.913852       188.1355 
 2527   0.0000       6.914817       188.1617 
 2528   0.0000       6.919417       188.2869 
 2529   0.0000       6.926148       188.4701 
 2530   0.0000       6.930739       188.5950 
 2531   0.0000       6.935179       188.7158 
 2532   0.0000       6.940601       188.8634 
 2533   0.0000       6.943708       188.9479 
 2534   0.0000       6.951956       189.1723 
 2535   0.0000       6.957052       189.3110 
 2536   0.0000       6.962658       189.4636 
 2537   0.0000       6.965720       189.5469 
 2538   0.0000       6.972265       189.7250 
 2539   0.0000       6.974107       189.7751 
 2540   0.0000       6.974550       189.7872 
 2541   0.0000       6.978605       189.8975 
 2542   0.0000       6.984282       190.0520 
 2543   0.0000       6.989766       190.2012 
 2544   0.0000       6.992702       190.2811 
 2545   0.0000       6.997440       190.4100 
 2546   0.0000       7.002735       190.5541 
 2547   0.0000       7.004896       190.6129 
 2548   0.0000       7.009621       190.7415 
 2549   0.0000       7.011065       190.7808 
 2550   0.0000       7.016320       190.9238 
 2551   0.0000       7.019614       191.0134 
 2552   0.0000       7.023139       191.1093 
 2553   0.0000       7.026371       191.1973 
 2554   0.0000       7.028094       191.2442 
 2555   0.0000       7.032467       191.3632 
 2556   0.0000       7.034124       191.4083 
 2557   0.0000       7.036911       191.4841 
 2558   0.0000       7.042647       191.6402 
 2559   0.0000       7.044379       191.6873 
 2560   0.0000       7.045093       191.7067 
 2561   0.0000       7.047059       191.7602 
 2562   0.0000       7.051992       191.8945 
 2563   0.0000       7.053636       191.9392 
 2564   0.0000       7.059555       192.1003 
 2565   0.0000       7.063613       192.2107 
 2566   0.0000       7.066548       192.2906 
 2567   0.0000       7.073592       192.4822 
 2568   0.0000       7.075198       192.5259 
 2569   0.0000       7.076552       192.5628 
 2570   0.0000       7.081128       192.6873 
 2571   0.0000       7.082242       192.7176 
 2572   0.0000       7.085193       192.7979 
 2573   0.0000       7.090895       192.9531 
 2574   0.0000       7.093515       193.0243 
 2575   0.0000       7.096713       193.1114 
 2576   0.0000       7.105120       193.3402 
 2577   0.0000       7.108140       193.4223 
 2578   0.0000       7.110649       193.4906 
 2579   0.0000       7.114328       193.5907 
 2580   0.0000       7.117257       193.6704 
 2581   0.0000       7.120996       193.7722 
 2582   0.0000       7.122683       193.8181 
 2583   0.0000       7.127013       193.9359 
 2584   0.0000       7.127988       193.9624 
 2585   0.0000       7.131384       194.0548 
 2586   0.0000       7.136164       194.1849 
 2587   0.0000       7.136827       194.2029 
 2588   0.0000       7.141722       194.3361 
 2589   0.0000       7.144078       194.4002 
 2590   0.0000       7.147126       194.4832 
 2591   0.0000       7.149475       194.5471 
 2592   0.0000       7.152604       194.6322 
 2593   0.0000       7.156417       194.7360 
 2594   0.0000       7.162401       194.8988 
 2595   0.0000       7.163530       194.9296 
 2596   0.0000       7.170349       195.1151 
 2597   0.0000       7.173428       195.1989 
 2598   0.0000       7.177694       195.3150 
 2599   0.0000       7.181043       195.4061 
 2600   0.0000       7.187332       195.5772 
 2601   0.0000       7.191193       195.6823 
 2602   0.0000       7.193648       195.7491 
 2603   0.0000       7.199007       195.8950 
 2604   0.0000       7.200528       195.9363 
 2605   0.0000       7.203163       196.0080 
 2606   0.0000       7.208300       196.1478 
 2607   0.0000       7.212432       196.2603 
 2608   0.0000       7.214276       196.3104 
 2609   0.0000       7.216983       196.3841 
 2610   0.0000       7.220427       196.4778 
 2611   0.0000       7.225007       196.6024 
 2612   0.0000       7.231674       196.7838 
 2613   0.0000       7.233699       196.8390 
 2614   0.0000       7.236731       196.9215 
 2615   0.0000       7.242919       197.0899 
 2616   0.0000       7.246793       197.1952 
 2617   0.0000       7.251639       197.3271 
 2618   0.0000       7.254228       197.3976 
 2619   0.0000       7.258043       197.5014 
 2620   0.0000       7.261939       197.6074 
 2621   0.0000       7.264768       197.6844 
 2622   0.0000       7.267833       197.7678 
 2623   0.0000       7.271164       197.8584 
 2624   0.0000       7.274238       197.9421 
 2625   0.0000       7.277753       198.0377 
 2626   0.0000       7.281464       198.1387 
 2627   0.0000       7.285925       198.2601 
 2628   0.0000       7.291457       198.4106 
 2629   0.0000       7.300840       198.6659 
 2630   0.0000       7.303662       198.7427 
 2631   0.0000       7.312211       198.9754 
 2632   0.0000       7.318662       199.1509 
 2633   0.0000       7.321717       199.2341 
 2634   0.0000       7.324733       199.3161 
 2635   0.0000       7.327799       199.3996 
 2636   0.0000       7.333552       199.5561 
 2637   0.0000       7.338705       199.6963 
 2638   0.0000       7.343062       199.8149 
 2639   0.0000       7.344450       199.8526 
 2640   0.0000       7.351902       200.0554 
 2641   0.0000       7.355279       200.1473 
 2642   0.0000       7.367754       200.4868 
 2643   0.0000       7.371541       200.5898 
 2644   0.0000       7.374341       200.6660 
 2645   0.0000       7.379307       200.8011 
 2646   0.0000       7.383609       200.9182 
 2647   0.0000       7.386930       201.0086 
 2648   0.0000       7.392096       201.1492 
 2649   0.0000       7.396993       201.2824 
 2650   0.0000       7.399649       201.3547 
 2651   0.0000       7.402891       201.4429 
 2652   0.0000       7.406829       201.5501 
 2653   0.0000       7.411224       201.6697 
 2654   0.0000       7.412264       201.6980 
 2655   0.0000       7.413417       201.7293 
 2656   0.0000       7.419726       201.9010 
 2657   0.0000       7.425626       202.0616 
 2658   0.0000       7.430983       202.2073 
 2659   0.0000       7.440109       202.4557 
 2660   0.0000       7.442679       202.5256 
 2661   0.0000       7.443425       202.5459 
 2662   0.0000       7.447531       202.6576 
 2663   0.0000       7.455608       202.8774 
 2664   0.0000       7.457107       202.9182 
 2665   0.0000       7.460694       203.0158 
 2666   0.0000       7.461477       203.0371 
 2667   0.0000       7.464445       203.1179 
 2668   0.0000       7.467129       203.1909 
 2669   0.0000       7.470850       203.2922 
 2670   0.0000       7.476360       203.4421 
 2671   0.0000       7.478217       203.4926 
 2672   0.0000       7.482000       203.5956 
 2673   0.0000       7.482828       203.6181 
 2674   0.0000       7.486317       203.7131 
 2675   0.0000       7.488699       203.7779 
 2676   0.0000       7.492339       203.8769 
 2677   0.0000       7.495697       203.9683 
 2678   0.0000       7.497879       204.0277 
 2679   0.0000       7.500374       204.0956 
 2680   0.0000       7.505102       204.2242 
 2681   0.0000       7.505795       204.2431 
 2682   0.0000       7.509403       204.3412 
 2683   0.0000       7.518295       204.5832 
 2684   0.0000       7.521734       204.6768 
 2685   0.0000       7.523079       204.7134 
 2686   0.0000       7.525488       204.7789 
 2687   0.0000       7.528695       204.8662 
 2688   0.0000       7.530662       204.9197 
 2689   0.0000       7.535168       205.0424 
 2690   0.0000       7.537435       205.1040 
 2691   0.0000       7.540954       205.1998 
 2692   0.0000       7.545514       205.3239 
 2693   0.0000       7.547205       205.3699 
 2694   0.0000       7.548303       205.3998 
 2695   0.0000       7.551169       205.4778 
 2696   0.0000       7.551951       205.4990 
 2697   0.0000       7.556721       205.6288 
 2698   0.0000       7.557468       205.6492 
 2699   0.0000       7.561774       205.7663 
 2700   0.0000       7.568206       205.9414 
 2701   0.0000       7.571344       206.0267 
 2702   0.0000       7.574001       206.0990 
 2703   0.0000       7.576124       206.1568 
 2704   0.0000       7.579285       206.2428 
 2705   0.0000       7.583238       206.3504 
 2706   0.0000       7.585971       206.4248 
 2707   0.0000       7.588888       206.5042 
 2708   0.0000       7.589828       206.5297 
 2709   0.0000       7.595003       206.6705 
 2710   0.0000       7.597264       206.7321 
 2711   0.0000       7.600243       206.8131 
 2712   0.0000       7.603281       206.8958 
 2713   0.0000       7.608509       207.0381 
 2714   0.0000       7.610775       207.0997 
 2715   0.0000       7.613049       207.1616 
 2716   0.0000       7.617192       207.2743 
 2717   0.0000       7.619713       207.3429 
 2718   0.0000       7.625607       207.5033 
 2719   0.0000       7.625694       207.5057 
 2720   0.0000       7.632333       207.6863 
 2721   0.0000       7.635480       207.7720 
 2722   0.0000       7.639351       207.8773 
 2723   0.0000       7.643063       207.9783 
 2724   0.0000       7.643992       208.0036 
 2725   0.0000       7.646850       208.0814 
 2726   0.0000       7.653686       208.2674 
 2727   0.0000       7.659909       208.4367 
 2728   0.0000       7.660679       208.4577 
 2729   0.0000       7.664180       208.5529 
 2730   0.0000       7.671966       208.7648 
 2731   0.0000       7.677305       208.9101 
 2732   0.0000       7.680247       208.9902 
 2733   0.0000       7.682924       209.0630 
 2734   0.0000       7.687694       209.1928 
 2735   0.0000       7.691552       209.2978 
 2736   0.0000       7.696904       209.4434 
 2737   0.0000       7.699140       209.5042 
 2738   0.0000       7.703522       209.6235 
 2739   0.0000       7.706594       209.7071 
 2740   0.0000       7.710790       209.8213 
 2741   0.0000       7.714350       209.9181 
 2742   0.0000       7.717033       209.9911 
 2743   0.0000       7.720610       210.0885 
 2744   0.0000       7.722754       210.1468 
 2745   0.0000       7.725717       210.2274 
 2746   0.0000       7.730531       210.3584 
 2747   0.0000       7.736828       210.5298 
 2748   0.0000       7.739046       210.5901 
 2749   0.0000       7.740877       210.6400 
 2750   0.0000       7.745209       210.7579 
 2751   0.0000       7.745500       210.7658 
 2752   0.0000       7.749407       210.8721 
 2753   0.0000       7.754668       211.0153 
 2754   0.0000       7.756163       211.0559 
 2755   0.0000       7.759275       211.1406 
 2756   0.0000       7.763599       211.2583 
 2757   0.0000       7.767248       211.3576 
 2758   0.0000       7.770678       211.4509 
 2759   0.0000       7.773743       211.5343 
 2760   0.0000       7.776969       211.6221 
 2761   0.0000       7.777429       211.6346 
 2762   0.0000       7.783409       211.7973 
 2763   0.0000       7.785306       211.8489 
 2764   0.0000       7.790163       211.9811 
 2765   0.0000       7.791867       212.0275 
 2766   0.0000       7.796816       212.1621 
 2767   0.0000       7.798128       212.1979 
 2768   0.0000       7.799126       212.2250 
 2769   0.0000       7.805529       212.3993 
 2770   0.0000       7.807459       212.4518 
 2771   0.0000       7.811343       212.5575 
 2772   0.0000       7.817829       212.7339 
 2773   0.0000       7.823544       212.8895 
 2774   0.0000       7.828392       213.0214 
 2775   0.0000       7.835600       213.2175 
 2776   0.0000       7.839467       213.3227 
 2777   0.0000       7.847914       213.5526 
 2778   0.0000       7.848627       213.5720 
 2779   0.0000       7.853842       213.7139 
 2780   0.0000       7.856338       213.7818 
 2781   0.0000       7.860084       213.8838 
 2782   0.0000       7.862830       213.9585 
 2783   0.0000       7.869193       214.1316 
 2784   0.0000       7.870232       214.1599 
 2785   0.0000       7.872323       214.2168 
 2786   0.0000       7.876018       214.3173 
 2787   0.0000       7.882234       214.4865 
 2788   0.0000       7.884326       214.5434 
 2789   0.0000       7.889221       214.6766 
 2790   0.0000       7.892545       214.7671 
 2791   0.0000       7.896867       214.8847 
 2792   0.0000       7.898645       214.9331 
 2793   0.0000       7.902214       215.0302 
 2794   0.0000       7.906155       215.1374 
 2795   0.0000       7.906966       215.1595 
 2796   0.0000       7.913213       215.3295 
 2797   0.0000       7.919873       215.5107 
 2798   0.0000       7.921993       215.5684 
 2799   0.0000       7.923737       215.6158 
 2800   0.0000       7.925460       215.6627 
 2801   0.0000       7.927087       215.7070 
 2802   0.0000       7.932636       215.8580 
 2803   0.0000       7.933412       215.8791 
 2804   0.0000       7.939762       216.0519 
 2805   0.0000       7.942634       216.1301 
 2806   0.0000       7.948310       216.2845 
 2807   0.0000       7.950731       216.3504 
 2808   0.0000       7.958764       216.5690 
 2809   0.0000       7.960506       216.6164 
 2810   0.0000       7.960699       216.6216 
 2811   0.0000       7.962605       216.6735 
 2812   0.0000       7.970715       216.8942 
 2813   0.0000       7.973287       216.9642 
 2814   0.0000       7.976764       217.0588 
 2815   0.0000       7.979442       217.1317 
 2816   0.0000       7.983773       217.2495 
 2817   0.0000       7.984777       217.2768 
 2818   0.0000       7.988676       217.3829 
 2819   0.0000       7.990016       217.4194 
 2820   0.0000       7.991555       217.4613 
 2821   0.0000       7.993274       217.5080 
 2822   0.0000       7.996957       217.6083 
 2823   0.0000       7.997674       217.6278 
 2824   0.0000       8.003792       217.7943 
 2825   0.0000       8.009482       217.9491 
 2826   0.0000       8.011854       218.0136 
 2827   0.0000       8.016918       218.1514 
 2828   0.0000       8.019271       218.2155 
 2829   0.0000       8.020416       218.2466 
 2830   0.0000       8.023799       218.3387 
 2831   0.0000       8.025497       218.3849 
 2832   0.0000       8.028080       218.4552 
 2833   0.0000       8.030738       218.5275 
 2834   0.0000       8.033217       218.5949 
 2835   0.0000       8.035126       218.6469 
 2836   0.0000       8.038184       218.7301 
 2837   0.0000       8.040809       218.8015 
 2838   0.0000       8.041769       218.8277 
 2839   0.0000       8.047757       218.9906 
 2840   0.0000       8.048696       219.0161 
 2841   0.0000       8.056650       219.2326 
 2842   0.0000       8.059007       219.2967 
 2843   0.0000       8.062587       219.3941 
 2844   0.0000       8.066268       219.4943 
 2845   0.0000       8.072226       219.6564 
 2846   0.0000       8.073385       219.6880 
 2847   0.0000       8.079180       219.8457 
 2848   0.0000       8.080649       219.8856 
 2849   0.0000       8.083772       219.9706 
 2850   0.0000       8.093158       220.2260 
 2851   0.0000       8.096721       220.3230 
 2852   0.0000       8.097276       220.3381 
 2853   0.0000       8.104689       220.5398 
 2854   0.0000       8.105969       220.5746 
 2855   0.0000       8.111175       220.7163 
 2856   0.0000       8.113500       220.7795 
 2857   0.0000       8.116239       220.8541 
 2858   0.0000       8.125244       221.0991 
 2859   0.0000       8.127932       221.1723 
 2860   0.0000       8.132137       221.2867 
 2861   0.0000       8.135880       221.3885 
 2862   0.0000       8.138317       221.4549 
 2863   0.0000       8.139890       221.4977 
 2864   0.0000       8.142646       221.5727 
 2865   0.0000       8.142915       221.5800 
 2866   0.0000       8.147702       221.7102 
 2867   0.0000       8.151016       221.8004 
 2868   0.0000       8.154528       221.8960 
 2869   0.0000       8.162673       222.1176 
 2870   0.0000       8.165156       222.1852 
 2871   0.0000       8.165973       222.2074 
 2872   0.0000       8.167944       222.2611 
 2873   0.0000       8.170607       222.3335 
 2874   0.0000       8.174070       222.4278 
 2875   0.0000       8.177207       222.5131 
 2876   0.0000       8.181443       222.6284 
 2877   0.0000       8.185970       222.7516 
 2878   0.0000       8.190136       222.8649 
 2879   0.0000       8.193243       222.9495 
 2880   0.0000       8.193681       222.9614 
 2881   0.0000       8.196098       223.0272 
 2882   0.0000       8.196754       223.0450 
 2883   0.0000       8.199802       223.1279 
 2884   0.0000       8.202428       223.1994 
 2885   0.0000       8.204249       223.2490 
 2886   0.0000       8.207861       223.3473 
 2887   0.0000       8.210417       223.4168 
 2888   0.0000       8.213111       223.4901 
 2889   0.0000       8.214536       223.5289 
 2890   0.0000       8.217252       223.6028 
 2891   0.0000       8.218572       223.6387 
 2892   0.0000       8.223687       223.7779 
 2893   0.0000       8.226684       223.8594 
 2894   0.0000       8.227881       223.8920 
 2895   0.0000       8.232928       224.0293 
 2896   0.0000       8.233192       224.0365 
 2897   0.0000       8.242027       224.2770 
 2898   0.0000       8.244263       224.3378 
 2899   0.0000       8.245809       224.3799 
 2900   0.0000       8.247940       224.4379 
 2901   0.0000       8.251515       224.5351 
 2902   0.0000       8.260844       224.7890 
 2903   0.0000       8.266134       224.9329 
 2904   0.0000       8.268138       224.9875 
 2905   0.0000       8.272432       225.1043 
 2906   0.0000       8.276861       225.2248 
 2907   0.0000       8.285031       225.4472 
 2908   0.0000       8.289201       225.5606 
 2909   0.0000       8.291593       225.6257 
 2910   0.0000       8.298531       225.8145 
 2911   0.0000       8.300465       225.8671 
 2912   0.0000       8.300854       225.8777 
 2913   0.0000       8.303724       225.9558 
 2914   0.0000       8.304556       225.9784 
 2915   0.0000       8.307613       226.0616 
 2916   0.0000       8.309394       226.1101 
 2917   0.0000       8.310243       226.1332 
 2918   0.0000       8.313370       226.2183 
 2919   0.0000       8.318679       226.3628 
 2920   0.0000       8.325029       226.5356 
 2921   0.0000       8.328891       226.6406 
 2922   0.0000       8.334794       226.8013 
 2923   0.0000       8.335774       226.8279 
 2924   0.0000       8.338951       226.9144 
 2925   0.0000       8.341904       226.9947 
 2926   0.0000       8.345264       227.0862 
 2927   0.0000       8.346701       227.1253 
 2928   0.0000       8.349770       227.2088 
 2929   0.0000       8.352456       227.2819 
 2930   0.0000       8.356277       227.3859 
 2931   0.0000       8.359495       227.4734 
 2932   0.0000       8.366714       227.6699 
 2933   0.0000       8.368635       227.7221 
 2934   0.0000       8.369984       227.7588 
 2935   0.0000       8.371812       227.8086 
 2936   0.0000       8.374706       227.8873 
 2937   0.0000       8.377500       227.9634 
 2938   0.0000       8.378264       227.9842 
 2939   0.0000       8.381285       228.0664 
 2940   0.0000       8.382475       228.0987 
 2941   0.0000       8.384902       228.1648 
 2942   0.0000       8.387471       228.2347 
 2943   0.0000       8.387836       228.2446 
 2944   0.0000       8.390223       228.3096 
 2945   0.0000       8.393399       228.3960 
 2946   0.0000       8.395218       228.4455 
 2947   0.0000       8.401069       228.6047 
 2948   0.0000       8.404204       228.6900 
 2949   0.0000       8.406068       228.7407 
 2950   0.0000       8.407672       228.7844 
 2951   0.0000       8.411261       228.8821 
 2952   0.0000       8.414237       228.9630 
 2953   0.0000       8.417228       229.0444 
 2954   0.0000       8.419539       229.1073 
 2955   0.0000       8.419851       229.1158 
 2956   0.0000       8.425018       229.2564 
 2957   0.0000       8.429548       229.3797 
 2958   0.0000       8.431899       229.4436 
 2959   0.0000       8.434616       229.5176 
 2960   0.0000       8.436187       229.5603 
 2961   0.0000       8.438372       229.6198 
 2962   0.0000       8.441909       229.7160 
 2963   0.0000       8.443331       229.7547 
 2964   0.0000       8.444272       229.7803 
 2965   0.0000       8.448103       229.8846 
 2966   0.0000       8.449567       229.9244 
 2967   0.0000       8.450686       229.9549 
 2968   0.0000       8.453984       230.0446 
 2969   0.0000       8.460486       230.2215 
 2970   0.0000       8.461275       230.2430 
 2971   0.0000       8.461893       230.2598 
 2972   0.0000       8.467271       230.4062 
 2973   0.0000       8.470351       230.4900 
 2974   0.0000       8.472147       230.5388 
 2975   0.0000       8.480286       230.7603 
 2976   0.0000       8.482180       230.8118 
 2977   0.0000       8.484855       230.8847 
 2978   0.0000       8.485528       230.9030 
 2979   0.0000       8.488382       230.9806 
 2980   0.0000       8.490578       231.0404 
 2981   0.0000       8.496397       231.1987 
 2982   0.0000       8.499101       231.2723 
 2983   0.0000       8.502271       231.3586 
 2984   0.0000       8.505652       231.4506 
 2985   0.0000       8.506344       231.4694 
 2986   0.0000       8.507460       231.4998 
 2987   0.0000       8.512790       231.6448 
 2988   0.0000       8.514737       231.6978 
 2989   0.0000       8.516623       231.7491 
 2990   0.0000       8.522037       231.8964 
 2991   0.0000       8.524276       231.9573 
 2992   0.0000       8.525211       231.9828 
 2993   0.0000       8.526465       232.0169 
 2994   0.0000       8.532221       232.1735 
 2995   0.0000       8.532406       232.1786 
 2996   0.0000       8.535870       232.2728 
 2997   0.0000       8.538925       232.3560 
 2998   0.0000       8.539723       232.3777 
 2999   0.0000       8.540649       232.4029 
 3000   0.0000       8.546851       232.5716 
 3001   0.0000       8.547864       232.5992 
 3002   0.0000       8.548678       232.6214 
 3003   0.0000       8.552455       232.7241 
 3004   0.0000       8.557655       232.8656 
 3005   0.0000       8.561809       232.9787 
 3006   0.0000       8.562427       232.9955 
 3007   0.0000       8.568394       233.1579 
 3008   0.0000       8.573183       233.2882 
 3009   0.0000       8.577184       233.3970 
 3010   0.0000       8.579340       233.4557 
 3011   0.0000       8.582458       233.5406 
 3012   0.0000       8.585307       233.6181 
 3013   0.0000       8.589385       233.7290 
 3014   0.0000       8.590484       233.7589 
 3015   0.0000       8.594133       233.8583 
 3016   0.0000       8.600181       234.0228 
 3017   0.0000       8.603385       234.1100 
 3018   0.0000       8.606017       234.1816 
 3019   0.0000       8.608473       234.2485 
 3020   0.0000       8.609825       234.2853 
 3021   0.0000       8.616806       234.4752 
 3022   0.0000       8.621806       234.6113 
 3023   0.0000       8.622737       234.6366 
 3024   0.0000       8.629064       234.8088 
 3025   0.0000       8.633432       234.9276 
 3026   0.0000       8.635286       234.9781 
 3027   0.0000       8.637167       235.0293 
 3028   0.0000       8.642410       235.1719 
 3029   0.0000       8.644898       235.2396 
 3030   0.0000       8.646751       235.2901 
 3031   0.0000       8.647991       235.3238 
 3032   0.0000       8.653380       235.4704 
 3033   0.0000       8.653771       235.4811 
 3034   0.0000       8.661752       235.6983 
 3035   0.0000       8.666307       235.8222 
 3036   0.0000       8.668317       235.8769 
 3037   0.0000       8.672127       235.9806 
 3038   0.0000       8.674316       236.0401 
 3039   0.0000       8.676077       236.0881 
 3040   0.0000       8.681133       236.2256 
 3041   0.0000       8.681382       236.2324 
 3042   0.0000       8.682577       236.2649 
 3043   0.0000       8.687717       236.4048 
 3044   0.0000       8.688739       236.4326 
 3045   0.0000       8.692655       236.5392 
 3046   0.0000       8.696277       236.6377 
 3047   0.0000       8.703073       236.8227 
 3048   0.0000       8.706090       236.9047 
 3049   0.0000       8.708237       236.9632 
 3050   0.0000       8.712896       237.0900 
 3051   0.0000       8.718434       237.2407 
 3052   0.0000       8.721513       237.3244 
 3053   0.0000       8.723868       237.3885 
 3054   0.0000       8.728503       237.5146 
 3055   0.0000       8.730438       237.5673 
 3056   0.0000       8.733622       237.6539 
 3057   0.0000       8.734787       237.6856 
 3058   0.0000       8.739557       237.8154 
 3059   0.0000       8.741178       237.8596 
 3060   0.0000       8.747943       238.0436 
 3061   0.0000       8.751397       238.1376 
 3062   0.0000       8.755176       238.2404 
 3063   0.0000       8.756931       238.2882 
 3064   0.0000       8.762643       238.4436 
 3065   0.0000       8.764755       238.5011 
 3066   0.0000       8.769056       238.6181 
 3067   0.0000       8.771214       238.6769 
 3068   0.0000       8.773727       238.7452 
 3069   0.0000       8.776073       238.8091 
 3070   0.0000       8.777437       238.8462 
 3071   0.0000       8.782777       238.9915 
 3072   0.0000       8.787555       239.1215 
 3073   0.0000       8.795393       239.3348 
 3074   0.0000       8.797833       239.4012 
 3075   0.0000       8.802312       239.5231 
 3076   0.0000       8.808374       239.6880 
 3077   0.0000       8.812477       239.7997 
 3078   0.0000       8.818119       239.9532 
 3079   0.0000       8.821506       240.0454 
 3080   0.0000       8.824355       240.1229 
 3081   0.0000       8.835332       240.4216 
 3082   0.0000       8.840661       240.5666 
 3083   0.0000       8.844204       240.6630 
 3084   0.0000       8.848058       240.7679 
 3085   0.0000       8.849818       240.8158 
 3086   0.0000       8.850619       240.8376 
 3087   0.0000       8.851584       240.8638 
 3088   0.0000       8.859298       241.0738 
 3089   0.0000       8.864610       241.2183 
 3090   0.0000       8.867069       241.2852 
 3091   0.0000       8.873592       241.4627 
 3092   0.0000       8.883387       241.7292 
 3093   0.0000       8.885225       241.7793 
 3094   0.0000       8.893433       242.0026 
 3095   0.0000       8.895807       242.0672 
 3096   0.0000       8.904236       242.2966 
 3097   0.0000       8.908084       242.4013 
 3098   0.0000       8.910820       242.4757 
 3099   0.0000       8.914802       242.5841 
 3100   0.0000       8.919056       242.6999 
 3101   0.0000       8.923671       242.8254 
 3102   0.0000       8.927019       242.9165 
 3103   0.0000       8.929581       242.9863 
 3104   0.0000       8.930323       243.0064 
 3105   0.0000       8.932855       243.0753 
 3106   0.0000       8.936721       243.1805 
 3107   0.0000       8.939829       243.2651 
 3108   0.0000       8.943075       243.3534 
 3109   0.0000       8.943890       243.3756 
 3110   0.0000       8.948560       243.5027 
 3111   0.0000       8.951695       243.5880 
 3112   0.0000       8.952384       243.6068 
 3113   0.0000       8.954494       243.6642 
 3114   0.0000       8.955896       243.7023 
 3115   0.0000       8.962291       243.8763 
 3116   0.0000       8.964360       243.9326 
 3117   0.0000       8.966502       243.9909 
 3118   0.0000       8.973298       244.1759 
 3119   0.0000       8.976253       244.2563 
 3120   0.0000       8.978922       244.3289 
 3121   0.0000       8.986540       244.5362 
 3122   0.0000       8.992422       244.6962 
 3123   0.0000       8.997005       244.8209 
 3124   0.0000       8.999644       244.8928 
 3125   0.0000       9.003890       245.0083 
 3126   0.0000       9.006434       245.0775 
 3127   0.0000       9.009369       245.1574 
 3128   0.0000       9.016004       245.3379 
 3129   0.0000       9.017379       245.3753 
 3130   0.0000       9.022132       245.5047 
 3131   0.0000       9.023459       245.5408 
 3132   0.0000       9.028453       245.6767 
 3133   0.0000       9.030117       245.7220 
 3134   0.0000       9.042599       246.0616 
 3135   0.0000       9.045720       246.1466 
 3136   0.0000       9.046450       246.1664 
 3137   0.0000       9.051813       246.3124 
 3138   0.0000       9.054179       246.3767 
 3139   0.0000       9.057778       246.4747 
 3140   0.0000       9.066497       246.7119 
 3141   0.0000       9.071354       246.8441 
 3142   0.0000       9.073161       246.8933 
 3143   0.0000       9.074462       246.9287 
 3144   0.0000       9.078533       247.0395 
 3145   0.0000       9.080760       247.1000 
 3146   0.0000       9.082739       247.1539 
 3147   0.0000       9.091908       247.4034 
 3148   0.0000       9.094386       247.4708 
 3149   0.0000       9.097429       247.5536 
 3150   0.0000       9.100503       247.6373 
 3151   0.0000       9.103441       247.7172 
 3152   0.0000       9.107499       247.8276 
 3153   0.0000       9.114862       248.0280 
 3154   0.0000       9.118963       248.1396 
 3155   0.0000       9.119325       248.1495 
 3156   0.0000       9.123287       248.2572 
 3157   0.0000       9.130342       248.4492 
 3158   0.0000       9.136899       248.6276 
 3159   0.0000       9.140690       248.7308 
 3160   0.0000       9.149208       248.9626 
 3161   0.0000       9.150226       248.9903 
 3162   0.0000       9.156360       249.1572 
 3163   0.0000       9.158708       249.2211 
 3164   0.0000       9.164966       249.3914 
 3165   0.0000       9.169095       249.5038 
 3166   0.0000       9.176602       249.7080 
 3167   0.0000       9.191067       250.1017 
 3168   0.0000       9.200164       250.3492 
 3169   0.0000       9.206006       250.5081 
 3170   0.0000       9.208006       250.5626 
 3171   0.0000       9.219040       250.8628 
 3172   0.0000       9.228568       251.1221 
 3173   0.0000       9.238540       251.3935 
 3174   0.0000       9.251860       251.7559 
 3175   0.0000       9.266499       252.1543 
 3176   0.0000       9.276013       252.4132 
 3177   0.0000       9.300218       253.0718 
 3178   0.0000       9.309474       253.3237 
 3179   0.0000       9.322598       253.6808 
 3180   0.0000       9.331151       253.9135 
 3181   0.0000       9.339076       254.1292 
 3182   0.0000       9.349966       254.4255 
 3183   0.0000       9.365480       254.8477 
 3184   0.0000       9.368703       254.9354 
 3185   0.0000       9.376338       255.1431 
 3186   0.0000       9.389749       255.5081 
 3187   0.0000       9.392721       255.5889 
 3188   0.0000       9.398440       255.7445 
 3189   0.0000       9.405926       255.9483 
 3190   0.0000       9.410542       256.0739 
 3191   0.0000       9.421499       256.3720 
 3192   0.0000       9.423985       256.4397 
 3193   0.0000       9.431796       256.6522 
 3194   0.0000       9.460252       257.4265 
 3195   0.0000       9.463421       257.5128 
 3196   0.0000       9.474008       257.8009 
 3197   0.0000       9.478712       257.9289 
 3198   0.0000       9.485525       258.1143 
 3199   0.0000       9.492738       258.3105 
 3200   0.0000       9.507249       258.7054 
 3201   0.0000       9.519215       259.0310 
 3202   0.0000       9.521076       259.0816 
 3203   0.0000       9.529154       259.3015 
 3204   0.0000       9.537864       259.5385 
 3205   0.0000       9.553129       259.9538 
 3206   0.0000       9.556261       260.0391 
 3207   0.0000       9.556369       260.0420 
 3208   0.0000       9.579156       260.6621 
 3209   0.0000       9.582855       260.7627 
 3210   0.0000       9.586186       260.8534 
 3211   0.0000       9.596046       261.1217 
 3212   0.0000       9.599361       261.2119 
 3213   0.0000       9.608397       261.4578 
 3214   0.0000       9.612339       261.5651 
 3215   0.0000       9.623190       261.8603 
 3216   0.0000       9.632916       262.1250 
 3217   0.0000       9.640791       262.3393 
 3218   0.0000       9.665195       263.0033 
 3219   0.0000       9.673330       263.2247 
 3220   0.0000       9.677818       263.3468 
 3221   0.0000       9.681887       263.4575 
 3222   0.0000       9.690170       263.6829 
 3223   0.0000       9.693371       263.7700 
 3224   0.0000       9.695834       263.8371 
 3225   0.0000       9.703817       264.0543 
 3226   0.0000       9.709303       264.2036 
 3227   0.0000       9.711988       264.2766 
 3228   0.0000       9.717758       264.4336 
 3229   0.0000       9.724571       264.6190 
 3230   0.0000       9.733178       264.8532 
 3231   0.0000       9.734517       264.8897 
 3232   0.0000       9.736595       264.9462 
 3233   0.0000       9.740305       265.0472 
 3234   0.0000       9.741411       265.0773 
 3235   0.0000       9.748769       265.2775 
 3236   0.0000       9.757809       265.5235 
 3237   0.0000       9.761547       265.6252 
 3238   0.0000       9.771810       265.9045 
 3239   0.0000       9.774708       265.9833 
 3240   0.0000       9.782130       266.1853 
 3241   0.0000       9.787627       266.3349 
 3242   0.0000       9.788175       266.3498 
 3243   0.0000       9.795937       266.5610 
 3244   0.0000       9.798618       266.6339 
 3245   0.0000       9.802567       266.7414 
 3246   0.0000       9.804634       266.7977 
 3247   0.0000       9.808441       266.9013 
 3248   0.0000       9.814310       267.0610 
 3249   0.0000       9.816477       267.1199 
 3250   0.0000       9.818229       267.1676 
 3251   0.0000       9.825393       267.3625 
 3252   0.0000       9.829428       267.4723 
 3253   0.0000       9.832736       267.5623 
 3254   0.0000       9.841464       267.7999 
 3255   0.0000       9.842990       267.8414 
 3256   0.0000       9.844231       267.8752 
 3257   0.0000       9.846667       267.9414 
 3258   0.0000       9.855859       268.1916 
 3259   0.0000       9.860704       268.3234 
 3260   0.0000       9.864226       268.4192 
 3261   0.0000       9.869322       268.5579 
 3262   0.0000       9.870901       268.6009 
 3263   0.0000       9.875147       268.7164 
 3264   0.0000       9.876233       268.7460 
 3265   0.0000       9.878334       268.8031 
 3266   0.0000       9.882657       268.9208 
 3267   0.0000       9.888837       269.0889 
 3268   0.0000       9.893185       269.2072 
 3269   0.0000       9.900059       269.3943 
 3270   0.0000       9.905182       269.5337 
 3271   0.0000       9.908253       269.6173 
 3272   0.0000       9.913391       269.7571 
 3273   0.0000       9.917274       269.8627 
 3274   0.0000       9.919388       269.9203 
 3275   0.0000       9.926964       270.1264 
 3276   0.0000       9.929930       270.2071 
 3277   0.0000       9.939379       270.4643 
 3278   0.0000       9.947484       270.6848 
 3279   0.0000       9.953957       270.8609 
 3280   0.0000       9.964843       271.1572 
 3281   0.0000       9.969930       271.2956 
 3282   0.0000       9.974006       271.4065 
 3283   0.0000       9.976462       271.4733 
 3284   0.0000       9.978862       271.5386 
 3285   0.0000       9.985699       271.7247 
 3286   0.0000       9.993032       271.9242 
 3287   0.0000       9.994424       271.9621 
 3288   0.0000       9.997732       272.0521 
 3289   0.0000      10.006522       272.2913 
 3290   0.0000      10.008665       272.3496 
 3291   0.0000      10.014284       272.5025 
 3292   0.0000      10.020309       272.6665 
 3293   0.0000      10.023221       272.7457 
 3294   0.0000      10.031346       272.9668 
 3295   0.0000      10.045352       273.3479 
 3296   0.0000      10.048247       273.4267 
 3297   0.0000      10.051429       273.5133 
 3298   0.0000      10.057517       273.6790 
 3299   0.0000      10.065117       273.8858 
 3300   0.0000      10.076049       274.1832 
 3301   0.0000      10.083035       274.3733 
 3302   0.0000      10.085315       274.4354 
 3303   0.0000      10.098458       274.7930 
 3304   0.0000      10.112101       275.1643 
 3305   0.0000      10.115385       275.2536 
 3306   0.0000      10.117035       275.2985 
 3307   0.0000      10.118630       275.3419 
 3308   0.0000      10.129900       275.6486 
 3309   0.0000      10.139120       275.8995 
 3310   0.0000      10.140952       275.9493 
 3311   0.0000      10.146164       276.0912 
 3312   0.0000      10.154454       276.3167 
 3313   0.0000      10.165449       276.6159 
 3314   0.0000      10.178062       276.9592 
 3315   0.0000      10.192448       277.3506 
 3316   0.0000      10.197040       277.4756 
 3317   0.0000      10.205650       277.7098 
 3318   0.0000      10.213471       277.9227 
 3319   0.0000      10.219086       278.0755 
 3320   0.0000      10.224764       278.2300 
 3321   0.0000      10.226975       278.2901 
 3322   0.0000      10.229949       278.3711 
 3323   0.0000      10.244069       278.7553 
 3324   0.0000      10.248260       278.8693 
 3325   0.0000      10.252012       278.9714 
 3326   0.0000      10.253619       279.0152 
 3327   0.0000      10.264380       279.3080 
 3328   0.0000      10.270134       279.4646 
 3329   0.0000      10.288068       279.9525 
 3330   0.0000      10.295149       280.1452 
 3331   0.0000      10.303101       280.3616 
 3332   0.0000      10.331891       281.1450 
 3333   0.0000      10.343899       281.4718 
 3334   0.0000      10.353571       281.7350 
 3335   0.0000      10.360672       281.9282 
 3336   0.0000      10.367388       282.1110 
 3337   0.0000      10.372853       282.2597 
 3338   0.0000      10.379898       282.4514 
 3339   0.0000      10.385003       282.5903 
 3340   0.0000      10.391981       282.7802 
 3341   0.0000      10.397405       282.9278 
 3342   0.0000      10.398759       282.9646 
 3343   0.0000      10.399991       282.9982 
 3344   0.0000      10.403820       283.1023 
 3345   0.0000      10.411333       283.3068 
 3346   0.0000      10.415118       283.4098 
 3347   0.0000      10.420719       283.5622 
 3348   0.0000      10.424781       283.6727 
 3349   0.0000      10.430134       283.8184 
 3350   0.0000      10.435082       283.9530 
 3351   0.0000      10.438648       284.0500 
 3352   0.0000      10.442078       284.1434 
 3353   0.0000      10.447267       284.2846 
 3354   0.0000      10.456134       284.5259 
 3355   0.0000      10.466190       284.7995 
 3356   0.0000      10.473734       285.0048 
 3357   0.0000      10.476980       285.0931 
 3358   0.0000      10.491233       285.4810 
 3359   0.0000      10.492892       285.5261 
 3360   0.0000      10.505137       285.8593 
 3361   0.0000      10.537079       286.7285 
 3362   0.0000      10.545122       286.9473 
 3363   0.0000      10.556377       287.2536 
 3364   0.0000      10.558147       287.3018 
 3365   0.0000      10.578995       287.8691 
 3366   0.0000      10.595245       288.3113 
 3367   0.0000      10.598137       288.3900 
 3368   0.0000      10.608500       288.6719 
 3369   0.0000      10.612274       288.7746 
 3370   0.0000      10.625045       289.1222 
 3371   0.0000      10.630570       289.2725 
 3372   0.0000      10.638733       289.4947 
 3373   0.0000      10.661290       290.1085 
 3374   0.0000      10.670025       290.3461 
 3375   0.0000      10.694979       291.0252 
 3376   0.0000      10.725843       291.8650 
 3377   0.0000      10.735889       292.1384 
 3378   0.0000      10.744528       292.3735 
 3379   0.0000      10.753870       292.6277 
 3380   0.0000      10.754873       292.6550 
 3381   0.0000      10.762848       292.8720 
 3382   0.0000      10.775733       293.2226 
 3383   0.0000      10.778939       293.3098 
 3384   0.0000      10.791331       293.6470 
 3385   0.0000      10.798269       293.8358 
 3386   0.0000      10.802929       293.9626 
 3387   0.0000      10.842602       295.0422 
 3388   0.0000      10.844529       295.0946 
 3389   0.0000      10.848181       295.1940 
 3390   0.0000      10.853312       295.3336 
 3391   0.0000      10.877918       296.0032 
 3392   0.0000      10.883167       296.1460 
 3393   0.0000      10.919659       297.1390 
 3394   0.0000      10.929749       297.4136 
 3395   0.0000      10.942221       297.7530 
 3396   0.0000      10.962360       298.3010 
 3397   0.0000      10.983585       298.8786 
 3398   0.0000      10.993618       299.1516 
 3399   0.0000      11.082353       301.5662 
 3400   0.0000      11.119975       302.5899 
 3401   0.0000      11.154953       303.5417 
 3402   0.0000      11.169591       303.9400 
 3403   0.0000      11.195196       304.6368 
 3404   0.0000      11.201608       304.8112 
 3405   0.0000      11.241609       305.8997 
 3406   0.0000      11.276521       306.8497 
 3407   0.0000      11.295457       307.3650 
 3408   0.0000      11.380240       309.6721 
 3409   0.0000      11.453492       311.6654 
 3410   0.0000      11.491298       312.6941 
 3411   0.0000      11.536796       313.9322 
 3412   0.0000      11.584111       315.2197 
 3413   0.0000      11.606872       315.8391 
 3414   0.0000      11.631202       316.5011 
 3415   0.0000      11.635399       316.6153 
 3416   0.0000      11.657417       317.2144 
 3417   0.0000      11.687269       318.0268 
 3418   0.0000      11.716159       318.8129 
 3419   0.0000      11.717086       318.8381 
 3420   0.0000      11.760960       320.0320 
 3421   0.0000      11.785996       320.7133 
 3422   0.0000      11.826114       321.8049 
 3423   0.0000      11.856191       322.6234 
 3424   0.0000      11.880221       323.2773 
 3425   0.0000      11.881947       323.3242 
 3426   0.0000      11.968231       325.6721 
 3427   0.0000      12.002468       326.6038 
 3428   0.0000      12.018105       327.0293 
 3429   0.0000      12.039590       327.6139 
 3430   0.0000      12.058620       328.1317 
 3431   0.0000      12.071653       328.4864 
 3432   0.0000      12.092503       329.0537 
 3433   0.0000      12.111101       329.5598 
 3434   0.0000      12.129870       330.0705 
 3435   0.0000      12.170154       331.1667 
 3436   0.0000      12.182205       331.4947 
 3437   0.0000      12.187527       331.6395 
 3438   0.0000      12.199158       331.9560 
 3439   0.0000      12.230809       332.8172 
 3440   0.0000      12.254714       333.4677 
 3441   0.0000      12.268627       333.8463 
 3442   0.0000      12.270711       333.9030 
 3443   0.0000      12.278287       334.1092 
 3444   0.0000      12.301224       334.7333 
 3445   0.0000      12.329821       335.5115 
 3446   0.0000      12.330814       335.5385 
 3447   0.0000      12.340972       335.8149 
 3448   0.0000      12.361389       336.3705 
 3449   0.0000      12.364675       336.4599 
 3450   0.0000      12.384130       336.9893 
 3451   0.0000      12.403518       337.5169 
 3452   0.0000      12.409685       337.6847 
 3453   0.0000      12.441904       338.5614 
 3454   0.0000      12.453750       338.8838 
 3455   0.0000      12.468859       339.2949 
 3456   0.0000      12.480723       339.6177 
 3457   0.0000      12.489152       339.8471 
 3458   0.0000      12.504809       340.2732 
 3459   0.0000      12.536427       341.1335 
 3460   0.0000      12.557517       341.7074 
 3461   0.0000      12.567051       341.9668 
 3462   0.0000      12.588751       342.5573 
 3463   0.0000      12.607921       343.0790 
 3464   0.0000      12.621608       343.4514 
 3465   0.0000      12.629428       343.6642 
 3466   0.0000      12.656470       344.4001 
 3467   0.0000      12.689284       345.2930 
 3468   0.0000      12.716079       346.0221 
 3469   0.0000      12.727454       346.3316 
 3470   0.0000      12.751584       346.9883 
 3471   0.0000      12.780257       347.7685 
 3472   0.0000      12.798939       348.2768 
 3473   0.0000      12.842925       349.4738 
 3474   0.0000      12.866997       350.1288 
 3475   0.0000      12.873612       350.3088 
 3476   0.0000      12.905907       351.1876 
 3477   0.0000      12.942199       352.1751 
 3478   0.0000      12.945979       352.2780 
 3479   0.0000      13.016954       354.2093 
 3480   0.0000      13.040279       354.8440 
 3481   0.0000      13.107106       356.6625 
 3482   0.0000      13.116502       356.9182 
 3483   0.0000      13.127799       357.2256 
 3484   0.0000      13.158140       358.0512 
 3485   0.0000      13.161529       358.1434 
 3486   0.0000      13.169641       358.3641 
 3487   0.0000      13.291350       361.6760 
 3488   0.0000      13.315639       362.3370 
 3489   0.0000      13.330254       362.7346 
 3490   0.0000      13.340584       363.0157 
 3491   0.0000      13.363572       363.6413 
 3492   0.0000      13.370679       363.8347 
 3493   0.0000      13.388317       364.3146 
 3494   0.0000      13.401653       364.6775 
 3495   0.0000      13.505409       367.5009 
 3496   0.0000      13.733669       373.7121 
 3497   0.0000      13.794298       375.3619 
 3498   0.0000      13.836700       376.5157 
 3499   0.0000      13.885948       377.8559 
 3500   0.0000      14.016618       381.4116 
 3501   0.0000      14.289451       388.8357 
 3502   0.0000      14.552857       396.0034 
 3503   0.0000      14.616766       397.7424 
 3504   0.0000      14.701791       400.0561 
 3505   0.0000      14.819007       403.2457 
 3506   0.0000      14.945634       406.6914 
 3507   0.0000      15.146230       412.1499 
 3508   0.0000      15.414763       419.4570 
 3509   0.0000      16.748035       455.7372 
 3510   0.0000      28.089211       764.3463 
 3511   0.0000      28.191907       767.1408 
 3512   0.0000      28.302509       770.1504 
 3513   0.0000      28.375537       772.1376 
 3514   0.0000      28.544084       776.7240 
 3515   0.0000      28.647493       779.5379 
 3516   0.0000      28.720630       781.5281 
 3517   0.0000      28.734076       781.8940 
 3518   0.0000      28.736206       781.9519 
 3519   0.0000      28.744207       782.1696 
 3520   0.0000      28.779884       783.1404 
 3521   0.0000      28.795380       783.5621 
 3522   0.0000      28.802866       783.7658 
 3523   0.0000      28.813584       784.0575 
 3524   0.0000      28.949360       787.7521 
 3525   0.0000      29.062320       790.8259 
 3526   0.0000      29.093334       791.6699 
 3527   0.0000      29.136019       792.8314 
 3528   0.0000      29.141334       792.9760 
 3529   0.0000      29.157538       793.4169 
 3530   0.0000      29.172833       793.8331 
 3531   0.0000      29.233176       795.4751 
 3532   0.0000      29.234914       795.5224 
 3533   0.0000      29.242804       795.7372 
 3534   0.0000      29.262092       796.2620 
 3535   0.0000      29.323932       797.9448 
 3536   0.0000      29.386792       799.6553 
 3537   0.0000      29.402450       800.0813 
 3538   0.0000      29.432710       800.9048 
 3539   0.0000      29.447921       801.3187 
 3540   0.0000      29.461243       801.6812 
 3541   0.0000      29.489443       802.4485 
 3542   0.0000      29.564163       804.4818 
 3543   0.0000      29.569821       804.6357 
 3544   0.0000      29.590274       805.1923 
 3545   0.0000      29.594322       805.3024 
 3546   0.0000      38.281425      1041.6905 
 3547   0.0000      38.670995      1052.2913 
 3548   0.0000      48.616633      1322.9258 
 3549   0.0000      48.736822      1326.1964 
 3550   0.0000      48.870471      1329.8331 
 3551   0.0000      48.903880      1330.7422 
 3552   0.0000     148.913876      4052.1526 
 3553   0.0000     149.025999      4055.2036 
 3554   0.0000     149.140903      4058.3303 
 3555   0.0000     149.217358      4060.4107 
 3556   0.0000     149.337544      4063.6812 
 3557   0.0000     149.468998      4067.2582 
 3558   0.0000     149.503731      4068.2033 
 3559   0.0000     149.534554      4069.0421 
 3560   0.0000     149.541957      4069.2435 
 3561   0.0000     149.577349      4070.2066 
 3562   0.0000     149.590206      4070.5564 
 3563   0.0000     149.602810      4070.8994 
 3564   0.0000     149.624067      4071.4779 
 3565   0.0000     149.635341      4071.7846 
 3566   0.0000     149.770795      4075.4705 
 3567   0.0000     149.854476      4077.7476 
 3568   0.0000     149.908114      4079.2072 
 3569   0.0000     149.928050      4079.7497 
 3570   0.0000     149.937192      4079.9984 
 3571   0.0000     149.939769      4080.0685 
 3572   0.0000     149.976731      4081.0743 
 3573   0.0000     150.010542      4081.9944 
 3574   0.0000     150.017559      4082.1853 
 3575   0.0000     150.037489      4082.7276 
 3576   0.0000     150.045050      4082.9334 
 3577   0.0000     150.197766      4087.0890 
 3578   0.0000     150.251296      4088.5456 
 3579   0.0000     150.280993      4089.3537 
 3580   0.0000     150.284395      4089.4463 
 3581   0.0000     150.294058      4089.7092 
 3582   0.0000     150.305112      4090.0100 
 3583   0.0000     150.333870      4090.7926 
 3584   0.0000     150.369871      4091.7722 
 3585   0.0000     150.377703      4091.9853 
 3586   0.0000     150.401006      4092.6194 
 3587   0.0000     150.404854      4092.7241 
 3588   0.0000     199.692120      5433.8988 
 3589   0.0000     200.121265      5445.5765 
 3590   0.0000     256.046877      6967.3897 
 3591   0.0000     256.190114      6971.2874 
 3592   0.0000     256.327357      6975.0220 
 3593   0.0000     256.388477      6976.6851 

                    ********************************
                    * MULLIKEN POPULATION ANALYSIS *
                    ********************************

-----------------------
MULLIKEN ATOMIC CHARGES
-----------------------
   0 O :   -0.373532
   1 O :   -0.457378
   2 N :   -0.379544
   3 N :   -0.472570
   4 C :    0.116211
   5 C :    0.519954
   6 H :    0.022952
   7 C :    0.083297
   8 C :   -0.184972
   9 H :    0.113706
  10 C :   -0.135550
  11 H :    0.144286
  12 C :   -0.134603
  13 H :    0.133988
  14 C :   -0.132856
  15 H :    0.145686
  16 C :   -0.217185
  17 H :    0.109415
  18 C :    0.069844
  19 C :   -0.274227
  20 H :    0.105172
  21 H :    0.100096
  22 H :    0.085883
  23 C :   -0.267403
  24 H :    0.109681
  25 H :    0.124876
  26 H :    0.109164
  27 C :   -0.230454
  28 H :    0.114642
  29 H :    0.090196
  30 H :    0.082235
  31 C :    0.211113
  32 C :    0.015247
  33 C :   -0.074850
  34 H :    0.086543
  35 C :   -0.181638
  36 H :    0.125667
  37 C :   -0.138980
  38 H :    0.136149
  39 C :   -0.122880
  40 H :    0.061451
  41 C :   -0.138005
  42 C :   -0.165473
  43 H :    0.100740
  44 H :    0.075948
  45 H :    0.037062
  46 C :   -0.178183
  47 H :    0.014478
  48 H :    0.087634
  49 H :    0.116253
  50 C :   -0.242793
  51 H :    0.101570
  52 H :    0.104683
  53 H :    0.099428
  54 C :    0.458939
  55 C :    0.049765
  56 C :   -0.112064
  57 H :    0.123561
  58 C :   -0.133435
  59 H :    0.149734
  60 C :   -0.081039
  61 H :    0.146058
  62 C :   -0.122277
  63 H :    0.146307
  64 C :   -0.099206
  65 H :    0.130287
  66 H :    0.116522
  67 O :   -0.508249
  68 C :    0.453313
  69 C :    0.015841
  70 C :   -0.070064
  71 H :    0.126288
  72 C :   -0.145099
  73 H :    0.145233
  74 C :   -0.087829
  75 H :    0.145884
  76 C :   -0.147070
  77 H :    0.146963
  78 C :   -0.092743
  79 H :    0.115102
  80 O :   -0.388808
  81 H :    0.265915
Sum of atomic charges:   -0.0000000

--------------------------------
MULLIKEN REDUCED ORBITAL CHARGES
--------------------------------
  0 O s       :     3.846234  s :     3.846234
      pz      :     1.536318  p :     4.479619
      px      :     1.302259
      py      :     1.641042
      dz2     :     0.009216  d :     0.042380
      dxz     :     0.011463
      dyz     :     0.006941
      dx2y2   :     0.008733
      dxy     :     0.006027
      f0      :     0.000556  f :     0.005052
      f+1     :     0.000762
      f-1     :     0.000423
      f+2     :     0.000841
      f-2     :     0.000706
      f+3     :     0.000915
      f-3     :     0.000849
      g0      :     0.000024  g :     0.000247
      g+1     :     0.000038
      g-1     :     0.000011
      g+2     :     0.000032
      g-2     :     0.000046
      g+3     :     0.000029
      g-3     :     0.000023
      g+4     :     0.000022
      g-4     :     0.000022
  1 O s       :     3.837768  s :     3.837768
      pz      :     1.399689  p :     4.582482
      px      :     1.708334
      py      :     1.474459
      dz2     :     0.011549  d :     0.033222
      dxz     :     0.007569
      dyz     :     0.008806
      dx2y2   :     0.002478
      dxy     :     0.002820
      f0      :     0.000989  f :     0.003708
      f+1     :     0.000776
      f-1     :     0.000633
      f+2     :     0.000487
      f-2     :     0.000613
      f+3     :     0.000113
      f-3     :     0.000096
      g0      :     0.000034  g :     0.000197
      g+1     :     0.000048
      g-1     :     0.000028
      g+2     :     0.000026
      g-2     :     0.000042
      g+3     :     0.000011
      g-3     :     0.000008
      g+4     :     0.000001
      g-4     :     0.000001
  2 N s       :     3.687382  s :     3.687382
      pz      :     1.096689  p :     3.621149
      px      :     1.414037
      py      :     1.110423
      dz2     :     0.011480  d :     0.062537
      dxz     :     0.013315
      dyz     :     0.008958
      dx2y2   :     0.014800
      dxy     :     0.013984
      f0      :     0.000696  f :     0.007936
      f+1     :     0.000784
      f-1     :     0.001387
      f+2     :     0.001104
      f-2     :     0.001149
      f+3     :     0.001759
      f-3     :     0.001057
      g0      :     0.000039  g :     0.000539
      g+1     :     0.000026
      g-1     :     0.000034
      g+2     :     0.000040
      g-2     :     0.000068
      g+3     :     0.000045
      g-3     :     0.000118
      g+4     :     0.000093
      g-4     :     0.000077
  3 N s       :     3.684432  s :     3.684432
      pz      :     1.118420  p :     3.720352
      px      :     1.540557
      py      :     1.061375
      dz2     :     0.010944  d :     0.059250
      dxz     :     0.011908
      dyz     :     0.016668
      dx2y2   :     0.010645
      dxy     :     0.009085
      f0      :     0.000785  f :     0.008037
      f+1     :     0.001204
      f-1     :     0.001794
      f+2     :     0.001455
      f-2     :     0.001308
      f+3     :     0.000824
      f-3     :     0.000668
      g0      :     0.000044  g :     0.000499
      g+1     :     0.000059
      g-1     :     0.000051
      g+2     :     0.000102
      g-2     :     0.000045
      g+3     :     0.000075
      g-3     :     0.000089
      g+4     :     0.000018
      g-4     :     0.000016
  4 C s       :     3.231649  s :     3.231649
      pz      :     0.906489  p :     2.434711
      px      :     0.649833
      py      :     0.878389
      dz2     :     0.018361  d :     0.184351
      dxz     :     0.042443
      dyz     :     0.025440
      dx2y2   :     0.057685
      dxy     :     0.040421
      f0      :     0.002277  f :     0.029887
      f+1     :     0.002660
      f-1     :     0.002753
      f+2     :     0.004430
      f-2     :     0.003437
      f+3     :     0.007728
      f-3     :     0.006603
      g0      :     0.000227  g :     0.003191
      g+1     :     0.000258
      g-1     :     0.000113
      g+2     :     0.000221
      g-2     :     0.000310
      g+3     :     0.000328
      g-3     :     0.000372
      g+4     :     0.000672
      g-4     :     0.000690
  5 C s       :     3.241053  s :     3.241053
      pz      :     0.672034  p :     2.082451
      px      :     0.685273
      py      :     0.725144
      dz2     :     0.045116  d :     0.133588
      dxz     :     0.020585
      dyz     :     0.024181
      dx2y2   :     0.029817
      dxy     :     0.013888
      f0      :     0.004973  f :     0.021184
      f+1     :     0.002363
      f-1     :     0.003604
      f+2     :     0.004145
      f-2     :     0.002723
      f+3     :     0.001825
      f-3     :     0.001552
      g0      :     0.000199  g :     0.001770
      g+1     :     0.000291
      g-1     :     0.000201
      g+2     :     0.000320
      g-2     :     0.000201
      g+3     :     0.000156
      g-3     :     0.000193
      g+4     :     0.000130
      g-4     :     0.000079
  6 H s       :     0.955362  s :     0.955362
      pz      :     0.011115  p :     0.016476
      px      :    -0.002975
      py      :     0.008336
      dz2     :     0.000262  d :     0.004835
      dxz     :     0.001882
      dyz     :     0.000208
      dx2y2   :     0.000712
      dxy     :     0.001771
      f0      :     0.000044  f :     0.000375
      f+1     :     0.000037
      f-1     :     0.000009
      f+2     :     0.000083
      f-2     :     0.000026
      f+3     :     0.000047
      f-3     :     0.000129
  7 C s       :     3.271306  s :     3.271306
      pz      :     0.826421  p :     2.508617
      px      :     0.852611
      py      :     0.829586
      dz2     :     0.022150  d :     0.116728
      dxz     :     0.027215
      dyz     :     0.015908
      dx2y2   :     0.027394
      dxy     :     0.024061
      f0      :     0.003376  f :     0.018483
      f+1     :     0.001993
      f-1     :     0.002246
      f+2     :     0.003051
      f-2     :     0.003766
      f+3     :     0.002845
      f-3     :     0.001207
      g0      :     0.000116  g :     0.001569
      g+1     :     0.000269
      g-1     :     0.000100
      g+2     :     0.000243
      g-2     :     0.000188
      g+3     :     0.000139
      g-3     :     0.000197
      g+4     :     0.000183
      g-4     :     0.000133
  8 C s       :     3.246452  s :     3.246452
      pz      :     0.888045  p :     2.811595
      px      :     0.972209
      py      :     0.951341
      dz2     :     0.038339  d :     0.112350
      dxz     :     0.017380
      dyz     :     0.016467
      dx2y2   :     0.018869
      dxy     :     0.021294
      f0      :     0.002687  f :     0.013335
      f+1     :     0.001969
      f-1     :     0.001466
      f+2     :     0.002193
      f-2     :     0.002567
      f+3     :     0.001257
      f-3     :     0.001195
      g0      :     0.000100  g :     0.001241
      g+1     :     0.000201
      g-1     :     0.000126
      g+2     :     0.000224
      g-2     :     0.000187
      g+3     :     0.000121
      g-3     :     0.000173
      g+4     :     0.000031
      g-4     :     0.000077
  9 H s       :     0.856846  s :     0.856846
      pz      :     0.008880  p :     0.025875
      px      :     0.007268
      py      :     0.009728
      dz2     :     0.000186  d :     0.003269
      dxz     :     0.001193
      dyz     :     0.000240
      dx2y2   :     0.000828
      dxy     :     0.000821
      f0      :     0.000042  f :     0.000304
      f+1     :     0.000020
      f-1     :     0.000010
      f+2     :     0.000049
      f-2     :     0.000038
      f+3     :     0.000109
      f-3     :     0.000037
 10 C s       :     3.177725  s :     3.177725
      pz      :     0.952394  p :     2.816958
      px      :     0.924595
      py      :     0.939969
      dz2     :     0.017372  d :     0.127036
      dxz     :     0.055354
      dyz     :     0.008546
      dx2y2   :     0.018787
      dxy     :     0.026976
      f0      :     0.002594  f :     0.012559
      f+1     :     0.001256
      f-1     :     0.001095
      f+2     :     0.002177
      f-2     :     0.002103
      f+3     :     0.002275
      f-3     :     0.001060
      g0      :     0.000129  g :     0.001271
      g+1     :     0.000154
      g-1     :     0.000131
      g+2     :     0.000182
      g-2     :     0.000163
      g+3     :     0.000088
      g-3     :     0.000146
      g+4     :     0.000163
      g-4     :     0.000114
 11 H s       :     0.829685  s :     0.829685
      pz      :     0.007211  p :     0.022847
      px      :     0.006578
      py      :     0.009059
      dz2     :     0.000956  d :     0.002897
      dxz     :     0.000308
      dyz     :     0.000573
      dx2y2   :     0.000476
      dxy     :     0.000583
      f0      :     0.000052  f :     0.000285
      f+1     :     0.000061
      f-1     :     0.000020
      f+2     :     0.000037
      f-2     :     0.000064
      f+3     :     0.000024
      f-3     :     0.000028
 12 C s       :     3.196815  s :     3.196815
      pz      :     0.948872  p :     2.797823
      px      :     0.897864
      py      :     0.951087
      dz2     :     0.024373  d :     0.126257
      dxz     :     0.032358
      dyz     :     0.020120
      dx2y2   :     0.030486
      dxy     :     0.018920
      f0      :     0.002044  f :     0.012456
      f+1     :     0.001388
      f-1     :     0.001253
      f+2     :     0.001838
      f-2     :     0.002429
      f+3     :     0.002455
      f-3     :     0.001049
      g0      :     0.000095  g :     0.001251
      g+1     :     0.000237
      g-1     :     0.000040
      g+2     :     0.000184
      g-2     :     0.000148
      g+3     :     0.000117
      g-3     :     0.000141
      g+4     :     0.000170
      g-4     :     0.000119
 13 H s       :     0.839096  s :     0.839096
      pz      :     0.007246  p :     0.023676
      px      :     0.007320
      py      :     0.009110
      dz2     :     0.000965  d :     0.002955
      dxz     :     0.000743
      dyz     :     0.000378
      dx2y2   :     0.000441
      dxy     :     0.000428
      f0      :     0.000084  f :     0.000286
      f+1     :     0.000037
      f-1     :     0.000026
      f+2     :     0.000059
      f-2     :     0.000050
      f+3     :     0.000013
      f-3     :     0.000017
 14 C s       :     3.171623  s :     3.171623
      pz      :     0.921375  p :     2.824200
      px      :     0.950888
      py      :     0.951937
      dz2     :     0.043744  d :     0.123185
      dxz     :     0.020238
      dyz     :     0.016960
      dx2y2   :     0.020444
      dxy     :     0.021799
      f0      :     0.002486  f :     0.012575
      f+1     :     0.001894
      f-1     :     0.001178
      f+2     :     0.002039
      f-2     :     0.002502
      f+3     :     0.001217
      f-3     :     0.001260
      g0      :     0.000103  g :     0.001273
      g+1     :     0.000207
      g-1     :     0.000123
      g+2     :     0.000224
      g-2     :     0.000192
      g+3     :     0.000132
      g-3     :     0.000174
      g+4     :     0.000034
      g-4     :     0.000083
 15 H s       :     0.828201  s :     0.828201
      pz      :     0.007728  p :     0.022912
      px      :     0.006375
      py      :     0.008809
      dz2     :     0.000155  d :     0.002914
      dxz     :     0.001049
      dyz     :     0.000206
      dx2y2   :     0.000747
      dxy     :     0.000757
      f0      :     0.000041  f :     0.000288
      f+1     :     0.000017
      f-1     :     0.000010
      f+2     :     0.000046
      f-2     :     0.000038
      f+3     :     0.000101
      f-3     :     0.000035
 16 C s       :     3.301306  s :     3.301306
      pz      :     0.934793  p :     2.798832
      px      :     0.909333
      py      :     0.954707
      dz2     :     0.014154  d :     0.102260
      dxz     :     0.039872
      dyz     :     0.008225
      dx2y2   :     0.019300
      dxy     :     0.020710
      f0      :     0.002640  f :     0.013536
      f+1     :     0.001539
      f-1     :     0.001028
      f+2     :     0.002318
      f-2     :     0.002502
      f+3     :     0.002426
      f-3     :     0.001083
      g0      :     0.000125  g :     0.001251
      g+1     :     0.000151
      g-1     :     0.000133
      g+2     :     0.000174
      g-2     :     0.000161
      g+3     :     0.000090
      g-3     :     0.000142
      g+4     :     0.000165
      g-4     :     0.000111
 17 H s       :     0.862595  s :     0.862595
      pz      :     0.007209  p :     0.024600
      px      :     0.007248
      py      :     0.010143
      dz2     :     0.000951  d :     0.003094
      dxz     :     0.000327
      dyz     :     0.000639
      dx2y2   :     0.000589
      dxy     :     0.000587
      f0      :     0.000058  f :     0.000296
      f+1     :     0.000052
      f-1     :     0.000020
      f+2     :     0.000046
      f-2     :     0.000064
      f+3     :     0.000028
      f-3     :     0.000027
 18 C s       :     3.242002  s :     3.242002
      pz      :     0.851252  p :     2.514130
      px      :     0.919714
      py      :     0.743164
      dz2     :     0.039332  d :     0.147685
      dxz     :     0.022876
      dyz     :     0.027252
      dx2y2   :     0.022664
      dxy     :     0.035560
      f0      :     0.002812  f :     0.024367
      f+1     :     0.002555
      f-1     :     0.004864
      f+2     :     0.001866
      f-2     :     0.004184
      f+3     :     0.005217
      f-3     :     0.002870
      g0      :     0.000274  g :     0.001972
      g+1     :     0.000160
      g-1     :     0.000287
      g+2     :     0.000170
      g-2     :     0.000153
      g+3     :     0.000157
      g-3     :     0.000251
      g+4     :     0.000270
      g-4     :     0.000250
 19 C s       :     3.178993  s :     3.178993
      pz      :     1.021758  p :     3.018786
      px      :     0.978770
      py      :     1.018258
      dz2     :     0.012577  d :     0.069051
      dxz     :     0.011338
      dyz     :     0.014669
      dx2y2   :     0.013899
      dxy     :     0.016568
      f0      :     0.001229  f :     0.006620
      f+1     :     0.000604
      f-1     :     0.000754
      f+2     :     0.000214
      f-2     :     0.000930
      f+3     :     0.001433
      f-3     :     0.001456
      g0      :     0.000073  g :     0.000777
      g+1     :     0.000087
      g-1     :     0.000079
      g+2     :     0.000055
      g-2     :     0.000074
      g+3     :     0.000016
      g-3     :     0.000103
      g+4     :     0.000132
      g-4     :     0.000159
 20 H s       :     0.863628  s :     0.863628
      pz      :     0.010266  p :     0.026843
      px      :     0.007259
      py      :     0.009318
      dz2     :     0.000535  d :     0.003973
      dxz     :     0.000742
      dyz     :     0.000671
      dx2y2   :     0.001530
      dxy     :     0.000494
      f0      :     0.000023  f :     0.000384
      f+1     :     0.000057
      f-1     :     0.000048
      f+2     :     0.000021
      f-2     :     0.000070
      f+3     :     0.000101
      f-3     :     0.000064
 21 H s       :     0.869455  s :     0.869455
      pz      :     0.009289  p :     0.026156
      px      :     0.008178
      py      :     0.008689
      dz2     :     0.001192  d :     0.003909
      dxz     :     0.000438
      dyz     :     0.000548
      dx2y2   :     0.000546
      dxy     :     0.001185
      f0      :     0.000033  f :     0.000384
      f+1     :     0.000002
      f-1     :     0.000138
      f+2     :     0.000018
      f-2     :     0.000074
      f+3     :     0.000085
      f-3     :     0.000034
 22 H s       :     0.881896  s :     0.881896
      pz      :     0.007922  p :     0.028036
      px      :     0.009653
      py      :     0.010460
      dz2     :     0.000409  d :     0.003809
      dxz     :     0.001485
      dyz     :     0.001544
      dx2y2   :     0.000144
      dxy     :     0.000227
      f0      :     0.000065  f :     0.000377
      f+1     :     0.000108
      f-1     :     0.000120
      f+2     :     0.000033
      f-2     :     0.000045
      f+3     :     0.000002
      f-3     :     0.000002
 23 C s       :     3.166577  s :     3.166577
      pz      :     0.963478  p :     3.022889
      px      :     1.029698
      py      :     1.029713
      dz2     :     0.014246  d :     0.070566
      dxz     :     0.009721
      dyz     :     0.019796
      dx2y2   :     0.010129
      dxy     :     0.016674
      f0      :     0.001921  f :     0.006606
      f+1     :     0.000888
      f-1     :     0.001670
      f+2     :     0.000246
      f-2     :     0.000645
      f+3     :     0.000201
      f-3     :     0.001035
      g0      :     0.000180  g :     0.000764
      g+1     :     0.000107
      g-1     :     0.000172
      g+2     :     0.000067
      g-2     :     0.000062
      g+3     :     0.000021
      g-3     :     0.000080
      g+4     :     0.000036
      g-4     :     0.000039
 24 H s       :     0.858875  s :     0.858875
      pz      :     0.009428  p :     0.027081
      px      :     0.007723
      py      :     0.009929
      dz2     :     0.000226  d :     0.003978
      dxz     :     0.001274
      dyz     :     0.000359
      dx2y2   :     0.001115
      dxy     :     0.001003
      f0      :     0.000053  f :     0.000385
      f+1     :     0.000029
      f-1     :     0.000018
      f+2     :     0.000033
      f-2     :     0.000064
      f+3     :     0.000156
      f-3     :     0.000033
 25 H s       :     0.844451  s :     0.844451
      pz      :     0.007836  p :     0.026441
      px      :     0.010371
      py      :     0.008235
      dz2     :     0.001214  d :     0.003851
      dxz     :     0.000492
      dyz     :     0.000597
      dx2y2   :     0.000384
      dxy     :     0.001165
      f0      :     0.000033  f :     0.000380
      f+1     :     0.000004
      f-1     :     0.000135
      f+2     :     0.000019
      f-2     :     0.000096
      f+3     :     0.000078
      f-3     :     0.000016
 26 H s       :     0.860255  s :     0.860255
      pz      :     0.007686  p :     0.026376
      px      :     0.009411
      py      :     0.009280
      dz2     :     0.000446  d :     0.003828
      dxz     :     0.000692
      dyz     :     0.000717
      dx2y2   :     0.001594
      dxy     :     0.000379
      f0      :     0.000023  f :     0.000377
      f+1     :     0.000046
      f-1     :     0.000050
      f+2     :     0.000034
      f-2     :     0.000063
      f+3     :     0.000110
      f-3     :     0.000050
 27 C s       :     3.171939  s :     3.171939
      pz      :     0.999940  p :     2.986419
      px      :     0.971652
      py      :     1.014827
      dz2     :     0.013484  d :     0.064901
      dxz     :     0.008705
      dyz     :     0.014641
      dx2y2   :     0.017613
      dxy     :     0.010459
      f0      :     0.001339  f :     0.006454
      f+1     :     0.000612
      f-1     :     0.000979
      f+2     :     0.000062
      f-2     :     0.000650
      f+3     :     0.001640
      f-3     :     0.001174
      g0      :     0.000097  g :     0.000741
      g+1     :     0.000059
      g-1     :     0.000102
      g+2     :     0.000011
      g-2     :     0.000052
      g+3     :     0.000073
      g-3     :     0.000087
      g+4     :     0.000148
      g-4     :     0.000111
 28 H s       :     0.854981  s :     0.854981
      pz      :     0.008995  p :     0.025927
      px      :     0.008859
      py      :     0.008073
      dz2     :     0.001019  d :     0.004050
      dxz     :     0.000262
      dyz     :     0.000797
      dx2y2   :     0.000850
      dxy     :     0.001121
      f0      :     0.000010  f :     0.000401
      f+1     :     0.000006
      f-1     :     0.000151
      f+2     :     0.000040
      f-2     :     0.000039
      f+3     :     0.000081
      f-3     :     0.000074
 29 H s       :     0.879592  s :     0.879592
      pz      :     0.008901  p :     0.025876
      px      :     0.007475
      py      :     0.009500
      dz2     :     0.000560  d :     0.003954
      dxz     :     0.001154
      dyz     :     0.000220
      dx2y2   :     0.001095
      dxy     :     0.000925
      f0      :     0.000022  f :     0.000381
      f+1     :     0.000094
      f-1     :     0.000013
      f+2     :     0.000060
      f-2     :     0.000025
      f+3     :     0.000103
      f-3     :     0.000065
 30 H s       :     0.882615  s :     0.882615
      pz      :     0.010121  p :     0.030681
      px      :     0.011387
      py      :     0.009173
      dz2     :     0.000415  d :     0.004081
      dxz     :     0.001749
      dyz     :     0.001740
      dx2y2   :     0.000063
      dxy     :     0.000114
      f0      :     0.000044  f :     0.000387
      f+1     :     0.000151
      f-1     :     0.000161
      f+2     :     0.000008
      f-2     :     0.000022
      f+3     :     0.000001
      f-3     :     0.000001
 31 C s       :     3.259050  s :     3.259050
      pz      :     0.779566  p :     2.380908
      px      :     0.883519
      py      :     0.717823
      dz2     :     0.022321  d :     0.123040
      dxz     :     0.022422
      dyz     :     0.025362
      dx2y2   :     0.028456
      dxy     :     0.024479
      f0      :     0.002724  f :     0.023867
      f+1     :     0.001254
      f-1     :     0.005197
      f+2     :     0.002947
      f-2     :     0.005270
      f+3     :     0.003541
      f-3     :     0.002935
      g0      :     0.000217  g :     0.002023
      g+1     :     0.000166
      g-1     :     0.000203
      g+2     :     0.000260
      g-2     :     0.000215
      g+3     :     0.000288
      g-3     :     0.000293
      g+4     :     0.000199
      g-4     :     0.000182
 32 C s       :     3.310944  s :     3.310944
      pz      :     0.815788  p :     2.557090
      px      :     0.867362
      py      :     0.873940
      dz2     :     0.022393  d :     0.096941
      dxz     :     0.016524
      dyz     :     0.021078
      dx2y2   :     0.019051
      dxy     :     0.017895
      f0      :     0.002203  f :     0.018298
      f+1     :     0.001736
      f-1     :     0.003955
      f+2     :     0.002409
      f-2     :     0.003232
      f+3     :     0.002811
      f-3     :     0.001952
      g0      :     0.000165  g :     0.001481
      g+1     :     0.000190
      g-1     :     0.000149
      g+2     :     0.000160
      g-2     :     0.000162
      g+3     :     0.000185
      g-3     :     0.000218
      g+4     :     0.000147
      g-4     :     0.000105
 33 C s       :     3.209238  s :     3.209238
      pz      :     0.932299  p :     2.739052
      px      :     0.924854
      py      :     0.881899
      dz2     :     0.026119  d :     0.111783
      dxz     :     0.017499
      dyz     :     0.016134
      dx2y2   :     0.026732
      dxy     :     0.025298
      f0      :     0.000536  f :     0.013534
      f+1     :     0.001566
      f-1     :     0.003322
      f+2     :     0.001574
      f-2     :     0.002247
      f+3     :     0.002568
      f-3     :     0.001720
      g0      :     0.000111  g :     0.001244
      g+1     :     0.000090
      g-1     :     0.000140
      g+2     :     0.000096
      g-2     :     0.000151
      g+3     :     0.000189
      g-3     :     0.000161
      g+4     :     0.000140
      g-4     :     0.000166
 34 H s       :     0.876489  s :     0.876489
      pz      :     0.010026  p :     0.032843
      px      :     0.010923
      py      :     0.011894
      dz2     :     0.001085  d :     0.003799
      dxz     :     0.000483
      dyz     :     0.001224
      dx2y2   :     0.000426
      dxy     :     0.000581
      f0      :     0.000103  f :     0.000326
      f+1     :     0.000023
      f-1     :     0.000061
      f+2     :     0.000051
      f-2     :     0.000067
      f+3     :     0.000013
      f-3     :     0.000009
 35 C s       :     3.186810  s :     3.186810
      pz      :     0.934905  p :     2.851918
      px      :     0.955600
      py      :     0.961414
      dz2     :     0.019735  d :     0.128965
      dxz     :     0.025253
      dyz     :     0.039287
      dx2y2   :     0.033204
      dxy     :     0.011487
      f0      :     0.002085  f :     0.012695
      f+1     :     0.001072
      f-1     :     0.002303
      f+2     :     0.001711
      f-2     :     0.002317
      f+3     :     0.001712
      f-3     :     0.001496
      g0      :     0.000175  g :     0.001249
      g+1     :     0.000172
      g-1     :     0.000097
      g+2     :     0.000120
      g-2     :     0.000177
      g+3     :     0.000132
      g-3     :     0.000152
      g+4     :     0.000097
      g-4     :     0.000127
 36 H s       :     0.847223  s :     0.847223
      pz      :     0.008045  p :     0.023814
      px      :     0.009259
      py      :     0.006510
      dz2     :     0.000782  d :     0.003002
      dxz     :     0.000399
      dyz     :     0.000487
      dx2y2   :     0.000477
      dxy     :     0.000858
      f0      :     0.000014  f :     0.000294
      f+1     :     0.000006
      f-1     :     0.000098
      f+2     :     0.000018
      f-2     :     0.000068
      f+3     :     0.000051
      f-3     :     0.000038
 37 C s       :     3.189453  s :     3.189453
      pz      :     0.920677  p :     2.808693
      px      :     0.937503
      py      :     0.950512
      dz2     :     0.034113  d :     0.127059
      dxz     :     0.013799
      dyz     :     0.036540
      dx2y2   :     0.011737
      dxy     :     0.030870
      f0      :     0.001769  f :     0.012511
      f+1     :     0.000828
      f-1     :     0.003107
      f+2     :     0.001449
      f-2     :     0.002473
      f+3     :     0.001761
      f-3     :     0.001124
      g0      :     0.000153  g :     0.001264
      g+1     :     0.000160
      g-1     :     0.000143
      g+2     :     0.000180
      g-2     :     0.000135
      g+3     :     0.000163
      g-3     :     0.000174
      g+4     :     0.000098
      g-4     :     0.000058
 38 H s       :     0.838462  s :     0.838462
      pz      :     0.007860  p :     0.022240
      px      :     0.007875
      py      :     0.006506
      dz2     :     0.000417  d :     0.002861
      dxz     :     0.000511
      dyz     :     0.000522
      dx2y2   :     0.001080
      dxy     :     0.000331
      f0      :     0.000014  f :     0.000288
      f+1     :     0.000041
      f-1     :     0.000037
      f+2     :     0.000034
      f-2     :     0.000042
      f+3     :     0.000056
      f-3     :     0.000063
 39 C s       :     3.224219  s :     3.224219
      pz      :     0.932854  p :     2.783282
      px      :     0.957687
      py      :     0.892741
      dz2     :     0.021069  d :     0.100678
      dxz     :     0.018547
      dyz     :     0.014858
      dx2y2   :     0.029119
      dxy     :     0.017085
      f0      :     0.000681  f :     0.013474
      f+1     :     0.001353
      f-1     :     0.003185
      f+2     :     0.001383
      f-2     :     0.002447
      f+3     :     0.002484
      f-3     :     0.001941
      g0      :     0.000106  g :     0.001228
      g+1     :     0.000078
      g-1     :     0.000144
      g+2     :     0.000123
      g-2     :     0.000131
      g+3     :     0.000189
      g-3     :     0.000153
      g+4     :     0.000142
      g-4     :     0.000161
 40 H s       :     0.900802  s :     0.900802
      pz      :     0.011105  p :     0.033642
      px      :     0.011519
      py      :     0.011018
      dz2     :     0.000988  d :     0.003774
      dxz     :     0.000782
      dyz     :     0.001011
      dx2y2   :     0.000530
      dxy     :     0.000463
      f0      :     0.000107  f :     0.000332
      f+1     :     0.000027
      f-1     :     0.000048
      f+2     :     0.000057
      f-2     :     0.000069
      f+3     :     0.000012
      f-3     :     0.000012
 41 C s       :     3.276553  s :     3.276553
      pz      :     0.910374  p :     2.723144
      px      :     0.874074
      py      :     0.938696
      dz2     :     0.020700  d :     0.117225
      dxz     :     0.032599
      dyz     :     0.024014
      dx2y2   :     0.022452
      dxy     :     0.017461
      f0      :     0.002617  f :     0.019470
      f+1     :     0.003007
      f-1     :     0.002131
      f+2     :     0.002842
      f-2     :     0.004007
      f+3     :     0.002205
      f-3     :     0.002661
      g0      :     0.000128  g :     0.001613
      g+1     :     0.000209
      g-1     :     0.000115
      g+2     :     0.000157
      g-2     :     0.000251
      g+3     :     0.000242
      g-3     :     0.000206
      g+4     :     0.000149
      g-4     :     0.000156
 42 C s       :     3.189633  s :     3.189633
      pz      :     0.923982  p :     2.905367
      px      :     0.974802
      py      :     1.006584
      dz2     :     0.015282  d :     0.063156
      dxz     :     0.012083
      dyz     :     0.010962
      dx2y2   :     0.004933
      dxy     :     0.019896
      f0      :     0.000990  f :     0.006594
      f+1     :     0.001510
      f-1     :     0.000535
      f+2     :     0.000722
      f-2     :     0.001716
      f+3     :     0.000527
      f-3     :     0.000595
      g0      :     0.000053  g :     0.000723
      g+1     :     0.000123
      g-1     :     0.000071
      g+2     :     0.000103
      g-2     :     0.000093
      g+3     :     0.000096
      g-3     :     0.000080
      g+4     :     0.000063
      g-4     :     0.000042
 43 H s       :     0.869049  s :     0.869049
      pz      :     0.009871  p :     0.025903
      px      :     0.007516
      py      :     0.008515
      dz2     :     0.000226  d :     0.003918
      dxz     :     0.000511
      dyz     :     0.001220
      dx2y2   :     0.001144
      dxy     :     0.000817
      f0      :     0.000053  f :     0.000390
      f+1     :     0.000017
      f-1     :     0.000029
      f+2     :     0.000041
      f-2     :     0.000087
      f+3     :     0.000028
      f-3     :     0.000135
 44 H s       :     0.891807  s :     0.891807
      pz      :     0.010517  p :     0.027744
      px      :     0.006749
      py      :     0.010478
      dz2     :     0.000687  d :     0.004106
      dxz     :     0.000791
      dyz     :     0.000530
      dx2y2   :     0.001441
      dxy     :     0.000656
      f0      :     0.000017  f :     0.000395
      f+1     :     0.000066
      f-1     :     0.000047
      f+2     :     0.000051
      f-2     :     0.000042
      f+3     :     0.000071
      f-3     :     0.000102
 45 H s       :     0.918327  s :     0.918327
      pz      :     0.011890  p :     0.039560
      px      :     0.015288
      py      :     0.012382
      dz2     :     0.001588  d :     0.004653
      dxz     :     0.000855
      dyz     :     0.001181
      dx2y2   :     0.000550
      dxy     :     0.000479
      f0      :     0.000130  f :     0.000398
      f+1     :     0.000055
      f-1     :     0.000068
      f+2     :     0.000074
      f-2     :     0.000050
      f+3     :     0.000016
      f-3     :     0.000004
 46 C s       :     3.164318  s :     3.164318
      pz      :     0.999626  p :     2.939249
      px      :     1.004432
      py      :     0.935191
      dz2     :     0.007212  d :     0.067294
      dxz     :     0.018247
      dyz     :     0.012490
      dx2y2   :     0.011355
      dxy     :     0.017989
      f0      :     0.000536  f :     0.006590
      f+1     :     0.000801
      f-1     :     0.000515
      f+2     :     0.000798
      f-2     :     0.001978
      f+3     :     0.000946
      f-3     :     0.001016
      g0      :     0.000058  g :     0.000732
      g+1     :     0.000039
      g-1     :     0.000078
      g+2     :     0.000051
      g-2     :     0.000089
      g+3     :     0.000157
      g-3     :     0.000072
      g+4     :     0.000089
      g-4     :     0.000097
 47 H s       :     0.941273  s :     0.941273
      pz      :     0.014066  p :     0.039444
      px      :     0.013941
      py      :     0.011436
      dz2     :     0.001260  d :     0.004415
      dxz     :     0.000687
      dyz     :     0.000721
      dx2y2   :     0.000979
      dxy     :     0.000768
      f0      :     0.000063  f :     0.000391
      f+1     :     0.000034
      f-1     :     0.000065
      f+2     :     0.000119
      f-2     :     0.000041
      f+3     :     0.000042
      f-3     :     0.000029
 48 H s       :     0.881111  s :     0.881111
      pz      :     0.009149  p :     0.026876
      px      :     0.009962
      py      :     0.007765
      dz2     :     0.000558  d :     0.003987
      dxz     :     0.000873
      dyz     :     0.000619
      dx2y2   :     0.001284
      dxy     :     0.000653
      f0      :     0.000017  f :     0.000392
      f+1     :     0.000068
      f-1     :     0.000042
      f+2     :     0.000056
      f-2     :     0.000061
      f+3     :     0.000091
      f-3     :     0.000056
 49 H s       :     0.853494  s :     0.853494
      pz      :     0.006693  p :     0.025976
      px      :     0.010208
      py      :     0.009075
      dz2     :     0.001317  d :     0.003892
      dxz     :     0.000499
      dyz     :     0.000811
      dx2y2   :     0.000563
      dxy     :     0.000702
      f0      :     0.000087  f :     0.000384
      f+1     :     0.000073
      f-1     :     0.000037
      f+2     :     0.000056
      f-2     :     0.000070
      f+3     :     0.000024
      f-3     :     0.000038
 50 C s       :     3.148883  s :     3.148883
      pz      :     0.972889  p :     3.013477
      px      :     1.006760
      py      :     1.033828
      dz2     :     0.018351  d :     0.073034
      dxz     :     0.017550
      dyz     :     0.009212
      dx2y2   :     0.006811
      dxy     :     0.021110
      f0      :     0.001067  f :     0.006633
      f+1     :     0.001590
      f-1     :     0.000581
      f+2     :     0.000764
      f-2     :     0.001353
      f+3     :     0.000928
      f-3     :     0.000351
      g0      :     0.000061  g :     0.000766
      g+1     :     0.000145
      g-1     :     0.000078
      g+2     :     0.000102
      g-2     :     0.000159
      g+3     :     0.000060
      g-3     :     0.000073
      g+4     :     0.000047
      g-4     :     0.000042
 51 H s       :     0.869193  s :     0.869193
      pz      :     0.009611  p :     0.024944
      px      :     0.006632
      py      :     0.008701
      dz2     :     0.000339  d :     0.003901
      dxz     :     0.000481
      dyz     :     0.000998
      dx2y2   :     0.001100
      dxy     :     0.000983
      f0      :     0.000042  f :     0.000392
      f+1     :     0.000020
      f-1     :     0.000044
      f+2     :     0.000029
      f-2     :     0.000067
      f+3     :     0.000043
      f-3     :     0.000148
 52 H s       :     0.866760  s :     0.866760
      pz      :     0.004131  p :     0.024322
      px      :     0.010081
      py      :     0.010110
      dz2     :     0.001320  d :     0.003846
      dxz     :     0.000460
      dyz     :     0.000898
      dx2y2   :     0.000347
      dxy     :     0.000821
      f0      :     0.000105  f :     0.000389
      f+1     :     0.000057
      f-1     :     0.000048
      f+2     :     0.000033
      f-2     :     0.000108
      f+3     :     0.000007
      f-3     :     0.000029
 53 H s       :     0.868758  s :     0.868758
      pz      :     0.008958  p :     0.027327
      px      :     0.008833
      py      :     0.009537
      dz2     :     0.000369  d :     0.004092
      dxz     :     0.000947
      dyz     :     0.000743
      dx2y2   :     0.001562
      dxy     :     0.000471
      f0      :     0.000040  f :     0.000395
      f+1     :     0.000043
      f-1     :     0.000029
      f+2     :     0.000045
      f-2     :     0.000079
      f+3     :     0.000065
      f-3     :     0.000094
 54 C s       :     3.128905  s :     3.128905
      pz      :     0.651904  p :     2.106320
      px      :     0.780849
      py      :     0.673567
      dz2     :     0.065761  d :     0.265072
      dxz     :     0.072076
      dyz     :     0.057623
      dx2y2   :     0.031235
      dxy     :     0.038377
      f0      :     0.008114  f :     0.036284
      f+1     :     0.005585
      f-1     :     0.003788
      f+2     :     0.008645
      f-2     :     0.004699
      f+3     :     0.002231
      f-3     :     0.003223
      g0      :     0.000672  g :     0.004480
      g+1     :     0.000789
      g-1     :     0.000380
      g+2     :     0.000763
      g-2     :     0.000693
      g+3     :     0.000495
      g-3     :     0.000367
      g+4     :     0.000168
      g-4     :     0.000153
 55 C s       :     3.260002  s :     3.260002
      pz      :     0.876258  p :     2.557374
      px      :     0.708224
      py      :     0.972891
      dz2     :     0.034020  d :     0.113817
      dxz     :     0.023783
      dyz     :     0.021752
      dx2y2   :     0.020255
      dxy     :     0.014007
      f0      :     0.003124  f :     0.017494
      f+1     :     0.002706
      f-1     :     0.001792
      f+2     :     0.004302
      f-2     :     0.001569
      f+3     :     0.001800
      f-3     :     0.002201
      g0      :     0.000179  g :     0.001548
      g+1     :     0.000307
      g-1     :     0.000114
      g+2     :     0.000212
      g-2     :     0.000224
      g+3     :     0.000175
      g-3     :     0.000131
      g+4     :     0.000116
      g-4     :     0.000090
 56 C s       :     3.258773  s :     3.258773
      pz      :     0.920521  p :     2.736599
      px      :     0.906470
      py      :     0.909609
      dz2     :     0.015696  d :     0.102152
      dxz     :     0.039935
      dyz     :     0.012233
      dx2y2   :     0.010596
      dxy     :     0.023692
      f0      :     0.002682  f :     0.013293
      f+1     :     0.001741
      f-1     :     0.001372
      f+2     :     0.003012
      f-2     :     0.001231
      f+3     :     0.000839
      f-3     :     0.002415
      g0      :     0.000186  g :     0.001248
      g+1     :     0.000230
      g-1     :     0.000058
      g+2     :     0.000178
      g-2     :     0.000163
      g+3     :     0.000111
      g-3     :     0.000086
      g+4     :     0.000100
      g-4     :     0.000136
 57 H s       :     0.844071  s :     0.844071
      pz      :     0.010610  p :     0.028594
      px      :     0.008446
      py      :     0.009537
      dz2     :     0.001249  d :     0.003465
      dxz     :     0.000421
      dyz     :     0.000590
      dx2y2   :     0.000753
      dxy     :     0.000452
      f0      :     0.000049  f :     0.000309
      f+1     :     0.000062
      f-1     :     0.000039
      f+2     :     0.000077
      f-2     :     0.000024
      f+3     :     0.000039
      f-3     :     0.000019
 58 C s       :     3.180678  s :     3.180678
      pz      :     0.966647  p :     2.815317
      px      :     0.902387
      py      :     0.946282
      dz2     :     0.030751  d :     0.123656
      dxz     :     0.040131
      dyz     :     0.009503
      dx2y2   :     0.017004
      dxy     :     0.026267
      f0      :     0.001836  f :     0.012514
      f+1     :     0.001904
      f-1     :     0.001364
      f+2     :     0.003020
      f-2     :     0.000943
      f+3     :     0.001103
      f-3     :     0.002344
      g0      :     0.000105  g :     0.001270
      g+1     :     0.000248
      g-1     :     0.000061
      g+2     :     0.000172
      g-2     :     0.000154
      g+3     :     0.000160
      g-3     :     0.000116
      g+4     :     0.000104
      g-4     :     0.000150
 59 H s       :     0.824248  s :     0.824248
      pz      :     0.006557  p :     0.022878
      px      :     0.006493
      py      :     0.009828
      dz2     :     0.000808  d :     0.002858
      dxz     :     0.000668
      dyz     :     0.000767
      dx2y2   :     0.000336
      dxy     :     0.000279
      f0      :     0.000096  f :     0.000283
      f+1     :     0.000036
      f-1     :     0.000038
      f+2     :     0.000061
      f-2     :     0.000038
      f+3     :     0.000007
      f-3     :     0.000007
 60 C s       :     3.204094  s :     3.204094
      pz      :     0.893965  p :     2.740419
      px      :     0.946353
      py      :     0.900101
      dz2     :     0.043153  d :     0.122905
      dxz     :     0.021170
      dyz     :     0.023676
      dx2y2   :     0.026108
      dxy     :     0.008798
      f0      :     0.002578  f :     0.012353
      f+1     :     0.001889
      f-1     :     0.001512
      f+2     :     0.002988
      f-2     :     0.001162
      f+3     :     0.001310
      f-3     :     0.000914
      g0      :     0.000159  g :     0.001267
      g+1     :     0.000261
      g-1     :     0.000098
      g+2     :     0.000181
      g-2     :     0.000212
      g+3     :     0.000161
      g-3     :     0.000102
      g+4     :     0.000068
      g-4     :     0.000025
 61 H s       :     0.828069  s :     0.828069
      pz      :     0.007531  p :     0.022758
      px      :     0.005980
      py      :     0.009247
      dz2     :     0.000225  d :     0.002839
      dxz     :     0.001126
      dyz     :     0.000083
      dx2y2   :     0.000255
      dxy     :     0.001151
      f0      :     0.000031  f :     0.000277
      f+1     :     0.000038
      f-1     :     0.000005
      f+2     :     0.000062
      f-2     :     0.000016
      f+3     :     0.000019
      f-3     :     0.000106
 62 C s       :     3.188942  s :     3.188942
      pz      :     0.934445  p :     2.798315
      px      :     0.917554
      py      :     0.946315
      dz2     :     0.016764  d :     0.121233
      dxz     :     0.058863
      dyz     :     0.012250
      dx2y2   :     0.009816
      dxy     :     0.023541
      f0      :     0.002602  f :     0.012520
      f+1     :     0.001479
      f-1     :     0.001440
      f+2     :     0.002819
      f-2     :     0.001145
      f+3     :     0.000768
      f-3     :     0.002267
      g0      :     0.000191  g :     0.001267
      g+1     :     0.000234
      g-1     :     0.000068
      g+2     :     0.000181
      g-2     :     0.000163
      g+3     :     0.000111
      g-3     :     0.000085
      g+4     :     0.000100
      g-4     :     0.000135
 63 H s       :     0.827008  s :     0.827008
      pz      :     0.007549  p :     0.023501
      px      :     0.006493
      py      :     0.009459
      dz2     :     0.000983  d :     0.002901
      dxz     :     0.000357
      dyz     :     0.000469
      dx2y2   :     0.000650
      dxy     :     0.000441
      f0      :     0.000048  f :     0.000284
      f+1     :     0.000054
      f-1     :     0.000028
      f+2     :     0.000074
      f-2     :     0.000024
      f+3     :     0.000038
      f-3     :     0.000019
 64 C s       :     3.253003  s :     3.253003
      pz      :     0.933345  p :     2.732951
      px      :     0.878986
      py      :     0.920620
      dz2     :     0.022534  d :     0.099107
      dxz     :     0.030214
      dyz     :     0.008022
      dx2y2   :     0.014377
      dxy     :     0.023959
      f0      :     0.001729  f :     0.012888
      f+1     :     0.002266
      f-1     :     0.001114
      f+2     :     0.002970
      f-2     :     0.001067
      f+3     :     0.001225
      f-3     :     0.002517
      g0      :     0.000103  g :     0.001256
      g+1     :     0.000239
      g-1     :     0.000056
      g+2     :     0.000170
      g-2     :     0.000143
      g+3     :     0.000166
      g-3     :     0.000122
      g+4     :     0.000106
      g-4     :     0.000151
 65 H s       :     0.840486  s :     0.840486
      pz      :     0.008488  p :     0.025733
      px      :     0.009036
      py      :     0.008210
      dz2     :     0.001077  d :     0.003194
      dxz     :     0.000656
      dyz     :     0.000722
      dx2y2   :     0.000444
      dxy     :     0.000295
      f0      :     0.000104  f :     0.000299
      f+1     :     0.000032
      f-1     :     0.000049
      f+2     :     0.000063
      f-2     :     0.000036
      f+3     :     0.000008
      f-3     :     0.000008
 66 H s       :     0.795265  s :     0.795265
      pz      :     0.020727  p :     0.077214
      px      :     0.033682
      py      :     0.022806
      dz2     :     0.002581  d :     0.010091
      dxz     :     0.001450
      dyz     :     0.001541
      dx2y2   :     0.001566
      dxy     :     0.002953
      f0      :     0.000041  f :     0.000907
      f+1     :     0.000027
      f-1     :     0.000251
      f+2     :     0.000106
      f-2     :     0.000195
      f+3     :     0.000177
      f-3     :     0.000109
 67 O s       :     3.826324  s :     3.826324
      pz      :     1.497395  p :     4.644738
      px      :     1.786367
      py      :     1.360976
      dz2     :     0.003116  d :     0.033378
      dxz     :     0.000832
      dyz     :     0.011521
      dx2y2   :     0.009479
      dxy     :     0.008430
      f0      :     0.000416  f :     0.003611
      f+1     :     0.000046
      f-1     :     0.000429
      f+2     :     0.000782
      f-2     :     0.000166
      f+3     :     0.000857
      f-3     :     0.000914
      g0      :     0.000013  g :     0.000197
      g+1     :     0.000002
      g-1     :     0.000035
      g+2     :     0.000026
      g-2     :     0.000007
      g+3     :     0.000010
      g-3     :     0.000022
      g+4     :     0.000046
      g-4     :     0.000037
 68 C s       :     3.124937  s :     3.124937
      pz      :     0.693423  p :     2.129477
      px      :     0.752052
      py      :     0.684001
      dz2     :     0.021199  d :     0.255707
      dxz     :     0.027521
      dyz     :     0.068380
      dx2y2   :     0.047346
      dxy     :     0.091261
      f0      :     0.002905  f :     0.032199
      f+1     :     0.002572
      f-1     :     0.002325
      f+2     :     0.004403
      f-2     :     0.003852
      f+3     :     0.009871
      f-3     :     0.006270
      g0      :     0.000283  g :     0.004367
      g+1     :     0.000153
      g-1     :     0.000460
      g+2     :     0.000219
      g-2     :     0.000429
      g+3     :     0.000305
      g-3     :     0.000584
      g+4     :     0.000928
      g-4     :     0.001006
 69 C s       :     3.246368  s :     3.246368
      pz      :     0.970948  p :     2.601495
      px      :     0.775258
      py      :     0.855289
      dz2     :     0.007951  d :     0.117619
      dxz     :     0.011614
      dyz     :     0.024667
      dx2y2   :     0.035132
      dxy     :     0.038255
      f0      :     0.002043  f :     0.017141
      f+1     :     0.002058
      f-1     :     0.001247
      f+2     :     0.002223
      f-2     :     0.001462
      f+3     :     0.005875
      f-3     :     0.002234
      g0      :     0.000084  g :     0.001536
      g+1     :     0.000064
      g-1     :     0.000104
      g+2     :     0.000086
      g-2     :     0.000139
      g+3     :     0.000106
      g-3     :     0.000254
      g+4     :     0.000308
      g-4     :     0.000391
 70 C s       :     3.219181  s :     3.219181
      pz      :     0.906852  p :     2.736862
      px      :     0.881300
      py      :     0.948711
      dz2     :     0.008550  d :     0.100048
      dxz     :     0.021655
      dyz     :     0.007550
      dx2y2   :     0.041044
      dxy     :     0.021248
      f0      :     0.001285  f :     0.012725
      f+1     :     0.001721
      f-1     :     0.001159
      f+2     :     0.001174
      f-2     :     0.001536
      f+3     :     0.004379
      f-3     :     0.001471
      g0      :     0.000082  g :     0.001249
      g+1     :     0.000078
      g-1     :     0.000039
      g+2     :     0.000052
      g-2     :     0.000143
      g+3     :     0.000081
      g-3     :     0.000205
      g+4     :     0.000295
      g-4     :     0.000275
 71 H s       :     0.842434  s :     0.842434
      pz      :     0.009816  p :     0.027601
      px      :     0.009822
      py      :     0.007962
      dz2     :     0.000144  d :     0.003372
      dxz     :     0.000122
      dyz     :     0.001233
      dx2y2   :     0.000633
      dxy     :     0.001241
      f0      :     0.000047  f :     0.000305
      f+1     :     0.000007
      f-1     :     0.000023
      f+2     :     0.000072
      f-2     :     0.000014
      f+3     :     0.000096
      f-3     :     0.000046
 72 C s       :     3.200095  s :     3.200095
      pz      :     0.953554  p :     2.808154
      px      :     0.940428
      py      :     0.914171
      dz2     :     0.003527  d :     0.123119
      dxz     :     0.014285
      dyz     :     0.019439
      dx2y2   :     0.024088
      dxy     :     0.061780
      f0      :     0.001781  f :     0.012460
      f+1     :     0.001114
      f-1     :     0.000903
      f+2     :     0.002038
      f-2     :     0.000987
      f+3     :     0.004374
      f-3     :     0.001262
      g0      :     0.000063  g :     0.001271
      g+1     :     0.000066
      g-1     :     0.000086
      g+2     :     0.000096
      g-2     :     0.000060
      g+3     :     0.000058
      g-3     :     0.000208
      g+4     :     0.000328
      g-4     :     0.000306
 73 H s       :     0.828191  s :     0.828191
      pz      :     0.009915  p :     0.023417
      px      :     0.006503
      py      :     0.006999
      dz2     :     0.000384  d :     0.002876
      dxz     :     0.000607
      dyz     :     0.000426
      dx2y2   :     0.001080
      dxy     :     0.000379
      f0      :     0.000015  f :     0.000282
      f+1     :     0.000053
      f-1     :     0.000031
      f+2     :     0.000029
      f-2     :     0.000038
      f+3     :     0.000081
      f-3     :     0.000034
 74 C s       :     3.195060  s :     3.195060
      pz      :     0.914987  p :     2.755769
      px      :     0.938683
      py      :     0.902099
      dz2     :     0.006999  d :     0.123408
      dxz     :     0.008430
      dyz     :     0.025152
      dx2y2   :     0.040611
      dxy     :     0.042216
      f0      :     0.001416  f :     0.012326
      f+1     :     0.001428
      f-1     :     0.001134
      f+2     :     0.001836
      f-2     :     0.000953
      f+3     :     0.004053
      f-3     :     0.001506
      g0      :     0.000069  g :     0.001266
      g+1     :     0.000040
      g-1     :     0.000091
      g+2     :     0.000071
      g-2     :     0.000107
      g+3     :     0.000091
      g-3     :     0.000194
      g+4     :     0.000282
      g-4     :     0.000321
 75 H s       :     0.828105  s :     0.828105
      pz      :     0.009498  p :     0.022885
      px      :     0.006395
      py      :     0.006992
      dz2     :     0.000186  d :     0.002848
      dxz     :     0.000897
      dyz     :     0.000249
      dx2y2   :     0.000819
      dxy     :     0.000696
      f0      :     0.000036  f :     0.000278
      f+1     :     0.000033
      f-1     :     0.000009
      f+2     :     0.000032
      f-2     :     0.000042
      f+3     :     0.000099
      f-3     :     0.000028
 76 C s       :     3.190010  s :     3.190010
      pz      :     0.947782  p :     2.817592
      px      :     0.893136
      py      :     0.976674
      dz2     :     0.007350  d :     0.125676
      dxz     :     0.022871
      dyz     :     0.008047
      dx2y2   :     0.063836
      dxy     :     0.023572
      f0      :     0.001301  f :     0.012521
      f+1     :     0.001668
      f-1     :     0.001270
      f+2     :     0.001244
      f-2     :     0.001468
      f+3     :     0.004267
      f-3     :     0.001304
      g0      :     0.000075  g :     0.001270
      g+1     :     0.000075
      g-1     :     0.000039
      g+2     :     0.000050
      g-2     :     0.000143
      g+3     :     0.000089
      g-3     :     0.000205
      g+4     :     0.000308
      g-4     :     0.000286
 77 H s       :     0.826548  s :     0.826548
      pz      :     0.010034  p :     0.023343
      px      :     0.007039
      py      :     0.006269
      dz2     :     0.000134  d :     0.002864
      dxz     :     0.000082
      dyz     :     0.001156
      dx2y2   :     0.000350
      dxy     :     0.001142
      f0      :     0.000046  f :     0.000282
      f+1     :     0.000007
      f-1     :     0.000021
      f+2     :     0.000066
      f-2     :     0.000014
      f+3     :     0.000092
      f-3     :     0.000036
 78 C s       :     3.246779  s :     3.246779
      pz      :     0.904699  p :     2.728388
      px      :     0.922335
      py      :     0.901354
      dz2     :     0.003667  d :     0.103226
      dxz     :     0.015081
      dyz     :     0.021034
      dx2y2   :     0.021277
      dxy     :     0.042167
      f0      :     0.001752  f :     0.013098
      f+1     :     0.001076
      f-1     :     0.000860
      f+2     :     0.002225
      f-2     :     0.001088
      f+3     :     0.004527
      f-3     :     0.001570
      g0      :     0.000065  g :     0.001251
      g+1     :     0.000066
      g-1     :     0.000094
      g+2     :     0.000098
      g-2     :     0.000060
      g+3     :     0.000060
      g-3     :     0.000199
      g+4     :     0.000312
      g-4     :     0.000297
 79 H s       :     0.853575  s :     0.853575
      pz      :     0.010195  p :     0.027608
      px      :     0.008168
      py      :     0.009244
      dz2     :     0.000381  d :     0.003408
      dxz     :     0.000630
      dyz     :     0.000502
      dx2y2   :     0.001274
      dxy     :     0.000621
      f0      :     0.000018  f :     0.000307
      f+1     :     0.000053
      f-1     :     0.000032
      f+2     :     0.000032
      f-2     :     0.000042
      f+3     :     0.000099
      f-3     :     0.000032
 80 O s       :     3.798820  s :     3.798820
      pz      :     1.671486  p :     4.557562
      px      :     1.291610
      py      :     1.594465
      dz2     :     0.004465  d :     0.029166
      dxz     :     0.002988
      dyz     :     0.005572
      dx2y2   :     0.005167
      dxy     :     0.010974
      f0      :     0.000445  f :     0.003082
      f+1     :     0.000543
      f-1     :     0.000338
      f+2     :     0.000241
      f-2     :     0.000560
      f+3     :     0.000372
      f-3     :     0.000584
      g0      :     0.000009  g :     0.000178
      g+1     :     0.000010
      g-1     :     0.000012
      g+2     :     0.000001
      g-2     :     0.000023
      g+3     :     0.000018
      g-3     :     0.000032
      g+4     :     0.000041
      g-4     :     0.000032
 81 H s       :     0.627016  s :     0.627016
      pz      :     0.027309  p :     0.094157
      px      :     0.039264
      py      :     0.027584
      dz2     :     0.001265  d :     0.011533
      dxz     :     0.003092
      dyz     :     0.001086
      dx2y2   :     0.003570
      dxy     :     0.002520
      f0      :     0.000137  f :     0.001379
      f+1     :     0.000219
      f-1     :     0.000053
      f+2     :     0.000165
      f-2     :     0.000200
      f+3     :     0.000352
      f-3     :     0.000253


                     *******************************
                     * LOEWDIN POPULATION ANALYSIS *
                     *******************************

----------------------
LOEWDIN ATOMIC CHARGES
----------------------
   0 O :    0.604355
   1 O :    0.403091
   2 N :    0.402233
   3 N :    0.578413
   4 C :   -0.470578
   5 C :   -0.164938
   6 H :   -0.014937
   7 C :   -0.099892
   8 C :    0.084203
   9 H :   -0.041116
  10 C :    0.061116
  11 H :   -0.051324
  12 C :    0.058227
  13 H :   -0.052639
  14 C :    0.061538
  15 H :   -0.051405
  16 C :    0.081770
  17 H :   -0.046308
  18 C :   -0.398953
  19 C :    0.227190
  20 H :   -0.051978
  21 H :   -0.048497
  22 H :   -0.050550
  23 C :    0.242233
  24 H :   -0.048798
  25 H :   -0.043103
  26 H :   -0.048809
  27 C :    0.243877
  28 H :   -0.042613
  29 H :   -0.053625
  30 H :   -0.054480
  31 C :   -0.200656
  32 C :   -0.048194
  33 C :    0.067064
  34 H :   -0.051973
  35 C :    0.032392
  36 H :   -0.059362
  37 C :    0.041236
  38 H :   -0.052174
  39 C :    0.063083
  40 H :   -0.052910
  41 C :   -0.243744
  42 C :    0.246973
  43 H :   -0.047051
  44 H :   -0.047111
  45 H :   -0.068056
  46 C :    0.248058
  47 H :   -0.070241
  48 H :   -0.044828
  49 H :   -0.046146
  50 C :    0.230917
  51 H :   -0.047388
  52 H :   -0.048257
  53 H :   -0.044669
  54 C :   -0.753300
  55 C :   -0.121918
  56 C :    0.101763
  57 H :   -0.043271
  58 C :    0.076384
  59 H :   -0.047315
  60 C :    0.086068
  61 H :   -0.044767
  62 C :    0.075703
  63 H :   -0.047457
  64 C :    0.103576
  65 H :   -0.040545
  66 H :   -0.202751
  67 O :    0.288490
  68 C :   -0.776414
  69 C :   -0.126273
  70 C :    0.093953
  71 H :   -0.045040
  72 C :    0.070036
  73 H :   -0.049139
  74 C :    0.077271
  75 H :   -0.047026
  76 C :    0.069207
  77 H :   -0.049176
  78 C :    0.089113
  79 H :   -0.047594
  80 O :    0.718469
  81 H :   -0.378714

-------------------------------
LOEWDIN REDUCED ORBITAL CHARGES
-------------------------------
  0 O s       :     3.035092  s :     3.035092
      pz      :     1.445269  p :     4.148259
      px      :     1.278069
      py      :     1.424921
      dz2     :     0.034158  d :     0.181519
      dxz     :     0.049590
      dyz     :     0.021045
      dx2y2   :     0.040137
      dxy     :     0.036588
      f0      :     0.005393  f :     0.029683
      f+1     :     0.004144
      f-1     :     0.002776
      f+2     :     0.005856
      f-2     :     0.003354
      f+3     :     0.003589
      f-3     :     0.004570
      g0      :     0.000075  g :     0.001093
      g+1     :     0.000151
      g-1     :     0.000087
      g+2     :     0.000122
      g-2     :     0.000112
      g+3     :     0.000103
      g-3     :     0.000150
      g+4     :     0.000140
      g-4     :     0.000153
  1 O s       :     3.204998  s :     3.204998
      pz      :     1.460188  p :     4.268971
      px      :     1.472830
      py      :     1.335953
      dz2     :     0.029336  d :     0.099787
      dxz     :     0.031871
      dyz     :     0.021346
      dx2y2   :     0.009432
      dxy     :     0.007801
      f0      :     0.005596  f :     0.021956
      f+1     :     0.004777
      f-1     :     0.004139
      f+2     :     0.003821
      f-2     :     0.002487
      f+3     :     0.000544
      f-3     :     0.000591
      g0      :     0.000209  g :     0.001197
      g+1     :     0.000206
      g-1     :     0.000199
      g+2     :     0.000237
      g-2     :     0.000183
      g+3     :     0.000076
      g-3     :     0.000071
      g+4     :     0.000006
      g-4     :     0.000010
  2 N s       :     2.846783  s :     2.846783
      pz      :     0.984239  p :     3.397377
      px      :     1.331744
      py      :     1.081395
      dz2     :     0.054093  d :     0.293944
      dxz     :     0.035832
      dyz     :     0.055335
      dx2y2   :     0.069556
      dxy     :     0.079129
      f0      :     0.005315  f :     0.055408
      f+1     :     0.005024
      f-1     :     0.006957
      f+2     :     0.005805
      f-2     :     0.009318
      f+3     :     0.015349
      f-3     :     0.007640
      g0      :     0.000443  g :     0.004254
      g+1     :     0.000269
      g-1     :     0.000330
      g+2     :     0.000230
      g-2     :     0.000402
      g+3     :     0.000557
      g-3     :     0.000675
      g+4     :     0.000590
      g-4     :     0.000758
  3 N s       :     2.680374  s :     2.680374
      pz      :     1.069927  p :     3.355729
      px      :     1.212293
      py      :     1.073508
      dz2     :     0.068385  d :     0.326227
      dxz     :     0.052079
      dyz     :     0.103871
      dx2y2   :     0.057956
      dxy     :     0.043937
      f0      :     0.009149  f :     0.056370
      f+1     :     0.005288
      f-1     :     0.013201
      f+2     :     0.008204
      f-2     :     0.009295
      f+3     :     0.006707
      f-3     :     0.004526
      g0      :     0.000249  g :     0.002886
      g+1     :     0.000332
      g-1     :     0.000336
      g+2     :     0.000413
      g-2     :     0.000338
      g+3     :     0.000468
      g-3     :     0.000378
      g+4     :     0.000182
      g-4     :     0.000189
  4 C s       :     2.592026  s :     2.592026
      pz      :     0.803733  p :     2.622913
      px      :     0.885133
      py      :     0.934046
      dz2     :     0.094392  d :     0.940150
      dxz     :     0.170386
      dyz     :     0.108416
      dx2y2   :     0.336925
      dxy     :     0.230031
      f0      :     0.019949  f :     0.280970
      f+1     :     0.029131
      f-1     :     0.015092
      f+2     :     0.038554
      f-2     :     0.035140
      f+3     :     0.078650
      f-3     :     0.064456
      g0      :     0.003042  g :     0.034518
      g+1     :     0.004021
      g-1     :     0.001233
      g+2     :     0.002644
      g-2     :     0.003474
      g+3     :     0.004015
      g-3     :     0.003313
      g+4     :     0.006351
      g-4     :     0.006424
  5 C s       :     2.522166  s :     2.522166
      pz      :     0.852837  p :     2.679002
      px      :     0.916654
      py      :     0.909511
      dz2     :     0.178009  d :     0.752291
      dxz     :     0.139730
      dyz     :     0.166803
      dx2y2   :     0.187390
      dxy     :     0.080359
      f0      :     0.041626  f :     0.197178
      f+1     :     0.022718
      f-1     :     0.032261
      f+2     :     0.030246
      f-2     :     0.031566
      f+3     :     0.021247
      f-3     :     0.017514
      g0      :     0.001920  g :     0.014302
      g+1     :     0.002167
      g-1     :     0.001544
      g+2     :     0.002260
      g-2     :     0.001886
      g+3     :     0.001274
      g-3     :     0.001669
      g+4     :     0.000856
      g-4     :     0.000725
  6 H s       :     0.749049  s :     0.749049
      pz      :     0.041255  p :     0.185147
      px      :     0.096741
      py      :     0.047151
      dz2     :     0.005700  d :     0.070969
      dxz     :     0.022322
      dyz     :     0.002280
      dx2y2   :     0.016535
      dxy     :     0.024132
      f0      :     0.001052  f :     0.009772
      f+1     :     0.001363
      f-1     :     0.000142
      f+2     :     0.001922
      f-2     :     0.000535
      f+3     :     0.002042
      f-3     :     0.002716
  7 C s       :     2.563081  s :     2.563081
      pz      :     0.889165  p :     2.703410
      px      :     1.000142
      py      :     0.814103
      dz2     :     0.129172  d :     0.658150
      dxz     :     0.169270
      dyz     :     0.100385
      dx2y2   :     0.138078
      dxy     :     0.121244
      f0      :     0.029076  f :     0.160832
      f+1     :     0.023681
      f-1     :     0.015312
      f+2     :     0.025004
      f-2     :     0.026744
      f+3     :     0.023722
      f-3     :     0.017293
      g0      :     0.000997  g :     0.014419
      g+1     :     0.002249
      g-1     :     0.001335
      g+2     :     0.001765
      g-2     :     0.001769
      g+3     :     0.001417
      g-3     :     0.002003
      g+4     :     0.001763
      g-4     :     0.001122
  8 C s       :     2.576163  s :     2.576163
      pz      :     0.937209  p :     2.706428
      px      :     0.934940
      py      :     0.834278
      dz2     :     0.141972  d :     0.505182
      dxz     :     0.115633
      dyz     :     0.089754
      dx2y2   :     0.079621
      dxy     :     0.078202
      f0      :     0.018845  f :     0.116216
      f+1     :     0.022839
      f-1     :     0.013711
      f+2     :     0.017789
      f-2     :     0.022682
      f+3     :     0.010085
      f-3     :     0.010264
      g0      :     0.000827  g :     0.011809
      g+1     :     0.001457
      g-1     :     0.001604
      g+2     :     0.001911
      g-2     :     0.002116
      g+3     :     0.001456
      g-3     :     0.001320
      g+4     :     0.000361
      g-4     :     0.000756
  9 H s       :     0.779642  s :     0.779642
      pz      :     0.044468  p :     0.186542
      px      :     0.086083
      py      :     0.055991
      dz2     :     0.005570  d :     0.065281
      dxz     :     0.020385
      dyz     :     0.003776
      dx2y2   :     0.017810
      dxy     :     0.017741
      f0      :     0.001277  f :     0.009651
      f+1     :     0.001176
      f-1     :     0.000314
      f+2     :     0.001215
      f-2     :     0.001089
      f+3     :     0.002642
      f-3     :     0.001937
 10 C s       :     2.587030  s :     2.587030
      pz      :     0.914233  p :     2.717495
      px      :     0.961384
      py      :     0.841877
      dz2     :     0.088822  d :     0.508920
      dxz     :     0.163579
      dyz     :     0.063543
      dx2y2   :     0.098175
      dxy     :     0.094801
      f0      :     0.023311  f :     0.113807
      f+1     :     0.013753
      f-1     :     0.011605
      f+2     :     0.015405
      f-2     :     0.018803
      f+3     :     0.018004
      f-3     :     0.012926
      g0      :     0.001081  g :     0.011632
      g+1     :     0.000979
      g-1     :     0.001600
      g+2     :     0.001525
      g-2     :     0.001549
      g+3     :     0.000721
      g-3     :     0.001551
      g+4     :     0.001610
      g-4     :     0.001016
 11 H s       :     0.790541  s :     0.790541
      pz      :     0.068611  p :     0.186704
      px      :     0.067357
      py      :     0.050737
      dz2     :     0.017895  d :     0.064456
      dxz     :     0.013771
      dyz     :     0.011229
      dx2y2   :     0.011050
      dxy     :     0.010512
      f0      :     0.001394  f :     0.009622
      f+1     :     0.002359
      f-1     :     0.000645
      f+2     :     0.001867
      f-2     :     0.001815
      f+3     :     0.000852
      f-3     :     0.000690
 12 C s       :     2.587855  s :     2.587855
      pz      :     0.909598  p :     2.721324
      px      :     0.982665
      py      :     0.829061
      dz2     :     0.089740  d :     0.507525
      dxz     :     0.136652
      dyz     :     0.074477
      dx2y2   :     0.104067
      dxy     :     0.102590
      f0      :     0.019200  f :     0.113495
      f+1     :     0.018227
      f-1     :     0.009061
      f+2     :     0.015998
      f-2     :     0.018676
      f+3     :     0.021415
      f-3     :     0.010918
      g0      :     0.000735  g :     0.011573
      g+1     :     0.002135
      g-1     :     0.000610
      g+2     :     0.001356
      g-2     :     0.001345
      g+3     :     0.001241
      g-3     :     0.001387
      g+4     :     0.001727
      g-4     :     0.001037
 13 H s       :     0.791606  s :     0.791606
      pz      :     0.075729  p :     0.187003
      px      :     0.046277
      py      :     0.064996
      dz2     :     0.018832  d :     0.064401
      dxz     :     0.015020
      dyz     :     0.013983
      dx2y2   :     0.007669
      dxy     :     0.008897
      f0      :     0.001960  f :     0.009629
      f+1     :     0.001161
      f-1     :     0.002003
      f+2     :     0.001662
      f-2     :     0.001962
      f+3     :     0.000422
      f-3     :     0.000461
 14 C s       :     2.586931  s :     2.586931
      pz      :     0.940403  p :     2.716743
      px      :     0.939831
      py      :     0.836510
      dz2     :     0.145742  d :     0.509377
      dxz     :     0.113615
      dyz     :     0.091006
      dx2y2   :     0.081122
      dxy     :     0.077890
      f0      :     0.018876  f :     0.113784
      f+1     :     0.021535
      f-1     :     0.013326
      f+2     :     0.017779
      f-2     :     0.022165
      f+3     :     0.010134
      f-3     :     0.009969
      g0      :     0.000830  g :     0.011626
      g+1     :     0.001409
      g-1     :     0.001588
      g+2     :     0.001898
      g-2     :     0.002027
      g+3     :     0.001466
      g-3     :     0.001285
      g+4     :     0.000368
      g-4     :     0.000755
 15 H s       :     0.790561  s :     0.790561
      pz      :     0.045370  p :     0.186756
      px      :     0.086198
      py      :     0.055188
      dz2     :     0.005301  d :     0.064474
      dxz     :     0.020377
      dyz     :     0.003694
      dx2y2   :     0.017452
      dxy     :     0.017650
      f0      :     0.001274  f :     0.009614
      f+1     :     0.001163
      f-1     :     0.000314
      f+2     :     0.001200
      f-2     :     0.001099
      f+3     :     0.002625
      f-3     :     0.001939
 16 C s       :     2.574719  s :     2.574719
      pz      :     0.916148  p :     2.706486
      px      :     0.952250
      py      :     0.838089
      dz2     :     0.091469  d :     0.508096
      dxz     :     0.159441
      dyz     :     0.066419
      dx2y2   :     0.097209
      dxy     :     0.093558
      f0      :     0.024250  f :     0.117099
      f+1     :     0.013961
      f-1     :     0.012087
      f+2     :     0.015743
      f-2     :     0.019146
      f+3     :     0.018301
      f-3     :     0.013612
      g0      :     0.001070  g :     0.011829
      g+1     :     0.001008
      g-1     :     0.001629
      g+2     :     0.001522
      g-2     :     0.001572
      g+3     :     0.000734
      g-3     :     0.001590
      g+4     :     0.001658
      g-4     :     0.001046
 17 H s       :     0.775692  s :     0.775692
      pz      :     0.075419  p :     0.194384
      px      :     0.066047
      py      :     0.052918
      dz2     :     0.018388  d :     0.066521
      dxz     :     0.014697
      dyz     :     0.011829
      dx2y2   :     0.011089
      dxy     :     0.010519
      f0      :     0.001448  f :     0.009711
      f+1     :     0.002356
      f-1     :     0.000676
      f+2     :     0.001886
      f-2     :     0.001833
      f+3     :     0.000837
      f-3     :     0.000675
 18 C s       :     2.544144  s :     2.544144
      pz      :     0.899553  p :     2.705320
      px      :     0.938873
      py      :     0.866894
      dz2     :     0.171597  d :     0.891838
      dxz     :     0.141319
      dyz     :     0.200686
      dx2y2   :     0.182999
      dxy     :     0.195238
      f0      :     0.027730  f :     0.241878
      f+1     :     0.027423
      f-1     :     0.043052
      f+2     :     0.026820
      f-2     :     0.040816
      f+3     :     0.049620
      f-3     :     0.026416
      g0      :     0.001767  g :     0.015772
      g+1     :     0.001228
      g-1     :     0.001701
      g+2     :     0.001816
      g-2     :     0.001466
      g+3     :     0.002237
      g-3     :     0.001725
      g+4     :     0.001851
      g-4     :     0.001981
 19 C s       :     2.540583  s :     2.540583
      pz      :     0.935287  p :     2.758950
      px      :     0.889425
      py      :     0.934238
      dz2     :     0.079973  d :     0.393858
      dxz     :     0.056756
      dyz     :     0.074751
      dx2y2   :     0.082241
      dxy     :     0.100137
      f0      :     0.011394  f :     0.075524
      f+1     :     0.008848
      f-1     :     0.004460
      f+2     :     0.010279
      f-2     :     0.011143
      f+3     :     0.017300
      f-3     :     0.012101
      g0      :     0.000239  g :     0.003895
      g+1     :     0.000553
      g-1     :     0.000233
      g+2     :     0.000322
      g-2     :     0.000277
      g+3     :     0.000087
      g-3     :     0.000723
      g+4     :     0.001083
      g-4     :     0.000377
 20 H s       :     0.785921  s :     0.785921
      pz      :     0.056714  p :     0.189244
      px      :     0.066846
      py      :     0.065684
      dz2     :     0.009468  d :     0.067414
      dxz     :     0.010621
      dyz     :     0.011485
      dx2y2   :     0.023266
      dxy     :     0.012574
      f0      :     0.000711  f :     0.009399
      f+1     :     0.001194
      f-1     :     0.001066
      f+2     :     0.000446
      f-2     :     0.001741
      f+3     :     0.002452
      f-3     :     0.001790
 21 H s       :     0.782534  s :     0.782534
      pz      :     0.064863  p :     0.189311
      px      :     0.048015
      py      :     0.076433
      dz2     :     0.018820  d :     0.067253
      dxz     :     0.005897
      dyz     :     0.013264
      dx2y2   :     0.010592
      dxy     :     0.018680
      f0      :     0.000940  f :     0.009399
      f+1     :     0.000029
      f-1     :     0.002781
      f+2     :     0.001455
      f-2     :     0.001571
      f+3     :     0.001668
      f-3     :     0.000955
 22 H s       :     0.783009  s :     0.783009
      pz      :     0.084926  p :     0.191049
      px      :     0.050398
      py      :     0.055725
      dz2     :     0.017934  d :     0.067131
      dxz     :     0.020909
      dyz     :     0.023413
      dx2y2   :     0.001612
      dxy     :     0.003262
      f0      :     0.002776  f :     0.009361
      f+1     :     0.002320
      f-1     :     0.002779
      f+2     :     0.000544
      f-2     :     0.000869
      f+3     :     0.000023
      f-3     :     0.000050
 23 C s       :     2.538176  s :     2.538176
      pz      :     0.881096  p :     2.752903
      px      :     0.936799
      py      :     0.935008
      dz2     :     0.090904  d :     0.387535
      dxz     :     0.064259
      dyz     :     0.111800
      dx2y2   :     0.041948
      dxy     :     0.078625
      f0      :     0.015467  f :     0.075293
      f+1     :     0.017114
      f-1     :     0.014696
      f+2     :     0.009588
      f-2     :     0.008511
      f+3     :     0.002096
      f-3     :     0.007820
      g0      :     0.000917  g :     0.003859
      g+1     :     0.000742
      g-1     :     0.000704
      g+2     :     0.000441
      g-2     :     0.000456
      g+3     :     0.000093
      g-3     :     0.000313
      g+4     :     0.000086
      g-4     :     0.000106
 24 H s       :     0.781665  s :     0.781665
      pz      :     0.049074  p :     0.190410
      px      :     0.081820
      py      :     0.059516
      dz2     :     0.005571  d :     0.067354
      dxz     :     0.018418
      dyz     :     0.005440
      dx2y2   :     0.019389
      dxy     :     0.018536
      f0      :     0.001044  f :     0.009369
      f+1     :     0.001136
      f-1     :     0.000416
      f+2     :     0.000694
      f-2     :     0.001355
      f+3     :     0.002942
      f-3     :     0.001782
 25 H s       :     0.777481  s :     0.777481
      pz      :     0.059706  p :     0.189034
      px      :     0.053930
      py      :     0.075398
      dz2     :     0.018282  d :     0.067200
      dxz     :     0.006386
      dyz     :     0.013941
      dx2y2   :     0.009596
      dxy     :     0.018995
      f0      :     0.000981  f :     0.009388
      f+1     :     0.000045
      f-1     :     0.002807
      f+2     :     0.001483
      f-2     :     0.001686
      f+3     :     0.001572
      f-3     :     0.000815
 26 H s       :     0.782683  s :     0.782683
      pz      :     0.051393  p :     0.189650
      px      :     0.070463
      py      :     0.067794
      dz2     :     0.009107  d :     0.067111
      dxz     :     0.010591
      dyz     :     0.011708
      dx2y2   :     0.023596
      dxy     :     0.012109
      f0      :     0.000692  f :     0.009364
      f+1     :     0.001101
      f-1     :     0.001139
      f+2     :     0.000541
      f-2     :     0.001786
      f+3     :     0.002428
      f-3     :     0.001677
 27 C s       :     2.535265  s :     2.535265
      pz      :     0.937171  p :     2.759021
      px      :     0.910435
      py      :     0.911415
      dz2     :     0.100330  d :     0.383498
      dxz     :     0.036402
      dyz     :     0.066068
      dx2y2   :     0.111978
      dxy     :     0.068719
      f0      :     0.010602  f :     0.074504
      f+1     :     0.007786
      f-1     :     0.006640
      f+2     :     0.010242
      f-2     :     0.012532
      f+3     :     0.014024
      f-3     :     0.012678
      g0      :     0.000477  g :     0.003835
      g+1     :     0.000174
      g-1     :     0.000259
      g+2     :     0.000101
      g-2     :     0.000608
      g+3     :     0.000516
      g-3     :     0.000458
      g+4     :     0.000363
      g-4     :     0.000881
 28 H s       :     0.773394  s :     0.773394
      pz      :     0.061127  p :     0.191749
      px      :     0.053357
      py      :     0.077265
      dz2     :     0.016002  d :     0.067997
      dxz     :     0.003678
      dyz     :     0.014952
      dx2y2   :     0.013960
      dxy     :     0.019404
      f0      :     0.000605  f :     0.009473
      f+1     :     0.000151
      f-1     :     0.002749
      f+2     :     0.001447
      f-2     :     0.001048
      f+3     :     0.001830
      f-3     :     0.001644
 29 H s       :     0.777775  s :     0.777775
      pz      :     0.056968  p :     0.197327
      px      :     0.082192
      py      :     0.058168
      dz2     :     0.010005  d :     0.069039
      dxz     :     0.018935
      dyz     :     0.003180
      dx2y2   :     0.016464
      dxy     :     0.020455
      f0      :     0.000707  f :     0.009484
      f+1     :     0.002046
      f-1     :     0.000330
      f+2     :     0.001293
      f-2     :     0.000773
      f+3     :     0.002274
      f-3     :     0.002061
 30 H s       :     0.780116  s :     0.780116
      pz      :     0.089739  p :     0.196774
      px      :     0.052090
      py      :     0.054945
      dz2     :     0.017235  d :     0.068135
      dxz     :     0.023606
      dyz     :     0.025346
      dx2y2   :     0.000553
      dxy     :     0.001395
      f0      :     0.002780  f :     0.009455
      f+1     :     0.002913
      f-1     :     0.003230
      f+2     :     0.000140
      f-2     :     0.000378
      f+3     :     0.000009
      f-3     :     0.000005
 31 C s       :     2.559031  s :     2.559031
      pz      :     0.901607  p :     2.657382
      px      :     0.884173
      py      :     0.871602
      dz2     :     0.142678  d :     0.762662
      dxz     :     0.137612
      dyz     :     0.176765
      dx2y2   :     0.149887
      dxy     :     0.155719
      f0      :     0.022478  f :     0.201433
      f+1     :     0.016756
      f-1     :     0.047560
      f+2     :     0.025684
      f-2     :     0.034707
      f+3     :     0.032064
      f-3     :     0.022183
      g0      :     0.001854  g :     0.020149
      g+1     :     0.001323
      g-1     :     0.002164
      g+2     :     0.002963
      g-2     :     0.002621
      g+3     :     0.003316
      g-3     :     0.002083
      g+4     :     0.001918
      g-4     :     0.001907
 32 C s       :     2.563874  s :     2.563874
      pz      :     0.919382  p :     2.699850
      px      :     0.852893
      py      :     0.927575
      dz2     :     0.128673  d :     0.618638
      dxz     :     0.117486
      dyz     :     0.135900
      dx2y2   :     0.117361
      dxy     :     0.119217
      f0      :     0.018222  f :     0.152191
      f+1     :     0.016568
      f-1     :     0.032423
      f+2     :     0.023303
      f-2     :     0.021897
      f+3     :     0.021866
      f-3     :     0.017912
      g0      :     0.001319  g :     0.013641
      g+1     :     0.001459
      g-1     :     0.001257
      g+2     :     0.002056
      g-2     :     0.001761
      g+3     :     0.001793
      g-3     :     0.001500
      g+4     :     0.001199
      g-4     :     0.001298
 33 C s       :     2.572771  s :     2.572771
      pz      :     0.892361  p :     2.704601
      px      :     0.866969
      py      :     0.945270
      dz2     :     0.091768  d :     0.526570
      dxz     :     0.088813
      dyz     :     0.108370
      dx2y2   :     0.122554
      dxy     :     0.115065
      f0      :     0.008380  f :     0.117188
      f+1     :     0.011395
      f-1     :     0.028545
      f+2     :     0.014263
      f-2     :     0.017802
      f+3     :     0.023415
      f-3     :     0.013389
      g0      :     0.001027  g :     0.011806
      g+1     :     0.000750
      g-1     :     0.001195
      g+2     :     0.001271
      g-2     :     0.001330
      g+3     :     0.001793
      g-3     :     0.001285
      g+4     :     0.001303
      g-4     :     0.001852
 34 H s       :     0.770538  s :     0.770538
      pz      :     0.084235  p :     0.202875
      px      :     0.068121
      py      :     0.050518
      dz2     :     0.019636  d :     0.068709
      dxz     :     0.015722
      dyz     :     0.018125
      dx2y2   :     0.007143
      dxy     :     0.008083
      f0      :     0.002204  f :     0.009851
      f+1     :     0.001978
      f-1     :     0.001653
      f+2     :     0.001713
      f-2     :     0.001710
      f+3     :     0.000324
      f-3     :     0.000268
 35 C s       :     2.584780  s :     2.584780
      pz      :     0.931181  p :     2.746176
      px      :     0.895520
      py      :     0.919474
      dz2     :     0.099537  d :     0.510785
      dxz     :     0.099727
      dyz     :     0.133211
      dx2y2   :     0.104239
      dxy     :     0.074072
      f0      :     0.018678  f :     0.114135
      f+1     :     0.013908
      f-1     :     0.020557
      f+2     :     0.013966
      f-2     :     0.018459
      f+3     :     0.014778
      f-3     :     0.013789
      g0      :     0.001374  g :     0.011731
      g+1     :     0.001451
      g-1     :     0.000902
      g+2     :     0.001341
      g-2     :     0.002215
      g+3     :     0.001118
      g-3     :     0.001126
      g+4     :     0.000941
      g-4     :     0.001263
 36 H s       :     0.794575  s :     0.794575
      pz      :     0.060378  p :     0.190145
      px      :     0.050868
      py      :     0.078898
      dz2     :     0.014578  d :     0.064917
      dxz     :     0.006894
      dyz     :     0.015361
      dx2y2   :     0.011896
      dxy     :     0.016188
      f0      :     0.000728  f :     0.009726
      f+1     :     0.000135
      f-1     :     0.002856
      f+2     :     0.001616
      f-2     :     0.001673
      f+3     :     0.001557
      f-3     :     0.001162
 37 C s       :     2.585515  s :     2.585515
      pz      :     0.933193  p :     2.717706
      px      :     0.858294
      py      :     0.926219
      dz2     :     0.132008  d :     0.527131
      dxz     :     0.091117
      dyz     :     0.131915
      dx2y2   :     0.062771
      dxy     :     0.109319
      f0      :     0.015783  f :     0.116446
      f+1     :     0.010590
      f-1     :     0.029702
      f+2     :     0.017195
      f-2     :     0.017874
      f+3     :     0.014711
      f-3     :     0.010591
      g0      :     0.001054  g :     0.011966
      g+1     :     0.001466
      g-1     :     0.001382
      g+2     :     0.002346
      g-2     :     0.001428
      g+3     :     0.001583
      g-3     :     0.001098
      g+4     :     0.000944
      g-4     :     0.000665
 38 H s       :     0.791873  s :     0.791873
      pz      :     0.050950  p :     0.186416
      px      :     0.069505
      py      :     0.065962
      dz2     :     0.009237  d :     0.064275
      dxz     :     0.011810
      dyz     :     0.010683
      dx2y2   :     0.019278
      dxy     :     0.013268
      f0      :     0.000764  f :     0.009609
      f+1     :     0.001181
      f-1     :     0.001194
      f+2     :     0.000779
      f-2     :     0.001831
      f+3     :     0.002038
      f-3     :     0.001822
 39 C s       :     2.571368  s :     2.571368
      pz      :     0.906665  p :     2.738690
      px      :     0.874682
      py      :     0.957343
      dz2     :     0.088390  d :     0.500176
      dxz     :     0.082967
      dyz     :     0.106460
      dx2y2   :     0.111209
      dxy     :     0.111150
      f0      :     0.008484  f :     0.115031
      f+1     :     0.010509
      f-1     :     0.027826
      f+2     :     0.013751
      f-2     :     0.017492
      f+3     :     0.023145
      f-3     :     0.013825
      g0      :     0.000986  g :     0.011652
      g+1     :     0.000759
      g-1     :     0.001253
      g+2     :     0.001391
      g-2     :     0.001203
      g+3     :     0.001754
      g-3     :     0.001221
      g+4     :     0.001264
      g-4     :     0.001820
 40 H s       :     0.768345  s :     0.768345
      pz      :     0.088001  p :     0.205784
      px      :     0.065473
      py      :     0.052311
      dz2     :     0.020163  d :     0.068832
      dxz     :     0.016126
      dyz     :     0.017647
      dx2y2   :     0.007473
      dxy     :     0.007424
      f0      :     0.002279  f :     0.009949
      f+1     :     0.002002
      f-1     :     0.001502
      f+2     :     0.001692
      f-2     :     0.001844
      f+3     :     0.000318
      f-3     :     0.000313
 41 C s       :     2.530509  s :     2.530509
      pz      :     0.906710  p :     2.714917
      px      :     0.905148
      py      :     0.903060
      dz2     :     0.145010  d :     0.789478
      dxz     :     0.179799
      dyz     :     0.149168
      dx2y2   :     0.135707
      dxy     :     0.179794
      f0      :     0.029740  f :     0.197353
      f+1     :     0.026668
      f-1     :     0.024532
      f+2     :     0.029594
      f-2     :     0.033147
      f+3     :     0.023537
      f-3     :     0.030133
      g0      :     0.001224  g :     0.011487
      g+1     :     0.001534
      g-1     :     0.000828
      g+2     :     0.001219
      g-2     :     0.001504
      g+3     :     0.001457
      g-3     :     0.001428
      g+4     :     0.001181
      g-4     :     0.001114
 42 C s       :     2.532199  s :     2.532199
      pz      :     0.914140  p :     2.746787
      px      :     0.898405
      py      :     0.934243
      dz2     :     0.097457  d :     0.394708
      dxz     :     0.086854
      dyz     :     0.063178
      dx2y2   :     0.033114
      dxy     :     0.114105
      f0      :     0.011373  f :     0.075537
      f+1     :     0.013919
      f-1     :     0.009932
      f+2     :     0.009379
      f-2     :     0.013755
      f+3     :     0.009494
      f-3     :     0.007686
      g0      :     0.000143  g :     0.003795
      g+1     :     0.000915
      g-1     :     0.000384
      g+2     :     0.000392
      g-2     :     0.000475
      g+3     :     0.000422
      g-3     :     0.000577
      g+4     :     0.000261
      g-4     :     0.000225
 43 H s       :     0.779322  s :     0.779322
      pz      :     0.053744  p :     0.190917
      px      :     0.059872
      py      :     0.077301
      dz2     :     0.005073  d :     0.067450
      dxz     :     0.008414
      dyz     :     0.018243
      dx2y2   :     0.018788
      dxy     :     0.016932
      f0      :     0.001147  f :     0.009362
      f+1     :     0.000413
      f-1     :     0.000944
      f+2     :     0.000790
      f-2     :     0.001791
      f+3     :     0.001658
      f-3     :     0.002619
 44 H s       :     0.778685  s :     0.778685
      pz      :     0.055478  p :     0.191325
      px      :     0.066875
      py      :     0.068972
      dz2     :     0.009931  d :     0.067712
      dxz     :     0.012989
      dyz     :     0.009986
      dx2y2   :     0.021534
      dxy     :     0.013271
      f0      :     0.000665  f :     0.009389
      f+1     :     0.001256
      f-1     :     0.000995
      f+2     :     0.000944
      f-2     :     0.001623
      f+3     :     0.001666
      f-3     :     0.002239
 45 H s       :     0.775349  s :     0.775349
      pz      :     0.082897  p :     0.213361
      px      :     0.069434
      py      :     0.061030
      dz2     :     0.021334  d :     0.069776
      dxz     :     0.017829
      dyz     :     0.016760
      dx2y2   :     0.006279
      dxy     :     0.007573
      f0      :     0.002513  f :     0.009570
      f+1     :     0.001941
      f-1     :     0.001798
      f+2     :     0.001419
      f-2     :     0.001458
      f+3     :     0.000304
      f-3     :     0.000137
 46 C s       :     2.533500  s :     2.533500
      pz      :     0.921054  p :     2.744573
      px      :     0.929928
      py      :     0.893590
      dz2     :     0.036632  d :     0.394819
      dxz     :     0.105585
      dyz     :     0.088428
      dx2y2   :     0.055952
      dxy     :     0.108222
      f0      :     0.007747  f :     0.075225
      f+1     :     0.007372
      f-1     :     0.011291
      f+2     :     0.008813
      f-2     :     0.012617
      f+3     :     0.011150
      f-3     :     0.016236
      g0      :     0.000490  g :     0.003826
      g+1     :     0.000123
      g-1     :     0.000340
      g+2     :     0.000299
      g-2     :     0.000432
      g+3     :     0.000502
      g-3     :     0.000445
      g+4     :     0.000825
      g-4     :     0.000369
 47 H s       :     0.778978  s :     0.778978
      pz      :     0.082496  p :     0.211667
      px      :     0.066481
      py      :     0.062689
      dz2     :     0.019057  d :     0.070113
      dxz     :     0.014962
      dyz     :     0.014207
      dx2y2   :     0.011491
      dxy     :     0.010396
      f0      :     0.001370  f :     0.009483
      f+1     :     0.001349
      f-1     :     0.001700
      f+2     :     0.002101
      f-2     :     0.001617
      f+3     :     0.000844
      f-3     :     0.000502
 48 H s       :     0.776444  s :     0.776444
      pz      :     0.059250  p :     0.191228
      px      :     0.069574
      py      :     0.062404
      dz2     :     0.008702  d :     0.067772
      dxz     :     0.015346
      dyz     :     0.010264
      dx2y2   :     0.020050
      dxy     :     0.013410
      f0      :     0.000691  f :     0.009384
      f+1     :     0.001358
      f-1     :     0.000776
      f+2     :     0.001230
      f-2     :     0.001693
      f+3     :     0.001866
      f-3     :     0.001771
 49 H s       :     0.778898  s :     0.778898
      pz      :     0.072505  p :     0.190380
      px      :     0.067738
      py      :     0.050137
      dz2     :     0.019836  d :     0.067490
      dxz     :     0.013719
      dyz     :     0.013150
      dx2y2   :     0.008683
      dxy     :     0.012102
      f0      :     0.001517  f :     0.009377
      f+1     :     0.002231
      f-1     :     0.000836
      f+2     :     0.001668
      f-2     :     0.001889
      f+3     :     0.000456
      f-3     :     0.000780
 50 C s       :     2.531105  s :     2.531105
      pz      :     0.898410  p :     2.744181
      px      :     0.917890
      py      :     0.927881
      dz2     :     0.098380  d :     0.412816
      dxz     :     0.107495
      dyz     :     0.055732
      dx2y2   :     0.037584
      dxy     :     0.113624
      f0      :     0.014699  f :     0.077064
      f+1     :     0.012553
      f-1     :     0.011698
      f+2     :     0.012993
      f-2     :     0.009936
      f+3     :     0.009915
      f-3     :     0.005269
      g0      :     0.000410  g :     0.003918
      g+1     :     0.000587
      g-1     :     0.000615
      g+2     :     0.000786
      g-2     :     0.000382
      g+3     :     0.000470
      g-3     :     0.000280
      g+4     :     0.000224
      g-4     :     0.000163
 51 H s       :     0.780217  s :     0.780217
      pz      :     0.050928  p :     0.190011
      px      :     0.059748
      py      :     0.079335
      dz2     :     0.006130  d :     0.067791
      dxz     :     0.007993
      dyz     :     0.016259
      dx2y2   :     0.018765
      dxy     :     0.018644
      f0      :     0.000997  f :     0.009369
      f+1     :     0.000418
      f-1     :     0.001127
      f+2     :     0.000742
      f-2     :     0.001601
      f+3     :     0.001781
      f-3     :     0.002702
 52 H s       :     0.779790  s :     0.779790
      pz      :     0.071274  p :     0.191119
      px      :     0.066175
      py      :     0.053670
      dz2     :     0.021324  d :     0.067972
      dxz     :     0.013580
      dyz     :     0.014138
      dx2y2   :     0.006255
      dxy     :     0.012675
      f0      :     0.002071  f :     0.009375
      f+1     :     0.002060
      f-1     :     0.000948
      f+2     :     0.001376
      f-2     :     0.002037
      f+3     :     0.000268
      f-3     :     0.000616
 53 H s       :     0.776179  s :     0.776179
      pz      :     0.053044  p :     0.190933
      px      :     0.069481
      py      :     0.068408
      dz2     :     0.006821  d :     0.068122
      dxz     :     0.015147
      dyz     :     0.010594
      dx2y2   :     0.022841
      dxy     :     0.012719
      f0      :     0.000912  f :     0.009436
      f+1     :     0.001031
      f-1     :     0.000741
      f+2     :     0.000795
      f-2     :     0.001861
      f+3     :     0.001853
      f-3     :     0.002243
 54 C s       :     2.600596  s :     2.600596
      pz      :     0.917865  p :     2.574140
      px      :     0.951987
      py      :     0.704287
      dz2     :     0.308455  d :     1.159105
      dxz     :     0.319080
      dyz     :     0.228978
      dx2y2   :     0.155617
      dxy     :     0.146975
      f0      :     0.074721  f :     0.368446
      f+1     :     0.073233
      f-1     :     0.050217
      f+2     :     0.072701
      f-2     :     0.048462
      f+3     :     0.021218
      f-3     :     0.027894
      g0      :     0.007755  g :     0.051013
      g+1     :     0.006901
      g-1     :     0.006495
      g+2     :     0.010499
      g-2     :     0.007466
      g+3     :     0.004942
      g-3     :     0.003614
      g+4     :     0.001501
      g-4     :     0.001841
 55 C s       :     2.568025  s :     2.568025
      pz      :     0.978848  p :     2.753557
      px      :     0.931981
      py      :     0.842728
      dz2     :     0.161173  d :     0.629295
      dxz     :     0.169218
      dyz     :     0.100608
      dx2y2   :     0.119691
      dxy     :     0.078606
      f0      :     0.026073  f :     0.156195
      f+1     :     0.030289
      f-1     :     0.016844
      f+2     :     0.031752
      f-2     :     0.018684
      f+3     :     0.014927
      f-3     :     0.017626
      g0      :     0.001517  g :     0.014845
      g+1     :     0.002287
      g-1     :     0.001531
      g+2     :     0.002423
      g-2     :     0.001904
      g+3     :     0.001550
      g-3     :     0.001364
      g+4     :     0.001093
      g-4     :     0.001176
 56 C s       :     2.579550  s :     2.579550
      pz      :     0.924888  p :     2.683047
      px      :     0.982160
      py      :     0.775998
      dz2     :     0.100316  d :     0.506992
      dxz     :     0.173792
      dyz     :     0.065283
      dx2y2   :     0.073702
      dxy     :     0.093899
      f0      :     0.024841  f :     0.116799
      f+1     :     0.020001
      f-1     :     0.013049
      f+2     :     0.022433
      f-2     :     0.009462
      f+3     :     0.010087
      f-3     :     0.016925
      g0      :     0.001710  g :     0.011850
      g+1     :     0.001459
      g-1     :     0.000983
      g+2     :     0.002084
      g-2     :     0.001274
      g+3     :     0.001227
      g-3     :     0.000653
      g+4     :     0.001036
      g-4     :     0.001423
 57 H s       :     0.777772  s :     0.777772
      pz      :     0.066705  p :     0.190072
      px      :     0.067292
      py      :     0.056075
      dz2     :     0.018406  d :     0.065738
      dxz     :     0.013480
      dyz     :     0.011400
      dx2y2   :     0.012533
      dxy     :     0.009920
      f0      :     0.001416  f :     0.009689
      f+1     :     0.001924
      f-1     :     0.001198
      f+2     :     0.001923
      f-2     :     0.001634
      f+3     :     0.000826
      f-3     :     0.000768
 58 C s       :     2.586777  s :     2.586777
      pz      :     0.924414  p :     2.714079
      px      :     0.985923
      py      :     0.803743
      dz2     :     0.106949  d :     0.498216
      dxz     :     0.152634
      dyz     :     0.047471
      dx2y2   :     0.093244
      dxy     :     0.097918
      f0      :     0.017560  f :     0.112898
      f+1     :     0.021482
      f-1     :     0.010486
      f+2     :     0.023582
      f-2     :     0.010879
      f+3     :     0.010947
      f-3     :     0.017962
      g0      :     0.000754  g :     0.011645
      g+1     :     0.001979
      g-1     :     0.000900
      g+2     :     0.001382
      g-2     :     0.001301
      g+3     :     0.001727
      g-3     :     0.000977
      g+4     :     0.001038
      g-4     :     0.001589
 59 H s       :     0.787236  s :     0.787236
      pz      :     0.081873  p :     0.185899
      px      :     0.049232
      py      :     0.054794
      dz2     :     0.019575  d :     0.064512
      dxz     :     0.017824
      dyz     :     0.015906
      dx2y2   :     0.006121
      dxy     :     0.005085
      f0      :     0.002552  f :     0.009668
      f+1     :     0.002010
      f-1     :     0.001766
      f+2     :     0.001659
      f-2     :     0.001290
      f+3     :     0.000193
      f-3     :     0.000198
 60 C s       :     2.589538  s :     2.589538
      pz      :     0.958844  p :     2.692640
      px      :     0.948896
      py      :     0.784900
      dz2     :     0.149300  d :     0.506675
      dxz     :     0.127999
      dyz     :     0.094454
      dx2y2   :     0.090394
      dxy     :     0.044528
      f0      :     0.021802  f :     0.113518
      f+1     :     0.022513
      f-1     :     0.015669
      f+2     :     0.021737
      f-2     :     0.015610
      f+3     :     0.009347
      f-3     :     0.006840
      g0      :     0.001212  g :     0.011560
      g+1     :     0.001742
      g-1     :     0.001534
      g+2     :     0.001909
      g-2     :     0.001821
      g+3     :     0.001223
      g-3     :     0.001044
      g+4     :     0.000687
      g-4     :     0.000388
 61 H s       :     0.787128  s :     0.787128
      pz      :     0.045345  p :     0.184167
      px      :     0.091684
      py      :     0.047138
      dz2     :     0.006580  d :     0.063903
      dxz     :     0.022821
      dyz     :     0.001122
      dx2y2   :     0.013873
      dxy     :     0.019507
      f0      :     0.001124  f :     0.009568
      f+1     :     0.001696
      f-1     :     0.000133
      f+2     :     0.002112
      f-2     :     0.000318
      f+3     :     0.001720
      f-3     :     0.002465
 62 C s       :     2.586630  s :     2.586630
      pz      :     0.939162  p :     2.715002
      px      :     0.975509
      py      :     0.800332
      dz2     :     0.098462  d :     0.498034
      dxz     :     0.178763
      dyz     :     0.062347
      dx2y2   :     0.072821
      dxy     :     0.085642
      f0      :     0.023753  f :     0.112968
      f+1     :     0.019319
      f-1     :     0.012834
      f+2     :     0.022546
      f-2     :     0.008692
      f+3     :     0.009430
      f-3     :     0.016395
      g0      :     0.001678  g :     0.011663
      g+1     :     0.001419
      g-1     :     0.001047
      g+2     :     0.002050
      g-2     :     0.001231
      g+3     :     0.001175
      g-3     :     0.000626
      g+4     :     0.001038
      g-4     :     0.001399
 63 H s       :     0.787428  s :     0.787428
      pz      :     0.067268  p :     0.185880
      px      :     0.061022
      py      :     0.057590
      dz2     :     0.018331  d :     0.064484
      dxz     :     0.012984
      dyz     :     0.011381
      dx2y2   :     0.012054
      dxy     :     0.009734
      f0      :     0.001423  f :     0.009665
      f+1     :     0.001954
      f-1     :     0.001147
      f+2     :     0.001933
      f-2     :     0.001625
      f+3     :     0.000835
      f-3     :     0.000748
 64 C s       :     2.578636  s :     2.578636
      pz      :     0.918152  p :     2.680525
      px      :     0.988812
      py      :     0.773561
      dz2     :     0.102866  d :     0.508040
      dxz     :     0.158495
      dyz     :     0.047033
      dx2y2   :     0.094029
      dxy     :     0.105617
      f0      :     0.017861  f :     0.117328
      f+1     :     0.022775
      f-1     :     0.010063
      f+2     :     0.024400
      f-2     :     0.012224
      f+3     :     0.011522
      f-3     :     0.018483
      g0      :     0.000752  g :     0.011895
      g+1     :     0.001995
      g-1     :     0.000831
      g+2     :     0.001449
      g-2     :     0.001246
      g+3     :     0.001881
      g-3     :     0.001022
      g+4     :     0.001097
      g-4     :     0.001624
 65 H s       :     0.777859  s :     0.777859
      pz      :     0.082194  p :     0.187796
      px      :     0.054059
      py      :     0.051543
      dz2     :     0.019952  d :     0.065215
      dxz     :     0.017795
      dyz     :     0.015832
      dx2y2   :     0.006434
      dxy     :     0.005204
      f0      :     0.002547  f :     0.009674
      f+1     :     0.002033
      f-1     :     0.001784
      f+2     :     0.001647
      f-2     :     0.001264
      f+3     :     0.000197
      f-3     :     0.000201
 66 H s       :     0.691160  s :     0.691160
      pz      :     0.109724  p :     0.353530
      px      :     0.109310
      py      :     0.134496
      dz2     :     0.026735  d :     0.134650
      dxz     :     0.016960
      dyz     :     0.031314
      dx2y2   :     0.024320
      dxy     :     0.035320
      f0      :     0.001289  f :     0.023411
      f+1     :     0.000511
      f-1     :     0.006099
      f+2     :     0.003567
      f-2     :     0.004868
      f+3     :     0.004271
      f-3     :     0.002806
 67 O s       :     3.246934  s :     3.246934
      pz      :     1.331298  p :     4.347941
      px      :     1.522768
      py      :     1.493875
      dz2     :     0.010617  d :     0.094129
      dxz     :     0.001371
      dyz     :     0.019554
      dx2y2   :     0.029715
      dxy     :     0.032871
      f0      :     0.001811  f :     0.021301
      f+1     :     0.000572
      f-1     :     0.002671
      f+2     :     0.003130
      f-2     :     0.000556
      f+3     :     0.007166
      f-3     :     0.005395
      g0      :     0.000061  g :     0.001205
      g+1     :     0.000006
      g-1     :     0.000157
      g+2     :     0.000118
      g-2     :     0.000071
      g+3     :     0.000041
      g-3     :     0.000107
      g+4     :     0.000324
      g-4     :     0.000319
 68 C s       :     2.615844  s :     2.615844
      pz      :     0.683384  p :     2.580478
      px      :     0.898826
      py      :     0.998268
      dz2     :     0.110580  d :     1.168927
      dxz     :     0.116500
      dyz     :     0.241620
      dx2y2   :     0.310890
      dxy     :     0.389337
      f0      :     0.020666  f :     0.360798
      f+1     :     0.021172
      f-1     :     0.029967
      f+2     :     0.050369
      f-2     :     0.040311
      f+3     :     0.126749
      f-3     :     0.071564
      g0      :     0.004294  g :     0.050367
      g+1     :     0.001815
      g-1     :     0.007300
      g+2     :     0.003019
      g-2     :     0.006072
      g+3     :     0.003755
      g-3     :     0.004745
      g+4     :     0.008766
      g-4     :     0.010602
 69 C s       :     2.574612  s :     2.574612
      pz      :     0.817495  p :     2.754755
      px      :     0.939263
      py      :     0.997997
      dz2     :     0.062541  d :     0.627286
      dxz     :     0.070116
      dyz     :     0.104469
      dx2y2   :     0.189355
      dxy     :     0.200806
      f0      :     0.010450  f :     0.154957
      f+1     :     0.012791
      f-1     :     0.009818
      f+2     :     0.021848
      f-2     :     0.016968
      f+3     :     0.056107
      f-3     :     0.026977
      g0      :     0.001058  g :     0.014663
      g+1     :     0.000813
      g-1     :     0.001305
      g+2     :     0.000892
      g-2     :     0.001400
      g+3     :     0.001324
      g-3     :     0.001657
      g+4     :     0.002767
      g-4     :     0.003447
 70 C s       :     2.580919  s :     2.580919
      pz      :     0.761988  p :     2.687475
      px      :     0.977697
      py      :     0.947790
      dz2     :     0.052463  d :     0.508796
      dxz     :     0.099520
      dyz     :     0.034890
      dx2y2   :     0.182784
      dxy     :     0.139139
      f0      :     0.006217  f :     0.116989
      f+1     :     0.009769
      f-1     :     0.008964
      f+2     :     0.012841
      f-2     :     0.018239
      f+3     :     0.040746
      f-3     :     0.020213
      g0      :     0.001086  g :     0.011868
      g+1     :     0.001024
      g-1     :     0.000630
      g+2     :     0.000691
      g-2     :     0.001339
      g+3     :     0.001191
      g-3     :     0.001273
      g+4     :     0.002645
      g-4     :     0.001988
 71 H s       :     0.781331  s :     0.781331
      pz      :     0.048538  p :     0.188773
      px      :     0.047258
      py      :     0.092977
      dz2     :     0.005252  d :     0.065263
      dxz     :     0.001246
      dyz     :     0.019507
      dx2y2   :     0.015775
      dxy     :     0.023482
      f0      :     0.000970  f :     0.009673
      f+1     :     0.000238
      f-1     :     0.001150
      f+2     :     0.001616
      f-2     :     0.000317
      f+3     :     0.003160
      f-3     :     0.002221
 72 C s       :     2.587592  s :     2.587592
      pz      :     0.785393  p :     2.717082
      px      :     0.953700
      py      :     0.977989
      dz2     :     0.036059  d :     0.500587
      dxz     :     0.057932
      dyz     :     0.077310
      dx2y2   :     0.140695
      dxy     :     0.188591
      f0      :     0.007720  f :     0.113051
      f+1     :     0.006945
      f-1     :     0.008441
      f+2     :     0.019532
      f-2     :     0.008094
      f+3     :     0.042688
      f-3     :     0.019630
      g0      :     0.000750  g :     0.011652
      g+1     :     0.000809
      g-1     :     0.001114
      g+2     :     0.001192
      g-2     :     0.000820
      g+3     :     0.000594
      g-3     :     0.001223
      g+4     :     0.002884
      g-4     :     0.002265
 73 H s       :     0.788820  s :     0.788820
      pz      :     0.055344  p :     0.186192
      px      :     0.071340
      py      :     0.059508
      dz2     :     0.007868  d :     0.064473
      dxz     :     0.012358
      dyz     :     0.008317
      dx2y2   :     0.021912
      dxy     :     0.014018
      f0      :     0.000645  f :     0.009655
      f+1     :     0.001152
      f-1     :     0.000712
      f+2     :     0.000961
      f-2     :     0.001588
      f+3     :     0.002718
      f-3     :     0.001878
 74 C s       :     2.589802  s :     2.589802
      pz      :     0.767853  p :     2.700183
      px      :     0.943194
      py      :     0.989136
      dz2     :     0.047065  d :     0.507571
      dxz     :     0.040901
      dyz     :     0.093964
      dx2y2   :     0.159451
      dxy     :     0.166190
      f0      :     0.006706  f :     0.113599
      f+1     :     0.008492
      f-1     :     0.008424
      f+2     :     0.017874
      f-2     :     0.011849
      f+3     :     0.039726
      f-3     :     0.020527
      g0      :     0.000910  g :     0.011574
      g+1     :     0.000556
      g-1     :     0.001215
      g+2     :     0.000799
      g-2     :     0.001121
      g+3     :     0.001081
      g-3     :     0.001223
      g+4     :     0.001744
      g-4     :     0.002923
 75 H s       :     0.788587  s :     0.788587
      pz      :     0.049915  p :     0.184846
      px      :     0.083711
      py      :     0.051219
      dz2     :     0.005852  d :     0.064014
      dxz     :     0.016151
      dyz     :     0.004044
      dx2y2   :     0.019369
      dxy     :     0.018599
      f0      :     0.000864  f :     0.009579
      f+1     :     0.001115
      f-1     :     0.000386
      f+2     :     0.000972
      f-2     :     0.001067
      f+3     :     0.003147
      f-3     :     0.002028
 76 C s       :     2.587618  s :     2.587618
      pz      :     0.790430  p :     2.717859
      px      :     0.981437
      py      :     0.945992
      dz2     :     0.048668  d :     0.500699
      dxz     :     0.092770
      dyz     :     0.034783
      dx2y2   :     0.189012
      dxy     :     0.135467
      f0      :     0.006033  f :     0.112988
      f+1     :     0.009138
      f-1     :     0.008505
      f+2     :     0.012724
      f-2     :     0.016700
      f+3     :     0.040583
      f-3     :     0.019307
      g0      :     0.000974  g :     0.011629
      g+1     :     0.000975
      g-1     :     0.000643
      g+2     :     0.000650
      g-2     :     0.001273
      g+3     :     0.001236
      g-3     :     0.001251
      g+4     :     0.002666
      g-4     :     0.001961
 77 H s       :     0.788727  s :     0.788727
      pz      :     0.051204  p :     0.186281
      px      :     0.043992
      py      :     0.091085
      dz2     :     0.005283  d :     0.064512
      dxz     :     0.001084
      dyz     :     0.019854
      dx2y2   :     0.014795
      dxy     :     0.023495
      f0      :     0.000990  f :     0.009656
      f+1     :     0.000232
      f-1     :     0.001162
      f+2     :     0.001637
      f-2     :     0.000314
      f+3     :     0.003142
      f-3     :     0.002180
 78 C s       :     2.581083  s :     2.581083
      pz      :     0.763829  p :     2.693447
      px      :     0.961296
      py      :     0.968321
      dz2     :     0.037374  d :     0.508056
      dxz     :     0.062658
      dyz     :     0.083072
      dx2y2   :     0.143891
      dxy     :     0.181060
      f0      :     0.008003  f :     0.116490
      f+1     :     0.007241
      f-1     :     0.008832
      f+2     :     0.021171
      f-2     :     0.008323
      f+3     :     0.043198
      f-3     :     0.019722
      g0      :     0.000760  g :     0.011813
      g+1     :     0.000833
      g-1     :     0.001213
      g+2     :     0.001248
      g-2     :     0.000814
      g+3     :     0.000618
      g-3     :     0.001220
      g+4     :     0.002829
      g-4     :     0.002279
 79 H s       :     0.781888  s :     0.781888
      pz      :     0.053848  p :     0.190237
      px      :     0.076825
      py      :     0.059564
      dz2     :     0.007957  d :     0.065766
      dxz     :     0.012418
      dyz     :     0.008274
      dx2y2   :     0.022171
      dxy     :     0.014946
      f0      :     0.000646  f :     0.009703
      f+1     :     0.001131
      f-1     :     0.000706
      f+2     :     0.000977
      f-2     :     0.001594
      f+3     :     0.002754
      f-3     :     0.001894
 80 O s       :     3.015059  s :     3.015059
      pz      :     1.405369  p :     4.124947
      px      :     1.253591
      py      :     1.465987
      dz2     :     0.012484  d :     0.119782
      dxz     :     0.017418
      dyz     :     0.014064
      dx2y2   :     0.035244
      dxy     :     0.040572
      f0      :     0.001582  f :     0.020967
      f+1     :     0.001768
      f-1     :     0.001534
      f+2     :     0.001702
      f-2     :     0.003044
      f+3     :     0.006389
      f-3     :     0.004949
      g0      :     0.000079  g :     0.000775
      g+1     :     0.000087
      g-1     :     0.000062
      g+2     :     0.000025
      g-2     :     0.000126
      g+3     :     0.000078
      g-3     :     0.000105
      g+4     :     0.000030
      g-4     :     0.000184
 81 H s       :     0.654638  s :     0.654638
      pz      :     0.115075  p :     0.487439
      px      :     0.227709
      py      :     0.144654
      dz2     :     0.023052  d :     0.197911
      dxz     :     0.047672
      dyz     :     0.018657
      dx2y2   :     0.054432
      dxy     :     0.054098
      f0      :     0.003696  f :     0.038727
      f+1     :     0.005589
      f-1     :     0.002005
      f+2     :     0.003614
      f-2     :     0.006423
      f+3     :     0.011102
      f-3     :     0.006298


                      *****************************
                      * MAYER POPULATION ANALYSIS *
                      *****************************

  NA   - Mulliken gross atomic population
  ZA   - Total nuclear charge
  QA   - Mulliken gross atomic charge
  VA   - Mayer's total valence
  BVA  - Mayer's bonded valence
  FA   - Mayer's free valence

  ATOM       NA         ZA         QA         VA         BVA        FA
  0 O      8.3735     8.0000    -0.3735     1.9908     1.9908     0.0000
  1 O      8.4574     8.0000    -0.4574     1.9972     1.9972    -0.0000
  2 N      7.3795     7.0000    -0.3795     2.8131     2.8131    -0.0000
  3 N      7.4726     7.0000    -0.4726     2.7856     2.7856     0.0000
  4 C      5.8838     6.0000     0.1162     3.8584     3.8584     0.0000
  5 C      5.4800     6.0000     0.5200     3.3065     3.3065     0.0000
  6 H      0.9770     1.0000     0.0230     1.0233     1.0233    -0.0000
  7 C      5.9167     6.0000     0.0833     3.6903     3.6903     0.0000
  8 C      6.1850     6.0000    -0.1850     3.9882     3.9882    -0.0000
  9 H      0.8863     1.0000     0.1137     1.0064     1.0064    -0.0000
 10 C      6.1355     6.0000    -0.1355     3.9836     3.9836    -0.0000
 11 H      0.8557     1.0000     0.1443     0.9714     0.9714     0.0000
 12 C      6.1346     6.0000    -0.1346     3.9823     3.9823    -0.0000
 13 H      0.8660     1.0000     0.1340     0.9775     0.9775    -0.0000
 14 C      6.1329     6.0000    -0.1329     4.0019     4.0019    -0.0000
 15 H      0.8543     1.0000     0.1457     0.9686     0.9686     0.0000
 16 C      6.2172     6.0000    -0.2172     3.9594     3.9594    -0.0000
 17 H      0.8906     1.0000     0.1094     1.0146     1.0146    -0.0000
 18 C      5.9302     6.0000     0.0698     4.2308     4.2308     0.0000
 19 C      6.2742     6.0000    -0.2742     3.9647     3.9647     0.0000
 20 H      0.8948     1.0000     0.1052     0.9962     0.9962     0.0000
 21 H      0.8999     1.0000     0.1001     0.9873     0.9873     0.0000
 22 H      0.9141     1.0000     0.0859     1.0029     1.0029    -0.0000
 23 C      6.2674     6.0000    -0.2674     3.9652     3.9652    -0.0000
 24 H      0.8903     1.0000     0.1097     0.9896     0.9896    -0.0000
 25 H      0.8751     1.0000     0.1249     0.9823     0.9823    -0.0000
 26 H      0.8908     1.0000     0.1092     0.9915     0.9915    -0.0000
 27 C      6.2305     6.0000    -0.2305     3.9465     3.9465    -0.0000
 28 H      0.8854     1.0000     0.1146     0.9830     0.9830    -0.0000
 29 H      0.9098     1.0000     0.0902     0.9885     0.9885    -0.0000
 30 H      0.9178     1.0000     0.0822     1.0088     1.0088    -0.0000
 31 C      5.7889     6.0000     0.2111     3.6085     3.6085    -0.0000
 32 C      5.9848     6.0000     0.0152     3.6014     3.6014    -0.0000
 33 C      6.0749     6.0000    -0.0749     3.9131     3.9131    -0.0000
 34 H      0.9135     1.0000     0.0865     1.0036     1.0036     0.0000
 35 C      6.1816     6.0000    -0.1816     3.9717     3.9717     0.0000
 36 H      0.8743     1.0000     0.1257     0.9775     0.9775     0.0000
 37 C      6.1390     6.0000    -0.1390     3.9663     3.9663    -0.0000
 38 H      0.8639     1.0000     0.1361     0.9698     0.9698     0.0000
 39 C      6.1229     6.0000    -0.1229     3.9380     3.9380    -0.0000
 40 H      0.9385     1.0000     0.0615     1.0241     1.0241     0.0000
 41 C      6.1380     6.0000    -0.1380     4.1603     4.1603     0.0000
 42 C      6.1655     6.0000    -0.1655     3.9485     3.9485     0.0000
 43 H      0.8993     1.0000     0.1007     0.9856     0.9856    -0.0000
 44 H      0.9241     1.0000     0.0759     0.9882     0.9882    -0.0000
 45 H      0.9629     1.0000     0.0371     1.0377     1.0377     0.0000
 46 C      6.1782     6.0000    -0.1782     3.9668     3.9668     0.0000
 47 H      0.9855     1.0000     0.0145     1.0386     1.0386     0.0000
 48 H      0.9124     1.0000     0.0876     0.9886     0.9886     0.0000
 49 H      0.8837     1.0000     0.1163     0.9848     0.9848     0.0000
 50 C      6.2428     6.0000    -0.2428     4.0080     4.0080     0.0000
 51 H      0.8984     1.0000     0.1016     0.9834     0.9834    -0.0000
 52 H      0.8953     1.0000     0.1047     0.9807     0.9807     0.0000
 53 H      0.9006     1.0000     0.0994     0.9866     0.9866     0.0000
 54 C      5.5411     6.0000     0.4589     3.9030     3.9030    -0.0000
 55 C      5.9502     6.0000     0.0498     3.8497     3.8497    -0.0000
 56 C      6.1121     6.0000    -0.1121     3.9224     3.9224     0.0000
 57 H      0.8764     1.0000     0.1236     0.9981     0.9981     0.0000
 58 C      6.1334     6.0000    -0.1334     3.9887     3.9887     0.0000
 59 H      0.8503     1.0000     0.1497     0.9707     0.9707     0.0000
 60 C      6.0810     6.0000    -0.0810     3.9502     3.9502     0.0000
 61 H      0.8539     1.0000     0.1461     0.9725     0.9725     0.0000
 62 C      6.1223     6.0000    -0.1223     3.9744     3.9744    -0.0000
 63 H      0.8537     1.0000     0.1463     0.9726     0.9726    -0.0000
 64 C      6.0992     6.0000    -0.0992     3.8816     3.8816     0.0000
 65 H      0.8697     1.0000     0.1303     1.0018     1.0018     0.0000
 66 H      0.8835     1.0000     0.1165     1.0849     1.0849     0.0000
 67 O      8.5082     8.0000    -0.5082     1.9657     1.9657    -0.0000
 68 C      5.5467     6.0000     0.4533     3.9357     3.9357    -0.0000
 69 C      5.9842     6.0000     0.0158     3.8846     3.8846    -0.0000
 70 C      6.0701     6.0000    -0.0701     3.8754     3.8754     0.0000
 71 H      0.8737     1.0000     0.1263     1.0008     1.0008    -0.0000
 72 C      6.1451     6.0000    -0.1451     3.9837     3.9837    -0.0000
 73 H      0.8548     1.0000     0.1452     0.9745     0.9745    -0.0000
 74 C      6.0878     6.0000    -0.0878     3.9550     3.9550    -0.0000
 75 H      0.8541     1.0000     0.1459     0.9732     0.9732    -0.0000
 76 C      6.1471     6.0000    -0.1471     3.9943     3.9943    -0.0000
 77 H      0.8530     1.0000     0.1470     0.9731     0.9731     0.0000
 78 C      6.0927     6.0000    -0.0927     3.8804     3.8804    -0.0000
 79 H      0.8849     1.0000     0.1151     1.0051     1.0051    -0.0000
 80 O      8.3888     8.0000    -0.3888     2.1313     2.1313     0.0000
 81 H      0.7341     1.0000     0.2659     1.0749     1.0749     0.0000

  Mayer bond orders larger than 0.100000
B(  0-O ,  4-C ) :   0.8460 B(  0-O , 54-C ) :   1.0227 B(  1-O , 54-C ) :   1.7158 
B(  1-O , 81-H ) :   0.1198 B(  2-N ,  4-C ) :   1.8894 B(  2-N , 18-C ) :   0.8855 
B(  3-N ,  5-C ) :   0.7561 B(  3-N , 31-C ) :   1.0275 B(  3-N , 66-H ) :   0.9361 
B(  4-C ,  5-C ) :   0.8879 B(  5-C ,  6-H ) :   0.9152 B(  5-C ,  7-C ) :   0.7899 
B(  7-C ,  8-C ) :   1.4124 B(  7-C , 16-C ) :   1.3107 B(  8-C ,  9-H ) :   0.9264 
B(  8-C , 10-C ) :   1.4854 B( 10-C , 11-H ) :   0.9206 B( 10-C , 12-C ) :   1.4476 
B( 12-C , 13-H ) :   0.9280 B( 12-C , 14-C ) :   1.4608 B( 14-C , 15-H ) :   0.9129 
B( 14-C , 16-C ) :   1.5041 B( 16-C , 17-H ) :   0.9530 B( 18-C , 19-C ) :   1.0758 
B( 18-C , 23-C ) :   1.0667 B( 18-C , 27-C ) :   1.0647 B( 19-C , 20-H ) :   0.9583 
B( 19-C , 21-H ) :   0.9580 B( 19-C , 22-H ) :   0.9668 B( 23-C , 24-H ) :   0.9545 
B( 23-C , 25-H ) :   0.9485 B( 23-C , 26-H ) :   0.9596 B( 27-C , 28-H ) :   0.9549 
B( 27-C , 29-H ) :   0.9578 B( 27-C , 30-H ) :   0.9610 B( 31-C , 32-C ) :   1.2225 
B( 31-C , 39-C ) :   1.3504 B( 32-C , 33-C ) :   1.4466 B( 32-C , 41-C ) :   0.9004 
B( 33-C , 34-H ) :   0.9338 B( 33-C , 35-C ) :   1.4362 B( 35-C , 36-H ) :   0.9253 
B( 35-C , 37-C ) :   1.4785 B( 37-C , 38-H ) :   0.9154 B( 37-C , 39-C ) :   1.4649 
B( 39-C , 40-H ) :   0.9501 B( 41-C , 42-C ) :   1.0503 B( 41-C , 46-C ) :   1.0523 
B( 41-C , 50-C ) :   1.1197 B( 42-C , 43-H ) :   0.9520 B( 42-C , 44-H ) :   0.9538 
B( 42-C , 45-H ) :   0.9788 B( 46-C , 47-H ) :   0.9859 B( 46-C , 48-H ) :   0.9511 
B( 46-C , 49-H ) :   0.9544 B( 50-C , 51-H ) :   0.9588 B( 50-C , 52-H ) :   0.9555 
B( 50-C , 53-H ) :   0.9598 B( 54-C , 55-C ) :   1.0559 B( 55-C , 56-C ) :   1.3384 
B( 55-C , 64-C ) :   1.3429 B( 56-C , 57-H ) :   0.9378 B( 56-C , 58-C ) :   1.4885 
B( 58-C , 59-H ) :   0.9193 B( 58-C , 60-C ) :   1.4367 B( 60-C , 61-H ) :   0.9259 
B( 60-C , 62-C ) :   1.4343 B( 62-C , 63-H ) :   0.9249 B( 62-C , 64-C ) :   1.4678 
B( 64-C , 65-H ) :   0.9309 B( 67-O , 68-C ) :   1.7652 B( 68-C , 69-C ) :   1.0198 
B( 68-C , 80-O ) :   1.1406 B( 69-C , 70-C ) :   1.3719 B( 69-C , 78-C ) :   1.3538 
B( 70-C , 71-H ) :   0.9300 B( 70-C , 72-C ) :   1.4560 B( 72-C , 73-H ) :   0.9303 
B( 72-C , 74-C ) :   1.4384 B( 74-C , 75-H ) :   0.9273 B( 74-C , 76-C ) :   1.4480 
B( 76-C , 77-H ) :   0.9274 B( 76-C , 78-C ) :   1.4603 B( 78-C , 79-H ) :   0.9413 
B( 80-O , 81-H ) :   0.8970 

-------
TIMINGS
-------

Total SCF time: 0 days 0 hours 33 min 6 sec 

Total time                  ....    1986.426 sec
Sum of individual times     ....    1939.724 sec  ( 97.6%)

Fock matrix formation       ....    1815.007 sec  ( 91.4%)
  Split-RI-J                ....      82.476 sec  (  4.5% of F)
  Chain of spheres X        ....    1483.402 sec  ( 81.7% of F)
  XC integration            ....     126.128 sec  (  6.9% of F)
    Basis function eval.    ....       5.293 sec  (  4.2% of XC)
    Density eval.           ....      58.243 sec  ( 46.2% of XC)
    XC-Functional eval.     ....       1.173 sec  (  0.9% of XC)
    XC-Potential eval.      ....      32.438 sec  ( 25.7% of XC)
Diagonalization             ....      25.842 sec  (  1.3%)
Density matrix formation    ....       4.612 sec  (  0.2%)
Population analysis         ....      10.224 sec  (  0.5%)
Initial guess               ....      11.288 sec  (  0.6%)
Orbital Transformation      ....       0.000 sec  (  0.0%)
Orbital Orthonormalization  ....       0.000 sec  (  0.0%)
DIIS solution               ....      20.828 sec  (  1.0%)
SOSCF solution              ....      18.364 sec  (  0.9%)
Grid generation             ....      33.560 sec  (  1.7%)

Maximum memory used throughout the entire SCF-calculation: 1685.3 MB
[1720888039.905912] [node122:2672266:0]          mpool.c:43   UCX  WARN  object 0x13aa3240 was not returned to mpool ucp_requests
[1720888039.905927] [node122:2672266:0]          mpool.c:43   UCX  WARN  object 0x13aa3940 was not returned to mpool ucp_requests
[1720888039.905932] [node122:2672266:0]          mpool.c:43   UCX  WARN  object 0x13aa3b00 was not returned to mpool ucp_requests
[1720888039.905936] [node122:2672266:0]          mpool.c:43   UCX  WARN  object 0x13aa3cc0 was not returned to mpool ucp_requests
[1720888039.905939] [node122:2672266:0]          mpool.c:43   UCX  WARN  object 0x13aa3e80 was not returned to mpool ucp_requests
[1720888039.905943] [node122:2672266:0]          mpool.c:43   UCX  WARN  object 0x13aa4040 was not returned to mpool ucp_requests
[1720888039.905945] [node122:2672266:0]          mpool.c:43   UCX  WARN  object 0x13aa43c0 was not returned to mpool ucp_requests
[1720888039.905949] [node122:2672266:0]          mpool.c:43   UCX  WARN  object 0x13aa4580 was not returned to mpool ucp_requests
[1720888039.905951] [node122:2672266:0]          mpool.c:43   UCX  WARN  object 0x13aa4740 was not returned to mpool ucp_requests
[1720888039.905955] [node122:2672266:0]          mpool.c:43   UCX  WARN  object 0x13aa4900 was not returned to mpool ucp_requests
[1720888039.905957] [node122:2672266:0]          mpool.c:43   UCX  WARN  object 0x13aa4ac0 was not returned to mpool ucp_requests
[1720888039.905961] [node122:2672266:0]          mpool.c:43   UCX  WARN  object 0x13aa4c80 was not returned to mpool ucp_requests
[1720888039.905963] [node122:2672266:0]          mpool.c:43   UCX  WARN  object 0x13aa4e40 was not returned to mpool ucp_requests
[1720888039.905968] [node122:2672266:0]          mpool.c:43   UCX  WARN  object 0x13aa5000 was not returned to mpool ucp_requests
[1720888039.905970] [node122:2672266:0]          mpool.c:43   UCX  WARN  object 0x13aa51c0 was not returned to mpool ucp_requests
[1720888039.905974] [node122:2672266:0]          mpool.c:43   UCX  WARN  object 0x13aa5380 was not returned to mpool ucp_requests
[1720888039.905976] [node122:2672266:0]          mpool.c:43   UCX  WARN  object 0x13aa5540 was not returned to mpool ucp_requests
[1720888039.905980] [node122:2672266:0]          mpool.c:43   UCX  WARN  object 0x13aa5700 was not returned to mpool ucp_requests
[1720888039.905982] [node122:2672266:0]          mpool.c:43   UCX  WARN  object 0x13aa58c0 was not returned to mpool ucp_requests
[1720888039.905986] [node122:2672266:0]          mpool.c:43   UCX  WARN  object 0x13aa5a80 was not returned to mpool ucp_requests
[1720888039.905989] [node122:2672266:0]          mpool.c:43   UCX  WARN  object 0x13aa5c40 was not returned to mpool ucp_requests
[1720888039.905992] [node122:2672266:0]          mpool.c:43   UCX  WARN  object 0x13aa5e00 was not returned to mpool ucp_requests
[1720888039.905995] [node122:2672266:0]          mpool.c:43   UCX  WARN  object 0x13aa5fc0 was not returned to mpool ucp_requests
[1720888039.984130] [node122:2672260:0]          mpool.c:43   UCX  WARN  object 0x12b1a940 was not returned to mpool ucp_requests
[1720888039.984142] [node122:2672260:0]          mpool.c:43   UCX  WARN  object 0x12b1ab00 was not returned to mpool ucp_requests
[1720888039.984145] [node122:2672260:0]          mpool.c:43   UCX  WARN  object 0x12b1acc0 was not returned to mpool ucp_requests
[1720888039.984147] [node122:2672260:0]          mpool.c:43   UCX  WARN  object 0x12b1b040 was not returned to mpool ucp_requests
[1720888039.984149] [node122:2672260:0]          mpool.c:43   UCX  WARN  object 0x12b1b3c0 was not returned to mpool ucp_requests
[1720888039.984152] [node122:2672260:0]          mpool.c:43   UCX  WARN  object 0x12b1b580 was not returned to mpool ucp_requests
[1720888039.984154] [node122:2672260:0]          mpool.c:43   UCX  WARN  object 0x12b1b740 was not returned to mpool ucp_requests
[1720888039.984156] [node122:2672260:0]          mpool.c:43   UCX  WARN  object 0x12b1b900 was not returned to mpool ucp_requests
[1720888039.984158] [node122:2672260:0]          mpool.c:43   UCX  WARN  object 0x12b1bac0 was not returned to mpool ucp_requests
[1720888039.984160] [node122:2672260:0]          mpool.c:43   UCX  WARN  object 0x12b1bc80 was not returned to mpool ucp_requests
[1720888039.984163] [node122:2672260:0]          mpool.c:43   UCX  WARN  object 0x12b1be40 was not returned to mpool ucp_requests
[1720888039.984165] [node122:2672260:0]          mpool.c:43   UCX  WARN  object 0x12b1c000 was not returned to mpool ucp_requests
[1720888039.984167] [node122:2672260:0]          mpool.c:43   UCX  WARN  object 0x12b1c1c0 was not returned to mpool ucp_requests
[1720888039.984169] [node122:2672260:0]          mpool.c:43   UCX  WARN  object 0x12b1c380 was not returned to mpool ucp_requests
[1720888039.984172] [node122:2672260:0]          mpool.c:43   UCX  WARN  object 0x12b1c540 was not returned to mpool ucp_requests
[1720888039.984174] [node122:2672260:0]          mpool.c:43   UCX  WARN  object 0x12b1c700 was not returned to mpool ucp_requests
[1720888039.984176] [node122:2672260:0]          mpool.c:43   UCX  WARN  object 0x12b1c8c0 was not returned to mpool ucp_requests
[1720888039.984178] [node122:2672260:0]          mpool.c:43   UCX  WARN  object 0x12b1cc40 was not returned to mpool ucp_requests
[1720888039.984181] [node122:2672260:0]          mpool.c:43   UCX  WARN  object 0x12b1ce00 was not returned to mpool ucp_requests
[1720888039.984183] [node122:2672260:0]          mpool.c:43   UCX  WARN  object 0x12b1cfc0 was not returned to mpool ucp_requests
[1720888039.984185] [node122:2672260:0]          mpool.c:43   UCX  WARN  object 0x12b1d180 was not returned to mpool ucp_requests
[1720888039.987092] [node122:2672262:0]          mpool.c:43   UCX  WARN  object 0x132e2b40 was not returned to mpool ucp_requests
[1720888039.987103] [node122:2672262:0]          mpool.c:43   UCX  WARN  object 0x132e2d00 was not returned to mpool ucp_requests
[1720888039.987106] [node122:2672262:0]          mpool.c:43   UCX  WARN  object 0x132e2ec0 was not returned to mpool ucp_requests
[1720888039.987108] [node122:2672262:0]          mpool.c:43   UCX  WARN  object 0x132e3080 was not returned to mpool ucp_requests
[1720888039.987111] [node122:2672262:0]          mpool.c:43   UCX  WARN  object 0x132e3240 was not returned to mpool ucp_requests
[1720888039.987113] [node122:2672262:0]          mpool.c:43   UCX  WARN  object 0x132e3400 was not returned to mpool ucp_requests
[1720888039.987115] [node122:2672262:0]          mpool.c:43   UCX  WARN  object 0x132e35c0 was not returned to mpool ucp_requests
[1720888039.987117] [node122:2672262:0]          mpool.c:43   UCX  WARN  object 0x132e3940 was not returned to mpool ucp_requests
[1720888039.987119] [node122:2672262:0]          mpool.c:43   UCX  WARN  object 0x132e3b00 was not returned to mpool ucp_requests
[1720888039.987121] [node122:2672262:0]          mpool.c:43   UCX  WARN  object 0x132e3cc0 was not returned to mpool ucp_requests
[1720888039.987124] [node122:2672262:0]          mpool.c:43   UCX  WARN  object 0x132e3e80 was not returned to mpool ucp_requests
[1720888039.987126] [node122:2672262:0]          mpool.c:43   UCX  WARN  object 0x132e4040 was not returned to mpool ucp_requests
[1720888039.987128] [node122:2672262:0]          mpool.c:43   UCX  WARN  object 0x132e4200 was not returned to mpool ucp_requests
[1720888039.987130] [node122:2672262:0]          mpool.c:43   UCX  WARN  object 0x132e43c0 was not returned to mpool ucp_requests
[1720888039.987133] [node122:2672262:0]          mpool.c:43   UCX  WARN  object 0x132e4740 was not returned to mpool ucp_requests
[1720888039.987135] [node122:2672262:0]          mpool.c:43   UCX  WARN  object 0x132e4900 was not returned to mpool ucp_requests
[1720888039.987137] [node122:2672262:0]          mpool.c:43   UCX  WARN  object 0x132e4ac0 was not returned to mpool ucp_requests
[1720888039.987139] [node122:2672262:0]          mpool.c:43   UCX  WARN  object 0x132e4e40 was not returned to mpool ucp_requests
[1720888039.987142] [node122:2672262:0]          mpool.c:43   UCX  WARN  object 0x132e51c0 was not returned to mpool ucp_requests
[1720888040.056123] [node122:2672259:0]          mpool.c:43   UCX  WARN  object 0x137619c0 was not returned to mpool ucp_requests
[1720888040.056142] [node122:2672259:0]          mpool.c:43   UCX  WARN  object 0x13761b80 was not returned to mpool ucp_requests
[1720888040.056146] [node122:2672259:0]          mpool.c:43   UCX  WARN  object 0x13761d40 was not returned to mpool ucp_requests
[1720888040.056149] [node122:2672259:0]          mpool.c:43   UCX  WARN  object 0x13761f00 was not returned to mpool ucp_requests
[1720888040.056154] [node122:2672259:0]          mpool.c:43   UCX  WARN  object 0x137620c0 was not returned to mpool ucp_requests
[1720888040.056156] [node122:2672259:0]          mpool.c:43   UCX  WARN  object 0x13762280 was not returned to mpool ucp_requests
[1720888040.056159] [node122:2672259:0]          mpool.c:43   UCX  WARN  object 0x13762440 was not returned to mpool ucp_requests
[1720888040.056161] [node122:2672259:0]          mpool.c:43   UCX  WARN  object 0x13762600 was not returned to mpool ucp_requests
[1720888040.056163] [node122:2672259:0]          mpool.c:43   UCX  WARN  object 0x137627c0 was not returned to mpool ucp_requests
[1720888040.056166] [node122:2672259:0]          mpool.c:43   UCX  WARN  object 0x13762980 was not returned to mpool ucp_requests
[1720888040.056168] [node122:2672259:0]          mpool.c:43   UCX  WARN  object 0x13762b40 was not returned to mpool ucp_requests
[1720888040.056170] [node122:2672259:0]          mpool.c:43   UCX  WARN  object 0x13762d00 was not returned to mpool ucp_requests
[1720888040.056173] [node122:2672259:0]          mpool.c:43   UCX  WARN  object 0x13762ec0 was not returned to mpool ucp_requests
[1720888040.056175] [node122:2672259:0]          mpool.c:43   UCX  WARN  object 0x13763080 was not returned to mpool ucp_requests
[1720888040.056177] [node122:2672259:0]          mpool.c:43   UCX  WARN  object 0x13763240 was not returned to mpool ucp_requests
[1720888040.056179] [node122:2672259:0]          mpool.c:43   UCX  WARN  object 0x13763400 was not returned to mpool ucp_requests
[1720888040.056183] [node122:2672259:0]          mpool.c:43   UCX  WARN  object 0x137635c0 was not returned to mpool ucp_requests
[1720888040.056186] [node122:2672259:0]          mpool.c:43   UCX  WARN  object 0x13763780 was not returned to mpool ucp_requests
[1720888040.056188] [node122:2672259:0]          mpool.c:43   UCX  WARN  object 0x13763940 was not returned to mpool ucp_requests
[1720888040.056191] [node122:2672259:0]          mpool.c:43   UCX  WARN  object 0x13763b00 was not returned to mpool ucp_requests
[1720888040.056193] [node122:2672259:0]          mpool.c:43   UCX  WARN  object 0x13763cc0 was not returned to mpool ucp_requests
[1720888040.056195] [node122:2672259:0]          mpool.c:43   UCX  WARN  object 0x13763e80 was not returned to mpool ucp_requests
[1720888040.056197] [node122:2672259:0]          mpool.c:43   UCX  WARN  object 0x13764200 was not returned to mpool ucp_requests
[1720888040.057246] [node122:2672274:0]          mpool.c:43   UCX  WARN  object 0x14519640 was not returned to mpool ucp_requests
[1720888040.057258] [node122:2672274:0]          mpool.c:43   UCX  WARN  object 0x145199c0 was not returned to mpool ucp_requests
[1720888040.057261] [node122:2672274:0]          mpool.c:43   UCX  WARN  object 0x14519b80 was not returned to mpool ucp_requests
[1720888040.057263] [node122:2672274:0]          mpool.c:43   UCX  WARN  object 0x14519d40 was not returned to mpool ucp_requests
[1720888040.057266] [node122:2672274:0]          mpool.c:43   UCX  WARN  object 0x14519f00 was not returned to mpool ucp_requests
[1720888040.057268] [node122:2672274:0]          mpool.c:43   UCX  WARN  object 0x1451a0c0 was not returned to mpool ucp_requests
[1720888040.057270] [node122:2672274:0]          mpool.c:43   UCX  WARN  object 0x1451a280 was not returned to mpool ucp_requests
[truncated: 43,774 more chars]
