# Supplementary material for: A stereodivergent multicomponent approach for the synthesis of C–N atropisomeric peptide analogues
Source: Chem Sci. 2024 Sep 16;15(40):16743–51. doi: 10.1039/d4sc04700a (PMC11418089; doi:10.1039/d4sc04700a)
Supplement: SC-015-D4SC04700A-s001 [file SC-015-D4SC04700A-s001.zip › CompData/_2_Imine-BzOH/ImineBzOH1Afreq.out]

                                 *****************
                                 * O   R   C   A *
                                 *****************

                                            #,                                       
                                            ###                                      
                                            ####                                     
                                            #####                                    
                                            ######                                   
                                           ########,                                 
                                     ,,################,,,,,                         
                               ,,#################################,,                 
                          ,,##########################################,,             
                       ,#########################################, ''#####,          
                    ,#############################################,,   '####,        
                  ,##################################################,,,,####,       
                ,###########''''           ''''###############################       
              ,#####''   ,,,,##########,,,,          '''####'''          '####       
            ,##' ,,,,###########################,,,                        '##       
           ' ,,###''''                  '''############,,,                           
         ,,##''                                '''############,,,,        ,,,,,,###''
      ,#''                                            '''#######################'''  
     '                                                          ''''####''''         
             ,#######,   #######,   ,#######,      ##                                
            ,#'     '#,  ##    ##  ,#'     '#,    #''#        ######   ,####,        
            ##       ##  ##   ,#'  ##            #'  '#       #        #'  '#        
            ##       ##  #######   ##           ,######,      #####,   #    #        
            '#,     ,#'  ##    ##  '#,     ,#' ,#      #,         ##   #,  ,#        
             '#######'   ##     ##  '#######'  #'      '#     #####' # '####'        


                  #######################################################
                  #                        -***-                        #
                  #          Department of theory and spectroscopy      #
                  #    Directorship and core code : Frank Neese         #
                  #        Max Planck Institute fuer Kohlenforschung    #
                  #                Kaiser Wilhelm Platz 1               #
                  #                 D-45470 Muelheim/Ruhr               #
                  #                      Germany                        #
                  #                                                     #
                  #                  All rights reserved                #
                  #                        -***-                        #
                  #######################################################


                         Program Version 5.0.2 -  RELEASE  -


 With contributions from (in alphabetic order):
   Daniel Aravena         : Magnetic Suceptibility
   Michael Atanasov       : Ab Initio Ligand Field Theory (pilot matlab implementation)
   Alexander A. Auer      : GIAO ZORA, VPT2 properties, NMR spectrum
   Ute Becker             : Parallelization
   Giovanni Bistoni       : ED, misc. LED, open-shell LED, HFLD
   Martin Brehm           : Molecular dynamics
   Dmytro Bykov           : SCF Hessian
   Vijay G. Chilkuri      : MRCI spin determinant printing, contributions to CSF-ICE
   Dipayan Datta          : RHF DLPNO-CCSD density
   Achintya Kumar Dutta   : EOM-CC, STEOM-CC
   Dmitry Ganyushin       : Spin-Orbit,Spin-Spin,Magnetic field MRCI
   Miquel Garcia          : C-PCM and meta-GGA Hessian, CC/C-PCM, Gaussian charge scheme
   Yang Guo               : DLPNO-NEVPT2, F12-NEVPT2, CIM, IAO-localization
   Andreas Hansen         : Spin unrestricted coupled pair/coupled cluster methods
   Benjamin Helmich-Paris : MC-RPA, TRAH-SCF, COSX integrals
   Lee Huntington         : MR-EOM, pCC
   Robert Izsak           : Overlap fitted RIJCOSX, COSX-SCS-MP3, EOM
   Marcus Kettner         : VPT2
   Christian Kollmar      : KDIIS, OOCD, Brueckner-CCSD(T), CCSD density, CASPT2, CASPT2-K
   Simone Kossmann        : Meta GGA functionals, TD-DFT gradient, OOMP2, MP2 Hessian
   Martin Krupicka        : Initial AUTO-CI
   Lucas Lang             : DCDCAS
   Marvin Lechner         : AUTO-CI (C++ implementation), FIC-MRCC
   Dagmar Lenk            : GEPOL surface, SMD
   Dimitrios Liakos       : Extrapolation schemes; Compound Job, initial MDCI parallelization
   Dimitrios Manganas     : Further ROCIS development; embedding schemes
   Dimitrios Pantazis     : SARC Basis sets
   Anastasios Papadopoulos: AUTO-CI, single reference methods and gradients
   Taras Petrenko         : DFT Hessian,TD-DFT gradient, ASA, ECA, R-Raman, ABS, FL, XAS/XES, NRVS
   Peter Pinski           : DLPNO-MP2, DLPNO-MP2 Gradient
   Christoph Reimann      : Effective Core Potentials
   Marius Retegan         : Local ZFS, SOC
   Christoph Riplinger    : Optimizer, TS searches, QM/MM, DLPNO-CCSD(T), (RO)-DLPNO pert. Triples
   Tobias Risthaus        : Range-separated hybrids, TD-DFT gradient, RPA, STAB
   Michael Roemelt        : Original ROCIS implementation
   Masaaki Saitow         : Open-shell DLPNO-CCSD energy and density
   Barbara Sandhoefer     : DKH picture change effects
   Avijit Sen             : IP-ROCIS
   Kantharuban Sivalingam : CASSCF convergence, NEVPT2, FIC-MRCI
   Bernardo de Souza      : ESD, SOC TD-DFT
   Georgi Stoychev        : AutoAux, RI-MP2 NMR, DLPNO-MP2 response
   Willem Van den Heuvel  : Paramagnetic NMR
   Boris Wezisla          : Elementary symmetry handling
   Frank Wennmohs         : Technical directorship


 We gratefully acknowledge several colleagues who have allowed us to
 interface, adapt or use parts of their codes:
   Stefan Grimme, W. Hujo, H. Kruse, P. Pracht,  : VdW corrections, initial TS optimization,
                  C. Bannwarth, S. Ehlert          DFT functionals, gCP, sTDA/sTD-DF
   Ed Valeev, F. Pavosevic, A. Kumar             : LibInt (2-el integral package), F12 methods
   Garnet Chan, S. Sharma, J. Yang, R. Olivares  : DMRG
   Ulf Ekstrom                                   : XCFun DFT Library
   Mihaly Kallay                                 : mrcc  (arbitrary order and MRCC methods)
   Jiri Pittner, Ondrej Demel                    : Mk-CCSD
   Frank Weinhold                                : gennbo (NPA and NBO analysis)
   Christopher J. Cramer and Donald G. Truhlar   : smd solvation model
   Lars Goerigk                                  : TD-DFT with DH, B97 family of functionals
   V. Asgeirsson, H. Jonsson                     : NEB implementation
   FAccTs GmbH                                   : IRC, NEB, NEB-TS, DLPNO-Multilevel, CI-OPT
                                                   MM, QMMM, 2- and 3-layer-ONIOM, Crystal-QMMM,
                                                   LR-CPCM, SF, NACMEs, symmetry and pop. for TD-DFT,
                                                   nearIR, NL-DFT gradient (VV10), updates on ESD,
                                                   ML-optimized integration grids
   S Lehtola, MJT Oliveira, MAL Marques          : LibXC Library
   Liviu Ungur et al                             : ANISO software


 Your calculation uses the libint2 library for the computation of 2-el integrals
 For citations please refer to: http://libint.valeyev.net

 Your ORCA version has been built with support for libXC version: 5.1.0
 For citations please refer to: https://tddft.org/programs/libxc/

 This ORCA versions uses:
   CBLAS   interface :  Fast vector & matrix operations
   LAPACKE interface :  Fast linear algebra routines
   SCALAPACK package :  Parallel linear algebra routines
   Shared memory     :  Shared parallel matrices
   BLAS/LAPACK       :  OpenBLAS 0.3.15  USE64BITINT DYNAMIC_ARCH NO_AFFINITY Zen SINGLE_THREADED
        Core in use  :  Zen
   Copyright (c) 2011-2014, The OpenBLAS Project


Your calculation utilizes the atom-pairwise dispersion correction
with the Becke-Johnson damping scheme (D3BJ)
Cite in your paper:
S.Grimme, S.Ehrlich, L.Goerigk, J Comput Chem, (2011), 32, 1456–1465 
S.Grimme, J.Antony, S.Ehrlich and H.Krieg, J.Chem.Phys., 132, (2010), 154104 
   

Your calculation utilizes the SMD solvation module
Please cite in your paper:
A.V. Marenich, C.J. Cramer, D.G. Truhlar J. Phys. Chem. B, 113, (2009), 6378 

================================================================================

----- Orbital basis set information -----
Your calculation utilizes the basis: def2-TZVP
   F. Weigend and R. Ahlrichs, Phys. Chem. Chem. Phys. 7, 3297 (2005).

----- AuxJ basis set information -----
Your calculation utilizes the auxiliary basis: def2/J
   F. Weigend, Phys. Chem. Chem. Phys. 8, 1057 (2006).

================================================================================
                                        WARNINGS
                       Please study these warnings very carefully!
================================================================================

WARNING: Gradients needed for Numerical Frequencies
  ===> : Setting RunTyp to EnGrad

WARNING: The environment variable RSH_COMMAND is not set!
  ===> : All Displacements for the Numerical Hessian or Gradient calculation
         will be started on localhost

INFO   : the flag for use of the SHARK integral package has been found!

================================================================================
                                       INPUT FILE
================================================================================
NAME = ImineBzOH1Afreq.inp
|  1> ! PBE0 D3 def2-tzvp NumFreq
|  2> %maxcore 2660
|  3> %pal nprocs 30
|  4> end
|  5> %CPCM SMD TRUE
|  6>    SMDSOLVENT "2,2,2-TRIFLUOROETHANOL"
|  7> end
|  8> 
|  9> *xyz 0 1
| 10> O  1.874458  4.131597  1.318097
| 11> O  3.636314  2.757304  1.489985
| 12> N  1.370321  4.550657  3.554198
| 13> N  3.266710  6.392274  3.809378
| 14> C  2.093712  4.728754  2.559209
| 15> C  3.219891  5.739179  2.533306
| 16> H  4.139118  5.169543  2.352519
| 17> C  3.030013  6.675101  1.352363
| 18> C  3.765814  6.483743  0.189743
| 19> H  4.509175  5.692866  0.153089
| 20> C  3.551880  7.291887  -0.918277
| 21> H  4.130847  7.134211  -1.821577
| 22> C  2.600478  8.300662  -0.866169
| 23> H  2.431756  8.934644  -1.729568
| 24> C  1.868276  8.499951  0.297943
| 25> H  1.125490  9.288949  0.343015
| 26> C  2.081909  7.689758  1.403005
| 27> H  1.509911  7.842599  2.312189
| 28> C  0.249743  3.609568  3.658667
| 29> C  0.707666  2.179373  3.384933
| 30> H  0.917567  2.007092  2.328891
| 31> H  -0.081004  1.484568  3.682775
| 32> H  1.604959  1.944326  3.963033
| 33> C  -0.866626  4.021293  2.703690
| 34> H  -1.167884  5.055689  2.887604
| 35> H  -1.737552  3.381154  2.862933
| 36> H  -0.561035  3.928709  1.660774
| 37> C  -0.248816  3.709707  5.095527
| 38> H  -1.115565  3.061877  5.243931
| 39> H  -0.538606  4.736616  5.331376
| 40> H  0.532085  3.406529  5.797395
| 41> C  4.458347  6.785822  4.381915
| 42> C  4.556573  7.079653  5.768953
| 43> C  5.810291  7.452106  6.245420
| 44> H  5.926988  7.664367  7.299318
| 45> C  6.935865  7.565435  5.438479
| 46> H  7.887278  7.852642  5.871139
| 47> C  6.814391  7.311687  4.085319
| 48> H  7.669104  7.400406  3.423299
| 49> C  5.589895  6.928250  3.567630
| 50> H  5.509565  6.741096  2.504358
| 51> C  3.361540  7.009642  6.729989
| 52> C  2.851827  5.570405  6.889911
| 53> H  2.524386  5.097998  5.964076
| 54> H  1.998283  5.560445  7.574108
| 55> H  3.632589  4.938341  7.318677
| 56> C  3.740959  7.480523  8.134062
| 57> H  4.505699  6.846580  8.589445
| 58> H  2.854456  7.434611  8.771551
| 59> H  4.100140  8.512726  8.137643
| 60> C  2.228063  7.932836  6.261264
| 61> H  1.809235  7.656392  5.294354
| 62> H  2.582648  8.964594  6.186304
| 63> H  1.414433  7.909846  6.991600
| 64> C  2.754477  3.250519  0.822272
| 65> C  2.503175  2.941677  -0.592510
| 66> C  1.616225  3.701539  -1.353865
| 67> H  1.083426  4.528857  -0.902590
| 68> C  1.432811  3.401442  -2.692646
| 69> H  0.749550  3.994725  -3.289046
| 70> C  2.124550  2.344083  -3.269602
| 71> H  1.976657  2.110672  -4.318150
| 72> C  3.005987  1.584525  -2.509865
| 73> H  3.543359  0.759404  -2.962524
| 74> C  3.200638  1.884494  -1.173518
| 75> H  3.887992  1.303717  -0.569990
| 76> H  2.561085  6.027391  4.429070
| 77> O  4.372247  3.182560  4.834390
| 78> C  5.494638  3.358477  4.402280
| 79> C  6.652935  3.727410  5.246327
| 80> C  6.467732  3.838092  6.621932
| 81> H  5.489725  3.641490  7.042890
| 82> C  7.526204  4.195854  7.439017
| 83> H  7.376695  4.284798  8.508903
| 84> C  8.775998  4.443300  6.885562
| 85> H  9.604596  4.727282  7.524819
| 86> C  8.965672  4.331144  5.514608
| 87> H  9.940156  4.527952  5.082649
| 88> C  7.908182  3.974823  4.694148
| 89> H  8.052527  3.896767  3.624078
| 90> O  5.792578  3.231006  3.116687
| 91> H  4.979222  3.010114  2.611188
| 92> *
| 93> 
| 94>                          ****END OF INPUT****
================================================================================

                     *******************************
                     * Energy+Gradient Calculation *
                     *******************************

---------------------------------
CARTESIAN COORDINATES (ANGSTROEM)
---------------------------------
  O      1.874458    4.131597    1.318097
  O      3.636314    2.757304    1.489985
  N      1.370321    4.550657    3.554198
  N      3.266710    6.392274    3.809378
  C      2.093712    4.728754    2.559209
  C      3.219891    5.739179    2.533306
  H      4.139118    5.169543    2.352519
  C      3.030013    6.675101    1.352363
  C      3.765814    6.483743    0.189743
  H      4.509175    5.692866    0.153089
  C      3.551880    7.291887   -0.918277
  H      4.130847    7.134211   -1.821577
  C      2.600478    8.300662   -0.866169
  H      2.431756    8.934644   -1.729568
  C      1.868276    8.499951    0.297943
  H      1.125490    9.288949    0.343015
  C      2.081909    7.689758    1.403005
  H      1.509911    7.842599    2.312189
  C      0.249743    3.609568    3.658667
  C      0.707666    2.179373    3.384933
  H      0.917567    2.007092    2.328891
  H     -0.081004    1.484568    3.682775
  H      1.604959    1.944326    3.963033
  C     -0.866626    4.021293    2.703690
  H     -1.167884    5.055689    2.887604
  H     -1.737552    3.381154    2.862933
  H     -0.561035    3.928709    1.660774
  C     -0.248816    3.709707    5.095527
  H     -1.115565    3.061877    5.243931
  H     -0.538606    4.736616    5.331376
  H      0.532085    3.406529    5.797395
  C      4.458347    6.785822    4.381915
  C      4.556573    7.079653    5.768953
  C      5.810291    7.452106    6.245420
  H      5.926988    7.664367    7.299318
  C      6.935865    7.565435    5.438479
  H      7.887278    7.852642    5.871139
  C      6.814391    7.311687    4.085319
  H      7.669104    7.400406    3.423299
  C      5.589895    6.928250    3.567630
  H      5.509565    6.741096    2.504358
  C      3.361540    7.009642    6.729989
  C      2.851827    5.570405    6.889911
  H      2.524386    5.097998    5.964076
  H      1.998283    5.560445    7.574108
  H      3.632589    4.938341    7.318677
  C      3.740959    7.480523    8.134062
  H      4.505699    6.846580    8.589445
  H      2.854456    7.434611    8.771551
  H      4.100140    8.512726    8.137643
  C      2.228063    7.932836    6.261264
  H      1.809235    7.656392    5.294354
  H      2.582648    8.964594    6.186304
  H      1.414433    7.909846    6.991600
  C      2.754477    3.250519    0.822272
  C      2.503175    2.941677   -0.592510
  C      1.616225    3.701539   -1.353865
  H      1.083426    4.528857   -0.902590
  C      1.432811    3.401442   -2.692646
  H      0.749550    3.994725   -3.289046
  C      2.124550    2.344083   -3.269602
  H      1.976657    2.110672   -4.318150
  C      3.005987    1.584525   -2.509865
  H      3.543359    0.759404   -2.962524
  C      3.200638    1.884494   -1.173518
  H      3.887992    1.303717   -0.569990
  H      2.561085    6.027391    4.429070
  O      4.372247    3.182560    4.834390
  C      5.494638    3.358477    4.402280
  C      6.652935    3.727410    5.246327
  C      6.467732    3.838092    6.621932
  H      5.489725    3.641490    7.042890
  C      7.526204    4.195854    7.439017
  H      7.376695    4.284798    8.508903
  C      8.775998    4.443300    6.885562
  H      9.604596    4.727282    7.524819
  C      8.965672    4.331144    5.514608
  H      9.940156    4.527952    5.082649
  C      7.908182    3.974823    4.694148
  H      8.052527    3.896767    3.624078
  O      5.792578    3.231006    3.116687
  H      4.979222    3.010114    2.611188

----------------------------
CARTESIAN COORDINATES (A.U.)
----------------------------
  NO LB      ZA    FRAG     MASS         X           Y           Z
   0 O     8.0000    0    15.999    3.542212    7.807587    2.490842
   1 O     8.0000    0    15.999    6.871638    5.210549    2.815664
   2 N     7.0000    0    14.007    2.589531    8.599495    6.716461
   3 N     7.0000    0    14.007    6.173187   12.079647    7.198681
   4 C     6.0000    0    12.011    3.956542    8.936050    4.836204
   5 C     6.0000    0    12.011    6.084712   10.845477    4.787255
   6 H     1.0000    0     1.008    7.821799    9.769021    4.445617
   7 C     6.0000    0    12.011    5.725895   12.614113    2.555596
   8 C     6.0000    0    12.011    7.116357   12.252499    0.358562
   9 H     1.0000    0     1.008    8.521106   10.757958    0.289296
  10 C     6.0000    0    12.011    6.712080   13.779669   -1.735292
  11 H     1.0000    0     1.008    7.806170   13.481705   -3.442282
  12 C     6.0000    0    12.011    4.914191   15.685978   -1.636822
  13 H     1.0000    0     1.008    4.595353   16.884030   -3.268410
  14 C     6.0000    0    12.011    3.530530   16.062580    0.563031
  15 H     1.0000    0     1.008    2.126868   17.553570    0.648204
  16 C     6.0000    0    12.011    3.934238   14.531537    2.651295
  17 H     1.0000    0     1.008    2.853318   14.820364    4.369404
  18 C     6.0000    0    12.011    0.471946    6.821095    6.913879
  19 C     6.0000    0    12.011    1.337295    4.118418    6.396596
  20 H     1.0000    0     1.008    1.733950    3.792854    4.400966
  21 H     1.0000    0     1.008   -0.153075    2.805427    6.959436
  22 H     1.0000    0     1.008    3.032933    3.674244    7.489047
  23 C     6.0000    0    12.011   -1.637686    7.599142    5.109234
  24 H     1.0000    0     1.008   -2.206981    9.553868    5.456781
  25 H     1.0000    0     1.008   -3.283497    6.389455    5.410159
  26 H     1.0000    0     1.008   -1.060203    7.424184    3.138408
  27 C     6.0000    0    12.011   -0.470194    7.010330    9.629151
  28 H     1.0000    0     1.008   -2.108112    5.786109    9.909593
  29 H     1.0000    0     1.008   -1.017818    8.950907   10.074841
  30 H     1.0000    0     1.008    1.005495    6.437407   10.955489
  31 C     6.0000    0    12.011    8.425055   12.823345    8.280619
  32 C     6.0000    0    12.011    8.610675   13.378605   10.901741
  33 C     6.0000    0    12.011   10.979859   14.082439   11.802133
  34 H     1.0000    0     1.008   11.200384   14.483555   13.793712
  35 C     6.0000    0    12.011   13.106885   14.296600   10.277236
  36 H     1.0000    0     1.008   14.904795   14.839343   11.094845
  37 C     6.0000    0    12.011   12.877333   13.817086    7.720134
  38 H     1.0000    0     1.008   14.492506   13.984741    6.469098
  39 C     6.0000    0    12.011   10.563371   13.092495    6.741844
  40 H     1.0000    0     1.008   10.411569   12.738825    4.732551
  41 C     6.0000    0    12.011    6.352390   13.246304   12.717836
  42 C     6.0000    0    12.011    5.389172   10.526540   13.020045
  43 H     1.0000    0     1.008    4.770398    9.633820   11.270470
  44 H     1.0000    0     1.008    3.776208   10.507718   14.312990
  45 H     1.0000    0     1.008    6.864598    9.332112   13.830295
  46 C     6.0000    0    12.011    7.069388   14.136140   15.371150
  47 H     1.0000    0     1.008    8.514537   12.938161   16.231699
  48 H     1.0000    0     1.008    5.394140   14.049379   16.575829
  49 H     1.0000    0     1.008    7.748142   16.086721   15.377917
  50 C     6.0000    0    12.011    4.210429   14.990888   11.832074
  51 H     1.0000    0     1.008    3.418959   14.468484   10.004879
  52 H     1.0000    0     1.008    4.880497   16.940628   11.690420
  53 H     1.0000    0     1.008    2.672891   14.947443   13.212209
  54 C     6.0000    0    12.011    5.205207    6.142591    1.553869
  55 C     6.0000    0    12.011    4.730315    5.558964   -1.119682
  56 C     6.0000    0    12.011    3.054223    6.994895   -2.558434
  57 H     1.0000    0     1.008    2.047378    8.558299   -1.705648
  58 C     6.0000    0    12.011    2.707620    6.427794   -5.088364
  59 H     1.0000    0     1.008    1.416444    7.548936   -6.215396
  60 C     6.0000    0    12.011    4.014818    4.429675   -6.178652
  61 H     1.0000    0     1.008    3.735340    3.988592   -8.160121
  62 C     6.0000    0    12.011    5.680492    2.994318   -4.742957
  63 H     1.0000    0     1.008    6.695978    1.435066   -5.598359
  64 C     6.0000    0    12.011    6.048329    3.561178   -2.217628
  65 H     1.0000    0     1.008    7.347240    2.463668   -1.077125
  66 H     1.0000    0     1.008    4.839749   11.390118    8.369729
  67 O     8.0000    0    15.999    8.262349    6.014167    9.135673
  68 C     6.0000    0    12.011   10.383361    6.346602    8.319104
  69 C     6.0000    0    12.011   12.572225    7.043784    9.914121
  70 C     6.0000    0    12.011   12.222242    7.252943   12.513638
  71 H     1.0000    0     1.008   10.374077    6.881419   13.309133
  72 C     6.0000    0    12.011   14.222464    7.929015   14.057705
  73 H     1.0000    0     1.008   13.939933    8.097095   16.079496
  74 C     6.0000    0    12.011   16.584233    8.396620   13.011826
  75 H     1.0000    0     1.008   18.150056    8.933268   14.219847
  76 C     6.0000    0    12.011   16.942665    8.184676   10.421099
  77 H     1.0000    0     1.008   18.784173    8.556589    9.604815
  78 C     6.0000    0    12.011   14.944298    7.511327    8.870654
  79 H     1.0000    0     1.008   15.217071    7.363822    6.848515
  80 O     8.0000    0    15.999   10.946386    6.105716    5.889685
  81 H     1.0000    0     1.008    9.409366    5.688291    4.934430

--------------------------------
INTERNAL COORDINATES (ANGSTROEM)
--------------------------------
 O      0   0   0     0.000000000000     0.00000000     0.00000000
 O      1   0   0     2.241062984195     0.00000000     0.00000000
 N      1   2   0     2.330217389123   101.93293386     0.00000000
 N      3   1   2     2.655741185886    93.57903608    80.78259042
 C      3   1   2     1.242986802187    29.73907073    74.61770627
 C      4   3   1     1.434254108228    64.87695749   356.66310285
 H      6   4   3     1.096424821588   110.84920505   243.79297846
 C      6   4   3     1.518759366792   114.53733370   122.26280823
 C      8   6   4     1.389138675642   119.97791588   137.67195722
 H      9   8   6     1.086008987608   119.41461746   356.97848742
 C      9   8   6     1.388010375138   120.41533797   176.76926867
 H     11   9   8     1.084442436492   119.86735576   180.04348680
 C     11   9   8     1.387626754532   119.93186704     0.18817171
 H     13  11   9     1.084369919727   120.11998749   179.91982459
 C     13  11   9     1.389601605810   119.80090837     0.19589577
 H     15  13  11     1.084564599728   120.00090073   179.85680090
 C     15  13  11     1.386799834072   120.17115918   359.68448745
 H     17  15  13     1.084968953077   120.28000203   180.11493710
 C      3   1   2     1.467057371736    96.78960155   259.48996930
 C     19   3   1     1.526460453045   111.04590108    61.09602518
 H     20  19   3     1.090396202546   112.30014792   286.89311309
 H     20  19   3     1.092457877398   109.29502318   167.55059278
 H     20  19   3     1.092969089251   110.66623763    48.53714793
 C     19   3   1     1.525705833480   109.95097923   297.71871462
 H     24  19   3     1.092957376468   110.59490274   304.99351629
 H     24  19   3     1.092542159299   109.50795624   185.99621323
 H     24  19   3     1.090702268904   111.75178301    66.07240297
 C     19   3   1     1.524190130988   105.95192470   179.54150172
 H     28  19   3     1.092227670917   110.40728968   177.77422578
 H     28  19   3     1.092769458386   110.60623543    57.64638259
 H     28  19   3     1.092859533933   110.70032188   297.78342249
 C      4   3   1     1.379375722725   148.71695143   246.17289934
 C     32   4   3     1.421217582596   121.58622699   291.36324107
 C     33  32   4     1.391959361053   116.84878134   179.24852967
 H     34  33  32     1.081375936635   118.90253035   181.18139142
 C     34  33  32     1.389573340705   123.54649372     0.99826419
 H     36  34  33     1.083913849445   120.05336750   180.47874796
 C     36  34  33     1.382094774529   118.84143174     0.74242199
 H     38  36  34     1.084746907684   120.88078060   179.35220192
 C     38  36  34     1.383624330411   119.66865957   358.80009083
 H     40  38  36     1.082601900331   118.75391710   179.50437411
 C     33  32   4     1.535120713334   123.21248724   358.92707275
 C     42  33  32     1.535182572407   111.49600457    66.06479555
 H     43  42  33     1.089750627141   114.68747409   300.67053952
 H     43  42  33     1.093966222671   109.43514042   180.39755056
 H     43  42  33     1.092215401602   110.24791221    61.90176785
 C     42  33  32     1.528760505459   111.57514036   184.36730475
 H     47  42  33     1.092741813759   112.19399162   297.40775210
 H     47  42  33     1.092880462756   108.75217785   178.66177230
 H     47  42  33     1.092916669985   112.05390643    59.69376686
 C     42  33  32     1.535174386443   110.86696545   302.47770673
 H     51  42  33     1.089381993068   113.71950885    63.02292614
 H     51  42  33     1.093560283839   110.42001826   301.89112386
 H     51  42  33     1.093578067582   109.43751990   183.29703151
 C      2   1   3     1.211089666855    30.17855005   165.91066540
 C     55   2   1     1.469742897139   124.72498768   181.41300854
 C     56  55   2     1.394177893086   121.32711770   190.59733226
 H     57  56  55     1.082579776806   120.13065571   359.02142740
 C     57  56  55     1.384208608110   119.62421270   178.28822739
 H     59  57  56     1.083754248993   119.80856899   180.44724658
 C     59  57  56     1.389024522799   120.05174937     0.34550844
 H     61  59  57     1.084345859343   119.84069790   179.86862932
 C     61  59  57     1.389625794774   120.32281487   359.81985510
 H     63  61  59     1.083740513825   120.15335548   179.92530915
 C     63  61  59     1.383363190623   119.92508488   359.75528409
 H     65  63  61     1.083514416992   120.73789188   180.27009296
 H      4   3   1     1.007504054174    46.19897686   177.85252606
 O     44  43  42     2.891311720614   115.28352403   103.35683271
 C     68  44  43     1.215494714044   129.28474261   296.16382138
 C     69  68  44     1.479925280853   123.78294516    68.10933183
 C     70  69  68     1.392422267977   118.63035093     2.25960760
 H     71  70  69     1.082753746803   119.32718758     0.72965708
 C     71  70  69     1.384190926373   120.13268044   180.71682812
 H     73  71  70     1.083937281033   119.89288074   179.75152045
 C     73  71  70     1.389074152944   119.92457109   359.92009407
 H     75  73  71     1.084375365811   119.95205435   179.76708556
 C     75  73  71     1.388549626311   120.12572458   359.93642447
 H     77  75  73     1.083946969552   120.10554811   179.76910441
 C     77  75  73     1.385064751822   120.08887919     0.13686629
 H     79  77  75     1.082579337998   120.15004209   179.38594927
 O     69  68  44     1.325807852251   122.56888614   247.90672916
 H     81  69  68     0.982787106855   109.53480624     1.69785833

---------------------------
INTERNAL COORDINATES (A.U.)
---------------------------
 O      0   0   0     0.000000000000     0.00000000     0.00000000
 O      1   0   0     4.234995288997     0.00000000     0.00000000
 N      1   2   0     4.403472697943   101.93293386     0.00000000
 N      3   1   2     5.018623523899    93.57903608    80.78259042
 C      3   1   2     2.348904644212    29.73907073    74.61770627
 C      4   3   1     2.710347471003    64.87695749   356.66310285
 H      6   4   3     2.071942639235   110.84920505   243.79297846
 C      6   4   3     2.870039266564   114.53733370   122.26280823
 C      8   6   4     2.625091659002   119.97791588   137.67195722
 H      9   8   6     2.052259565557   119.41461746   356.97848742
 C      9   8   6     2.622959480053   120.41533797   176.76926867
 H     11   9   8     2.049299212972   119.86735576   180.04348680
 C     11   9   8     2.622234542167   119.93186704     0.18817171
 H     13  11   9     2.049162176146   120.11998749   179.91982459
 C     13  11   9     2.625966470238   119.80090837     0.19589577
 H     15  13  11     2.049530068033   120.00090073   179.85680090
 C     15  13  11     2.620671888963   120.17115918   359.68448745
 H     17  15  13     2.050294185123   120.28000203   180.11493710
 C      3   1   2     2.772336655332    96.78960155   259.48996930
 C     19   3   1     2.884592210516   111.04590108    61.09602518
 H     20  19   3     2.060550200279   112.30014792   286.89311309
 H     20  19   3     2.064446201127   109.29502318   167.55059278
 H     20  19   3     2.065412251526   110.66623763    48.53714793
 C     19   3   1     2.883166186203   109.95097923   297.71871462
 H     24  19   3     2.065390117574   110.59490274   304.99351629
 H     24  19   3     2.064605470838   109.50795624   185.99621323
 H     24  19   3     2.061128581876   111.75178301    66.07240297
 C     19   3   1     2.880301923593   105.95192470   179.54150172
 H     28  19   3     2.064011173924   110.40728968   177.77422578
 H     28  19   3     2.065035003864   110.60623543    57.64638259
 H     28  19   3     2.065205221979   110.70032188   297.78342249
 C      4   3   1     2.606642351729   148.71695143   246.17289934
 C     32   4   3     2.685712007821   121.58622699   291.36324107
 C     33  32   4     2.630421981937   116.84878134   179.24852967
 H     34  33  32     2.043504368053   118.90253035   181.18139142
 C     34  33  32     2.625913056930   123.54649372     0.99826419
 H     36  34  33     2.048300328215   120.05336750   180.47874796
 C     36  34  33     2.611780614983   118.84143174     0.74242199
 H     38  36  34     2.049874580141   120.88078060   179.35220192
 C     38  36  34     2.614671056707   119.66865957   358.80009083
 H     40  38  36     2.045821103688   118.75391710   179.50437411
 C     33  32   4     2.900957730710   123.21248724   358.92707275
 C     42  33  32     2.901074627418   111.49600457    66.06479555
 H     43  42  33     2.059330239566   114.68747409   300.67053952
 H     43  42  33     2.067296560608   109.43514042   180.39755056
 H     43  42  33     2.063987988278   110.24791221    61.90176785
 C     42  33  32     2.888938679672   111.57514036   184.36730475
 H     47  42  33     2.064982763089   112.19399162   297.40775210
 H     47  42  33     2.065244771722   108.75217785   178.66177230
 H     47  42  33     2.065313193469   112.05390643    59.69376686
 C     42  33  32     2.901059158187   110.86696545   302.47770673
 H     51  42  33     2.058633622123   113.71950885    63.02292614
 H     51  42  33     2.066529447388   110.42001826   301.89112386
 H     51  42  33     2.066563053792   109.43751990   183.29703151
 C      2   1   3     2.288627793978    30.17855005   165.91066540
 C     55   2   1     2.777411562870   124.72498768   181.41300854
 C     56  55   2     2.634614399899   121.32711770   190.59733226
 H     57  56  55     2.045779296286   120.13065571   359.02142740
 C     57  56  55     2.615775181544   119.62421270   178.28822739
 H     59  57  56     2.047998727070   119.80856899   180.44724658
 C     59  57  56     2.624875941391   120.05174937     0.34550844
 H     61  59  57     2.049116708609   119.84069790   179.86862932
 C     61  59  57     2.626012180756   120.32281487   359.81985510
 H     63  61  59     2.047972771365   120.15335548   179.92530915
 C     63  61  59     2.614177574025   119.92508488   359.75528409
 H     65  63  61     2.047545510270   120.73789188   180.27009296
 H      4   3   1     1.903906741205    46.19897686   177.85252606
 O     44  43  42     5.463787319757   115.28352403   103.35683271
 C     68  44  43     2.296952126773   129.28474261   296.16382138
 C     69  68  44     2.796653479478   123.78294516    68.10933183
 C     70  69  68     2.631296749250   118.63035093     2.25960760
 H     71  70  69     2.046108051936   119.32718758     0.72965708
 C     71  70  69     2.615741767903   120.13268044   180.71682812
 H     73  71  70     2.048344607499   119.89288074   179.75152045
 C     73  71  70     2.624969728773   119.92457109   359.92009407
 H     75  73  71     2.049172467753   119.95205435   179.76708556
 C     75  73  71     2.623978517086   120.12572458   359.93642447
 H     77  75  73     2.048362916147   120.10554811   179.76910441
 C     77  75  73     2.617393058692   120.08887919     0.13686629
 H     79  77  75     2.045778467059   120.15004209   179.38594927
 O     69  68  44     2.505413746956   122.56888614   247.90672916
 H     81  69  68     1.857198479905   109.53480624     1.69785833

---------------------
BASIS SET INFORMATION
---------------------
There are 4 groups of distinct atoms

 Group   1 Type O   : 11s6p2d1f contracted to 5s3p2d1f pattern {62111/411/11/1}
 Group   2 Type N   : 11s6p2d1f contracted to 5s3p2d1f pattern {62111/411/11/1}
 Group   3 Type C   : 11s6p2d1f contracted to 5s3p2d1f pattern {62111/411/11/1}
 Group   4 Type H   : 5s1p contracted to 3s1p pattern {311/1}

Atom   0O    basis set group =>   1
Atom   1O    basis set group =>   1
Atom   2N    basis set group =>   2
Atom   3N    basis set group =>   2
Atom   4C    basis set group =>   3
Atom   5C    basis set group =>   3
Atom   6H    basis set group =>   4
Atom   7C    basis set group =>   3
Atom   8C    basis set group =>   3
Atom   9H    basis set group =>   4
Atom  10C    basis set group =>   3
Atom  11H    basis set group =>   4
Atom  12C    basis set group =>   3
Atom  13H    basis set group =>   4
Atom  14C    basis set group =>   3
Atom  15H    basis set group =>   4
Atom  16C    basis set group =>   3
Atom  17H    basis set group =>   4
Atom  18C    basis set group =>   3
Atom  19C    basis set group =>   3
Atom  20H    basis set group =>   4
Atom  21H    basis set group =>   4
Atom  22H    basis set group =>   4
Atom  23C    basis set group =>   3
Atom  24H    basis set group =>   4
Atom  25H    basis set group =>   4
Atom  26H    basis set group =>   4
Atom  27C    basis set group =>   3
Atom  28H    basis set group =>   4
Atom  29H    basis set group =>   4
Atom  30H    basis set group =>   4
Atom  31C    basis set group =>   3
Atom  32C    basis set group =>   3
Atom  33C    basis set group =>   3
Atom  34H    basis set group =>   4
Atom  35C    basis set group =>   3
Atom  36H    basis set group =>   4
Atom  37C    basis set group =>   3
Atom  38H    basis set group =>   4
Atom  39C    basis set group =>   3
Atom  40H    basis set group =>   4
Atom  41C    basis set group =>   3
Atom  42C    basis set group =>   3
Atom  43H    basis set group =>   4
Atom  44H    basis set group =>   4
Atom  45H    basis set group =>   4
Atom  46C    basis set group =>   3
Atom  47H    basis set group =>   4
Atom  48H    basis set group =>   4
Atom  49H    basis set group =>   4
Atom  50C    basis set group =>   3
Atom  51H    basis set group =>   4
Atom  52H    basis set group =>   4
Atom  53H    basis set group =>   4
Atom  54C    basis set group =>   3
Atom  55C    basis set group =>   3
Atom  56C    basis set group =>   3
Atom  57H    basis set group =>   4
Atom  58C    basis set group =>   3
Atom  59H    basis set group =>   4
Atom  60C    basis set group =>   3
Atom  61H    basis set group =>   4
Atom  62C    basis set group =>   3
Atom  63H    basis set group =>   4
Atom  64C    basis set group =>   3
Atom  65H    basis set group =>   4
Atom  66H    basis set group =>   4
Atom  67O    basis set group =>   1
Atom  68C    basis set group =>   3
Atom  69C    basis set group =>   3
Atom  70C    basis set group =>   3
Atom  71H    basis set group =>   4
Atom  72C    basis set group =>   3
Atom  73H    basis set group =>   4
Atom  74C    basis set group =>   3
Atom  75H    basis set group =>   4
Atom  76C    basis set group =>   3
Atom  77H    basis set group =>   4
Atom  78C    basis set group =>   3
Atom  79H    basis set group =>   4
Atom  80O    basis set group =>   1
Atom  81H    basis set group =>   4
---------------------------------
AUXILIARY/J BASIS SET INFORMATION
---------------------------------
There are 4 groups of distinct atoms

 Group   1 Type O   : 12s5p4d2f1g contracted to 6s4p3d1f1g pattern {711111/2111/211/2/1}
 Group   2 Type N   : 12s5p4d2f1g contracted to 6s4p3d1f1g pattern {711111/2111/211/2/1}
 Group   3 Type C   : 12s5p4d2f1g contracted to 6s4p3d1f1g pattern {711111/2111/211/2/1}
 Group   4 Type H   : 5s2p1d contracted to 3s1p1d pattern {311/2/1}

Atom   0O    basis set group =>   1
Atom   1O    basis set group =>   1
Atom   2N    basis set group =>   2
Atom   3N    basis set group =>   2
Atom   4C    basis set group =>   3
Atom   5C    basis set group =>   3
Atom   6H    basis set group =>   4
Atom   7C    basis set group =>   3
Atom   8C    basis set group =>   3
Atom   9H    basis set group =>   4
Atom  10C    basis set group =>   3
Atom  11H    basis set group =>   4
Atom  12C    basis set group =>   3
Atom  13H    basis set group =>   4
Atom  14C    basis set group =>   3
Atom  15H    basis set group =>   4
Atom  16C    basis set group =>   3
Atom  17H    basis set group =>   4
Atom  18C    basis set group =>   3
Atom  19C    basis set group =>   3
Atom  20H    basis set group =>   4
Atom  21H    basis set group =>   4
Atom  22H    basis set group =>   4
Atom  23C    basis set group =>   3
Atom  24H    basis set group =>   4
Atom  25H    basis set group =>   4
Atom  26H    basis set group =>   4
Atom  27C    basis set group =>   3
Atom  28H    basis set group =>   4
Atom  29H    basis set group =>   4
Atom  30H    basis set group =>   4
Atom  31C    basis set group =>   3
Atom  32C    basis set group =>   3
Atom  33C    basis set group =>   3
Atom  34H    basis set group =>   4
Atom  35C    basis set group =>   3
Atom  36H    basis set group =>   4
Atom  37C    basis set group =>   3
Atom  38H    basis set group =>   4
Atom  39C    basis set group =>   3
Atom  40H    basis set group =>   4
Atom  41C    basis set group =>   3
Atom  42C    basis set group =>   3
Atom  43H    basis set group =>   4
Atom  44H    basis set group =>   4
Atom  45H    basis set group =>   4
Atom  46C    basis set group =>   3
Atom  47H    basis set group =>   4
Atom  48H    basis set group =>   4
Atom  49H    basis set group =>   4
Atom  50C    basis set group =>   3
Atom  51H    basis set group =>   4
Atom  52H    basis set group =>   4
Atom  53H    basis set group =>   4
Atom  54C    basis set group =>   3
Atom  55C    basis set group =>   3
Atom  56C    basis set group =>   3
Atom  57H    basis set group =>   4
Atom  58C    basis set group =>   3
Atom  59H    basis set group =>   4
Atom  60C    basis set group =>   3
Atom  61H    basis set group =>   4
Atom  62C    basis set group =>   3
Atom  63H    basis set group =>   4
Atom  64C    basis set group =>   3
Atom  65H    basis set group =>   4
Atom  66H    basis set group =>   4
Atom  67O    basis set group =>   1
Atom  68C    basis set group =>   3
Atom  69C    basis set group =>   3
Atom  70C    basis set group =>   3
Atom  71H    basis set group =>   4
Atom  72C    basis set group =>   3
Atom  73H    basis set group =>   4
Atom  74C    basis set group =>   3
Atom  75H    basis set group =>   4
Atom  76C    basis set group =>   3
Atom  77H    basis set group =>   4
Atom  78C    basis set group =>   3
Atom  79H    basis set group =>   4
Atom  80O    basis set group =>   1
Atom  81H    basis set group =>   4


           ************************************************************
           *        Program running with 30 parallel MPI-processes    *
           *              working on a common directory               *
           ************************************************************
------------------------------------------------------------------------------
                           ORCA GTO INTEGRAL CALCULATION
                           -- RI-GTO INTEGRALS CHOSEN --
------------------------------------------------------------------------------
------------------------------------------------------------------------------
                   ___                                                        
                  /   \      - P O W E R E D   B Y -                         
                 /     \                                                     
                 |  |  |   _    _      __       _____    __    __             
                 |  |  |  | |  | |    /  \     |  _  \  |  |  /  |          
                  \  \/   | |  | |   /    \    | | | |  |  | /  /          
                 / \  \   | |__| |  /  /\  \   | |_| |  |  |/  /          
                |  |  |   |  __  | /  /__\  \  |    /   |      \           
                |  |  |   | |  | | |   __   |  |    \   |  |\   \          
                \     /   | |  | | |  |  |  |  | |\  \  |  | \   \       
                 \___/    |_|  |_| |__|  |__|  |_| \__\ |__|  \__/        
                                                                              
                      - O R C A' S   B I G   F R I E N D -                    
                                      &                                       
                       - I N T E G R A L  F E E D E R -                       
                                                                              
 v1 FN, 2020, v2 2021                                                         
------------------------------------------------------------------------------


Reading SHARK input file ImineBzOH1Afreq.SHARKINP.tmp ... ok
----------------------
SHARK INTEGRAL PACKAGE
----------------------

Number of atoms                             ...     82
Number of basis functions                   ...   1542
Number of shells                            ...    622
Maximum angular momentum                    ...      3
Integral batch strategy                     ... SHARK/LIBINT Hybrid
RI-J (if used) integral strategy            ... SPLIT-RIJ (Revised 2003 algorithm where possible)
Printlevel                                  ...      1
Contraction scheme used                     ... SEGMENTED contraction
Coulomb Range Separation                    ... NOT USED
Exchange Range Separation                   ... NOT USED
Finite Nucleus Model                        ... NOT USED
Auxiliary Coulomb fitting basis             ... AVAILABLE
   # of basis functions in Aux-J            ...   2498
   # of shells in Aux-J                     ...    830
   Maximum angular momentum in Aux-J        ...      4
Auxiliary J/K fitting basis                 ... NOT available
Auxiliary Correlation fitting basis         ... NOT available
Auxiliary 'external' fitting basis          ... NOT available
Integral threshold                          ...     2.500000e-11
Primitive cut-off                           ...     2.500000e-12
Primitive pair pre-selection threshold      ...     2.500000e-12

Calculating pre-screening integrals         ... done (  0.2 sec) Dimension = 622
Organizing shell pair data                  ... done (  1.3 sec)
Shell pair information
Total number of shell pairs                 ...    193753
Shell pairs after pre-screening             ...    113167
Total number of primitive shell pairs       ...    584784
Primitive shell pairs kept                  ...    212269
          la=0 lb=0:  31313 shell pairs
          la=1 lb=0:  33929 shell pairs
          la=1 lb=1:   9251 shell pairs
          la=2 lb=0:  15292 shell pairs
          la=2 lb=1:   8454 shell pairs
          la=2 lb=2:   1927 shell pairs
          la=3 lb=0:   6981 shell pairs
          la=3 lb=1:   3932 shell pairs
          la=3 lb=2:   1695 shell pairs
          la=3 lb=3:    393 shell pairs

Calculating one electron integrals          ... done (  0.3 sec)
Calculating RI/J V-Matrix + Cholesky decomp.... done (  1.8 sec)
Calculating Nuclear repulsion               ... done (  0.0 sec) ENN=   5231.371600962469 Eh

SHARK setup successfully completed in   6.2 seconds

Maximum memory used throughout the entire GTOINT-calculation: 165.1 MB
[1711143868.697694] [node048:2442332:0]          mpool.c:43   UCX  WARN  object 0xb5727c0 was not returned to mpool ucp_requests
[1711143868.697710] [node048:2442332:0]          mpool.c:43   UCX  WARN  object 0xb572980 was not returned to mpool ucp_requests
[1711143868.697714] [node048:2442332:0]          mpool.c:43   UCX  WARN  object 0xb572b40 was not returned to mpool ucp_requests
[1711143868.697718] [node048:2442332:0]          mpool.c:43   UCX  WARN  object 0xb572d00 was not returned to mpool ucp_requests
[1711143868.697721] [node048:2442332:0]          mpool.c:43   UCX  WARN  object 0xb572ec0 was not returned to mpool ucp_requests
[1711143868.706087] [node048:2442369:0]          mpool.c:43   UCX  WARN  object 0xa902b00 was not returned to mpool ucp_requests
[1711143868.706106] [node048:2442369:0]          mpool.c:43   UCX  WARN  object 0xa902cc0 was not returned to mpool ucp_requests
[1711143868.706111] [node048:2442369:0]          mpool.c:43   UCX  WARN  object 0xa902e80 was not returned to mpool ucp_requests
[1711143868.706114] [node048:2442369:0]          mpool.c:43   UCX  WARN  object 0xa903040 was not returned to mpool ucp_requests
[1711143868.706118] [node048:2442369:0]          mpool.c:43   UCX  WARN  object 0xa903200 was not returned to mpool ucp_requests
[1711143868.712329] [node048:2442322:0]          mpool.c:43   UCX  WARN  object 0xb7877c0 was not returned to mpool ucp_requests
[1711143868.712349] [node048:2442322:0]          mpool.c:43   UCX  WARN  object 0xb787980 was not returned to mpool ucp_requests
[1711143868.712353] [node048:2442322:0]          mpool.c:43   UCX  WARN  object 0xb787b40 was not returned to mpool ucp_requests
[1711143868.712357] [node048:2442322:0]          mpool.c:43   UCX  WARN  object 0xb787d00 was not returned to mpool ucp_requests
[1711143868.712360] [node048:2442322:0]          mpool.c:43   UCX  WARN  object 0xb787ec0 was not returned to mpool ucp_requests
[1711143868.712364] [node048:2442322:0]          mpool.c:43   UCX  WARN  object 0xb788080 was not returned to mpool ucp_requests
[1711143868.714339] [node048:2442361:0]          mpool.c:43   UCX  WARN  object 0xb316940 was not returned to mpool ucp_requests
[1711143868.714351] [node048:2442361:0]          mpool.c:43   UCX  WARN  object 0xb316b00 was not returned to mpool ucp_requests
[1711143868.714355] [node048:2442361:0]          mpool.c:43   UCX  WARN  object 0xb316cc0 was not returned to mpool ucp_requests
[1711143868.714357] [node048:2442361:0]          mpool.c:43   UCX  WARN  object 0xb316e80 was not returned to mpool ucp_requests
[1711143868.714360] [node048:2442361:0]          mpool.c:43   UCX  WARN  object 0xb317040 was not returned to mpool ucp_requests
[1711143868.720654] [node048:2442324:0]          mpool.c:43   UCX  WARN  object 0xbc00840 was not returned to mpool ucp_requests
[1711143868.720666] [node048:2442324:0]          mpool.c:43   UCX  WARN  object 0xbc00a00 was not returned to mpool ucp_requests
[1711143868.720669] [node048:2442324:0]          mpool.c:43   UCX  WARN  object 0xbc00bc0 was not returned to mpool ucp_requests
[1711143868.720672] [node048:2442324:0]          mpool.c:43   UCX  WARN  object 0xbc00d80 was not returned to mpool ucp_requests
[1711143868.720675] [node048:2442324:0]          mpool.c:43   UCX  WARN  object 0xbc00f40 was not returned to mpool ucp_requests
[1711143868.720677] [node048:2442324:0]          mpool.c:43   UCX  WARN  object 0xbc01100 was not returned to mpool ucp_requests
[1711143868.746481] [node048:2442359:0]          mpool.c:43   UCX  WARN  object 0xbf597c0 was not returned to mpool ucp_requests
[1711143868.746499] [node048:2442359:0]          mpool.c:43   UCX  WARN  object 0xbf59980 was not returned to mpool ucp_requests
[1711143868.746503] [node048:2442359:0]          mpool.c:43   UCX  WARN  object 0xbf59b40 was not returned to mpool ucp_requests
[1711143868.746506] [node048:2442359:0]          mpool.c:43   UCX  WARN  object 0xbf59d00 was not returned to mpool ucp_requests
[1711143868.746510] [node048:2442359:0]          mpool.c:43   UCX  WARN  object 0xbf59ec0 was not returned to mpool ucp_requests
[1711143868.748786] [node048:2442340:0]          mpool.c:43   UCX  WARN  object 0xb44e800 was not returned to mpool ucp_requests
[1711143868.748797] [node048:2442340:0]          mpool.c:43   UCX  WARN  object 0xb44e9c0 was not returned to mpool ucp_requests
[1711143868.748802] [node048:2442340:0]          mpool.c:43   UCX  WARN  object 0xb44eb80 was not returned to mpool ucp_requests
[1711143868.748805] [node048:2442340:0]          mpool.c:43   UCX  WARN  object 0xb44ed40 was not returned to mpool ucp_requests
[1711143868.748809] [node048:2442340:0]          mpool.c:43   UCX  WARN  object 0xb44ef00 was not returned to mpool ucp_requests
[1711143868.749920] [node048:2442355:0]          mpool.c:43   UCX  WARN  object 0xada6b40 was not returned to mpool ucp_requests
[1711143868.749930] [node048:2442355:0]          mpool.c:43   UCX  WARN  object 0xada6d00 was not returned to mpool ucp_requests
[1711143868.749935] [node048:2442355:0]          mpool.c:43   UCX  WARN  object 0xada6ec0 was not returned to mpool ucp_requests
[1711143868.749939] [node048:2442355:0]          mpool.c:43   UCX  WARN  object 0xada7080 was not returned to mpool ucp_requests
[1711143868.749943] [node048:2442355:0]          mpool.c:43   UCX  WARN  object 0xada7240 was not returned to mpool ucp_requests
[1711143868.753741] [node048:2442350:0]          mpool.c:43   UCX  WARN  object 0xc143b80 was not returned to mpool ucp_requests
[1711143868.753756] [node048:2442350:0]          mpool.c:43   UCX  WARN  object 0xc143d40 was not returned to mpool ucp_requests
[1711143868.753762] [node048:2442350:0]          mpool.c:43   UCX  WARN  object 0xc143f00 was not returned to mpool ucp_requests
[1711143868.753765] [node048:2442350:0]          mpool.c:43   UCX  WARN  object 0xc1440c0 was not returned to mpool ucp_requests
[1711143868.753768] [node048:2442350:0]          mpool.c:43   UCX  WARN  object 0xc144280 was not returned to mpool ucp_requests
[1711143868.765957] [node048:2442319:0]          mpool.c:43   UCX  WARN  object 0xc53d880 was not returned to mpool ucp_requests
[1711143868.765971] [node048:2442319:0]          mpool.c:43   UCX  WARN  object 0xc53da40 was not returned to mpool ucp_requests
[1711143868.765975] [node048:2442319:0]          mpool.c:43   UCX  WARN  object 0xc53dc00 was not returned to mpool ucp_requests
[1711143868.765979] [node048:2442319:0]          mpool.c:43   UCX  WARN  object 0xc53ddc0 was not returned to mpool ucp_requests
[1711143868.765983] [node048:2442319:0]          mpool.c:43   UCX  WARN  object 0xc53df80 was not returned to mpool ucp_requests
[1711143868.765985] [node048:2442319:0]          mpool.c:43   UCX  WARN  object 0xc53e140 was not returned to mpool ucp_requests
[1711143868.768030] [node048:2442338:0]          mpool.c:43   UCX  WARN  object 0xc0bba40 was not returned to mpool ucp_requests
[1711143868.768043] [node048:2442338:0]          mpool.c:43   UCX  WARN  object 0xc0bbc00 was not returned to mpool ucp_requests
[1711143868.768047] [node048:2442338:0]          mpool.c:43   UCX  WARN  object 0xc0bbdc0 was not returned to mpool ucp_requests
[1711143868.768051] [node048:2442338:0]          mpool.c:43   UCX  WARN  object 0xc0bbf80 was not returned to mpool ucp_requests
[1711143868.768053] [node048:2442338:0]          mpool.c:43   UCX  WARN  object 0xc0bc140 was not returned to mpool ucp_requests
[1711143868.768083] [node048:2442344:0]          mpool.c:43   UCX  WARN  object 0xbbbaa40 was not returned to mpool ucp_requests
[1711143868.768094] [node048:2442344:0]          mpool.c:43   UCX  WARN  object 0xbbbac00 was not returned to mpool ucp_requests
[1711143868.768100] [node048:2442344:0]          mpool.c:43   UCX  WARN  object 0xbbbadc0 was not returned to mpool ucp_requests
[1711143868.768104] [node048:2442344:0]          mpool.c:43   UCX  WARN  object 0xbbbaf80 was not returned to mpool ucp_requests
[1711143868.768107] [node048:2442344:0]          mpool.c:43   UCX  WARN  object 0xbbbb140 was not returned to mpool ucp_requests
[1711143868.772007] [node048:2442372:0]          mpool.c:43   UCX  WARN  object 0xc6f3ac0 was not returned to mpool ucp_requests
[1711143868.772019] [node048:2442372:0]          mpool.c:43   UCX  WARN  object 0xc6f3c80 was not returned to mpool ucp_requests
[1711143868.772022] [node048:2442372:0]          mpool.c:43   UCX  WARN  object 0xc6f3e40 was not returned to mpool ucp_requests
[1711143868.772024] [node048:2442372:0]          mpool.c:43   UCX  WARN  object 0xc6f4000 was not returned to mpool ucp_requests
[1711143868.772027] [node048:2442372:0]          mpool.c:43   UCX  WARN  object 0xc6f41c0 was not returned to mpool ucp_requests
[1711143868.771868] [node048:2442316:0]          mpool.c:43   UCX  WARN  object 0xade08c0 was not returned to mpool ucp_requests
[1711143868.771880] [node048:2442316:0]          mpool.c:43   UCX  WARN  object 0xade0a80 was not returned to mpool ucp_requests
[1711143868.771883] [node048:2442316:0]          mpool.c:43   UCX  WARN  object 0xade0c40 was not returned to mpool ucp_requests
[1711143868.771885] [node048:2442316:0]          mpool.c:43   UCX  WARN  object 0xade0e00 was not returned to mpool ucp_requests
[1711143868.771888] [node048:2442316:0]          mpool.c:43   UCX  WARN  object 0xade0fc0 was not returned to mpool ucp_requests
[1711143868.771890] [node048:2442316:0]          mpool.c:43   UCX  WARN  object 0xade1180 was not returned to mpool ucp_requests
[1711143868.772084] [node048:2442329:0]          mpool.c:43   UCX  WARN  object 0xb978b80 was not returned to mpool ucp_requests
[1711143868.772099] [node048:2442329:0]          mpool.c:43   UCX  WARN  object 0xb978d40 was not returned to mpool ucp_requests
[1711143868.772102] [node048:2442329:0]          mpool.c:43   UCX  WARN  object 0xb978f00 was not returned to mpool ucp_requests
[1711143868.772104] [node048:2442329:0]          mpool.c:43   UCX  WARN  object 0xb9790c0 was not returned to mpool ucp_requests
[1711143868.772107] [node048:2442329:0]          mpool.c:43   UCX  WARN  object 0xb979280 was not returned to mpool ucp_requests
[1711143868.772109] [node048:2442329:0]          mpool.c:43   UCX  WARN  object 0xb979440 was not returned to mpool ucp_requests
[1711143868.771955] [node048:2442331:0]          mpool.c:43   UCX  WARN  object 0xa91db40 was not returned to mpool ucp_requests
[1711143868.771966] [node048:2442331:0]          mpool.c:43   UCX  WARN  object 0xa91dd00 was not returned to mpool ucp_requests
[1711143868.771970] [node048:2442331:0]          mpool.c:43   UCX  WARN  object 0xa91dec0 was not returned to mpool ucp_requests
[1711143868.771973] [node048:2442331:0]          mpool.c:43   UCX  WARN  object 0xa91e080 was not returned to mpool ucp_requests
[1711143868.771977] [node048:2442331:0]          mpool.c:43   UCX  WARN  object 0xa91e240 was not returned to mpool ucp_requests
[1711143868.772998] [node048:2442353:0]          mpool.c:43   UCX  WARN  object 0xb216a80 was not returned to mpool ucp_requests
[1711143868.773009] [node048:2442353:0]          mpool.c:43   UCX  WARN  object 0xb216c40 was not returned to mpool ucp_requests
[1711143868.773013] [node048:2442353:0]          mpool.c:43   UCX  WARN  object 0xb216e00 was not returned to mpool ucp_requests
[1711143868.773016] [node048:2442353:0]          mpool.c:43   UCX  WARN  object 0xb216fc0 was not returned to mpool ucp_requests
[1711143868.773018] [node048:2442353:0]          mpool.c:43   UCX  WARN  object 0xb217180 was not returned to mpool ucp_requests
[1711143868.780026] [node048:2442348:0]          mpool.c:43   UCX  WARN  object 0xb1cca40 was not returned to mpool ucp_requests
[1711143868.780039] [node048:2442348:0]          mpool.c:43   UCX  WARN  object 0xb1ccc00 was not returned to mpool ucp_requests
[1711143868.780043] [node048:2442348:0]          mpool.c:43   UCX  WARN  object 0xb1ccdc0 was not returned to mpool ucp_requests
[1711143868.780046] [node048:2442348:0]          mpool.c:43   UCX  WARN  object 0xb1ccf80 was not returned to mpool ucp_requests
[1711143868.780050] [node048:2442348:0]          mpool.c:43   UCX  WARN  object 0xb1cd140 was not returned to mpool ucp_requests
[1711143868.781001] [node048:2442347:0]          mpool.c:43   UCX  WARN  object 0xb774b80 was not returned to mpool ucp_requests
[1711143868.781014] [node048:2442347:0]          mpool.c:43   UCX  WARN  object 0xb774d40 was not returned to mpool ucp_requests
[1711143868.781017] [node048:2442347:0]          mpool.c:43   UCX  WARN  object 0xb774f00 was not returned to mpool ucp_requests
[1711143868.781019] [node048:2442347:0]          mpool.c:43   UCX  WARN  object 0xb7750c0 was not returned to mpool ucp_requests
[1711143868.781023] [node048:2442347:0]          mpool.c:43   UCX  WARN  object 0xb775280 was not returned to mpool ucp_requests
[1711143868.781018] [node048:2442357:0]          mpool.c:43   UCX  WARN  object 0xb0caac0 was not returned to mpool ucp_requests
[1711143868.781028] [node048:2442357:0]          mpool.c:43   UCX  WARN  object 0xb0cac80 was not returned to mpool ucp_requests
[1711143868.781031] [node048:2442357:0]          mpool.c:43   UCX  WARN  object 0xb0cae40 was not returned to mpool ucp_requests
[1711143868.781033] [node048:2442357:0]          mpool.c:43   UCX  WARN  object 0xb0cb000 was not returned to mpool ucp_requests
[1711143868.781035] [node048:2442357:0]          mpool.c:43   UCX  WARN  object 0xb0cb1c0 was not returned to mpool ucp_requests
[1711143868.781033] [node048:2442363:0]          mpool.c:43   UCX  WARN  object 0xc423780 was not returned to mpool ucp_requests
[1711143868.781046] [node048:2442363:0]          mpool.c:43   UCX  WARN  object 0xc423940 was not returned to mpool ucp_requests
[1711143868.781051] [node048:2442363:0]          mpool.c:43   UCX  WARN  object 0xc423b00 was not returned to mpool ucp_requests
[1711143868.781064] [node048:2442363:0]          mpool.c:43   UCX  WARN  object 0xc423cc0 was not returned to mpool ucp_requests
[1711143868.781067] [node048:2442363:0]          mpool.c:43   UCX  WARN  object 0xc423e80 was not returned to mpool ucp_requests
[1711143868.782039] [node048:2442336:0]          mpool.c:43   UCX  WARN  object 0xc015a40 was not returned to mpool ucp_requests
[1711143868.782052] [node048:2442336:0]          mpool.c:43   UCX  WARN  object 0xc015c00 was not returned to mpool ucp_requests
[1711143868.782066] [node048:2442336:0]          mpool.c:43   UCX  WARN  object 0xc015dc0 was not returned to mpool ucp_requests
[1711143868.782069] [node048:2442336:0]          mpool.c:43   UCX  WARN  object 0xc015f80 was not returned to mpool ucp_requests
[1711143868.782072] [node048:2442336:0]          mpool.c:43   UCX  WARN  object 0xc016140 was not returned to mpool ucp_requests
[1711143868.782051] [node048:2442365:0]          mpool.c:43   UCX  WARN  object 0xb0a9a00 was not returned to mpool ucp_requests
[1711143868.782075] [node048:2442365:0]          mpool.c:43   UCX  WARN  object 0xb0a9bc0 was not returned to mpool ucp_requests
[1711143868.782078] [node048:2442365:0]          mpool.c:43   UCX  WARN  object 0xb0a9d80 was not returned to mpool ucp_requests
[1711143868.782081] [node048:2442365:0]          mpool.c:43   UCX  WARN  object 0xb0a9f40 was not returned to mpool ucp_requests
[1711143868.782083] [node048:2442365:0]          mpool.c:43   UCX  WARN  object 0xb0aa100 was not returned to mpool ucp_requests
[1711143868.782089] [node048:2442367:0]          mpool.c:43   UCX  WARN  object 0xc044940 was not returned to mpool ucp_requests
[1711143868.782099] [node048:2442367:0]          mpool.c:43   UCX  WARN  object 0xc044b00 was not returned to mpool ucp_requests
[1711143868.782103] [node048:2442367:0]          mpool.c:43   UCX  WARN  object 0xc044cc0 was not returned to mpool ucp_requests
[1711143868.782107] [node048:2442367:0]          mpool.c:43   UCX  WARN  object 0xc044e80 was not returned to mpool ucp_requests
[1711143868.782110] [node048:2442367:0]          mpool.c:43   UCX  WARN  object 0xc045040 was not returned to mpool ucp_requests
[1711143868.782068] [node048:2442313:0]          mpool.c:43   UCX  WARN  object 0xc646800 was not returned to mpool ucp_requests
[1711143868.782079] [node048:2442313:0]          mpool.c:43   UCX  WARN  object 0xc6469c0 was not returned to mpool ucp_requests
[1711143868.782083] [node048:2442313:0]          mpool.c:43   UCX  WARN  object 0xc646d40 was not returned to mpool ucp_requests
[1711143868.782087] [node048:2442313:0]          mpool.c:43   UCX  WARN  object 0xc646f00 was not returned to mpool ucp_requests
[1711143868.782081] [node048:2442314:0]          mpool.c:43   UCX  WARN  object 0xab8db40 was not returned to mpool ucp_requests
[1711143868.782100] [node048:2442314:0]          mpool.c:43   UCX  WARN  object 0xab8dd00 was not returned to mpool ucp_requests
[1711143868.782103] [node048:2442314:0]          mpool.c:43   UCX  WARN  object 0xab8dec0 was not returned to mpool ucp_requests
[1711143868.782105] [node048:2442314:0]          mpool.c:43   UCX  WARN  object 0xab8e080 was not returned to mpool ucp_requests
[1711143868.782109] [node048:2442314:0]          mpool.c:43   UCX  WARN  object 0xab8e240 was not returned to mpool ucp_requests
[1711143868.782122] [node048:2442334:0]          mpool.c:43   UCX  WARN  object 0xb27cb80 was not returned to mpool ucp_requests
[1711143868.782136] [node048:2442334:0]          mpool.c:43   UCX  WARN  object 0xb27cd40 was not returned to mpool ucp_requests
[1711143868.782138] [node048:2442334:0]          mpool.c:43   UCX  WARN  object 0xb27cf00 was not returned to mpool ucp_requests
[1711143868.782141] [node048:2442334:0]          mpool.c:43   UCX  WARN  object 0xb27d0c0 was not returned to mpool ucp_requests
[1711143868.782143] [node048:2442334:0]          mpool.c:43   UCX  WARN  object 0xb27d280 was not returned to mpool ucp_requests
[1711143868.782121] [node048:2442342:0]          mpool.c:43   UCX  WARN  object 0xba33880 was not returned to mpool ucp_requests
[1711143868.782133] [node048:2442342:0]          mpool.c:43   UCX  WARN  object 0xba33a40 was not returned to mpool ucp_requests
[1711143868.782171] [node048:2442342:0]          mpool.c:43   UCX  WARN  object 0xba33c00 was not returned to mpool ucp_requests
[1711143868.782174] [node048:2442342:0]          mpool.c:43   UCX  WARN  object 0xba33dc0 was not returned to mpool ucp_requests
[1711143868.782176] [node048:2442342:0]          mpool.c:43   UCX  WARN  object 0xba33f80 was not returned to mpool ucp_requests
[1711143868.782110] [node048:2442351:0]          mpool.c:43   UCX  WARN  object 0xa89e7c0 was not returned to mpool ucp_requests
[1711143868.782122] [node048:2442351:0]          mpool.c:43   UCX  WARN  object 0xa89e980 was not returned to mpool ucp_requests
[1711143868.782126] [node048:2442351:0]          mpool.c:43   UCX  WARN  object 0xa89eb40 was not returned to mpool ucp_requests
[1711143868.782129] [node048:2442351:0]          mpool.c:43   UCX  WARN  object 0xa89ed00 was not returned to mpool ucp_requests
[1711143868.782133] [node048:2442351:0]          mpool.c:43   UCX  WARN  object 0xa89eec0 was not returned to mpool ucp_requests


           ************************************************************
           *        Program running with 30 parallel MPI-processes    *
           *              working on a common directory               *
           ************************************************************
-------------------------------------------------------------------------------
                                 ORCA SCF
-------------------------------------------------------------------------------

------------
SCF SETTINGS
------------
Hamiltonian:
 Density Functional     Method          .... DFT(GTOs)
 Exchange Functional    Exchange        .... PBE
   PBE kappa parameter   XKappa         ....  0.804000
   PBE mue parameter    XMuePBE         ....  0.219520
 Correlation Functional Correlation     .... PBE
   PBE beta parameter  CBetaPBE         ....  0.066725
 LDA part of GGA corr.  LDAOpt          .... PW91-LDA
 Gradients option       PostSCFGGA      .... off
 Hybrid DFT is turned on
   Fraction HF Exchange ScalHFX         ....  0.250000
   Scaling of DF-GGA-X  ScalDFX         ....  0.750000
   Scaling of DF-GGA-C  ScalDFC         ....  1.000000
   Scaling of DF-LDA-C  ScalLDAC        ....  1.000000
   Perturbative correction              ....  0.000000
   Density functional embedding theory  .... OFF
   NL short-range parameter             ....  6.900000
 RI-approximation to the Coulomb term is turned on
   Number of AuxJ basis functions       .... 2498
   RIJ-COSX (HFX calculated with COS-X)).... on


General Settings:
 Integral files         IntName         .... ImineBzOH1Afreq
 Hartree-Fock type      HFTyp           .... RHF
 Total Charge           Charge          ....    0
 Multiplicity           Mult            ....    1
 Number of Electrons    NEL             ....  302
 Basis Dimension        Dim             .... 1542
 Nuclear Repulsion      ENuc            ....   5231.3716009625 Eh

Convergence Acceleration:
 DIIS                   CNVDIIS         .... on
   Start iteration      DIISMaxIt       ....    12
   Startup error        DIISStart       ....  0.200000
   # of expansion vecs  DIISMaxEq       ....     5
   Bias factor          DIISBfac        ....   1.050
   Max. coefficient     DIISMaxC        ....  10.000
 Trust-Rad. Augm. Hess. CNVTRAH         .... auto
   Auto Start mean grad. ratio tolernc. ....  1.125000
   Auto Start start iteration           ....    20
   Auto Start num. interpolation iter.  ....    10
   Max. Number of Micro iterations      ....    16
   Max. Number of Macro iterations      .... Maxiter - #DIIS iter
   Number of Davidson start vectors     ....     2
   Converg. threshold I  (grad. norm)   ....   1.000e-05
   Converg. threshold II (energy diff.) ....   1.000e-08
   Grad. Scal. Fac. for Micro threshold ....   0.100
   Minimum threshold for Micro iter.    ....   0.010
   NR start threshold (gradient norm)   ....   0.001
   Initial trust radius                 ....   0.400
   Minimum AH scaling param. (alpha)    ....   1.000
   Maximum AH scaling param. (alpha)    .... 1000.000
   Orbital update algorithm             .... Taylor
   White noise on init. David. guess    .... on
   Maximum white noise                  ....   0.010
   Quad. conv. algorithm                .... NR
 SOSCF                  CNVSOSCF        .... on
   Start iteration      SOSCFMaxIt      ....   150
   Startup grad/error   SOSCFStart      ....  0.003300
 Level Shifting         CNVShift        .... on
   Level shift para.    LevelShift      ....    0.2500
   Turn off err/grad.   ShiftErr        ....    0.0010
 Zerner damping         CNVZerner       .... off
 Static damping         CNVDamp         .... on
   Fraction old density DampFac         ....    0.7000
   Max. Damping (<1)    DampMax         ....    0.9800
   Min. Damping (>=0)   DampMin         ....    0.0000
   Turn off err/grad.   DampErr         ....    0.1000
 Fernandez-Rico         CNVRico         .... off

SCF Procedure:
 Maximum # iterations   MaxIter         ....   125
 SCF integral mode      SCFMode         .... Direct
   Integral package                     .... SHARK and LIBINT hybrid scheme
 Reset frequency        DirectResetFreq ....    20
 Integral Threshold     Thresh          ....  2.500e-11 Eh
 Primitive CutOff       TCut            ....  2.500e-12 Eh

Convergence Tolerance:
 Convergence Check Mode ConvCheckMode   .... Total+1el-Energy
 Convergence forced     ConvForced      .... 0
 Energy Change          TolE            ....  1.000e-08 Eh
 1-El. energy change                    ....  1.000e-05 Eh
 Orbital Gradient       TolG            ....  1.000e-05
 Orbital Rotation angle TolX            ....  1.000e-05
 DIIS Error             TolErr          ....  5.000e-07


Diagonalization of the overlap matrix:
Smallest eigenvalue                        ... 3.488e-06
Time for diagonalization                   ...    2.110 sec
Threshold for overlap eigenvalues          ... 1.000e-08
Number of eigenvalues below threshold      ... 0
Time for construction of square roots      ...    1.913 sec
Total time needed                          ...    4.513 sec

Time for model grid setup =    1.091 sec

------------------------------
INITIAL GUESS: MODEL POTENTIAL
------------------------------
Loading Hartree-Fock densities                     ... done
Calculating cut-offs                               ... done
Initializing the effective Hamiltonian             ... done
Setting up the integral package (SHARK)            ... done
Starting the Coulomb interaction                   ... done (   2.5 sec)
Reading the grid                                   ... done
Mapping shells                                     ... done
Starting the XC term evaluation                    ... done (   0.9 sec)
  promolecular density results
     # of electrons  =    301.979852682
     EX              =   -241.786348811
     EC              =    -10.128158052
     EX+EC           =   -251.914506863
Transforming the Hamiltonian                       ... done (   0.9 sec)
Diagonalizing the Hamiltonian                      ... done (   1.3 sec)
Back transforming the eigenvectors                 ... done (   0.1 sec)
Now organizing SCF variables                       ... done
                      ------------------
                      INITIAL GUESS DONE (   7.0 sec)
                      ------------------
-------------------
DFT GRID GENERATION
-------------------

General Integration Accuracy     IntAcc      ... 4.388
Radial Grid Type                 RadialGrid  ... OptM3 with GC (2021)
Angular Grid (max. ang.)         AngularGrid ... 4 (Lebedev-302)
Angular grid pruning method      GridPruning ... 4 (adaptive)
Weight generation scheme         WeightScheme... Becke
Basis function cutoff            BFCut       ... 1.0000e-11
Integration weight cutoff        WCut        ... 1.0000e-14
Angular grids for H and He will be reduced by one unit
Partially contracted basis set               ... off
Rotationally invariant grid construction     ... off

Total number of grid points                  ...   374363
Total number of batches                      ...     5892
Average number of points per batch           ...       63
Average number of grid points per atom       ...     4565
Time for grid setup =    3.423 sec

--------------------
COSX GRID GENERATION
--------------------

GRIDX 1
-------
General Integration Accuracy     IntAcc      ... 3.816
Radial Grid Type                 RadialGrid  ... OptM3 with GC (2021)
Angular Grid (max. ang.)         AngularGrid ... 1 (Lebedev-50)
Angular grid pruning method      GridPruning ... 4 (adaptive)
Weight generation scheme         WeightScheme... Becke
Basis function cutoff            BFCut       ... 1.0000e-11
Integration weight cutoff        WCut        ... 1.0000e-14
Angular grids for H and He will be reduced by one unit
Partially contracted basis set               ... on
Rotationally invariant grid construction     ... off

Total number of grid points                  ...    47397
Total number of batches                      ...      780
Average number of points per batch           ...       60
Average number of grid points per atom       ...      578
UseSFitting                                  ... on

GRIDX 2
-------
General Integration Accuracy     IntAcc      ... 4.020
Radial Grid Type                 RadialGrid  ... OptM3 with GC (2021)
Angular Grid (max. ang.)         AngularGrid ... 2 (Lebedev-110)
Angular grid pruning method      GridPruning ... 4 (adaptive)
Weight generation scheme         WeightScheme... Becke
Basis function cutoff            BFCut       ... 1.0000e-11
Integration weight cutoff        WCut        ... 1.0000e-14
Angular grids for H and He will be reduced by one unit
Partially contracted basis set               ... on
Rotationally invariant grid construction     ... off

Total number of grid points                  ...   100500
Total number of batches                      ...     1610
Average number of points per batch           ...       62
Average number of grid points per atom       ...     1226
UseSFitting                                  ... on

GRIDX 3
-------
General Integration Accuracy     IntAcc      ... 4.338
Radial Grid Type                 RadialGrid  ... OptM3 with GC (2021)
Angular Grid (max. ang.)         AngularGrid ... 3 (Lebedev-194)
Angular grid pruning method      GridPruning ... 4 (adaptive)
Weight generation scheme         WeightScheme... Becke
Basis function cutoff            BFCut       ... 1.0000e-11
Integration weight cutoff        WCut        ... 1.0000e-14
Angular grids for H and He will be reduced by one unit
Partially contracted basis set               ... on
Rotationally invariant grid construction     ... off

Total number of grid points                  ...   218127
Total number of batches                      ...     3449
Average number of points per batch           ...       63
Average number of grid points per atom       ...     2660
UseSFitting                                  ... on

Time for X-Grid setup             =   10.050 sec


--------------------
CPCM SOLVATION MODEL
--------------------
CPCM parameters:
  Epsilon                                         ...      26.7260
  Refrac                                          ...       1.2907
  Rsolv                                           ...       1.3000
  Surface type                                    ... GAUSSIAN VDW
  Epsilon function type                           ...         CPCM
Solvent:                                     ... 2,2,2-TRIFLUOROETHANOL
SMD-CDS solvent descriptors:
  Soln                                       ...    1.2907
  Soln25                                     ... Unavailable
  Sola                                       ...    0.5700
  Solb                                       ...    0.2500
  Solg                                       ...   42.0200
  Solc                                       ...    0.0000
  Solh                                       ...    0.5000
Radii:
 Radius for O  used is    2.8724 Bohr (=   1.5200 Ang.)
 Radius for N  used is    3.5716 Bohr (=   1.8900 Ang.)
 Radius for C  used is    3.4960 Bohr (=   1.8500 Ang.)
 Radius for H  used is    2.2677 Bohr (=   1.2000 Ang.)
Calculating surface                               ...        done! (  0.0s)
GEPOL surface points                              ...         4752
GEPOL Volume                                      ...    3983.7525
GEPOL Surface-area                                ...    2221.6119
Calculating surface distance matrix               ...        done! (  0.3s)
Performing Cholesky decomposition & store         ...        done! (  1.7s)
Overall time for CPCM initialization              ...                 2.0s
--------------
SCF ITERATIONS
--------------
ITER       Energy         Delta-E        Max-DP      RMS-DP      [F,P]     Damp
               ***  Starting incremental Fock matrix formation  ***
  0  -1803.8438337707   0.000000000000 0.04879531  0.00048297  0.2739246 0.7000
  1  -1804.3374976745  -0.493663903839 0.04283176  0.00037429  0.1188462 0.7000
                               ***Turning on DIIS***
  2  -1804.5467756569  -0.209277982357 0.07865602  0.00072595  0.0385852 0.0000
  3  -1804.8630527301  -0.316277073202 0.05812488  0.00025374  0.0584072 0.0000
  4  -1804.9345392317  -0.071486501650 0.01842967  0.00010928  0.0121515 0.0000
  5  -1804.9380029389  -0.003463707178 0.00854223  0.00004598  0.0090731 0.0000
                      *** Initiating the SOSCF procedure ***
                           *** Shutting down DIIS ***
                      *** Re-Reading the Fockian *** 
                      *** Removing any level shift *** 
ITER      Energy       Delta-E        Grad      Rot      Max-DP    RMS-DP
  6  -1804.93838138  -0.0003784417  0.000229  0.000229  0.002898  0.000018
               *** Restarting incremental Fock matrix formation ***
  7  -1804.93841643  -0.0000350500  0.000128  0.000440  0.004723  0.000049
  8  -1804.93841406   0.0000023741  0.000234  0.000297  0.000693  0.000008
  9  -1804.93842165  -0.0000075927  0.000026  0.000065  0.000683  0.000007
 10  -1804.93842157   0.0000000780  0.000035  0.000035  0.000104  0.000001
 11  -1804.93842178  -0.0000002071  0.000004  0.000013  0.000207  0.000001
 12  -1804.93842178  -0.0000000042  0.000007  0.000008  0.000155  0.000001
                  ***Gradient check signals convergence***
              ***Rediagonalizing the Fockian in SOSCF/NRSCF***

               *****************************************************
               *                     SUCCESS                       *
               *           SCF CONVERGED AFTER  13 CYCLES          *
               *****************************************************

Old exchange energy                            =    -61.838181945 Eh
New exchange energy                            =    -61.838231025 Eh
Exchange energy change after final integration =     -0.000049079 Eh
Total energy after final integration           =  -1804.938470699 Eh
Final COS-X integration done in                =    38.108 sec

SMD CDS free energy correction energy :                 2.08400     Kcal/mol
Total Energy after SMD CDS correction =             -1804.935149633 Eh

----------------
TOTAL SCF ENERGY
----------------

Total Energy       :        -1804.93514963 Eh          -49114.78237 eV

Components:
Nuclear Repulsion  :         5231.37160096 Eh          142352.85834 eV
Electronic Energy  :        -7036.30675060 Eh         -191467.64071 eV
One Electron Energy:       -12871.75371471 Eh         -350258.22536 eV
Two Electron Energy:         5835.44696411 Eh          158790.58465 eV
Max COSX asymmetry :            0.00000167 Eh               0.00005 eV
CPCM Dielectric    :           -0.04693174 Eh              -1.27708 eV
SMD CDS (Gcds)     :            0.00332107 Eh               0.09037 eV

Virial components:
Potential Energy   :        -3601.50022521 Eh          -98001.80344 eV
Kinetic Energy     :         1796.56507558 Eh           48887.02107 eV
Virial Ratio       :            2.00465893


DFT components:
N(Alpha)           :      151.000247289041 electrons
N(Beta)            :      151.000247289041 electrons
N(Total)           :      302.000494578083 electrons
E(X)               :     -184.940508029032 Eh       
E(C)               :      -10.114519682264 Eh       
E(XC)              :     -195.055027711296 Eh       
DFET-embed. en.    :        0.000000000000 Eh       
CPCM Solvation Model Properties:
Surface-charge          :           -0.08534432
Charge-correction       :           -0.00073580 Eh              -0.02002 eV
Free-energy (cav+disp)  :            0.00332107 Eh               0.09037 eV

---------------
SCF CONVERGENCE
---------------

  Last Energy change         ...    1.6274e-07  Tolerance :   1.0000e-08
  Last MAX-Density change    ...    2.6645e-15  Tolerance :   1.0000e-07
  Last RMS-Density change    ...    1.1281e-17  Tolerance :   5.0000e-09
  Last Orbital Gradient      ...    1.2383e-06  Tolerance :   1.0000e-05
  Last Orbital Rotation      ...    2.7877e-06  Tolerance :   1.0000e-05

             **** THE GBW FILE WAS UPDATED (ImineBzOH1Afreq.gbw) ****
             **** DENSITY ImineBzOH1Afreq.scfp WAS UPDATED ****
             **** ENERGY FILE WAS UPDATED (ImineBzOH1Afreq.en.tmp) ****
             **** THE GBW FILE WAS UPDATED (ImineBzOH1Afreq.gbw) ****
             **** DENSITY ImineBzOH1Afreq.scfp WAS UPDATED ****
----------------
ORBITAL ENERGIES
----------------

  NO   OCC          E(Eh)            E(eV) 
   0   2.0000     -19.279883      -524.6323 
   1   2.0000     -19.246338      -523.7195 
   2   2.0000     -19.220384      -523.0132 
   3   2.0000     -19.196299      -522.3579 
   4   2.0000     -14.386923      -391.4881 
   5   2.0000     -14.386089      -391.4654 
   6   2.0000     -10.381766      -282.5022 
   7   2.0000     -10.358799      -281.8773 
   8   2.0000     -10.335508      -281.2435 
   9   2.0000     -10.275906      -279.6216 
  10   2.0000     -10.266055      -279.3536 
  11   2.0000     -10.262952      -279.2691 
  12   2.0000     -10.251748      -278.9642 
  13   2.0000     -10.243218      -278.7321 
  14   2.0000     -10.241507      -278.6856 
  15   2.0000     -10.240974      -278.6711 
  16   2.0000     -10.238719      -278.6097 
  17   2.0000     -10.237887      -278.5871 
  18   2.0000     -10.236659      -278.5536 
  19   2.0000     -10.235076      -278.5106 
  20   2.0000     -10.234171      -278.4860 
  21   2.0000     -10.234014      -278.4817 
  22   2.0000     -10.233832      -278.4767 
  23   2.0000     -10.233251      -278.4609 
  24   2.0000     -10.229284      -278.3530 
  25   2.0000     -10.229096      -278.3479 
  26   2.0000     -10.226318      -278.2723 
  27   2.0000     -10.226199      -278.2690 
  28   2.0000     -10.225691      -278.2552 
  29   2.0000     -10.225424      -278.2479 
  30   2.0000     -10.225240      -278.2429 
  31   2.0000     -10.224762      -278.2299 
  32   2.0000     -10.215826      -277.9868 
  33   2.0000     -10.213545      -277.9247 
  34   2.0000     -10.210822      -277.8506 
  35   2.0000     -10.206809      -277.7414 
  36   2.0000     -10.202746      -277.6308 
  37   2.0000     -10.202713      -277.6299 
  38   2.0000     -10.198372      -277.5118 
  39   2.0000     -10.198117      -277.5049 
  40   2.0000     -10.197649      -277.4921 
  41   2.0000     -10.197345      -277.4839 
  42   2.0000      -1.175643       -31.9909 
  43   2.0000      -1.141022       -31.0488 
  44   2.0000      -1.083877       -29.4938 
  45   2.0000      -1.046833       -28.4858 
  46   2.0000      -0.987083       -26.8599 
  47   2.0000      -0.956165       -26.0186 
  48   2.0000      -0.902165       -24.5492 
  49   2.0000      -0.895473       -24.3671 
  50   2.0000      -0.891941       -24.2710 
  51   2.0000      -0.873542       -23.7703 
  52   2.0000      -0.837089       -22.7784 
  53   2.0000      -0.834971       -22.7207 
  54   2.0000      -0.804965       -21.9042 
  55   2.0000      -0.800252       -21.7760 
  56   2.0000      -0.795778       -21.6542 
  57   2.0000      -0.783887       -21.3306 
  58   2.0000      -0.778109       -21.1734 
  59   2.0000      -0.772289       -21.0150 
  60   2.0000      -0.755804       -20.5665 
  61   2.0000      -0.752298       -20.4711 
  62   2.0000      -0.730396       -19.8751 
  63   2.0000      -0.707063       -19.2402 
  64   2.0000      -0.705016       -19.1845 
  65   2.0000      -0.701925       -19.1004 
  66   2.0000      -0.699897       -19.0452 
  67   2.0000      -0.693273       -18.8649 
  68   2.0000      -0.685123       -18.6431 
  69   2.0000      -0.648177       -17.6378 
  70   2.0000      -0.639541       -17.4028 
  71   2.0000      -0.633861       -17.2482 
  72   2.0000      -0.630092       -17.1457 
  73   2.0000      -0.627971       -17.0880 
  74   2.0000      -0.623972       -16.9791 
  75   2.0000      -0.609413       -16.5830 
  76   2.0000      -0.607091       -16.5198 
  77   2.0000      -0.596780       -16.2392 
  78   2.0000      -0.574370       -15.6294 
  79   2.0000      -0.570912       -15.5353 
  80   2.0000      -0.557344       -15.1661 
  81   2.0000      -0.549776       -14.9602 
  82   2.0000      -0.539354       -14.6766 
  83   2.0000      -0.534927       -14.5561 
  84   2.0000      -0.528763       -14.3884 
  85   2.0000      -0.516040       -14.0421 
  86   2.0000      -0.508644       -13.8409 
  87   2.0000      -0.501493       -13.6463 
  88   2.0000      -0.497239       -13.5305 
  89   2.0000      -0.493580       -13.4310 
  90   2.0000      -0.490122       -13.3369 
  91   2.0000      -0.481587       -13.1047 
  92   2.0000      -0.476442       -12.9646 
  93   2.0000      -0.475993       -12.9524 
  94   2.0000      -0.474601       -12.9145 
  95   2.0000      -0.468067       -12.7367 
  96   2.0000      -0.464926       -12.6513 
  97   2.0000      -0.460939       -12.5428 
  98   2.0000      -0.459299       -12.4982 
  99   2.0000      -0.457779       -12.4568 
 100   2.0000      -0.454777       -12.3751 
 101   2.0000      -0.450123       -12.2485 
 102   2.0000      -0.447620       -12.1804 
 103   2.0000      -0.446923       -12.1614 
 104   2.0000      -0.442857       -12.0507 
 105   2.0000      -0.440335       -11.9821 
 106   2.0000      -0.436593       -11.8803 
 107   2.0000      -0.433798       -11.8042 
 108   2.0000      -0.432374       -11.7655 
 109   2.0000      -0.429648       -11.6913 
 110   2.0000      -0.417724       -11.3668 
 111   2.0000      -0.410663       -11.1747 
 112   2.0000      -0.406188       -11.0529 
 113   2.0000      -0.404474       -11.0063 
 114   2.0000      -0.401266       -10.9190 
 115   2.0000      -0.396783       -10.7970 
 116   2.0000      -0.393827       -10.7166 
 117   2.0000      -0.390959       -10.6385 
 118   2.0000      -0.387015       -10.5312 
 119   2.0000      -0.383267       -10.4292 
 120   2.0000      -0.378361       -10.2957 
 121   2.0000      -0.376279       -10.2391 
 122   2.0000      -0.371719       -10.1150 
 123   2.0000      -0.371213       -10.1012 
 124   2.0000      -0.369692       -10.0598 
 125   2.0000      -0.366273        -9.9668 
 126   2.0000      -0.364691        -9.9237 
 127   2.0000      -0.362164        -9.8550 
 128   2.0000      -0.360546        -9.8110 
 129   2.0000      -0.357659        -9.7324 
 130   2.0000      -0.355912        -9.6849 
 131   2.0000      -0.353416        -9.6170 
 132   2.0000      -0.350721        -9.5436 
 133   2.0000      -0.343948        -9.3593 
 134   2.0000      -0.339494        -9.2381 
 135   2.0000      -0.336495        -9.1565 
 136   2.0000      -0.330217        -8.9857 
 137   2.0000      -0.325876        -8.8675 
 138   2.0000      -0.320598        -8.7239 
 139   2.0000      -0.316693        -8.6176 
 140   2.0000      -0.305560        -8.3147 
 141   2.0000      -0.301260        -8.1977 
 142   2.0000      -0.286083        -7.7847 
 143   2.0000      -0.284636        -7.7453 
 144   2.0000      -0.281394        -7.6571 
 145   2.0000      -0.279970        -7.6184 
 146   2.0000      -0.278005        -7.5649 
 147   2.0000      -0.270353        -7.3567 
 148   2.0000      -0.263655        -7.1744 
 149   2.0000      -0.253631        -6.9016 
 150   2.0000      -0.210168        -5.7190 
 151   0.0000      -0.065818        -1.7910 
 152   0.0000      -0.052320        -1.4237 
 153   0.0000      -0.021330        -0.5804 
 154   0.0000      -0.016501        -0.4490 
 155   0.0000      -0.012928        -0.3518 
 156   0.0000      -0.012189        -0.3317 
 157   0.0000       0.002076         0.0565 
 158   0.0000       0.005896         0.1604 
 159   0.0000       0.012989         0.3535 
 160   0.0000       0.040419         1.0999 
 161   0.0000       0.041339         1.1249 
 162   0.0000       0.052721         1.4346 
 163   0.0000       0.056038         1.5249 
 164   0.0000       0.058966         1.6045 
 165   0.0000       0.068896         1.8748 
 166   0.0000       0.069840         1.9004 
 167   0.0000       0.076103         2.0709 
 168   0.0000       0.079804         2.1716 
 169   0.0000       0.083279         2.2661 
 170   0.0000       0.087202         2.3729 
 171   0.0000       0.088344         2.4040 
 172   0.0000       0.092501         2.5171 
 173   0.0000       0.095701         2.6042 
 174   0.0000       0.098360         2.6765 
 175   0.0000       0.103649         2.8204 
 176   0.0000       0.106500         2.8980 
 177   0.0000       0.107569         2.9271 
 178   0.0000       0.108381         2.9492 
 179   0.0000       0.113221         3.0809 
 180   0.0000       0.113894         3.0992 
 181   0.0000       0.114669         3.1203 
 182   0.0000       0.118247         3.2177 
 183   0.0000       0.120974         3.2919 
 184   0.0000       0.122033         3.3207 
 185   0.0000       0.129091         3.5128 
 186   0.0000       0.132939         3.6174 
 187   0.0000       0.134756         3.6669 
 188   0.0000       0.137332         3.7370 
 189   0.0000       0.138312         3.7637 
 190   0.0000       0.140543         3.8244 
 191   0.0000       0.142857         3.8873 
 192   0.0000       0.145587         3.9616 
 193   0.0000       0.147672         4.0184 
 194   0.0000       0.149461         4.0671 
 195   0.0000       0.150042         4.0828 
 196   0.0000       0.152504         4.1499 
 197   0.0000       0.155227         4.2239 
 198   0.0000       0.160583         4.3697 
 199   0.0000       0.162101         4.4110 
 200   0.0000       0.162925         4.4334 
 201   0.0000       0.164461         4.4752 
 202   0.0000       0.166105         4.5200 
 203   0.0000       0.168091         4.5740 
 204   0.0000       0.173659         4.7255 
 205   0.0000       0.175098         4.7647 
 206   0.0000       0.176431         4.8009 
 207   0.0000       0.177798         4.8381 
 208   0.0000       0.180625         4.9150 
 209   0.0000       0.187835         5.1112 
 210   0.0000       0.188996         5.1428 
 211   0.0000       0.191666         5.2155 
 212   0.0000       0.194356         5.2887 
 213   0.0000       0.195919         5.3312 
 214   0.0000       0.199400         5.4260 
 215   0.0000       0.202149         5.5007 
 216   0.0000       0.204016         5.5515 
 217   0.0000       0.205534         5.5929 
 218   0.0000       0.207898         5.6572 
 219   0.0000       0.210788         5.7358 
 220   0.0000       0.213981         5.8227 
 221   0.0000       0.217761         5.9256 
 222   0.0000       0.219457         5.9717 
 223   0.0000       0.220380         5.9968 
 224   0.0000       0.222130         6.0445 
 225   0.0000       0.224207         6.1010 
 226   0.0000       0.228095         6.2068 
 227   0.0000       0.229522         6.2456 
 228   0.0000       0.231715         6.3053 
 229   0.0000       0.232488         6.3263 
 230   0.0000       0.233497         6.3538 
 231   0.0000       0.236136         6.4256 
 232   0.0000       0.237047         6.4504 
 233   0.0000       0.239655         6.5213 
 234   0.0000       0.240374         6.5409 
 235   0.0000       0.242928         6.6104 
 236   0.0000       0.244331         6.6486 
 237   0.0000       0.248752         6.7689 
 238   0.0000       0.250266         6.8101 
 239   0.0000       0.253868         6.9081 
 240   0.0000       0.258212         7.0263 
 241   0.0000       0.261002         7.1022 
 242   0.0000       0.262892         7.1536 
 243   0.0000       0.264153         7.1880 
 244   0.0000       0.265962         7.2372 
 245   0.0000       0.267649         7.2831 
 246   0.0000       0.268847         7.3157 
 247   0.0000       0.273043         7.4299 
 248   0.0000       0.275799         7.5049 
 249   0.0000       0.277537         7.5522 
 250   0.0000       0.278688         7.5835 
 251   0.0000       0.283469         7.7136 
 252   0.0000       0.284955         7.7540 
 253   0.0000       0.286827         7.8050 
 254   0.0000       0.290935         7.9167 
 255   0.0000       0.293854         7.9962 
 256   0.0000       0.298977         8.1356 
 257   0.0000       0.300853         8.1866 
 258   0.0000       0.302937         8.2433 
 259   0.0000       0.306197         8.3320 
 260   0.0000       0.310179         8.4404 
 261   0.0000       0.311717         8.4822 
 262   0.0000       0.312468         8.5027 
 263   0.0000       0.314832         8.5670 
 264   0.0000       0.316235         8.6052 
 265   0.0000       0.320964         8.7339 
 266   0.0000       0.321935         8.7603 
 267   0.0000       0.324201         8.8220 
 268   0.0000       0.326554         8.8860 
 269   0.0000       0.329517         8.9666 
 270   0.0000       0.330305         8.9881 
 271   0.0000       0.333503         9.0751 
 272   0.0000       0.339706         9.2439 
 273   0.0000       0.340820         9.2742 
 274   0.0000       0.343545         9.3483 
 275   0.0000       0.348501         9.4832 
 276   0.0000       0.351422         9.5627 
 277   0.0000       0.352057         9.5800 
 278   0.0000       0.354371         9.6429 
 279   0.0000       0.356208         9.6929 
 280   0.0000       0.360509         9.8099 
 281   0.0000       0.364198         9.9103 
 282   0.0000       0.364896         9.9293 
 283   0.0000       0.365905         9.9568 
 284   0.0000       0.367878        10.0105 
 285   0.0000       0.369630        10.0581 
 286   0.0000       0.372546        10.1375 
 287   0.0000       0.375091        10.2067 
 288   0.0000       0.376829        10.2540 
 289   0.0000       0.382393        10.4054 
 290   0.0000       0.384210        10.4549 
 291   0.0000       0.388364        10.5679 
 292   0.0000       0.390331        10.6215 
 293   0.0000       0.394377        10.7316 
 294   0.0000       0.395895        10.7729 
 295   0.0000       0.398144        10.8341 
 296   0.0000       0.400660        10.9025 
 297   0.0000       0.404320        11.0021 
 298   0.0000       0.406988        11.0747 
 299   0.0000       0.407262        11.0822 
 300   0.0000       0.412703        11.2302 
 301   0.0000       0.414554        11.2806 
 302   0.0000       0.415278        11.3003 
 303   0.0000       0.419544        11.4164 
 304   0.0000       0.421669        11.4742 
 305   0.0000       0.423914        11.5353 
 306   0.0000       0.426162        11.5965 
 307   0.0000       0.427567        11.6347 
 308   0.0000       0.429560        11.6889 
 309   0.0000       0.430490        11.7142 
 310   0.0000       0.431723        11.7478 
 311   0.0000       0.435633        11.8542 
 312   0.0000       0.437493        11.9048 
 313   0.0000       0.439087        11.9482 
 314   0.0000       0.442767        12.0483 
 315   0.0000       0.443696        12.0736 
 316   0.0000       0.446257        12.1433 
 317   0.0000       0.447318        12.1721 
 318   0.0000       0.451316        12.2809 
 319   0.0000       0.452453        12.3119 
 320   0.0000       0.454980        12.3806 
 321   0.0000       0.455304        12.3894 
 322   0.0000       0.456679        12.4269 
 323   0.0000       0.460900        12.5417 
 324   0.0000       0.462289        12.5795 
 325   0.0000       0.463843        12.6218 
 326   0.0000       0.465929        12.6786 
 327   0.0000       0.467059        12.7093 
 328   0.0000       0.470090        12.7918 
 329   0.0000       0.473073        12.8730 
 330   0.0000       0.474498        12.9117 
 331   0.0000       0.477752        13.0003 
 332   0.0000       0.478910        13.0318 
 333   0.0000       0.480321        13.0702 
 334   0.0000       0.480862        13.0849 
 335   0.0000       0.483781        13.1643 
 336   0.0000       0.485480        13.2106 
 337   0.0000       0.489538        13.3210 
 338   0.0000       0.491100        13.3635 
 339   0.0000       0.493622        13.4321 
 340   0.0000       0.494372        13.4526 
 341   0.0000       0.496457        13.5093 
 342   0.0000       0.497351        13.5336 
 343   0.0000       0.499724        13.5982 
 344   0.0000       0.503744        13.7076 
 345   0.0000       0.504683        13.7331 
 346   0.0000       0.505165        13.7462 
 347   0.0000       0.507700        13.8152 
 348   0.0000       0.510142        13.8817 
 349   0.0000       0.513369        13.9695 
 350   0.0000       0.515095        14.0164 
 351   0.0000       0.516915        14.0660 
 352   0.0000       0.518436        14.1074 
 353   0.0000       0.519699        14.1417 
 354   0.0000       0.520893        14.1742 
 355   0.0000       0.522752        14.2248 
 356   0.0000       0.524774        14.2798 
 357   0.0000       0.529022        14.3954 
 358   0.0000       0.531437        14.4611 
 359   0.0000       0.533058        14.5052 
 360   0.0000       0.537309        14.6209 
 361   0.0000       0.539059        14.6685 
 362   0.0000       0.541009        14.7216 
 363   0.0000       0.547125        14.8880 
 364   0.0000       0.549102        14.9418 
 365   0.0000       0.552325        15.0295 
 366   0.0000       0.554934        15.1005 
 367   0.0000       0.558367        15.1939 
 368   0.0000       0.560025        15.2390 
 369   0.0000       0.561489        15.2789 
 370   0.0000       0.564860        15.3706 
 371   0.0000       0.569875        15.5071 
 372   0.0000       0.574730        15.6392 
 373   0.0000       0.576749        15.6941 
 374   0.0000       0.579144        15.7593 
 375   0.0000       0.580515        15.7966 
 376   0.0000       0.587027        15.9738 
 377   0.0000       0.589047        16.0288 
 378   0.0000       0.594081        16.1658 
 379   0.0000       0.596703        16.2371 
 380   0.0000       0.600710        16.3462 
 381   0.0000       0.602067        16.3831 
 382   0.0000       0.606242        16.4967 
 383   0.0000       0.607610        16.5339 
 384   0.0000       0.610642        16.6164 
 385   0.0000       0.617039        16.7905 
 386   0.0000       0.620967        16.8974 
 387   0.0000       0.622631        16.9427 
 388   0.0000       0.625140        17.0109 
 389   0.0000       0.626763        17.0551 
 390   0.0000       0.633339        17.2340 
 391   0.0000       0.638381        17.3712 
 392   0.0000       0.639571        17.4036 
 393   0.0000       0.643442        17.5089 
 394   0.0000       0.647685        17.6244 
 395   0.0000       0.649597        17.6764 
 396   0.0000       0.658812        17.9272 
 397   0.0000       0.660684        17.9781 
 398   0.0000       0.663123        18.0445 
 399   0.0000       0.667297        18.1581 
 400   0.0000       0.668276        18.1847 
 401   0.0000       0.673836        18.3360 
 402   0.0000       0.678803        18.4712 
 403   0.0000       0.683153        18.5895 
 404   0.0000       0.684637        18.6299 
 405   0.0000       0.687732        18.7141 
 406   0.0000       0.690090        18.7783 
 407   0.0000       0.693118        18.8607 
 408   0.0000       0.699713        19.0402 
 409   0.0000       0.700626        19.0650 
 410   0.0000       0.704595        19.1730 
 411   0.0000       0.705786        19.2054 
 412   0.0000       0.706833        19.2339 
 413   0.0000       0.712147        19.3785 
 414   0.0000       0.713584        19.4176 
 415   0.0000       0.716119        19.4866 
 416   0.0000       0.721475        19.6323 
 417   0.0000       0.723132        19.6774 
 418   0.0000       0.725174        19.7330 
 419   0.0000       0.728037        19.8109 
 420   0.0000       0.730324        19.8731 
 421   0.0000       0.733468        19.9587 
 422   0.0000       0.735674        20.0187 
 423   0.0000       0.738997        20.1091 
 424   0.0000       0.741418        20.1750 
 425   0.0000       0.743973        20.2445 
 426   0.0000       0.746829        20.3222 
 427   0.0000       0.749091        20.3838 
 428   0.0000       0.751070        20.4376 
 429   0.0000       0.754966        20.5437 
 430   0.0000       0.759509        20.6673 
 431   0.0000       0.761306        20.7162 
 432   0.0000       0.764896        20.8139 
 433   0.0000       0.768799        20.9201 
 434   0.0000       0.769682        20.9441 
 435   0.0000       0.774457        21.0740 
 436   0.0000       0.776308        21.1244 
 437   0.0000       0.781387        21.2626 
 438   0.0000       0.783640        21.3239 
 439   0.0000       0.785093        21.3635 
 440   0.0000       0.789698        21.4888 
 441   0.0000       0.791039        21.5253 
 442   0.0000       0.792982        21.5781 
 443   0.0000       0.800266        21.7763 
 444   0.0000       0.801084        21.7986 
 445   0.0000       0.807160        21.9639 
 446   0.0000       0.808305        21.9951 
 447   0.0000       0.811158        22.0727 
 448   0.0000       0.812883        22.1197 
 449   0.0000       0.815048        22.1786 
 450   0.0000       0.818287        22.2667 
 451   0.0000       0.823308        22.4033 
 452   0.0000       0.824383        22.4326 
 453   0.0000       0.832939        22.6654 
 454   0.0000       0.836869        22.7724 
 455   0.0000       0.839394        22.8411 
 456   0.0000       0.842317        22.9206 
 457   0.0000       0.847024        23.0487 
 458   0.0000       0.849973        23.1290 
 459   0.0000       0.854088        23.2409 
 460   0.0000       0.857468        23.3329 
 461   0.0000       0.858976        23.3739 
 462   0.0000       0.860833        23.4244 
 463   0.0000       0.864485        23.5238 
 464   0.0000       0.868974        23.6460 
 465   0.0000       0.871931        23.7265 
 466   0.0000       0.875408        23.8211 
 467   0.0000       0.879906        23.9435 
 468   0.0000       0.883927        24.0529 
 469   0.0000       0.885732        24.1020 
 470   0.0000       0.890404        24.2291 
 471   0.0000       0.892318        24.2812 
 472   0.0000       0.897089        24.4110 
 473   0.0000       0.901098        24.5201 
 474   0.0000       0.901777        24.5386 
 475   0.0000       0.905186        24.6314 
 476   0.0000       0.906430        24.6652 
 477   0.0000       0.916184        24.9306 
 478   0.0000       0.918174        24.9848 
 479   0.0000       0.921754        25.0822 
 480   0.0000       0.925404        25.1815 
 481   0.0000       0.928470        25.2650 
 482   0.0000       0.929206        25.2850 
 483   0.0000       0.932588        25.3770 
 484   0.0000       0.934280        25.4231 
 485   0.0000       0.936002        25.4699 
 486   0.0000       0.941656        25.6238 
 487   0.0000       0.947498        25.7827 
 488   0.0000       0.951896        25.9024 
 489   0.0000       0.955615        26.0036 
 490   0.0000       0.960670        26.1412 
 491   0.0000       0.962527        26.1917 
 492   0.0000       0.966712        26.3056 
 493   0.0000       0.970193        26.4003 
 494   0.0000       0.972887        26.4736 
 495   0.0000       0.977039        26.5866 
 496   0.0000       0.977915        26.6104 
 497   0.0000       0.986025        26.8311 
 498   0.0000       0.987266        26.8649 
 499   0.0000       0.996694        27.1214 
 500   0.0000       0.997121        27.1330 
 501   0.0000       1.002047        27.2671 
 502   0.0000       1.005881        27.3714 
 503   0.0000       1.010185        27.4885 
 504   0.0000       1.014065        27.5941 
 505   0.0000       1.020422        27.7671 
 506   0.0000       1.022528        27.8244 
 507   0.0000       1.026531        27.9333 
 508   0.0000       1.027759        27.9667 
 509   0.0000       1.031348        28.0644 
 510   0.0000       1.038593        28.2616 
 511   0.0000       1.044066        28.4105 
 512   0.0000       1.049546        28.5596 
 513   0.0000       1.054125        28.6842 
 514   0.0000       1.058081        28.7919 
 515   0.0000       1.062864        28.9220 
 516   0.0000       1.067582        29.0504 
 517   0.0000       1.069457        29.1014 
 518   0.0000       1.071332        29.1524 
 519   0.0000       1.074149        29.2291 
 520   0.0000       1.084953        29.5231 
 521   0.0000       1.087610        29.5954 
 522   0.0000       1.091094        29.6902 
 523   0.0000       1.096576        29.8394 
 524   0.0000       1.098481        29.8912 
 525   0.0000       1.102841        30.0098 
 526   0.0000       1.109949        30.2033 
 527   0.0000       1.111513        30.2458 
 528   0.0000       1.120553        30.4918 
 529   0.0000       1.124257        30.5926 
 530   0.0000       1.126690        30.6588 
 531   0.0000       1.128104        30.6973 
 532   0.0000       1.130342        30.7582 
 533   0.0000       1.134448        30.8699 
 534   0.0000       1.139629        31.0109 
 535   0.0000       1.142378        31.0857 
 536   0.0000       1.145958        31.1831 
 537   0.0000       1.152534        31.3620 
 538   0.0000       1.155672        31.4474 
 539   0.0000       1.157379        31.4939 
 540   0.0000       1.162859        31.6430 
 541   0.0000       1.166775        31.7496 
 542   0.0000       1.169593        31.8263 
 543   0.0000       1.174381        31.9565 
 544   0.0000       1.179277        32.0898 
 545   0.0000       1.182899        32.1883 
 546   0.0000       1.183811        32.2131 
 547   0.0000       1.187708        32.3192 
 548   0.0000       1.191737        32.4288 
 549   0.0000       1.193590        32.4792 
 550   0.0000       1.195061        32.5193 
 551   0.0000       1.196748        32.5652 
 552   0.0000       1.204517        32.7766 
 553   0.0000       1.214712        33.0540 
 554   0.0000       1.220436        33.2097 
 555   0.0000       1.221259        33.2321 
 556   0.0000       1.225213        33.3397 
 557   0.0000       1.227657        33.4062 
 558   0.0000       1.234123        33.5822 
 559   0.0000       1.237132        33.6641 
 560   0.0000       1.241065        33.7711 
 561   0.0000       1.247848        33.9557 
 562   0.0000       1.249172        33.9917 
 563   0.0000       1.252844        34.0916 
 564   0.0000       1.255350        34.1598 
 565   0.0000       1.259385        34.2696 
 566   0.0000       1.262969        34.3671 
 567   0.0000       1.264261        34.4023 
 568   0.0000       1.267697        34.4958 
 569   0.0000       1.268700        34.5231 
 570   0.0000       1.271751        34.6061 
 571   0.0000       1.274493        34.6807 
 572   0.0000       1.276659        34.7397 
 573   0.0000       1.282613        34.9017 
 574   0.0000       1.287454        35.0334 
 575   0.0000       1.290581        35.1185 
 576   0.0000       1.293642        35.2018 
 577   0.0000       1.295069        35.2406 
 578   0.0000       1.296872        35.2897 
 579   0.0000       1.300426        35.3864 
 580   0.0000       1.307399        35.5761 
 581   0.0000       1.308359        35.6023 
 582   0.0000       1.310722        35.6665 
 583   0.0000       1.315547        35.7978 
 584   0.0000       1.319690        35.9106 
 585   0.0000       1.323501        36.0143 
 586   0.0000       1.325836        36.0778 
 587   0.0000       1.328778        36.1579 
 588   0.0000       1.331978        36.2450 
 589   0.0000       1.342623        36.5346 
 590   0.0000       1.344709        36.5914 
 591   0.0000       1.351480        36.7756 
 592   0.0000       1.357567        36.9413 
 593   0.0000       1.359242        36.9868 
 594   0.0000       1.361564        37.0500 
 595   0.0000       1.368115        37.2283 
 596   0.0000       1.371470        37.3196 
 597   0.0000       1.374133        37.3921 
 598   0.0000       1.387924        37.7673 
 599   0.0000       1.390686        37.8425 
 600   0.0000       1.395814        37.9820 
 601   0.0000       1.401271        38.1305 
 602   0.0000       1.403020        38.1781 
 603   0.0000       1.411717        38.4148 
 604   0.0000       1.415170        38.5087 
 605   0.0000       1.418193        38.5910 
 606   0.0000       1.420337        38.6493 
 607   0.0000       1.426257        38.8104 
 608   0.0000       1.432291        38.9746 
 609   0.0000       1.436462        39.0881 
 610   0.0000       1.436980        39.1022 
 611   0.0000       1.441846        39.2346 
 612   0.0000       1.444899        39.3177 
 613   0.0000       1.448842        39.4250 
 614   0.0000       1.457656        39.6648 
 615   0.0000       1.459645        39.7190 
 616   0.0000       1.465163        39.8691 
 617   0.0000       1.467454        39.9314 
 618   0.0000       1.476916        40.1889 
 619   0.0000       1.481234        40.3064 
 620   0.0000       1.482101        40.3300 
 621   0.0000       1.486756        40.4567 
 622   0.0000       1.489999        40.5449 
 623   0.0000       1.493769        40.6475 
 624   0.0000       1.495653        40.6988 
 625   0.0000       1.502226        40.8776 
 626   0.0000       1.505343        40.9625 
 627   0.0000       1.507663        41.0256 
 628   0.0000       1.510840        41.1120 
 629   0.0000       1.522431        41.4275 
 630   0.0000       1.527817        41.5740 
 631   0.0000       1.529433        41.6180 
 632   0.0000       1.534280        41.7499 
 633   0.0000       1.535519        41.7836 
 634   0.0000       1.539343        41.8876 
 635   0.0000       1.542978        41.9866 
 636   0.0000       1.549427        42.1620 
 637   0.0000       1.550256        42.1846 
 638   0.0000       1.562204        42.5097 
 639   0.0000       1.562903        42.5288 
 640   0.0000       1.567725        42.6600 
 641   0.0000       1.573519        42.8176 
 642   0.0000       1.577956        42.9384 
 643   0.0000       1.578830        42.9622 
 644   0.0000       1.582653        43.0662 
 645   0.0000       1.588600        43.2280 
 646   0.0000       1.592442        43.3325 
 647   0.0000       1.595225        43.4083 
 648   0.0000       1.597684        43.4752 
 649   0.0000       1.602445        43.6047 
 650   0.0000       1.605561        43.6895 
 651   0.0000       1.607751        43.7491 
 652   0.0000       1.613964        43.9182 
 653   0.0000       1.617661        44.0188 
 654   0.0000       1.618203        44.0335 
 655   0.0000       1.621011        44.1100 
 656   0.0000       1.621875        44.1335 
 657   0.0000       1.624044        44.1925 
 658   0.0000       1.625833        44.2412 
 659   0.0000       1.630098        44.3572 
 660   0.0000       1.631289        44.3896 
 661   0.0000       1.634962        44.4896 
 662   0.0000       1.636009        44.5181 
 663   0.0000       1.637318        44.5537 
 664   0.0000       1.639076        44.6015 
 665   0.0000       1.641423        44.6654 
 666   0.0000       1.643299        44.7164 
 667   0.0000       1.647081        44.8193 
 668   0.0000       1.650875        44.9226 
 669   0.0000       1.652932        44.9786 
 670   0.0000       1.657919        45.1143 
 671   0.0000       1.658345        45.1259 
 672   0.0000       1.663257        45.2595 
 673   0.0000       1.666264        45.3413 
 674   0.0000       1.671083        45.4725 
 675   0.0000       1.675101        45.5818 
 676   0.0000       1.677008        45.6337 
 677   0.0000       1.679276        45.6954 
 678   0.0000       1.680381        45.7255 
 679   0.0000       1.684667        45.8421 
 680   0.0000       1.688263        45.9400 
 681   0.0000       1.691536        46.0290 
 682   0.0000       1.698637        46.2223 
 683   0.0000       1.699890        46.2564 
 684   0.0000       1.706228        46.4288 
 685   0.0000       1.707055        46.4513 
 686   0.0000       1.711563        46.5740 
 687   0.0000       1.714681        46.6588 
 688   0.0000       1.716578        46.7105 
 689   0.0000       1.719942        46.8020 
 690   0.0000       1.721827        46.8533 
 691   0.0000       1.724743        46.9326 
 692   0.0000       1.726063        46.9686 
 693   0.0000       1.727778        47.0152 
 694   0.0000       1.731255        47.1099 
 695   0.0000       1.734544        47.1993 
 696   0.0000       1.736578        47.2547 
 697   0.0000       1.740199        47.3532 
 698   0.0000       1.744477        47.4696 
 699   0.0000       1.745794        47.5055 
 700   0.0000       1.748636        47.5828 
 701   0.0000       1.750141        47.6238 
 702   0.0000       1.752567        47.6898 
 703   0.0000       1.755395        47.7667 
 704   0.0000       1.760339        47.9013 
 705   0.0000       1.765058        48.0297 
 706   0.0000       1.767049        48.0839 
 707   0.0000       1.773259        48.2528 
 708   0.0000       1.776629        48.3445 
 709   0.0000       1.781949        48.4893 
 710   0.0000       1.785622        48.5893 
 711   0.0000       1.794473        48.8301 
 712   0.0000       1.799695        48.9722 
 713   0.0000       1.805839        49.1394 
 714   0.0000       1.810131        49.2562 
 715   0.0000       1.812961        49.3332 
 716   0.0000       1.817102        49.4459 
 717   0.0000       1.820734        49.5447 
 718   0.0000       1.828892        49.7667 
 719   0.0000       1.831262        49.8312 
 720   0.0000       1.838446        50.0267 
 721   0.0000       1.845324        50.2138 
 722   0.0000       1.856039        50.5054 
 723   0.0000       1.858448        50.5709 
 724   0.0000       1.864554        50.7371 
 725   0.0000       1.870524        50.8995 
 726   0.0000       1.877305        51.0841 
 727   0.0000       1.881212        51.1904 
 728   0.0000       1.881727        51.2044 
 729   0.0000       1.890644        51.4470 
 730   0.0000       1.893131        51.5147 
 731   0.0000       1.901105        51.7317 
 732   0.0000       1.902843        51.7790 
 733   0.0000       1.908148        51.9234 
 734   0.0000       1.912348        52.0376 
 735   0.0000       1.917126        52.1676 
 736   0.0000       1.918861        52.2149 
 737   0.0000       1.923362        52.3373 
 738   0.0000       1.927355        52.4460 
 739   0.0000       1.930027        52.5187 
 740   0.0000       1.939847        52.7859 
 741   0.0000       1.943390        52.8823 
 742   0.0000       1.945793        52.9477 
 743   0.0000       1.956687        53.2441 
 744   0.0000       1.957917        53.2776 
 745   0.0000       1.964574        53.4588 
 746   0.0000       1.968842        53.5749 
 747   0.0000       1.974058        53.7168 
 748   0.0000       1.982333        53.9420 
 749   0.0000       1.983737        53.9802 
 750   0.0000       1.986505        54.0555 
 751   0.0000       1.992298        54.2132 
 752   0.0000       2.003648        54.5220 
 753   0.0000       2.006076        54.5881 
 754   0.0000       2.008699        54.6595 
 755   0.0000       2.009774        54.6887 
 756   0.0000       2.018929        54.9379 
 757   0.0000       2.021011        54.9945 
 758   0.0000       2.025146        55.1070 
 759   0.0000       2.027711        55.1768 
 760   0.0000       2.037019        55.4301 
 761   0.0000       2.038777        55.4779 
 762   0.0000       2.040285        55.5190 
 763   0.0000       2.046073        55.6765 
 764   0.0000       2.055044        55.9206 
 765   0.0000       2.060431        56.0672 
 766   0.0000       2.062939        56.1354 
 767   0.0000       2.067213        56.2517 
 768   0.0000       2.070609        56.3441 
 769   0.0000       2.072809        56.4040 
 770   0.0000       2.076021        56.4914 
 771   0.0000       2.078586        56.5612 
 772   0.0000       2.089492        56.8580 
 773   0.0000       2.091258        56.9060 
 774   0.0000       2.093342        56.9627 
 775   0.0000       2.099716        57.1362 
 776   0.0000       2.104520        57.2669 
 777   0.0000       2.108004        57.3617 
 778   0.0000       2.110330        57.4250 
 779   0.0000       2.111399        57.4541 
 780   0.0000       2.115170        57.5567 
 781   0.0000       2.125429        57.8359 
 782   0.0000       2.126034        57.8523 
 783   0.0000       2.133310        58.0503 
 784   0.0000       2.135952        58.1222 
 785   0.0000       2.137319        58.1594 
 786   0.0000       2.143391        58.3246 
 787   0.0000       2.148129        58.4536 
 788   0.0000       2.153955        58.6121 
 789   0.0000       2.156722        58.6874 
 790   0.0000       2.168044        58.9955 
 791   0.0000       2.169220        59.0275 
 792   0.0000       2.171974        59.1024 
 793   0.0000       2.174231        59.1638 
 794   0.0000       2.178993        59.2934 
 795   0.0000       2.184867        59.4532 
 796   0.0000       2.186846        59.5071 
 797   0.0000       2.196934        59.7816 
 798   0.0000       2.199767        59.8587 
 799   0.0000       2.205747        60.0214 
 800   0.0000       2.208304        60.0910 
 801   0.0000       2.214010        60.2463 
 802   0.0000       2.215187        60.2783 
 803   0.0000       2.222825        60.4861 
 804   0.0000       2.223449        60.5031 
 805   0.0000       2.228835        60.6497 
 806   0.0000       2.233320        60.7717 
 807   0.0000       2.237705        60.8910 
 808   0.0000       2.239567        60.9417 
 809   0.0000       2.244324        61.0712 
 810   0.0000       2.244690        61.0811 
 811   0.0000       2.248813        61.1933 
 812   0.0000       2.256127        61.3923 
 813   0.0000       2.262274        61.5596 
 814   0.0000       2.264263        61.6137 
 815   0.0000       2.271587        61.8130 
 816   0.0000       2.273920        61.8765 
 817   0.0000       2.284895        62.1752 
 818   0.0000       2.290260        62.3211 
 819   0.0000       2.298799        62.5535 
 820   0.0000       2.301379        62.6237 
 821   0.0000       2.307723        62.7963 
 822   0.0000       2.308514        62.8178 
 823   0.0000       2.310549        62.8732 
 824   0.0000       2.313519        62.9541 
 825   0.0000       2.322223        63.1909 
 826   0.0000       2.326363        63.3036 
 827   0.0000       2.328907        63.3728 
 828   0.0000       2.335897        63.5630 
 829   0.0000       2.341082        63.7041 
 830   0.0000       2.345376        63.8209 
 831   0.0000       2.353864        64.0519 
 832   0.0000       2.356765        64.1308 
 833   0.0000       2.362398        64.2841 
 834   0.0000       2.362703        64.2924 
 835   0.0000       2.366691        64.4009 
 836   0.0000       2.372676        64.5638 
 837   0.0000       2.375636        64.6443 
 838   0.0000       2.382055        64.8190 
 839   0.0000       2.383812        64.8668 
 840   0.0000       2.392746        65.1099 
 841   0.0000       2.396100        65.2012 
 842   0.0000       2.401248        65.3413 
 843   0.0000       2.405495        65.4569 
 844   0.0000       2.407333        65.5069 
 845   0.0000       2.409754        65.5727 
 846   0.0000       2.411086        65.6090 
 847   0.0000       2.415632        65.7327 
 848   0.0000       2.419897        65.8487 
 849   0.0000       2.425362        65.9975 
 850   0.0000       2.430901        66.1482 
 851   0.0000       2.431920        66.1759 
 852   0.0000       2.434801        66.2543 
 853   0.0000       2.442647        66.4678 
 854   0.0000       2.445966        66.5581 
 855   0.0000       2.459648        66.9304 
 856   0.0000       2.463857        67.0450 
 857   0.0000       2.468145        67.1616 
 858   0.0000       2.469777        67.2061 
 859   0.0000       2.473805        67.3157 
 860   0.0000       2.478901        67.4543 
 861   0.0000       2.482092        67.5412 
 862   0.0000       2.485131        67.6239 
 863   0.0000       2.492168        67.8153 
 864   0.0000       2.498738        67.9941 
 865   0.0000       2.502448        68.0951 
 866   0.0000       2.509134        68.2770 
 867   0.0000       2.514486        68.4226 
 868   0.0000       2.517901        68.5156 
 869   0.0000       2.520023        68.5733 
 870   0.0000       2.522627        68.6442 
 871   0.0000       2.526256        68.7429 
 872   0.0000       2.534914        68.9785 
 873   0.0000       2.537505        69.0490 
 874   0.0000       2.541196        69.1495 
 875   0.0000       2.550190        69.3942 
 876   0.0000       2.552490        69.4568 
 877   0.0000       2.558503        69.6204 
 878   0.0000       2.562991        69.7425 
 879   0.0000       2.567728        69.8714 
 880   0.0000       2.569672        69.9243 
 881   0.0000       2.573735        70.0349 
 882   0.0000       2.574539        70.0568 
 883   0.0000       2.577053        70.1252 
 884   0.0000       2.586465        70.3813 
 885   0.0000       2.591616        70.5214 
 886   0.0000       2.593241        70.5657 
 887   0.0000       2.595591        70.6296 
 888   0.0000       2.598268        70.7025 
 889   0.0000       2.600398        70.7604 
 890   0.0000       2.604761        70.8792 
 891   0.0000       2.607414        70.9513 
 892   0.0000       2.613608        71.1199 
 893   0.0000       2.616005        71.1851 
 894   0.0000       2.622448        71.3604 
 895   0.0000       2.625824        71.4523 
 896   0.0000       2.627113        71.4874 
 897   0.0000       2.628300        71.5197 
 898   0.0000       2.630109        71.5689 
 899   0.0000       2.635455        71.7144 
 900   0.0000       2.638779        71.8048 
 901   0.0000       2.641123        71.8686 
 902   0.0000       2.644870        71.9706 
 903   0.0000       2.648196        72.0611 
 904   0.0000       2.654887        72.2431 
 905   0.0000       2.656239        72.2799 
 906   0.0000       2.661886        72.4336 
 907   0.0000       2.663907        72.4886 
 908   0.0000       2.667176        72.5776 
 909   0.0000       2.672422        72.7203 
 910   0.0000       2.673755        72.7566 
 911   0.0000       2.676767        72.8385 
 912   0.0000       2.678055        72.8736 
 913   0.0000       2.680270        72.9338 
 914   0.0000       2.683482        73.0212 
 915   0.0000       2.686527        73.1041 
 916   0.0000       2.688064        73.1459 
 917   0.0000       2.690181        73.2036 
 918   0.0000       2.691836        73.2486 
 919   0.0000       2.696303        73.3701 
 920   0.0000       2.697204        73.3946 
 921   0.0000       2.698535        73.4309 
 922   0.0000       2.700976        73.4973 
 923   0.0000       2.705181        73.6117 
 924   0.0000       2.707174        73.6660 
 925   0.0000       2.708638        73.7058 
 926   0.0000       2.712248        73.8040 
 927   0.0000       2.714882        73.8757 
 928   0.0000       2.717377        73.9436 
 929   0.0000       2.718731        73.9804 
 930   0.0000       2.721931        74.0675 
 931   0.0000       2.725356        74.1607 
 932   0.0000       2.727079        74.2076 
 933   0.0000       2.731176        74.3191 
 934   0.0000       2.735509        74.4370 
 935   0.0000       2.737891        74.5018 
 936   0.0000       2.738954        74.5307 
 937   0.0000       2.742130        74.6172 
 938   0.0000       2.742804        74.6355 
 939   0.0000       2.746518        74.7366 
 940   0.0000       2.749177        74.8089 
 941   0.0000       2.754930        74.9655 
 942   0.0000       2.760839        75.1262 
 943   0.0000       2.761651        75.1483 
 944   0.0000       2.763702        75.2042 
 945   0.0000       2.771175        75.4075 
 946   0.0000       2.777842        75.5889 
 947   0.0000       2.779855        75.6437 
 948   0.0000       2.781366        75.6848 
 949   0.0000       2.786821        75.8333 
 950   0.0000       2.789150        75.8966 
 951   0.0000       2.793472        76.0142 
 952   0.0000       2.795714        76.0752 
 953   0.0000       2.796693        76.1019 
 954   0.0000       2.797572        76.1258 
 955   0.0000       2.802236        76.2527 
 956   0.0000       2.807363        76.3922 
 957   0.0000       2.813994        76.5727 
 958   0.0000       2.815230        76.6063 
 959   0.0000       2.815637        76.6174 
 960   0.0000       2.823627        76.8348 
 961   0.0000       2.827527        76.9409 
 962   0.0000       2.831350        77.0450 
 963   0.0000       2.833698        77.1088 
 964   0.0000       2.838440        77.2379 
 965   0.0000       2.843542        77.3767 
 966   0.0000       2.845978        77.4430 
 967   0.0000       2.848114        77.5011 
 968   0.0000       2.853452        77.6464 
 969   0.0000       2.856871        77.7394 
 970   0.0000       2.857704        77.7621 
 971   0.0000       2.861522        77.8660 
 972   0.0000       2.865339        77.9698 
 973   0.0000       2.867175        78.0198 
 974   0.0000       2.870890        78.1209 
 975   0.0000       2.873097        78.1809 
 976   0.0000       2.874351        78.2151 
 977   0.0000       2.875756        78.2533 
 978   0.0000       2.884370        78.4877 
 979   0.0000       2.887004        78.5594 
 980   0.0000       2.891926        78.6933 
 981   0.0000       2.893413        78.7338 
 982   0.0000       2.896884        78.8282 
 983   0.0000       2.898311        78.8671 
 984   0.0000       2.905022        79.0497 
 985   0.0000       2.911355        79.2220 
 986   0.0000       2.914476        79.3069 
 987   0.0000       2.916777        79.3695 
 988   0.0000       2.920187        79.4623 
 989   0.0000       2.927307        79.6561 
 990   0.0000       2.927609        79.6643 
 991   0.0000       2.932571        79.7993 
 992   0.0000       2.936515        79.9066 
 993   0.0000       2.940417        80.0128 
 994   0.0000       2.942547        80.0708 
 995   0.0000       2.949687        80.2651 
 996   0.0000       2.953110        80.3582 
 997   0.0000       2.956672        80.4551 
 998   0.0000       2.960184        80.5507 
 999   0.0000       2.962867        80.6237 
 1000   0.0000       2.966433        80.7208 
 1001   0.0000       2.969880        80.8145 
 1002   0.0000       2.972817        80.8945 
 1003   0.0000       2.974838        80.9495 
 1004   0.0000       2.982649        81.1620 
 1005   0.0000       2.989357        81.3445 
 1006   0.0000       2.992927        81.4417 
 1007   0.0000       2.995885        81.5222 
 1008   0.0000       2.996858        81.5487 
 1009   0.0000       3.005848        81.7933 
 1010   0.0000       3.007296        81.8327 
 1011   0.0000       3.015381        82.0527 
 1012   0.0000       3.021538        82.2202 
 1013   0.0000       3.022942        82.2584 
 1014   0.0000       3.028456        82.4085 
 1015   0.0000       3.033808        82.5541 
 1016   0.0000       3.038066        82.6700 
 1017   0.0000       3.039238        82.7019 
 1018   0.0000       3.044885        82.8555 
 1019   0.0000       3.051068        83.0238 
 1020   0.0000       3.055777        83.1519 
 1021   0.0000       3.060044        83.2680 
 1022   0.0000       3.065890        83.4271 
 1023   0.0000       3.070032        83.5398 
 1024   0.0000       3.070751        83.5594 
 1025   0.0000       3.076896        83.7266 
 1026   0.0000       3.084498        83.9335 
 1027   0.0000       3.092902        84.1621 
 1028   0.0000       3.099186        84.3331 
 1029   0.0000       3.103537        84.4515 
 1030   0.0000       3.105700        84.5104 
 1031   0.0000       3.109787        84.6216 
 1032   0.0000       3.111853        84.6778 
 1033   0.0000       3.121453        84.9391 
 1034   0.0000       3.128679        85.1357 
 1035   0.0000       3.130057        85.1732 
 1036   0.0000       3.132880        85.2500 
 1037   0.0000       3.135803        85.3295 
 1038   0.0000       3.140160        85.4481 
 1039   0.0000       3.143055        85.5269 
 1040   0.0000       3.148934        85.6869 
 1041   0.0000       3.151468        85.7558 
 1042   0.0000       3.156212        85.8849 
 1043   0.0000       3.160956        86.0140 
 1044   0.0000       3.161923        86.0403 
 1045   0.0000       3.162817        86.0646 
 1046   0.0000       3.166414        86.1625 
 1047   0.0000       3.167267        86.1857 
 1048   0.0000       3.169044        86.2341 
 1049   0.0000       3.171868        86.3109 
 1050   0.0000       3.175672        86.4144 
 1051   0.0000       3.181677        86.5778 
 1052   0.0000       3.183019        86.6144 
 1053   0.0000       3.187070        86.7246 
 1054   0.0000       3.188860        86.7733 
 1055   0.0000       3.190853        86.8275 
 1056   0.0000       3.197140        86.9986 
 1057   0.0000       3.201270        87.1110 
 1058   0.0000       3.202931        87.1562 
 1059   0.0000       3.203333        87.1671 
 1060   0.0000       3.206982        87.2664 
 1061   0.0000       3.209484        87.3345 
 1062   0.0000       3.212259        87.4100 
 1063   0.0000       3.218760        87.5869 
 1064   0.0000       3.220164        87.6251 
 1065   0.0000       3.224805        87.7514 
 1066   0.0000       3.225952        87.7826 
 1067   0.0000       3.229789        87.8870 
 1068   0.0000       3.234052        88.0030 
 1069   0.0000       3.237216        88.0891 
 1070   0.0000       3.241506        88.2059 
 1071   0.0000       3.245799        88.3227 
 1072   0.0000       3.250411        88.4482 
 1073   0.0000       3.250906        88.4616 
 1074   0.0000       3.253247        88.5253 
 1075   0.0000       3.259363        88.6918 
 1076   0.0000       3.264348        88.8274 
 1077   0.0000       3.267763        88.9203 
 1078   0.0000       3.269156        88.9583 
 1079   0.0000       3.271604        89.0249 
 1080   0.0000       3.277120        89.1750 
 1081   0.0000       3.282121        89.3111 
 1082   0.0000       3.284517        89.3763 
 1083   0.0000       3.286674        89.4349 
 1084   0.0000       3.287640        89.4612 
 1085   0.0000       3.290769        89.5464 
 1086   0.0000       3.295438        89.6734 
 1087   0.0000       3.298688        89.7619 
 1088   0.0000       3.302609        89.8686 
 1089   0.0000       3.306353        89.9704 
 1090   0.0000       3.308563        90.0306 
 1091   0.0000       3.310650        90.0874 
 1092   0.0000       3.314120        90.1818 
 1093   0.0000       3.315485        90.2189 
 1094   0.0000       3.322391        90.4069 
 1095   0.0000       3.326523        90.5193 
 1096   0.0000       3.329117        90.5899 
 1097   0.0000       3.330057        90.6155 
 1098   0.0000       3.331434        90.6529 
 1099   0.0000       3.337754        90.8249 
 1100   0.0000       3.341381        90.9236 
 1101   0.0000       3.344951        91.0207 
 1102   0.0000       3.348531        91.1182 
 1103   0.0000       3.351776        91.2065 
 1104   0.0000       3.356177        91.3262 
 1105   0.0000       3.358395        91.3866 
 1106   0.0000       3.362155        91.4889 
 1107   0.0000       3.362755        91.5052 
 1108   0.0000       3.365081        91.5685 
 1109   0.0000       3.367840        91.6436 
 1110   0.0000       3.370463        91.7150 
 1111   0.0000       3.374000        91.8112 
 1112   0.0000       3.376200        91.8711 
 1113   0.0000       3.379668        91.9654 
 1114   0.0000       3.380880        91.9984 
 1115   0.0000       3.383552        92.0711 
 1116   0.0000       3.386639        92.1551 
 1117   0.0000       3.388738        92.2123 
 1118   0.0000       3.389876        92.2432 
 1119   0.0000       3.391404        92.2848 
 1120   0.0000       3.396412        92.4211 
 1121   0.0000       3.397609        92.4536 
 1122   0.0000       3.399836        92.5142 
 1123   0.0000       3.401637        92.5633 
 1124   0.0000       3.403008        92.6006 
 1125   0.0000       3.405211        92.6605 
 1126   0.0000       3.409449        92.7758 
 1127   0.0000       3.415022        92.9275 
 1128   0.0000       3.416544        92.9689 
 1129   0.0000       3.418585        93.0244 
 1130   0.0000       3.419393        93.0464 
 1131   0.0000       3.422923        93.1425 
 1132   0.0000       3.425313        93.2075 
 1133   0.0000       3.428523        93.2948 
 1134   0.0000       3.433291        93.4246 
 1135   0.0000       3.434881        93.4679 
 1136   0.0000       3.438274        93.5602 
 1137   0.0000       3.440875        93.6310 
 1138   0.0000       3.443597        93.7050 
 1139   0.0000       3.444650        93.7337 
 1140   0.0000       3.450038        93.8803 
 1141   0.0000       3.452493        93.9471 
 1142   0.0000       3.457287        94.0776 
 1143   0.0000       3.459756        94.1447 
 1144   0.0000       3.463159        94.2373 
 1145   0.0000       3.466916        94.3396 
 1146   0.0000       3.469959        94.4224 
 1147   0.0000       3.470375        94.4337 
 1148   0.0000       3.472044        94.4791 
 1149   0.0000       3.477330        94.6230 
 1150   0.0000       3.480404        94.7066 
 1151   0.0000       3.487120        94.8894 
 1152   0.0000       3.488131        94.9169 
 1153   0.0000       3.492535        95.0367 
 1154   0.0000       3.493968        95.0757 
 1155   0.0000       3.496133        95.1346 
 1156   0.0000       3.501052        95.2685 
 1157   0.0000       3.504421        95.3601 
 1158   0.0000       3.509044        95.4859 
 1159   0.0000       3.509767        95.5056 
 1160   0.0000       3.511120        95.5424 
 1161   0.0000       3.518363        95.7395 
 1162   0.0000       3.521368        95.8213 
 1163   0.0000       3.522407        95.8496 
 1164   0.0000       3.529541        96.0437 
 1165   0.0000       3.532745        96.1309 
 1166   0.0000       3.537004        96.2468 
 1167   0.0000       3.539098        96.3038 
 1168   0.0000       3.546082        96.4938 
 1169   0.0000       3.548756        96.5666 
 1170   0.0000       3.551212        96.6334 
 1171   0.0000       3.553642        96.6995 
 1172   0.0000       3.562604        96.9434 
 1173   0.0000       3.566459        97.0483 
 1174   0.0000       3.568682        97.1088 
 1175   0.0000       3.569946        97.1432 
 1176   0.0000       3.575585        97.2966 
 1177   0.0000       3.582529        97.4856 
 1178   0.0000       3.585378        97.5631 
 1179   0.0000       3.589252        97.6685 
 1180   0.0000       3.593258        97.7775 
 1181   0.0000       3.595045        97.8261 
 1182   0.0000       3.602381        98.0258 
 1183   0.0000       3.608915        98.2036 
 1184   0.0000       3.611019        98.2608 
 1185   0.0000       3.616153        98.4005 
 1186   0.0000       3.627437        98.7076 
 1187   0.0000       3.628596        98.7391 
 1188   0.0000       3.634612        98.9028 
 1189   0.0000       3.636663        98.9586 
 1190   0.0000       3.641187        99.0817 
 1191   0.0000       3.644280        99.1659 
 1192   0.0000       3.645187        99.1906 
 1193   0.0000       3.650203        99.3271 
 1194   0.0000       3.656901        99.5093 
 1195   0.0000       3.668750        99.8318 
 1196   0.0000       3.672271        99.9276 
 1197   0.0000       3.675494       100.0153 
 1198   0.0000       3.680354       100.1475 
 1199   0.0000       3.684415       100.2580 
 1200   0.0000       3.686857       100.3245 
 1201   0.0000       3.691248       100.4440 
 1202   0.0000       3.698608       100.6442 
 1203   0.0000       3.703081       100.7660 
 1204   0.0000       3.711419       100.9928 
 1205   0.0000       3.714987       101.0899 
 1206   0.0000       3.716239       101.1240 
 1207   0.0000       3.722587       101.2967 
 1208   0.0000       3.723938       101.3335 
 1209   0.0000       3.729347       101.4807 
 1210   0.0000       3.733510       101.5940 
 1211   0.0000       3.738132       101.7198 
 1212   0.0000       3.738603       101.7326 
 1213   0.0000       3.745597       101.9229 
 1214   0.0000       3.752354       102.1067 
 1215   0.0000       3.763304       102.4047 
 1216   0.0000       3.768684       102.5511 
 1217   0.0000       3.780433       102.8708 
 1218   0.0000       3.790205       103.1367 
 1219   0.0000       3.791069       103.1602 
 1220   0.0000       3.796819       103.3167 
 1221   0.0000       3.803585       103.5008 
 1222   0.0000       3.810055       103.6769 
 1223   0.0000       3.815774       103.8325 
 1224   0.0000       3.827033       104.1389 
 1225   0.0000       3.827960       104.1641 
 1226   0.0000       3.833466       104.3139 
 1227   0.0000       3.840154       104.4959 
 1228   0.0000       3.848631       104.7266 
 1229   0.0000       3.854637       104.8900 
 1230   0.0000       3.864256       105.1517 
 1231   0.0000       3.866432       105.2110 
 1232   0.0000       3.878958       105.5518 
 1233   0.0000       3.883740       105.6819 
 1234   0.0000       3.886207       105.7491 
 1235   0.0000       3.890680       105.8708 
 1236   0.0000       3.899499       106.1108 
 1237   0.0000       3.909768       106.3902 
 1238   0.0000       3.915134       106.5362 
 1239   0.0000       3.919015       106.6418 
 1240   0.0000       3.930758       106.9614 
 1241   0.0000       3.942821       107.2896 
 1242   0.0000       3.943870       107.3182 
 1243   0.0000       3.950104       107.4878 
 1244   0.0000       3.958324       107.7115 
 1245   0.0000       3.970468       108.0419 
 1246   0.0000       3.972935       108.1090 
 1247   0.0000       3.979941       108.2997 
 1248   0.0000       3.985860       108.4608 
 1249   0.0000       3.993595       108.6713 
 1250   0.0000       3.998637       108.8084 
 1251   0.0000       4.001414       108.8840 
 1252   0.0000       4.012931       109.1974 
 1253   0.0000       4.024060       109.5003 
 1254   0.0000       4.031311       109.6975 
 1255   0.0000       4.041659       109.9791 
 1256   0.0000       4.044052       110.0443 
 1257   0.0000       4.051260       110.2404 
 1258   0.0000       4.057871       110.4203 
 1259   0.0000       4.069943       110.7488 
 1260   0.0000       4.077420       110.9522 
 1261   0.0000       4.079686       111.0139 
 1262   0.0000       4.083339       111.1133 
 1263   0.0000       4.088027       111.2409 
 1264   0.0000       4.094231       111.4097 
 1265   0.0000       4.098570       111.5278 
 1266   0.0000       4.103260       111.6554 
 1267   0.0000       4.110625       111.8558 
 1268   0.0000       4.117312       112.0378 
 1269   0.0000       4.121255       112.1450 
 1270   0.0000       4.131138       112.4140 
 1271   0.0000       4.138304       112.6090 
 1272   0.0000       4.147866       112.8692 
 1273   0.0000       4.150110       112.9302 
 1274   0.0000       4.152534       112.9962 
 1275   0.0000       4.160766       113.2202 
 1276   0.0000       4.164314       113.3168 
 1277   0.0000       4.167031       113.3907 
 1278   0.0000       4.171906       113.5233 
 1279   0.0000       4.176613       113.6514 
 1280   0.0000       4.178564       113.7045 
 1281   0.0000       4.179703       113.7355 
 1282   0.0000       4.184034       113.8534 
 1283   0.0000       4.192144       114.0740 
 1284   0.0000       4.195552       114.1668 
 1285   0.0000       4.206064       114.4528 
 1286   0.0000       4.206758       114.4717 
 1287   0.0000       4.214777       114.6899 
 1288   0.0000       4.221637       114.8766 
 1289   0.0000       4.224319       114.9496 
 1290   0.0000       4.229873       115.1007 
 1291   0.0000       4.231260       115.1385 
 1292   0.0000       4.235131       115.2438 
 1293   0.0000       4.236611       115.2840 
 1294   0.0000       4.239223       115.3551 
 1295   0.0000       4.240631       115.3934 
 1296   0.0000       4.242759       115.4513 
 1297   0.0000       4.245174       115.5171 
 1298   0.0000       4.249286       115.6289 
 1299   0.0000       4.250981       115.6751 
 1300   0.0000       4.253990       115.7570 
 1301   0.0000       4.257174       115.8436 
 1302   0.0000       4.259416       115.9046 
 1303   0.0000       4.262937       116.0004 
 1304   0.0000       4.266483       116.0969 
 1305   0.0000       4.270605       116.2091 
 1306   0.0000       4.272507       116.2608 
 1307   0.0000       4.274370       116.3115 
 1308   0.0000       4.278173       116.4150 
 1309   0.0000       4.284515       116.5876 
 1310   0.0000       4.289456       116.7220 
 1311   0.0000       4.296915       116.9250 
 1312   0.0000       4.301484       117.0493 
 1313   0.0000       4.306301       117.1804 
 1314   0.0000       4.309910       117.2786 
 1315   0.0000       4.318388       117.5093 
 1316   0.0000       4.325329       117.6982 
 1317   0.0000       4.332094       117.8823 
 1318   0.0000       4.347706       118.3071 
 1319   0.0000       4.348180       118.3200 
 1320   0.0000       4.354523       118.4926 
 1321   0.0000       4.359635       118.6317 
 1322   0.0000       4.366069       118.8068 
 1323   0.0000       4.367200       118.8375 
 1324   0.0000       4.372838       118.9910 
 1325   0.0000       4.377869       119.1279 
 1326   0.0000       4.388212       119.4093 
 1327   0.0000       4.395834       119.6167 
 1328   0.0000       4.398968       119.7020 
 1329   0.0000       4.408409       119.9589 
 1330   0.0000       4.410439       120.0142 
 1331   0.0000       4.415859       120.1616 
 1332   0.0000       4.424761       120.4039 
 1333   0.0000       4.434958       120.6813 
 1334   0.0000       4.436855       120.7330 
 1335   0.0000       4.452407       121.1561 
 1336   0.0000       4.465747       121.5192 
 1337   0.0000       4.469612       121.6243 
 1338   0.0000       4.477129       121.8289 
 1339   0.0000       4.481181       121.9391 
 1340   0.0000       4.484874       122.0396 
 1341   0.0000       4.490811       122.2012 
 1342   0.0000       4.502899       122.5301 
 1343   0.0000       4.511408       122.7617 
 1344   0.0000       4.515822       122.8818 
 1345   0.0000       4.522190       123.0551 
 1346   0.0000       4.534146       123.3804 
 1347   0.0000       4.538175       123.4900 
 1348   0.0000       4.551515       123.8530 
 1349   0.0000       4.562267       124.1456 
 1350   0.0000       4.573123       124.4410 
 1351   0.0000       4.582977       124.7091 
 1352   0.0000       4.597713       125.1101 
 1353   0.0000       4.607147       125.3668 
 1354   0.0000       4.613362       125.5360 
 1355   0.0000       4.617680       125.6535 
 1356   0.0000       4.634850       126.1207 
 1357   0.0000       4.641099       126.2907 
 1358   0.0000       4.645793       126.4185 
 1359   0.0000       4.656509       126.7101 
 1360   0.0000       4.666187       126.9734 
 1361   0.0000       4.668198       127.0281 
 1362   0.0000       4.670847       127.1002 
 1363   0.0000       4.677298       127.2757 
 1364   0.0000       4.680901       127.3738 
 1365   0.0000       4.682425       127.4153 
 1366   0.0000       4.697889       127.8361 
 1367   0.0000       4.709925       128.1636 
 1368   0.0000       4.725450       128.5860 
 1369   0.0000       4.739162       128.9592 
 1370   0.0000       4.752651       129.3262 
 1371   0.0000       4.761903       129.5780 
 1372   0.0000       4.764321       129.6438 
 1373   0.0000       4.775588       129.9504 
 1374   0.0000       4.778816       130.0382 
 1375   0.0000       4.783876       130.1759 
 1376   0.0000       4.788193       130.2933 
 1377   0.0000       4.794207       130.4570 
 1378   0.0000       4.817950       131.1031 
 1379   0.0000       4.827352       131.3589 
 1380   0.0000       4.830595       131.4472 
 1381   0.0000       4.834877       131.5637 
 1382   0.0000       4.836775       131.6153 
 1383   0.0000       4.875313       132.6640 
 1384   0.0000       4.894337       133.1817 
 1385   0.0000       4.898933       133.3067 
 1386   0.0000       4.903273       133.4248 
 1387   0.0000       4.913947       133.7153 
 1388   0.0000       4.917614       133.8151 
 1389   0.0000       4.920275       133.8875 
 1390   0.0000       4.926561       134.0585 
 1391   0.0000       4.935208       134.2938 
 1392   0.0000       4.951501       134.7372 
 1393   0.0000       4.965189       135.1097 
 1394   0.0000       4.976813       135.4260 
 1395   0.0000       4.982491       135.5805 
 1396   0.0000       4.990450       135.7970 
 1397   0.0000       4.991901       135.8365 
 1398   0.0000       5.012622       136.4004 
 1399   0.0000       5.027934       136.8170 
 1400   0.0000       5.033776       136.9760 
 1401   0.0000       5.053146       137.5031 
 1402   0.0000       5.065169       137.8303 
 1403   0.0000       5.075636       138.1151 
 1404   0.0000       5.087478       138.4373 
 1405   0.0000       5.097783       138.7177 
 1406   0.0000       5.117155       139.2449 
 1407   0.0000       5.130637       139.6117 
 1408   0.0000       5.147998       140.0841 
 1409   0.0000       5.160724       140.4304 
 1410   0.0000       5.166778       140.5952 
 1411   0.0000       5.177529       140.8877 
 1412   0.0000       5.181884       141.0062 
 1413   0.0000       5.195467       141.3759 
 1414   0.0000       5.214159       141.8845 
 1415   0.0000       5.215459       141.9199 
 1416   0.0000       5.216669       141.9528 
 1417   0.0000       5.231458       142.3552 
 1418   0.0000       5.238763       142.5540 
 1419   0.0000       5.244210       142.7022 
 1420   0.0000       5.249676       142.8510 
 1421   0.0000       5.250412       142.8710 
 1422   0.0000       5.260327       143.1408 
 1423   0.0000       5.265930       143.2932 
 1424   0.0000       5.272647       143.4760 
 1425   0.0000       5.300111       144.2233 
 1426   0.0000       5.316141       144.6596 
 1427   0.0000       5.326361       144.9376 
 1428   0.0000       5.336611       145.2166 
 1429   0.0000       5.338083       145.2566 
 1430   0.0000       5.371391       146.1630 
 1431   0.0000       5.375871       146.2849 
 1432   0.0000       5.386969       146.5869 
 1433   0.0000       5.393594       146.7672 
 1434   0.0000       5.402018       146.9964 
 1435   0.0000       5.418459       147.4438 
 1436   0.0000       5.420380       147.4960 
 1437   0.0000       5.437675       147.9666 
 1438   0.0000       5.462884       148.6526 
 1439   0.0000       5.467753       148.7851 
 1440   0.0000       5.477922       149.0618 
 1441   0.0000       5.484276       149.2347 
 1442   0.0000       5.499365       149.6453 
 1443   0.0000       5.511762       149.9827 
 1444   0.0000       5.533398       150.5714 
 1445   0.0000       5.536065       150.6440 
 1446   0.0000       5.548002       150.9688 
 1447   0.0000       5.562414       151.3610 
 1448   0.0000       5.591800       152.1606 
 1449   0.0000       5.597128       152.3056 
 1450   0.0000       5.624360       153.0466 
 1451   0.0000       5.627589       153.1345 
 1452   0.0000       5.636875       153.3872 
 1453   0.0000       5.646389       153.6461 
 1454   0.0000       5.691669       154.8782 
 1455   0.0000       5.695656       154.9867 
 1456   0.0000       5.715876       155.5369 
 1457   0.0000       5.730823       155.9436 
 1458   0.0000       5.770289       157.0175 
 1459   0.0000       5.820279       158.3779 
 1460   0.0000       5.869259       159.7107 
 1461   0.0000       5.885834       160.1617 
 1462   0.0000       5.904886       160.6801 
 1463   0.0000       5.960543       162.1946 
 1464   0.0000       5.968067       162.3993 
 1465   0.0000       5.999390       163.2517 
 1466   0.0000       6.033418       164.1776 
 1467   0.0000       6.045235       164.4992 
 1468   0.0000       6.110675       166.2799 
 1469   0.0000       6.152839       167.4273 
 1470   0.0000       6.189694       168.4302 
 1471   0.0000       6.201997       168.7649 
 1472   0.0000       6.256398       170.2452 
 1473   0.0000       6.328985       172.2204 
 1474   0.0000       6.380262       173.6157 
 1475   0.0000       6.393890       173.9866 
 1476   0.0000       6.433700       175.0699 
 1477   0.0000       6.445616       175.3941 
 1478   0.0000       6.508103       177.0945 
 1479   0.0000       6.521993       177.4725 
 1480   0.0000       6.541189       177.9948 
 1481   0.0000       6.566886       178.6941 
 1482   0.0000       6.604925       179.7291 
 1483   0.0000       6.768636       184.1839 
 1484   0.0000       6.775590       184.3732 
 1485   0.0000       6.783397       184.5856 
 1486   0.0000       6.832428       185.9198 
 1487   0.0000       6.885411       187.3616 
 1488   0.0000       6.914318       188.1482 
 1489   0.0000       6.945208       188.9887 
 1490   0.0000       6.990251       190.2144 
 1491   0.0000       7.036674       191.4776 
 1492   0.0000       7.095850       193.0879 
 1493   0.0000       7.170989       195.1325 
 1494   0.0000       7.218103       196.4146 
 1495   0.0000       7.253882       197.3882 
 1496   0.0000       7.267636       197.7624 
 1497   0.0000       7.398901       201.3343 
 1498   0.0000       7.514190       204.4715 
 1499   0.0000       7.555185       205.5870 
 1500   0.0000      22.219546       604.6246 
 1501   0.0000      22.263957       605.8331 
 1502   0.0000      22.335070       607.7682 
 1503   0.0000      22.523435       612.8938 
 1504   0.0000      22.531722       613.1193 
 1505   0.0000      22.547197       613.5404 
 1506   0.0000      22.562805       613.9651 
 1507   0.0000      22.579938       614.4314 
 1508   0.0000      22.590951       614.7310 
 1509   0.0000      22.640206       616.0713 
 1510   0.0000      22.673981       616.9904 
 1511   0.0000      22.698078       617.6461 
 1512   0.0000      22.701811       617.7477 
 1513   0.0000      22.708839       617.9389 
 1514   0.0000      22.719049       618.2167 
 1515   0.0000      22.722117       618.3002 
 1516   0.0000      22.787464       620.0784 
 1517   0.0000      22.854005       621.8891 
 1518   0.0000      22.860240       622.0587 
 1519   0.0000      22.863243       622.1405 
 1520   0.0000      22.897013       623.0594 
 1521   0.0000      22.917412       623.6145 
 1522   0.0000      22.932498       624.0250 
 1523   0.0000      22.938139       624.1785 
 1524   0.0000      22.950381       624.5116 
 1525   0.0000      22.957136       624.6954 
 1526   0.0000      23.047595       627.1569 
 1527   0.0000      23.103500       628.6782 
 1528   0.0000      23.158076       630.1633 
 1529   0.0000      23.275912       633.3698 
 1530   0.0000      23.313223       634.3851 
 1531   0.0000      23.351020       635.4136 
 1532   0.0000      23.407529       636.9513 
 1533   0.0000      23.516645       639.9204 
 1534   0.0000      23.624143       642.8456 
 1535   0.0000      23.643585       643.3746 
 1536   0.0000      32.981338       897.4678 
 1537   0.0000      33.045603       899.2166 
 1538   0.0000      44.048908      1198.6317 
 1539   0.0000      44.180237      1202.2054 
 1540   0.0000      44.260915      1204.4007 
 1541   0.0000      44.606828      1213.8135 

                    ********************************
                    * MULLIKEN POPULATION ANALYSIS *
                    ********************************

-----------------------
MULLIKEN ATOMIC CHARGES
-----------------------
   0 O :   -0.244730
   1 O :   -0.479144
   2 N :   -0.253175
   3 N :   -0.216427
   4 C :    0.157619
   5 C :    0.180233
   6 H :    0.146227
   7 C :    0.101731
   8 C :   -0.222636
   9 H :    0.155522
  10 C :   -0.139416
  11 H :    0.155949
  12 C :   -0.160202
  13 H :    0.157294
  14 C :   -0.147337
  15 H :    0.155796
  16 C :   -0.299477
  17 H :    0.158225
  18 C :    0.131226
  19 C :   -0.428894
  20 H :    0.139348
  21 H :    0.147553
  22 H :    0.137255
  23 C :   -0.437677
  24 H :    0.138922
  25 H :    0.145877
  26 H :    0.147254
  27 C :   -0.392781
  28 H :    0.143418
  29 H :    0.133549
  30 H :    0.141935
  31 C :    0.196324
  32 C :   -0.001594
  33 C :   -0.199264
  34 H :    0.149069
  35 C :   -0.226378
  36 H :    0.142523
  37 C :   -0.190450
  38 H :    0.143426
  39 C :   -0.317373
  40 H :    0.154722
  41 C :    0.113651
  42 C :   -0.436185
  43 H :    0.128916
  44 H :    0.140676
  45 H :    0.134046
  46 C :   -0.461411
  47 H :    0.146199
  48 H :    0.147112
  49 H :    0.146582
  50 C :   -0.430949
  51 H :    0.146752
  52 H :    0.136149
  53 H :    0.137859
  54 C :    0.496594
  55 C :    0.087939
  56 C :   -0.226817
  57 H :    0.174051
  58 C :   -0.134274
  59 H :    0.163435
  60 C :   -0.125697
  61 H :    0.165816
  62 C :   -0.136263
  63 H :    0.164683
  64 C :   -0.240026
  65 H :    0.164914
  66 H :    0.209953
  67 O :   -0.468239
  68 C :    0.390782
  69 C :    0.133724
  70 C :   -0.200141
  71 H :    0.173521
  72 C :   -0.148516
  73 H :    0.159306
  74 C :   -0.144001
  75 H :    0.161213
  76 C :   -0.128790
  77 H :    0.159867
  78 C :   -0.235373
  79 H :    0.160892
  80 O :   -0.395903
  81 H :    0.363910
Sum of atomic charges:   -0.0000000

--------------------------------
MULLIKEN REDUCED ORBITAL CHARGES
--------------------------------
  0 O s       :     3.766444  s :     3.766444
      pz      :     1.388773  p :     4.434800
      px      :     1.552704
      py      :     1.493323
      dz2     :     0.010470  d :     0.041259
      dxz     :     0.008895
      dyz     :     0.007354
      dx2y2   :     0.006336
      dxy     :     0.008204
      f0      :     0.000363  f :     0.002228
      f+1     :     0.000241
      f-1     :     0.000480
      f+2     :     0.000229
      f-2     :     0.000402
      f+3     :     0.000253
      f-3     :     0.000258
  1 O s       :     3.874646  s :     3.874646
      pz      :     1.633420  p :     4.574986
      px      :     1.404253
      py      :     1.537313
      dz2     :     0.004901  d :     0.027560
      dxz     :     0.005957
      dyz     :     0.004615
      dx2y2   :     0.006529
      dxy     :     0.005558
      f0      :     0.000178  f :     0.001952
      f+1     :     0.000402
      f-1     :     0.000152
      f+2     :     0.000391
      f-2     :     0.000355
      f+3     :     0.000286
      f-3     :     0.000189
  2 N s       :     3.588535  s :     3.588535
      pz      :     1.288160  p :     3.599315
      px      :     1.088372
      py      :     1.222783
      dz2     :     0.014581  d :     0.061329
      dxz     :     0.012086
      dyz     :     0.012097
      dx2y2   :     0.011127
      dxy     :     0.011438
      f0      :     0.000720  f :     0.003997
      f+1     :     0.000479
      f-1     :     0.000442
      f+2     :     0.000490
      f-2     :     0.000766
      f+3     :     0.000540
      f-3     :     0.000560
  3 N s       :     3.399322  s :     3.399322
      pz      :     1.102467  p :     3.749606
      px      :     1.157826
      py      :     1.489312
      dz2     :     0.013449  d :     0.063584
      dxz     :     0.018105
      dyz     :     0.012396
      dx2y2   :     0.008864
      dxy     :     0.010769
      f0      :     0.000507  f :     0.003916
      f+1     :     0.000604
      f-1     :     0.000536
      f+2     :     0.000498
      f-2     :     0.000646
      f+3     :     0.000550
      f-3     :     0.000575
  4 C s       :     3.165583  s :     3.165583
      pz      :     0.620645  p :     2.438354
      px      :     0.940507
      py      :     0.877202
      dz2     :     0.070870  d :     0.218977
      dxz     :     0.041760
      dyz     :     0.049341
      dx2y2   :     0.029897
      dxy     :     0.027108
      f0      :     0.005179  f :     0.019467
      f+1     :     0.002972
      f-1     :     0.002544
      f+2     :     0.002213
      f-2     :     0.003937
      f+3     :     0.001422
      f-3     :     0.001201
  5 C s       :     2.955370  s :     2.955370
      pz      :     0.804983  p :     2.685479
      px      :     1.007306
      py      :     0.873190
      dz2     :     0.046453  d :     0.168096
      dxz     :     0.029468
      dyz     :     0.039496
      dx2y2   :     0.021769
      dxy     :     0.030910
      f0      :     0.002491  f :     0.010822
      f+1     :     0.001499
      f-1     :     0.002201
      f+2     :     0.001249
      f-2     :     0.001590
      f+3     :     0.000702
      f-3     :     0.001090
  6 H s       :     0.830465  s :     0.830465
      pz      :     0.004160  p :     0.023308
      px      :     0.011977
      py      :     0.007171
  7 C s       :     3.226296  s :     3.226296
      pz      :     0.794495  p :     2.521820
      px      :     0.904414
      py      :     0.822911
      dz2     :     0.029902  d :     0.140248
      dxz     :     0.028171
      dyz     :     0.033950
      dx2y2   :     0.025486
      dxy     :     0.022738
      f0      :     0.002210  f :     0.009906
      f+1     :     0.000849
      f-1     :     0.001348
      f+2     :     0.000910
      f-2     :     0.002309
      f+3     :     0.001119
      f-3     :     0.001162
  8 C s       :     3.221324  s :     3.221324
      pz      :     0.933225  p :     2.896067
      px      :     0.999618
      py      :     0.963224
      dz2     :     0.032338  d :     0.097933
      dxz     :     0.020587
      dyz     :     0.021499
      dx2y2   :     0.007119
      dxy     :     0.016390
      f0      :     0.001705  f :     0.007312
      f+1     :     0.000908
      f-1     :     0.001081
      f+2     :     0.000990
      f-2     :     0.001458
      f+3     :     0.000607
      f-3     :     0.000564
  9 H s       :     0.822309  s :     0.822309
      pz      :     0.003737  p :     0.022169
      px      :     0.008901
      py      :     0.009530
 10 C s       :     3.180077  s :     3.180077
      pz      :     0.964214  p :     2.857232
      px      :     0.959663
      py      :     0.933355
      dz2     :     0.020082  d :     0.094876
      dxz     :     0.023511
      dyz     :     0.017458
      dx2y2   :     0.020147
      dxy     :     0.013678
      f0      :     0.001357  f :     0.007231
      f+1     :     0.000952
      f-1     :     0.000653
      f+2     :     0.000541
      f-2     :     0.001636
      f+3     :     0.000979
      f-3     :     0.001114
 11 H s       :     0.822043  s :     0.822043
      pz      :     0.010795  p :     0.022008
      px      :     0.006975
      py      :     0.004237
 12 C s       :     3.187164  s :     3.187164
      pz      :     0.970777  p :     2.872265
      px      :     0.943356
      py      :     0.958132
      dz2     :     0.017577  d :     0.093604
      dxz     :     0.018114
      dyz     :     0.026220
      dx2y2   :     0.019345
      dxy     :     0.012348
      f0      :     0.001404  f :     0.007168
      f+1     :     0.000606
      f-1     :     0.001000
      f+2     :     0.000545
      f-2     :     0.001587
      f+3     :     0.000919
      f-3     :     0.001107
 13 H s       :     0.820701  s :     0.820701
      pz      :     0.010170  p :     0.022005
      px      :     0.004344
      py      :     0.007490
 14 C s       :     3.186537  s :     3.186537
      pz      :     0.922291  p :     2.858996
      px      :     0.967857
      py      :     0.968848
      dz2     :     0.031884  d :     0.094586
      dxz     :     0.019619
      dyz     :     0.020099
      dx2y2   :     0.007482
      dxy     :     0.015503
      f0      :     0.001682  f :     0.007218
      f+1     :     0.000896
      f-1     :     0.001033
      f+2     :     0.000974
      f-2     :     0.001449
      f+3     :     0.000610
      f-3     :     0.000573
 15 H s       :     0.822198  s :     0.822198
      pz      :     0.003729  p :     0.022005
      px      :     0.008873
      py      :     0.009404
 16 C s       :     3.266466  s :     3.266466
      pz      :     0.998411  p :     2.927906
      px      :     0.979488
      py      :     0.950007
      dz2     :     0.021846  d :     0.097803
      dxz     :     0.023557
      dyz     :     0.019054
      dx2y2   :     0.020421
      dxy     :     0.012925
      f0      :     0.001380  f :     0.007301
      f+1     :     0.000965
      f-1     :     0.000681
      f+2     :     0.000558
      f-2     :     0.001656
      f+3     :     0.000943
      f-3     :     0.001118
 17 H s       :     0.819363  s :     0.819363
      pz      :     0.011270  p :     0.022412
      px      :     0.006902
      py      :     0.004240
 18 C s       :     3.074977  s :     3.074977
      pz      :     0.920776  p :     2.566781
      px      :     0.808437
      py      :     0.837568
      dz2     :     0.045265  d :     0.213841
      dxz     :     0.042833
      dyz     :     0.038171
      dx2y2   :     0.040985
      dxy     :     0.046587
      f0      :     0.002232  f :     0.013175
      f+1     :     0.001934
      f-1     :     0.001607
      f+2     :     0.001030
      f-2     :     0.002051
      f+3     :     0.002259
      f-3     :     0.002062
 19 C s       :     3.266135  s :     3.266135
      pz      :     1.078823  p :     3.103040
      px      :     1.073910
      py      :     0.950306
      dz2     :     0.011262  d :     0.056307
      dxz     :     0.007959
      dyz     :     0.011875
      dx2y2   :     0.008195
      dxy     :     0.017016
      f0      :     0.000829  f :     0.003412
      f+1     :     0.000264
      f-1     :     0.000290
      f+2     :     0.000351
      f-2     :     0.000191
      f+3     :     0.000683
      f-3     :     0.000804
 20 H s       :     0.838952  s :     0.838952
      pz      :     0.012091  p :     0.021700
      px      :     0.004860
      py      :     0.004749
 21 H s       :     0.831075  s :     0.831075
      pz      :     0.005027  p :     0.021372
      px      :     0.008331
      py      :     0.008013
 22 H s       :     0.841540  s :     0.841540
      pz      :     0.006534  p :     0.021205
      px      :     0.009931
      py      :     0.004740
 23 C s       :     3.277770  s :     3.277770
      pz      :     1.026988  p :     3.099563
      px      :     0.999187
      py      :     1.073388
      dz2     :     0.021205  d :     0.056902
      dxz     :     0.006728
      dyz     :     0.003523
      dx2y2   :     0.010338
      dxy     :     0.015107
      f0      :     0.000621  f :     0.003442
      f+1     :     0.000972
      f-1     :     0.000145
      f+2     :     0.000285
      f-2     :     0.000355
      f+3     :     0.000436
      f-3     :     0.000627
 24 H s       :     0.839988  s :     0.839988
      pz      :     0.004490  p :     0.021090
      px      :     0.005051
      py      :     0.011549
 25 H s       :     0.832808  s :     0.832808
      pz      :     0.004492  p :     0.021315
      px      :     0.009847
      py      :     0.006976
 26 H s       :     0.831099  s :     0.831099
      pz      :     0.012176  p :     0.021647
      px      :     0.004993
      py      :     0.004477
 27 C s       :     3.251212  s :     3.251212
      pz      :     0.937677  p :     3.081235
      px      :     1.062611
      py      :     1.080947
      dz2     :     0.011944  d :     0.056801
      dxz     :     0.015669
      dyz     :     0.012338
      dx2y2   :     0.006018
      dxy     :     0.010833
      f0      :     0.000899  f :     0.003533
      f+1     :     0.000906
      f-1     :     0.000606
      f+2     :     0.000179
      f-2     :     0.000269
      f+3     :     0.000197
      f-3     :     0.000477
 28 H s       :     0.835538  s :     0.835538
      pz      :     0.004495  p :     0.021044
      px      :     0.009446
      py      :     0.007103
 29 H s       :     0.845344  s :     0.845344
      pz      :     0.004827  p :     0.021108
      px      :     0.004955
      py      :     0.011326
 30 H s       :     0.836916  s :     0.836916
      pz      :     0.008022  p :     0.021149
      px      :     0.008162
      py      :     0.004966
 31 C s       :     3.027494  s :     3.027494
      pz      :     0.865860  p :     2.594766
      px      :     0.798770
      py      :     0.930137
      dz2     :     0.029118  d :     0.168116
      dxz     :     0.054051
      dyz     :     0.025114
      dx2y2   :     0.024324
      dxy     :     0.035508
      f0      :     0.001445  f :     0.013301
      f+1     :     0.003487
      f-1     :     0.001385
      f+2     :     0.001586
      f-2     :     0.001923
      f+3     :     0.001773
      f-3     :     0.001703
 32 C s       :     3.328604  s :     3.328604
      pz      :     0.803057  p :     2.537334
      px      :     0.769179
      py      :     0.965098
      dz2     :     0.031277  d :     0.126339
      dxz     :     0.036982
      dyz     :     0.019287
      dx2y2   :     0.017192
      dxy     :     0.021601
      f0      :     0.001410  f :     0.009317
      f+1     :     0.002533
      f-1     :     0.001114
      f+2     :     0.001155
      f-2     :     0.000979
      f+3     :     0.001087
      f-3     :     0.001038
 33 C s       :     3.210810  s :     3.210810
      pz      :     0.980709  p :     2.881623
      px      :     0.916404
      py      :     0.984510
      dz2     :     0.026258  d :     0.099348
      dxz     :     0.022565
      dyz     :     0.007254
      dx2y2   :     0.017177
      dxy     :     0.026095
      f0      :     0.000851  f :     0.007483
      f+1     :     0.001689
      f-1     :     0.000339
      f+2     :     0.000947
      f-2     :     0.001165
      f+3     :     0.001203
      f-3     :     0.001288
 34 H s       :     0.827305  s :     0.827305
      pz      :     0.014177  p :     0.023626
      px      :     0.004246
      py      :     0.005202
 35 C s       :     3.217535  s :     3.217535
      pz      :     0.941143  p :     2.909012
      px      :     0.956282
      py      :     1.011588
      dz2     :     0.025730  d :     0.092615
      dxz     :     0.028442
      dyz     :     0.018921
      dx2y2   :     0.008837
      dxy     :     0.010685
      f0      :     0.001043  f :     0.007216
      f+1     :     0.001991
      f-1     :     0.001151
      f+2     :     0.000705
      f-2     :     0.000801
      f+3     :     0.000634
      f-3     :     0.000890
 36 H s       :     0.835238  s :     0.835238
      pz      :     0.005177  p :     0.022238
      px      :     0.011262
      py      :     0.005799
 37 C s       :     3.215155  s :     3.215155
      pz      :     0.947436  p :     2.870602
      px      :     0.951735
      py      :     0.971431
      dz2     :     0.019317  d :     0.097329
      dxz     :     0.035965
      dyz     :     0.018510
      dx2y2   :     0.010778
      dxy     :     0.012759
      f0      :     0.000949  f :     0.007364
      f+1     :     0.001935
      f-1     :     0.001297
      f+2     :     0.000875
      f-2     :     0.000427
      f+3     :     0.001026
      f-3     :     0.000856
 38 H s       :     0.834646  s :     0.834646
      pz      :     0.007393  p :     0.021928
      px      :     0.009876
      py      :     0.004659
 39 C s       :     3.319963  s :     3.319963
      pz      :     0.965477  p :     2.897837
      px      :     0.892440
      py      :     1.039919
      dz2     :     0.023945  d :     0.092131
      dxz     :     0.022476
      dyz     :     0.007794
      dx2y2   :     0.016676
      dxy     :     0.021241
      f0      :     0.000867  f :     0.007442
      f+1     :     0.001715
      f-1     :     0.000360
      f+2     :     0.000920
      f-2     :     0.001042
      f+3     :     0.001249
      f-3     :     0.001289
 40 H s       :     0.821927  s :     0.821927
      pz      :     0.013739  p :     0.023351
      px      :     0.003954
      py      :     0.005657
 41 C s       :     2.958830  s :     2.958830
      pz      :     0.919045  p :     2.730403
      px      :     0.920148
      py      :     0.891210
      dz2     :     0.034042  d :     0.187043
      dxz     :     0.042485
      dyz     :     0.035169
      dx2y2   :     0.037450
      dxy     :     0.037896
      f0      :     0.001572  f :     0.010073
      f+1     :     0.001824
      f-1     :     0.001016
      f+2     :     0.001233
      f-2     :     0.001398
      f+3     :     0.001468
      f-3     :     0.001561
 42 C s       :     3.267457  s :     3.267457
      pz      :     1.085952  p :     3.107470
      px      :     1.069551
      py      :     0.951968
      dz2     :     0.004460  d :     0.057969
      dxz     :     0.012282
      dyz     :     0.014883
      dx2y2   :     0.010944
      dxy     :     0.015400
      f0      :     0.000340  f :     0.003289
      f+1     :     0.000313
      f-1     :     0.000362
      f+2     :     0.000544
      f-2     :     0.000436
      f+3     :     0.000542
      f-3     :     0.000752
 43 H s       :     0.847939  s :     0.847939
      pz      :     0.010703  p :     0.023145
      px      :     0.005563
      py      :     0.006879
 44 H s       :     0.838023  s :     0.838023
      pz      :     0.007688  p :     0.021301
      px      :     0.009244
      py      :     0.004369
 45 H s       :     0.844283  s :     0.844283
      pz      :     0.005835  p :     0.021671
      px      :     0.008400
      py      :     0.007437
 46 C s       :     3.298773  s :     3.298773
      pz      :     0.951941  p :     3.097393
      px      :     1.083264
      py      :     1.062188
      dz2     :     0.011904  d :     0.061653
      dxz     :     0.020202
      dyz     :     0.010482
      dx2y2   :     0.009762
      dxy     :     0.009303
      f0      :     0.000982  f :     0.003592
      f+1     :     0.000608
      f-1     :     0.000622
      f+2     :     0.000439
      f-2     :     0.000322
      f+3     :     0.000385
      f-3     :     0.000233
 47 H s       :     0.832663  s :     0.832663
      pz      :     0.005919  p :     0.021138
      px      :     0.008426
      py      :     0.006792
 48 H s       :     0.831527  s :     0.831527
      pz      :     0.007436  p :     0.021360
      px      :     0.009417
      py      :     0.004507
 49 H s       :     0.832489  s :     0.832489
      pz      :     0.004333  p :     0.020929
      px      :     0.005307
      py      :     0.011289
 50 C s       :     3.269206  s :     3.269206
      pz      :     1.076746  p :     3.099156
      px      :     0.998609
      py      :     1.023801
      dz2     :     0.009906  d :     0.059230
      dxz     :     0.018607
      dyz     :     0.004377
      dx2y2   :     0.019736
      dxy     :     0.006604
      f0      :     0.000277  f :     0.003357
      f+1     :     0.000797
      f-1     :     0.000273
      f+2     :     0.000272
      f-2     :     0.000444
      f+3     :     0.000842
      f-3     :     0.000451
 51 H s       :     0.830633  s :     0.830633
      pz      :     0.011692  p :     0.022616
      px      :     0.005873
      py      :     0.005051
 52 H s       :     0.842700  s :     0.842700
      pz      :     0.004531  p :     0.021151
      px      :     0.004958
      py      :     0.011662
 53 H s       :     0.840853  s :     0.840853
      pz      :     0.007786  p :     0.021288
      px      :     0.009065
      py      :     0.004438
 54 C s       :     3.067272  s :     3.067272
      pz      :     0.742194  p :     2.143293
      px      :     0.682022
      py      :     0.719078
      dz2     :     0.067151  d :     0.266857
      dxz     :     0.053012
      dyz     :     0.043872
      dx2y2   :     0.058662
      dxy     :     0.044161
      f0      :     0.002333  f :     0.025983
      f+1     :     0.006376
      f-1     :     0.003677
      f+2     :     0.003546
      f-2     :     0.003638
      f+3     :     0.003479
      f-3     :     0.002934
 55 C s       :     3.259200  s :     3.259200
      pz      :     0.717161  p :     2.513506
      px      :     0.909984
      py      :     0.886361
      dz2     :     0.035012  d :     0.129293
      dxz     :     0.021030
      dyz     :     0.025966
      dx2y2   :     0.025199
      dxy     :     0.022086
      f0      :     0.001313  f :     0.010062
      f+1     :     0.001847
      f-1     :     0.002133
      f+2     :     0.001354
      f-2     :     0.001148
      f+3     :     0.000974
      f-3     :     0.001293
 56 C s       :     3.256468  s :     3.256468
      pz      :     0.944465  p :     2.862340
      px      :     0.947739
      py      :     0.970136
      dz2     :     0.025005  d :     0.100663
      dxz     :     0.025637
      dyz     :     0.028157
      dx2y2   :     0.011667
      dxy     :     0.010196
      f0      :     0.001127  f :     0.007346
      f+1     :     0.001655
      f-1     :     0.001363
      f+2     :     0.000843
      f-2     :     0.000887
      f+3     :     0.000887
      f-3     :     0.000583
 57 H s       :     0.803380  s :     0.803380
      pz      :     0.005876  p :     0.022569
      px      :     0.006544
      py      :     0.010149
 58 C s       :     3.175492  s :     3.175492
      pz      :     0.938407  p :     2.858870
      px      :     0.962637
      py      :     0.957827
      dz2     :     0.019561  d :     0.092694
      dxz     :     0.022922
      dyz     :     0.027728
      dx2y2   :     0.011450
      dxy     :     0.011032
      f0      :     0.001030  f :     0.007219
      f+1     :     0.001378
      f-1     :     0.001573
      f+2     :     0.000510
      f-2     :     0.001042
      f+3     :     0.000585
      f-3     :     0.001101
 59 H s       :     0.814450  s :     0.814450
      pz      :     0.006781  p :     0.022115
      px      :     0.008261
      py      :     0.007073
 60 C s       :     3.185445  s :     3.185445
      pz      :     0.993032  p :     2.838075
      px      :     0.921016
      py      :     0.924028
      dz2     :     0.026832  d :     0.095027
      dxz     :     0.012601
      dyz     :     0.016805
      dx2y2   :     0.021680
      dxy     :     0.017110
      f0      :     0.000702  f :     0.007150
      f+1     :     0.000973
      f-1     :     0.001257
      f+2     :     0.001053
      f-2     :     0.000894
      f+3     :     0.000964
      f-3     :     0.001307
 61 H s       :     0.812205  s :     0.812205
      pz      :     0.013443  p :     0.021979
      px      :     0.004187
      py      :     0.004349
 62 C s       :     3.171718  s :     3.171718
      pz      :     0.931523  p :     2.863900
      px      :     0.956165
      py      :     0.976212
      dz2     :     0.023763  d :     0.093418
      dxz     :     0.023890
      dyz     :     0.024383
      dx2y2   :     0.010922
      dxy     :     0.010460
      f0      :     0.001083  f :     0.007227
      f+1     :     0.001604
      f-1     :     0.001387
      f+2     :     0.000768
      f-2     :     0.000881
      f+3     :     0.000886
      f-3     :     0.000618
 63 H s       :     0.813200  s :     0.813200
      pz      :     0.005446  p :     0.022117
      px      :     0.006673
      py      :     0.009999
 64 C s       :     3.261310  s :     3.261310
      pz      :     0.974870  p :     2.874013
      px      :     0.952471
      py      :     0.946672
      dz2     :     0.019418  d :     0.097375
      dxz     :     0.026593
      dyz     :     0.028103
      dx2y2   :     0.012610
      dxy     :     0.010652
      f0      :     0.001037  f :     0.007328
      f+1     :     0.001372
      f-1     :     0.001642
      f+2     :     0.000590
      f-2     :     0.001039
      f+3     :     0.000558
      f-3     :     0.001089
 65 H s       :     0.812596  s :     0.812596
      pz      :     0.007300  p :     0.022491
      px      :     0.008304
      py      :     0.006886
 66 H s       :     0.744184  s :     0.744184
      pz      :     0.013027  p :     0.045863
      px      :     0.018680
      py      :     0.014156
 67 O s       :     3.847690  s :     3.847690
      pz      :     1.736902  p :     4.590080
      px      :     1.376600
      py      :     1.476578
      dz2     :     0.004044  d :     0.028633
      dxz     :     0.007478
      dyz     :     0.001570
      dx2y2   :     0.006956
      dxy     :     0.008585
      f0      :     0.000173  f :     0.001836
      f+1     :     0.000432
      f-1     :     0.000029
      f+2     :     0.000316
      f-2     :     0.000215
      f+3     :     0.000286
      f-3     :     0.000385
 68 C s       :     3.052442  s :     3.052442
      pz      :     0.723455  p :     2.267507
      px      :     0.814528
      py      :     0.729524
      dz2     :     0.054034  d :     0.263818
      dxz     :     0.085272
      dyz     :     0.048382
      dx2y2   :     0.025618
      dxy     :     0.050512
      f0      :     0.003859  f :     0.025451
      f+1     :     0.008030
      f-1     :     0.003446
      f+2     :     0.002816
      f-2     :     0.001813
      f+3     :     0.002348
      f-3     :     0.003139
 69 C s       :     3.180870  s :     3.180870
      pz      :     0.803988  p :     2.545926
      px      :     0.773801
      py      :     0.968137
      dz2     :     0.028002  d :     0.129453
      dxz     :     0.046190
      dyz     :     0.021614
      dx2y2   :     0.015412
      dxy     :     0.018236
      f0      :     0.001229  f :     0.010028
      f+1     :     0.003096
      f-1     :     0.001465
      f+2     :     0.001087
      f-2     :     0.000685
      f+3     :     0.001129
      f-3     :     0.001337
 70 C s       :     3.208332  s :     3.208332
      pz      :     0.940444  p :     2.886830
      px      :     1.023583
      py      :     0.922802
      dz2     :     0.026765  d :     0.097647
      dxz     :     0.028436
      dyz     :     0.021531
      dx2y2   :     0.012053
      dxy     :     0.008863
      f0      :     0.001031  f :     0.007332
      f+1     :     0.001991
      f-1     :     0.001426
      f+2     :     0.000788
      f-2     :     0.000590
      f+3     :     0.000824
      f-3     :     0.000683
 71 H s       :     0.803500  s :     0.803500
      pz      :     0.005271  p :     0.022978
      px      :     0.012994
      py      :     0.004713
 72 C s       :     3.190427  s :     3.190427
      pz      :     0.975174  p :     2.857325
      px      :     0.920908
      py      :     0.961242
      dz2     :     0.028298  d :     0.093541
      dxz     :     0.022347
      dyz     :     0.007077
      dx2y2   :     0.016408
      dxy     :     0.019411
      f0      :     0.000893  f :     0.007223
      f+1     :     0.001831
      f-1     :     0.000318
      f+2     :     0.000949
      f-2     :     0.000909
      f+3     :     0.001108
      f-3     :     0.001216
 73 H s       :     0.818579  s :     0.818579
      pz      :     0.013690  p :     0.022115
      px      :     0.003839
      py      :     0.004585
 74 C s       :     3.197660  s :     3.197660
      pz      :     0.947717  p :     2.844551
      px      :     0.966105
      py      :     0.930729
      dz2     :     0.019348  d :     0.094622
      dxz     :     0.037023
      dyz     :     0.017340
      dx2y2   :     0.008858
      dxy     :     0.012053
      f0      :     0.000895  f :     0.007167
      f+1     :     0.001987
      f-1     :     0.001304
      f+2     :     0.000730
      f-2     :     0.000487
      f+3     :     0.000761
      f-3     :     0.001001
 75 H s       :     0.816803  s :     0.816803
      pz      :     0.007229  p :     0.021984
      px      :     0.009717
      py      :     0.005038
 76 C s       :     3.175625  s :     3.175625
      pz      :     0.930193  p :     2.852765
      px      :     0.958856
      py      :     0.963716
      dz2     :     0.025777  d :     0.093147
      dxz     :     0.029504
      dyz     :     0.019092
      dx2y2   :     0.010692
      dxy     :     0.008082
      f0      :     0.001041  f :     0.007253
      f+1     :     0.001946
      f-1     :     0.001360
      f+2     :     0.000804
      f-2     :     0.000592
      f+3     :     0.000835
      f-3     :     0.000675
 77 H s       :     0.818025  s :     0.818025
      pz      :     0.005240  p :     0.022108
      px      :     0.011995
      py      :     0.004872
 78 C s       :     3.270751  s :     3.270751
      pz      :     0.989904  p :     2.857355
      px      :     0.930772
      py      :     0.936678
      dz2     :     0.030778  d :     0.099892
      dxz     :     0.023145
      dyz     :     0.007247
      dx2y2   :     0.016844
      dxy     :     0.021878
      f0      :     0.000949  f :     0.007376
      f+1     :     0.001818
      f-1     :     0.000319
      f+2     :     0.000971
      f-2     :     0.000949
      f+3     :     0.001131
      f-3     :     0.001239
 79 H s       :     0.816570  s :     0.816570
      pz      :     0.014227  p :     0.022538
      px      :     0.003924
      py      :     0.004388
 80 O s       :     3.767225  s :     3.767225
      pz      :     1.297258  p :     4.596152
      px      :     1.579145
      py      :     1.719749
      dz2     :     0.008213  d :     0.030791
      dxz     :     0.010700
      dyz     :     0.004732
      dx2y2   :     0.004339
      dxy     :     0.002807
      f0      :     0.000531  f :     0.001735
      f+1     :     0.000248
      f-1     :     0.000348
      f+2     :     0.000279
      f-2     :     0.000124
      f+3     :     0.000103
      f-3     :     0.000103
 81 H s       :     0.584304  s :     0.584304
      pz      :     0.015416  p :     0.051786
      px      :     0.023256
      py      :     0.013114


                     *******************************
                     * LOEWDIN POPULATION ANALYSIS *
                     *******************************

----------------------
LOEWDIN ATOMIC CHARGES
----------------------
   0 O :    0.362442
   1 O :    0.088307
   2 N :    0.190922
   3 N :    0.158960
   4 C :   -0.298996
   5 C :   -0.223684
   6 H :    0.181384
   7 C :   -0.134619
   8 C :   -0.115179
   9 H :    0.162898
  10 C :   -0.147158
  11 H :    0.155894
  12 C :   -0.149952
  13 H :    0.154751
  14 C :   -0.145760
  15 H :    0.155490
  16 C :   -0.109833
  17 H :    0.159380
  18 C :   -0.400692
  19 C :   -0.262652
  20 H :    0.129705
  21 H :    0.135571
  22 H :    0.129700
  23 C :   -0.263663
  24 H :    0.130830
  25 H :    0.135232
  26 H :    0.127304
  27 C :   -0.272862
  28 H :    0.130205
  29 H :    0.127309
  30 H :    0.127795
  31 C :   -0.187444
  32 C :   -0.083532
  33 C :   -0.128269
  34 H :    0.161049
  35 C :   -0.187728
  36 H :    0.149154
  37 C :   -0.166371
  38 H :    0.152972
  39 C :   -0.147423
  40 H :    0.160047
  41 C :   -0.316001
  42 C :   -0.267783
  43 H :    0.115426
  44 H :    0.131804
  45 H :    0.128833
  46 C :   -0.271064
  47 H :    0.127919
  48 H :    0.131497
  49 H :    0.128733
  50 C :   -0.265869
  51 H :    0.121593
  52 H :    0.130004
  53 H :    0.130045
  54 C :   -0.418269
  55 C :   -0.134872
  56 C :   -0.084360
  57 H :    0.164672
  58 C :   -0.133502
  59 H :    0.159652
  60 C :   -0.116424
  61 H :    0.159902
  62 C :   -0.133155
  63 H :    0.159533
  64 C :   -0.078602
  65 H :    0.164371
  66 H :    0.180306
  67 O :    0.037222
  68 C :   -0.482146
  69 C :   -0.140507
  70 C :   -0.087773
  71 H :    0.160185
  72 C :   -0.139506
  73 H :    0.157781
  74 C :   -0.127159
  75 H :    0.158051
  76 C :   -0.140453
  77 H :    0.157786
  78 C :   -0.092075
  79 H :    0.161379
  80 O :    0.130265
  81 H :    0.191078

-------------------------------
LOEWDIN REDUCED ORBITAL CHARGES
-------------------------------
  0 O s       :     3.209831  s :     3.209831
      pz      :     1.368217  p :     4.312552
      px      :     1.510901
      py      :     1.433433
      dz2     :     0.027560  d :     0.108372
      dxz     :     0.021818
      dyz     :     0.025717
      dx2y2   :     0.012773
      dxy     :     0.020503
      f0      :     0.001226  f :     0.006803
      f+1     :     0.001265
      f-1     :     0.001145
      f+2     :     0.000499
      f-2     :     0.001147
      f+3     :     0.000721
      f-3     :     0.000800
  1 O s       :     3.376324  s :     3.376324
      pz      :     1.554148  p :     4.462499
      px      :     1.452189
      py      :     1.456162
      dz2     :     0.011622  d :     0.066698
      dxz     :     0.019886
      dyz     :     0.009045
      dx2y2   :     0.011345
      dxy     :     0.014800
      f0      :     0.000655  f :     0.006172
      f+1     :     0.001253
      f-1     :     0.000440
      f+2     :     0.000936
      f-2     :     0.001343
      f+3     :     0.000652
      f-3     :     0.000891
  2 N s       :     3.014551  s :     3.014551
      pz      :     1.339201  p :     3.570382
      px      :     1.094673
      py      :     1.136508
      dz2     :     0.042621  d :     0.206947
      dxz     :     0.053171
      dyz     :     0.032637
      dx2y2   :     0.041108
      dxy     :     0.037411
      f0      :     0.003467  f :     0.017198
      f+1     :     0.003246
      f-1     :     0.001803
      f+2     :     0.002062
      f-2     :     0.003055
      f+3     :     0.001600
      f-3     :     0.001965
  3 N s       :     2.913011  s :     2.913011
      pz      :     1.121603  p :     3.689272
      px      :     1.195302
      py      :     1.372367
      dz2     :     0.046296  d :     0.222990
      dxz     :     0.072191
      dyz     :     0.042857
      dx2y2   :     0.030554
      dxy     :     0.031091
      f0      :     0.002403  f :     0.015767
      f+1     :     0.003420
      f-1     :     0.001863
      f+2     :     0.001602
      f-2     :     0.002781
      f+3     :     0.001813
      f-3     :     0.001886
  4 C s       :     2.728784  s :     2.728784
      pz      :     0.882761  p :     2.679154
      px      :     0.942454
      py      :     0.853939
      dz2     :     0.262551  d :     0.777940
      dxz     :     0.160643
      dyz     :     0.166289
      dx2y2   :     0.088181
      dxy     :     0.100277
      f0      :     0.028718  f :     0.113118
      f+1     :     0.020836
      f-1     :     0.015009
      f+2     :     0.013937
      f-2     :     0.021744
      f+3     :     0.006166
      f-3     :     0.006708
  5 C s       :     2.710552  s :     2.710552
      pz      :     0.907482  p :     2.865144
      px      :     0.997908
      py      :     0.959754
      dz2     :     0.160800  d :     0.578215
      dxz     :     0.083490
      dyz     :     0.149998
      dx2y2   :     0.067260
      dxy     :     0.116668
      f0      :     0.015055  f :     0.069773
      f+1     :     0.012017
      f-1     :     0.011190
      f+2     :     0.010005
      f-2     :     0.009386
      f+3     :     0.005052
      f-3     :     0.007070
  6 H s       :     0.757537  s :     0.757537
      pz      :     0.010872  p :     0.061078
      px      :     0.030692
      py      :     0.019514
  7 C s       :     2.705356  s :     2.705356
      pz      :     0.966991  p :     2.850480
      px      :     0.951519
      py      :     0.931970
      dz2     :     0.113054  d :     0.521133
      dxz     :     0.106844
      dyz     :     0.130381
      dx2y2   :     0.085877
      dxy     :     0.084978
      f0      :     0.013060  f :     0.057650
      f+1     :     0.006665
      f-1     :     0.007628
      f+2     :     0.005542
      f-2     :     0.012596
      f+3     :     0.006043
      f-3     :     0.006116
  8 C s       :     2.756661  s :     2.756661
      pz      :     1.034643  p :     2.925719
      px      :     0.941075
      py      :     0.950001
      dz2     :     0.130870  d :     0.389609
      dxz     :     0.082402
      dyz     :     0.086639
      dx2y2   :     0.022847
      dxy     :     0.066851
      f0      :     0.009322  f :     0.043190
      f+1     :     0.006344
      f-1     :     0.007310
      f+2     :     0.007273
      f-2     :     0.008164
      f+3     :     0.002624
      f-3     :     0.002154
  9 H s       :     0.776484  s :     0.776484
      pz      :     0.010763  p :     0.060618
      px      :     0.024047
      py      :     0.025809
 10 C s       :     2.765068  s :     2.765068
      pz      :     0.995842  p :     2.946494
      px      :     0.958570
      py      :     0.992083
      dz2     :     0.080957  d :     0.392255
      dxz     :     0.095217
      dyz     :     0.079960
      dx2y2   :     0.074020
      dxy     :     0.062100
      f0      :     0.008848  f :     0.043341
      f+1     :     0.005065
      f-1     :     0.005900
      f+2     :     0.003798
      f-2     :     0.008845
      f+3     :     0.005875
      f-3     :     0.005009
 11 H s       :     0.783812  s :     0.783812
      pz      :     0.028763  p :     0.060294
      px      :     0.019215
      py      :     0.012316
 12 C s       :     2.765641  s :     2.765641
      pz      :     1.002342  p :     2.949693
      px      :     0.978138
      py      :     0.969213
      dz2     :     0.078769  d :     0.391371
      dxz     :     0.077129
      dyz     :     0.107158
      dx2y2   :     0.070397
      dxy     :     0.057918
      f0      :     0.009464  f :     0.043247
      f+1     :     0.005512
      f-1     :     0.005692
      f+2     :     0.003292
      f-2     :     0.008593
      f+3     :     0.004889
      f-3     :     0.005804
 13 H s       :     0.784926  s :     0.784926
      pz      :     0.027256  p :     0.060323
      px      :     0.012561
      py      :     0.020506
 14 C s       :     2.764892  s :     2.764892
      pz      :     1.049331  p :     2.945025
      px      :     0.942928
      py      :     0.952766
      dz2     :     0.133919  d :     0.392561
      dxz     :     0.082983
      dyz     :     0.087577
      dx2y2   :     0.022576
      dxy     :     0.065507
      f0      :     0.009508  f :     0.043281
      f+1     :     0.006192
      f-1     :     0.007369
      f+2     :     0.007238
      f-2     :     0.008213
      f+3     :     0.002563
      f-3     :     0.002198
 15 H s       :     0.784307  s :     0.784307
      pz      :     0.011056  p :     0.060203
      px      :     0.023911
      py      :     0.025235
 16 C s       :     2.755462  s :     2.755462
      pz      :     0.999114  p :     2.923038
      px      :     0.946619
      py      :     0.977306
      dz2     :     0.084380  d :     0.387994
      dxz     :     0.091662
      dyz     :     0.078245
      dx2y2   :     0.071983
      dxy     :     0.061724
      f0      :     0.008981  f :     0.043338
      f+1     :     0.005102
      f-1     :     0.005964
      f+2     :     0.003781
      f-2     :     0.008631
      f+3     :     0.005832
      f-3     :     0.005047
 17 H s       :     0.779517  s :     0.779517
      pz      :     0.029881  p :     0.061103
      px      :     0.018905
      py      :     0.012316
 18 C s       :     2.701553  s :     2.701553
      pz      :     1.013722  p :     2.893042
      px      :     0.921208
      py      :     0.958112
      dz2     :     0.159475  d :     0.720333
      dxz     :     0.146635
      dyz     :     0.114979
      dx2y2   :     0.130450
      dxy     :     0.168794
      f0      :     0.013063  f :     0.085763
      f+1     :     0.011480
      f-1     :     0.011897
      f+2     :     0.008869
      f-2     :     0.013558
      f+3     :     0.013975
      f-3     :     0.012921
 19 C s       :     2.826090  s :     2.826090
      pz      :     1.068069  p :     3.154516
      px      :     1.070093
      py      :     1.016354
      dz2     :     0.054467  d :     0.257861
      dxz     :     0.035108
      dyz     :     0.051383
      dx2y2   :     0.044096
      dxy     :     0.072808
      f0      :     0.003939  f :     0.024185
      f+1     :     0.000941
      f-1     :     0.002935
      f+2     :     0.004531
      f-2     :     0.003191
      f+3     :     0.003976
      f-3     :     0.004673
 20 H s       :     0.806595  s :     0.806595
      pz      :     0.035672  p :     0.063700
      px      :     0.014515
      py      :     0.013513
 21 H s       :     0.801981  s :     0.801981
      pz      :     0.015404  p :     0.062448
      px      :     0.025524
      py      :     0.021519
 22 H s       :     0.807491  s :     0.807491
      pz      :     0.020097  p :     0.062809
      px      :     0.029134
      py      :     0.013579
 23 C s       :     2.826833  s :     2.826833
      pz      :     1.049215  p :     3.154422
      px      :     1.036825
      py      :     1.068382
      dz2     :     0.094137  d :     0.258253
      dxz     :     0.040508
      dyz     :     0.015054
      dx2y2   :     0.044275
      dxy     :     0.064279
      f0      :     0.002721  f :     0.024155
      f+1     :     0.005254
      f-1     :     0.002401
      f+2     :     0.003951
      f-2     :     0.003870
      f+3     :     0.002419
      f-3     :     0.003539
 24 H s       :     0.806613  s :     0.806613
      pz      :     0.013919  p :     0.062557
      px      :     0.014749
      py      :     0.033889
 25 H s       :     0.802301  s :     0.802301
      pz      :     0.013746  p :     0.062467
      px      :     0.027276
      py      :     0.021445
 26 H s       :     0.808792  s :     0.808792
      pz      :     0.034616  p :     0.063904
      px      :     0.015543
      py      :     0.013746
 27 C s       :     2.831063  s :     2.831063
      pz      :     1.017545  p :     3.156219
      px      :     1.066350
      py      :     1.072325
      dz2     :     0.066328  d :     0.261283
      dxz     :     0.071475
      dyz     :     0.050024
      dx2y2   :     0.027611
      dxy     :     0.045845
      f0      :     0.005155  f :     0.024296
      f+1     :     0.004432
      f-1     :     0.005536
      f+2     :     0.003185
      f-2     :     0.002736
      f+3     :     0.001067
      f-3     :     0.002186
 28 H s       :     0.807727  s :     0.807727
      pz      :     0.012921  p :     0.062068
      px      :     0.027610
      py      :     0.021537
 29 H s       :     0.810398  s :     0.810398
      pz      :     0.013667  p :     0.062293
      px      :     0.014955
      py      :     0.033671
 30 H s       :     0.809758  s :     0.809758
      pz      :     0.021910  p :     0.062447
      px      :     0.025259
      py      :     0.015278
 31 C s       :     2.694903  s :     2.694903
      pz      :     1.001975  p :     2.781363
      px      :     0.930594
      py      :     0.848794
      dz2     :     0.137542  d :     0.634150
      dxz     :     0.183274
      dyz     :     0.086789
      dx2y2   :     0.103971
      dxy     :     0.122574
      f0      :     0.008876  f :     0.077028
      f+1     :     0.022184
      f-1     :     0.006696
      f+2     :     0.009536
      f-2     :     0.011943
      f+3     :     0.009640
      f-3     :     0.008153
 32 C s       :     2.702667  s :     2.702667
      pz      :     0.969914  p :     2.839788
      px      :     0.987198
      py      :     0.882677
      dz2     :     0.127551  d :     0.488382
      dxz     :     0.149999
      dyz     :     0.070036
      dx2y2   :     0.067756
      dxy     :     0.073040
      f0      :     0.008724  f :     0.052695
      f+1     :     0.015546
      f-1     :     0.005873
      f+2     :     0.005538
      f-2     :     0.006515
      f+3     :     0.005361
      f-3     :     0.005138
 33 C s       :     2.752270  s :     2.752270
      pz      :     0.991129  p :     2.927026
      px      :     1.043221
      py      :     0.892676
      dz2     :     0.114656  d :     0.405889
      dxz     :     0.102100
      dyz     :     0.023423
      dx2y2   :     0.076052
      dxy     :     0.089659
      f0      :     0.004794  f :     0.043085
      f+1     :     0.012323
      f-1     :     0.001447
      f+2     :     0.006373
      f-2     :     0.007698
      f+3     :     0.005627
      f-3     :     0.004823
 34 H s       :     0.776161  s :     0.776161
      pz      :     0.036538  p :     0.062791
      px      :     0.011554
      py      :     0.014698
 35 C s       :     2.760920  s :     2.760920
      pz      :     1.055423  p :     2.987927
      px      :     1.001173
      py      :     0.931332
      dz2     :     0.112662  d :     0.394994
      dxz     :     0.136763
      dyz     :     0.070068
      dx2y2   :     0.039605
      dxy     :     0.035896
      f0      :     0.007883  f :     0.043887
      f+1     :     0.014483
      f-1     :     0.005352
      f+2     :     0.004941
      f-2     :     0.004911
      f+3     :     0.003007
      f-3     :     0.003308
 36 H s       :     0.790010  s :     0.790010
      pz      :     0.014779  p :     0.060836
      px      :     0.029758
      py      :     0.016299
 37 C s       :     2.762484  s :     2.762484
      pz      :     1.042717  p :     2.948013
      px      :     1.011475
      py      :     0.893820
      dz2     :     0.089773  d :     0.411015
      dxz     :     0.160885
      dyz     :     0.067204
      dx2y2   :     0.050016
      dxy     :     0.043137
      f0      :     0.007926  f :     0.044858
      f+1     :     0.013285
      f-1     :     0.006985
      f+2     :     0.004222
      f-2     :     0.003344
      f+3     :     0.004890
      f-3     :     0.004206
 38 H s       :     0.787240  s :     0.787240
      pz      :     0.020207  p :     0.059788
      px      :     0.026275
      py      :     0.013306
 39 C s       :     2.752197  s :     2.752197
      pz      :     0.984043  p :     2.973731
      px      :     1.040038
      py      :     0.949650
      dz2     :     0.106736  d :     0.378993
      dxz     :     0.102460
      dyz     :     0.024188
      dx2y2   :     0.070470
      dxy     :     0.075139
      f0      :     0.004601  f :     0.042503
      f+1     :     0.012008
      f-1     :     0.001337
      f+2     :     0.006604
      f-2     :     0.007309
      f+3     :     0.005607
      f-3     :     0.005037
 40 H s       :     0.776244  s :     0.776244
      pz      :     0.035775  p :     0.063709
      px      :     0.011487
      py      :     0.016447
 41 C s       :     2.685732  s :     2.685732
      pz      :     0.973362  p :     2.925221
      px      :     0.964077
      py      :     0.987782
      dz2     :     0.126972  d :     0.636734
      dxz     :     0.140346
      dyz     :     0.112372
      dx2y2   :     0.125302
      dxy     :     0.131742
      f0      :     0.010765  f :     0.068313
      f+1     :     0.010518
      f-1     :     0.008847
      f+2     :     0.008782
      f-2     :     0.009571
      f+3     :     0.009613
      f-3     :     0.010217
 42 C s       :     2.822300  s :     2.822300
      pz      :     1.069590  p :     3.153103
      px      :     1.063882
      py      :     1.019631
      dz2     :     0.026350  d :     0.268306
      dxz     :     0.054157
      dyz     :     0.069597
      dx2y2   :     0.050303
      dxy     :     0.067899
      f0      :     0.002861  f :     0.024075
      f+1     :     0.001592
      f-1     :     0.003583
      f+2     :     0.003828
      f-2     :     0.002748
      f+3     :     0.004033
      f-3     :     0.005430
 43 H s       :     0.817970  s :     0.817970
      pz      :     0.032281  p :     0.066604
      px      :     0.016249
      py      :     0.018074
 44 H s       :     0.805930  s :     0.805930
      pz      :     0.022603  p :     0.062266
      px      :     0.026938
      py      :     0.012726
 45 H s       :     0.808128  s :     0.808128
      pz      :     0.017340  p :     0.063038
      px      :     0.025545
      py      :     0.020153
 46 C s       :     2.824072  s :     2.824072
      pz      :     1.017580  p :     3.146655
      px      :     1.067291
      py      :     1.061784
      dz2     :     0.057453  d :     0.275753
      dxz     :     0.088995
      dyz     :     0.046914
      dx2y2   :     0.042118
      dxy     :     0.040271
      f0      :     0.005709  f :     0.024584
      f+1     :     0.003498
      f-1     :     0.005074
      f+2     :     0.003869
      f-2     :     0.003061
      f+3     :     0.001957
      f-3     :     0.001416
 47 H s       :     0.809373  s :     0.809373
      pz      :     0.016593  p :     0.062708
      px      :     0.024815
      py      :     0.021300
 48 H s       :     0.806420  s :     0.806420
      pz      :     0.019840  p :     0.062083
      px      :     0.028692
      py      :     0.013551
 49 H s       :     0.808733  s :     0.808733
      pz      :     0.012835  p :     0.062534
      px      :     0.015939
      py      :     0.033761
 50 C s       :     2.824155  s :     2.824155
      pz      :     1.067153  p :     3.150519
      px      :     1.034499
      py      :     1.048867
      dz2     :     0.048358  d :     0.267175
      dxz     :     0.081117
      dyz     :     0.019445
      dx2y2   :     0.078404
      dxy     :     0.039849
      f0      :     0.001916  f :     0.024020
      f+1     :     0.003641
      f-1     :     0.003429
      f+2     :     0.003085
      f-2     :     0.003319
      f+3     :     0.005554
      f-3     :     0.003076
 51 H s       :     0.812571  s :     0.812571
      pz      :     0.033566  p :     0.065836
      px      :     0.016719
      py      :     0.015551
 52 H s       :     0.807717  s :     0.807717
      pz      :     0.013899  p :     0.062280
      px      :     0.015471
      py      :     0.032910
 53 H s       :     0.807729  s :     0.807729
      pz      :     0.023907  p :     0.062225
      px      :     0.025081
      py      :     0.013237
 54 C s       :     2.731041  s :     2.731041
      pz      :     0.962534  p :     2.587948
      px      :     0.845158
      py      :     0.780256
      dz2     :     0.223975  d :     0.942311
      dxz     :     0.205236
      dyz     :     0.144292
      dx2y2   :     0.177394
      dxy     :     0.191413
      f0      :     0.013941  f :     0.156970
      f+1     :     0.038264
      f-1     :     0.021939
      f+2     :     0.024955
      f-2     :     0.021107
      f+3     :     0.016871
      f-3     :     0.019894
 55 C s       :     2.700342  s :     2.700342
      pz      :     0.946714  p :     2.880007
      px      :     0.953103
      py      :     0.980190
      dz2     :     0.140794  d :     0.497959
      dxz     :     0.086023
      dyz     :     0.103423
      dx2y2   :     0.085959
      dxy     :     0.081760
      f0      :     0.007443  f :     0.056564
      f+1     :     0.011047
      f-1     :     0.012527
      f+2     :     0.008533
      f-2     :     0.006572
      f+3     :     0.005528
      f-3     :     0.004916
 56 C s       :     2.758094  s :     2.758094
      pz      :     1.038626  p :     2.896479
      px      :     0.917085
      py      :     0.940769
      dz2     :     0.101699  d :     0.386331
      dxz     :     0.097833
      dyz     :     0.103909
      dx2y2   :     0.036651
      dxy     :     0.046239
      f0      :     0.007321  f :     0.043456
      f+1     :     0.010023
      f-1     :     0.009129
      f+2     :     0.005219
      f-2     :     0.004825
      f+3     :     0.004156
      f-3     :     0.002783
 57 H s       :     0.773189  s :     0.773189
      pz      :     0.016245  p :     0.062139
      px      :     0.018265
      py      :     0.027629
 58 C s       :     2.764078  s :     2.764078
      pz      :     1.034355  p :     2.941248
      px      :     0.933128
      py      :     0.973765
      dz2     :     0.090851  d :     0.384981
      dxz     :     0.090027
      dyz     :     0.116462
      dx2y2   :     0.037252
      dxy     :     0.050389
      f0      :     0.007382  f :     0.043195
      f+1     :     0.008510
      f-1     :     0.010774
      f+2     :     0.003630
      f-2     :     0.004701
      f+3     :     0.003787
      f-3     :     0.004411
 59 H s       :     0.779794  s :     0.779794
      pz      :     0.018670  p :     0.060554
      px      :     0.022425
      py      :     0.019459
 60 C s       :     2.767706  s :     2.767706
      pz      :     0.990362  p :     2.914980
      px      :     0.944051
      py      :     0.980567
      dz2     :     0.110960  d :     0.390600
      dxz     :     0.052861
      dyz     :     0.073078
      dx2y2   :     0.078651
      dxy     :     0.075050
      f0      :     0.003804  f :     0.043139
      f+1     :     0.006679
      f-1     :     0.008376
      f+2     :     0.007591
      f-2     :     0.006163
      f+3     :     0.005497
      f-3     :     0.005029
 61 H s       :     0.779835  s :     0.779835
      pz      :     0.035694  p :     0.060262
      px      :     0.012049
      py      :     0.012520
 62 C s       :     2.763957  s :     2.763957
      pz      :     1.043014  p :     2.941037
      px      :     0.944414
      py      :     0.953609
      dz2     :     0.105717  d :     0.384944
      dxz     :     0.097421
      dyz     :     0.099734
      dx2y2   :     0.034500
      dxy     :     0.047571
      f0      :     0.007348  f :     0.043218
      f+1     :     0.010121
      f-1     :     0.009308
      f+2     :     0.004769
      f-2     :     0.004861
      f+3     :     0.004060
      f-3     :     0.002751
 63 H s       :     0.779933  s :     0.779933
      pz      :     0.015280  p :     0.060534
      px      :     0.018428
      py      :     0.026825
 64 C s       :     2.756994  s :     2.756994
      pz      :     1.030258  p :     2.892210
      px      :     0.912682
      py      :     0.949271
      dz2     :     0.088772  d :     0.385918
      dxz     :     0.095998
      dyz     :     0.111818
      dx2y2   :     0.039995
      dxy     :     0.049335
      f0      :     0.007368  f :     0.043480
      f+1     :     0.008495
      f-1     :     0.010623
      f+2     :     0.003909
      f-2     :     0.004640
      f+3     :     0.003710
      f-3     :     0.004734
 65 H s       :     0.773921  s :     0.773921
      pz      :     0.019913  p :     0.061708
      px      :     0.022703
      py      :     0.019091
 66 H s       :     0.696549  s :     0.696549
      pz      :     0.035026  p :     0.123145
      px      :     0.047153
      py      :     0.040965
 67 O s       :     3.399088  s :     3.399088
      pz      :     1.613110  p :     4.492369
      px      :     1.497428
      py      :     1.381831
      dz2     :     0.010582  d :     0.065337
      dxz     :     0.020655
      dyz     :     0.002413
      dx2y2   :     0.019045
      dxy     :     0.012642
      f0      :     0.000625  f :     0.005985
      f+1     :     0.001429
      f-1     :     0.000056
      f+2     :     0.001366
      f-2     :     0.000494
      f+3     :     0.001095
      f-3     :     0.000920
 68 C s       :     2.743240  s :     2.743240
      pz      :     0.891744  p :     2.622523
      px      :     0.996031
      py      :     0.734748
      dz2     :     0.233614  d :     0.958327
      dxz     :     0.309658
      dyz     :     0.142473
      dx2y2   :     0.125813
      dxy     :     0.146768
      f0      :     0.026231  f :     0.158056
      f+1     :     0.050394
      f-1     :     0.021152
      f+2     :     0.018441
      f-2     :     0.011657
      f+3     :     0.013946
      f-3     :     0.016233
 69 C s       :     2.704390  s :     2.704390
      pz      :     1.017764  p :     2.884868
      px      :     0.988418
      py      :     0.878687
      dz2     :     0.118355  d :     0.495177
      dxz     :     0.179069
      dyz     :     0.072452
      dx2y2   :     0.062926
      dxy     :     0.062376
      f0      :     0.008406  f :     0.056072
      f+1     :     0.018788
      f-1     :     0.006859
      f+2     :     0.006741
      f-2     :     0.004273
      f+3     :     0.005320
      f-3     :     0.005685
 70 C s       :     2.756842  s :     2.756842
      pz      :     1.034364  p :     2.899616
      px      :     1.006092
      py      :     0.859160
      dz2     :     0.112953  d :     0.387781
      dxz     :     0.125981
      dyz     :     0.073895
      dx2y2   :     0.047198
      dxy     :     0.027753
      f0      :     0.007890  f :     0.043533
      f+1     :     0.013651
      f-1     :     0.006482
      f+2     :     0.004791
      f-2     :     0.004512
      f+3     :     0.003376
      f-3     :     0.002832
 71 H s       :     0.777536  s :     0.777536
      pz      :     0.014673  p :     0.062279
      px      :     0.034138
      py      :     0.013468
 72 C s       :     2.763862  s :     2.763862
      pz      :     0.996192  p :     2.945269
      px      :     1.056406
      py      :     0.892671
      dz2     :     0.119895  d :     0.387072
      dxz     :     0.102966
      dyz     :     0.019657
      dx2y2   :     0.071805
      dxy     :     0.072749
      f0      :     0.004787  f :     0.043302
      f+1     :     0.013232
      f-1     :     0.001449
      f+2     :     0.007151
      f-2     :     0.006726
      f+3     :     0.004913
      f-3     :     0.005045
 73 H s       :     0.781775  s :     0.781775
      pz      :     0.036019  p :     0.060444
      px      :     0.011309
      py      :     0.013116
 74 C s       :     2.767089  s :     2.767089
      pz      :     1.044835  p :     2.924524
      px      :     1.016774
      py      :     0.862915
      dz2     :     0.091299  d :     0.392237
      dxz     :     0.156877
      dyz     :     0.061164
      dx2y2   :     0.040534
      dxy     :     0.042362
      f0      :     0.007596  f :     0.043310
      f+1     :     0.013859
      f-1     :     0.006473
      f+2     :     0.004603
      f-2     :     0.002517
      f+3     :     0.003888
      f-3     :     0.004374
 75 H s       :     0.781743  s :     0.781743
      pz      :     0.019892  p :     0.060206
      px      :     0.026163
      py      :     0.014150
 76 C s       :     2.764246  s :     2.764246
      pz      :     1.055834  p :     2.945821
      px      :     0.998852
      py      :     0.891135
      dz2     :     0.114116  d :     0.387133
      dxz     :     0.133131
      dyz     :     0.069195
      dx2y2   :     0.044888
      dxy     :     0.025804
      f0      :     0.007917  f :     0.043253
      f+1     :     0.013964
      f-1     :     0.006080
      f+2     :     0.004902
      f-2     :     0.004419
      f+3     :     0.003228
      f-3     :     0.002743
 77 H s       :     0.781769  s :     0.781769
      pz      :     0.014864  p :     0.060444
      px      :     0.031764
      py      :     0.013816
 78 C s       :     2.758566  s :     2.758566
      pz      :     1.003235  p :     2.902639
      px      :     1.036654
      py      :     0.862750
      dz2     :     0.118349  d :     0.387475
      dxz     :     0.100733
      dyz     :     0.020320
      dx2y2   :     0.070835
      dxy     :     0.077238
      f0      :     0.004858  f :     0.043395
      f+1     :     0.012830
      f-1     :     0.001451
      f+2     :     0.007160
      f-2     :     0.007124
      f+3     :     0.004899
      f-3     :     0.005073
 79 H s       :     0.776857  s :     0.776857
      pz      :     0.037641  p :     0.061764
      px      :     0.011383
      py      :     0.012741
 80 O s       :     3.310745  s :     3.310745
      pz      :     1.359820  p :     4.485162
      px      :     1.520728
      py      :     1.604615
      dz2     :     0.023267  d :     0.068846
      dxz     :     0.026904
      dyz     :     0.010710
      dx2y2   :     0.005018
      dxy     :     0.002946
      f0      :     0.001677  f :     0.004982
      f+1     :     0.001210
      f-1     :     0.000757
      f+2     :     0.000768
      f-2     :     0.000292
      f+3     :     0.000131
      f-3     :     0.000148
 81 H s       :     0.639134  s :     0.639134
      pz      :     0.044297  p :     0.169788
      px      :     0.087501
      py      :     0.037989


                      *****************************
                      * MAYER POPULATION ANALYSIS *
                      *****************************

  NA   - Mulliken gross atomic population
  ZA   - Total nuclear charge
  QA   - Mulliken gross atomic charge
  VA   - Mayer's total valence
  BVA  - Mayer's bonded valence
  FA   - Mayer's free valence

  ATOM       NA         ZA         QA         VA         BVA        FA
  0 O      8.2447     8.0000    -0.2447     2.1824     2.1824    -0.0000
  1 O      8.4791     8.0000    -0.4791     2.0088     2.0088    -0.0000
  2 N      7.2532     7.0000    -0.2532     2.9382     2.9382     0.0000
  3 N      7.2164     7.0000    -0.2164     3.1174     3.1174     0.0000
  4 C      5.8424     6.0000     0.1576     4.0779     4.0779    -0.0000
  5 C      5.8198     6.0000     0.1802     3.8183     3.8183    -0.0000
  6 H      0.8538     1.0000     0.1462     1.0110     1.0110    -0.0000
  7 C      5.8983     6.0000     0.1017     3.6734     3.6734     0.0000
  8 C      6.2226     6.0000    -0.2226     3.9714     3.9714    -0.0000
  9 H      0.8445     1.0000     0.1555     0.9700     0.9700    -0.0000
 10 C      6.1394     6.0000    -0.1394     3.8735     3.8735     0.0000
 11 H      0.8441     1.0000     0.1559     0.9634     0.9634    -0.0000
 12 C      6.1602     6.0000    -0.1602     3.8901     3.8901    -0.0000
 13 H      0.8427     1.0000     0.1573     0.9604     0.9604    -0.0000
 14 C      6.1473     6.0000    -0.1473     3.8869     3.8869    -0.0000
 15 H      0.8442     1.0000     0.1558     0.9630     0.9630    -0.0000
 16 C      6.2995     6.0000    -0.2995     3.9864     3.9864     0.0000
 17 H      0.8418     1.0000     0.1582     0.9783     0.9783     0.0000
 18 C      5.8688     6.0000     0.1312     3.9650     3.9650    -0.0000
 19 C      6.4289     6.0000    -0.4289     3.8946     3.8946     0.0000
 20 H      0.8607     1.0000     0.1393     0.9776     0.9776    -0.0000
 21 H      0.8524     1.0000     0.1476     0.9690     0.9690     0.0000
 22 H      0.8627     1.0000     0.1373     0.9876     0.9876     0.0000
 23 C      6.4377     6.0000    -0.4377     3.8759     3.8759    -0.0000
 24 H      0.8611     1.0000     0.1389     0.9768     0.9768    -0.0000
 25 H      0.8541     1.0000     0.1459     0.9703     0.9703     0.0000
 26 H      0.8527     1.0000     0.1473     0.9809     0.9809    -0.0000
 27 C      6.3928     6.0000    -0.3928     3.8230     3.8230    -0.0000
 28 H      0.8566     1.0000     0.1434     0.9718     0.9718     0.0000
 29 H      0.8665     1.0000     0.1335     0.9808     0.9808    -0.0000
 30 H      0.8581     1.0000     0.1419     0.9726     0.9726    -0.0000
 31 C      5.8037     6.0000     0.1963     3.8510     3.8510     0.0000
 32 C      6.0016     6.0000    -0.0016     3.6278     3.6278     0.0000
 33 C      6.1993     6.0000    -0.1993     3.7904     3.7904     0.0000
 34 H      0.8509     1.0000     0.1491     0.9638     0.9638     0.0000
 35 C      6.2264     6.0000    -0.2264     3.8928     3.8928    -0.0000
 36 H      0.8575     1.0000     0.1425     0.9683     0.9683    -0.0000
 37 C      6.1904     6.0000    -0.1904     3.8584     3.8584    -0.0000
 38 H      0.8566     1.0000     0.1434     0.9660     0.9660    -0.0000
 39 C      6.3174     6.0000    -0.3174     3.8975     3.8975    -0.0000
 40 H      0.8453     1.0000     0.1547     0.9815     0.9815    -0.0000
 41 C      5.8863     6.0000     0.1137     3.8748     3.8748     0.0000
 42 C      6.4362     6.0000    -0.4362     3.8857     3.8857    -0.0000
 43 H      0.8711     1.0000     0.1289     0.9964     0.9964     0.0000
 44 H      0.8593     1.0000     0.1407     0.9733     0.9733    -0.0000
 45 H      0.8660     1.0000     0.1340     0.9813     0.9813    -0.0000
 46 C      6.4614     6.0000    -0.4614     3.8723     3.8723     0.0000
 47 H      0.8538     1.0000     0.1462     0.9673     0.9673    -0.0000
 48 H      0.8529     1.0000     0.1471     0.9718     0.9718    -0.0000
 49 H      0.8534     1.0000     0.1466     0.9687     0.9687     0.0000
 50 C      6.4309     6.0000    -0.4309     3.8479     3.8479    -0.0000
 51 H      0.8532     1.0000     0.1468     0.9853     0.9853    -0.0000
 52 H      0.8639     1.0000     0.1361     0.9722     0.9722     0.0000
 53 H      0.8621     1.0000     0.1379     0.9728     0.9728    -0.0000
 54 C      5.5034     6.0000     0.4966     3.9081     3.9081    -0.0000
 55 C      5.9121     6.0000     0.0879     3.6557     3.6557    -0.0000
 56 C      6.2268     6.0000    -0.2268     3.9571     3.9571    -0.0000
 57 H      0.8259     1.0000     0.1741     0.9697     0.9697    -0.0000
 58 C      6.1343     6.0000    -0.1343     3.8887     3.8887    -0.0000
 59 H      0.8366     1.0000     0.1634     0.9618     0.9618    -0.0000
 60 C      6.1257     6.0000    -0.1257     3.9085     3.9085    -0.0000
 61 H      0.8342     1.0000     0.1658     0.9583     0.9583    -0.0000
 62 C      6.1363     6.0000    -0.1363     3.8919     3.8919    -0.0000
 63 H      0.8353     1.0000     0.1647     0.9606     0.9606     0.0000
 64 C      6.2400     6.0000    -0.2400     3.9759     3.9759    -0.0000
 65 H      0.8351     1.0000     0.1649     0.9788     0.9788    -0.0000
 66 H      0.7900     1.0000     0.2100     0.9958     0.9958     0.0000
 67 O      8.4682     8.0000    -0.4682     2.0187     2.0187    -0.0000
 68 C      5.6092     6.0000     0.3908     4.1804     4.1804    -0.0000
 69 C      5.8663     6.0000     0.1337     3.5913     3.5913     0.0000
 70 C      6.2001     6.0000    -0.2001     3.9486     3.9486     0.0000
 71 H      0.8265     1.0000     0.1735     0.9699     0.9699     0.0000
 72 C      6.1485     6.0000    -0.1485     3.8945     3.8945     0.0000
 73 H      0.8407     1.0000     0.1593     0.9624     0.9624    -0.0000
 74 C      6.1440     6.0000    -0.1440     3.9072     3.9072     0.0000
 75 H      0.8388     1.0000     0.1612     0.9593     0.9593     0.0000
 76 C      6.1288     6.0000    -0.1288     3.8581     3.8581     0.0000
 77 H      0.8401     1.0000     0.1599     0.9608     0.9608    -0.0000
 78 C      6.2354     6.0000    -0.2354     3.9456     3.9456     0.0000
 79 H      0.8391     1.0000     0.1609     0.9809     0.9809     0.0000
 80 O      8.3959     8.0000    -0.3959     2.1067     2.1067     0.0000
 81 H      0.6361     1.0000     0.3639     0.9356     0.9356     0.0000

  Mayer bond orders larger than 0.100000
B(  0-O ,  4-C ) :   0.8878 B(  0-O , 54-C ) :   1.1099 B(  1-O , 54-C ) :   1.7232 
B(  2-N ,  4-C ) :   1.8888 B(  2-N , 18-C ) :   0.9109 B(  3-N ,  5-C ) :   0.9769 
B(  3-N , 31-C ) :   1.1769 B(  3-N , 66-H ) :   0.8712 B(  4-C ,  5-C ) :   0.9942 
B(  5-C ,  6-H ) :   0.9396 B(  5-C ,  7-C ) :   0.8207 B(  7-C ,  8-C ) :   1.3841 
B(  7-C , 16-C ) :   1.3849 B(  8-C ,  9-H ) :   0.9559 B(  8-C , 10-C ) :   1.3977 
B( 10-C , 11-H ) :   0.9770 B( 10-C , 12-C ) :   1.3931 B( 12-C , 13-H ) :   0.9719 
B( 12-C , 14-C ) :   1.3785 B( 14-C , 15-H ) :   0.9767 B( 14-C , 16-C ) :   1.4299 
B( 16-C , 17-H ) :   0.9675 B( 18-C , 19-C ) :   0.9759 B( 18-C , 23-C ) :   0.9710 
B( 18-C , 27-C ) :   0.9725 B( 19-C , 20-H ) :   0.9616 B( 19-C , 21-H ) :   0.9588 
B( 19-C , 22-H ) :   0.9651 B( 23-C , 24-H ) :   0.9652 B( 23-C , 25-H ) :   0.9618 
B( 23-C , 26-H ) :   0.9644 B( 27-C , 28-H ) :   0.9660 B( 27-C , 29-H ) :   0.9673 
B( 27-C , 30-H ) :   0.9671 B( 31-C , 32-C ) :   1.2585 B( 31-C , 39-C ) :   1.3452 
B( 32-C , 33-C ) :   1.3205 B( 32-C , 41-C ) :   0.9934 B( 33-C , 34-H ) :   0.9784 
B( 33-C , 35-C ) :   1.3768 B( 35-C , 36-H ) :   0.9922 B( 35-C , 37-C ) :   1.3692 
B( 37-C , 38-H ) :   0.9895 B( 37-C , 39-C ) :   1.3848 B( 39-C , 40-H ) :   0.9788 
B( 41-C , 42-C ) :   0.9636 B( 41-C , 46-C ) :   0.9452 B( 41-C , 50-C ) :   0.9568 
B( 42-C , 43-H ) :   0.9461 B( 42-C , 44-H ) :   0.9621 B( 42-C , 45-H ) :   0.9723 
B( 46-C , 47-H ) :   0.9647 B( 46-C , 48-H ) :   0.9673 B( 46-C , 49-H ) :   0.9699 
B( 50-C , 51-H ) :   0.9581 B( 50-C , 52-H ) :   0.9685 B( 50-C , 53-H ) :   0.9619 
B( 54-C , 55-C ) :   0.9951 B( 55-C , 56-C ) :   1.3543 B( 55-C , 64-C ) :   1.3265 
B( 56-C , 57-H ) :   0.9581 B( 56-C , 58-C ) :   1.4292 B( 58-C , 59-H ) :   0.9705 
B( 58-C , 60-C ) :   1.3844 B( 60-C , 61-H ) :   0.9650 B( 60-C , 62-C ) :   1.3831 
B( 62-C , 63-H ) :   0.9699 B( 62-C , 64-C ) :   1.4372 B( 64-C , 65-H ) :   0.9654 
B( 67-O , 68-C ) :   1.8679 B( 68-C , 69-C ) :   0.9968 B( 68-C , 80-O ) :   1.2769 
B( 69-C , 70-C ) :   1.3428 B( 69-C , 78-C ) :   1.3292 B( 70-C , 71-H ) :   0.9453 
B( 70-C , 72-C ) :   1.4244 B( 72-C , 73-H ) :   0.9764 B( 72-C , 74-C ) :   1.3793 
B( 74-C , 75-H ) :   0.9709 B( 74-C , 76-C ) :   1.3777 B( 76-C , 77-H ) :   0.9757 
B( 76-C , 78-C ) :   1.4100 B( 78-C , 79-H ) :   0.9702 B( 80-O , 81-H ) :   0.7887 


-------
TIMINGS
-------

Total SCF time: 0 days 0 hours 7 min 49 sec 

Total time                  ....     469.856 sec
Sum of individual times     ....     442.845 sec  ( 94.3%)

Fock matrix formation       ....     394.317 sec  ( 83.9%)
  Split-RI-J                ....      47.405 sec  ( 12.0% of F)
  Chain of spheres X        ....     212.644 sec  ( 53.9% of F)
  XC integration            ....      45.062 sec  ( 11.4% of F)
    Basis function eval.    ....       2.408 sec  (  5.3% of XC)
    Density eval.           ....       7.087 sec  ( 15.7% of XC)
    XC-Functional eval.     ....       0.205 sec  (  0.5% of XC)
    XC-Potential eval.      ....       3.708 sec  (  8.2% of XC)
Diagonalization             ....       6.210 sec  (  1.3%)
Density matrix formation    ....       1.242 sec  (  0.3%)
Population analysis         ....       2.539 sec  (  0.5%)
Initial guess               ....       5.953 sec  (  1.3%)
Orbital Transformation      ....       0.000 sec  (  0.0%)
Orbital Orthonormalization  ....       0.000 sec  (  0.0%)
DIIS solution               ....       9.372 sec  (  2.0%)
SOSCF solution              ....       8.648 sec  (  1.8%)
Grid generation             ....      14.564 sec  (  3.1%)

Maximum memory used throughout the entire SCF-calculation: 590.3 MB
[1711144342.911708] [node048:2443217:0]          mpool.c:43   UCX  WARN  object 0x132f6e00 was not returned to mpool ucp_requests
[1711144342.911731] [node048:2443217:0]          mpool.c:43   UCX  WARN  object 0x132f6fc0 was not returned to mpool ucp_requests
[1711144342.911735] [node048:2443217:0]          mpool.c:43   UCX  WARN  object 0x132f7180 was not returned to mpool ucp_requests
[1711144342.911713] [node048:2443177:0]          mpool.c:43   UCX  WARN  object 0x13954bc0 was not returned to mpool ucp_requests
[1711144342.911731] [node048:2443177:0]          mpool.c:43   UCX  WARN  object 0x13954f40 was not returned to mpool ucp_requests
[1711144342.911735] [node048:2443177:0]          mpool.c:43   UCX  WARN  object 0x13955100 was not returned to mpool ucp_requests
[1711144342.911737] [node048:2443177:0]          mpool.c:43   UCX  WARN  object 0x139552c0 was not returned to mpool ucp_requests
[1711144342.911792] [node048:2443185:0]          mpool.c:43   UCX  WARN  object 0x143a7840 was not returned to mpool ucp_requests
[1711144342.911806] [node048:2443185:0]          mpool.c:43   UCX  WARN  object 0x143a7a00 was not returned to mpool ucp_requests
[1711144342.911810] [node048:2443185:0]          mpool.c:43   UCX  WARN  object 0x143a7bc0 was not returned to mpool ucp_requests
[1711144342.911813] [node048:2443185:0]          mpool.c:43   UCX  WARN  object 0x143a7d80 was not returned to mpool ucp_requests
[1711144342.911822] [node048:2443219:0]          mpool.c:43   UCX  WARN  object 0x146768c0 was not returned to mpool ucp_requests
[1711144342.911843] [node048:2443219:0]          mpool.c:43   UCX  WARN  object 0x14676c40 was not returned to mpool ucp_requests
[1711144342.911849] [node048:2443219:0]          mpool.c:43   UCX  WARN  object 0x14676e00 was not returned to mpool ucp_requests
[1711144342.912525] [node048:2443181:0]          mpool.c:43   UCX  WARN  object 0x140dd8c0 was not returned to mpool ucp_requests
[1711144342.912546] [node048:2443181:0]          mpool.c:43   UCX  WARN  object 0x140dda80 was not returned to mpool ucp_requests
[1711144342.912549] [node048:2443181:0]          mpool.c:43   UCX  WARN  object 0x140ddc40 was not returned to mpool ucp_requests
[1711144342.912551] [node048:2443181:0]          mpool.c:43   UCX  WARN  object 0x140dde00 was not returned to mpool ucp_requests
[1711144342.912564] [node048:2443206:0]          mpool.c:43   UCX  WARN  object 0x14b31740 was not returned to mpool ucp_requests
[1711144342.912577] [node048:2443206:0]          mpool.c:43   UCX  WARN  object 0x14b31900 was not returned to mpool ucp_requests
[1711144342.912581] [node048:2443206:0]          mpool.c:43   UCX  WARN  object 0x14b32000 was not returned to mpool ucp_requests
[1711144342.912536] [node048:2443221:0]          mpool.c:43   UCX  WARN  object 0x1359bb00 was not returned to mpool ucp_requests
[1711144342.912549] [node048:2443221:0]          mpool.c:43   UCX  WARN  object 0x1359bcc0 was not returned to mpool ucp_requests
[1711144342.912552] [node048:2443221:0]          mpool.c:43   UCX  WARN  object 0x1359c040 was not returned to mpool ucp_requests
[1711144342.912534] [node048:2443228:0]          mpool.c:43   UCX  WARN  object 0x144b8b80 was not returned to mpool ucp_requests
[1711144342.912546] [node048:2443228:0]          mpool.c:43   UCX  WARN  object 0x144b8d40 was not returned to mpool ucp_requests
[1711144342.912549] [node048:2443228:0]          mpool.c:43   UCX  WARN  object 0x144b8f00 was not returned to mpool ucp_requests
[1711144342.912642] [node048:2443210:0]          mpool.c:43   UCX  WARN  object 0x14983740 was not returned to mpool ucp_requests
[1711144342.912655] [node048:2443210:0]          mpool.c:43   UCX  WARN  object 0x14983c80 was not returned to mpool ucp_requests
[1711144342.912658] [node048:2443210:0]          mpool.c:43   UCX  WARN  object 0x14983e40 was not returned to mpool ucp_requests
[1711144342.913659] [node048:2443208:0]          mpool.c:43   UCX  WARN  object 0x13c69940 was not returned to mpool ucp_requests
[1711144342.913671] [node048:2443208:0]          mpool.c:43   UCX  WARN  object 0x13c69b00 was not returned to mpool ucp_requests
[1711144342.913677] [node048:2443208:0]          mpool.c:43   UCX  WARN  object 0x13c69cc0 was not returned to mpool ucp_requests
[1711144342.913688] [node048:2443214:0]          mpool.c:43   UCX  WARN  object 0x1466a980 was not returned to mpool ucp_requests
[1711144342.913700] [node048:2443214:0]          mpool.c:43   UCX  WARN  object 0x1466ab40 was not returned to mpool ucp_requests
[1711144342.913704] [node048:2443214:0]          mpool.c:43   UCX  WARN  object 0x1466aec0 was not returned to mpool ucp_requests
[1711144342.913973] [node048:2443189:0]          mpool.c:43   UCX  WARN  object 0x12f71b40 was not returned to mpool ucp_requests
[1711144342.913986] [node048:2443189:0]          mpool.c:43   UCX  WARN  object 0x12f71d00 was not returned to mpool ucp_requests
[1711144342.913989] [node048:2443189:0]          mpool.c:43   UCX  WARN  object 0x12f71ec0 was not returned to mpool ucp_requests
[1711144342.913993] [node048:2443189:0]          mpool.c:43   UCX  WARN  object 0x12f72080 was not returned to mpool ucp_requests
[1711144342.913996] [node048:2443189:0]          mpool.c:43   UCX  WARN  object 0x12f725c0 was not returned to mpool ucp_requests
[1711144342.913967] [node048:2443196:0]          mpool.c:43   UCX  WARN  object 0x131c5800 was not returned to mpool ucp_requests
[1711144342.913985] [node048:2443196:0]          mpool.c:43   UCX  WARN  object 0x131c59c0 was not returned to mpool ucp_requests
[1711144342.913989] [node048:2443196:0]          mpool.c:43   UCX  WARN  object 0x131c5b80 was not returned to mpool ucp_requests
[1711144342.923223] [node048:2443201:0]          mpool.c:43   UCX  WARN  object 0x137e8b40 was not returned to mpool ucp_requests
[1711144342.923235] [node048:2443201:0]          mpool.c:43   UCX  WARN  object 0x137e8d00 was not returned to mpool ucp_requests
[1711144342.923240] [node048:2443201:0]          mpool.c:43   UCX  WARN  object 0x137e8ec0 was not returned to mpool ucp_requests
[1711144342.926724] [node048:2443212:0]          mpool.c:43   UCX  WARN  object 0x12dd5340 was not returned to mpool ucp_requests
[1711144342.926744] [node048:2443212:0]          mpool.c:43   UCX  WARN  object 0x12dd5a40 was not returned to mpool ucp_requests
[1711144342.926750] [node048:2443212:0]          mpool.c:43   UCX  WARN  object 0x12dd5c00 was not returned to mpool ucp_requests
[1711144342.930912] [node048:2443226:0]          mpool.c:43   UCX  WARN  object 0x1403dd00 was not returned to mpool ucp_requests
[1711144342.930925] [node048:2443226:0]          mpool.c:43   UCX  WARN  object 0x1403dec0 was not returned to mpool ucp_requests
[1711144342.930931] [node048:2443226:0]          mpool.c:43   UCX  WARN  object 0x1403e080 was not returned to mpool ucp_requests
[1711144342.932469] [node048:2443187:0]          mpool.c:43   UCX  WARN  object 0x14907b80 was not returned to mpool ucp_requests
[1711144342.932482] [node048:2443187:0]          mpool.c:43   UCX  WARN  object 0x14907d40 was not returned to mpool ucp_requests
[1711144342.932487] [node048:2443187:0]          mpool.c:43   UCX  WARN  object 0x14907f00 was not returned to mpool ucp_requests
[1711144342.932491] [node048:2443187:0]          mpool.c:43   UCX  WARN  object 0x149080c0 was not returned to mpool ucp_requests
[1711144342.932494] [node048:2443187:0]          mpool.c:43   UCX  WARN  object 0x14908600 was not returned to mpool ucp_requests
[1711144342.934752] [node048:2443229:0]          mpool.c:43   UCX  WARN  object 0x12f48b40 was not returned to mpool ucp_requests
[1711144342.934765] [node048:2443229:0]          mpool.c:43   UCX  WARN  object 0x12f48d00 was not returned to mpool ucp_requests
[1711144342.934770] [node048:2443229:0]          mpool.c:43   UCX  WARN  object 0x12f48ec0 was not returned to mpool ucp_requests
[1711144342.936645] [node048:2443222:0]          mpool.c:43   UCX  WARN  object 0x1462bb80 was not returned to mpool ucp_requests
[1711144342.936657] [node048:2443222:0]          mpool.c:43   UCX  WARN  object 0x1462bf00 was not returned to mpool ucp_requests
[1711144342.936662] [node048:2443222:0]          mpool.c:43   UCX  WARN  object 0x1462c0c0 was not returned to mpool ucp_requests
[1711144342.938854] [node048:2443190:0]          mpool.c:43   UCX  WARN  object 0x13256ac0 was not returned to mpool ucp_requests
[1711144342.938869] [node048:2443190:0]          mpool.c:43   UCX  WARN  object 0x13256c80 was not returned to mpool ucp_requests
[1711144342.938872] [node048:2443190:0]          mpool.c:43   UCX  WARN  object 0x13256e40 was not returned to mpool ucp_requests
[1711144342.947805] [node048:2443194:0]          mpool.c:43   UCX  WARN  object 0x13affb40 was not returned to mpool ucp_requests
[1711144342.947818] [node048:2443194:0]          mpool.c:43   UCX  WARN  object 0x13affd00 was not returned to mpool ucp_requests
[1711144342.947823] [node048:2443194:0]          mpool.c:43   UCX  WARN  object 0x13affec0 was not returned to mpool ucp_requests
[1711144342.947930] [node048:2443192:0]          mpool.c:43   UCX  WARN  object 0x148adac0 was not returned to mpool ucp_requests
[1711144342.947949] [node048:2443192:0]          mpool.c:43   UCX  WARN  object 0x148adc80 was not returned to mpool ucp_requests
[1711144342.947954] [node048:2443192:0]          mpool.c:43   UCX  WARN  object 0x148ade40 was not returned to mpool ucp_requests
[1711144342.948316] [node048:2443200:0]          mpool.c:43   UCX  WARN  object 0x1302cf00 was not returned to mpool ucp_requests
[1711144342.948328] [node048:2443200:0]          mpool.c:43   UCX  WARN  object 0x1302d0c0 was not returned to mpool ucp_requests
[1711144342.948333] [node048:2443200:0]          mpool.c:43   UCX  WARN  object 0x1302d280 was not returned to mpool ucp_requests
[1711144342.949643] [node048:2443183:0]          mpool.c:43   UCX  WARN  object 0x133eba00 was not returned to mpool ucp_requests
[1711144342.949655] [node048:2443183:0]          mpool.c:43   UCX  WARN  object 0x133ebbc0 was not returned to mpool ucp_requests
[1711144342.949659] [node048:2443183:0]          mpool.c:43   UCX  WARN  object 0x133ebd80 was not returned to mpool ucp_requests
[1711144342.949663] [node048:2443183:0]          mpool.c:43   UCX  WARN  object 0x133ed280 was not returned to mpool ucp_requests
[1711144342.949740] [node048:2443224:0]          mpool.c:43   UCX  WARN  object 0x1301e880 was not returned to mpool ucp_requests
[1711144342.949751] [node048:2443224:0]          mpool.c:43   UCX  WARN  object 0x1301ec00 was not returned to mpool ucp_requests
[1711144342.949757] [node048:2443224:0]          mpool.c:43   UCX  WARN  object 0x1301edc0 was not returned to mpool ucp_requests
[1711144342.953677] [node048:2443216:0]          mpool.c:43   UCX  WARN  object 0x1317d840 was not returned to mpool ucp_requests
[1711144342.953689] [node048:2443216:0]          mpool.c:43   UCX  WARN  object 0x1317dbc0 was not returned to mpool ucp_requests
[1711144342.953695] [node048:2443216:0]          mpool.c:43   UCX  WARN  object 0x1317dd80 was not returned to mpool ucp_requests
[1711144342.996801] [node048:2443231:0]          mpool.c:43   UCX  WARN  object 0x146c0980 was not returned to mpool ucp_requests
[1711144342.996812] [node048:2443231:0]          mpool.c:43   UCX  WARN  object 0x146c0d00 was not returned to mpool ucp_requests
[1711144342.996816] [node048:2443231:0]          mpool.c:43   UCX  WARN  object 0x146c0ec0 was not returned to mpool ucp_requests
[1711144343.032021] [node048:2443204:0]          mpool.c:43   UCX  WARN  object 0x1497ca00 was not returned to mpool ucp_requests
[1711144343.032034] [node048:2443204:0]          mpool.c:43   UCX  WARN  object 0x1497cbc0 was not returned to mpool ucp_requests
[1711144343.032038] [node048:2443204:0]          mpool.c:43   UCX  WARN  object 0x1497cd80 was not returned to mpool ucp_requests
[1711144343.044399] [node048:2443179:0]          mpool.c:43   UCX  WARN  object 0x140d4980 was not returned to mpool ucp_requests
[1711144343.044421] [node048:2443179:0]          mpool.c:43   UCX  WARN  object 0x140d4b40 was not returned to mpool ucp_requests
[1711144343.044425] [node048:2443179:0]          mpool.c:43   UCX  WARN  object 0x140d4d00 was not returned to mpool ucp_requests
[1711144343.044428] [node048:2443179:0]          mpool.c:43   UCX  WARN  object 0x140d4ec0 was not returned to mpool ucp_requests


-------------------------------------------------------------------------------
                          DFT DISPERSION CORRECTION                            
                                                                               
                              DFTD3 V3.1  Rev 1                                
                          USING Becke-Johnson damping                          
-------------------------------------------------------------------------------
The PBE0 functional is recognized
Active option DFTDOPT                   ...         4   

molecular C6(AA) [au] = 70479.668962 


            DFT-D V3
 parameters
 s6 scaling factor         :     1.0000 
 a1 scaling factor         :     0.4145 
 s8 scaling factor         :     1.2177 
 a2 scaling factor         :     4.8593 
 ad hoc parameters k1-k3   :    16.0000     1.3333    -4.0000 

 Edisp/kcal,au: -71.740376521458  -0.114325554966 
 E6   /kcal   : -46.332539996 
 E8   /kcal   : -25.407836526 
 % E8         :  35.416369077 

-------------------------   ----------------
Dispersion correction           -0.114325555
-------------------------   ----------------


-------------------------   --------------------
FINAL SINGLE POINT ENERGY     -1805.049475187509
-------------------------   --------------------


           ************************************************************
           *        Program running with 30 parallel MPI-processes    *
           *              working on a common directory               *
           ************************************************************
------------------------------------------------------------------------------
                         ORCA SCF GRADIENT CALCULATION
------------------------------------------------------------------------------

 ... reading COSX grid (gridx3)
Gradient of the Kohn-Sham DFT energy:
Kohn-Sham wavefunction type      ... RKS
Hartree-Fock exchange scaling    ...    0.250
Number of operators              ...    1
Number of atoms                  ...   82
Basis set dimensions             ... 1542
Integral neglect threshold       ... 2.5e-11
Integral primitive cutoff        ... 2.5e-12
SHARK Integral package           ... ON

Nuc. rep. gradient       (SHARK) ... done (  0.2 sec)
HCore & Overlap gradient (SHARK) ... done (  1.4 sec)
RI-J gradient            (SHARK) ... done (  6.9 sec)
COSX-gradient                    ... done ( 49.6 sec)
Exchange-correlation gradient    ... done
Dispersion correction            ... done

------------------
CARTESIAN GRADIENT
------------------

   1   O   :   -0.000070865   -0.000013037   -0.000061659
   2   O   :   -0.000111770    0.000072551    0.000053194
   3   N   :   -0.000017811    0.000025791   -0.000034537
   4   N   :    0.000026114   -0.000050477   -0.000046486
   5   C   :    0.000067878    0.000019748    0.000043060
   6   C   :   -0.000033096   -0.000001139    0.000011419
   7   H   :    0.000011082    0.000015140   -0.000006286
   8   C   :    0.000016645    0.000026266   -0.000036195
   9   C   :    0.000016256   -0.000019592    0.000017339
  10   H   :    0.000002065   -0.000003128   -0.000000866
  11   C   :   -0.000004530    0.000024716   -0.000022983
  12   H   :    0.000012692   -0.000000793   -0.000002285
  13   C   :    0.000024221   -0.000015761    0.000001231
  14   H   :    0.000017524    0.000003461   -0.000005770
  15   C   :    0.000017290    0.000003586   -0.000007950
  16   H   :    0.000011809    0.000003906   -0.000003545
  17   C   :    0.000009956   -0.000009109    0.000028657
  18   H   :    0.000002385    0.000019378   -0.000014212
  19   C   :    0.000016860   -0.000055930    0.000007273
  20   C   :    0.000010577    0.000042181   -0.000010396
  21   H   :   -0.000013758    0.000001731   -0.000004897
  22   H   :   -0.000002004    0.000007365    0.000010252
  23   H   :   -0.000017309   -0.000006280   -0.000009552
  24   C   :    0.000011295    0.000034945    0.000001949
  25   H   :   -0.000002502    0.000009277   -0.000006709
  26   H   :   -0.000005347    0.000013946   -0.000013238
  27   H   :    0.000006833    0.000008338   -0.000007981
  28   C   :   -0.000016034    0.000016495    0.000001704
  29   H   :   -0.000002525    0.000012883   -0.000004610
  30   H   :    0.000003911    0.000010756   -0.000007073
  31   H   :    0.000001506    0.000009229   -0.000006987
  32   C   :    0.000024419    0.000011554   -0.000027948
  33   C   :    0.000001028    0.000007490    0.000028961
  34   C   :   -0.000008905   -0.000006249    0.000004896
  35   H   :    0.000002425   -0.000003657   -0.000003280
  36   C   :    0.000023478    0.000001452   -0.000024615
  37   H   :    0.000008970   -0.000011392   -0.000003211
  38   C   :   -0.000002580   -0.000001865    0.000027039
  39   H   :    0.000009205   -0.000006362    0.000000163
  40   C   :   -0.000007744   -0.000005554   -0.000005586
  41   H   :   -0.000001219   -0.000002856   -0.000002850
  42   C   :    0.000032114   -0.000011048   -0.000001636
  43   C   :   -0.000006063    0.000021564   -0.000010586
  44   H   :   -0.000002609   -0.000003481   -0.000000285
  45   H   :    0.000001865    0.000009355   -0.000003184
  46   H   :    0.000007330   -0.000003244   -0.000003786
  47   C   :   -0.000017097   -0.000010695   -0.000011428
  48   H   :    0.000005622    0.000004093    0.000000332
  49   H   :    0.000011105    0.000013315    0.000003207
  50   H   :    0.000008380    0.000003271   -0.000005392
  51   C   :   -0.000024152    0.000011750   -0.000001584
  52   H   :    0.000016140    0.000001099   -0.000008302
  53   H   :    0.000010218    0.000006276   -0.000006988
  54   H   :    0.000015560    0.000011707   -0.000001281
  55   C   :    0.000041528    0.000083642    0.000063646
  56   C   :    0.000022506   -0.000020187   -0.000037444
  57   C   :    0.000012108   -0.000003556    0.000012147
  58   H   :    0.000004371    0.000011966   -0.000011644
  59   C   :    0.000006635    0.000005873   -0.000002985
  60   H   :    0.000003904    0.000002554   -0.000006009
  61   C   :    0.000001675    0.000005301    0.000004193
  62   H   :    0.000001733    0.000000602   -0.000002509
  63   C   :   -0.000001854   -0.000003711   -0.000013693
  64   H   :   -0.000002369   -0.000000205   -0.000002162
  65   C   :   -0.000012059    0.000016351    0.000029031
  66   H   :   -0.000000816   -0.000007379   -0.000009756
  67   H   :    0.000012741    0.000036516    0.000015041
  68   O   :    0.000034736    0.000006708    0.000003791
  69   C   :   -0.000017718    0.000013901   -0.000055894
  70   C   :   -0.000011560   -0.000002603    0.000022082
  71   C   :    0.000013003   -0.000001662   -0.000009938
  72   H   :   -0.000007156    0.000001651    0.000007823
  73   C   :   -0.000021206   -0.000011642   -0.000010920
  74   H   :    0.000002291   -0.000004629    0.000002210
  75   C   :    0.000010736   -0.000005869    0.000002010
  76   H   :   -0.000001280   -0.000010541    0.000002333
  77   C   :   -0.000003580   -0.000009660    0.000002539
  78   H   :    0.000000944   -0.000011896    0.000001610
  79   C   :    0.000002884   -0.000007357    0.000005430
  80   H   :   -0.000001537   -0.000007846    0.000003413
  81   O   :   -0.000161533    0.000239776    0.000171975
  82   H   :    0.000217194   -0.000408030   -0.000210175

Difference to translation invariance:
           :    0.0002431539    0.0001510326   -0.0002193363

Difference to rotation invariance:
           :   -0.0029748620    0.0016879907   -0.0050247225

Norm of the cartesian gradient     ...    0.0006855891
RMS gradient                       ...    0.0000437116
MAX gradient                       ...    0.0004080298

-------
TIMINGS
-------

Total SCF gradient time            ...       87.943 sec

One electron gradient       ....       1.370 sec  (  1.6%)
RI-J Coulomb gradient       ....       6.891 sec  (  7.8%)
COSX gradient               ....      49.582 sec  ( 56.4%)
XC gradient                 ....       8.742 sec  (  9.9%)
CPCM gradient               ....       3.041 sec  (  3.5%)
   A-Matrix (El+Nuc)        ....       0.908 sec  (  1.0%)
   Potential                ....       2.133 sec  (  2.4%)

Maximum memory used throughout the entire SCFGRAD-calculation: 362.8 MB

                            ***************************************
                            *     ORCA property calculations      *
                            ***************************************

                                    ---------------------
                                    Active property flags
                                    ---------------------
   (+) Dipole Moment


------------------------------------------------------------------------------
                       ORCA ELECTRIC PROPERTIES CALCULATION
------------------------------------------------------------------------------

Dipole Moment Calculation                       ... on
Quadrupole Moment Calculation                   ... off
Polarizability Calculation                      ... off
GBWName                                         ... ImineBzOH1Afreq.gbw
Electron density                                ... ImineBzOH1Afreq.scfp
The origin for moment calculation is the CENTER OF MASS  = ( 6.985671,  9.445063  5.792034)

-------------
DIPOLE MOMENT
-------------
                                X             Y             Z
Electronic contribution:     18.36739      -8.31020     -24.40033
Nuclear contribution   :    -19.24146       7.91651      22.00835
                        -----------------------------------------
Total Dipole Moment    :     -0.87406      -0.39369      -2.39199
                        -----------------------------------------
Magnitude (a.u.)       :      2.57693
Magnitude (Debye)      :      6.55004


--------------------
Rotational spectrum 
--------------------
 
Rotational constants in cm-1:     0.004052     0.002043     0.001932 
Rotational constants in MHz :   121.464556    61.253788    57.917999 

 Dipole components along the rotational axes: 
x,y,z [a.u.] :    -2.530371    -0.246480    -0.420776 
x,y,z [Debye]:    -6.431691    -0.626504    -1.069527 

 

----------------------------------------------------------------------------
                           ORCA NUMERICAL FREQUENCIES
                              (30-process run)
----------------------------------------------------------------------------

Number of atoms                ... 82
Central differences            ... used
Number of displacements        ... 492
Numerical increment            ... 5.000e-03 bohr
IR-spectrum generation         ... on
Raman-spectrum generation      ... off
Surface Crossing Hessian       ... off

The output will be reduced. Please look at the following files:
SCF program output             ... >ImineBzOH1Afreq.lastscf
Integral program output        ... >ImineBzOH1Afreq.lastint
Gradient program output        ... >ImineBzOH1Afreq.lastgrad
Dipole moment program output   ... >ImineBzOH1Afreq.lastmom
AutoCI program output          ... >ImineBzOH1Afreq.lastautoci

	<< Calculating on displaced geometry   3 (of 492) >>
	<< Calculating on displaced geometry  18 (of 492) >>
	<< Calculating on displaced geometry   2 (of 492) >>
	<< Calculating on displaced geometry   5 (of 492) >>
	<< Calculating on displaced geometry  11 (of 492) >>
	<< Calculating on displaced geometry   7 (of 492) >>
	<< Calculating on displaced geometry  10 (of 492) >>
	<< Calculating on displaced geometry   1 (of 492) >>
	<< Calculating on displaced geometry  14 (of 492) >>
	<< Calculating on displaced geometry  16 (of 492) >>
	<< Calculating on displaced geometry  17 (of 492) >>
	<< Calculating on displaced geometry  13 (of 492) >>
	<< Calculating on displaced geometry   9 (of 492) >>
	<< Calculating on displaced geometry  25 (of 492) >>
	<< Calculating on displaced geometry  28 (of 492) >>
	<< Calculating on displaced geometry  23 (of 492) >>
	<< Calculating on displaced geometry  19 (of 492) >>
	<< Calculating on displaced geometry  12 (of 492) >>
	<< Calculating on displaced geometry   6 (of 492) >>
	<< Calculating on displaced geometry   4 (of 492) >>
	<< Calculating on displaced geometry  21 (of 492) >>
	<< Calculating on displaced geometry   8 (of 492) >>
	<< Calculating on displaced geometry  30 (of 492) >>
	<< Calculating on displaced geometry  27 (of 492) >>
	<< Calculating on displaced geometry  15 (of 492) >>
	<< Calculating on displaced geometry  20 (of 492) >>
	<< Calculating on displaced geometry  22 (of 492) >>
	<< Calculating on displaced geometry  26 (of 492) >>
	<< Calculating on displaced geometry  29 (of 492) >>
	<< Calculating on displaced geometry  24 (of 492) >>
	<< Calculating on displaced geometry  32 (of 492) >>
	<< Calculating on displaced geometry  33 (of 492) >>
	<< Calculating on displaced geometry  31 (of 492) >>
	<< Calculating on displaced geometry  34 (of 492) >>
	<< Calculating on displaced geometry  35 (of 492) >>
	<< Calculating on displaced geometry  36 (of 492) >>
	<< Calculating on displaced geometry  37 (of 492) >>
	<< Calculating on displaced geometry  38 (of 492) >>
	<< Calculating on displaced geometry  39 (of 492) >>
	<< Calculating on displaced geometry  40 (of 492) >>
	<< Calculating on displaced geometry  41 (of 492) >>
	<< Calculating on displaced geometry  42 (of 492) >>
	<< Calculating on displaced geometry  43 (of 492) >>
	<< Calculating on displaced geometry  44 (of 492) >>
	<< Calculating on displaced geometry  48 (of 492) >>
	<< Calculating on displaced geometry  46 (of 492) >>
	<< Calculating on displaced geometry  45 (of 492) >>
	<< Calculating on displaced geometry  47 (of 492) >>
	<< Calculating on displaced geometry  49 (of 492) >>
	<< Calculating on displaced geometry  50 (of 492) >>
	<< Calculating on displaced geometry  51 (of 492) >>
	<< Calculating on displaced geometry  52 (of 492) >>
	<< Calculating on displaced geometry  53 (of 492) >>
	<< Calculating on displaced geometry  54 (of 492) >>
	<< Calculating on displaced geometry  55 (of 492) >>
	<< Calculating on displaced geometry  56 (of 492) >>
	<< Calculating on displaced geometry  57 (of 492) >>
	<< Calculating on displaced geometry  58 (of 492) >>
	<< Calculating on displaced geometry  59 (of 492) >>
	<< Calculating on displaced geometry  60 (of 492) >>
	<< Calculating on displaced geometry  61 (of 492) >>
	<< Calculating on displaced geometry  62 (of 492) >>
	<< Calculating on displaced geometry  63 (of 492) >>
	<< Calculating on displaced geometry  64 (of 492) >>
	<< Calculating on displaced geometry  65 (of 492) >>
	<< Calculating on displaced geometry  66 (of 492) >>
	<< Calculating on displaced geometry  67 (of 492) >>
	<< Calculating on displaced geometry  68 (of 492) >>
	<< Calculating on displaced geometry  69 (of 492) >>
	<< Calculating on displaced geometry  70 (of 492) >>
	<< Calculating on displaced geometry  71 (of 492) >>
	<< Calculating on displaced geometry  73 (of 492) >>
	<< Calculating on displaced geometry  72 (of 492) >>
	<< Calculating on displaced geometry  74 (of 492) >>
	<< Calculating on displaced geometry  75 (of 492) >>
	<< Calculating on displaced geometry  76 (of 492) >>
	<< Calculating on displaced geometry  77 (of 492) >>
	<< Calculating on displaced geometry  78 (of 492) >>
	<< Calculating on displaced geometry  79 (of 492) >>
	<< Calculating on displaced geometry  80 (of 492) >>
	<< Calculating on displaced geometry  81 (of 492) >>
	<< Calculating on displaced geometry  82 (of 492) >>
	<< Calculating on displaced geometry  83 (of 492) >>
	<< Calculating on displaced geometry  85 (of 492) >>
	<< Calculating on displaced geometry  84 (of 492) >>
	<< Calculating on displaced geometry  86 (of 492) >>
	<< Calculating on displaced geometry  87 (of 492) >>
	<< Calculating on displaced geometry  88 (of 492) >>
	<< Calculating on displaced geometry  89 (of 492) >>
	<< Calculating on displaced geometry  90 (of 492) >>
	<< Calculating on displaced geometry  91 (of 492) >>
	<< Calculating on displaced geometry  92 (of 492) >>
	<< Calculating on displaced geometry  93 (of 492) >>
	<< Calculating on displaced geometry  94 (of 492) >>
	<< Calculating on displaced geometry  95 (of 492) >>
	<< Calculating on displaced geometry  96 (of 492) >>
	<< Calculating on displaced geometry  97 (of 492) >>
	<< Calculating on displaced geometry  98 (of 492) >>
	<< Calculating on displaced geometry  99 (of 492) >>
	<< Calculating on displaced geometry 100 (of 492) >>
	<< Calculating on displaced geometry 101 (of 492) >>
	<< Calculating on displaced geometry 102 (of 492) >>
	<< Calculating on displaced geometry 103 (of 492) >>
	<< Calculating on displaced geometry 104 (of 492) >>
	<< Calculating on displaced geometry 105 (of 492) >>
	<< Calculating on displaced geometry 106 (of 492) >>
	<< Calculating on displaced geometry 107 (of 492) >>
	<< Calculating on displaced geometry 108 (of 492) >>
	<< Calculating on displaced geometry 109 (of 492) >>
	<< Calculating on displaced geometry 110 (of 492) >>
	<< Calculating on displaced geometry 111 (of 492) >>
	<< Calculating on displaced geometry 112 (of 492) >>
	<< Calculating on displaced geometry 113 (of 492) >>
	<< Calculating on displaced geometry 115 (of 492) >>
	<< Calculating on displaced geometry 114 (of 492) >>
	<< Calculating on displaced geometry 116 (of 492) >>
	<< Calculating on displaced geometry 117 (of 492) >>
	<< Calculating on displaced geometry 118 (of 492) >>
	<< Calculating on displaced geometry 119 (of 492) >>
	<< Calculating on displaced geometry 120 (of 492) >>
	<< Calculating on displaced geometry 121 (of 492) >>
	<< Calculating on displaced geometry 122 (of 492) >>
	<< Calculating on displaced geometry 123 (of 492) >>
	<< Calculating on displaced geometry 124 (of 492) >>
	<< Calculating on displaced geometry 125 (of 492) >>
	<< Calculating on displaced geometry 126 (of 492) >>
	<< Calculating on displaced geometry 127 (of 492) >>
	<< Calculating on displaced geometry 128 (of 492) >>
	<< Calculating on displaced geometry 129 (of 492) >>
	<< Calculating on displaced geometry 130 (of 492) >>
	<< Calculating on displaced geometry 131 (of 492) >>
	<< Calculating on displaced geometry 132 (of 492) >>
	<< Calculating on displaced geometry 133 (of 492) >>
	<< Calculating on displaced geometry 134 (of 492) >>
	<< Calculating on displaced geometry 135 (of 492) >>
	<< Calculating on displaced geometry 136 (of 492) >>
	<< Calculating on displaced geometry 137 (of 492) >>
	<< Calculating on displaced geometry 138 (of 492) >>
	<< Calculating on displaced geometry 139 (of 492) >>
	<< Calculating on displaced geometry 140 (of 492) >>
	<< Calculating on displaced geometry 141 (of 492) >>
	<< Calculating on displaced geometry 142 (of 492) >>
	<< Calculating on displaced geometry 143 (of 492) >>
	<< Calculating on displaced geometry 147 (of 492) >>
	<< Calculating on displaced geometry 148 (of 492) >>
	<< Calculating on displaced geometry 146 (of 492) >>
	<< Calculating on displaced geometry 144 (of 492) >>
	<< Calculating on displaced geometry 145 (of 492) >>
	<< Calculating on displaced geometry 149 (of 492) >>
	<< Calculating on displaced geometry 150 (of 492) >>
	<< Calculating on displaced geometry 151 (of 492) >>
	<< Calculating on displaced geometry 152 (of 492) >>
	<< Calculating on displaced geometry 153 (of 492) >>
	<< Calculating on displaced geometry 154 (of 492) >>
	<< Calculating on displaced geometry 155 (of 492) >>
	<< Calculating on displaced geometry 156 (of 492) >>
	<< Calculating on displaced geometry 157 (of 492) >>
	<< Calculating on displaced geometry 158 (of 492) >>
	<< Calculating on displaced geometry 159 (of 492) >>
	<< Calculating on displaced geometry 160 (of 492) >>
	<< Calculating on displaced geometry 161 (of 492) >>
	<< Calculating on displaced geometry 162 (of 492) >>
	<< Calculating on displaced geometry 163 (of 492) >>
	<< Calculating on displaced geometry 164 (of 492) >>
	<< Calculating on displaced geometry 165 (of 492) >>
	<< Calculating on displaced geometry 166 (of 492) >>
	<< Calculating on displaced geometry 167 (of 492) >>
	<< Calculating on displaced geometry 168 (of 492) >>
	<< Calculating on displaced geometry 169 (of 492) >>
	<< Calculating on displaced geometry 170 (of 492) >>
	<< Calculating on displaced geometry 171 (of 492) >>
	<< Calculating on displaced geometry 172 (of 492) >>
	<< Calculating on displaced geometry 173 (of 492) >>
	<< Calculating on displaced geometry 174 (of 492) >>
	<< Calculating on displaced geometry 175 (of 492) >>
	<< Calculating on displaced geometry 176 (of 492) >>
	<< Calculating on displaced geometry 177 (of 492) >>
	<< Calculating on displaced geometry 178 (of 492) >>
	<< Calculating on displaced geometry 179 (of 492) >>
	<< Calculating on displaced geometry 180 (of 492) >>
	<< Calculating on displaced geometry 181 (of 492) >>
	<< Calculating on displaced geometry 182 (of 492) >>
	<< Calculating on displaced geometry 183 (of 492) >>
	<< Calculating on displaced geometry 184 (of 492) >>
	<< Calculating on displaced geometry 185 (of 492) >>
	<< Calculating on displaced geometry 186 (of 492) >>
	<< Calculating on displaced geometry 187 (of 492) >>
	<< Calculating on displaced geometry 188 (of 492) >>
	<< Calculating on displaced geometry 189 (of 492) >>
	<< Calculating on displaced geometry 190 (of 492) >>
	<< Calculating on displaced geometry 191 (of 492) >>
	<< Calculating on displaced geometry 192 (of 492) >>
	<< Calculating on displaced geometry 193 (of 492) >>
	<< Calculating on displaced geometry 194 (of 492) >>
	<< Calculating on displaced geometry 195 (of 492) >>
	<< Calculating on displaced geometry 196 (of 492) >>
	<< Calculating on displaced geometry 197 (of 492) >>
	<< Calculating on displaced geometry 198 (of 492) >>
	<< Calculating on displaced geometry 199 (of 492) >>
	<< Calculating on displaced geometry 200 (of 492) >>
	<< Calculating on displaced geometry 201 (of 492) >>
	<< Calculating on displaced geometry 202 (of 492) >>
	<< Calculating on displaced geometry 203 (of 492) >>
	<< Calculating on displaced geometry 204 (of 492) >>
	<< Calculating on displaced geometry 205 (of 492) >>
	<< Calculating on displaced geometry 206 (of 492) >>
	<< Calculating on displaced geometry 207 (of 492) >>
	<< Calculating on displaced geometry 208 (of 492) >>
	<< Calculating on displaced geometry 209 (of 492) >>
	<< Calculating on displaced geometry 210 (of 492) >>
	<< Calculating on displaced geometry 211 (of 492) >>
	<< Calculating on displaced geometry 212 (of 492) >>
	<< Calculating on displaced geometry 213 (of 492) >>
	<< Calculating on displaced geometry 214 (of 492) >>
	<< Calculating on displaced geometry 215 (of 492) >>
	<< Calculating on displaced geometry 216 (of 492) >>
	<< Calculating on displaced geometry 217 (of 492) >>
	<< Calculating on displaced geometry 218 (of 492) >>
	<< Calculating on displaced geometry 219 (of 492) >>
	<< Calculating on displaced geometry 220 (of 492) >>
	<< Calculating on displaced geometry 221 (of 492) >>
	<< Calculating on displaced geometry 222 (of 492) >>
	<< Calculating on displaced geometry 223 (of 492) >>
	<< Calculating on displaced geometry 224 (of 492) >>
	<< Calculating on displaced geometry 225 (of 492) >>
	<< Calculating on displaced geometry 226 (of 492) >>
	<< Calculating on displaced geometry 227 (of 492) >>
	<< Calculating on displaced geometry 228 (of 492) >>
	<< Calculating on displaced geometry 229 (of 492) >>
	<< Calculating on displaced geometry 230 (of 492) >>
	<< Calculating on displaced geometry 231 (of 492) >>
	<< Calculating on displaced geometry 232 (of 492) >>
	<< Calculating on displaced geometry 233 (of 492) >>
	<< Calculating on displaced geometry 234 (of 492) >>
	<< Calculating on displaced geometry 235 (of 492) >>
	<< Calculating on displaced geometry 236 (of 492) >>
	<< Calculating on displaced geometry 237 (of 492) >>
	<< Calculating on displaced geometry 238 (of 492) >>
	<< Calculating on displaced geometry 239 (of 492) >>
	<< Calculating on displaced geometry 240 (of 492) >>
	<< Calculating on displaced geometry 241 (of 492) >>
	<< Calculating on displaced geometry 242 (of 492) >>
	<< Calculating on displaced geometry 243 (of 492) >>
	<< Calculating on displaced geometry 244 (of 492) >>
	<< Calculating on displaced geometry 245 (of 492) >>
	<< Calculating on displaced geometry 246 (of 492) >>
	<< Calculating on displaced geometry 247 (of 492) >>
	<< Calculating on displaced geometry 248 (of 492) >>
	<< Calculating on displaced geometry 249 (of 492) >>
	<< Calculating on displaced geometry 250 (of 492) >>
	<< Calculating on displaced geometry 251 (of 492) >>
	<< Calculating on displaced geometry 252 (of 492) >>
	<< Calculating on displaced geometry 253 (of 492) >>
	<< Calculating on displaced geometry 254 (of 492) >>
	<< Calculating on displaced geometry 255 (of 492) >>
	<< Calculating on displaced geometry 256 (of 492) >>
	<< Calculating on displaced geometry 257 (of 492) >>
	<< Calculating on displaced geometry 258 (of 492) >>
	<< Calculating on displaced geometry 259 (of 492) >>
	<< Calculating on displaced geometry 260 (of 492) >>
	<< Calculating on displaced geometry 261 (of 492) >>
	<< Calculating on displaced geometry 262 (of 492) >>
	<< Calculating on displaced geometry 263 (of 492) >>
	<< Calculating on displaced geometry 264 (of 492) >>
	<< Calculating on displaced geometry 265 (of 492) >>
	<< Calculating on displaced geometry 266 (of 492) >>
	<< Calculating on displaced geometry 267 (of 492) >>
	<< Calculating on displaced geometry 268 (of 492) >>
	<< Calculating on displaced geometry 269 (of 492) >>
	<< Calculating on displaced geometry 270 (of 492) >>
	<< Calculating on displaced geometry 271 (of 492) >>
	<< Calculating on displaced geometry 272 (of 492) >>
	<< Calculating on displaced geometry 273 (of 492) >>
	<< Calculating on displaced geometry 274 (of 492) >>
	<< Calculating on displaced geometry 275 (of 492) >>
	<< Calculating on displaced geometry 276 (of 492) >>
	<< Calculating on displaced geometry 277 (of 492) >>
	<< Calculating on displaced geometry 278 (of 492) >>
	<< Calculating on displaced geometry 279 (of 492) >>
	<< Calculating on displaced geometry 280 (of 492) >>
	<< Calculating on displaced geometry 281 (of 492) >>
	<< Calculating on displaced geometry 282 (of 492) >>
	<< Calculating on displaced geometry 283 (of 492) >>
	<< Calculating on displaced geometry 284 (of 492) >>
	<< Calculating on displaced geometry 285 (of 492) >>
	<< Calculating on displaced geometry 286 (of 492) >>
	<< Calculating on displaced geometry 287 (of 492) >>
	<< Calculating on displaced geometry 288 (of 492) >>
	<< Calculating on displaced geometry 289 (of 492) >>
	<< Calculating on displaced geometry 290 (of 492) >>
	<< Calculating on displaced geometry 291 (of 492) >>
	<< Calculating on displaced geometry 292 (of 492) >>
	<< Calculating on displaced geometry 293 (of 492) >>
	<< Calculating on displaced geometry 294 (of 492) >>
	<< Calculating on displaced geometry 295 (of 492) >>
	<< Calculating on displaced geometry 296 (of 492) >>
	<< Calculating on displaced geometry 297 (of 492) >>
	<< Calculating on displaced geometry 298 (of 492) >>
	<< Calculating on displaced geometry 299 (of 492) >>
	<< Calculating on displaced geometry 300 (of 492) >>
	<< Calculating on displaced geometry 301 (of 492) >>
	<< Calculating on displaced geometry 302 (of 492) >>
	<< Calculating on displaced geometry 303 (of 492) >>
	<< Calculating on displaced geometry 304 (of 492) >>
	<< Calculating on displaced geometry 305 (of 492) >>
	<< Calculating on displaced geometry 306 (of 492) >>
	<< Calculating on displaced geometry 307 (of 492) >>
	<< Calculating on displaced geometry 308 (of 492) >>
	<< Calculating on displaced geometry 309 (of 492) >>
	<< Calculating on displaced geometry 310 (of 492) >>
	<< Calculating on displaced geometry 311 (of 492) >>
	<< Calculating on displaced geometry 312 (of 492) >>
	<< Calculating on displaced geometry 313 (of 492) >>
	<< Calculating on displaced geometry 314 (of 492) >>
	<< Calculating on displaced geometry 315 (of 492) >>
	<< Calculating on displaced geometry 316 (of 492) >>
	<< Calculating on displaced geometry 317 (of 492) >>
	<< Calculating on displaced geometry 318 (of 492) >>
	<< Calculating on displaced geometry 319 (of 492) >>
	<< Calculating on displaced geometry 320 (of 492) >>
	<< Calculating on displaced geometry 321 (of 492) >>
	<< Calculating on displaced geometry 322 (of 492) >>
	<< Calculating on displaced geometry 323 (of 492) >>
	<< Calculating on displaced geometry 324 (of 492) >>
	<< Calculating on displaced geometry 325 (of 492) >>
	<< Calculating on displaced geometry 326 (of 492) >>
	<< Calculating on displaced geometry 327 (of 492) >>
	<< Calculating on displaced geometry 328 (of 492) >>
	<< Calculating on displaced geometry 329 (of 492) >>
	<< Calculating on displaced geometry 330 (of 492) >>
	<< Calculating on displaced geometry 331 (of 492) >>
	<< Calculating on displaced geometry 332 (of 492) >>
	<< Calculating on displaced geometry 333 (of 492) >>
	<< Calculating on displaced geometry 334 (of 492) >>
	<< Calculating on displaced geometry 335 (of 492) >>
	<< Calculating on displaced geometry 336 (of 492) >>
	<< Calculating on displaced geometry 337 (of 492) >>
	<< Calculating on displaced geometry 338 (of 492) >>
	<< Calculating on displaced geometry 339 (of 492) >>
	<< Calculating on displaced geometry 340 (of 492) >>
	<< Calculating on displaced geometry 341 (of 492) >>
	<< Calculating on displaced geometry 342 (of 492) >>
	<< Calculating on displaced geometry 343 (of 492) >>
	<< Calculating on displaced geometry 344 (of 492) >>
	<< Calculating on displaced geometry 345 (of 492) >>
	<< Calculating on displaced geometry 346 (of 492) >>
	<< Calculating on displaced geometry 347 (of 492) >>
	<< Calculating on displaced geometry 348 (of 492) >>
	<< Calculating on displaced geometry 349 (of 492) >>
	<< Calculating on displaced geometry 350 (of 492) >>
	<< Calculating on displaced geometry 351 (of 492) >>
	<< Calculating on displaced geometry 352 (of 492) >>
	<< Calculating on displaced geometry 353 (of 492) >>
	<< Calculating on displaced geometry 354 (of 492) >>
	<< Calculating on displaced geometry 355 (of 492) >>
	<< Calculating on displaced geometry 356 (of 492) >>
	<< Calculating on displaced geometry 357 (of 492) >>
	<< Calculating on displaced geometry 358 (of 492) >>
	<< Calculating on displaced geometry 359 (of 492) >>
	<< Calculating on displaced geometry 360 (of 492) >>
	<< Calculating on displaced geometry 361 (of 492) >>
	<< Calculating on displaced geometry 362 (of 492) >>
	<< Calculating on displaced geometry 363 (of 492) >>
	<< Calculating on displaced geometry 364 (of 492) >>
	<< Calculating on displaced geometry 365 (of 492) >>
	<< Calculating on displaced geometry 366 (of 492) >>
	<< Calculating on displaced geometry 367 (of 492) >>
	<< Calculating on displaced geometry 368 (of 492) >>
	<< Calculating on displaced geometry 369 (of 492) >>
	<< Calculating on displaced geometry 370 (of 492) >>
	<< Calculating on displaced geometry 371 (of 492) >>
	<< Calculating on displaced geometry 372 (of 492) >>
	<< Calculating on displaced geometry 373 (of 492) >>
	<< Calculating on displaced geometry 374 (of 492) >>
	<< Calculating on displaced geometry 375 (of 492) >>
	<< Calculating on displaced geometry 376 (of 492) >>
	<< Calculating on displaced geometry 377 (of 492) >>
	<< Calculating on displaced geometry 378 (of 492) >>
	<< Calculating on displaced geometry 379 (of 492) >>
	<< Calculating on displaced geometry 380 (of 492) >>
	<< Calculating on displaced geometry 381 (of 492) >>
	<< Calculating on displaced geometry 382 (of 492) >>
	<< Calculating on displaced geometry 383 (of 492) >>
	<< Calculating on displaced geometry 384 (of 492) >>
	<< Calculating on displaced geometry 385 (of 492) >>
	<< Calculating on displaced geometry 386 (of 492) >>
	<< Calculating on displaced geometry 387 (of 492) >>
	<< Calculating on displaced geometry 388 (of 492) >>
	<< Calculating on displaced geometry 389 (of 492) >>
	<< Calculating on displaced geometry 390 (of 492) >>
	<< Calculating on displaced geometry 391 (of 492) >>
	<< Calculating on displaced geometry 392 (of 492) >>
	<< Calculating on displaced geometry 393 (of 492) >>
	<< Calculating on displaced geometry 394 (of 492) >>
	<< Calculating on displaced geometry 395 (of 492) >>
	<< Calculating on displaced geometry 396 (of 492) >>
	<< Calculating on displaced geometry 397 (of 492) >>
	<< Calculating on displaced geometry 398 (of 492) >>
	<< Calculating on displaced geometry 399 (of 492) >>
	<< Calculating on displaced geometry 400 (of 492) >>
	<< Calculating on displaced geometry 401 (of 492) >>
	<< Calculating on displaced geometry 402 (of 492) >>
	<< Calculating on displaced geometry 403 (of 492) >>
	<< Calculating on displaced geometry 404 (of 492) >>
	<< Calculating on displaced geometry 405 (of 492) >>
	<< Calculating on displaced geometry 406 (of 492) >>
	<< Calculating on displaced geometry 407 (of 492) >>
	<< Calculating on displaced geometry 408 (of 492) >>
	<< Calculating on displaced geometry 409 (of 492) >>
	<< Calculating on displaced geometry 410 (of 492) >>
	<< Calculating on displaced geometry 411 (of 492) >>
	<< Calculating on displaced geometry 412 (of 492) >>
	<< Calculating on displaced geometry 413 (of 492) >>
	<< Calculating on displaced geometry 414 (of 492) >>
	<< Calculating on displaced geometry 415 (of 492) >>
	<< Calculating on displaced geometry 416 (of 492) >>
	<< Calculating on displaced geometry 417 (of 492) >>
	<< Calculating on displaced geometry 418 (of 492) >>
	<< Calculating on displaced geometry 419 (of 492) >>
	<< Calculating on displaced geometry 420 (of 492) >>
	<< Calculating on displaced geometry 421 (of 492) >>
	<< Calculating on displaced geometry 422 (of 492) >>
	<< Calculating on displaced geometry 423 (of 492) >>
	<< Calculating on displaced geometry 424 (of 492) >>
	<< Calculating on displaced geometry 425 (of 492) >>
	<< Calculating on displaced geometry 426 (of 492) >>
	<< Calculating on displaced geometry 427 (of 492) >>
	<< Calculating on displaced geometry 428 (of 492) >>
	<< Calculating on displaced geometry 429 (of 492) >>
	<< Calculating on displaced geometry 430 (of 492) >>
	<< Calculating on displaced geometry 431 (of 492) >>
	<< Calculating on displaced geometry 432 (of 492) >>
	<< Calculating on displaced geometry 433 (of 492) >>
	<< Calculating on displaced geometry 434 (of 492) >>
	<< Calculating on displaced geometry 435 (of 492) >>
	<< Calculating on displaced geometry 436 (of 492) >>
	<< Calculating on displaced geometry 437 (of 492) >>
	<< Calculating on displaced geometry 438 (of 492) >>
	<< Calculating on displaced geometry 439 (of 492) >>
	<< Calculating on displaced geometry 440 (of 492) >>
	<< Calculating on displaced geometry 441 (of 492) >>
	<< Calculating on displaced geometry 442 (of 492) >>
	<< Calculating on displaced geometry 443 (of 492) >>
	<< Calculating on displaced geometry 444 (of 492) >>
	<< Calculating on displaced geometry 445 (of 492) >>
	<< Calculating on displaced geometry 446 (of 492) >>
	<< Calculating on displaced geometry 447 (of 492) >>
	<< Calculating on displaced geometry 448 (of 492) >>
	<< Calculating on displaced geometry 449 (of 492) >>
	<< Calculating on displaced geometry 450 (of 492) >>
	<< Calculating on displaced geometry 451 (of 492) >>
	<< Calculating on displaced geometry 452 (of 492) >>
	<< Calculating on displaced geometry 453 (of 492) >>
	<< Calculating on displaced geometry 454 (of 492) >>
	<< Calculating on displaced geometry 455 (of 492) >>
	<< Calculating on displaced geometry 456 (of 492) >>
	<< Calculating on displaced geometry 457 (of 492) >>
	<< Calculating on displaced geometry 458 (of 492) >>
	<< Calculating on displaced geometry 459 (of 492) >>
	<< Calculating on displaced geometry 460 (of 492) >>
	<< Calculating on displaced geometry 461 (of 492) >>
	<< Calculating on displaced geometry 462 (of 492) >>
	<< Calculating on displaced geometry 463 (of 492) >>
	<< Calculating on displaced geometry 464 (of 492) >>
	<< Calculating on displaced geometry 465 (of 492) >>
	<< Calculating on displaced geometry 466 (of 492) >>
	<< Calculating on displaced geometry 467 (of 492) >>
	<< Calculating on displaced geometry 468 (of 492) >>
	<< Calculating on displaced geometry 469 (of 492) >>
	<< Calculating on displaced geometry 470 (of 492) >>
	<< Calculating on displaced geometry 471 (of 492) >>
	<< Calculating on displaced geometry 472 (of 492) >>
	<< Calculating on displaced geometry 473 (of 492) >>
	<< Calculating on displaced geometry 474 (of 492) >>
	<< Calculating on displaced geometry 475 (of 492) >>
	<< Calculating on displaced geometry 476 (of 492) >>
	<< Calculating on displaced geometry 477 (of 492) >>
	<< Calculating on displaced geometry 478 (of 492) >>
	<< Calculating on displaced geometry 479 (of 492) >>
	<< Calculating on displaced geometry 480 (of 492) >>
	<< Calculating on displaced geometry 481 (of 492) >>
	<< Calculating on displaced geometry 482 (of 492) >>
	<< Calculating on displaced geometry 483 (of 492) >>
	<< Calculating on displaced geometry 484 (of 492) >>
	<< Calculating on displaced geometry 485 (of 492) >>
	<< Calculating on displaced geometry 486 (of 492) >>
	<< Calculating on displaced geometry 487 (of 492) >>
	<< Calculating on displaced geometry 488 (of 492) >>
	<< Calculating on displaced geometry 489 (of 492) >>
	<< Calculating on displaced geometry 490 (of 492) >>
	<< Calculating on displaced geometry 491 (of 492) >>
	<< Calculating on displaced geometry 492 (of 492) >>

-----------------------
VIBRATIONAL FREQUENCIES
-----------------------

Scaling factor for frequencies =  1.000000000 (already applied!)

   0:         0.00 cm**-1
   1:         0.00 cm**-1
   2:         0.00 cm**-1
   3:         0.00 cm**-1
   4:         0.00 cm**-1
   5:         0.00 cm**-1
   6:         9.19 cm**-1
   7:        16.31 cm**-1
   8:        17.97 cm**-1
   9:        25.06 cm**-1
  10:        30.62 cm**-1
  11:        34.50 cm**-1
  12:        41.03 cm**-1
  13:        46.48 cm**-1
  14:        50.02 cm**-1
  15:        55.26 cm**-1
  16:        58.14 cm**-1
  17:        60.31 cm**-1
  18:        69.77 cm**-1
  19:        77.29 cm**-1
  20:        81.45 cm**-1
  21:        89.60 cm**-1
  22:        96.29 cm**-1
  23:       102.83 cm**-1
  24:       106.69 cm**-1
  25:       118.41 cm**-1
  26:       127.41 cm**-1
  27:       143.68 cm**-1
  28:       156.26 cm**-1
  29:       158.70 cm**-1
  30:       181.78 cm**-1
  31:       185.28 cm**-1
  32:       191.23 cm**-1
  33:       203.54 cm**-1
  34:       211.67 cm**-1
  35:       225.61 cm**-1
  36:       234.78 cm**-1
  37:       238.62 cm**-1
  38:       251.01 cm**-1
  39:       265.71 cm**-1
  40:       281.75 cm**-1
  41:       285.91 cm**-1
  42:       298.44 cm**-1
  43:       310.64 cm**-1
  44:       321.75 cm**-1
  45:       336.65 cm**-1
  46:       345.30 cm**-1
  47:       361.98 cm**-1
  48:       364.12 cm**-1
  49:       380.43 cm**-1
  50:       387.22 cm**-1
  51:       395.93 cm**-1
  52:       409.13 cm**-1
  53:       412.48 cm**-1
  54:       414.64 cm**-1
  55:       417.17 cm**-1
  56:       427.22 cm**-1
  57:       434.64 cm**-1
  58:       444.22 cm**-1
  59:       445.67 cm**-1
  60:       463.53 cm**-1
  61:       477.07 cm**-1
  62:       508.42 cm**-1
  63:       510.40 cm**-1
  64:       516.28 cm**-1
  65:       526.01 cm**-1
  66:       533.40 cm**-1
  67:       574.45 cm**-1
  68:       584.82 cm**-1
  69:       590.20 cm**-1
  70:       614.98 cm**-1
  71:       621.55 cm**-1
  72:       626.30 cm**-1
  73:       626.90 cm**-1
  74:       633.57 cm**-1
  75:       652.71 cm**-1
  76:       670.97 cm**-1
  77:       690.62 cm**-1
  78:       706.20 cm**-1
  79:       707.13 cm**-1
  80:       711.72 cm**-1
  81:       721.11 cm**-1
  82:       721.41 cm**-1
  83:       727.06 cm**-1
  84:       740.56 cm**-1
  85:       759.76 cm**-1
  86:       778.28 cm**-1
  87:       788.09 cm**-1
  88:       797.60 cm**-1
  89:       809.26 cm**-1
  90:       822.97 cm**-1
  91:       824.68 cm**-1
  92:       837.16 cm**-1
  93:       843.27 cm**-1
  94:       856.57 cm**-1
  95:       868.31 cm**-1
  96:       868.95 cm**-1
  97:       869.49 cm**-1
  98:       870.60 cm**-1
  99:       877.45 cm**-1
 100:       890.57 cm**-1
 101:       909.75 cm**-1
 102:       939.40 cm**-1
 103:       941.27 cm**-1
 104:       943.55 cm**-1
 105:       949.67 cm**-1
 106:       955.63 cm**-1
 107:       957.11 cm**-1
 108:       961.94 cm**-1
 109:       965.20 cm**-1
 110:       970.92 cm**-1
 111:       973.72 cm**-1
 112:       982.94 cm**-1
 113:       999.35 cm**-1
 114:      1003.30 cm**-1
 115:      1006.53 cm**-1
 116:      1006.62 cm**-1
 117:      1015.12 cm**-1
 118:      1023.02 cm**-1
 119:      1023.48 cm**-1
 120:      1023.80 cm**-1
 121:      1024.92 cm**-1
 122:      1028.73 cm**-1
 123:      1033.26 cm**-1
 124:      1047.68 cm**-1
 125:      1052.70 cm**-1
 126:      1054.20 cm**-1
 127:      1054.98 cm**-1
 128:      1056.06 cm**-1
 129:      1056.81 cm**-1
 130:      1084.62 cm**-1
 131:      1100.23 cm**-1
 132:      1104.85 cm**-1
 133:      1107.67 cm**-1
 134:      1107.76 cm**-1
 135:      1133.60 cm**-1
 136:      1136.64 cm**-1
 137:      1143.00 cm**-1
 138:      1149.48 cm**-1
 139:      1166.20 cm**-1
 140:      1168.84 cm**-1
 141:      1171.66 cm**-1
 142:      1177.75 cm**-1
 143:      1183.13 cm**-1
 144:      1184.70 cm**-1
 145:      1187.19 cm**-1
 146:      1189.33 cm**-1
 147:      1228.09 cm**-1
 148:      1229.35 cm**-1
 149:      1232.56 cm**-1
 150:      1238.97 cm**-1
 151:      1244.05 cm**-1
 152:      1255.48 cm**-1
 153:      1263.47 cm**-1
 154:      1275.26 cm**-1
 155:      1292.82 cm**-1
 156:      1307.73 cm**-1
 157:      1309.02 cm**-1
 158:      1333.31 cm**-1
 159:      1337.14 cm**-1
 160:      1342.66 cm**-1
 161:      1353.00 cm**-1
 162:      1362.27 cm**-1
 163:      1370.17 cm**-1
 164:      1374.64 cm**-1
 165:      1378.06 cm**-1
 166:      1381.74 cm**-1
 167:      1385.34 cm**-1
 168:      1386.11 cm**-1
 169:      1393.14 cm**-1
 170:      1395.39 cm**-1
 171:      1404.19 cm**-1
 172:      1412.19 cm**-1
 173:      1413.07 cm**-1
 174:      1451.99 cm**-1
 175:      1454.19 cm**-1
 176:      1457.88 cm**-1
 177:      1458.92 cm**-1
 178:      1462.58 cm**-1
 179:      1465.23 cm**-1
 180:      1467.92 cm**-1
 181:      1470.63 cm**-1
 182:      1476.56 cm**-1
 183:      1481.71 cm**-1
 184:      1483.75 cm**-1
 185:      1485.80 cm**-1
 186:      1487.45 cm**-1
 187:      1489.17 cm**-1
 188:      1492.56 cm**-1
 189:      1493.35 cm**-1
 190:      1510.94 cm**-1
 191:      1529.79 cm**-1
 192:      1531.41 cm**-1
 193:      1531.83 cm**-1
 194:      1548.54 cm**-1
 195:      1633.17 cm**-1
 196:      1645.93 cm**-1
 197:      1646.44 cm**-1
 198:      1652.11 cm**-1
 199:      1661.99 cm**-1
 200:      1663.59 cm**-1
 201:      1665.56 cm**-1
 202:      1665.64 cm**-1
 203:      1724.93 cm**-1
 204:      1735.78 cm**-1
 205:      1813.51 cm**-1
 206:      3045.59 cm**-1
 207:      3048.37 cm**-1
 208:      3049.70 cm**-1
 209:      3054.21 cm**-1
 210:      3055.89 cm**-1
 211:      3058.99 cm**-1
 212:      3065.80 cm**-1
 213:      3117.62 cm**-1
 214:      3124.49 cm**-1
 215:      3127.58 cm**-1
 216:      3128.46 cm**-1
 217:      3129.45 cm**-1
 218:      3129.74 cm**-1
 219:      3130.45 cm**-1
 220:      3137.44 cm**-1
 221:      3148.46 cm**-1
 222:      3148.97 cm**-1
 223:      3150.72 cm**-1
 224:      3158.20 cm**-1
 225:      3179.92 cm**-1
 226:      3187.28 cm**-1
 227:      3187.85 cm**-1
 228:      3195.19 cm**-1
 229:      3195.60 cm**-1
 230:      3198.04 cm**-1
 231:      3203.39 cm**-1
 232:      3203.65 cm**-1
 233:      3205.22 cm**-1
 234:      3209.19 cm**-1
 235:      3212.44 cm**-1
 236:      3213.30 cm**-1
 237:      3214.86 cm**-1
 238:      3217.51 cm**-1
 239:      3225.08 cm**-1
 240:      3226.09 cm**-1
 241:      3227.52 cm**-1
 242:      3230.53 cm**-1
 243:      3231.37 cm**-1
 244:      3458.43 cm**-1
 245:      3597.04 cm**-1


------------
NORMAL MODES
------------

These modes are the cartesian displacements weighted by the diagonal matrix
M(i,i)=1/sqrt(m[i]) where m[i] is the mass of the displaced atom
Thus, these vectors are normalized but *not* orthogonal

                  0          1          2          3          4          5    
      0       0.000000   0.000000   0.000000   0.000000   0.000000   0.000000
      1       0.000000   0.000000   0.000000   0.000000   0.000000   0.000000
      2       0.000000   0.000000   0.000000   0.000000   0.000000   0.000000
      3       0.000000   0.000000   0.000000   0.000000   0.000000   0.000000
      4       0.000000   0.000000   0.000000   0.000000   0.000000   0.000000
      5       0.000000   0.000000   0.000000   0.000000   0.000000   0.000000
      6       0.000000   0.000000   0.000000   0.000000   0.000000   0.000000
      7       0.000000   0.000000   0.000000   0.000000   0.000000   0.000000
      8       0.000000   0.000000   0.000000   0.000000   0.000000   0.000000
      9       0.000000   0.000000   0.000000   0.000000   0.000000   0.000000
     10       0.000000   0.000000   0.000000   0.000000   0.000000   0.000000
     11       0.000000   0.000000   0.000000   0.000000   0.000000   0.000000
     12       0.000000   0.000000   0.000000   0.000000   0.000000   0.000000
     13       0.000000   0.000000   0.000000   0.000000   0.000000   0.000000
     14       0.000000   0.000000   0.000000   0.000000   0.000000   0.000000
     15       0.000000   0.000000   0.000000   0.000000   0.000000   0.000000
     16       0.000000   0.000000   0.000000   0.000000   0.000000   0.000000
     17       0.000000   0.000000   0.000000   0.000000   0.000000   0.000000
     18       0.000000   0.000000   0.000000   0.000000   0.000000   0.000000
     19       0.000000   0.000000   0.000000   0.000000   0.000000   0.000000
     20       0.000000   0.000000   0.000000   0.000000   0.000000   0.000000
     21       0.000000   0.000000   0.000000   0.000000   0.000000   0.000000
     22       0.000000   0.000000   0.000000   0.000000   0.000000   0.000000
     23       0.000000   0.000000   0.000000   0.000000   0.000000   0.000000
     24       0.000000   0.000000   0.000000   0.000000   0.000000   0.000000
     25       0.000000   0.000000   0.000000   0.000000   0.000000   0.000000
     26       0.000000   0.000000   0.000000   0.000000   0.000000   0.000000
     27       0.000000   0.000000   0.000000   0.000000   0.000000   0.000000
     28       0.000000   0.000000   0.000000   0.000000   0.000000   0.000000
     29       0.000000   0.000000   0.000000   0.000000   0.000000   0.000000
     30       0.000000   0.000000   0.000000   0.000000   0.000000   0.000000
     31       0.000000   0.000000   0.000000   0.000000   0.000000   0.000000
     32       0.000000   0.000000   0.000000   0.000000   0.000000   0.000000
     33       0.000000   0.000000   0.000000   0.000000   0.000000   0.000000
     34       0.000000   0.000000   0.000000   0.000000   0.000000   0.000000
     35       0.000000   0.000000   0.000000   0.000000   0.000000   0.000000
     36       0.000000   0.000000   0.000000   0.000000   0.000000   0.000000
     37       0.000000   0.000000   0.000000   0.000000   0.000000   0.000000
     38       0.000000   0.000000   0.000000   0.000000   0.000000   0.000000
     39       0.000000   0.000000   0.000000   0.000000   0.000000   0.000000
     40       0.000000   0.000000   0.000000   0.000000   0.000000   0.000000
     41       0.000000   0.000000   0.000000   0.000000   0.000000   0.000000
     42       0.000000   0.000000   0.000000   0.000000   0.000000   0.000000
     43       0.000000   0.000000   0.000000   0.000000   0.000000   0.000000
     44       0.000000   0.000000   0.000000   0.000000   0.000000   0.000000
     45       0.000000   0.000000   0.000000   0.000000   0.000000   0.000000
     46       0.000000   0.000000   0.000000   0.000000   0.000000   0.000000
     47       0.000000   0.000000   0.000000   0.000000   0.000000   0.000000
     48       0.000000   0.000000   0.000000   0.000000   0.000000   0.000000
     49       0.000000   0.000000   0.000000   0.000000   0.000000   0.000000
     50       0.000000   0.000000   0.000000   0.000000   0.000000   0.000000
     51       0.000000   0.000000   0.000000   0.000000   0.000000   0.000000
     52       0.000000   0.000000   0.000000   0.000000   0.000000   0.000000
     53       0.000000   0.000000   0.000000   0.000000   0.000000   0.000000
     54       0.000000   0.000000   0.000000   0.000000   0.000000   0.000000
     55       0.000000   0.000000   0.000000   0.000000   0.000000   0.000000
     56       0.000000   0.000000   0.000000   0.000000   0.000000   0.000000
     57       0.000000   0.000000   0.000000   0.000000   0.000000   0.000000
     58       0.000000   0.000000   0.000000   0.000000   0.000000   0.000000
     59       0.000000   0.000000   0.000000   0.000000   0.000000   0.000000
     60       0.000000   0.000000   0.000000   0.000000   0.000000   0.000000
     61       0.000000   0.000000   0.000000   0.000000   0.000000   0.000000
     62       0.000000   0.000000   0.000000   0.000000   0.000000   0.000000
     63       0.000000   0.000000   0.000000   0.000000   0.000000   0.000000
     64       0.000000   0.000000   0.000000   0.000000   0.000000   0.000000
     65       0.000000   0.000000   0.000000   0.000000   0.000000   0.000000
     66       0.000000   0.000000   0.000000   0.000000   0.000000   0.000000
     67       0.000000   0.000000   0.000000   0.000000   0.000000   0.000000
     68       0.000000   0.000000   0.000000   0.000000   0.000000   0.000000
     69       0.000000   0.000000   0.000000   0.000000   0.000000   0.000000
     70       0.000000   0.000000   0.000000   0.000000   0.000000   0.000000
     71       0.000000   0.000000   0.000000   0.000000   0.000000   0.000000
     72       0.000000   0.000000   0.000000   0.000000   0.000000   0.000000
     73       0.000000   0.000000   0.000000   0.000000   0.000000   0.000000
     74       0.000000   0.000000   0.000000   0.000000   0.000000   0.000000
     75       0.000000   0.000000   0.000000   0.000000   0.000000   0.000000
     76       0.000000   0.000000   0.000000   0.000000   0.000000   0.000000
     77       0.000000   0.000000   0.000000   0.000000   0.000000   0.000000
     78       0.000000   0.000000   0.000000   0.000000   0.000000   0.000000
     79       0.000000   0.000000   0.000000   0.000000   0.000000   0.000000
     80       0.000000   0.000000   0.000000   0.000000   0.000000   0.000000
     81       0.000000   0.000000   0.000000   0.000000   0.000000   0.000000
     82       0.000000   0.000000   0.000000   0.000000   0.000000   0.000000
     83       0.000000   0.000000   0.000000   0.000000   0.000000   0.000000
     84       0.000000   0.000000   0.000000   0.000000   0.000000   0.000000
     85       0.000000   0.000000   0.000000   0.000000   0.000000   0.000000
     86       0.000000   0.000000   0.000000   0.000000   0.000000   0.000000
     87       0.000000   0.000000   0.000000   0.000000   0.000000   0.000000
     88       0.000000   0.000000   0.000000   0.000000   0.000000   0.000000
     89       0.000000   0.000000   0.000000   0.000000   0.000000   0.000000
     90       0.000000   0.000000   0.000000   0.000000   0.000000   0.000000
     91       0.000000   0.000000   0.000000   0.000000   0.000000   0.000000
     92       0.000000   0.000000   0.000000   0.000000   0.000000   0.000000
     93       0.000000   0.000000   0.000000   0.000000   0.000000   0.000000
     94       0.000000   0.000000   0.000000   0.000000   0.000000   0.000000
     95       0.000000   0.000000   0.000000   0.000000   0.000000   0.000000
     96       0.000000   0.000000   0.000000   0.000000   0.000000   0.000000
     97       0.000000   0.000000   0.000000   0.000000   0.000000   0.000000
     98       0.000000   0.000000   0.000000   0.000000   0.000000   0.000000
     99       0.000000   0.000000   0.000000   0.000000   0.000000   0.000000
    100       0.000000   0.000000   0.000000   0.000000   0.000000   0.000000
    101       0.000000   0.000000   0.000000   0.000000   0.000000   0.000000
    102       0.000000   0.000000   0.000000   0.000000   0.000000   0.000000
    103       0.000000   0.000000   0.000000   0.000000   0.000000   0.000000
    104       0.000000   0.000000   0.000000   0.000000   0.000000   0.000000
    105       0.000000   0.000000   0.000000   0.000000   0.000000   0.000000
    106       0.000000   0.000000   0.000000   0.000000   0.000000   0.000000
    107       0.000000   0.000000   0.000000   0.000000   0.000000   0.000000
    108       0.000000   0.000000   0.000000   0.000000   0.000000   0.000000
    109       0.000000   0.000000   0.000000   0.000000   0.000000   0.000000
    110       0.000000   0.000000   0.000000   0.000000   0.000000   0.000000
    111       0.000000   0.000000   0.000000   0.000000   0.000000   0.000000
    112       0.000000   0.000000   0.000000   0.000000   0.000000   0.000000
    113       0.000000   0.000000   0.000000   0.000000   0.000000   0.000000
    114       0.000000   0.000000   0.000000   0.000000   0.000000   0.000000
    115       0.000000   0.000000   0.000000   0.000000   0.000000   0.000000
    116       0.000000   0.000000   0.000000   0.000000   0.000000   0.000000
    117       0.000000   0.000000   0.000000   0.000000   0.000000   0.000000
    118       0.000000   0.000000   0.000000   0.000000   0.000000   0.000000
    119       0.000000   0.000000   0.000000   0.000000   0.000000   0.000000
    120       0.000000   0.000000   0.000000   0.000000   0.000000   0.000000
    121       0.000000   0.000000   0.000000   0.000000   0.000000   0.000000
    122       0.000000   0.000000   0.000000   0.000000   0.000000   0.000000
    123       0.000000   0.000000   0.000000   0.000000   0.000000   0.000000
    124       0.000000   0.000000   0.000000   0.000000   0.000000   0.000000
    125       0.000000   0.000000   0.000000   0.000000   0.000000   0.000000
    126       0.000000   0.000000   0.000000   0.000000   0.000000   0.000000
    127       0.000000   0.000000   0.000000   0.000000   0.000000   0.000000
    128       0.000000   0.000000   0.000000   0.000000   0.000000   0.000000
    129       0.000000   0.000000   0.000000   0.000000   0.000000   0.000000
    130       0.000000   0.000000   0.000000   0.000000   0.000000   0.000000
    131       0.000000   0.000000   0.000000   0.000000   0.000000   0.000000
    132       0.000000   0.000000   0.000000   0.000000   0.000000   0.000000
    133       0.000000   0.000000   0.000000   0.000000   0.000000   0.000000
    134       0.000000   0.000000   0.000000   0.000000   0.000000   0.000000
    135       0.000000   0.000000   0.000000   0.000000   0.000000   0.000000
    136       0.000000   0.000000   0.000000   0.000000   0.000000   0.000000
    137       0.000000   0.000000   0.000000   0.000000   0.000000   0.000000
    138       0.000000   0.000000   0.000000   0.000000   0.000000   0.000000
    139       0.000000   0.000000   0.000000   0.000000   0.000000   0.000000
    140       0.000000   0.000000   0.000000   0.000000   0.000000   0.000000
    141       0.000000   0.000000   0.000000   0.000000   0.000000   0.000000
    142       0.000000   0.000000   0.000000   0.000000   0.000000   0.000000
    143       0.000000   0.000000   0.000000   0.000000   0.000000   0.000000
    144       0.000000   0.000000   0.000000   0.000000   0.000000   0.000000
    145       0.000000   0.000000   0.000000   0.000000   0.000000   0.000000
    146       0.000000   0.000000   0.000000   0.000000   0.000000   0.000000
    147       0.000000   0.000000   0.000000   0.000000   0.000000   0.000000
    148       0.000000   0.000000   0.000000   0.000000   0.000000   0.000000
    149       0.000000   0.000000   0.000000   0.000000   0.000000   0.000000
    150       0.000000   0.000000   0.000000   0.000000   0.000000   0.000000
    151       0.000000   0.000000   0.000000   0.000000   0.000000   0.000000
    152       0.000000   0.000000   0.000000   0.000000   0.000000   0.000000
    153       0.000000   0.000000   0.000000   0.000000   0.000000   0.000000
    154       0.000000   0.000000   0.000000   0.000000   0.000000   0.000000
    155       0.000000   0.000000   0.000000   0.000000   0.000000   0.000000
    156       0.000000   0.000000   0.000000   0.000000   0.000000   0.000000
    157       0.000000   0.000000   0.000000   0.000000   0.000000   0.000000
    158       0.000000   0.000000   0.000000   0.000000   0.000000   0.000000
    159       0.000000   0.000000   0.000000   0.000000   0.000000   0.000000
    160       0.000000   0.000000   0.000000   0.000000   0.000000   0.000000
    161       0.000000   0.000000   0.000000   0.000000   0.000000   0.000000
    162       0.000000   0.000000   0.000000   0.000000   0.000000   0.000000
    163       0.000000   0.000000   0.000000   0.000000   0.000000   0.000000
    164       0.000000   0.000000   0.000000   0.000000   0.000000   0.000000
    165       0.000000   0.000000   0.000000   0.000000   0.000000   0.000000
    166       0.000000   0.000000   0.000000   0.000000   0.000000   0.000000
    167       0.000000   0.000000   0.000000   0.000000   0.000000   0.000000
    168       0.000000   0.000000   0.000000   0.000000   0.000000   0.000000
    169       0.000000   0.000000   0.000000   0.000000   0.000000   0.000000
    170       0.000000   0.000000   0.000000   0.000000   0.000000   0.000000
    171       0.000000   0.000000   0.000000   0.000000   0.000000   0.000000
    172       0.000000   0.000000   0.000000   0.000000   0.000000   0.000000
    173       0.000000   0.000000   0.000000   0.000000   0.000000   0.000000
    174       0.000000   0.000000   0.000000   0.000000   0.000000   0.000000
    175       0.000000   0.000000   0.000000   0.000000   0.000000   0.000000
    176       0.000000   0.000000   0.000000   0.000000   0.000000   0.000000
    177       0.000000   0.000000   0.000000   0.000000   0.000000   0.000000
    178       0.000000   0.000000   0.000000   0.000000   0.000000   0.000000
    179       0.000000   0.000000   0.000000   0.000000   0.000000   0.000000
    180       0.000000   0.000000   0.000000   0.000000   0.000000   0.000000
    181       0.000000   0.000000   0.000000   0.000000   0.000000   0.000000
    182       0.000000   0.000000   0.000000   0.000000   0.000000   0.000000
    183       0.000000   0.000000   0.000000   0.000000   0.000000   0.000000
    184       0.000000   0.000000   0.000000   0.000000   0.000000   0.000000
    185       0.000000   0.000000   0.000000   0.000000   0.000000   0.000000
    186       0.000000   0.000000   0.000000   0.000000   0.000000   0.000000
    187       0.000000   0.000000   0.000000   0.000000   0.000000   0.000000
    188       0.000000   0.000000   0.000000   0.000000   0.000000   0.000000
    189       0.000000   0.000000   0.000000   0.000000   0.000000   0.000000
    190       0.000000   0.000000   0.000000   0.000000   0.000000   0.000000
    191       0.000000   0.000000   0.000000   0.000000   0.000000   0.000000
    192       0.000000   0.000000   0.000000   0.000000   0.000000   0.000000
    193       0.000000   0.000000   0.000000   0.000000   0.000000   0.000000
    194       0.000000   0.000000   0.000000   0.000000   0.000000   0.000000
    195       0.000000   0.000000   0.000000   0.000000   0.000000   0.000000
    196       0.000000   0.000000   0.000000   0.000000   0.000000   0.000000
    197       0.000000   0.000000   0.000000   0.000000   0.000000   0.000000
    198       0.000000   0.000000   0.000000   0.000000   0.000000   0.000000
    199       0.000000   0.000000   0.000000   0.000000   0.000000   0.000000
    200       0.000000   0.000000   0.000000   0.000000   0.000000   0.000000
    201       0.000000   0.000000   0.000000   0.000000   0.000000   0.000000
    202       0.000000   0.000000   0.000000   0.000000   0.000000   0.000000
    203       0.000000   0.000000   0.000000   0.000000   0.000000   0.000000
    204       0.000000   0.000000   0.000000   0.000000   0.000000   0.000000
    205       0.000000   0.000000   0.000000   0.000000   0.000000   0.000000
    206       0.000000   0.000000   0.000000   0.000000   0.000000   0.000000
    207       0.000000   0.000000   0.000000   0.000000   0.000000   0.000000
    208       0.000000   0.000000   0.000000   0.000000   0.000000   0.000000
    209       0.000000   0.000000   0.000000   0.000000   0.000000   0.000000
    210       0.000000   0.000000   0.000000   0.000000   0.000000   0.000000
    211       0.000000   0.000000   0.000000   0.000000   0.000000   0.000000
    212       0.000000   0.000000   0.000000   0.000000   0.000000   0.000000
    213       0.000000   0.000000   0.000000   0.000000   0.000000   0.000000
    214       0.000000   0.000000   0.000000   0.000000   0.000000   0.000000
    215       0.000000   0.000000   0.000000   0.000000   0.000000   0.000000
    216       0.000000   0.000000   0.000000   0.000000   0.000000   0.000000
    217       0.000000   0.000000   0.000000   0.000000   0.000000   0.000000
    218       0.000000   0.000000   0.000000   0.000000   0.000000   0.000000
    219       0.000000   0.000000   0.000000   0.000000   0.000000   0.000000
    220       0.000000   0.000000   0.000000   0.000000   0.000000   0.000000
    221       0.000000   0.000000   0.000000   0.000000   0.000000   0.000000
    222       0.000000   0.000000   0.000000   0.000000   0.000000   0.000000
    223       0.000000   0.000000   0.000000   0.000000   0.000000   0.000000
    224       0.000000   0.000000   0.000000   0.000000   0.000000   0.000000
    225       0.000000   0.000000   0.000000   0.000000   0.000000   0.000000
    226       0.000000   0.000000   0.000000   0.000000   0.000000   0.000000
    227       0.000000   0.000000   0.000000   0.000000   0.000000   0.000000
    228       0.000000   0.000000   0.000000   0.000000   0.000000   0.000000
    229       0.000000   0.000000   0.000000   0.000000   0.000000   0.000000
    230       0.000000   0.000000   0.000000   0.000000   0.000000   0.000000
    231       0.000000   0.000000   0.000000   0.000000   0.000000   0.000000
    232       0.000000   0.000000   0.000000   0.000000   0.000000   0.000000
    233       0.000000   0.000000   0.000000   0.000000   0.000000   0.000000
    234       0.000000   0.000000   0.000000   0.000000   0.000000   0.000000
    235       0.000000   0.000000   0.000000   0.000000   0.000000   0.000000
    236       0.000000   0.000000   0.000000   0.000000   0.000000   0.000000
    237       0.000000   0.000000   0.000000   0.000000   0.000000   0.000000
    238       0.000000   0.000000   0.000000   0.000000   0.000000   0.000000
    239       0.000000   0.000000   0.000000   0.000000   0.000000   0.000000
    240       0.000000   0.000000   0.000000   0.000000   0.000000   0.000000
    241       0.000000   0.000000   0.000000   0.000000   0.000000   0.000000
    242       0.000000   0.000000   0.000000   0.000000   0.000000   0.000000
    243       0.000000   0.000000   0.000000   0.000000   0.000000   0.000000
    244       0.000000   0.000000   0.000000   0.000000   0.000000   0.000000
    245       0.000000   0.000000   0.000000   0.000000   0.000000   0.000000
                  6          7          8          9         10         11    
      0      -0.025963  -0.016524  -0.028757  -0.035486  -0.007969  -0.008371
      1       0.006246  -0.034994  -0.027912  -0.013383  -0.010614   0.014944
      2       0.017595   0.038005   0.007648   0.031328   0.009856   0.016523
      3      -0.033715   0.025161  -0.045413  -0.059769   0.001015   0.074088
      4      -0.001214   0.005663  -0.040622  -0.036784  -0.002298   0.116603
      5       0.028455  -0.053182   0.058503   0.071749  -0.008849  -0.011036
      6      -0.046089   0.033957  -0.043526  -0.042331  -0.027837  -0.027874
      7       0.013070  -0.045738  -0.000178   0.036179  -0.003668   0.056572
      8       0.010764   0.049997   0.003315   0.021977   0.002292  -0.000416
      9      -0.041513  -0.002797  -0.009636  -0.012947  -0.002557  -0.033235
     10       0.008377   0.002840  -0.026488   0.005275  -0.023982   0.084424
     11       0.025047  -0.004367  -0.004922   0.000749   0.019458  -0.024150
     12      -0.032342   0.009266  -0.039517  -0.033249  -0.013935  -0.019079
     13       0.004794  -0.037319  -0.014368   0.003549  -0.011368   0.044393
     14       0.019102   0.033614   0.004037   0.022755   0.010525   0.003093
     15      -0.017556   0.004569  -0.039306  -0.018186  -0.003824  -0.031092
     16      -0.010856  -0.031400  -0.016002  -0.013011  -0.023182   0.056778
     17       0.033423   0.012121  -0.007963   0.009529   0.019422  -0.012864
     18      -0.021478   0.006961  -0.044150  -0.023174  -0.008254  -0.024831
     19      -0.028526  -0.034677  -0.015128  -0.024840  -0.031572   0.063820
     20       0.068881   0.034755  -0.035377   0.021007   0.023542   0.003106
     21       0.032408   0.013953  -0.069110  -0.007264   0.012410  -0.046823
     22      -0.029262  -0.065389   0.000439  -0.034707  -0.021964   0.017807
     23       0.011157  -0.015225   0.009271  -0.009619   0.017519  -0.041150
     24       0.060258   0.038784  -0.084045   0.003892   0.014050  -0.026184
     25      -0.068155  -0.087607   0.034953  -0.059605  -0.035414   0.005560
     26       0.034818   0.004060  -0.005293   0.001377   0.020621  -0.026192
     27       0.048114   0.053885  -0.074477   0.008014   0.004335   0.010509
     28      -0.081472  -0.075360   0.045437  -0.056949  -0.044874   0.038079
     29       0.072930   0.042291  -0.033651   0.027639   0.026147   0.013198
     30       0.104514   0.044599  -0.112043   0.010002   0.029136  -0.056176
     31      -0.089482  -0.125824   0.055892  -0.088369  -0.036074  -0.052656
     32       0.010871  -0.025158   0.015055  -0.020690   0.017467  -0.063118
     33       0.125253   0.062899  -0.123028   0.017781   0.029793  -0.041206
     34      -0.121164  -0.144868   0.083748  -0.109344  -0.047174  -0.064182
     35       0.029839  -0.009985   0.003034  -0.011972   0.019891  -0.051518
     36       0.120795   0.025116  -0.125456   0.004225   0.042805  -0.107378
     37      -0.071781  -0.141977   0.041391  -0.092173  -0.022915  -0.098337
     38      -0.037491  -0.073796   0.050533  -0.054133   0.011331  -0.115537
     39       0.154973   0.028539  -0.147334   0.007824   0.054455  -0.133193
     40      -0.088133  -0.172013   0.056876  -0.114780  -0.023071  -0.145418
     41      -0.056281  -0.096543   0.066297  -0.071449   0.008899  -0.144925
     42       0.093960   0.000795  -0.111463  -0.006505   0.042015  -0.126990
     43      -0.031894  -0.118725   0.006221  -0.066593  -0.008906  -0.084092
     44      -0.061285  -0.092845   0.065550  -0.065160   0.008363  -0.130003
     45       0.106616  -0.014497  -0.121866  -0.011138   0.052975  -0.167112
     46      -0.017790  -0.130885  -0.005222  -0.069427   0.001681  -0.119488
     47      -0.099046  -0.131213   0.093384  -0.091603   0.003476  -0.171109
     48       0.049425  -0.005092  -0.082728  -0.012667   0.026612  -0.097204
     49      -0.010900  -0.080570  -0.013774  -0.038217  -0.008646  -0.026298
     50      -0.037275  -0.063972   0.045047  -0.043123   0.011594  -0.093403
     51       0.027545  -0.025490  -0.070972  -0.023148   0.026042  -0.117389
     52       0.019830  -0.063134  -0.040841  -0.019540   0.002088  -0.017947
     53      -0.056188  -0.079635   0.057021  -0.052794   0.009412  -0.107421
     54      -0.055454   0.051079  -0.044221  -0.065730  -0.032017  -0.014681
     55       0.022409  -0.062836   0.001526   0.065741  -0.002871   0.038552
     56      -0.004648   0.076123   0.012872   0.030104  -0.014176  -0.005864
     57      -0.060903   0.063760  -0.025495  -0.132959   0.040132   0.023525
     58       0.019117  -0.054453  -0.004885   0.056237  -0.014669   0.042224
     59       0.002876   0.052875   0.078593  -0.032798   0.169115   0.037499
     60      -0.050640   0.042624   0.018258  -0.200713   0.199303   0.058863
     61       0.015955  -0.042202  -0.036390   0.074346  -0.090976   0.024514
     62       0.005411   0.046709   0.092289  -0.049155   0.212809   0.047451
     63      -0.067518   0.079946  -0.032797  -0.140940   0.014636   0.030495
     64       0.023792  -0.067520  -0.000266   0.077607  -0.010845   0.030956
     65      -0.003975   0.065454   0.069716  -0.004375   0.110124   0.029626
     66      -0.067961   0.079921  -0.046401  -0.108517  -0.035939   0.012153
     67       0.015977  -0.047826   0.020018   0.009125   0.055393   0.074831
     68       0.012723   0.030382   0.120876  -0.089418   0.314650   0.068421
     69      -0.039806   0.017772  -0.026251  -0.077698   0.038256  -0.002192
     70       0.029480  -0.071953  -0.045633   0.145285  -0.135955  -0.006323
     71      -0.019797   0.110967  -0.028370   0.078433  -0.153874  -0.039958
     72      -0.036195   0.010414  -0.026411  -0.056075   0.034284  -0.022681
     73       0.031180  -0.076784  -0.035011   0.138912  -0.105686  -0.006114
     74      -0.023408   0.125506  -0.088395   0.149322  -0.329848  -0.074409
     75      -0.045687   0.030370  -0.030855  -0.085788   0.022006   0.005133
     76       0.034600  -0.083552  -0.034432   0.150087  -0.103616  -0.016002
     77      -0.031127   0.132278  -0.008577   0.054122  -0.112976  -0.038634
     78      -0.027005  -0.010993  -0.009713  -0.097315   0.102455   0.018484
     79       0.027829  -0.062070  -0.102254   0.206310  -0.297599  -0.030321
     80      -0.015849   0.101760  -0.018284   0.066618  -0.119459  -0.031487
     81      -0.075419   0.091320  -0.077409  -0.016020  -0.166810  -0.052136
     82       0.025972  -0.080392   0.055454   0.036304   0.126921   0.058456
     83      -0.011807   0.091386  -0.002269   0.049377  -0.070037  -0.020491
     84      -0.084312   0.106165  -0.068513  -0.043910  -0.155160  -0.048120
     85       0.034802  -0.095447   0.046042   0.074061   0.108986   0.050445
     86      -0.025510   0.111934   0.008369   0.051858  -0.080622  -0.031717
     87      -0.068133   0.081260  -0.102081   0.043781  -0.228976  -0.070874
     88       0.028517  -0.086535   0.060350   0.041891   0.139734   0.058749
     89      -0.014440   0.106557  -0.054043   0.097497  -0.202358  -0.045401
     90      -0.089202   0.116603  -0.086357  -0.009944  -0.217946  -0.066988
     91       0.016098  -0.072106   0.102362  -0.030821   0.230509   0.078516
     92      -0.000736   0.066587   0.028262   0.013635   0.031782   0.004483
     93      -0.047246  -0.000487   0.001204  -0.007413  -0.001161  -0.017061
     94      -0.006932   0.003257  -0.036274   0.011936  -0.005405   0.021299
     95       0.049337  -0.006685  -0.023061  -0.013846   0.004205  -0.006503
     96      -0.069890  -0.003325   0.015498   0.015893   0.013025  -0.002333
     97      -0.006665   0.030824  -0.009591  -0.008955   0.002374  -0.034339
     98       0.050963  -0.012502  -0.029628  -0.011367   0.001303   0.004066
     99      -0.076797  -0.001154   0.026905   0.018150   0.014405   0.011962
    100      -0.010694   0.026456  -0.030385   0.010142   0.020789  -0.091788
    101       0.071746  -0.014558  -0.043840  -0.031682  -0.016389   0.012915
    102      -0.094424  -0.003318   0.037425   0.035632   0.025305   0.022257
    103      -0.007047   0.046622  -0.011695  -0.004336   0.025893  -0.134183
    104       0.073027  -0.018487  -0.048824  -0.030678  -0.018699   0.020405
    105      -0.059295   0.003804   0.025898  -0.001919   0.001876   0.013285
    106      -0.028456  -0.003365  -0.074834   0.048589   0.035353  -0.101035
    107       0.093387  -0.011715  -0.051708  -0.053954  -0.031627   0.014255
    108      -0.065249   0.005246   0.035338   0.000655   0.003325   0.024122
    109      -0.033763  -0.005936  -0.090423   0.063889   0.050872  -0.148347
    110       0.109957  -0.013188  -0.062234  -0.069730  -0.045107   0.021741
    111      -0.034414   0.006694   0.011590  -0.023609  -0.012397   0.001642
    112      -0.038512  -0.028569  -0.095458   0.061184   0.028020  -0.052134
    113       0.093220  -0.007100  -0.046361  -0.054541  -0.028889   0.006082
    114      -0.019315   0.010568   0.009940  -0.039038  -0.022781   0.002980
    115      -0.055941  -0.052454  -0.129479   0.087757   0.038138  -0.059386
    116       0.110382  -0.005291  -0.053127  -0.070892  -0.040932   0.006824
    117      -0.029504   0.004341  -0.000859  -0.025486  -0.013083  -0.013569
    118      -0.025577  -0.024511  -0.074482   0.040357   0.006167   0.009681
    119       0.071209  -0.004628  -0.032866  -0.033984  -0.010630  -0.003627
    120      -0.010757   0.007453  -0.010880  -0.042679  -0.022441  -0.024471
    121      -0.031329  -0.044215  -0.090116   0.049599  -0.001743   0.054257
    122       0.070862  -0.001279  -0.029222  -0.034325  -0.008314  -0.010868
    123      -0.084166  -0.007629   0.016129   0.039782   0.027391   0.001452
    124      -0.012250   0.063790   0.048897  -0.058686  -0.009104  -0.033576
    125       0.032668  -0.015424  -0.024107   0.014332   0.017956   0.009125
    126      -0.091274  -0.015545  -0.023212   0.076834   0.048547  -0.056030
    127      -0.013222   0.070596   0.067886  -0.074733  -0.014843  -0.020338
    128       0.008422   0.019485   0.023310  -0.014208   0.031755  -0.052657
    129      -0.084892  -0.003759  -0.034698   0.063982   0.014538  -0.105542
    130       0.000868   0.046791   0.046260  -0.056504  -0.014787   0.042838
    131      -0.000995   0.027370   0.037980  -0.018675   0.043201  -0.067041
    132      -0.097374  -0.025880  -0.026392   0.096306   0.076413  -0.034849
    133      -0.017836   0.092770   0.114102  -0.114221  -0.024056  -0.015351
    134       0.000410   0.006934   0.020060   0.009606   0.066394  -0.026438
    135      -0.098856  -0.023910  -0.042868   0.104065   0.071407  -0.072026
    136      -0.024420   0.079698   0.058860  -0.066709  -0.008221  -0.078107
    137       0.007164   0.048806   0.046603  -0.053387  -0.000886  -0.108393
    138      -0.103863  -0.009445   0.033858   0.061060   0.041175   0.027701
    139      -0.030952   0.100817   0.086524  -0.092234   0.001120  -0.115468
    140       0.044365  -0.027428  -0.041708   0.019845   0.010925   0.029482
    141      -0.108773  -0.017484   0.016894   0.086308   0.051835   0.007788
    142      -0.036235   0.106703   0.080455  -0.087929   0.009688  -0.165168
    143       0.045434  -0.005245  -0.021408  -0.017214   0.004873  -0.006711
    144      -0.112246  -0.012520   0.034650   0.076347   0.049260   0.029811
    145      -0.042160   0.129458   0.137141  -0.134445  -0.002577  -0.116088
    146       0.031380  -0.029544  -0.036729   0.038250   0.022023   0.032331
    147      -0.105765   0.001032   0.064727   0.035795   0.032810   0.064080
    148      -0.030283   0.097241   0.075902  -0.083544   0.003989  -0.128238
    149       0.064175  -0.056691  -0.080332   0.044144   0.001156   0.079122
    150      -0.074623  -0.000877   0.038936   0.008832   0.008729   0.034763
    151      -0.003193   0.057415   0.062924  -0.069808  -0.026059   0.031038
    152       0.027808  -0.044229  -0.052075   0.067459   0.030321   0.056819
    153      -0.049054  -0.022444  -0.004402   0.019443   0.008057   0.042563
    154       0.022679   0.012568   0.008963  -0.024314  -0.028075   0.110049
    155       0.009212  -0.021947  -0.017823   0.049788   0.031159   0.030450
    156      -0.074787   0.013417   0.078142  -0.025482  -0.009317   0.066058
    157      -0.000344   0.048071   0.043056  -0.053404  -0.019599   0.025839
    158       0.064861  -0.104619  -0.138271   0.130261   0.033963   0.133763
    159      -0.093425   0.011008   0.061462   0.009121   0.013605   0.023072
    160      -0.024107   0.108255   0.148401  -0.141270  -0.044173   0.004261
    161       0.006104  -0.029260  -0.024099   0.065296   0.035086   0.042902
    162      -0.024900   0.000166  -0.014128  -0.030507  -0.003718   0.031625
    163       0.004620   0.011087  -0.025515  -0.018544   0.000031   0.061045
    164       0.021622  -0.015945   0.028067   0.046881  -0.000851   0.004632
    165      -0.013654  -0.013873   0.049810   0.019298  -0.009303   0.013199
    166       0.011476   0.071033   0.002340   0.005974   0.013564   0.033449
    167       0.018127  -0.026636   0.011080   0.033403  -0.003089   0.013997
    168      -0.005391  -0.030999   0.089847   0.054170  -0.011379  -0.032192
    169       0.016732   0.097090   0.022005   0.025237   0.022405  -0.009674
    170       0.013698   0.019184  -0.016060   0.011939   0.008029   0.023850
    171      -0.007766  -0.039282   0.065882   0.035092  -0.007065  -0.049452
    172       0.015791   0.066473   0.009907   0.014994   0.019828  -0.020750
    173       0.012509   0.064999  -0.021974   0.008194   0.017607   0.023567
    174       0.005836  -0.037469   0.163460   0.115846  -0.019033  -0.055153
    175       0.023084   0.163352   0.058834   0.058690   0.034961  -0.037843
    176       0.010740   0.005256  -0.034360  -0.003965   0.006320   0.033309
    177       0.012274  -0.050531   0.196278   0.144444  -0.020801  -0.090839
    178       0.027157   0.184720   0.075232   0.074532   0.041993  -0.071525
    179       0.007382   0.041377  -0.055522  -0.020917   0.015301   0.040622
    180       0.008761  -0.028029   0.195790   0.141610  -0.024520  -0.033011
    181       0.024229   0.202107   0.075294   0.072496   0.038504  -0.023434
    182       0.012132  -0.054471  -0.025652   0.001661  -0.006727   0.033463
    183       0.017648  -0.033314   0.254925   0.191385  -0.030738  -0.051976
    184       0.029273   0.253838   0.105355   0.100045   0.047945  -0.046441
    185       0.009738  -0.065421  -0.040853  -0.011615  -0.007977   0.041335
    186       0.000499  -0.012169   0.153789   0.104680  -0.022077   0.013157
    187       0.019046   0.175133   0.053897   0.051491   0.030076   0.020331
    188       0.016495  -0.099934   0.001761   0.023547  -0.018027   0.023577
    189       0.002861  -0.005420   0.178880   0.124583  -0.026356   0.030371
    190       0.020003   0.204787   0.066397   0.062002   0.032856   0.031460
    191       0.017532  -0.145456   0.008723   0.027959  -0.028076   0.023660
    192      -0.010750  -0.005041   0.081019   0.043531  -0.014354   0.036377
    193       0.012618   0.109925   0.017534   0.018217   0.017694   0.049021
    194       0.019549  -0.086360   0.020468   0.039779  -0.016311   0.013755
    195      -0.017129   0.008237   0.050204   0.016716  -0.012624   0.070674
    196       0.008694   0.088042   0.003067   0.004154   0.010446   0.081959
    197       0.023050  -0.121879   0.041515   0.056665  -0.025075   0.006357
    198      -0.059150  -0.000982  -0.009774  -0.003711   0.007057  -0.044594
    199       0.021963   0.010069  -0.010315   0.003907  -0.030846   0.102061
    200       0.013063   0.002511   0.004042   0.010624   0.026180  -0.026305
    201       0.050247  -0.026871  -0.014250   0.009345   0.009692   0.059901
    202       0.081619   0.001765   0.046565  -0.067047  -0.027544   0.086188
    203      -0.003774   0.006696   0.050068  -0.021855  -0.014894  -0.056563
    204       0.048998  -0.020673  -0.014844   0.002951   0.008976   0.076589
    205       0.024618  -0.017543   0.004056  -0.025389  -0.014171   0.069201
    206      -0.029895   0.015353   0.031053  -0.021722  -0.011057  -0.020028
    207       0.075955  -0.026925   0.009125  -0.006997   0.000488   0.062724
    208       0.023797  -0.012261  -0.016507   0.000679   0.002954   0.008950
    209      -0.066549   0.021432   0.007144  -0.019746  -0.006991   0.025575
    210       0.095313  -0.044541   0.025222   0.005778   0.000496   0.022120
    211       0.132075   0.020987   0.052705  -0.078598  -0.033141  -0.020804
    212      -0.073056   0.016350   0.003510  -0.011447  -0.003994   0.022800
    213       0.087972  -0.052476   0.017758   0.024130   0.008446   0.001853
    214       0.219616   0.040254   0.123510  -0.160755  -0.076788   0.003661
    215      -0.049085   0.006986   0.019489  -0.007420  -0.006056  -0.012858
    216       0.122251  -0.052320   0.049856  -0.003580  -0.009223   0.007685
    217       0.136039   0.030035   0.035564  -0.059246  -0.016962  -0.078650
    218      -0.109352   0.022527  -0.020566  -0.008169   0.001273   0.066746
    219       0.136569  -0.066080   0.062328   0.006908  -0.009023  -0.024456
    220       0.222997   0.057156   0.091646  -0.124545  -0.046841  -0.101927
    221      -0.114543   0.018344  -0.023427  -0.001308   0.003763   0.064174
    222       0.129194  -0.042504   0.057963  -0.025605  -0.018833   0.034036
    223       0.032159   0.005375  -0.051582   0.041144   0.036515  -0.106343
    224      -0.139384   0.033626  -0.041095  -0.013318   0.003322   0.114143
    225       0.150306  -0.048596   0.077286  -0.033067  -0.026530   0.023119
    226       0.033952   0.013079  -0.065803   0.056746   0.049931  -0.151381
    227      -0.167583   0.038099  -0.059758  -0.010621   0.007301   0.148342
    228       0.108996  -0.024927   0.041715  -0.038232  -0.018739   0.074978
    229      -0.071842  -0.028371  -0.120420   0.120299   0.072364  -0.077731
    230      -0.133961   0.038784  -0.037770  -0.021407   0.000447   0.117404
    231       0.114746  -0.017159   0.048486  -0.056000  -0.026552   0.096227
    232      -0.151687  -0.047462  -0.188535   0.198843   0.114311  -0.101013
    233      -0.157422   0.047540  -0.053661  -0.025458   0.002044   0.154420
    234       0.082350  -0.017174   0.017100  -0.028770  -0.008945   0.089701
    235      -0.076006  -0.036966  -0.102482   0.099223   0.054978  -0.020655
    236      -0.097549   0.032520  -0.013736  -0.024563  -0.004732   0.073382
    237       0.067183  -0.003452   0.004570  -0.039020  -0.009131   0.122457
    238      -0.158840  -0.062843  -0.156588   0.161039   0.083409   0.001350
    239      -0.093666   0.036223  -0.011548  -0.030374  -0.006798   0.076181
    240       0.024365  -0.008161  -0.035789   0.003807   0.015249   0.107297
    241      -0.042446  -0.043335  -0.029647   0.000746  -0.012506   0.098720
    242      -0.029578   0.020608   0.029755  -0.024366  -0.010061  -0.016561
    243       0.009326  -0.004867  -0.046706   0.006824   0.018688   0.115119
    244      -0.034001  -0.037354  -0.022169  -0.018541  -0.018730   0.118297
    245      -0.008134   0.013250   0.044113  -0.020605  -0.012277  -0.036082
                 12         13         14         15         16         17    
      0       0.030226  -0.057061   0.054516   0.013094  -0.026164  -0.040228
      1       0.033430   0.039383   0.036999  -0.013682   0.018007  -0.030433
      2      -0.023907  -0.000754   0.007612   0.006228  -0.006341  -0.004790
      3      -0.012501  -0.062142  -0.015316   0.031172  -0.017357   0.011792
      4      -0.020214   0.043503  -0.048246   0.007707   0.033702   0.031392
      5      -0.010099   0.051718   0.030038  -0.011026   0.006126  -0.022119
      6       0.041388  -0.022281   0.060994   0.004184  -0.023185  -0.047439
      7       0.005496  -0.004431   0.010096   0.013888  -0.004827  -0.019180
      8      -0.016525   0.022213   0.017182  -0.002771   0.002354  -0.010984
      9       0.004032  -0.072775   0.026095   0.008004  -0.015023  -0.033919
     10       0.050801   0.067745   0.042100  -0.007503   0.000249  -0.037427
     11      -0.025493  -0.009709   0.018586   0.001885   0.007035  -0.008531
     12       0.032685  -0.060154   0.058222   0.013553  -0.027065  -0.043679
     13       0.023564   0.039754   0.020550  -0.004348   0.006517  -0.024598
     14      -0.019401   0.003422   0.017810   0.000606   0.001853  -0.009986
     15       0.017621  -0.071922   0.046820   0.015995  -0.021587  -0.037724
     16       0.041765   0.052949   0.034414  -0.005084  -0.002989  -0.034111
     17      -0.023237  -0.004103   0.020105   0.001434   0.006870  -0.008689
     18       0.029026  -0.073883   0.058203   0.018412  -0.026128  -0.042358
     19       0.057276   0.041175   0.051207   0.000072  -0.011933  -0.040236
     20      -0.015688   0.017539   0.023565   0.000299   0.011947  -0.008944
     21       0.005159  -0.023454   0.016816   0.009236  -0.001243  -0.019043
     22       0.022803   0.042631   0.017512  -0.004608   0.001928  -0.022847
     23      -0.036702  -0.019403   0.012027   0.002702   0.008655  -0.002182
     24       0.014587  -0.021803   0.059829  -0.036413   0.156123   0.035644
     25       0.017728  -0.018313   0.065860  -0.038183   0.128811   0.020378
     26      -0.030176  -0.009525   0.031997  -0.020839   0.088207   0.025550
     27       0.033868  -0.073846   0.126980  -0.060912   0.243809   0.049559
     28       0.034981  -0.068150   0.127775  -0.060353   0.208466   0.032825
     29      -0.011179   0.008126   0.059190  -0.038947   0.143862   0.037310
     30      -0.003268   0.055636   0.008403  -0.052172   0.205918   0.078886
     31      -0.012881  -0.010354   0.027754  -0.043768   0.157270   0.052877
     32      -0.049045  -0.017666   0.013473  -0.021627   0.098495   0.040695
     33       0.003715   0.057922   0.042158  -0.090477   0.337873   0.125949
     34      -0.018078  -0.059550   0.066354  -0.071839   0.265075   0.090509
     35      -0.043668  -0.007540   0.028314  -0.041270   0.164197   0.064281
     36      -0.031562   0.132879  -0.090210  -0.017901   0.087806   0.063090
     37      -0.038133   0.063507  -0.063277  -0.012437   0.049068   0.038389
     38      -0.075328  -0.036667  -0.026191   0.002928   0.025732   0.026822
     39      -0.047080   0.196014  -0.134401  -0.029247   0.125824   0.097849
     40      -0.062883   0.074162  -0.097321  -0.016172   0.070415   0.065030
     41      -0.090422  -0.041313  -0.042439   0.002385   0.033971   0.039529
     42      -0.040640   0.131818  -0.135045   0.032303  -0.083123   0.001762
     43      -0.032162   0.125175  -0.112154   0.024339  -0.088296  -0.010470
     44      -0.082030  -0.048279  -0.045634   0.028024  -0.057705  -0.003171
     45      -0.062890   0.192857  -0.213470   0.060885  -0.181060  -0.012716
     46      -0.051897   0.183421  -0.184069   0.050058  -0.176889  -0.023355
     47      -0.102520  -0.062242  -0.077481   0.047928  -0.117335  -0.015157
     48      -0.022399   0.052678  -0.080415   0.045176  -0.125553  -0.038697
     49      -0.001651   0.114412  -0.070798   0.027262  -0.109304  -0.040198
     50      -0.062893  -0.039912  -0.026297   0.027852  -0.065814  -0.017462
     51      -0.032019   0.055189  -0.119917   0.084435  -0.257650  -0.083089
     52       0.001983   0.167562  -0.112733   0.054535  -0.212443  -0.074446
     53      -0.069521  -0.047568  -0.043791   0.047798  -0.130951  -0.039456
     54       0.049740   0.037709   0.054205  -0.009869  -0.017907  -0.049692
     55      -0.005984  -0.072427   0.018316   0.031826  -0.011231  -0.017144
     56      -0.020495   0.063596   0.012988  -0.000403   0.000942  -0.013316
     57       0.074602   0.127908   0.058175  -0.032683  -0.008329  -0.063218
     58      -0.003673  -0.047027   0.012398   0.023816  -0.006702  -0.015061
     59       0.009954   0.080409   0.052699   0.004435  -0.007022  -0.047729
     60       0.102604   0.112242   0.089893  -0.028756  -0.007385  -0.084640
     61      -0.015621  -0.054251  -0.005924   0.019573   0.001019   0.002338
     62       0.017595   0.078566   0.061949   0.005787  -0.008152  -0.054880
     63       0.075125   0.181352   0.046236  -0.045741  -0.003565  -0.060476
     64      -0.008901  -0.093418   0.020402   0.037067  -0.013759  -0.016490
     65      -0.000678   0.114067   0.039712   0.000623  -0.010917  -0.043864
     66       0.062696   0.157373   0.039687  -0.039738  -0.006537  -0.052762
     67       0.014536   0.022907   0.018819   0.010281  -0.003955  -0.029127
     68       0.035497   0.062565   0.083382   0.009994  -0.008710  -0.069029
     69       0.057958  -0.013372   0.074653  -0.001132  -0.024360  -0.059843
     70      -0.038601  -0.169471  -0.001111   0.048716  -0.016139   0.010045
     71      -0.044289   0.082422  -0.019356  -0.003421   0.006574   0.010020
     72       0.049131  -0.070838   0.080503   0.015395  -0.030067  -0.057496
     73      -0.035615  -0.182198   0.007244   0.053969  -0.018442   0.004925
     74      -0.075210   0.059127  -0.056454  -0.005835   0.009958   0.042465
     75       0.060435   0.030208   0.066212  -0.012073  -0.019619  -0.058378
     76      -0.039905  -0.217765   0.011768   0.063319  -0.021960   0.005668
     77      -0.036224   0.125156  -0.013960  -0.004244   0.009025   0.000751
     78       0.068939  -0.035879   0.090849  -0.000242  -0.028321  -0.070052
     79      -0.064804  -0.182513  -0.036399   0.041837  -0.012191   0.039723
     80      -0.038433   0.077141  -0.011210  -0.002578   0.005096   0.004070
     81       0.025066   0.066719   0.024827  -0.010129  -0.013680  -0.028878
     82       0.007968  -0.082071   0.050522   0.046578  -0.020395  -0.039815
     83      -0.030212   0.074497   0.000420  -0.001491   0.003119  -0.004355
     84       0.029890   0.110245   0.017144  -0.021179  -0.002676  -0.022964
     85      -0.000042  -0.133309   0.059461   0.061783  -0.034192  -0.046395
     86      -0.036762   0.103937  -0.004653   0.000978   0.006596   0.000762
     87       0.009022   0.009068   0.027184   0.007018  -0.029275  -0.030883
     88       0.007541  -0.096580   0.057130   0.052585  -0.025025  -0.044154
     89      -0.048061   0.067612  -0.025695  -0.006914   0.004470   0.012628
     90       0.016686   0.102497   0.008256  -0.015938  -0.005575  -0.016237
     91       0.025271  -0.025258   0.058447   0.037205  -0.007055  -0.042494
     92      -0.013695   0.058771   0.022071   0.001022   0.000063  -0.019071
     93       0.003493  -0.056268   0.012280  -0.003495  -0.005272  -0.033952
     94       0.030505   0.038839   0.057120   0.017844  -0.006599  -0.013587
     95      -0.006097  -0.016655   0.039049   0.005456  -0.005405  -0.027762
     96       0.001728  -0.027808  -0.018317  -0.024846   0.014193  -0.031835
     97      -0.019077   0.013040   0.067122   0.042808  -0.001830   0.022724
     98       0.004714  -0.013678   0.039712   0.001783  -0.007918  -0.036467
     99       0.002439  -0.011789  -0.028011  -0.032562   0.021619  -0.031140
    100      -0.037089  -0.022406   0.065678   0.051605  -0.003335   0.033923
    101       0.018395  -0.026955   0.066443   0.015009  -0.025899  -0.047125
    102       0.002549   0.009279  -0.051017  -0.048267   0.035515  -0.029545
    103      -0.076463  -0.044662   0.070208   0.068132   0.000985   0.060591
    104       0.026360  -0.024812   0.068049   0.013415  -0.028388  -0.052700
    105       0.001932  -0.022653  -0.009998  -0.022054   0.012045  -0.033725
    106      -0.004539  -0.029624   0.060590   0.045443  -0.010898   0.018881
    107       0.022803  -0.042568   0.090658   0.028268  -0.040000  -0.053420
    108       0.001275  -0.009699  -0.018291  -0.028341   0.018052  -0.032661
    109      -0.018652  -0.058181   0.058163   0.052629  -0.011144   0.028966
    110       0.033623  -0.052050   0.110773   0.037583  -0.053163  -0.062290
    111       0.002911  -0.049695   0.017297  -0.004198  -0.005177  -0.037477
    112       0.045077  -0.002465   0.062550   0.032041  -0.020347  -0.011093
    113       0.013243  -0.045099   0.087703   0.028950  -0.036362  -0.047523
    114       0.002405  -0.059108   0.030878   0.003697  -0.012955  -0.039762
    115       0.073518  -0.008168   0.064224   0.030777  -0.030190  -0.024439
    116       0.016451  -0.058038   0.105555   0.039001  -0.047727  -0.052281
    117       0.003916  -0.065837   0.027837   0.004791  -0.012960  -0.037215
    118       0.060675   0.031043   0.062140   0.018346  -0.018685  -0.028413
    119      -0.000130  -0.031354   0.062149   0.017212  -0.018527  -0.035156
    120       0.002420  -0.084665   0.048858   0.018657  -0.022961  -0.037209
    121       0.100800   0.052368   0.060607   0.003916  -0.026310  -0.056241
    122      -0.007411  -0.033457   0.060561   0.018505  -0.015834  -0.029825
    123       0.000528  -0.010475  -0.034553  -0.036359   0.027742  -0.028910
    124      -0.040769   0.014850   0.058199   0.040832   0.005438   0.027526
    125       0.002786   0.007560   0.018332  -0.013076   0.009380  -0.032992
    126      -0.041554  -0.018246   0.018509   0.025865   0.023229   0.045766
    127      -0.032608   0.016710   0.041730   0.023631   0.008125   0.008433
    128      -0.060259  -0.003664   0.034724   0.026147   0.018394   0.030222
    129      -0.119158  -0.053735   0.038256   0.039399   0.024209   0.069660
    130       0.039429   0.040157   0.023450  -0.006868   0.002365  -0.041736
    131      -0.068556  -0.003047   0.036478   0.036317   0.020818   0.046456
    132      -0.000704   0.005124   0.018763   0.031577   0.021125   0.046682
    133      -0.040026   0.011169   0.015038  -0.000644   0.013814  -0.014836
    134      -0.009566   0.025321   0.034679   0.033092   0.015992   0.031468
    135      -0.042193  -0.008831   0.044805   0.059391   0.020504   0.083501
    136      -0.092408   0.000740   0.077015   0.067179   0.008908   0.066743
    137      -0.147752  -0.043549   0.040330   0.030693   0.024097   0.048725
    138       0.010548   0.019916  -0.074835  -0.071081   0.049962  -0.043892
    139      -0.117682  -0.006484   0.102506   0.109485   0.006132   0.118003
    140       0.025907   0.006502   0.014876  -0.026438   0.003077  -0.059322
    141      -0.003589   0.016158  -0.076140  -0.066357   0.054679  -0.027752
    142      -0.157080  -0.023997   0.127121   0.145606   0.004570   0.165706
    143      -0.005419  -0.011675   0.051778   0.016325  -0.007219  -0.019818
    144       0.008767   0.029050  -0.089064  -0.081117   0.059096  -0.043053
    145      -0.131497   0.001955   0.106995   0.120478   0.010101   0.133341
    146       0.022269   0.019899  -0.004865  -0.039880   0.016326  -0.057178
    147       0.032347   0.037376  -0.090417  -0.091523   0.053006  -0.070436
    148      -0.125492  -0.012549   0.108010   0.116776   0.005077   0.127537
    149       0.079107   0.011733  -0.006247  -0.067463  -0.003644  -0.122107
    150       0.023952  -0.011219  -0.058613  -0.069046   0.025686  -0.075287
    151       0.006603   0.030058   0.012523  -0.018573   0.009254  -0.045096
    152       0.041147   0.039948  -0.014025  -0.052659   0.022513  -0.066306
    153       0.061921  -0.025225  -0.041991  -0.069172   0.005533  -0.106521
    154       0.090657   0.049904  -0.016174  -0.074220   0.001305  -0.130128
    155       0.000064   0.040279  -0.012503  -0.035980   0.033500  -0.027398
    156       0.033661  -0.006117  -0.090780  -0.104082   0.031740  -0.112502
    157       0.010694   0.029377   0.022637  -0.009978   0.005832  -0.038860
    158       0.143362   0.054118  -0.028558  -0.101941   0.004891  -0.158419
    159      -0.004140  -0.001327  -0.065156  -0.063353   0.039537  -0.046639
    160      -0.050887   0.021573   0.000563  -0.011495   0.022501  -0.015599
    161       0.008110   0.050580  -0.021802  -0.046127   0.038297  -0.033540
    162       0.004144  -0.049863   0.013785   0.019848  -0.017083  -0.009546
    163       0.005440   0.031649  -0.006548  -0.001417   0.024377   0.002096
    164      -0.014652   0.026281   0.021079  -0.002999  -0.001196  -0.014719
    165       0.000394  -0.011965   0.014518   0.016475  -0.004487  -0.017382
    166       0.009032   0.006378  -0.008385  -0.002775   0.009995   0.006217
    167      -0.015080   0.026255   0.022091  -0.001935   0.000110  -0.015069
    168       0.018934   0.010626   0.088753  -0.114603  -0.074873   0.053235
    169       0.029587  -0.010090   0.048697  -0.111799  -0.066313   0.075667
    170      -0.016507  -0.015746  -0.006942   0.041900   0.006290  -0.028522
    171       0.037577  -0.008969   0.142103  -0.209969  -0.133630   0.116277
    172       0.042229  -0.005784   0.095984  -0.190954  -0.103906   0.121624
    173      -0.017660  -0.046202  -0.029808   0.073395   0.005918  -0.037959
    174       0.012221   0.061867   0.095178  -0.126653  -0.074304   0.044898
    175       0.033073  -0.031361   0.043347  -0.119376  -0.096951   0.087276
    176      -0.016291  -0.018286  -0.006671   0.045273   0.012784  -0.029896
    177       0.026549   0.081052   0.155841  -0.235937  -0.133949   0.104998
    178       0.048996  -0.044023   0.088809  -0.208729  -0.160155   0.145252
    179      -0.016827  -0.052782  -0.030857   0.081500   0.018204  -0.041057
    180      -0.012692   0.089367   0.023521   0.002828   0.002579  -0.042282
    181       0.016169  -0.035840  -0.020721  -0.010407  -0.046017   0.022374
    182      -0.015170   0.022762   0.024651   0.000960   0.011599  -0.015448
    183      -0.017720   0.130370   0.027328  -0.003483   0.003629  -0.051864
    184       0.018769  -0.050831  -0.025174  -0.013445  -0.068513   0.027832
    185      -0.015063   0.020336   0.025084   0.002617   0.016557  -0.015369
    186      -0.031395   0.064877  -0.053829   0.141835   0.078750  -0.118215
    187      -0.004317  -0.021021  -0.080192   0.104552   0.034807  -0.050965
    188      -0.013921   0.065968   0.055125  -0.045734   0.003779  -0.000416
    189      -0.050972   0.085976  -0.111290   0.246699   0.141251  -0.189029
    190      -0.017545  -0.024803  -0.131066   0.192038   0.076145  -0.103458
    191      -0.013012   0.097696   0.079337  -0.080364   0.002698   0.011090
    192      -0.024678   0.014301  -0.056061   0.142525   0.071383  -0.100783
    193      -0.007980   0.000365  -0.072515   0.104245   0.060437  -0.055766
    194      -0.013934   0.068073   0.053609  -0.046047  -0.001338  -0.001358
    195      -0.038582  -0.003637  -0.113598   0.244482   0.125189  -0.155925
    196      -0.024024   0.014913  -0.115849   0.188874   0.119946  -0.110908
    197      -0.013414   0.102066   0.077235  -0.081029  -0.005723   0.008926
    198       0.000532  -0.057899   0.025082   0.009474  -0.007137  -0.018436
    199       0.046587   0.053246   0.028796  -0.016189  -0.003595  -0.053779
    200      -0.031919  -0.000641   0.010520  -0.001212   0.014175   0.000073
    201      -0.069577  -0.024848  -0.024332  -0.000177  -0.022513   0.072489
    202      -0.022412   0.034455  -0.025175  -0.018603  -0.010521   0.036817
    203       0.245735  -0.044517  -0.095507   0.028511   0.010280   0.064870
    204      -0.103623  -0.022914  -0.021879  -0.005997  -0.023931   0.069555
    205       0.003059   0.029676  -0.026322  -0.016611  -0.015596   0.035640
    206       0.167160  -0.041693  -0.090839   0.013487   0.004147   0.058410
    207      -0.042159  -0.017935  -0.023349   0.010028  -0.019769   0.081565
    208       0.007725  -0.007304  -0.048879  -0.035738  -0.007698   0.007994
    209       0.082240  -0.033633  -0.080888  -0.000300  -0.005387   0.055918
    210       0.082091  -0.009147  -0.022393   0.050220  -0.011096   0.111036
    211      -0.024016  -0.068630  -0.105719  -0.112507   0.007240  -0.092677
    212       0.101698  -0.027445  -0.076382   0.011461  -0.005635   0.068905
    213       0.123513  -0.007996  -0.022192   0.064964  -0.007620   0.122759
    214      -0.041030  -0.081928  -0.126941  -0.148009   0.008448  -0.136511
    215       0.190715  -0.030352  -0.084792   0.030682   0.002854   0.077185
    216       0.156205  -0.000256  -0.019956   0.074299  -0.007073   0.127451
    217      -0.036285  -0.116538  -0.142064  -0.151725   0.021444  -0.145687
    218       0.012126  -0.018093  -0.063851  -0.002069  -0.017042   0.071472
    219       0.254736   0.009214  -0.015125   0.110109  -0.000412   0.153446
    220      -0.065201  -0.169013  -0.192225  -0.220959   0.034628  -0.236458
    221       0.028454  -0.012420  -0.059048   0.008718  -0.017196   0.082685
    222       0.104020  -0.002544  -0.022201   0.053584  -0.011630   0.111061
    223      -0.013634  -0.098787  -0.115664  -0.104245   0.019279  -0.084888
    224      -0.096121  -0.015552  -0.057320  -0.028184  -0.028359   0.061034
    225       0.160724   0.004473  -0.020253   0.071605  -0.008713   0.123339
    226      -0.025673  -0.136642  -0.144328  -0.135437   0.030812  -0.126748
    227      -0.164176  -0.007705  -0.046973  -0.037582  -0.037260   0.063738
    228      -0.021563  -0.012768  -0.025610   0.010276  -0.019896   0.078683
    229       0.023434  -0.034073  -0.053041  -0.018381   0.002487   0.026712
    230      -0.116170  -0.022229  -0.062919  -0.041045  -0.028102   0.047535
    231      -0.063686  -0.014489  -0.027240  -0.006663  -0.023453   0.064773
    232       0.043110  -0.019847  -0.031215   0.020637   0.000744   0.075856
    233      -0.201963  -0.019602  -0.056574  -0.061381  -0.036862   0.038519
    234      -0.094651  -0.020443  -0.026383  -0.011146  -0.024173   0.065208
    235       0.033701   0.009855  -0.021854   0.012689  -0.010600   0.068977
    236      -0.025857  -0.031257  -0.075065  -0.026610  -0.016668   0.045890
    237      -0.192441  -0.028777  -0.029885  -0.044747  -0.031334   0.042281
    238       0.060267   0.057496   0.022511   0.074326  -0.022303   0.150241
    239      -0.040771  -0.035843  -0.078806  -0.035551  -0.016743   0.036896
    240      -0.191060  -0.023836  -0.017149  -0.023262  -0.028230   0.056711
    241       0.026801   0.052275  -0.008944  -0.000799  -0.025981   0.049265
    242       0.146641  -0.043785  -0.089865   0.009034   0.004668   0.052044
    243      -0.210891  -0.026379  -0.020037  -0.027902  -0.031040   0.057147
    244       0.018920   0.061213   0.000329   0.006303  -0.017783   0.042065
    245       0.179451  -0.044738  -0.094745   0.011455   0.005272   0.060028
                 18         19         20         21         22         23    
      0      -0.023085  -0.012122  -0.067460  -0.007131   0.041932   0.054649
      1      -0.046088  -0.000513   0.115413   0.013511   0.006029  -0.140859
      2       0.011165  -0.003936  -0.039355  -0.031805   0.025714   0.051068
      3      -0.012863   0.002042  -0.023338  -0.013805  -0.125962   0.303696
      4      -0.034756   0.018221   0.187171   0.005421  -0.201116   0.135859
      5       0.000446  -0.006111  -0.013744  -0.036773   0.136286  -0.148678
      6       0.035693   0.010150  -0.016684   0.027832   0.007234  -0.033058
      7       0.031035   0.016743   0.035256   0.002276   0.005227   0.000133
      8       0.013023  -0.000933  -0.007872  -0.014197   0.006142   0.007183
      9       0.028787  -0.004793  -0.008858   0.011209  -0.004254  -0.058187
     10      -0.013930   0.007115   0.025411  -0.030457   0.052629  -0.002230
     11      -0.061746  -0.022368   0.010014   0.004953  -0.016722   0.020440
     12       0.009641  -0.001394  -0.043991   0.011339   0.015554   0.008535
     13      -0.011687   0.007910   0.075346   0.000775   0.019034  -0.063077
     14      -0.013932  -0.010924  -0.019920  -0.025231   0.013150   0.025761
     15       0.016532   0.000114  -0.018982   0.016943  -0.011683  -0.031036
     16      -0.016559   0.006913   0.047465  -0.001729   0.044758  -0.020725
     17      -0.058417  -0.022249  -0.000936  -0.013442  -0.011667   0.026745
     18       0.013390   0.001006  -0.038718   0.017211  -0.003980  -0.002703
     19      -0.017003   0.005501   0.012367   0.006287   0.062314   0.029901
     20      -0.071473  -0.020905   0.000438  -0.027629  -0.021511   0.043136
     21      -0.001309  -0.003983   0.001484   0.017387  -0.020455  -0.037884
     22      -0.005690   0.008836   0.050717   0.007283   0.031188  -0.034384
     23      -0.047687  -0.021290  -0.001534  -0.005119  -0.024877   0.019185
     24       0.017303  -0.000343  -0.019999   0.015898   0.000159  -0.022121
     25       0.051346   0.021104   0.010812   0.000639   0.025209  -0.042779
     26      -0.044967  -0.021176  -0.008986  -0.005766  -0.011925   0.030468
     27       0.026578   0.001730  -0.020190   0.020732  -0.001470  -0.035722
     28       0.061386   0.023327   0.009880   0.004850   0.023100  -0.056467
     29      -0.068402  -0.026349   0.004922   0.000589   0.005551   0.039739
     30       0.030791   0.003507  -0.052757   0.004236   0.028732   0.025664
     31       0.103551   0.033016  -0.040202  -0.016977   0.022106  -0.021900
     32      -0.010868  -0.013574  -0.039865  -0.015948  -0.019279   0.037649
     33       0.051446   0.008208  -0.076101   0.000878   0.049349   0.041393
     34       0.153776   0.043574  -0.079101  -0.025056   0.017023  -0.024854
     35      -0.006503  -0.012430  -0.048016  -0.016675  -0.005203   0.048344
     36       0.022617   0.003045  -0.060637  -0.005605   0.032427   0.058114
     37       0.094045   0.032216  -0.046517  -0.025712   0.026924   0.008563
     38       0.018778  -0.007104  -0.062788  -0.025450  -0.043224   0.035226
     39       0.036757   0.007267  -0.091449  -0.017458   0.055055   0.100838
     40       0.135949   0.042094  -0.090694  -0.040369   0.026908   0.031952
     41       0.046774  -0.000666  -0.089126  -0.033894  -0.047692   0.043994
     42      -0.004711  -0.002923  -0.028643  -0.000403   0.007018   0.036060
     43       0.029265   0.018040   0.004200  -0.015510   0.030400   0.010540
     44       0.012870  -0.008468  -0.051195  -0.023917  -0.060017   0.021028
     45      -0.013668  -0.004050  -0.032335  -0.007286   0.008371   0.060730
     46       0.019527   0.016670   0.001653  -0.021526   0.032765   0.033968
     47       0.036134  -0.002985  -0.067661  -0.031579  -0.078266   0.017003
     48      -0.015485  -0.006394   0.001787   0.010542  -0.019637  -0.014068
     49      -0.019134   0.006686   0.052634   0.000911   0.033631  -0.012757
     50      -0.021261  -0.016081  -0.020973  -0.013466  -0.050939   0.013622
     51      -0.030182  -0.009657   0.016596   0.010425  -0.038206  -0.023754
     52      -0.062856  -0.002488   0.083960   0.005862   0.042757  -0.005139
     53      -0.023022  -0.016598  -0.016857  -0.014349  -0.064089   0.005989
     54       0.027272   0.011246   0.004941   0.016751   0.018057  -0.046696
     55       0.055389   0.020754   0.009485   0.027469  -0.021942   0.028744
     56       0.102728   0.029328  -0.006029   0.035286  -0.057361   0.055797
     57       0.012756   0.015615   0.056477  -0.003191   0.034449  -0.092427
     58       0.035534   0.016163   0.026784   0.015161  -0.014060   0.012412
     59       0.186952   0.062576  -0.010789   0.071768  -0.076432   0.070915
     60       0.013862   0.020558   0.064364   0.006029   0.008418  -0.072413
     61      -0.024483  -0.005215   0.039433  -0.007456  -0.011902   0.006703
     62       0.196353   0.066800  -0.011340   0.076662  -0.080895   0.074780
     63       0.007560   0.017235   0.081462  -0.015585   0.048315  -0.118764
     64       0.058951   0.019894  -0.003425   0.032370  -0.023839   0.037380
     65       0.227630   0.075588  -0.014962   0.079061  -0.062244   0.058893
     66       0.011236   0.014754   0.064570  -0.011436   0.048802  -0.109628
     67       0.062951   0.032538   0.057396   0.015769  -0.008721  -0.010812
     68       0.199934   0.070376  -0.010974   0.084471  -0.096617   0.088694
     69       0.008709   0.004093  -0.017190   0.005691   0.047320  -0.049816
     70       0.003758  -0.005523  -0.030891   0.012711  -0.010909   0.054837
     71       0.103083   0.026782   0.003176   0.042730  -0.088117   0.070446
     72       0.023630   0.003494  -0.045907   0.027121   0.023457  -0.022115
     73       0.018819  -0.001414  -0.038413   0.024447  -0.021184   0.061992
     74       0.042652   0.002727  -0.001420   0.011785  -0.069024   0.074837
     75       0.005894   0.006337   0.003760  -0.002543   0.051997  -0.063619
     76       0.023450  -0.002932  -0.055446   0.033705  -0.030248   0.075811
     77       0.165751   0.048948   0.018808   0.081458  -0.139787   0.079014
     78      -0.016496  -0.002823  -0.027559  -0.014557   0.086734  -0.061106
     79      -0.067225  -0.031172  -0.030156  -0.029196   0.024251   0.049321
     80       0.102022   0.027087   0.000323   0.040372  -0.079181   0.066531
     81       0.061833   0.021092   0.013785   0.048659  -0.036722  -0.015164
     82       0.150782   0.053518  -0.009509   0.082090  -0.067051   0.076726
     83       0.108699   0.030473  -0.002044   0.042986  -0.074612   0.064962
     84       0.024194   0.004235   0.034825   0.023620  -0.035016  -0.033232
     85       0.210555   0.078752  -0.036173   0.122932  -0.080807   0.108117
     86       0.152516   0.043099   0.004083   0.076711  -0.126151   0.097856
     87       0.130635   0.051022  -0.015105   0.099302  -0.056331   0.022721
     88       0.177918   0.064120  -0.018662   0.100156  -0.076494   0.091324
     89       0.072645   0.020103   0.002848   0.025525  -0.056890   0.046727
     90       0.054867   0.016044   0.029591   0.050062  -0.059993  -0.011295
     91       0.125068   0.037206   0.012629   0.062143  -0.078284   0.067388
     92       0.103644   0.028306  -0.010188   0.032091  -0.052979   0.056518
     93       0.017142  -0.016127   0.004182   0.012457   0.008101  -0.054054
     94      -0.032838   0.049672  -0.015328  -0.034935   0.020616   0.002458
     95      -0.034730  -0.033118   0.017115   0.010829  -0.014129   0.011885
     96      -0.030247  -0.019168  -0.002629   0.013773   0.006124  -0.021661
     97      -0.040841   0.053234   0.005779  -0.060506   0.007156  -0.005815
     98      -0.030045  -0.033300   0.012656   0.016825  -0.012993   0.011122
     99      -0.045375  -0.035098   0.003674   0.018635   0.014038  -0.003947
    100      -0.050186   0.123293  -0.028695  -0.082365  -0.039145  -0.034072
    101       0.015001  -0.046510   0.022710   0.021959   0.002186  -0.012138
    102      -0.079251  -0.036998  -0.003574   0.023047   0.011674   0.022118
    103      -0.054846   0.136211  -0.008670  -0.105091  -0.050429  -0.050171
    104       0.019826  -0.049011   0.019455   0.025873   0.004849  -0.011855
    105      -0.018158  -0.044551   0.019678   0.018622   0.025541  -0.019235
    106      -0.054024   0.167719  -0.093142  -0.072864  -0.079686  -0.042025
    107       0.052074  -0.055088   0.036739   0.024010   0.013011  -0.033211
    108      -0.031182  -0.055557   0.024359   0.021187   0.033361  -0.004873
    109      -0.059958   0.217098  -0.118857  -0.090834  -0.121131  -0.066477
    110       0.084466  -0.063068   0.043126   0.030185   0.023165  -0.048724
    111       0.028190  -0.039452   0.030763   0.013796   0.027472  -0.055361
    112      -0.051631   0.144212  -0.123952  -0.033605  -0.061913  -0.010551
    113       0.047039  -0.051590   0.041895   0.017504   0.009261  -0.035654
    114       0.053912  -0.047856   0.046740   0.012495   0.037614  -0.071807
    115      -0.057834   0.178076  -0.183487  -0.020538  -0.091428  -0.005790
    116       0.079417  -0.057980   0.054589   0.017599   0.018452  -0.056264
    117       0.044008  -0.026815   0.021380   0.010275   0.016292  -0.071656
    118      -0.042136   0.088308  -0.079662  -0.014548  -0.005759   0.014271
    119       0.001806  -0.041111   0.030774   0.011811  -0.006304  -0.011493
    120       0.074346  -0.025906   0.030371   0.006658   0.017483  -0.095618
    121      -0.041874   0.075101  -0.100783   0.010643   0.008750   0.039659
    122      -0.001186  -0.038939   0.033893   0.007636  -0.009035  -0.013439
    123      -0.067099  -0.000078  -0.005281   0.020960  -0.001015  -0.003229
    124      -0.041033  -0.045504   0.013923  -0.073157   0.001646   0.030263
    125      -0.075719  -0.015793   0.008835   0.028930  -0.023634   0.035695
    126      -0.098794   0.099039   0.092279   0.130583   0.070839  -0.045594
    127      -0.034562  -0.083090  -0.013761  -0.098978  -0.021121   0.046850
    128      -0.113715  -0.039575   0.063856   0.125309   0.001510   0.047264
    129      -0.182718   0.114662   0.158366   0.241533   0.175644  -0.064751
    130       0.021685  -0.086503  -0.068686  -0.191640  -0.075424   0.054075
    131      -0.111536  -0.042712   0.066681   0.131884  -0.009255   0.049773
    132      -0.047147   0.114814   0.073602   0.085650   0.019224  -0.042025
    133      -0.030617  -0.147307  -0.052822  -0.110976  -0.050384   0.073947
    134      -0.050105  -0.021055   0.040447   0.069374  -0.062758   0.051907
    135      -0.090195   0.145120   0.130587   0.152994   0.079049  -0.061793
    136      -0.080857  -0.037883   0.063788   0.004310   0.046651   0.023818
    137      -0.196535  -0.061395   0.108601   0.233227   0.085463   0.044334
    138      -0.109050  -0.008298  -0.030736   0.001110  -0.027318   0.037347
    139      -0.075167  -0.060846   0.110203   0.061707   0.061438   0.027008
    140      -0.053299  -0.008444  -0.016019  -0.009796  -0.036696   0.026151
    141      -0.136049   0.046108  -0.016175   0.033884  -0.014549   0.024130
    142      -0.098295  -0.019952   0.162302   0.140562   0.099968   0.004876
    143      -0.039561  -0.043107   0.031783   0.043862  -0.005032   0.017555
    144      -0.132317   0.006575  -0.034032   0.005761  -0.031096   0.046923
    145      -0.073035  -0.148360   0.124654   0.068053   0.061238   0.062657
    146      -0.086286   0.005858  -0.019691  -0.002998  -0.042072   0.042318
    147      -0.090436  -0.084288  -0.060547  -0.051936  -0.054564   0.072083
    148      -0.081769  -0.034617   0.121080   0.080909   0.071343   0.014973
    149      -0.019294   0.018682  -0.080537  -0.099867  -0.074772   0.012329
    150      -0.037994  -0.078675  -0.063893  -0.065502  -0.043028   0.021365
    151      -0.015033  -0.115954  -0.072511  -0.197642  -0.057132   0.063975
    152      -0.095896   0.035895  -0.022096  -0.009373  -0.042155   0.043926
    153       0.017185  -0.032326  -0.118317  -0.177111  -0.097207  -0.015442
    154       0.036122  -0.071180  -0.175804  -0.382087  -0.133235   0.046989
    155      -0.134245   0.003156   0.032728   0.093730   0.004761   0.063837
    156      -0.030906  -0.177786  -0.106960  -0.119796  -0.068819   0.062643
    157      -0.012022  -0.074676  -0.066292  -0.195164  -0.055266   0.046504
    158      -0.022599   0.132395  -0.142696  -0.234555  -0.139971   0.000423
    159      -0.080292  -0.090589  -0.018797   0.022157  -0.002014   0.040419
    160      -0.049030  -0.258771  -0.030950  -0.103354  -0.017570   0.121326
    161      -0.143605   0.017829   0.029080   0.090606   0.004442   0.066901
    162      -0.016689  -0.003706  -0.038900  -0.014640  -0.038500   0.170458
    163      -0.038779   0.007416   0.136994   0.006835  -0.105964   0.031361
    164       0.003098  -0.005940  -0.029258  -0.035559   0.089080  -0.049727
    165      -0.015243  -0.002798  -0.017789  -0.011561  -0.030921   0.120642
    166      -0.024842   0.005066   0.083275  -0.002715  -0.061432   0.020382
    167      -0.000387  -0.005620  -0.019875  -0.035687   0.080056  -0.038576
    168      -0.012519  -0.000485  -0.002589  -0.006826  -0.046775   0.119098
    169      -0.012756   0.005526   0.043441  -0.012877  -0.029707   0.031754
    170       0.008166  -0.007910  -0.076326  -0.051205   0.128014  -0.022562
    171      -0.017417  -0.000298  -0.008352  -0.014250  -0.059355   0.172784
    172      -0.022776   0.006559   0.070417  -0.010436  -0.067211   0.067667
    173       0.020499  -0.009495  -0.130780  -0.063549   0.178576  -0.023535
    174      -0.002102   0.001999   0.021295   0.007910  -0.046980   0.045727
    175       0.014141   0.004955  -0.034540  -0.025616   0.053487  -0.006481
    176       0.000807  -0.008185  -0.063278  -0.051236   0.111883  -0.004366
    177       0.000846   0.004239   0.034306   0.011843  -0.062291   0.047078
    178       0.024797   0.005644  -0.067482  -0.033009   0.077203   0.004932
    179       0.008009  -0.010060  -0.110866  -0.063048   0.152871   0.005579
    180       0.005540   0.001540   0.026224   0.017306  -0.020368  -0.038893
    181       0.028317   0.003439  -0.072066  -0.027691   0.109402  -0.066231
    182      -0.015783  -0.005945   0.010545  -0.036392   0.042387   0.003567
    183       0.015231   0.003373   0.041102   0.028902  -0.010499  -0.110415
    184       0.050102   0.002857  -0.133504  -0.036120   0.177635  -0.105807
    185      -0.022036  -0.006082   0.022192  -0.036164   0.025775   0.022500
    186       0.001142  -0.001265   0.011375   0.011786  -0.005318  -0.032266
    187       0.014722   0.002628  -0.031044  -0.018496   0.077386  -0.075157
    188      -0.024178  -0.003483   0.068557  -0.020867  -0.006982  -0.012539
    189       0.006829  -0.001819   0.014930   0.019652   0.015139  -0.098134
    190       0.025501   0.001266  -0.060554  -0.020513   0.122204  -0.121900
    191      -0.036954  -0.001650   0.126301  -0.007836  -0.064109  -0.005784
    192      -0.009359  -0.003131  -0.009654  -0.003303  -0.014820   0.056393
    193      -0.012138   0.003690   0.048665  -0.005917  -0.013459  -0.024900
    194      -0.016485  -0.003445   0.052736  -0.021603   0.015572  -0.036566
    195      -0.011041  -0.004998  -0.023405  -0.006813  -0.001709   0.059846
    196      -0.021972   0.003262   0.081974   0.001716  -0.038921  -0.033511
    197      -0.023852  -0.001673   0.100002  -0.010390  -0.023366  -0.048953
    198       0.005979   0.009639   0.003928   0.047112   0.008928  -0.062734
    199       0.008679  -0.014134  -0.006009  -0.111814   0.037101   0.002081
    200      -0.074492  -0.017923   0.008379   0.002500  -0.009537   0.017928
    201       0.039314   0.013991   0.064338  -0.058590   0.074863  -0.006351
    202      -0.067836  -0.065852  -0.248002   0.159194  -0.258702  -0.257674
    203      -0.008112   0.031175   0.051177  -0.000843   0.024399   0.012477
    204       0.033575   0.013210   0.045217  -0.053994   0.019162  -0.052300
    205      -0.027524  -0.061966  -0.159976   0.124753   0.019418  -0.011971
    206      -0.006257   0.031647   0.036089  -0.001238  -0.008879  -0.014607
    207       0.022549   0.014815   0.035972  -0.042387   0.011803  -0.053929
    208      -0.003907  -0.067398  -0.097461   0.089309   0.030796   0.002567
    209      -0.000830   0.033460   0.022782  -0.002495  -0.002557  -0.021905
    210       0.018189  -0.016437   0.033468  -0.036697  -0.010519  -0.030786
    211      -0.029494   0.062945  -0.048194   0.085521   0.064015   0.033104
    212       0.001062   0.018801   0.018458  -0.002062  -0.008289  -0.022959
    213       0.025841  -0.038026   0.048183  -0.044486  -0.023797  -0.029176
    214      -0.070482   0.153804  -0.097565   0.120309   0.098962   0.067279
    215       0.000089   0.008464   0.029780  -0.005683  -0.024068  -0.002605
    216       0.004237  -0.021455   0.007331  -0.021339  -0.020179  -0.007660
    217      -0.000252   0.077364   0.078817   0.031675   0.061696   0.030092
    218       0.006331   0.018710  -0.002956   0.001375   0.004992  -0.050688
    219       0.000038  -0.051400   0.001458  -0.017376  -0.043819   0.012067
    220      -0.020630   0.191191   0.129457   0.029067   0.103593   0.067284
    221       0.007405   0.005098  -0.007995   0.002164  -0.001785  -0.050965
    222      -0.005309   0.012588  -0.013268  -0.009631   0.001973  -0.007529
    223       0.056738  -0.058406   0.147437  -0.023503  -0.001704  -0.025877
    224       0.010396   0.035213  -0.018912   0.003558   0.027025  -0.075869
    225      -0.017211   0.011900  -0.036174   0.004387  -0.001847   0.011194
    226       0.082214  -0.054253   0.253650  -0.069587  -0.014484  -0.039110
    227       0.014423   0.034252  -0.036622   0.005969   0.037699  -0.094125
    228      -0.000645   0.048838  -0.005931  -0.015039   0.029267  -0.030298
    229       0.082327  -0.204309   0.080987  -0.020037  -0.050037  -0.064195
    230       0.009022   0.051972  -0.012390   0.002383   0.034558  -0.075711
    231      -0.008799   0.078555  -0.021792  -0.005465   0.048711  -0.029136
    232       0.127940  -0.320091   0.131147  -0.062855  -0.106733  -0.111561
    233       0.011518   0.065896  -0.025111   0.004365   0.052375  -0.094656
    234       0.013794   0.048556   0.018323  -0.031774   0.031730  -0.057114
    235       0.051036  -0.200217  -0.038557   0.037610  -0.021415  -0.039610
    236       0.003843   0.049706   0.008286  -0.000833   0.018363  -0.048977
    237       0.017243   0.078856   0.021239  -0.035784   0.053627  -0.078545
    238       0.072930  -0.311455  -0.077813   0.039982  -0.054628  -0.068631
    239       0.002742   0.061675   0.011617  -0.001551   0.023679  -0.049157
    240       0.033649   0.009527   0.026669  -0.055649  -0.044363  -0.088862
    241       0.001808  -0.043905  -0.082106   0.100578   0.337340   0.272484
    242      -0.010061   0.028970   0.024108   0.000350  -0.055653  -0.044125
    243       0.037626   0.007475   0.022983  -0.052342  -0.023637  -0.059290
    244      -0.015127  -0.029576  -0.052832   0.079090   0.191009   0.194478
    245      -0.006846   0.027572   0.021781   0.004150  -0.026940  -0.069000
                 24         25         26         27         28         29    
      0       0.090003   0.023960   0.050677   0.013837   0.010442  -0.035548
      1      -0.097647   0.016575  -0.024433  -0.027816   0.016843  -0.061135
      2       0.077807  -0.042173  -0.039713  -0.013845  -0.009294   0.061083
      3       0.161025  -0.056131  -0.009758   0.007113  -0.020036   0.130725
      4      -0.029708  -0.082345  -0.112271  -0.045104  -0.014513   0.123238
      5       0.043116  -0.010769  -0.034934   0.003805   0.028781  -0.111852
      6      -0.043882   0.043585  -0.004676  -0.117237   0.051845   0.018761
      7       0.079105  -0.033416   0.009202   0.129215  -0.055076   0.007102
      8      -0.004436  -0.018281  -0.047365  -0.077992   0.019829   0.038255
      9      -0.054962  -0.054078  -0.048646   0.027697  -0.017029   0.012061
     10       0.094279   0.025478   0.036539  -0.050896   0.013667   0.038604
     11      -0.037724   0.006970   0.000287   0.014792  -0.006615  -0.015568
     12       0.010786   0.025406   0.011044  -0.043086   0.014796   0.013788
     13       0.015622  -0.010160  -0.004324   0.041243  -0.010455  -0.007972
     14       0.021714  -0.025880  -0.036761  -0.040856   0.001976   0.029409
     15      -0.029215   0.000388  -0.018801  -0.001128  -0.013356  -0.002362
     16       0.051296   0.021458   0.030725  -0.000638   0.016106   0.013016
     17      -0.018196  -0.000674  -0.007330  -0.011133  -0.008057  -0.010372
     18      -0.012708   0.023923  -0.006918  -0.026767  -0.007054   0.005340
     19       0.062514   0.044808   0.043632  -0.034791   0.026664   0.029880
     20       0.007323   0.024775   0.009114  -0.032345  -0.010877  -0.014497
     21      -0.044604  -0.001763  -0.015463   0.023039  -0.021784  -0.032647
     22       0.026168   0.016616   0.030353   0.026104   0.014484  -0.006283
     23      -0.041756  -0.005559  -0.012726   0.005108  -0.013325  -0.027165
     24      -0.033462   0.001757  -0.012828   0.021821  -0.018200  -0.026287
     25       0.029911   0.014562   0.024845   0.022557   0.008195  -0.002064
     26      -0.036121  -0.003686  -0.010998   0.004594  -0.011236  -0.025040
     27      -0.040452   0.003788  -0.014591   0.029336  -0.022817  -0.033938
     28       0.023256   0.016249   0.022942   0.029423   0.003523  -0.009190
     29      -0.034691   0.001901  -0.005543   0.010376  -0.005672  -0.027389
     30       0.002728   0.004704  -0.007798  -0.000790  -0.002622   0.005110
     31       0.053118   0.009808   0.017895  -0.001726   0.006214   0.022056
     32      -0.027147  -0.007419  -0.017436  -0.009035  -0.015750  -0.014516
     33       0.019694   0.008931  -0.003929  -0.006715   0.003312   0.020501
     34       0.057967   0.007219   0.010440  -0.010157  -0.002852   0.030226
     35      -0.017178  -0.004282  -0.013711  -0.011370  -0.010396  -0.006125
     36       0.024618   0.002963  -0.006639  -0.022142   0.007815   0.025555
     37       0.073650   0.008944   0.019747  -0.021387   0.016529   0.041041
     38      -0.028646  -0.015404  -0.029168  -0.022311  -0.025889  -0.011303
     39       0.058793   0.005629  -0.002704  -0.047417   0.021042   0.058163
     40       0.096366   0.005883   0.014141  -0.046693   0.017510   0.066858
     41      -0.018690  -0.018184  -0.034061  -0.035937  -0.027785   0.001253
     42       0.002823  -0.001285  -0.010074  -0.010732   0.001625   0.000927
     43       0.062478   0.011020   0.026767  -0.007662   0.023572   0.021675
     44      -0.040567  -0.018810  -0.032749  -0.017157  -0.031143  -0.023610
     45       0.017001  -0.002729  -0.009951  -0.024811   0.008601   0.009996
     46       0.075799   0.009993   0.027319  -0.020363   0.030538   0.030106
     47      -0.039497  -0.023725  -0.039525  -0.026334  -0.037089  -0.021552
     48      -0.032581  -0.003779  -0.014842   0.012746  -0.014740  -0.030364
     49       0.039812   0.015375   0.033097   0.017487   0.023177  -0.002260
     50      -0.049408  -0.014284  -0.025902  -0.002957  -0.026382  -0.034037
     51      -0.042499  -0.006459  -0.020098   0.011807  -0.021262  -0.043493
     52       0.042915   0.019380   0.041025   0.021298   0.034409  -0.005206
     53      -0.056452  -0.016881  -0.030691  -0.003932  -0.032450  -0.041836
     54       0.000651   0.017977   0.003450  -0.040124   0.021634   0.014075
     55       0.022451   0.007392   0.013283   0.044288  -0.017165   0.002771
     56      -0.019400   0.006794   0.000331  -0.019437   0.011703  -0.007474
     57       0.049625  -0.038178  -0.011608   0.089064  -0.042026   0.016551
     58       0.040120  -0.011989   0.007149   0.084062  -0.038320   0.003887
     59      -0.036201   0.022365   0.012831  -0.018231   0.021378  -0.017202
     60      -0.002631  -0.022481  -0.039005  -0.058248   0.024918   0.008971
     61       0.037155  -0.021048  -0.008243   0.055854  -0.032727   0.001686
     62      -0.045252   0.026376   0.009504  -0.042510   0.033359  -0.017679
     63       0.097067  -0.074363  -0.007227   0.223098  -0.105777   0.020681
     64       0.007648   0.022486   0.015287   0.000667   0.004768   0.001051
     65       0.013851   0.006860   0.043356   0.142292  -0.046750  -0.012944
     66       0.090270  -0.059488   0.002167   0.207625  -0.096901   0.020093
     67       0.083244  -0.048495   0.011635   0.222947  -0.100608   0.004675
     68      -0.081323   0.040518  -0.006628  -0.145512   0.081056  -0.022146
     69      -0.005581   0.027775  -0.018765  -0.134999   0.060014   0.045828
     70       0.000801   0.038199   0.001399  -0.094723   0.039559   0.034934
     71      -0.021937   0.008663   0.021822   0.033330  -0.008874  -0.032444
     72      -0.075901   0.084266  -0.013461  -0.308419   0.142083   0.051126
     73      -0.028242   0.059177   0.004266  -0.155429   0.069457   0.033321
     74       0.025937  -0.016820   0.013768   0.089590  -0.042045  -0.013948
     75       0.032281  -0.004388  -0.015895  -0.018796   0.006543   0.034486
     76      -0.064786   0.088753   0.004038  -0.254746   0.115371   0.040355
     77      -0.078039   0.035746   0.048211   0.026343   0.002697  -0.072487
     78       0.026226   0.012755  -0.038521  -0.146217   0.061612   0.072166
     79       0.076882  -0.006792  -0.012852   0.006702  -0.015507   0.058477
     80      -0.019969   0.008110   0.016450   0.019614  -0.003189  -0.025546
     81      -0.012066   0.037434   0.050490   0.031327   0.004422  -0.037441
     82      -0.018583   0.055618   0.050787   0.020476   0.009103  -0.027337
     83      -0.021809   0.010832   0.014782   0.007020   0.004093  -0.024354
     84       0.000678   0.018545   0.059931   0.079730  -0.036222  -0.051048
     85      -0.040326   0.086981   0.049876  -0.032504   0.059942  -0.020935
     86      -0.042515   0.038639   0.067124   0.058988  -0.010822  -0.076801
     87      -0.034002   0.073254   0.052688  -0.016910   0.061905  -0.034567
     88      -0.029366   0.070687   0.056333   0.004138   0.025681  -0.030079
     89      -0.002039  -0.011107  -0.007108   0.018221   0.002192  -0.008532
     90      -0.011391   0.037247   0.078613   0.089332  -0.024684  -0.069588
     91      -0.018809   0.050137   0.079868   0.069371  -0.039791  -0.056225
     92      -0.022304   0.008640  -0.003806  -0.036676   0.015095  -0.000665
     93      -0.040566  -0.060301  -0.048224   0.023850  -0.007497   0.016611
     94       0.051568   0.046195   0.012098  -0.055233  -0.029910   0.010300
     95      -0.034019   0.013682   0.029582   0.024949   0.004269   0.006538
     96      -0.022356  -0.017260  -0.039410   0.014994  -0.013441   0.005934
     97      -0.005577  -0.056721   0.088731  -0.041506  -0.000382   0.011453
     98      -0.025909   0.033159   0.018650   0.025249  -0.002255   0.010094
     99       0.001984   0.012495  -0.028558  -0.005620  -0.028283  -0.003527
    100      -0.096189  -0.147492   0.093121   0.037122   0.075956   0.034653
    101      -0.018528   0.027607  -0.008009   0.017928  -0.021888   0.018618
    102       0.022718   0.056105  -0.028485  -0.017965  -0.035899  -0.018087
    103      -0.150456  -0.264556   0.166759   0.068292   0.143529   0.052692
    104      -0.009800   0.046213  -0.023469   0.012526  -0.035358   0.015992
    105       0.002229  -0.017880  -0.012286  -0.012636  -0.027068   0.006656
    106      -0.124197  -0.064950  -0.024563   0.094434   0.063198   0.033011
    107      -0.021576  -0.001196   0.001129   0.016489  -0.022117   0.034039
    108       0.021369   0.002216  -0.004894  -0.032130  -0.040365  -0.002540
    109      -0.199029  -0.128597  -0.034255   0.169085   0.123979   0.051354
    110      -0.014396  -0.003438  -0.008874   0.010025  -0.033057   0.042153
    111      -0.020804  -0.081982  -0.004960   0.004486  -0.003130   0.027447
    112      -0.047206   0.129938  -0.147815   0.045172  -0.050855  -0.000906
    113      -0.033710  -0.031637   0.024938   0.024404  -0.002142   0.038901
    114      -0.021289  -0.118965   0.011157   0.000194   0.005151   0.037393
    115      -0.059177   0.244006  -0.272999   0.076986  -0.097584  -0.015692
    116      -0.035902  -0.064145   0.029061   0.023105   0.002376   0.049785
    117      -0.045238  -0.099428  -0.022644   0.027042   0.005027   0.033613
    118       0.043249   0.172158  -0.107559  -0.039037  -0.091389  -0.008321
    119      -0.041126  -0.018977   0.042199   0.031726   0.011310   0.026629
    120      -0.065471  -0.145990  -0.011667   0.040187   0.018447   0.048815
    121       0.101106   0.303483  -0.181868  -0.070580  -0.151979  -0.022124
    122      -0.049767  -0.038493   0.055484   0.036074   0.021508   0.027276
    123      -0.012895  -0.003239   0.009070   0.011403  -0.005859   0.009902
    124      -0.022754   0.008884   0.065293  -0.020183  -0.011216   0.002845
    125      -0.013403   0.058147   0.078948   0.023980   0.010474   0.016892
    126       0.074421  -0.076090   0.072560  -0.043989  -0.033199   0.010777
    127      -0.048527   0.042947   0.041055   0.001767  -0.003623   0.001950
    128       0.021562   0.114101   0.047071   0.041067  -0.007010   0.003670
    129       0.130875  -0.068772  -0.012671   0.007539   0.028194   0.077613
    130      -0.082686   0.028937   0.095464  -0.019647  -0.009020  -0.007376
    131       0.017936   0.116955   0.049160   0.033598  -0.025380  -0.015271
    132       0.059734  -0.099878   0.146573  -0.091123  -0.081365  -0.033613
    133      -0.087596   0.109605  -0.034064   0.055865   0.017857   0.001197
    134       0.003233   0.085572   0.138403  -0.017413  -0.066859  -0.051457
    135       0.107096  -0.119043   0.140951  -0.094680  -0.072642  -0.010962
    136       0.014235   0.019165   0.039649  -0.009827  -0.009823   0.013246
    137       0.053011   0.160930  -0.080957   0.118247   0.057178   0.060621
    138      -0.012819   0.039991   0.064600   0.016662   0.023243   0.018444
    139       0.043913   0.060709   0.021580  -0.018758  -0.053235  -0.014461
    140      -0.035599   0.030560   0.081113   0.023026   0.017298   0.021883
    141       0.000715   0.004618   0.078317   0.044285   0.098012   0.057903
    142       0.079210   0.040014   0.004497   0.002359  -0.015387   0.010195
    143      -0.010053   0.060820   0.034400   0.005644  -0.056690  -0.010995
    144      -0.006975   0.043581   0.085868   0.026855   0.057956   0.033689
    145       0.056147   0.152175   0.003734  -0.056702  -0.167971  -0.078392
    146      -0.026788   0.042186   0.110315   0.034111   0.056567   0.038112
    147      -0.030271   0.104402   0.065163  -0.018847  -0.063583  -0.032732
    148       0.050589   0.038835   0.020922  -0.006278  -0.022735   0.003568
    149      -0.087459  -0.031905   0.104375   0.030619   0.062518   0.045519
    150      -0.082466   0.039152  -0.048554   0.050306  -0.001932   0.006943
    151      -0.101673   0.042774   0.038055   0.011241   0.003521   0.004745
    152      -0.004255   0.021599   0.176938  -0.009613   0.026903   0.026620
    153      -0.168393  -0.125098   0.109345  -0.133165  -0.312090  -0.182220
    154      -0.195447  -0.128322   0.227136  -0.173139  -0.272508  -0.161288
    155       0.061473   0.141264   0.052088   0.122113   0.239179   0.155506
    156      -0.128480   0.144339  -0.166582   0.160322   0.115309   0.072753
    157      -0.094559  -0.013681   0.100946  -0.048914  -0.069968  -0.037918
    158      -0.126970  -0.254370   0.480377  -0.311038  -0.422147  -0.244733
    159      -0.015078   0.135152  -0.132338   0.156818   0.193361   0.125984
    160      -0.067179   0.293647  -0.246904   0.280272   0.358419   0.215337
    161       0.071290   0.136176   0.074336   0.117545   0.255343   0.165530
    162       0.134107  -0.022001   0.012027   0.017916   0.012426  -0.044023
    163      -0.045517  -0.041723  -0.071230  -0.035176   0.011575  -0.031689
    164       0.069347  -0.026004  -0.033504  -0.001343   0.004322   0.005198
    165       0.102785  -0.022452  -0.000915   0.016221   0.040156  -0.182683
    166      -0.016103  -0.035701  -0.059358  -0.027857   0.032493  -0.147541
    167       0.073918  -0.032942  -0.042352  -0.005328  -0.002981   0.053000
    168       0.079375  -0.020704  -0.002275   0.011947   0.032571  -0.148181
    169       0.026499  -0.032986  -0.045802  -0.015226   0.029061  -0.126613
    170       0.144458  -0.033683  -0.028706   0.011552   0.002529   0.035082
    171       0.126927  -0.030227  -0.003942   0.019204   0.045775  -0.203321
    172       0.027179  -0.041504  -0.056553  -0.019795   0.038181  -0.167685
    173       0.196418  -0.029178  -0.011094   0.027707   0.001058   0.045796
    174      -0.011303  -0.007778  -0.003606  -0.005197  -0.007113   0.036610
    175       0.064359  -0.015279  -0.011611   0.005128   0.000518   0.011513
    176       0.151847  -0.040256  -0.036973   0.009951   0.015112  -0.022899
    177      -0.031841  -0.007501  -0.005698  -0.010044  -0.021811   0.108487
    178       0.096101  -0.010849   0.003992   0.016797  -0.010406   0.065785
    179       0.206943  -0.036208  -0.019099   0.027112   0.021129  -0.051392
    180      -0.077408   0.006675  -0.000955  -0.016228  -0.033834   0.161038
    181       0.055199   0.000847   0.007315   0.010657  -0.020718   0.110510
    182       0.090615  -0.052213  -0.067698  -0.012649   0.021813  -0.054146
    183      -0.152730   0.021398   0.002726  -0.028711  -0.073746   0.349580
    184       0.075760   0.018353   0.037037   0.025095  -0.051247   0.257561
    185       0.096720  -0.058244  -0.074919  -0.014119   0.034295  -0.113688
    186      -0.046200   0.002348  -0.002801  -0.010752  -0.006596   0.029916
    187       0.018402  -0.004953  -0.011310  -0.002442  -0.000566   0.008553
    188       0.018342  -0.053087  -0.084037  -0.031754   0.010363  -0.003741
    189      -0.098388   0.014587   0.000412  -0.018782  -0.021331   0.094191
    190       0.013658   0.006572   0.001714   0.001897  -0.011106   0.057108
    191      -0.034968  -0.059486  -0.103887  -0.049160   0.012031  -0.015645
    192       0.048836  -0.015199  -0.004996   0.005695   0.031271  -0.144030
    193      -0.016430  -0.025568  -0.047095  -0.022929   0.026362  -0.121213
    194       0.013213  -0.044986  -0.073927  -0.028378  -0.001165   0.049619
    195       0.069333  -0.016053  -0.002348   0.010251   0.041762  -0.194141
    196      -0.048725  -0.031351  -0.064041  -0.035846   0.033946  -0.156760
    197      -0.040692  -0.049342  -0.092802  -0.045574  -0.005788   0.072217
    198      -0.033702  -0.018804  -0.086613   0.004464  -0.025765  -0.003141
    199       0.060006  -0.057458   0.068706  -0.032611   0.017024   0.067406
    200      -0.030538   0.001529  -0.022509  -0.001071  -0.013598  -0.015510
    201      -0.053195   0.048204   0.011467   0.007171   0.000565  -0.010687
    202       0.104815  -0.050894   0.018389  -0.026120   0.007252   0.013665
    203      -0.018400   0.011574   0.005192   0.001591   0.000126  -0.003195
    204      -0.020119   0.046902   0.014765   0.003958   0.001561  -0.004465
    205      -0.051423  -0.054512  -0.005571  -0.006570  -0.002595  -0.008191
    206       0.001075   0.007447   0.004391   0.000514  -0.001055   0.002916
    207      -0.017726   0.042942   0.019983   0.001847   0.003221  -0.000997
    208      -0.054145  -0.035903  -0.022278   0.002666  -0.007940  -0.027603
    209      -0.003426   0.007224   0.006862  -0.000041  -0.001109   0.006194
    210      -0.007681   0.024635   0.014996   0.002916   0.002527   0.004161
    211      -0.039401  -0.019116  -0.026984   0.000604  -0.012852  -0.022926
    212      -0.004202   0.004338   0.006908   0.000344  -0.000750   0.006273
    213       0.003175   0.019633   0.018733   0.001121   0.002239   0.007473
    214      -0.066972  -0.020766  -0.050236   0.007147  -0.015117  -0.028598
    215       0.008067  -0.006950   0.004108   0.000071  -0.001856   0.011950
    216      -0.011641   0.007032   0.002893   0.006453   0.001590   0.003805
    217       0.015116   0.011524  -0.000120  -0.009566  -0.012213  -0.000091
    218      -0.022974   0.013349   0.010887   0.000500   0.000196  -0.002818
    219      -0.001573  -0.009818  -0.004210   0.008605   0.002105   0.008537
    220       0.027923   0.027122  -0.001404  -0.014185  -0.018171   0.008072
    221      -0.022639   0.009682   0.009994   0.001192   0.000764  -0.002823
    222      -0.029624   0.009454  -0.001715   0.007160  -0.000696  -0.004002
    223       0.061085   0.027824   0.031529  -0.013392  -0.000646   0.019183
    224      -0.043143   0.026101   0.014898   0.000185   0.000008  -0.012218
    225      -0.036264  -0.004645  -0.012300   0.009941  -0.002248  -0.007052
    226       0.115067   0.055400   0.059149  -0.023081   0.002684   0.044376
    227      -0.058602   0.032051   0.016283   0.000906   0.000538  -0.019496
    228      -0.038460   0.028964   0.007035   0.003903  -0.000943  -0.007586
    229       0.037940   0.010141   0.025038  -0.003555   0.006704   0.004996
    230      -0.042370   0.030112   0.016524  -0.001054  -0.000650  -0.011425
    231      -0.052475   0.030922   0.004105   0.003804  -0.002931  -0.013193
    232       0.073910   0.022226   0.046256  -0.004476   0.016556   0.017186
    233      -0.057404   0.040002   0.019580  -0.001714  -0.000636  -0.018452
    234      -0.031995   0.046361   0.018945   0.001335   0.001394  -0.006005
    235      -0.025367  -0.022671  -0.003312   0.004024   0.000847  -0.020226
    236      -0.022093   0.019989   0.012780  -0.000978  -0.001078  -0.001684
    237      -0.043140   0.063563   0.025264  -0.000208   0.000786  -0.011361
    238      -0.037262  -0.037117  -0.000719   0.007558   0.006233  -0.026205
    239      -0.022583   0.023034   0.013314  -0.001431  -0.001573  -0.001824
    240       0.016821   0.040708   0.006907   0.003598  -0.000273   0.000570
    241      -0.217152  -0.067977  -0.008502   0.004319  -0.007709  -0.002419
    242       0.030438   0.005312   0.001995  -0.000536  -0.000946   0.005508
    243      -0.002472   0.033217   0.001064   0.007182  -0.003899  -0.001719
    244      -0.114830  -0.053708   0.001087  -0.011826   0.000450   0.038490
    245       0.008389   0.014263   0.007412   0.000881   0.001050  -0.011307
                 30         31         32         33         34         35    
      0       0.002996  -0.029723   0.010198  -0.076802  -0.011738   0.015693
      1       0.021855  -0.040817  -0.019518  -0.041381  -0.022070  -0.023799
      2      -0.002712   0.006648   0.027279   0.026577   0.030570   0.043638
      3       0.005482   0.011719  -0.028854  -0.043998  -0.014121   0.003023
      4       0.029621   0.012196  -0.082435   0.019455  -0.030780  -0.064024
      5       0.001400   0.007430  -0.049695   0.025530  -0.022165  -0.045034
      6       0.025301  -0.010618  -0.053518   0.009668   0.024379  -0.004089
      7       0.038024  -0.052533   0.008919   0.032506   0.022695   0.038975
      8      -0.005143   0.009389   0.024560   0.013727   0.038550   0.042861
      9      -0.044153   0.051710   0.015126   0.031736  -0.016366   0.008374
     10       0.023006  -0.035562   0.118141  -0.018872  -0.007410  -0.009130
     11      -0.010064  -0.013985  -0.018992  -0.078384   0.006262   0.030669
     12       0.020049  -0.027568  -0.010206   0.001804   0.009094   0.002037
     13       0.018484  -0.023241  -0.013184  -0.024180  -0.006408   0.006150
     14      -0.011555   0.000412   0.049996  -0.003804   0.020908   0.038260
     15       0.031205  -0.038431  -0.010333   0.044933  -0.010464  -0.025882
     16      -0.012510   0.012632   0.005724  -0.075257  -0.000978   0.024044
     17       0.008480  -0.048333   0.030591  -0.064899   0.002068   0.024247
     18       0.031106  -0.047252   0.000177   0.039903  -0.003456  -0.024309
     19      -0.035248   0.015332   0.013085  -0.083262   0.012693   0.035318
     20       0.067373  -0.117391   0.056367  -0.041103  -0.003418  -0.014917
     21       0.067410  -0.095362  -0.038922   0.018530  -0.035494  -0.057872
     22      -0.020201   0.022659  -0.047398  -0.126980  -0.012118   0.037211
     23       0.009496  -0.064649  -0.001521  -0.109761  -0.003426   0.043208
     24       0.049503  -0.083563  -0.039808  -0.024042  -0.033160  -0.034889
     25      -0.001311   0.016891  -0.050648  -0.074187  -0.021429   0.002634
     26      -0.002601  -0.062886   0.001447  -0.149830  -0.000175   0.066905
     27       0.062333  -0.103087  -0.054381  -0.038776  -0.043218  -0.042305
     28       0.011928  -0.001922  -0.063834  -0.083956  -0.031146  -0.006438
     29      -0.025915  -0.055598  -0.005055  -0.233895   0.004486   0.111663
     30      -0.005408  -0.007999  -0.002782  -0.017439  -0.000437   0.008234
     31       0.003228   0.037825  -0.011429   0.044806  -0.007020  -0.031222
     32       0.009813  -0.064131   0.023318  -0.071792   0.005059   0.039303
     33      -0.030268   0.024917   0.007006  -0.030936   0.010639   0.030064
     34       0.025942   0.020729   0.002740   0.117585  -0.009087  -0.066502
     35      -0.010092  -0.040211   0.027148  -0.093407   0.012563   0.059640
     36      -0.034500   0.041944   0.032776   0.030252   0.025549   0.022170
     37      -0.025143   0.085319   0.020883   0.085262   0.017228  -0.016796
     38       0.041826  -0.087828   0.044654   0.039640   0.005428  -0.009915
     39      -0.080715   0.112011   0.078453   0.068270   0.060845   0.053064
     40      -0.032366   0.118552   0.064069   0.196224   0.039600  -0.036102
     41       0.045595  -0.077212   0.067441   0.113629   0.014950  -0.030133
     42      -0.001555  -0.004017   0.003324   0.013188   0.000446  -0.004000
     43      -0.038890   0.073989  -0.006249  -0.035709   0.007430   0.025009
     44       0.064724  -0.115014   0.030750   0.048288  -0.008666  -0.032536
     45      -0.018705   0.020147   0.020546   0.023159   0.011916   0.008160
     46      -0.056562   0.097651   0.009328  -0.031184   0.018469   0.039027
     47       0.089563  -0.127572   0.040275   0.129272  -0.013140  -0.075448
     48       0.055537  -0.082221  -0.034941   0.004467  -0.034773  -0.049549
     49      -0.036424   0.044432  -0.044895  -0.148798  -0.010437   0.050992
     50       0.050243  -0.112875   0.007259  -0.038742  -0.013839  -0.000234
     51       0.085214  -0.124314  -0.040784   0.014045  -0.049681  -0.074211
     52      -0.060500   0.064563  -0.056332  -0.226596  -0.011193   0.086034
     53       0.072457  -0.141970   0.005148  -0.019858  -0.023024  -0.021415
     54       0.037790  -0.031076  -0.050066   0.015545   0.030540   0.013466
     55       0.035306  -0.044081  -0.011898   0.021284   0.026188   0.022698
     56      -0.013333   0.011688   0.022292  -0.016245   0.014996   0.019160
     57       0.076019  -0.090315  -0.025886   0.064375   0.080079   0.065742
     58       0.047628  -0.064022  -0.004956   0.039808   0.039977   0.046377
     59      -0.015058   0.016402   0.024977  -0.040578   0.019899  -0.008918
     60       0.026220  -0.018667  -0.053064   0.020700  -0.059776   0.148869
     61       0.039055  -0.056036  -0.011738   0.048085   0.001379   0.091928
     62      -0.023157   0.029009   0.020420  -0.049123  -0.001708   0.002321
     63       0.122332  -0.159048  -0.001159   0.112441   0.177951   0.066250
     64       0.017872  -0.018295  -0.018792   0.001317  -0.004944   0.008836
     65       0.038211  -0.058829   0.058272  -0.003824   0.174134  -0.096591
     66       0.116573  -0.149719  -0.003587   0.102436   0.181273   0.030501
     67       0.094511  -0.132703   0.021883   0.080527   0.136570   0.051424
     68      -0.058934   0.080680   0.001278  -0.082902  -0.097689   0.048048
     69       0.043398  -0.025149  -0.065820   0.016523   0.072669   0.041030
     70       0.031953  -0.023816  -0.047369   0.021094   0.057236   0.069340
     71      -0.020334   0.011886   0.024760  -0.018046  -0.019594   0.007932
     72       0.013342   0.041589  -0.179359  -0.005077  -0.119729   0.084045
     73       0.018398   0.004361  -0.093455   0.010419  -0.036854   0.079198
     74       0.007579  -0.037870   0.097559   0.007099   0.196664   0.023172
     75       0.056871  -0.061057  -0.001024   0.027234   0.161103   0.009679
     76       0.004107   0.038670  -0.152804   0.000701  -0.128129   0.105770
     77      -0.058444   0.066388  -0.044749  -0.039860  -0.281503  -0.016663
     78       0.065559  -0.053725  -0.031821   0.022939   0.212438   0.053505
     79       0.074518  -0.099831   0.064516   0.053697   0.363667   0.077427
     80      -0.017153   0.010161   0.024515  -0.018161  -0.004235   0.011164
     81       0.036853  -0.038965  -0.074286  -0.005766  -0.032192  -0.037478
     82       0.029319  -0.035242  -0.038341  -0.017323   0.002663  -0.040210
     83      -0.014996   0.009769   0.017612  -0.023179  -0.006012   0.005586
     84       0.022926  -0.034470  -0.106923   0.074794  -0.149027   0.093059
     85       0.046369  -0.041577  -0.006002  -0.123778   0.134588  -0.216906
     86      -0.021092   0.007462  -0.032028  -0.019032  -0.110440  -0.005632
     87       0.060313  -0.051001  -0.034914  -0.139723   0.123628  -0.262634
     88       0.033572  -0.036626  -0.035372  -0.049287   0.032242  -0.095086
     89      -0.005071   0.001365   0.051905  -0.045641   0.053653  -0.027958
     90       0.030460  -0.041734  -0.108063   0.027655  -0.129013   0.005515
     91       0.004797  -0.023920  -0.107966   0.102270  -0.185618   0.145607
     92      -0.018575   0.017832   0.024974  -0.007640   0.021133   0.038683
     93      -0.052470   0.052875   0.026626   0.001050  -0.013873   0.020572
     94       0.024266  -0.048694   0.121939  -0.004655  -0.028725  -0.019447
     95      -0.012848   0.021755  -0.017811  -0.018353   0.011335   0.002072
     96      -0.042132   0.036814   0.021232  -0.034854  -0.001132   0.010785
     97       0.034339  -0.047225   0.097541  -0.004259  -0.028376  -0.018074
     98      -0.020065   0.034248  -0.011144  -0.006691   0.011598  -0.003443
     99      -0.023527   0.015122   0.027974  -0.036736  -0.002677   0.006799
    100       0.005838  -0.004226   0.011438  -0.011610   0.000301  -0.002250
    101      -0.045843   0.058559   0.039311   0.009453  -0.008362  -0.003777
    102       0.001273  -0.017120   0.006686  -0.047622   0.003738   0.010897
    103       0.019396  -0.008696  -0.024012  -0.024865   0.014840  -0.000455
    104      -0.051310   0.062525   0.048776   0.011064  -0.011328  -0.004935
    105      -0.024528   0.021070   0.063048  -0.018111  -0.017026   0.001953
    106      -0.064584   0.069579  -0.064809   0.003064   0.020159   0.020115
    107      -0.058585   0.081293   0.079275   0.043247  -0.026418  -0.009551
    108      -0.007212  -0.001191   0.077073  -0.031259  -0.018756  -0.003872
    109      -0.109362   0.122861  -0.162725   0.000981   0.051407   0.043431
    110      -0.066982   0.095157   0.113338   0.073433  -0.043338  -0.012077
    111      -0.040131   0.045476   0.071098   0.012123  -0.025332   0.008509
    112      -0.080425   0.070322  -0.004142   0.022969  -0.006336   0.008026
    113      -0.053814   0.079068   0.066683   0.038045  -0.020872  -0.008159
    114      -0.038171   0.046701   0.095942   0.023044  -0.034588   0.007288
    115      -0.142788   0.128642  -0.050794   0.040353   0.000959   0.021608
    116      -0.059485   0.088402   0.092412   0.054506  -0.031792  -0.007937
    117      -0.061565   0.073168   0.051584   0.024068  -0.022816   0.016064
    118      -0.022430  -0.004279   0.110994   0.017374  -0.035155  -0.022046
    119      -0.033357   0.056480   0.013172   0.014394  -0.000222  -0.004679
    120      -0.080257   0.099405   0.066851   0.040665  -0.032538   0.016384
    121      -0.033120  -0.004946   0.148934   0.024369  -0.043605  -0.033248
    122      -0.028451   0.052478   0.003465   0.010675   0.002448  -0.002708
    123      -0.025852   0.038026   0.015099  -0.004005   0.000655  -0.006217
    124       0.014951  -0.010628   0.039449   0.016299  -0.012589  -0.016115
    125       0.004308   0.036937  -0.031758   0.052285   0.013206  -0.018546
    126      -0.018892   0.026942   0.096822  -0.029240  -0.012099  -0.030262
    127       0.009439   0.000204   0.001834   0.032765  -0.007501  -0.006382
    128      -0.016893   0.083551  -0.119257   0.082115   0.033322  -0.003304
    129       0.001988   0.118900   0.252768  -0.312735   0.244344  -0.448546
    130       0.016786  -0.054644  -0.018613   0.157134  -0.117370   0.147018
    131      -0.027603   0.077213  -0.162158   0.116524  -0.001424   0.065444
    132      -0.032130  -0.034628   0.020249   0.141993  -0.181065   0.229343
    133       0.002253   0.035274  -0.076627   0.018304   0.042115  -0.035467
    134      -0.033576   0.007131  -0.215684   0.296547  -0.177178   0.321031
    135      -0.027659  -0.006796   0.099316   0.040640  -0.098466   0.082198
    136       0.008316   0.031849   0.063340  -0.057788   0.059832  -0.125792
    137      -0.004132   0.191773  -0.034690  -0.180147   0.293385  -0.388483
    138       0.015222   0.011216  -0.013702   0.083019  -0.018457   0.009414
    139      -0.020953   0.049137  -0.036520   0.038145   0.005078   0.010943
    140       0.005016   0.027062   0.001588   0.027185   0.012261  -0.033683
    141       0.050444  -0.028888   0.038909   0.056657  -0.008117  -0.034627
    142      -0.016213   0.046797  -0.010775   0.003745   0.024945  -0.021429
    143      -0.048284   0.091523  -0.052832   0.023636   0.022253  -0.003105
    144       0.042507  -0.014902  -0.005853   0.102416  -0.022606   0.002550
    145      -0.068364   0.117439  -0.165857   0.118805  -0.009746   0.101344
    146       0.039498  -0.003311   0.002471   0.059795   0.006452  -0.038055
    147      -0.011794   0.044866  -0.097673   0.148645  -0.042277   0.081820
    148      -0.011378   0.037105  -0.006889   0.015136   0.013373  -0.014402
    149       0.027116  -0.016205   0.083844  -0.017555   0.006772  -0.075253
    150      -0.062276   0.071027  -0.017949  -0.042440   0.028822  -0.021996
    151      -0.001460   0.002136   0.026513  -0.009268   0.009127  -0.038923
    152       0.058410  -0.009372   0.015151   0.105986  -0.012003  -0.027290
    153      -0.153358   0.256126  -0.232655  -0.116787   0.129476  -0.057891
    154      -0.065723   0.152907  -0.124259  -0.081131   0.104171  -0.093683
    155       0.114707  -0.131958   0.151124   0.155366  -0.082180   0.005094
    156      -0.072022   0.043044   0.026664  -0.066967   0.027943  -0.034464
    157      -0.005279   0.029299  -0.008168  -0.007518   0.019564  -0.039503
    158      -0.038388   0.228458  -0.246753   0.015990   0.125445  -0.094076
    159       0.005949  -0.054758   0.121418   0.016718  -0.041904   0.004562
    160       0.039661  -0.153975   0.210107   0.017176  -0.070141  -0.006989
    161       0.135316  -0.154137   0.175473   0.172358  -0.093165   0.003539
    162      -0.006447   0.005560  -0.008360  -0.034276  -0.011771   0.001284
    163       0.008454  -0.006315  -0.011056   0.013677  -0.003111  -0.014620
    164       0.004147   0.002915  -0.025473   0.008689  -0.004797  -0.006328
    165      -0.028481   0.024974   0.008697   0.010336  -0.002905  -0.008560
    166      -0.014116   0.006121   0.037378   0.051254   0.027706   0.016635
    167       0.015037  -0.002669  -0.053997   0.000683  -0.016943  -0.020702
    168      -0.026695   0.022769   0.013790   0.014522   0.001860  -0.003625
    169      -0.013460   0.010380   0.017364   0.045119   0.017739   0.004909
    170       0.013688   0.004704  -0.082222  -0.010341  -0.033511  -0.039575
    171      -0.035263   0.032245   0.010198   0.019726  -0.000697  -0.010605
    172      -0.019737   0.013593   0.030933   0.056843   0.025926   0.010764
    173       0.014801   0.009553  -0.108214  -0.025286  -0.049942  -0.056163
    174      -0.000208  -0.000102   0.001106  -0.001342   0.001101   0.003448
    175       0.004736   0.004620  -0.033971   0.002526  -0.012096  -0.019231
    176       0.006276   0.009769  -0.073847   0.001658  -0.029085  -0.038892
    177       0.008582  -0.006248  -0.006785  -0.006341  -0.000650   0.003670
    178       0.009954   0.005050  -0.055062  -0.016426  -0.025249  -0.029638
    179       0.001388   0.017260  -0.085976  -0.011395  -0.040241  -0.049657
    180       0.021967  -0.019515  -0.015310  -0.019641  -0.004398   0.003504
    181       0.021062  -0.006447  -0.059894  -0.026807  -0.026933  -0.027822
    182       0.003026   0.007134  -0.047537   0.031921  -0.009768  -0.024460
    183       0.051729  -0.044005  -0.039568  -0.047810  -0.013851   0.002845
    184       0.042523  -0.017857  -0.105132  -0.071352  -0.053090  -0.045284
    185      -0.005962   0.013148  -0.034081   0.045901  -0.002609  -0.020520
    186       0.002758  -0.005031   0.003449   0.002898   0.004853   0.005346
    187       0.006705  -0.001287  -0.020470   0.005396  -0.003881  -0.010018
    188       0.010942  -0.004230  -0.031051   0.037517   0.001753  -0.009804
    189       0.013032  -0.016278   0.004911  -0.002648   0.008266   0.012003
    190       0.014381  -0.006251  -0.035095  -0.007559  -0.011229  -0.015714
    191       0.009235  -0.008592  -0.002917   0.054636   0.019142   0.008350
    192      -0.023640   0.019568   0.012424   0.019850   0.004133  -0.003748
    193      -0.011777   0.006050   0.029763   0.047884   0.025126   0.013433
    194       0.018440  -0.008985  -0.043009   0.023438  -0.005367  -0.014008
    195      -0.031074   0.025421   0.017021   0.022938   0.004959  -0.004869
    196      -0.015251   0.005135   0.046315   0.066925   0.037400   0.022156
    197       0.023537  -0.016298  -0.032727   0.037816   0.005050  -0.004896
    198      -0.049858   0.038868  -0.001292  -0.001037  -0.022787   0.033347
    199       0.011824  -0.014874   0.208586   0.013895  -0.012380  -0.031831
    200      -0.022085  -0.014862   0.011958  -0.093610  -0.002009   0.043825
    201       0.022308   0.014854   0.009720  -0.002986   0.010477   0.010497
    202      -0.157897  -0.083861  -0.008187   0.007124   0.008426  -0.007780
    203      -0.002901  -0.000407   0.014051  -0.003366   0.019993   0.014890
    204       0.000146   0.004388   0.004023  -0.003015   0.004242   0.002820
    205      -0.007662  -0.015061  -0.000292   0.008820  -0.001545  -0.002091
    206       0.000110  -0.000428   0.003746  -0.002369   0.000232  -0.003555
    207      -0.058360  -0.026841   0.003249   0.001779   0.013611   0.005692
    208       0.216861   0.111008   0.025704  -0.014888  -0.009145   0.019208
    209      -0.018162  -0.012217  -0.003724   0.000627  -0.009180  -0.013714
    210      -0.047945  -0.024780  -0.000486   0.001820   0.003636  -0.003096
    211       0.195881   0.104728   0.022324  -0.014949  -0.011767   0.017916
    212      -0.015463  -0.011776  -0.003467   0.000573  -0.010342  -0.014740
    213      -0.059749  -0.033501  -0.002342   0.004593  -0.002549  -0.003647
    214       0.253706   0.138640   0.022426  -0.022922  -0.008071   0.011682
    215      -0.016930  -0.016518  -0.008625   0.002622  -0.022094  -0.021306
    216       0.007719   0.002648  -0.001122  -0.003187  -0.004980  -0.011218
    217      -0.011566  -0.003810   0.003120   0.003627  -0.009578   0.006463
    218       0.004614   0.000732   0.005482  -0.001384  -0.001303  -0.000770
    219       0.030055   0.011881  -0.006092  -0.005626  -0.013205  -0.023994
    220      -0.086166  -0.040370  -0.005722   0.011900  -0.012866   0.002679
    221       0.013992   0.005096   0.005515  -0.002430  -0.002192  -0.002282
    222       0.050060   0.026355   0.006086  -0.006294  -0.004178  -0.001363
    223      -0.188724  -0.099023  -0.013995   0.015740   0.004182  -0.012022
    224       0.021649   0.012076   0.014643  -0.002753   0.006802   0.014737
    225       0.113513   0.058723   0.009087  -0.011671  -0.011073  -0.002266
    226      -0.430465  -0.226389  -0.037972   0.036872   0.011962  -0.031648
    227       0.047244   0.026945   0.021432  -0.005224   0.012289   0.024639
    228       0.004737   0.004914   0.008028  -0.001253   0.005845   0.009139
    229      -0.027538  -0.014288   0.002882  -0.003935   0.008884  -0.005221
    230       0.002096   0.002076   0.013368  -0.000444   0.007488   0.015279
    231       0.024816   0.016248   0.012294  -0.001537   0.006933   0.017006
    232      -0.113146  -0.059075  -0.004679  -0.002599   0.020483  -0.017785
    233       0.008113   0.007051   0.019483  -0.000435   0.015164   0.027151
    234      -0.052525  -0.023299   0.006926   0.002795   0.015403   0.012615
    235       0.190492   0.098546   0.025115  -0.019162  -0.001566   0.015711
    236      -0.017483  -0.010213   0.003677   0.001091  -0.001846  -0.000593
    237      -0.072053  -0.031076   0.012057   0.005106   0.023493   0.024241
    238       0.259063   0.132671   0.033770  -0.027681   0.001030   0.020790
    239      -0.024819  -0.013690   0.003489   0.002047  -0.001283   0.000207
    240       0.053823   0.033341  -0.005597  -0.007472  -0.018968  -0.014817
    241      -0.143618  -0.107080  -0.026208   0.041125  -0.003112  -0.024386
    242       0.024106   0.015070   0.002742  -0.007337  -0.004586  -0.004988
    243       0.073501   0.037963  -0.009049  -0.000401  -0.027310  -0.023531
    244      -0.198633  -0.117225  -0.037617   0.011714  -0.001338  -0.022553
    245       0.021348   0.014415   0.014036  -0.003597   0.007442   0.006992
                 36         37         38         39         40         41    
      0      -0.001286  -0.005143  -0.020733   0.037771   0.055791   0.110729
      1      -0.014616  -0.005543  -0.058748   0.058253   0.032867   0.021886
      2       0.016770   0.011273   0.053377  -0.041581   0.010242   0.066376
      3       0.005130  -0.035638   0.008154  -0.004251   0.013670   0.041270
      4      -0.014572  -0.044416  -0.047748   0.015367  -0.042972  -0.142220
      5      -0.015262   0.008831  -0.033969   0.019942  -0.036741  -0.131600
      6      -0.019608  -0.009349  -0.019523  -0.000507  -0.006104  -0.001069
      7       0.046949   0.045975   0.022406   0.010872   0.005560   0.003031
      8      -0.002425   0.011094   0.043650  -0.023486   0.000114   0.008996
      9      -0.012390  -0.014172   0.003344  -0.008890   0.046335  -0.071606
     10       0.015393   0.014053   0.010314   0.019038   0.039263   0.146082
     11      -0.004030   0.006750  -0.024996   0.000511  -0.010674  -0.009752
     12      -0.001110  -0.004250  -0.019514   0.008885   0.022954   0.058408
     13       0.008238   0.008317   0.001533   0.016538   0.012369   0.011789
     14       0.004784   0.008176   0.027819  -0.013873   0.023831   0.055006
     15      -0.000054  -0.013044   0.018295   0.002775   0.009198   0.024436
     16      -0.003078   0.002421  -0.003782   0.005343   0.018796   0.041147
     17       0.002586   0.010638  -0.022445   0.007936   0.013370   0.031099
     18       0.002344  -0.011228   0.000292   0.006019   0.009443   0.042916
     19      -0.001557   0.003603  -0.043704   0.008994   0.023370   0.042764
     20       0.015794   0.013583   0.007268   0.016053  -0.005981   0.116013
     21      -0.006388  -0.036910   0.110882  -0.021611  -0.024652   0.042877
     22      -0.022386  -0.017439   0.033198  -0.025915   0.007065  -0.029752
     23      -0.007312   0.005718  -0.029039  -0.004599   0.019202  -0.040862
     24      -0.012458  -0.038062   0.113352  -0.035725  -0.020080   0.015337
     25      -0.024263  -0.035348   0.099401  -0.046138  -0.014098  -0.008745
     26      -0.010024   0.010557  -0.046706  -0.008119   0.030320  -0.067926
     27      -0.018418  -0.052215   0.156582  -0.053442  -0.027426   0.018492
     28      -0.029500  -0.048861   0.141529  -0.062575  -0.021778  -0.003896
     29      -0.017465   0.017394  -0.080082  -0.012429   0.049500  -0.112224
     30      -0.001975  -0.001634   0.002666  -0.005748   0.001974  -0.012779
     31      -0.004121  -0.018725   0.069888  -0.019307  -0.022392   0.032450
     32       0.002575   0.017957  -0.057079   0.007715   0.024469  -0.040867
     33      -0.001493   0.008399  -0.026447  -0.004067   0.008809  -0.028394
     34       0.005712  -0.020391   0.089549  -0.014767  -0.033699   0.062638
     35       0.001169   0.024741  -0.079476   0.008062   0.030981  -0.056422
     36       0.013308   0.030374  -0.094449   0.034554   0.017135  -0.008674
     37       0.009636   0.011028  -0.020750   0.017892  -0.008219   0.036153
     38       0.019416   0.022370  -0.059124   0.030508   0.014805   0.002316
     39       0.031255   0.073405  -0.223352   0.081235   0.040079  -0.015166
     40       0.032587   0.039272  -0.094796   0.060473  -0.004815   0.067641
     41       0.032745   0.034672  -0.088269   0.052660   0.012844   0.026650
     42      -0.000394  -0.002958   0.006404  -0.002137  -0.002314  -0.000021
     43      -0.010043  -0.002151   0.003377  -0.012071   0.002280  -0.013498
     44       0.014062   0.003865  -0.000614   0.012284   0.001438   0.014264
     45       0.003311   0.008421  -0.028272   0.006698   0.005100  -0.009022
     46      -0.007042   0.008949  -0.031204  -0.003958   0.010260  -0.024448
     47       0.021420  -0.003290   0.034265   0.013952  -0.016142   0.055432
     48      -0.011863  -0.042245   0.130064  -0.037446  -0.027327   0.031659
     49      -0.029566  -0.022240   0.050310  -0.043381   0.005645  -0.044805
     50       0.000180  -0.003478   0.008418  -0.005538   0.009131  -0.018779
     51      -0.014352  -0.058969   0.186826  -0.053784  -0.037759   0.051266
     52      -0.042840  -0.027512   0.057913  -0.063518   0.012920  -0.072741
     53       0.000728  -0.013155   0.042803  -0.012501   0.001293  -0.002297
     54       0.003326   0.014439  -0.017920   0.004493  -0.008847  -0.007394
     55       0.024864   0.029216  -0.005140   0.015208  -0.001170  -0.009966
     56      -0.007415   0.001950   0.041911  -0.006099  -0.005100  -0.013950
     57       0.051229   0.075070  -0.005402   0.004804  -0.034694  -0.097551
     58       0.044818   0.052863   0.000295   0.019502  -0.006734  -0.034322
[truncated: 704,826 more chars]
