# Supplementary material for: A stereodivergent multicomponent approach for the synthesis of C–N atropisomeric peptide analogues
Source: Chem Sci. 2024 Sep 16;15(40):16743–51. doi: 10.1039/d4sc04700a (PMC11418089; doi:10.1039/d4sc04700a)
Supplement: SC-015-D4SC04700A-s001 [file SC-015-D4SC04700A-s001.zip › CompData/_2_Imine-BzOH/ImineBzOH1opt.out]

                                 *****************
                                 * O   R   C   A *
                                 *****************

                                            #,                                       
                                            ###                                      
                                            ####                                     
                                            #####                                    
                                            ######                                   
                                           ########,                                 
                                     ,,################,,,,,                         
                               ,,#################################,,                 
                          ,,##########################################,,             
                       ,#########################################, ''#####,          
                    ,#############################################,,   '####,        
                  ,##################################################,,,,####,       
                ,###########''''           ''''###############################       
              ,#####''   ,,,,##########,,,,          '''####'''          '####       
            ,##' ,,,,###########################,,,                        '##       
           ' ,,###''''                  '''############,,,                           
         ,,##''                                '''############,,,,        ,,,,,,###''
      ,#''                                            '''#######################'''  
     '                                                          ''''####''''         
             ,#######,   #######,   ,#######,      ##                                
            ,#'     '#,  ##    ##  ,#'     '#,    #''#        ######   ,####,        
            ##       ##  ##   ,#'  ##            #'  '#       #        #'  '#        
            ##       ##  #######   ##           ,######,      #####,   #    #        
            '#,     ,#'  ##    ##  '#,     ,#' ,#      #,         ##   #,  ,#        
             '#######'   ##     ##  '#######'  #'      '#     #####' # '####'        


                  #######################################################
                  #                        -***-                        #
                  #          Department of theory and spectroscopy      #
                  #    Directorship and core code : Frank Neese         #
                  #        Max Planck Institute fuer Kohlenforschung    #
                  #                Kaiser Wilhelm Platz 1               #
                  #                 D-45470 Muelheim/Ruhr               #
                  #                      Germany                        #
                  #                                                     #
                  #                  All rights reserved                #
                  #                        -***-                        #
                  #######################################################


                         Program Version 5.0.2 -  RELEASE  -


 With contributions from (in alphabetic order):
   Daniel Aravena         : Magnetic Suceptibility
   Michael Atanasov       : Ab Initio Ligand Field Theory (pilot matlab implementation)
   Alexander A. Auer      : GIAO ZORA, VPT2 properties, NMR spectrum
   Ute Becker             : Parallelization
   Giovanni Bistoni       : ED, misc. LED, open-shell LED, HFLD
   Martin Brehm           : Molecular dynamics
   Dmytro Bykov           : SCF Hessian
   Vijay G. Chilkuri      : MRCI spin determinant printing, contributions to CSF-ICE
   Dipayan Datta          : RHF DLPNO-CCSD density
   Achintya Kumar Dutta   : EOM-CC, STEOM-CC
   Dmitry Ganyushin       : Spin-Orbit,Spin-Spin,Magnetic field MRCI
   Miquel Garcia          : C-PCM and meta-GGA Hessian, CC/C-PCM, Gaussian charge scheme
   Yang Guo               : DLPNO-NEVPT2, F12-NEVPT2, CIM, IAO-localization
   Andreas Hansen         : Spin unrestricted coupled pair/coupled cluster methods
   Benjamin Helmich-Paris : MC-RPA, TRAH-SCF, COSX integrals
   Lee Huntington         : MR-EOM, pCC
   Robert Izsak           : Overlap fitted RIJCOSX, COSX-SCS-MP3, EOM
   Marcus Kettner         : VPT2
   Christian Kollmar      : KDIIS, OOCD, Brueckner-CCSD(T), CCSD density, CASPT2, CASPT2-K
   Simone Kossmann        : Meta GGA functionals, TD-DFT gradient, OOMP2, MP2 Hessian
   Martin Krupicka        : Initial AUTO-CI
   Lucas Lang             : DCDCAS
   Marvin Lechner         : AUTO-CI (C++ implementation), FIC-MRCC
   Dagmar Lenk            : GEPOL surface, SMD
   Dimitrios Liakos       : Extrapolation schemes; Compound Job, initial MDCI parallelization
   Dimitrios Manganas     : Further ROCIS development; embedding schemes
   Dimitrios Pantazis     : SARC Basis sets
   Anastasios Papadopoulos: AUTO-CI, single reference methods and gradients
   Taras Petrenko         : DFT Hessian,TD-DFT gradient, ASA, ECA, R-Raman, ABS, FL, XAS/XES, NRVS
   Peter Pinski           : DLPNO-MP2, DLPNO-MP2 Gradient
   Christoph Reimann      : Effective Core Potentials
   Marius Retegan         : Local ZFS, SOC
   Christoph Riplinger    : Optimizer, TS searches, QM/MM, DLPNO-CCSD(T), (RO)-DLPNO pert. Triples
   Tobias Risthaus        : Range-separated hybrids, TD-DFT gradient, RPA, STAB
   Michael Roemelt        : Original ROCIS implementation
   Masaaki Saitow         : Open-shell DLPNO-CCSD energy and density
   Barbara Sandhoefer     : DKH picture change effects
   Avijit Sen             : IP-ROCIS
   Kantharuban Sivalingam : CASSCF convergence, NEVPT2, FIC-MRCI
   Bernardo de Souza      : ESD, SOC TD-DFT
   Georgi Stoychev        : AutoAux, RI-MP2 NMR, DLPNO-MP2 response
   Willem Van den Heuvel  : Paramagnetic NMR
   Boris Wezisla          : Elementary symmetry handling
   Frank Wennmohs         : Technical directorship


 We gratefully acknowledge several colleagues who have allowed us to
 interface, adapt or use parts of their codes:
   Stefan Grimme, W. Hujo, H. Kruse, P. Pracht,  : VdW corrections, initial TS optimization,
                  C. Bannwarth, S. Ehlert          DFT functionals, gCP, sTDA/sTD-DF
   Ed Valeev, F. Pavosevic, A. Kumar             : LibInt (2-el integral package), F12 methods
   Garnet Chan, S. Sharma, J. Yang, R. Olivares  : DMRG
   Ulf Ekstrom                                   : XCFun DFT Library
   Mihaly Kallay                                 : mrcc  (arbitrary order and MRCC methods)
   Jiri Pittner, Ondrej Demel                    : Mk-CCSD
   Frank Weinhold                                : gennbo (NPA and NBO analysis)
   Christopher J. Cramer and Donald G. Truhlar   : smd solvation model
   Lars Goerigk                                  : TD-DFT with DH, B97 family of functionals
   V. Asgeirsson, H. Jonsson                     : NEB implementation
   FAccTs GmbH                                   : IRC, NEB, NEB-TS, DLPNO-Multilevel, CI-OPT
                                                   MM, QMMM, 2- and 3-layer-ONIOM, Crystal-QMMM,
                                                   LR-CPCM, SF, NACMEs, symmetry and pop. for TD-DFT,
                                                   nearIR, NL-DFT gradient (VV10), updates on ESD,
                                                   ML-optimized integration grids
   S Lehtola, MJT Oliveira, MAL Marques          : LibXC Library
   Liviu Ungur et al                             : ANISO software


 Your calculation uses the libint2 library for the computation of 2-el integrals
 For citations please refer to: http://libint.valeyev.net

 Your ORCA version has been built with support for libXC version: 5.1.0
 For citations please refer to: https://tddft.org/programs/libxc/

 This ORCA versions uses:
   CBLAS   interface :  Fast vector & matrix operations
   LAPACKE interface :  Fast linear algebra routines
   SCALAPACK package :  Parallel linear algebra routines
   Shared memory     :  Shared parallel matrices
   BLAS/LAPACK       :  OpenBLAS 0.3.15  USE64BITINT DYNAMIC_ARCH NO_AFFINITY Zen SINGLE_THREADED
        Core in use  :  Zen
   Copyright (c) 2011-2014, The OpenBLAS Project


Your calculation utilizes the atom-pairwise dispersion correction
with the Becke-Johnson damping scheme (D3BJ)
Cite in your paper:
S.Grimme, S.Ehrlich, L.Goerigk, J Comput Chem, (2011), 32, 1456–1465 
S.Grimme, J.Antony, S.Ehrlich and H.Krieg, J.Chem.Phys., 132, (2010), 154104 
   

Your calculation utilizes the SMD solvation module
Please cite in your paper:
A.V. Marenich, C.J. Cramer, D.G. Truhlar J. Phys. Chem. B, 113, (2009), 6378 

================================================================================

----- Orbital basis set information -----
Your calculation utilizes the basis: def2-TZVP
   F. Weigend and R. Ahlrichs, Phys. Chem. Chem. Phys. 7, 3297 (2005).

----- AuxJ basis set information -----
Your calculation utilizes the auxiliary basis: def2/J
   F. Weigend, Phys. Chem. Chem. Phys. 8, 1057 (2006).

================================================================================
                                        WARNINGS
                       Please study these warnings very carefully!
================================================================================


WARNING: Geometry Optimization
  ===> : Switching off AutoStart
         For restart on a previous wavefunction, please use MOREAD

INFO   : the flag for use of the SHARK integral package has been found!

================================================================================
                                       INPUT FILE
================================================================================
NAME = ImineBzOH1opt.inp
|  1> ! PBE0 D3 def2-tzvp Opt
|  2> %maxcore 2660
|  3> %geom
|  4> maxiter 70
|  5> MaxStep 0.15
|  6> end
|  7> %pal nprocs 20
|  8> end
|  9> %CPCM SMD TRUE
| 10>    SMDSOLVENT "2,2,2-TRIFLUOROETHANOL"
| 11> end
| 12> 
| 13> *xyz 0 1
| 14> O  1.978000  3.979200  1.421000
| 15> O  4.189900  3.432600  1.032700
| 16> N  1.485100  4.608300  3.585200
| 17> N  3.336800  6.541300  3.763800
| 18> C  2.233800  4.695600  2.536000
| 19> C  3.361300  5.773800  2.490500
| 20> H  4.316200  5.256300  2.403900
| 21> C  3.131900  6.720900  1.317700
| 22> C  3.995100  6.705300  0.209800
| 23> H  4.861100  6.045900  0.194600
| 24> C  3.759900  7.536200  -0.886800
| 25> H  4.436900  7.518200  -1.737000
| 26> C  2.662700  8.394900  -0.889400
| 27> H  2.484400  9.047200  -1.740200
| 28> C  1.801100  8.427400  0.204900
| 29> H  0.952500  9.106400  0.210700
| 30> C  2.033000  7.596100  1.301300
| 31> H  1.360000  7.639800  2.156600
| 32> C  0.363400  3.671600  3.713400
| 33> C  0.828700  2.216100  3.599600
| 34> H  1.150100  1.959300  2.586300
| 35> H  0.020300  1.524100  3.862100
| 36> H  1.672200  2.018300  4.270700
| 37> C  -0.749600  3.997400  2.711800
| 38> H  -1.022000  5.058100  2.756700
| 39> H  -1.650400  3.408800  2.919900
| 40> H  -0.458100  3.779000  1.680800
| 41> C  -0.189000  3.890900  5.134800
| 42> H  -1.053700  3.247700  5.332800
| 43> H  -0.501400  4.931700  5.281100
| 44> H  0.572400  3.672100  5.892400
| 45> C  4.519500  6.902200  4.426000
| 46> C  4.540100  7.180600  5.825300
| 47> C  5.790800  7.522500  6.401500
| 48> H  5.896300  7.696000  7.467800
| 49> C  6.953700  7.667300  5.645400
| 50> H  7.888400  7.935000  6.129400
| 51> C  6.902100  7.491900  4.277700
| 52> H  7.790500  7.633200  3.670100
| 53> C  5.696900  7.130500  3.681200
| 54> H  5.698800  7.029900  2.601000
| 55> C  3.289100  7.112100  6.749800
| 56> C  2.924700  5.637800  7.021400
| 57> H  2.742700  5.063400  6.111200
| 58> H  2.022200  5.562500  7.639100
| 59> H  3.734200  5.128000  7.557400
| 60> C  3.516500  7.758900  8.148100
| 61> H  4.264100  7.216000  8.737800
| 62> H  2.596100  7.748200  8.745200
| 63> H  3.835300  8.804200  8.059300
| 64> C  2.076500  7.877300  6.163900
| 65> H  1.595200  7.370000  5.326100
| 66> H  2.369300  8.879300  5.829000
| 67> H  1.285500  7.999700  6.914300
| 68> C  3.015900  3.506600  0.699400
| 69> C  2.519200  2.998400  -0.605800
| 70> C  1.309000  3.434900  -1.162500
| 71> H  0.687000  4.168000  -0.654100
| 72> C  0.890200  2.939800  -2.399300
| 73> H  -0.048700  3.279300  -2.830800
| 74> C  1.676900  2.014700  -3.085100
| 75> H  1.348200  1.631200  -4.048400
| 76> C  2.886200  1.584300  -2.540500
| 77> H  3.499500  0.865700  -3.079200
| 78> C  3.310000  2.076700  -1.304900
| 79> H  4.256600  1.734500  -0.891400
| 80> H  2.701100  6.043300  4.387700
| 81> O  4.567500  2.922200  4.003600
| 82> C  5.739800  3.214000  3.847100
| 83> C  6.709900  3.502200  4.930200
| 84> C  6.249500  3.489100  6.252500
| 85> H  5.204500  3.274200  6.464800
| 86> C  7.125800  3.764300  7.303600
| 87> H  6.761500  3.760400  8.327600
| 88> C  8.464700  4.050000  7.037800
| 89> H  9.146000  4.266600  7.856700
| 90> C  8.929900  4.062300  5.722600
| 91> H  9.972900  4.288300  5.516800
| 92> C  8.055300  3.789300  4.668400
| 93> H  8.428500  3.808000  3.647900
| 94> O  6.282700  3.324300  2.619900
| 95> H  5.521900  3.191100  1.999000
| 96> *
| 97> 
| 98>                          ****END OF INPUT****
================================================================================

                       *****************************
                       * Geometry Optimization Run *
                       *****************************

Geometry optimization settings:
Update method            Update   .... BFGS
Choice of coordinates    CoordSys .... Z-matrix Internals
Initial Hessian          InHess   .... Almoef's Model

Convergence Tolerances:
Energy Change            TolE     ....  5.0000e-06 Eh
Max. Gradient            TolMAXG  ....  3.0000e-04 Eh/bohr
RMS Gradient             TolRMSG  ....  1.0000e-04 Eh/bohr
Max. Displacement        TolMAXD  ....  4.0000e-03 bohr
RMS Displacement         TolRMSD  ....  2.0000e-03 bohr
Strict Convergence                ....  False
------------------------------------------------------------------------------
                        ORCA OPTIMIZATION COORDINATE SETUP
------------------------------------------------------------------------------

The optimization will be done in new redundant internal coordinates
Making redundant internal coordinates   ...  (new redundants) done
Evaluating the initial hessian          ...  (Almloef) done
Evaluating the coordinates              ...  done
Calculating the B-matrix                .... done
Calculating the G-matrix                .... done
Diagonalizing the G-matrix              .... done
Small eigenvalue found = 6.798e-04
Small eigenvalue found = 1.761e-03
Small eigenvalue found = 2.659e-03
Small eigenvalue found = 3.114e-03
Small eigenvalue found = 3.548e-03
Small eigenvalue found = 4.260e-03
Small eigenvalue found = 6.363e-03
Small eigenvalue found = 7.139e-03
Small eigenvalue found = 8.632e-03
Small eigenvalue found = 1.195e-02
Small eigenvalue found = 1.631e-02
Small eigenvalue found = 1.822e-02
Small eigenvalue found = 1.921e-02
Small eigenvalue found = 2.363e-02
Small eigenvalue found = 2.750e-02
The first mode is                       ....  193
The number of degrees of freedom        ....  240

    -----------------------------------------------------------------
                    Redundant Internal Coordinates


    -----------------------------------------------------------------
         Definition                    Initial Value    Approx d2E/dq
    -----------------------------------------------------------------
      1. B(C   4,O   0)                  1.3498         0.648716   
      2. B(C   4,N   2)                  1.2919         0.802408   
      3. B(C   5,C   4)                  1.5607         0.333709   
      4. B(C   5,N   3)                  1.4869         0.391955   
      5. B(H   6,C   5)                  1.0896         0.360683   
      6. B(C   7,C   5)                  1.5248         0.380749   
      7. B(C   8,C   7)                  1.4046         0.592247   
      8. B(H   9,C   8)                  1.0886         0.361990   
      9. B(C  10,C   8)                  1.3958         0.611635   
     10. B(H  11,C  10)                  1.0870         0.364137   
     11. B(C  12,C  10)                  1.3933         0.617320   
     12. B(H  13,C  12)                  1.0868         0.364350   
     13. B(C  14,C  12)                  1.3932         0.617578   
     14. B(H  15,C  14)                  1.0868         0.364320   
     15. B(C  16,C   7)                  1.4049         0.591453   
     16. B(C  16,C  14)                  1.3953         0.612694   
     17. B(H  17,C  16)                  1.0892         0.361148   
     18. B(C  18,N   2)                  1.4670         0.421742   
     19. B(C  19,C  18)                  1.5323         0.370435   
     20. B(H  20,C  19)                  1.0936         0.355333   
     21. B(H  21,C  19)                  1.0960         0.352211   
     22. B(H  22,C  19)                  1.0959         0.352382   
     23. B(C  23,C  18)                  1.5324         0.370354   
     24. B(H  24,C  23)                  1.0960         0.352199   
     25. B(H  25,C  23)                  1.0960         0.352261   
     26. B(H  26,C  23)                  1.0934         0.355566   
     27. B(C  27,C  18)                  1.5407         0.359235   
     28. B(H  28,C  27)                  1.0957         0.352604   
     29. B(H  29,C  27)                  1.0965         0.351633   
     30. B(H  30,C  27)                  1.0962         0.352046   
     31. B(C  31,N   3)                  1.4027         0.534110   
     32. B(C  32,C  31)                  1.4269         0.545641   
     33. B(C  33,C  32)                  1.4189         0.561954   
     34. B(H  34,C  33)                  1.0855         0.366153   
     35. B(C  35,C  33)                  1.3946         0.614261   
     36. B(H  36,C  35)                  1.0861         0.365315   
     37. B(C  37,C  35)                  1.3799         0.648494   
     38. B(H  38,C  37)                  1.0855         0.366048   
     39. B(C  39,C  37)                  1.3925         0.619188   
     40. B(C  39,C  31)                  1.4118         0.576756   
     41. B(H  40,C  39)                  1.0849         0.366943   
     42. B(C  41,C  32)                  1.5570         0.338241   
     43. B(C  42,C  41)                  1.5428         0.356465   
     44. B(H  43,C  42)                  1.0916         0.358030   
     45. B(H  43,H  30)                  2.5872         0.000282   
     46. B(H  44,C  42)                  1.0962         0.351947   
     47. B(H  45,C  42)                  1.0966         0.351503   
     48. B(C  46,C  41)                  1.5573         0.337878   
     49. B(H  47,C  46)                  1.0961         0.352146   
     50. B(H  48,C  46)                  1.0972         0.350741   
     51. B(H  49,C  46)                  1.0964         0.351686   
     52. B(C  50,C  41)                  1.5489         0.348468   
     53. B(H  51,C  50)                  1.0913         0.358399   
     54. B(H  52,C  50)                  1.0963         0.351850   
     55. B(H  53,C  50)                  1.0972         0.350750   
     56. B(C  54,O   1)                  1.2226         1.034886   
     57. B(C  54,O   0)                  1.3496         0.649241   
     58. B(C  55,C  54)                  1.4861         0.438935   
     59. B(C  56,C  55)                  1.4018         0.598300   
     60. B(H  57,C  56)                  1.0876         0.363340   
     61. B(C  58,C  56)                  1.3965         0.610070   
     62. B(H  59,C  58)                  1.0877         0.363220   
     63. B(C  60,C  58)                  1.3946         0.614230   
     64. B(H  61,C  60)                  1.0877         0.363173   
     65. B(C  62,C  60)                  1.3944         0.614869   
     66. B(H  63,C  62)                  1.0875         0.363383   
     67. B(C  64,C  62)                  1.3960         0.611211   
     68. B(C  64,C  55)                  1.4013         0.599395   
     69. B(H  65,C  64)                  1.0882         0.362516   
     70. B(H  66,N   3)                  1.0205         0.416373   
     71. B(O  67,H  22)                  3.0449         0.000245   
     72. B(C  68,O  67)                  1.2182         1.052027   
     73. B(C  69,C  68)                  1.4823         0.445098   
     74. B(C  70,C  69)                  1.4002         0.601773   
     75. B(H  71,H  45)                  2.6062         0.000263   
     76. B(H  71,C  70)                  1.0878         0.363041   
     77. B(C  72,C  70)                  1.3959         0.611472   
     78. B(H  73,C  72)                  1.0869         0.364253   
     79. B(C  74,C  72)                  1.3946         0.614312   
     80. B(H  75,C  74)                  1.0871         0.364021   
     81. B(C  76,C  74)                  1.3951         0.613192   
     82. B(H  77,C  76)                  1.0869         0.364269   
     83. B(C  78,C  76)                  1.3967         0.609589   
     84. B(C  78,C  69)                  1.4004         0.601418   
     85. B(H  79,H  38)                  3.8781         0.000002   
     86. B(H  79,C  78)                  1.0868         0.364411   
     87. B(O  80,C  68)                  1.3464         0.656686   
     88. B(H  81,O   1)                  1.6632         0.039267   
     89. B(H  81,O  80)                  0.9910         0.463994   
     90. A(C   4,O   0,C  54)          118.8037         0.435502   
     91. A(C  54,O   1,H  81)          159.4179         0.264918   
     92. A(C   4,N   2,C  18)          123.8659         0.418761   
     93. A(C  31,N   3,H  66)          111.2340         0.347458   
     94. A(C   5,N   3,H  66)          106.3746         0.329975   
     95. A(C   5,N   3,C  31)          121.5458         0.384795   
     96. A(O   0,C   4,N   2)          121.6807         0.452518   
     97. A(N   2,C   4,C   5)          119.2769         0.404337   
     98. A(O   0,C   4,C   5)          118.6522         0.389521   
     99. A(C   4,C   5,C   7)          110.0495         0.357587   
    100. A(N   3,C   5,C   7)          109.6064         0.365255   
    101. A(C   4,C   5,H   6)          107.8987         0.318469   
    102. A(H   6,C   5,C   7)          111.4524         0.325421   
    103. A(N   3,C   5,C   4)          108.6458         0.357131   
    104. A(N   3,C   5,H   6)          109.1270         0.325020   
    105. A(C   5,C   7,C   8)          120.4861         0.394825   
    106. A(C   8,C   7,C  16)          118.5817         0.426884   
    107. A(C   5,C   7,C  16)          120.9025         0.394732   
    108. A(C   7,C   8,C  10)          120.6329         0.429459   
    109. A(C   7,C   8,H   9)          120.4411         0.350497   
    110. A(H   9,C   8,C  10)          118.9257         0.352411   
    111. A(H  11,C  10,C  12)          119.9489         0.353316   
    112. A(C   8,C  10,H  11)          119.9805         0.352764   
    113. A(C   8,C  10,C  12)          120.0695         0.432670   
    114. A(C  10,C  12,H  13)          120.0377         0.353352   
    115. A(H  13,C  12,C  14)          119.9632         0.353377   
    116. A(C  10,C  12,C  14)          119.9959         0.433423   
    117. A(H  15,C  14,C  16)          119.8537         0.352897   
    118. A(C  12,C  14,C  16)          120.0344         0.432837   
    119. A(C  12,C  14,H  15)          120.1094         0.353371   
    120. A(C  14,C  16,H  17)          119.3688         0.352375   
    121. A(C   7,C  16,H  17)          119.9416         0.350280   
    122. A(C   7,C  16,C  14)          120.6842         0.429489   
    123. A(N   2,C  18,C  19)          111.5824         0.368132   
    124. A(C  19,C  18,C  27)          108.2163         0.360413   
    125. A(N   2,C  18,C  27)          105.3012         0.366200   
    126. A(C  23,C  18,C  27)          108.2009         0.360399   
    127. A(C  19,C  18,C  23)          111.9609         0.362292   
    128. A(N   2,C  18,C  23)          111.2535         0.368119   
    129. A(C  18,C  19,H  21)          110.9754         0.322695   
    130. A(C  18,C  19,H  22)          111.0812         0.322721   
    131. A(C  18,C  19,H  20)          112.4018         0.323162   
    132. A(H  21,C  19,H  22)          107.8833         0.288848   
    133. A(H  20,C  19,H  22)          107.3864         0.289247   
    134. A(H  20,C  19,H  21)          106.8828         0.289225   
    135. A(H  25,C  23,H  26)          106.9102         0.289261   
    136. A(H  24,C  23,H  26)          107.3481         0.289253   
    137. A(C  18,C  23,H  26)          112.3464         0.323185   
    138. A(H  24,C  23,H  25)          107.9198         0.288830   
    139. A(C  18,C  23,H  25)          111.0194         0.322691   
    140. A(C  18,C  23,H  24)          111.0694         0.322682   
    141. A(H  29,C  27,H  30)          107.1669         0.288730   
    142. A(H  28,C  27,H  30)          107.8240         0.288855   
    143. A(C  18,C  27,H  30)          111.1113         0.321052   
    144. A(H  28,C  27,H  29)          107.9538         0.288802   
    145. A(C  18,C  27,H  29)          111.1228         0.320991   
    146. A(C  18,C  27,H  28)          111.4759         0.321135   
    147. A(N   3,C  31,C  39)          119.7182         0.414499   
    148. A(N   3,C  31,C  32)          121.6914         0.410438   
    149. A(C  32,C  31,C  39)          118.2796         0.418790   
    150. A(C  31,C  32,C  33)          117.2579         0.416855   
    151. A(C  33,C  32,C  41)          118.5354         0.383222   
    152. A(C  31,C  32,C  41)          124.2008         0.381267   
    153. A(H  34,C  33,C  35)          115.7815         0.353350   
    154. A(C  32,C  33,C  35)          122.6747         0.425764   
    155. A(C  32,C  33,H  34)          121.5420         0.348078   
    156. A(H  36,C  35,C  37)          120.3460         0.356476   
    157. A(C  33,C  35,C  37)          119.5374         0.436860   
    158. A(C  33,C  35,H  36)          120.1062         0.353212   
    159. A(C  35,C  37,H  38)          120.5065         0.356597   
    160. A(H  38,C  37,C  39)          120.1555         0.353811   
    161. A(C  35,C  37,C  39)          119.3380         0.437490   
    162. A(C  37,C  39,H  40)          116.6850         0.353957   
    163. A(C  31,C  39,H  40)          120.7807         0.349734   
    164. A(C  31,C  39,C  37)          122.5343         0.428365   
    165. A(C  46,C  41,C  50)          104.4045         0.352995   
    166. A(C  42,C  41,C  50)          110.7183         0.356215   
    167. A(C  32,C  41,C  50)          112.4984         0.353060   
    168. A(C  42,C  41,C  46)          105.8615         0.354355   
    169. A(C  32,C  41,C  46)          113.4237         0.351222   
    170. A(C  32,C  41,C  42)          109.6543         0.354419   
    171. A(H  44,C  42,H  45)          107.4809         0.288701   
    172. A(H  43,C  42,H  45)          106.6200         0.289477   
    173. A(C  41,C  42,H  45)          110.8521         0.320565   
    174. A(H  43,C  42,H  44)          107.2438         0.289534   
    175. A(C  41,C  42,H  44)          111.0570         0.320631   
    176. A(C  41,C  42,H  43)          113.2940         0.321531   
    177. A(H  48,C  46,H  49)          107.2948         0.288569   
    178. A(H  47,C  46,H  49)          108.5097         0.288750   
    179. A(C  41,C  46,H  49)          111.4501         0.317802   
    180. A(H  47,C  46,H  48)          105.9353         0.288628   
    181. A(C  41,C  46,H  48)          111.2292         0.317663   
    182. A(C  41,C  46,H  47)          112.1446         0.317870   
    183. A(H  52,C  50,H  53)          107.4287         0.288591   
    184. A(H  51,C  50,H  53)          105.0090         0.289426   
    185. A(C  41,C  50,H  53)          111.1498         0.319267   
    186. A(H  51,C  50,H  52)          107.9474         0.289568   
    187. A(C  41,C  50,H  52)          110.9765         0.319430   
    188. A(C  41,C  50,H  51)          113.9548         0.320394   
    189. A(O   1,C  54,C  55)          122.6603         0.444407   
    190. A(O   0,C  54,C  55)          109.4092         0.408812   
    191. A(O   0,C  54,O   1)          127.8727         0.474137   
    192. A(C  56,C  55,C  64)          119.5964         0.428686   
    193. A(C  54,C  55,C  64)          118.3251         0.405688   
    194. A(C  54,C  55,C  56)          122.0630         0.405557   
    195. A(H  57,C  56,C  58)          118.7819         0.352480   
    196. A(C  55,C  56,C  58)          120.0152         0.430046   
    197. A(C  55,C  56,H  57)          121.1984         0.351321   
    198. A(H  59,C  58,C  60)          119.9276         0.352866   
    199. A(C  56,C  58,C  60)          120.0999         0.432081   
    200. A(C  56,C  58,H  59)          119.9719         0.352460   
    201. A(H  61,C  60,C  62)          119.9450         0.352920   
    202. A(C  58,C  60,C  62)          120.1265         0.432689   
    203. A(C  58,C  60,H  61)          119.9281         0.352858   
    204. A(H  63,C  62,C  64)          120.0197         0.352598   
    205. A(C  60,C  62,C  64)          120.0077         0.432306   
    206. A(C  60,C  62,H  63)          119.9725         0.352955   
    207. A(C  62,C  64,H  65)          119.3077         0.352456   
    208. A(C  55,C  64,H  65)          120.5424         0.351294   
    209. A(C  55,C  64,C  62)          120.1495         0.430332   
    210. A(O  67,C  68,C  69)          125.6272         0.446858   
    211. A(C  69,C  68,O  80)          112.7158         0.410652   
    212. A(O  67,C  68,O  80)          121.6510         0.476571   
    213. A(C  68,C  69,C  70)          118.2301         0.406973   
    214. A(C  70,C  69,C  78)          119.6275         0.429391   
    215. A(C  68,C  69,C  78)          122.1417         0.406931   
    216. A(H  71,C  70,C  72)          119.6747         0.352568   
    217. A(C  69,C  70,C  72)          120.1882         0.430671   
    218. A(C  69,C  70,H  71)          120.1342         0.351616   
    219. A(H  73,C  72,C  74)          120.1385         0.353043   
    220. A(C  70,C  72,C  74)          119.9720         0.432269   
    221. A(C  70,C  72,H  73)          119.8887         0.352766   
    222. A(H  75,C  74,C  76)          119.9624         0.352896   
    223. A(C  72,C  74,C  76)          120.1068         0.432487   
    224. A(C  72,C  74,H  75)          119.9305         0.353005   
    225. A(H  77,C  76,C  78)          119.9100         0.352585   
    226. A(C  74,C  76,C  78)          120.0675         0.431888   
    227. A(C  74,C  76,H  77)          120.0221         0.352937   
    228. A(C  76,C  78,H  79)          119.3640         0.352608   
    229. A(C  69,C  78,H  79)          120.5974         0.351805   
    230. A(C  69,C  78,C  76)          120.0377         0.430387   
    231. A(C  68,O  80,H  81)          104.5066         0.366551   
    232. A(O   1,H  81,O  80)          163.6016         0.215449   
    233. D(C   5,C   4,N   2,C  18)    177.3938         0.049659   
    234. D(C   5,C   4,O   0,C  54)     43.2299         0.031092   
    235. D(O   0,C   4,N   2,C  18)      4.6630         0.049659   
    236. D(N   2,C   4,O   0,C  54)   -143.9952         0.031092   
    237. D(C   7,C   5,C   4,N   2)   -120.1677         0.008495   
    238. D(H   6,C   5,N   3,C  31)     21.2050         0.013129   
    239. D(N   3,C   5,C   4,N   2)     -0.1588         0.008495   
    240. D(N   3,C   5,C   4,O   0)    172.7932         0.008495   
    241. D(C   4,C   5,N   3,H  66)     10.0539         0.013129   
    242. D(C   4,C   5,N   3,C  31)    138.6138         0.013129   
    243. D(H   6,C   5,N   3,H  66)   -107.3548         0.013129   
    244. D(H   6,C   5,C   4,O   0)    -69.0180         0.008495   
    245. D(H   6,C   5,C   4,N   2)    118.0300         0.008495   
    246. D(C   7,C   5,C   4,O   0)     52.7842         0.008495   
    247. D(C   7,C   5,N   3,H  66)    130.3380         0.013129   
    248. D(C   7,C   5,N   3,C  31)   -101.1022         0.013129   
    249. D(C  16,C   7,C   5,H   6)   -172.9877         0.010815   
    250. D(C  16,C   7,C   5,C   4)     67.3478         0.010815   
    251. D(C  16,C   7,C   5,N   3)    -52.0776         0.010815   
    252. D(C   8,C   7,C   5,C   4)   -110.6414         0.010815   
    253. D(C   8,C   7,C   5,N   3)    129.9333         0.010815   
    254. D(C   8,C   7,C   5,H   6)      9.0231         0.010815   
    255. D(C  10,C   8,C   7,C  16)     -0.3967         0.024147   
    256. D(C  10,C   8,C   7,C   5)    177.6384         0.024147   
    257. D(H   9,C   8,C   7,C  16)    179.4163         0.024147   
    258. D(H   9,C   8,C   7,C   5)     -2.5485         0.024147   
    259. D(C  12,C  10,C   8,H   9)   -179.6487         0.025845   
    260. D(H  11,C  10,C   8,H   9)     -0.0466         0.025845   
    261. D(H  11,C  10,C   8,C   7)    179.7693         0.025845   
    262. D(C  12,C  10,C   8,C   7)      0.1672         0.025845   
    263. D(H  13,C  12,C  10,C   8)    179.5253         0.026356   
    264. D(C  14,C  12,C  10,C   8)      0.1761         0.026356   
    265. D(C  14,C  12,C  10,H  11)   -179.4262         0.026356   
    266. D(H  13,C  12,C  10,H  11)     -0.0770         0.026356   
    267. D(C  16,C  14,C  12,H  13)   -179.6308         0.026380   
    268. D(C  16,C  14,C  12,C  10)     -0.2811         0.026380   
    269. D(H  15,C  14,C  12,C  10)    179.1525         0.026380   
    270. D(H  15,C  14,C  12,H  13)     -0.1971         0.026380   
    271. D(H  17,C  16,C  14,H  15)     -0.2360         0.025940   
    272. D(H  17,C  16,C  14,C  12)    179.1991         0.025940   
    273. D(C   7,C  16,C  14,H  15)   -179.3907         0.025940   
    274. D(C   7,C  16,C  14,C  12)      0.0444         0.025940   
    275. D(H  17,C  16,C   7,C   8)   -178.8586         0.024079   
    276. D(H  17,C  16,C   7,C   5)      3.1147         0.024079   
    277. D(C  14,C  16,C   7,C   8)      0.2913         0.024079   
    278. D(C  14,C  16,C   7,C   5)   -177.7354         0.024079   
    279. D(C  19,C  18,N   2,C   4)     60.7661         0.014016   
    280. D(C  27,C  18,N   2,C   4)    177.9440         0.014016   
    281. D(C  23,C  18,N   2,C   4)    -65.0635         0.014016   
    282. D(H  22,C  19,C  18,C  27)    -64.9157         0.010968   
    283. D(H  22,C  19,C  18,C  23)    175.9237         0.010968   
    284. D(H  22,C  19,C  18,N   2)     50.4850         0.010968   
    285. D(H  21,C  19,C  18,C  23)    -64.0599         0.010968   
    286. D(H  21,C  19,C  18,C  27)     55.1007         0.010968   
    287. D(H  21,C  19,C  18,N   2)    170.5014         0.010968   
    288. D(H  20,C  19,C  18,C  27)    174.7337         0.010968   
    289. D(H  20,C  19,C  18,C  23)     55.5731         0.010968   
    290. D(H  20,C  19,C  18,N   2)    -69.8657         0.010968   
    291. D(H  25,C  23,C  18,C  19)     63.9206         0.010964   
    292. D(H  25,C  23,C  18,N   2)   -170.4600         0.010964   
    293. D(H  24,C  23,C  18,C  27)     64.8349         0.010964   
    294. D(H  24,C  23,C  18,C  19)   -175.9955         0.010964   
    295. D(H  24,C  23,C  18,N   2)    -50.3761         0.010964   
    296. D(H  26,C  23,C  18,C  27)   -174.9099         0.010964   
    297. D(H  26,C  23,C  18,C  19)    -55.7402         0.010964   
    298. D(H  26,C  23,C  18,N   2)     69.8792         0.010964   
    299. D(H  25,C  23,C  18,C  27)    -55.2490         0.010964   
    300. D(H  30,C  27,C  18,C  23)   -179.8984         0.010357   
    301. D(H  30,C  27,C  18,N   2)    -60.8487         0.010357   
    302. D(H  29,C  27,C  18,C  23)    -60.6669         0.010357   
    303. D(H  29,C  27,C  18,C  19)    177.8231         0.010357   
    304. D(H  29,C  27,C  18,N   2)     58.3828         0.010357   
    305. D(H  28,C  27,C  18,C  23)     59.8038         0.010357   
    306. D(H  30,C  27,C  18,C  19)     58.5916         0.010357   
    307. D(H  28,C  27,C  18,C  19)    -61.7062         0.010357   
    308. D(H  28,C  27,C  18,N   2)    178.8535         0.010357   
    309. D(C  39,C  31,N   3,H  66)    156.3351         0.022670   
    310. D(C  39,C  31,N   3,C   5)     29.9343         0.022670   
    311. D(C  32,C  31,N   3,H  66)    -30.1787         0.022670   
    312. D(C  32,C  31,N   3,C   5)   -156.5795         0.022670   
    313. D(C  41,C  32,C  31,C  39)    173.8072         0.020356   
    314. D(C  41,C  32,C  31,N   3)      0.2306         0.020356   
    315. D(C  33,C  32,C  31,C  39)     -7.0986         0.020356   
    316. D(C  33,C  32,C  31,N   3)    179.3248         0.020356   
    317. D(C  35,C  33,C  32,C  41)   -177.0578         0.021637   
    318. D(C  35,C  33,C  32,C  31)      3.7949         0.021637   
    319. D(H  34,C  33,C  32,C  41)      2.4437         0.021637   
    320. D(H  34,C  33,C  32,C  31)   -176.7035         0.021637   
    321. D(C  37,C  35,C  33,H  34)   -178.6587         0.026080   
    322. D(C  37,C  35,C  33,C  32)      0.8696         0.026080   
    323. D(H  36,C  35,C  33,H  34)      0.1741         0.026080   
    324. D(H  36,C  35,C  33,C  32)    179.7024         0.026080   
    325. D(C  39,C  37,C  35,H  36)    179.1066         0.029272   
    326. D(C  39,C  37,C  35,C  33)     -2.0635         0.029272   
    327. D(H  38,C  37,C  35,H  36)     -0.8751         0.029272   
    328. D(H  38,C  37,C  35,C  33)    177.9548         0.029272   
    329. D(H  40,C  39,C  37,H  38)     -1.5971         0.026526   
    330. D(H  40,C  39,C  37,C  35)    178.4212         0.026526   
    331. D(C  31,C  39,C  37,H  38)    178.4279         0.026526   
    332. D(C  31,C  39,C  37,C  35)     -1.5539         0.026526   
    333. D(H  40,C  39,C  31,C  32)   -173.7255         0.022842   
    334. D(H  40,C  39,C  31,N   3)     -0.0183         0.022842   
    335. D(C  37,C  39,C  31,C  32)      6.2486         0.022842   
    336. D(C  37,C  39,C  31,N   3)    179.9558         0.022842   
    337. D(C  50,C  41,C  32,C  33)    131.8810         0.008702   
    338. D(C  50,C  41,C  32,C  31)    -49.0355         0.008702   
    339. D(C  46,C  41,C  32,C  33)     13.6598         0.008702   
    340. D(C  46,C  41,C  32,C  31)   -167.2567         0.008702   
    341. D(C  42,C  41,C  32,C  33)   -104.4405         0.008702   
    342. D(C  42,C  41,C  32,C  31)     74.6430         0.008702   
    343. D(H  45,C  42,C  41,C  46)    -59.8961         0.010209   
    344. D(H  45,C  42,C  41,C  32)     62.8085         0.010209   
    345. D(H  44,C  42,C  41,C  50)    -53.0628         0.010209   
    346. D(H  44,C  42,C  41,C  46)     59.5165         0.010209   
    347. D(H  44,C  42,C  41,C  32)   -177.7790         0.010209   
    348. D(H  43,C  42,C  41,C  50)     67.7078         0.010209   
    349. D(H  43,C  42,C  41,C  46)   -179.7129         0.010209   
    350. D(H  45,C  42,C  41,C  50)   -172.4753         0.010209   
    351. D(H  43,C  42,C  41,C  32)    -57.0084         0.010209   
    352. D(H  49,C  46,C  41,C  32)     56.6898         0.009254   
    353. D(H  48,C  46,C  41,C  50)     53.5705         0.009254   
    354. D(H  48,C  46,C  41,C  42)    -63.3459         0.009254   
    355. D(H  48,C  46,C  41,C  32)    176.3789         0.009254   
    356. D(H  47,C  46,C  41,C  50)    172.0006         0.009254   
    357. D(H  47,C  46,C  41,C  42)     55.0842         0.009254   
    358. D(H  49,C  46,C  41,C  42)    176.9650         0.009254   
    359. D(H  47,C  46,C  41,C  32)    -65.1910         0.009254   
    360. D(H  49,C  46,C  41,C  50)    -66.1186         0.009254   
    361. D(H  53,C  50,C  41,C  46)    -44.4435         0.009790   
    362. D(H  53,C  50,C  41,C  42)     69.0622         0.009790   
    363. D(H  53,C  50,C  41,C  32)   -167.8530         0.009790   
    364. D(H  52,C  50,C  41,C  46)     75.0462         0.009790   
    365. D(H  52,C  50,C  41,C  42)   -171.4481         0.009790   
    366. D(H  52,C  50,C  41,C  32)    -48.3634         0.009790   
    367. D(H  51,C  50,C  41,C  46)   -162.8500         0.009790   
    368. D(H  51,C  50,C  41,C  42)    -49.3443         0.009790   
    369. D(H  51,C  50,C  41,C  32)     73.7404         0.009790   
    370. D(C  55,C  54,O   1,H  81)   -138.9105         0.088675   
    371. D(O   0,C  54,O   1,H  81)     38.0232         0.088675   
    372. D(C  55,C  54,O   0,C   4)   -168.6221         0.031146   
    373. D(O   1,C  54,O   0,C   4)     14.1147         0.031146   
    374. D(C  64,C  55,C  54,O   1)     18.7529         0.013148   
    375. D(C  64,C  55,C  54,O   0)   -158.6812         0.013148   
    376. D(C  56,C  55,C  54,O   1)   -159.8056         0.013148   
    377. D(C  56,C  55,C  54,O   0)     22.7604         0.013148   
    378. D(C  58,C  56,C  55,C  64)      0.7456         0.024670   
    379. D(C  58,C  56,C  55,C  54)    179.2863         0.024670   
    380. D(H  57,C  56,C  55,C  64)   -178.4703         0.024670   
    381. D(H  57,C  56,C  55,C  54)      0.0703         0.024670   
    382. D(C  60,C  58,C  56,H  57)    178.9872         0.025705   
    383. D(C  60,C  58,C  56,C  55)     -0.2476         0.025705   
    384. D(H  59,C  58,C  56,H  57)     -0.7377         0.025705   
    385. D(H  59,C  58,C  56,C  55)   -179.9725         0.025705   
    386. D(C  62,C  60,C  58,H  59)    179.5129         0.026077   
    387. D(C  62,C  60,C  58,C  56)     -0.2122         0.026077   
    388. D(H  61,C  60,C  58,H  59)     -0.2516         0.026077   
    389. D(H  61,C  60,C  58,C  56)   -179.9767         0.026077   
    390. D(C  64,C  62,C  60,H  61)    179.9333         0.026135   
    391. D(C  64,C  62,C  60,C  58)      0.1688         0.026135   
    392. D(H  63,C  62,C  60,H  61)     -0.0030         0.026135   
    393. D(H  63,C  62,C  60,C  58)   -179.7675         0.026135   
    394. D(H  65,C  64,C  62,H  63)      0.0530         0.025807   
    395. D(H  65,C  64,C  62,C  60)   -179.8832         0.025807   
    396. D(C  55,C  64,C  62,H  63)   -179.7291         0.025807   
    397. D(C  55,C  64,C  62,C  60)      0.3347         0.025807   
    398. D(H  65,C  64,C  55,C  56)    179.4308         0.024765   
    399. D(H  65,C  64,C  55,C  54)      0.8358         0.024765   
    400. D(C  62,C  64,C  55,C  56)     -0.7898         0.024765   
    401. D(C  62,C  64,C  55,C  54)   -179.3848         0.024765   
    402. D(C  78,C  69,C  68,O  80)     -2.9673         0.013511   
    403. D(C  78,C  69,C  68,O  67)    177.9114         0.013511   
    404. D(C  70,C  69,C  68,O  80)    176.7406         0.013511   
    405. D(C  70,C  69,C  68,O  67)     -2.3807         0.013511   
    406. D(C  72,C  70,C  69,C  78)      0.1766         0.024972   
    407. D(C  72,C  70,C  69,C  68)   -179.5389         0.024972   
    408. D(H  71,C  70,C  69,C  78)    179.5569         0.024972   
    409. D(H  71,C  70,C  69,C  68)     -0.1586         0.024972   
    410. D(C  74,C  72,C  70,H  71)   -179.5438         0.025830   
    411. D(C  74,C  72,C  70,C  69)     -0.1607         0.025830   
    412. D(H  73,C  72,C  70,H  71)      0.1422         0.025830   
    413. D(H  73,C  72,C  70,C  69)    179.5253         0.025830   
    414. D(C  76,C  74,C  72,H  73)   -179.6351         0.026085   
    415. D(C  76,C  74,C  72,C  70)      0.0501         0.026085   
    416. D(H  75,C  74,C  72,H  73)      0.1659         0.026085   
    417. D(H  75,C  74,C  72,C  70)    179.8511         0.026085   
    418. D(C  78,C  76,C  74,H  75)   -179.7573         0.025984   
    419. D(C  78,C  76,C  74,C  72)      0.0436         0.025984   
    420. D(H  77,C  76,C  74,H  75)      0.0006         0.025984   
    421. D(H  77,C  76,C  74,C  72)    179.8015         0.025984   
    422. D(H  79,C  78,C  76,H  77)     -0.1338         0.025662   
    423. D(H  79,C  78,C  76,C  74)    179.6244         0.025662   
    424. D(C  69,C  78,C  76,H  77)   -179.7852         0.025662   
    425. D(C  69,C  78,C  76,C  74)     -0.0270         0.025662   
    426. D(H  79,C  78,C  69,C  70)   -179.7298         0.024941   
    427. D(H  79,C  78,C  69,C  68)     -0.0258         0.024941   
    428. D(C  76,C  78,C  69,C  70)     -0.0827         0.024941   
    429. D(C  76,C  78,C  69,C  68)    179.6212         0.024941   
    430. D(H  81,O  80,C  68,C  69)   -175.0053         0.031925   
    431. D(H  81,O  80,C  68,O  67)      4.1557         0.031925   
    432. D(O   1,H  81,O  80,C  68)     85.4267         0.227441   
    433. D(O  80,H  81,O   1,C  54)    -91.0095         0.002262   
    -----------------------------------------------------------------

Number of atoms                         .... 82
Number of degrees of freedom            .... 433

         *************************************************************
         *                GEOMETRY OPTIMIZATION CYCLE   1            *
         *************************************************************
---------------------------------
CARTESIAN COORDINATES (ANGSTROEM)
---------------------------------
  O      1.978000    3.979200    1.421000
  O      4.189900    3.432600    1.032700
  N      1.485100    4.608300    3.585200
  N      3.336800    6.541300    3.763800
  C      2.233800    4.695600    2.536000
  C      3.361300    5.773800    2.490500
  H      4.316200    5.256300    2.403900
  C      3.131900    6.720900    1.317700
  C      3.995100    6.705300    0.209800
  H      4.861100    6.045900    0.194600
  C      3.759900    7.536200   -0.886800
  H      4.436900    7.518200   -1.737000
  C      2.662700    8.394900   -0.889400
  H      2.484400    9.047200   -1.740200
  C      1.801100    8.427400    0.204900
  H      0.952500    9.106400    0.210700
  C      2.033000    7.596100    1.301300
  H      1.360000    7.639800    2.156600
  C      0.363400    3.671600    3.713400
  C      0.828700    2.216100    3.599600
  H      1.150100    1.959300    2.586300
  H      0.020300    1.524100    3.862100
  H      1.672200    2.018300    4.270700
  C     -0.749600    3.997400    2.711800
  H     -1.022000    5.058100    2.756700
  H     -1.650400    3.408800    2.919900
  H     -0.458100    3.779000    1.680800
  C     -0.189000    3.890900    5.134800
  H     -1.053700    3.247700    5.332800
  H     -0.501400    4.931700    5.281100
  H      0.572400    3.672100    5.892400
  C      4.519500    6.902200    4.426000
  C      4.540100    7.180600    5.825300
  C      5.790800    7.522500    6.401500
  H      5.896300    7.696000    7.467800
  C      6.953700    7.667300    5.645400
  H      7.888400    7.935000    6.129400
  C      6.902100    7.491900    4.277700
  H      7.790500    7.633200    3.670100
  C      5.696900    7.130500    3.681200
  H      5.698800    7.029900    2.601000
  C      3.289100    7.112100    6.749800
  C      2.924700    5.637800    7.021400
  H      2.742700    5.063400    6.111200
  H      2.022200    5.562500    7.639100
  H      3.734200    5.128000    7.557400
  C      3.516500    7.758900    8.148100
  H      4.264100    7.216000    8.737800
  H      2.596100    7.748200    8.745200
  H      3.835300    8.804200    8.059300
  C      2.076500    7.877300    6.163900
  H      1.595200    7.370000    5.326100
  H      2.369300    8.879300    5.829000
  H      1.285500    7.999700    6.914300
  C      3.015900    3.506600    0.699400
  C      2.519200    2.998400   -0.605800
  C      1.309000    3.434900   -1.162500
  H      0.687000    4.168000   -0.654100
  C      0.890200    2.939800   -2.399300
  H     -0.048700    3.279300   -2.830800
  C      1.676900    2.014700   -3.085100
  H      1.348200    1.631200   -4.048400
  C      2.886200    1.584300   -2.540500
  H      3.499500    0.865700   -3.079200
  C      3.310000    2.076700   -1.304900
  H      4.256600    1.734500   -0.891400
  H      2.701100    6.043300    4.387700
  O      4.567500    2.922200    4.003600
  C      5.739800    3.214000    3.847100
  C      6.709900    3.502200    4.930200
  C      6.249500    3.489100    6.252500
  H      5.204500    3.274200    6.464800
  C      7.125800    3.764300    7.303600
  H      6.761500    3.760400    8.327600
  C      8.464700    4.050000    7.037800
  H      9.146000    4.266600    7.856700
  C      8.929900    4.062300    5.722600
  H      9.972900    4.288300    5.516800
  C      8.055300    3.789300    4.668400
  H      8.428500    3.808000    3.647900
  O      6.282700    3.324300    2.619900
  H      5.521900    3.191100    1.999000

----------------------------
CARTESIAN COORDINATES (A.U.)
----------------------------
  NO LB      ZA    FRAG     MASS         X           Y           Z
   0 O     8.0000    0    15.999    3.737878    7.519598    2.685301
   1 O     8.0000    0    15.999    7.917764    6.486674    1.951520
   2 N     7.0000    0    14.007    2.806432    8.708425    6.775046
   3 N     7.0000    0    14.007    6.305638   12.361266    7.112551
   4 C     6.0000    0    12.011    4.221270    8.873398    4.792345
   5 C     6.0000    0    12.011    6.351936   10.910901    4.706363
   6 H     1.0000    0     1.008    8.156436    9.932967    4.542713
   7 C     6.0000    0    12.011    5.918433   12.700660    2.490092
   8 C     6.0000    0    12.011    7.549645   12.671181    0.396465
   9 H     1.0000    0     1.008    9.186148   11.425095    0.367741
  10 C     6.0000    0    12.011    7.105181   14.241354   -1.675809
  11 H     1.0000    0     1.008    8.384526   14.207339   -3.282454
  12 C     6.0000    0    12.011    5.031774   15.864062   -1.680722
  13 H     1.0000    0     1.008    4.694836   17.096730   -3.288501
  14 C     6.0000    0    12.011    3.403586   15.925478    0.387205
  15 H     1.0000    0     1.008    1.799964   17.208602    0.398165
  16 C     6.0000    0    12.011    3.841813   14.354549    2.459101
  17 H     1.0000    0     1.008    2.570028   14.437130    4.075383
  18 C     6.0000    0    12.011    0.686726    6.938318    7.017309
  19 C     6.0000    0    12.011    1.566016    4.187822    6.802258
  20 H     1.0000    0     1.008    2.173374    3.702540    4.887399
  21 H     1.0000    0     1.008    0.038361    2.880132    7.298311
  22 H     1.0000    0     1.008    3.160000    3.814034    8.070453
  23 C     6.0000    0    12.011   -1.416539    7.553991    5.124559
  24 H     1.0000    0     1.008   -1.931300    9.558424    5.209408
  25 H     1.0000    0     1.008   -3.118804    6.441698    5.517811
  26 H     1.0000    0     1.008   -0.865684    7.141275    3.176252
  27 C     6.0000    0    12.011   -0.357158    7.352735    9.703366
  28 H     1.0000    0     1.008   -1.991204    6.137264   10.077532
  29 H     1.0000    0     1.008   -0.947509    9.319562    9.979833
  30 H     1.0000    0     1.008    1.081679    6.939263   11.135022
  31 C     6.0000    0    12.011    8.540617   13.043268    8.363928
  32 C     6.0000    0    12.011    8.579546   13.569367   11.008222
  33 C     6.0000    0    12.011   10.943026   14.215465   12.097082
  34 H     1.0000    0     1.008   11.142392   14.543332   14.112097
  35 C     6.0000    0    12.011   13.140589   14.489097   10.668260
  36 H     1.0000    0     1.008   14.906916   14.994977   11.582887
  37 C     6.0000    0    12.011   13.043079   14.157639    8.083681
  38 H     1.0000    0     1.008   14.721911   14.424658    6.935484
  39 C     6.0000    0    12.011   10.765581   13.474692    6.956460
  40 H     1.0000    0     1.008   10.769171   13.284586    4.915178
  41 C     6.0000    0    12.011    6.215498   13.439921   12.755273
  42 C     6.0000    0    12.011    5.526882   10.653898   13.268523
  43 H     1.0000    0     1.008    5.182952    9.568439   11.548494
  44 H     1.0000    0     1.008    3.821404   10.511602   14.435807
  45 H     1.0000    0     1.008    7.056615    9.690516   14.281416
  46 C     6.0000    0    12.011    6.645222   14.662196   15.397678
  47 H     1.0000    0     1.008    8.057981   13.636264   16.512049
  48 H     1.0000    0     1.008    4.905918   14.641976   16.526033
  49 H     1.0000    0     1.008    7.247667   16.637527   15.229870
  50 C     6.0000    0    12.011    3.924016   14.885940   11.648083
  51 H     1.0000    0     1.008    3.014491   13.927282   10.064870
  52 H     1.0000    0     1.008    4.477328   16.779445   11.015214
  53 H     1.0000    0     1.008    2.429243   15.117242   13.066133
  54 C     6.0000    0    12.011    5.699225    6.626514    1.321674
  55 C     6.0000    0    12.011    4.760598    5.666155   -1.144796
  56 C     6.0000    0    12.011    2.473652    6.491020   -2.196807
  57 H     1.0000    0     1.008    1.298242    7.876379   -1.236070
  58 C     6.0000    0    12.011    1.682234    5.555417   -4.534020
  59 H     1.0000    0     1.008   -0.092030    6.196979   -5.349437
  60 C     6.0000    0    12.011    3.168882    3.807231   -5.829994
  61 H     1.0000    0     1.008    2.547729    3.082521   -7.650367
  62 C     6.0000    0    12.011    5.454128    2.993893   -4.800849
  63 H     1.0000    0     1.008    6.613097    1.635936   -5.818845
  64 C     6.0000    0    12.011    6.254994    3.924394   -2.465904
  65 H     1.0000    0     1.008    8.043808    3.277730   -1.684502
  66 H     1.0000    0     1.008    5.104339   11.420182    8.291551
  67 O     8.0000    0    15.999    8.631324    5.522158    7.565708
  68 C     6.0000    0    12.011   10.846650    6.073580    7.269965
  69 C     6.0000    0    12.011   12.679873    6.618199    9.316728
  70 C     6.0000    0    12.011   11.809843    6.593443   11.815513
  71 H     1.0000    0     1.008    9.835080    6.187341   12.216702
  72 C     6.0000    0    12.011   13.465810    7.113496   13.801804
  73 H     1.0000    0     1.008   12.777383    7.106126   15.736883
  74 C     6.0000    0    12.011   15.995965    7.653391   13.299515
  75 H     1.0000    0     1.008   17.283435    8.062706   14.847011
  76 C     6.0000    0    12.011   16.875065    7.676634   10.814147
  77 H     1.0000    0     1.008   18.846050    8.103713   10.425241
  78 C     6.0000    0    12.011   15.222311    7.160739    8.821997
  79 H     1.0000    0     1.008   15.927557    7.196077    6.893532
  80 O     8.0000    0    15.999   11.872582    6.282017    4.950893
  81 H     1.0000    0     1.008   10.434879    6.030305    3.777563

--------------------------------
INTERNAL COORDINATES (ANGSTROEM)
--------------------------------
 O      0   0   0     0.000000000000     0.00000000     0.00000000
 O      1   0   0     2.311287532956     0.00000000     0.00000000
 N      1   2   0     2.307049817408   115.24877550     0.00000000
 N      3   1   2     2.682756017606    96.39966654    54.14278128
 C      3   1   2     1.291895359540    29.86004923    47.34054385
 C      4   3   1     1.486926154858    65.32014998   356.22881194
 H      6   4   3     1.089559461434   109.12695548   242.66468297
 C      6   4   3     1.524822156843   109.60638536   120.35746993
 C      8   6   4     1.404563992846   120.48609564   129.93326365
 H      9   8   6     1.088574940002   120.44110378   357.45149806
 C      9   8   6     1.395795618993   120.63289894   177.63841791
 H     11   9   8     1.086965059236   119.98047418   179.76927677
 C     11   9   8     1.393276817434   120.06947902     0.16715599
 H     13  11   9     1.086805787618   120.03767827   179.52525216
 C     13  11   9     1.393163055783   119.99588257     0.17608774
 H     15  13  11     1.086828689353   120.10944626   179.15251151
 C     15  13  11     1.395324428224   120.03441476   359.71886408
 H     17  15  13     1.089209245278   119.36879471   179.19911224
 C      3   1   2     1.466987736827    94.08441007   231.22095677
 C     19   3   1     1.532297223126   111.58239484    63.09173764
 H     20  19   3     1.093627491425   112.40184773   290.13433945
 H     20  19   3     1.096029566207   110.97538709   170.50138586
 H     20  19   3     1.095897942329   111.08119347    50.48498135
 C     19   3   1     1.532356746975   111.25350202   297.26214444
 H     24  19   3     1.096039351483   111.06937534   309.62394631
 H     24  19   3     1.095990971678   111.01939858   189.54001652
 H     24  19   3     1.093449500434   112.34642200    69.87917459
 C     19   3   1     1.540654474566   105.30123974   180.26959630
 H     28  19   3     1.095726393768   111.47592211   178.85345636
 H     28  19   3     1.096477126984   111.12283785    58.38277306
 H     28  19   3     1.096157452194   111.11126896   299.15130141
 C      4   3   1     1.402689181537   143.01443876   245.92962989
 C     32   4   3     1.426874700175   121.69136172   293.46094074
 C     33  32   4     1.418856067401   117.25785184   179.32482237
 H     34  33  32     1.085462201092   121.54202154   183.29646909
 C     34  33  32     1.394629219542   122.67473393     3.79489545
 H     36  34  33     1.086086267292   120.10616831   179.70238809
 C     36  34  33     1.379866301494   119.53741677     0.86955301
 H     38  36  34     1.085540423015   120.50652681   177.95483900
 C     38  36  34     1.392454397817   119.33799854   357.93653797
 H     40  38  36     1.084876034393   116.68500696   178.42116688
 C     33  32   4     1.557046402648   124.20079579     0.23059475
 C     42  33  32     1.542761942103   109.65425523    74.64299303
 H     43  42  33     1.091569237383   113.29397393   302.99164538
 H     43  42  33     1.096234295212   111.05702016   182.22101899
 H     43  42  33     1.096577534878   110.85213733    62.80850130
 C     42  33  32     1.557338720382   113.42373031   192.74325582
 H     47  42  33     1.096080407634   112.14460597   294.80897272
 H     47  42  33     1.097168656133   111.22915754   176.37888476
 H     47  42  33     1.096435574943   111.45014477    56.68975087
 C     42  33  32     1.548937897399   112.49840893   310.96448639
 H     51  42  33     1.091289063447   113.95483901    73.74044578
 H     51  42  33     1.096309194525   110.97647712   311.63663878
 H     51  42  33     1.097161300812   111.14975688   192.14696974
 C      2   1   3     1.222636859415    27.44614165   171.79370398
 C     55   2   1     1.486110752939   122.66027513   183.06629804
 C     56  55   2     1.401795698381   122.06298828   200.19444653
 H     57  56  55     1.087561570671   121.19841050     0.07032806
 C     57  56  55     1.396492638720   120.01515821   179.28626762
 H     59  57  56     1.087651465314   119.97192840   180.02746971
 C     59  57  56     1.394642800146   120.09993075   359.75240688
 H     61  59  57     1.087686917270   119.92812132   180.02329600
 C     61  59  57     1.394360000143   120.12649127   359.78780605
 H     63  61  59     1.087529558219   119.97248488   180.23253764
 C     63  61  59     1.395984083004   120.00774830     0.16881668
 H     65  63  61     1.088179511845   119.30772827   180.11678721
 H      4   3   1     1.020475232428    42.19249926   190.56346227
 O      7   6   4     2.840812311646   115.02505773    76.81575803
 C     68   7   6     1.218165333606    79.39551530   203.35121255
 C     69  68   7     1.482315371303   125.62721864   121.44581357
 C     70  69  68     1.400220361229   118.23014760   357.61929471
 H     71  70  69     1.087785962403   120.13419821   359.84135104
 C     71  70  69     1.395868167128   120.18819115   180.46113193
 H     73  71  70     1.086878880097   119.88874037   179.52530249
 C     73  71  70     1.394606517983   119.97203060   359.83931631
 H     75  73  71     1.087052188260   119.93048475   179.85110156
 C     75  73  71     1.395103354594   120.10684587     0.05012937
 H     77  75  73     1.086866431536   120.02208299   179.80153746
 C     77  75  73     1.396707485481   120.06746651     0.04362425
 H     79  77  75     1.086760405977   119.36400820   179.62443296
 O     69  68   7     1.346449531174   121.65100597   302.39794687
 H     81  69  68     0.990997320884   104.50661663     4.15569530

---------------------------
INTERNAL COORDINATES (A.U.)
---------------------------
 O      0   0   0     0.000000000000     0.00000000     0.00000000
 O      1   0   0     4.367700454034     0.00000000     0.00000000
 N      1   2   0     4.359692332213   115.24877550     0.00000000
 N      3   1   2     5.069674157404    96.39966654    54.14278128
 C      3   1   2     2.441328423214    29.86004923    47.34054385
 C      4   3   1     2.809883214046    65.32014998   356.22881194
 H      6   4   3     2.058968988733   109.12695548   242.66468297
 C      6   4   3     2.881496279369   109.60638536   120.35746993
 C      8   6   4     2.654241284046   120.48609564   129.93326365
 H      9   8   6     2.057108512853   120.44110378   357.45149806
 C      9   8   6     2.637671458824   120.63289894   177.63841791
 H     11   9   8     2.054066279098   119.98047418   179.76927677
 C     11   9   8     2.632911613692   120.06947902     0.16715599
 H     13  11   9     2.053765299359   120.03767827   179.52525216
 C     13  11   9     2.632696635328   119.99588257     0.17608774
 H     15  13  11     2.053808577365   120.10944626   179.15251151
 C     15  13  11     2.636781037315   120.03441476   359.71886408
 H     17  15  13     2.058307176111   119.36879471   179.19911224
 C      3   1   2     2.772205064423    94.08441007   231.22095677
 C     19   3   1     2.895622107476   111.58239484    63.09173764
 H     20  19   3     2.066656451320   112.40184773   290.13433945
 H     20  19   3     2.071195714812   110.97538709   170.50138586
 H     20  19   3     2.070946981729   111.08119347    50.48498135
 C     19   3   1     2.895734591249   111.25350202   297.26214444
 H     24  19   3     2.071214206304   111.06937534   309.62394631
 H     24  19   3     2.071122781722   111.01939858   189.54001652
 H     24  19   3     2.066320097094   112.34642200    69.87917459
 C     19   3   1     2.911415023930   105.30123974   180.26959630
 H     28  19   3     2.070622801931   111.47592211   178.85345636
 H     28  19   3     2.072041482109   111.12283785    58.38277306
 H     28  19   3     2.071437384303   111.11126896   299.15130141
 C      4   3   1     2.650698404118   143.01443876   245.92962989
 C     32   4   3     2.696402410752   121.69136172   293.46094074
 C     33  32   4     2.681249390840   117.25785184   179.32482237
 H     34  33  32     2.051226288788   121.54202154   183.29646909
 C     34  33  32     2.635467283298   122.67473393     3.79489545
 H     36  34  33     2.052405602994   120.10616831   179.70238809
 C     36  34  33     2.607569411251   119.53741677     0.86955301
 H     38  36  34     2.051374106800   120.50652681   177.95483900
 C     38  36  34     2.631357465848   119.33799854   357.93653797
 H     40  38  36     2.050118594257   116.68500696   178.42116688
 C     33  32   4     2.942391278813   124.20079579     0.23059475
 C     42  33  32     2.915397560410   109.65425523    74.64299303
 H     43  42  33     2.062766914866   113.29397393   302.99164538
 H     43  42  33     2.071582596564   111.05702016   182.22101899
 H     43  42  33     2.072231225531   110.85213733    62.80850130
 C     42  33  32     2.942943679273   113.42373031   192.74325582
 H     47  42  33     2.071291791186   112.14460597   294.80897272
 H     47  42  33     2.073348282813   111.22915754   176.37888476
 H     47  42  33     2.071962960130   111.45014477    56.68975087
 C     42  33  32     2.927068424537   112.49840893   310.96448639
 H     51  42  33     2.062237462859   113.95483901    73.74044578
 H     51  42  33     2.071724135752   110.97647712   311.63663878
 H     51  42  33     2.073334383272   111.14975688   192.14696974
 C      2   1   3     2.310448825532    27.44614165   171.79370398
 C     55   2   1     2.808342327730   122.66027513   183.06629804
 C     56  55   2     2.649009965649   122.06298828   200.19444653
 H     57  56  55     2.055193522345   121.19841050     0.07032806
 C     57  56  55     2.638988635218   120.01515821   179.28626762
 H     59  57  56     2.055363398602   119.97192840   180.02746971
 C     59  57  56     2.635492946922   120.09993075   359.75240688
 H     61  59  57     2.055430393089   119.92812132   180.02329600
 C     61  59  57     2.634958532365   120.12649127   359.78780605
 H     63  61  59     2.055133027578   119.97248488   180.23253764
 C     63  61  59     2.638027604190   120.00774830     0.16881668
 H     65  63  61     2.056361261932   119.30772827   180.11678721
 H      4   3   1     1.928418715739    42.19249926   190.56346227
 O      7   6   4     5.368357266883   115.02505773    76.81575803
 C     68   7   6     2.301998866353    79.39551530   203.35121255
 C     69  68   7     2.801170095864   125.62721864   121.44581357
 C     70  69  68     2.646033009863   118.23014760   357.61929471
 H     71  70  69     2.055617561265   120.13419821   359.84135104
 C     71  70  69     2.637808554930   120.18819115   180.46113193
 H     73  71  70     2.053903424126   119.88874037   179.52530249
 C     73  71  70     2.635424383569   119.97203060   359.83931631
 H     75  73  71     2.054230929090   119.93048475   179.85110156
 C     75  73  71     2.636363268698   120.10684587     0.05012937
 H     77  75  73     2.053879899755   120.02208299   179.80153746
 C     77  75  73     2.639394636758   120.06746651     0.04362425
 H     79  77  75     2.053679540486   119.36400820   179.62443296
 O     69  68   7     2.544420867066   121.65100597   302.39794687
 H     81  69  68     1.872713535921   104.50661663     4.15569530

---------------------
BASIS SET INFORMATION
---------------------
There are 4 groups of distinct atoms

 Group   1 Type O   : 11s6p2d1f contracted to 5s3p2d1f pattern {62111/411/11/1}
 Group   2 Type N   : 11s6p2d1f contracted to 5s3p2d1f pattern {62111/411/11/1}
 Group   3 Type C   : 11s6p2d1f contracted to 5s3p2d1f pattern {62111/411/11/1}
 Group   4 Type H   : 5s1p contracted to 3s1p pattern {311/1}

Atom   0O    basis set group =>   1
Atom   1O    basis set group =>   1
Atom   2N    basis set group =>   2
Atom   3N    basis set group =>   2
Atom   4C    basis set group =>   3
Atom   5C    basis set group =>   3
Atom   6H    basis set group =>   4
Atom   7C    basis set group =>   3
Atom   8C    basis set group =>   3
Atom   9H    basis set group =>   4
Atom  10C    basis set group =>   3
Atom  11H    basis set group =>   4
Atom  12C    basis set group =>   3
Atom  13H    basis set group =>   4
Atom  14C    basis set group =>   3
Atom  15H    basis set group =>   4
Atom  16C    basis set group =>   3
Atom  17H    basis set group =>   4
Atom  18C    basis set group =>   3
Atom  19C    basis set group =>   3
Atom  20H    basis set group =>   4
Atom  21H    basis set group =>   4
Atom  22H    basis set group =>   4
Atom  23C    basis set group =>   3
Atom  24H    basis set group =>   4
Atom  25H    basis set group =>   4
Atom  26H    basis set group =>   4
Atom  27C    basis set group =>   3
Atom  28H    basis set group =>   4
Atom  29H    basis set group =>   4
Atom  30H    basis set group =>   4
Atom  31C    basis set group =>   3
Atom  32C    basis set group =>   3
Atom  33C    basis set group =>   3
Atom  34H    basis set group =>   4
Atom  35C    basis set group =>   3
Atom  36H    basis set group =>   4
Atom  37C    basis set group =>   3
Atom  38H    basis set group =>   4
Atom  39C    basis set group =>   3
Atom  40H    basis set group =>   4
Atom  41C    basis set group =>   3
Atom  42C    basis set group =>   3
Atom  43H    basis set group =>   4
Atom  44H    basis set group =>   4
Atom  45H    basis set group =>   4
Atom  46C    basis set group =>   3
Atom  47H    basis set group =>   4
Atom  48H    basis set group =>   4
Atom  49H    basis set group =>   4
Atom  50C    basis set group =>   3
Atom  51H    basis set group =>   4
Atom  52H    basis set group =>   4
Atom  53H    basis set group =>   4
Atom  54C    basis set group =>   3
Atom  55C    basis set group =>   3
Atom  56C    basis set group =>   3
Atom  57H    basis set group =>   4
Atom  58C    basis set group =>   3
Atom  59H    basis set group =>   4
Atom  60C    basis set group =>   3
Atom  61H    basis set group =>   4
Atom  62C    basis set group =>   3
Atom  63H    basis set group =>   4
Atom  64C    basis set group =>   3
Atom  65H    basis set group =>   4
Atom  66H    basis set group =>   4
Atom  67O    basis set group =>   1
Atom  68C    basis set group =>   3
Atom  69C    basis set group =>   3
Atom  70C    basis set group =>   3
Atom  71H    basis set group =>   4
Atom  72C    basis set group =>   3
Atom  73H    basis set group =>   4
Atom  74C    basis set group =>   3
Atom  75H    basis set group =>   4
Atom  76C    basis set group =>   3
Atom  77H    basis set group =>   4
Atom  78C    basis set group =>   3
Atom  79H    basis set group =>   4
Atom  80O    basis set group =>   1
Atom  81H    basis set group =>   4
---------------------------------
AUXILIARY/J BASIS SET INFORMATION
---------------------------------
There are 4 groups of distinct atoms

 Group   1 Type O   : 12s5p4d2f1g contracted to 6s4p3d1f1g pattern {711111/2111/211/2/1}
 Group   2 Type N   : 12s5p4d2f1g contracted to 6s4p3d1f1g pattern {711111/2111/211/2/1}
 Group   3 Type C   : 12s5p4d2f1g contracted to 6s4p3d1f1g pattern {711111/2111/211/2/1}
 Group   4 Type H   : 5s2p1d contracted to 3s1p1d pattern {311/2/1}

Atom   0O    basis set group =>   1
Atom   1O    basis set group =>   1
Atom   2N    basis set group =>   2
Atom   3N    basis set group =>   2
Atom   4C    basis set group =>   3
Atom   5C    basis set group =>   3
Atom   6H    basis set group =>   4
Atom   7C    basis set group =>   3
Atom   8C    basis set group =>   3
Atom   9H    basis set group =>   4
Atom  10C    basis set group =>   3
Atom  11H    basis set group =>   4
Atom  12C    basis set group =>   3
Atom  13H    basis set group =>   4
Atom  14C    basis set group =>   3
Atom  15H    basis set group =>   4
Atom  16C    basis set group =>   3
Atom  17H    basis set group =>   4
Atom  18C    basis set group =>   3
Atom  19C    basis set group =>   3
Atom  20H    basis set group =>   4
Atom  21H    basis set group =>   4
Atom  22H    basis set group =>   4
Atom  23C    basis set group =>   3
Atom  24H    basis set group =>   4
Atom  25H    basis set group =>   4
Atom  26H    basis set group =>   4
Atom  27C    basis set group =>   3
Atom  28H    basis set group =>   4
Atom  29H    basis set group =>   4
Atom  30H    basis set group =>   4
Atom  31C    basis set group =>   3
Atom  32C    basis set group =>   3
Atom  33C    basis set group =>   3
Atom  34H    basis set group =>   4
Atom  35C    basis set group =>   3
Atom  36H    basis set group =>   4
Atom  37C    basis set group =>   3
Atom  38H    basis set group =>   4
Atom  39C    basis set group =>   3
Atom  40H    basis set group =>   4
Atom  41C    basis set group =>   3
Atom  42C    basis set group =>   3
Atom  43H    basis set group =>   4
Atom  44H    basis set group =>   4
Atom  45H    basis set group =>   4
Atom  46C    basis set group =>   3
Atom  47H    basis set group =>   4
Atom  48H    basis set group =>   4
Atom  49H    basis set group =>   4
Atom  50C    basis set group =>   3
Atom  51H    basis set group =>   4
Atom  52H    basis set group =>   4
Atom  53H    basis set group =>   4
Atom  54C    basis set group =>   3
Atom  55C    basis set group =>   3
Atom  56C    basis set group =>   3
Atom  57H    basis set group =>   4
Atom  58C    basis set group =>   3
Atom  59H    basis set group =>   4
Atom  60C    basis set group =>   3
Atom  61H    basis set group =>   4
Atom  62C    basis set group =>   3
Atom  63H    basis set group =>   4
Atom  64C    basis set group =>   3
Atom  65H    basis set group =>   4
Atom  66H    basis set group =>   4
Atom  67O    basis set group =>   1
Atom  68C    basis set group =>   3
Atom  69C    basis set group =>   3
Atom  70C    basis set group =>   3
Atom  71H    basis set group =>   4
Atom  72C    basis set group =>   3
Atom  73H    basis set group =>   4
Atom  74C    basis set group =>   3
Atom  75H    basis set group =>   4
Atom  76C    basis set group =>   3
Atom  77H    basis set group =>   4
Atom  78C    basis set group =>   3
Atom  79H    basis set group =>   4
Atom  80O    basis set group =>   1
Atom  81H    basis set group =>   4


           ************************************************************
           *        Program running with 20 parallel MPI-processes    *
           *              working on a common directory               *
           ************************************************************
------------------------------------------------------------------------------
                           ORCA GTO INTEGRAL CALCULATION
                           -- RI-GTO INTEGRALS CHOSEN --
------------------------------------------------------------------------------
------------------------------------------------------------------------------
                   ___                                                        
                  /   \      - P O W E R E D   B Y -                         
                 /     \                                                     
                 |  |  |   _    _      __       _____    __    __             
                 |  |  |  | |  | |    /  \     |  _  \  |  |  /  |          
                  \  \/   | |  | |   /    \    | | | |  |  | /  /          
                 / \  \   | |__| |  /  /\  \   | |_| |  |  |/  /          
                |  |  |   |  __  | /  /__\  \  |    /   |      \           
                |  |  |   | |  | | |   __   |  |    \   |  |\   \          
                \     /   | |  | | |  |  |  |  | |\  \  |  | \   \       
                 \___/    |_|  |_| |__|  |__|  |_| \__\ |__|  \__/        
                                                                              
                      - O R C A' S   B I G   F R I E N D -                    
                                      &                                       
                       - I N T E G R A L  F E E D E R -                       
                                                                              
 v1 FN, 2020, v2 2021                                                         
------------------------------------------------------------------------------


Reading SHARK input file ImineBzOH1opt.SHARKINP.tmp ... ok
----------------------
SHARK INTEGRAL PACKAGE
----------------------

Number of atoms                             ...     82
Number of basis functions                   ...   1542
Number of shells                            ...    622
Maximum angular momentum                    ...      3
Integral batch strategy                     ... SHARK/LIBINT Hybrid
RI-J (if used) integral strategy            ... SPLIT-RIJ (Revised 2003 algorithm where possible)
Printlevel                                  ...      1
Contraction scheme used                     ... SEGMENTED contraction
Coulomb Range Separation                    ... NOT USED
Exchange Range Separation                   ... NOT USED
Finite Nucleus Model                        ... NOT USED
Auxiliary Coulomb fitting basis             ... AVAILABLE
   # of basis functions in Aux-J            ...   2498
   # of shells in Aux-J                     ...    830
   Maximum angular momentum in Aux-J        ...      4
Auxiliary J/K fitting basis                 ... NOT available
Auxiliary Correlation fitting basis         ... NOT available
Auxiliary 'external' fitting basis          ... NOT available
Integral threshold                          ...     2.500000e-11
Primitive cut-off                           ...     2.500000e-12
Primitive pair pre-selection threshold      ...     2.500000e-12

Calculating pre-screening integrals         ... done (  0.2 sec) Dimension = 622
Organizing shell pair data                  ... done (  0.9 sec)
Shell pair information
Total number of shell pairs                 ...    193753
Shell pairs after pre-screening             ...    112294
Total number of primitive shell pairs       ...    584784
Primitive shell pairs kept                  ...    210312
          la=0 lb=0:  31121 shell pairs
          la=1 lb=0:  33757 shell pairs
          la=1 lb=1:   9194 shell pairs
          la=2 lb=0:  15169 shell pairs
          la=2 lb=1:   8375 shell pairs
          la=2 lb=2:   1906 shell pairs
          la=3 lb=0:   6857 shell pairs
          la=3 lb=1:   3885 shell pairs
          la=3 lb=2:   1653 shell pairs
          la=3 lb=3:    377 shell pairs

Calculating one electron integrals          ... done (  0.3 sec)
Calculating RI/J V-Matrix + Cholesky decomp.... done (  1.8 sec)
Calculating Nuclear repulsion               ... done (  0.0 sec) ENN=   5182.474847786939 Eh

SHARK setup successfully completed in   6.4 seconds

Maximum memory used throughout the entire GTOINT-calculation: 164.0 MB
[1710950025.426971] [node131:4027762:0]          mpool.c:43   UCX  WARN  object 0xc373b40 was not returned to mpool ucp_requests
[1710950025.426986] [node131:4027762:0]          mpool.c:43   UCX  WARN  object 0xc373d00 was not returned to mpool ucp_requests
[1710950025.426989] [node131:4027762:0]          mpool.c:43   UCX  WARN  object 0xc373ec0 was not returned to mpool ucp_requests
[1710950025.426992] [node131:4027762:0]          mpool.c:43   UCX  WARN  object 0xc374080 was not returned to mpool ucp_requests
[1710950025.426994] [node131:4027762:0]          mpool.c:43   UCX  WARN  object 0xc374240 was not returned to mpool ucp_requests
[1710950025.426996] [node131:4027762:0]          mpool.c:43   UCX  WARN  object 0xc374400 was not returned to mpool ucp_requests
[1710950025.426999] [node131:4027762:0]          mpool.c:43   UCX  WARN  object 0xc3745c0 was not returned to mpool ucp_requests
[1710950025.427001] [node131:4027762:0]          mpool.c:43   UCX  WARN  object 0xc374780 was not returned to mpool ucp_requests
[1710950025.427003] [node131:4027762:0]          mpool.c:43   UCX  WARN  object 0xc374940 was not returned to mpool ucp_requests
[1710950025.427005] [node131:4027762:0]          mpool.c:43   UCX  WARN  object 0xc374b00 was not returned to mpool ucp_requests
[1710950025.427008] [node131:4027762:0]          mpool.c:43   UCX  WARN  object 0xc374cc0 was not returned to mpool ucp_requests
[1710950025.427010] [node131:4027762:0]          mpool.c:43   UCX  WARN  object 0xc374e80 was not returned to mpool ucp_requests
[1710950025.432989] [node131:4027767:0]          mpool.c:43   UCX  WARN  object 0xb6105c0 was not returned to mpool ucp_requests
[1710950025.433000] [node131:4027767:0]          mpool.c:43   UCX  WARN  object 0xb610780 was not returned to mpool ucp_requests
[1710950025.433003] [node131:4027767:0]          mpool.c:43   UCX  WARN  object 0xb610940 was not returned to mpool ucp_requests
[1710950025.433006] [node131:4027767:0]          mpool.c:43   UCX  WARN  object 0xb610b00 was not returned to mpool ucp_requests
[1710950025.433008] [node131:4027767:0]          mpool.c:43   UCX  WARN  object 0xb610cc0 was not returned to mpool ucp_requests
[1710950025.433010] [node131:4027767:0]          mpool.c:43   UCX  WARN  object 0xb610e80 was not returned to mpool ucp_requests
[1710950025.433012] [node131:4027767:0]          mpool.c:43   UCX  WARN  object 0xb611040 was not returned to mpool ucp_requests
[1710950025.433015] [node131:4027767:0]          mpool.c:43   UCX  WARN  object 0xb611200 was not returned to mpool ucp_requests
[1710950025.433017] [node131:4027767:0]          mpool.c:43   UCX  WARN  object 0xb6113c0 was not returned to mpool ucp_requests
[1710950025.433019] [node131:4027767:0]          mpool.c:43   UCX  WARN  object 0xb611580 was not returned to mpool ucp_requests
[1710950025.433021] [node131:4027767:0]          mpool.c:43   UCX  WARN  object 0xb611740 was not returned to mpool ucp_requests
[1710950025.433023] [node131:4027767:0]          mpool.c:43   UCX  WARN  object 0xb611900 was not returned to mpool ucp_requests
[1710950025.433026] [node131:4027767:0]          mpool.c:43   UCX  WARN  object 0xb611ac0 was not returned to mpool ucp_requests
[1710950025.433028] [node131:4027767:0]          mpool.c:43   UCX  WARN  object 0xb611c80 was not returned to mpool ucp_requests
[1710950025.433030] [node131:4027767:0]          mpool.c:43   UCX  WARN  object 0xb611e40 was not returned to mpool ucp_requests
[1710950025.433032] [node131:4027767:0]          mpool.c:43   UCX  WARN  object 0xb612000 was not returned to mpool ucp_requests
[1710950025.432057] [node131:4027772:0]          mpool.c:43   UCX  WARN  object 0xaec4480 was not returned to mpool ucp_requests
[1710950025.432069] [node131:4027772:0]          mpool.c:43   UCX  WARN  object 0xaec4640 was not returned to mpool ucp_requests
[1710950025.432073] [node131:4027772:0]          mpool.c:43   UCX  WARN  object 0xaec4800 was not returned to mpool ucp_requests
[1710950025.432075] [node131:4027772:0]          mpool.c:43   UCX  WARN  object 0xaec49c0 was not returned to mpool ucp_requests
[1710950025.432078] [node131:4027772:0]          mpool.c:43   UCX  WARN  object 0xaec4b80 was not returned to mpool ucp_requests
[1710950025.432080] [node131:4027772:0]          mpool.c:43   UCX  WARN  object 0xaec4d40 was not returned to mpool ucp_requests
[1710950025.432082] [node131:4027772:0]          mpool.c:43   UCX  WARN  object 0xaec4f00 was not returned to mpool ucp_requests
[1710950025.432084] [node131:4027772:0]          mpool.c:43   UCX  WARN  object 0xaec50c0 was not returned to mpool ucp_requests
[1710950025.432086] [node131:4027772:0]          mpool.c:43   UCX  WARN  object 0xaec5280 was not returned to mpool ucp_requests
[1710950025.432089] [node131:4027772:0]          mpool.c:43   UCX  WARN  object 0xaec5440 was not returned to mpool ucp_requests
[1710950025.432091] [node131:4027772:0]          mpool.c:43   UCX  WARN  object 0xaec5600 was not returned to mpool ucp_requests
[1710950025.432093] [node131:4027772:0]          mpool.c:43   UCX  WARN  object 0xaec57c0 was not returned to mpool ucp_requests
[1710950025.432095] [node131:4027772:0]          mpool.c:43   UCX  WARN  object 0xaec5980 was not returned to mpool ucp_requests
[1710950025.432098] [node131:4027772:0]          mpool.c:43   UCX  WARN  object 0xaec5b40 was not returned to mpool ucp_requests
[1710950025.432100] [node131:4027772:0]          mpool.c:43   UCX  WARN  object 0xaec5d00 was not returned to mpool ucp_requests
[1710950025.432102] [node131:4027772:0]          mpool.c:43   UCX  WARN  object 0xaec5ec0 was not returned to mpool ucp_requests
[1710950025.432161] [node131:4027778:0]          mpool.c:43   UCX  WARN  object 0xb86b540 was not returned to mpool ucp_requests
[1710950025.432180] [node131:4027778:0]          mpool.c:43   UCX  WARN  object 0xb86b700 was not returned to mpool ucp_requests
[1710950025.432183] [node131:4027778:0]          mpool.c:43   UCX  WARN  object 0xb86b8c0 was not returned to mpool ucp_requests
[1710950025.432185] [node131:4027778:0]          mpool.c:43   UCX  WARN  object 0xb86ba80 was not returned to mpool ucp_requests
[1710950025.432188] [node131:4027778:0]          mpool.c:43   UCX  WARN  object 0xb86bc40 was not returned to mpool ucp_requests
[1710950025.432190] [node131:4027778:0]          mpool.c:43   UCX  WARN  object 0xb86be00 was not returned to mpool ucp_requests
[1710950025.432192] [node131:4027778:0]          mpool.c:43   UCX  WARN  object 0xb86bfc0 was not returned to mpool ucp_requests
[1710950025.432194] [node131:4027778:0]          mpool.c:43   UCX  WARN  object 0xb86c180 was not returned to mpool ucp_requests
[1710950025.432197] [node131:4027778:0]          mpool.c:43   UCX  WARN  object 0xb86c340 was not returned to mpool ucp_requests
[1710950025.432199] [node131:4027778:0]          mpool.c:43   UCX  WARN  object 0xb86c500 was not returned to mpool ucp_requests
[1710950025.432201] [node131:4027778:0]          mpool.c:43   UCX  WARN  object 0xb86c6c0 was not returned to mpool ucp_requests
[1710950025.432203] [node131:4027778:0]          mpool.c:43   UCX  WARN  object 0xb86c880 was not returned to mpool ucp_requests
[1710950025.432205] [node131:4027778:0]          mpool.c:43   UCX  WARN  object 0xb86ca40 was not returned to mpool ucp_requests
[1710950025.432207] [node131:4027778:0]          mpool.c:43   UCX  WARN  object 0xb86cc00 was not returned to mpool ucp_requests
[1710950025.432210] [node131:4027778:0]          mpool.c:43   UCX  WARN  object 0xb86cdc0 was not returned to mpool ucp_requests
[1710950025.432212] [node131:4027778:0]          mpool.c:43   UCX  WARN  object 0xb86cf80 was not returned to mpool ucp_requests
[1710950025.428824] [node131:4027783:0]          mpool.c:43   UCX  WARN  object 0xa7c0f40 was not returned to mpool ucp_requests
[1710950025.428863] [node131:4027783:0]          mpool.c:43   UCX  WARN  object 0xa7c1100 was not returned to mpool ucp_requests
[1710950025.428866] [node131:4027783:0]          mpool.c:43   UCX  WARN  object 0xa7c12c0 was not returned to mpool ucp_requests
[1710950025.428868] [node131:4027783:0]          mpool.c:43   UCX  WARN  object 0xa7c1480 was not returned to mpool ucp_requests
[1710950025.428870] [node131:4027783:0]          mpool.c:43   UCX  WARN  object 0xa7c1640 was not returned to mpool ucp_requests
[1710950025.428873] [node131:4027783:0]          mpool.c:43   UCX  WARN  object 0xa7c1800 was not returned to mpool ucp_requests
[1710950025.428875] [node131:4027783:0]          mpool.c:43   UCX  WARN  object 0xa7c19c0 was not returned to mpool ucp_requests
[1710950025.428877] [node131:4027783:0]          mpool.c:43   UCX  WARN  object 0xa7c1b80 was not returned to mpool ucp_requests
[1710950025.428879] [node131:4027783:0]          mpool.c:43   UCX  WARN  object 0xa7c1d40 was not returned to mpool ucp_requests
[1710950025.428881] [node131:4027783:0]          mpool.c:43   UCX  WARN  object 0xa7c1f00 was not returned to mpool ucp_requests
[1710950025.428884] [node131:4027783:0]          mpool.c:43   UCX  WARN  object 0xa7c20c0 was not returned to mpool ucp_requests
[1710950025.428886] [node131:4027783:0]          mpool.c:43   UCX  WARN  object 0xa7c2280 was not returned to mpool ucp_requests
[1710950025.428888] [node131:4027783:0]          mpool.c:43   UCX  WARN  object 0xa7c2440 was not returned to mpool ucp_requests
[1710950025.428890] [node131:4027783:0]          mpool.c:43   UCX  WARN  object 0xa7c2600 was not returned to mpool ucp_requests
[1710950025.428892] [node131:4027783:0]          mpool.c:43   UCX  WARN  object 0xa7c27c0 was not returned to mpool ucp_requests
[1710950025.428895] [node131:4027783:0]          mpool.c:43   UCX  WARN  object 0xa7c2980 was not returned to mpool ucp_requests
[1710950025.428897] [node131:4027783:0]          mpool.c:43   UCX  WARN  object 0xa7c2b40 was not returned to mpool ucp_requests
[1710950025.430871] [node131:4027790:0]          mpool.c:43   UCX  WARN  object 0xb181900 was not returned to mpool ucp_requests
[1710950025.430891] [node131:4027790:0]          mpool.c:43   UCX  WARN  object 0xb181ac0 was not returned to mpool ucp_requests
[1710950025.430894] [node131:4027790:0]          mpool.c:43   UCX  WARN  object 0xb181c80 was not returned to mpool ucp_requests
[1710950025.430897] [node131:4027790:0]          mpool.c:43   UCX  WARN  object 0xb181e40 was not returned to mpool ucp_requests
[1710950025.430899] [node131:4027790:0]          mpool.c:43   UCX  WARN  object 0xb182000 was not returned to mpool ucp_requests
[1710950025.430901] [node131:4027790:0]          mpool.c:43   UCX  WARN  object 0xb1821c0 was not returned to mpool ucp_requests
[1710950025.430903] [node131:4027790:0]          mpool.c:43   UCX  WARN  object 0xb182380 was not returned to mpool ucp_requests
[1710950025.430905] [node131:4027790:0]          mpool.c:43   UCX  WARN  object 0xb182540 was not returned to mpool ucp_requests
[1710950025.430908] [node131:4027790:0]          mpool.c:43   UCX  WARN  object 0xb182700 was not returned to mpool ucp_requests
[1710950025.430910] [node131:4027790:0]          mpool.c:43   UCX  WARN  object 0xb1828c0 was not returned to mpool ucp_requests
[1710950025.430912] [node131:4027790:0]          mpool.c:43   UCX  WARN  object 0xb182a80 was not returned to mpool ucp_requests
[1710950025.430914] [node131:4027790:0]          mpool.c:43   UCX  WARN  object 0xb182c40 was not returned to mpool ucp_requests
[1710950025.430916] [node131:4027790:0]          mpool.c:43   UCX  WARN  object 0xb182e00 was not returned to mpool ucp_requests
[1710950025.430919] [node131:4027790:0]          mpool.c:43   UCX  WARN  object 0xb182fc0 was not returned to mpool ucp_requests
[1710950025.430921] [node131:4027790:0]          mpool.c:43   UCX  WARN  object 0xb183180 was not returned to mpool ucp_requests
[1710950025.423725] [node131:4027792:0]          mpool.c:43   UCX  WARN  object 0xacd2780 was not returned to mpool ucp_requests
[1710950025.423761] [node131:4027792:0]          mpool.c:43   UCX  WARN  object 0xacd2940 was not returned to mpool ucp_requests
[1710950025.423764] [node131:4027792:0]          mpool.c:43   UCX  WARN  object 0xacd2b00 was not returned to mpool ucp_requests
[1710950025.423766] [node131:4027792:0]          mpool.c:43   UCX  WARN  object 0xacd2cc0 was not returned to mpool ucp_requests
[1710950025.423769] [node131:4027792:0]          mpool.c:43   UCX  WARN  object 0xacd2e80 was not returned to mpool ucp_requests
[1710950025.423771] [node131:4027792:0]          mpool.c:43   UCX  WARN  object 0xacd3040 was not returned to mpool ucp_requests
[1710950025.423773] [node131:4027792:0]          mpool.c:43   UCX  WARN  object 0xacd3200 was not returned to mpool ucp_requests
[1710950025.423775] [node131:4027792:0]          mpool.c:43   UCX  WARN  object 0xacd33c0 was not returned to mpool ucp_requests
[1710950025.423777] [node131:4027792:0]          mpool.c:43   UCX  WARN  object 0xacd3580 was not returned to mpool ucp_requests
[1710950025.423780] [node131:4027792:0]          mpool.c:43   UCX  WARN  object 0xacd3740 was not returned to mpool ucp_requests
[1710950025.423782] [node131:4027792:0]          mpool.c:43   UCX  WARN  object 0xacd3900 was not returned to mpool ucp_requests
[1710950025.423784] [node131:4027792:0]          mpool.c:43   UCX  WARN  object 0xacd3ac0 was not returned to mpool ucp_requests
[1710950025.423786] [node131:4027792:0]          mpool.c:43   UCX  WARN  object 0xacd3c80 was not returned to mpool ucp_requests
[1710950025.423788] [node131:4027792:0]          mpool.c:43   UCX  WARN  object 0xacd3e40 was not returned to mpool ucp_requests
[1710950025.423791] [node131:4027792:0]          mpool.c:43   UCX  WARN  object 0xacd4000 was not returned to mpool ucp_requests
[1710950025.439832] [node131:4027793:0]          mpool.c:43   UCX  WARN  object 0xc022900 was not returned to mpool ucp_requests
[1710950025.439846] [node131:4027793:0]          mpool.c:43   UCX  WARN  object 0xc022ac0 was not returned to mpool ucp_requests
[1710950025.439849] [node131:4027793:0]          mpool.c:43   UCX  WARN  object 0xc022c80 was not returned to mpool ucp_requests
[1710950025.439852] [node131:4027793:0]          mpool.c:43   UCX  WARN  object 0xc022e40 was not returned to mpool ucp_requests
[1710950025.439854] [node131:4027793:0]          mpool.c:43   UCX  WARN  object 0xc023000 was not returned to mpool ucp_requests
[1710950025.439856] [node131:4027793:0]          mpool.c:43   UCX  WARN  object 0xc0231c0 was not returned to mpool ucp_requests
[1710950025.439858] [node131:4027793:0]          mpool.c:43   UCX  WARN  object 0xc023380 was not returned to mpool ucp_requests
[1710950025.439861] [node131:4027793:0]          mpool.c:43   UCX  WARN  object 0xc023540 was not returned to mpool ucp_requests
[1710950025.439863] [node131:4027793:0]          mpool.c:43   UCX  WARN  object 0xc023700 was not returned to mpool ucp_requests
[1710950025.439865] [node131:4027793:0]          mpool.c:43   UCX  WARN  object 0xc0238c0 was not returned to mpool ucp_requests
[1710950025.439867] [node131:4027793:0]          mpool.c:43   UCX  WARN  object 0xc023a80 was not returned to mpool ucp_requests
[1710950025.439869] [node131:4027793:0]          mpool.c:43   UCX  WARN  object 0xc023c40 was not returned to mpool ucp_requests
[1710950025.439872] [node131:4027793:0]          mpool.c:43   UCX  WARN  object 0xc023e00 was not returned to mpool ucp_requests
[1710950025.439874] [node131:4027793:0]          mpool.c:43   UCX  WARN  object 0xc023fc0 was not returned to mpool ucp_requests
[1710950025.439876] [node131:4027793:0]          mpool.c:43   UCX  WARN  object 0xc024180 was not returned to mpool ucp_requests
[1710950025.484811] [node131:4027770:0]          mpool.c:43   UCX  WARN  object 0xb3d55c0 was not returned to mpool ucp_requests
[1710950025.484844] [node131:4027770:0]          mpool.c:43   UCX  WARN  object 0xb3d5780 was not returned to mpool ucp_requests
[1710950025.484854] [node131:4027770:0]          mpool.c:43   UCX  WARN  object 0xb3d5940 was not returned to mpool ucp_requests
[1710950025.484856] [node131:4027770:0]          mpool.c:43   UCX  WARN  object 0xb3d5b00 was not returned to mpool ucp_requests
[1710950025.484859] [node131:4027770:0]          mpool.c:43   UCX  WARN  object 0xb3d5cc0 was not returned to mpool ucp_requests
[1710950025.484862] [node131:4027770:0]          mpool.c:43   UCX  WARN  object 0xb3d5e80 was not returned to mpool ucp_requests
[1710950025.484864] [node131:4027770:0]          mpool.c:43   UCX  WARN  object 0xb3d6040 was not returned to mpool ucp_requests
[1710950025.484866] [node131:4027770:0]          mpool.c:43   UCX  WARN  object 0xb3d6200 was not returned to mpool ucp_requests
[1710950025.484869] [node131:4027770:0]          mpool.c:43   UCX  WARN  object 0xb3d63c0 was not returned to mpool ucp_requests
[1710950025.484872] [node131:4027770:0]          mpool.c:43   UCX  WARN  object 0xb3d6580 was not returned to mpool ucp_requests
[1710950025.484874] [node131:4027770:0]          mpool.c:43   UCX  WARN  object 0xb3d6740 was not returned to mpool ucp_requests
[1710950025.484877] [node131:4027770:0]          mpool.c:43   UCX  WARN  object 0xb3d6900 was not returned to mpool ucp_requests
[1710950025.484880] [node131:4027770:0]          mpool.c:43   UCX  WARN  object 0xb3d6ac0 was not returned to mpool ucp_requests
[1710950025.484882] [node131:4027770:0]          mpool.c:43   UCX  WARN  object 0xb3d6c80 was not returned to mpool ucp_requests
[1710950025.484885] [node131:4027770:0]          mpool.c:43   UCX  WARN  object 0xb3d6e40 was not returned to mpool ucp_requests
[1710950025.484887] [node131:4027770:0]          mpool.c:43   UCX  WARN  object 0xb3d7000 was not returned to mpool ucp_requests
[1710950025.489075] [node131:4027781:0]          mpool.c:43   UCX  WARN  object 0xb1bd2c0 was not returned to mpool ucp_requests
[1710950025.489113] [node131:4027781:0]          mpool.c:43   UCX  WARN  object 0xb1bd480 was not returned to mpool ucp_requests
[1710950025.489116] [node131:4027781:0]          mpool.c:43   UCX  WARN  object 0xb1bd640 was not returned to mpool ucp_requests
[1710950025.489118] [node131:4027781:0]          mpool.c:43   UCX  WARN  object 0xb1bd800 was not returned to mpool ucp_requests
[1710950025.489121] [node131:4027781:0]          mpool.c:43   UCX  WARN  object 0xb1bd9c0 was not returned to mpool ucp_requests
[1710950025.489123] [node131:4027781:0]          mpool.c:43   UCX  WARN  object 0xb1bdb80 was not returned to mpool ucp_requests
[1710950025.489125] [node131:4027781:0]          mpool.c:43   UCX  WARN  object 0xb1bdd40 was not returned to mpool ucp_requests
[1710950025.489127] [node131:4027781:0]          mpool.c:43   UCX  WARN  object 0xb1bdf00 was not returned to mpool ucp_requests
[1710950025.489129] [node131:4027781:0]          mpool.c:43   UCX  WARN  object 0xb1be0c0 was not returned to mpool ucp_requests
[1710950025.489131] [node131:4027781:0]          mpool.c:43   UCX  WARN  object 0xb1be280 was not returned to mpool ucp_requests
[1710950025.489133] [node131:4027781:0]          mpool.c:43   UCX  WARN  object 0xb1be440 was not returned to mpool ucp_requests
[1710950025.489135] [node131:4027781:0]          mpool.c:43   UCX  WARN  object 0xb1be600 was not returned to mpool ucp_requests
[1710950025.489138] [node131:4027781:0]          mpool.c:43   UCX  WARN  object 0xb1be7c0 was not returned to mpool ucp_requests
[1710950025.489140] [node131:4027781:0]          mpool.c:43   UCX  WARN  object 0xb1be980 was not returned to mpool ucp_requests
[1710950025.489142] [node131:4027781:0]          mpool.c:43   UCX  WARN  object 0xb1beb40 was not returned to mpool ucp_requests
[1710950025.489144] [node131:4027781:0]          mpool.c:43   UCX  WARN  object 0xb1bed00 was not returned to mpool ucp_requests
[1710950025.489146] [node131:4027781:0]          mpool.c:43   UCX  WARN  object 0xb1beec0 was not returned to mpool ucp_requests
[1710950025.490414] [node131:4027785:0]          mpool.c:43   UCX  WARN  object 0xb892440 was not returned to mpool ucp_requests
[1710950025.490430] [node131:4027785:0]          mpool.c:43   UCX  WARN  object 0xb892600 was not returned to mpool ucp_requests
[1710950025.490433] [node131:4027785:0]          mpool.c:43   UCX  WARN  object 0xb8927c0 was not returned to mpool ucp_requests
[1710950025.490435] [node131:4027785:0]          mpool.c:43   UCX  WARN  object 0xb892980 was not returned to mpool ucp_requests
[1710950025.490438] [node131:4027785:0]          mpool.c:43   UCX  WARN  object 0xb892b40 was not returned to mpool ucp_requests
[1710950025.490440] [node131:4027785:0]          mpool.c:43   UCX  WARN  object 0xb892d00 was not returned to mpool ucp_requests
[1710950025.490442] [node131:4027785:0]          mpool.c:43   UCX  WARN  object 0xb892ec0 was not returned to mpool ucp_requests
[1710950025.490444] [node131:4027785:0]          mpool.c:43   UCX  WARN  object 0xb893080 was not returned to mpool ucp_requests
[1710950025.490446] [node131:4027785:0]          mpool.c:43   UCX  WARN  object 0xb893240 was not returned to mpool ucp_requests
[1710950025.490448] [node131:4027785:0]          mpool.c:43   UCX  WARN  object 0xb893400 was not returned to mpool ucp_requests
[1710950025.490451] [node131:4027785:0]          mpool.c:43   UCX  WARN  object 0xb8935c0 was not returned to mpool ucp_requests
[1710950025.490453] [node131:4027785:0]          mpool.c:43   UCX  WARN  object 0xb893780 was not returned to mpool ucp_requests
[1710950025.490455] [node131:4027785:0]          mpool.c:43   UCX  WARN  object 0xb893940 was not returned to mpool ucp_requests
[1710950025.490457] [node131:4027785:0]          mpool.c:43   UCX  WARN  object 0xb893b00 was not returned to mpool ucp_requests
[1710950025.490459] [node131:4027785:0]          mpool.c:43   UCX  WARN  object 0xb893cc0 was not returned to mpool ucp_requests
[1710950025.490461] [node131:4027785:0]          mpool.c:43   UCX  WARN  object 0xb893e80 was not returned to mpool ucp_requests
[1710950025.490464] [node131:4027785:0]          mpool.c:43   UCX  WARN  object 0xb894040 was not returned to mpool ucp_requests
[1710950025.491895] [node131:4027760:0]          mpool.c:43   UCX  WARN  object 0xaa0dfc0 was not returned to mpool ucp_requests
[1710950025.491909] [node131:4027760:0]          mpool.c:43   UCX  WARN  object 0xaa0e180 was not returned to mpool ucp_requests
[1710950025.491913] [node131:4027760:0]          mpool.c:43   UCX  WARN  object 0xaa0e340 was not returned to mpool ucp_requests
[1710950025.491917] [node131:4027760:0]          mpool.c:43   UCX  WARN  object 0xaa0e500 was not returned to mpool ucp_requests
[1710950025.491919] [node131:4027760:0]          mpool.c:43   UCX  WARN  object 0xaa0e6c0 was not returned to mpool ucp_requests
[1710950025.491921] [node131:4027760:0]          mpool.c:43   UCX  WARN  object 0xaa0e880 was not returned to mpool ucp_requests
[1710950025.491923] [node131:4027760:0]          mpool.c:43   UCX  WARN  object 0xaa0ea40 was not returned to mpool ucp_requests
[1710950025.491925] [node131:4027760:0]          mpool.c:43   UCX  WARN  object 0xaa0edc0 was not returned to mpool ucp_requests
[1710950025.491928] [node131:4027760:0]          mpool.c:43   UCX  WARN  object 0xaa0ef80 was not returned to mpool ucp_requests
[1710950025.491930] [node131:4027760:0]          mpool.c:43   UCX  WARN  object 0xaa0f140 was not returned to mpool ucp_requests
[1710950025.492007] [node131:4027780:0]          mpool.c:43   UCX  WARN  object 0xb1d62c0 was not returned to mpool ucp_requests
[1710950025.492026] [node131:4027780:0]          mpool.c:43   UCX  WARN  object 0xb1d6480 was not returned to mpool ucp_requests
[1710950025.492028] [node131:4027780:0]          mpool.c:43   UCX  WARN  object 0xb1d6640 was not returned to mpool ucp_requests
[1710950025.492031] [node131:4027780:0]          mpool.c:43   UCX  WARN  object 0xb1d6800 was not returned to mpool ucp_requests
[1710950025.492033] [node131:4027780:0]          mpool.c:43   UCX  WARN  object 0xb1d69c0 was not returned to mpool ucp_requests
[1710950025.492035] [node131:4027780:0]          mpool.c:43   UCX  WARN  object 0xb1d6b80 was not returned to mpool ucp_requests
[1710950025.492037] [node131:4027780:0]          mpool.c:43   UCX  WARN  object 0xb1d6d40 was not returned to mpool ucp_requests
[1710950025.492040] [node131:4027780:0]          mpool.c:43   UCX  WARN  object 0xb1d6f00 was not returned to mpool ucp_requests
[1710950025.492042] [node131:4027780:0]          mpool.c:43   UCX  WARN  object 0xb1d70c0 was not returned to mpool ucp_requests
[1710950025.492044] [node131:4027780:0]          mpool.c:43   UCX  WARN  object 0xb1d7280 was not returned to mpool ucp_requests
[1710950025.492046] [node131:4027780:0]          mpool.c:43   UCX  WARN  object 0xb1d7440 was not returned to mpool ucp_requests
[1710950025.492048] [node131:4027780:0]          mpool.c:43   UCX  WARN  object 0xb1d7600 was not returned to mpool ucp_requests
[1710950025.492050] [node131:4027780:0]          mpool.c:43   UCX  WARN  object 0xb1d77c0 was not returned to mpool ucp_requests
[1710950025.492053] [node131:4027780:0]          mpool.c:43   UCX  WARN  object 0xb1d7980 was not returned to mpool ucp_requests
[1710950025.492055] [node131:4027780:0]          mpool.c:43   UCX  WARN  object 0xb1d7b40 was not returned to mpool ucp_requests
[1710950025.492057] [node131:4027780:0]          mpool.c:43   UCX  WARN  object 0xb1d7d00 was not returned to mpool ucp_requests
[1710950025.492059] [node131:4027780:0]          mpool.c:43   UCX  WARN  object 0xb1d7ec0 was not returned to mpool ucp_requests
[1710950025.494909] [node131:4027766:0]          mpool.c:43   UCX  WARN  object 0xb3b0440 was not returned to mpool ucp_requests
[1710950025.494923] [node131:4027766:0]          mpool.c:43   UCX  WARN  object 0xb3b0600 was not returned to mpool ucp_requests
[1710950025.494926] [node131:4027766:0]          mpool.c:43   UCX  WARN  object 0xb3b07c0 was not returned to mpool ucp_requests
[1710950025.494930] [node131:4027766:0]          mpool.c:43   UCX  WARN  object 0xb3b0980 was not returned to mpool ucp_requests
[1710950025.494932] [node131:4027766:0]          mpool.c:43   UCX  WARN  object 0xb3b0b40 was not returned to mpool ucp_requests
[1710950025.494934] [node131:4027766:0]          mpool.c:43   UCX  WARN  object 0xb3b0d00 was not returned to mpool ucp_requests
[1710950025.494936] [node131:4027766:0]          mpool.c:43   UCX  WARN  object 0xb3b0ec0 was not returned to mpool ucp_requests
[1710950025.494940] [node131:4027766:0]          mpool.c:43   UCX  WARN  object 0xb3b1080 was not returned to mpool ucp_requests
[1710950025.494944] [node131:4027766:0]          mpool.c:43   UCX  WARN  object 0xb3b1240 was not returned to mpool ucp_requests
[1710950025.494947] [node131:4027766:0]          mpool.c:43   UCX  WARN  object 0xb3b1400 was not returned to mpool ucp_requests
[1710950025.494950] [node131:4027766:0]          mpool.c:43   UCX  WARN  object 0xb3b15c0 was not returned to mpool ucp_requests
[1710950025.494953] [node131:4027766:0]          mpool.c:43   UCX  WARN  object 0xb3b1780 was not returned to mpool ucp_requests
[1710950025.494957] [node131:4027766:0]          mpool.c:43   UCX  WARN  object 0xb3b1940 was not returned to mpool ucp_requests
[1710950025.494965] [node131:4027787:0]          mpool.c:43   UCX  WARN  object 0xadd1900 was not returned to mpool ucp_requests
[1710950025.494978] [node131:4027787:0]          mpool.c:43   UCX  WARN  object 0xadd1ac0 was not returned to mpool ucp_requests
[1710950025.494982] [node131:4027787:0]          mpool.c:43   UCX  WARN  object 0xadd1c80 was not returned to mpool ucp_requests
[1710950025.494986] [node131:4027787:0]          mpool.c:43   UCX  WARN  object 0xadd1e40 was not returned to mpool ucp_requests
[1710950025.494989] [node131:4027787:0]          mpool.c:43   UCX  WARN  object 0xadd2000 was not returned to mpool ucp_requests
[1710950025.494992] [node131:4027787:0]          mpool.c:43   UCX  WARN  object 0xadd21c0 was not returned to mpool ucp_requests
[1710950025.494995] [node131:4027787:0]          mpool.c:43   UCX  WARN  object 0xadd2380 was not returned to mpool ucp_requests
[1710950025.494998] [node131:4027787:0]          mpool.c:43   UCX  WARN  object 0xadd2540 was not returned to mpool ucp_requests
[1710950025.495001] [node131:4027787:0]          mpool.c:43   UCX  WARN  object 0xadd2700 was not returned to mpool ucp_requests
[1710950025.495004] [node131:4027787:0]          mpool.c:43   UCX  WARN  object 0xadd28c0 was not returned to mpool ucp_requests
[1710950025.495007] [node131:4027787:0]          mpool.c:43   UCX  WARN  object 0xadd2a80 was not returned to mpool ucp_requests
[1710950025.495010] [node131:4027787:0]          mpool.c:43   UCX  WARN  object 0xadd2c40 was not returned to mpool ucp_requests
[1710950025.495013] [node131:4027787:0]          mpool.c:43   UCX  WARN  object 0xadd2e00 was not returned to mpool ucp_requests
[1710950025.495017] [node131:4027787:0]          mpool.c:43   UCX  WARN  object 0xadd2fc0 was not returned to mpool ucp_requests
[1710950025.494960] [node131:4027766:0]          mpool.c:43   UCX  WARN  object 0xb3b1b00 was not returned to mpool ucp_requests
[1710950025.494963] [node131:4027766:0]          mpool.c:43   UCX  WARN  object 0xb3b1cc0 was not returned to mpool ucp_requests
[1710950025.494966] [node131:4027766:0]          mpool.c:43   UCX  WARN  object 0xb3b1e80 was not returned to mpool ucp_requests
[1710950025.495020] [node131:4027787:0]          mpool.c:43   UCX  WARN  object 0xadd3180 was not returned to mpool ucp_requests
[1710950025.495658] [node131:4027776:0]          mpool.c:43   UCX  WARN  object 0xc2f7600 was not returned to mpool ucp_requests
[1710950025.495673] [node131:4027776:0]          mpool.c:43   UCX  WARN  object 0xc2f77c0 was not returned to mpool ucp_requests
[1710950025.495678] [node131:4027776:0]          mpool.c:43   UCX  WARN  object 0xc2f7980 was not returned to mpool ucp_requests
[1710950025.495681] [node131:4027776:0]          mpool.c:43   UCX  WARN  object 0xc2f7b40 was not returned to mpool ucp_requests
[1710950025.495684] [node131:4027776:0]          mpool.c:43   UCX  WARN  object 0xc2f7d00 was not returned to mpool ucp_requests
[1710950025.495686] [node131:4027776:0]          mpool.c:43   UCX  WARN  object 0xc2f7ec0 was not returned to mpool ucp_requests
[1710950025.495689] [node131:4027776:0]          mpool.c:43   UCX  WARN  object 0xc2f8080 was not returned to mpool ucp_requests
[1710950025.495692] [node131:4027776:0]          mpool.c:43   UCX  WARN  object 0xc2f8240 was not returned to mpool ucp_requests
[1710950025.495694] [node131:4027776:0]          mpool.c:43   UCX  WARN  object 0xc2f8400 was not returned to mpool ucp_requests
[1710950025.495697] [node131:4027776:0]          mpool.c:43   UCX  WARN  object 0xc2f85c0 was not returned to mpool ucp_requests
[1710950025.495699] [node131:4027776:0]          mpool.c:43   UCX  WARN  object 0xc2f8780 was not returned to mpool ucp_requests
[1710950025.495702] [node131:4027776:0]          mpool.c:43   UCX  WARN  object 0xc2f8940 was not returned to mpool ucp_requests
[1710950025.495704] [node131:4027776:0]          mpool.c:43   UCX  WARN  object 0xc2f8b00 was not returned to mpool ucp_requests
[1710950025.495707] [node131:4027776:0]          mpool.c:43   UCX  WARN  object 0xc2f8cc0 was not returned to mpool ucp_requests
[1710950025.495710] [node131:4027776:0]          mpool.c:43   UCX  WARN  object 0xc2f8e80 was not returned to mpool ucp_requests
[1710950025.495713] [node131:4027776:0]          mpool.c:43   UCX  WARN  object 0xc2f9040 was not returned to mpool ucp_requests
[1710950025.502800] [node131:4027764:0]          mpool.c:43   UCX  WARN  object 0xb8a8b40 was not returned to mpool ucp_requests
[1710950025.502821] [node131:4027764:0]          mpool.c:43   UCX  WARN  object 0xb8a8d00 was not returned to mpool ucp_requests
[1710950025.502824] [node131:4027764:0]          mpool.c:43   UCX  WARN  object 0xb8a8ec0 was not returned to mpool ucp_requests
[1710950025.502829] [node131:4027764:0]          mpool.c:43   UCX  WARN  object 0xb8a9080 was not returned to mpool ucp_requests
[1710950025.502831] [node131:4027764:0]          mpool.c:43   UCX  WARN  object 0xb8a9240 was not returned to mpool ucp_requests
[1710950025.502834] [node131:4027764:0]          mpool.c:43   UCX  WARN  object 0xb8a9400 was not returned to mpool ucp_requests
[1710950025.502838] [node131:4027764:0]          mpool.c:43   UCX  WARN  object 0xb8a95c0 was not returned to mpool ucp_requests
[1710950025.502840] [node131:4027764:0]          mpool.c:43   UCX  WARN  object 0xb8a9780 was not returned to mpool ucp_requests
[1710950025.502844] [node131:4027764:0]          mpool.c:43   UCX  WARN  object 0xb8a9b00 was not returned to mpool ucp_requests
[1710950025.502846] [node131:4027764:0]          mpool.c:43   UCX  WARN  object 0xb8a9cc0 was not returned to mpool ucp_requests
[1710950025.502848] [node131:4027764:0]          mpool.c:43   UCX  WARN  object 0xb8a9e80 was not returned to mpool ucp_requests
[1710950025.504248] [node131:4027774:0]          mpool.c:43   UCX  WARN  object 0xb3a8740 was not returned to mpool ucp_requests
[1710950025.504259] [node131:4027774:0]          mpool.c:43   UCX  WARN  object 0xb3a8900 was not returned to mpool ucp_requests
[1710950025.504264] [node131:4027774:0]          mpool.c:43   UCX  WARN  object 0xb3a8ac0 was not returned to mpool ucp_requests
[1710950025.504267] [node131:4027774:0]          mpool.c:43   UCX  WARN  object 0xb3a8c80 was not returned to mpool ucp_requests
[1710950025.504269] [node131:4027774:0]          mpool.c:43   UCX  WARN  object 0xb3a8e40 was not returned to mpool ucp_requests
[1710950025.504271] [node131:4027774:0]          mpool.c:43   UCX  WARN  object 0xb3a9000 was not returned to mpool ucp_requests
[1710950025.504274] [node131:4027774:0]          mpool.c:43   UCX  WARN  object 0xb3a91c0 was not returned to mpool ucp_requests
[1710950025.504276] [node131:4027774:0]          mpool.c:43   UCX  WARN  object 0xb3a9380 was not returned to mpool ucp_requests
[1710950025.504278] [node131:4027774:0]          mpool.c:43   UCX  WARN  object 0xb3a9540 was not returned to mpool ucp_requests
[1710950025.504280] [node131:4027774:0]          mpool.c:43   UCX  WARN  object 0xb3a9700 was not returned to mpool ucp_requests
[1710950025.504282] [node131:4027774:0]          mpool.c:43   UCX  WARN  object 0xb3a98c0 was not returned to mpool ucp_requests
[1710950025.504285] [node131:4027774:0]          mpool.c:43   UCX  WARN  object 0xb3a9a80 was not returned to mpool ucp_requests
[1710950025.504287] [node131:4027774:0]          mpool.c:43   UCX  WARN  object 0xb3a9c40 was not returned to mpool ucp_requests
[1710950025.504289] [node131:4027774:0]          mpool.c:43   UCX  WARN  object 0xb3a9e00 was not returned to mpool ucp_requests
[1710950025.504291] [node131:4027774:0]          mpool.c:43   UCX  WARN  object 0xb3a9fc0 was not returned to mpool ucp_requests
[1710950025.504293] [node131:4027774:0]          mpool.c:43   UCX  WARN  object 0xb3aa180 was not returned to mpool ucp_requests
[1710950025.562568] [node131:4027769:0]          mpool.c:43   UCX  WARN  object 0xc56b440 was not returned to mpool ucp_requests
[1710950025.562590] [node131:4027769:0]          mpool.c:43   UCX  WARN  object 0xc56b600 was not returned to mpool ucp_requests
[1710950025.562595] [node131:4027769:0]          mpool.c:43   UCX  WARN  object 0xc56b7c0 was not returned to mpool ucp_requests
[1710950025.562597] [node131:4027769:0]          mpool.c:43   UCX  WARN  object 0xc56b980 was not returned to mpool ucp_requests
[1710950025.562600] [node131:4027769:0]          mpool.c:43   UCX  WARN  object 0xc56bb40 was not returned to mpool ucp_requests
[1710950025.562602] [node131:4027769:0]          mpool.c:43   UCX  WARN  object 0xc56bd00 was not returned to mpool ucp_requests
[1710950025.562605] [node131:4027769:0]          mpool.c:43   UCX  WARN  object 0xc56bec0 was not returned to mpool ucp_requests
[1710950025.562607] [node131:4027769:0]          mpool.c:43   UCX  WARN  object 0xc56c080 was not returned to mpool ucp_requests
[1710950025.562609] [node131:4027769:0]          mpool.c:43   UCX  WARN  object 0xc56c240 was not returned to mpool ucp_requests
[1710950025.562611] [node131:4027769:0]          mpool.c:43   UCX  WARN  object 0xc56c400 was not returned to mpool ucp_requests
[1710950025.562613] [node131:4027769:0]          mpool.c:43   UCX  WARN  object 0xc56c5c0 was not returned to mpool ucp_requests
[1710950025.562615] [node131:4027769:0]          mpool.c:43   UCX  WARN  object 0xc56c780 was not returned to mpool ucp_requests
[1710950025.562617] [node131:4027769:0]          mpool.c:43   UCX  WARN  object 0xc56c940 was not returned to mpool ucp_requests
[1710950025.562620] [node131:4027769:0]          mpool.c:43   UCX  WARN  object 0xc56cb00 was not returned to mpool ucp_requests
[1710950025.562622] [node131:4027769:0]          mpool.c:43   UCX  WARN  object 0xc56ccc0 was not returned to mpool ucp_requests
[1710950025.562624] [node131:4027769:0]          mpool.c:43   UCX  WARN  object 0xc56ce80 was not returned to mpool ucp_requests


           ************************************************************
           *        Program running with 20 parallel MPI-processes    *
           *              working on a common directory               *
           ************************************************************
-------------------------------------------------------------------------------
                                 ORCA SCF
-------------------------------------------------------------------------------

------------
SCF SETTINGS
------------
Hamiltonian:
 Density Functional     Method          .... DFT(GTOs)
 Exchange Functional    Exchange        .... PBE
   PBE kappa parameter   XKappa         ....  0.804000
   PBE mue parameter    XMuePBE         ....  0.219520
 Correlation Functional Correlation     .... PBE
   PBE beta parameter  CBetaPBE         ....  0.066725
 LDA part of GGA corr.  LDAOpt          .... PW91-LDA
 Gradients option       PostSCFGGA      .... off
 Hybrid DFT is turned on
   Fraction HF Exchange ScalHFX         ....  0.250000
   Scaling of DF-GGA-X  ScalDFX         ....  0.750000
   Scaling of DF-GGA-C  ScalDFC         ....  1.000000
   Scaling of DF-LDA-C  ScalLDAC        ....  1.000000
   Perturbative correction              ....  0.000000
   Density functional embedding theory  .... OFF
   NL short-range parameter             ....  6.900000
 RI-approximation to the Coulomb term is turned on
   Number of AuxJ basis functions       .... 2498
   RIJ-COSX (HFX calculated with COS-X)).... on


General Settings:
 Integral files         IntName         .... ImineBzOH1opt
 Hartree-Fock type      HFTyp           .... RHF
 Total Charge           Charge          ....    0
 Multiplicity           Mult            ....    1
 Number of Electrons    NEL             ....  302
 Basis Dimension        Dim             .... 1542
 Nuclear Repulsion      ENuc            ....   5182.4748477869 Eh

Convergence Acceleration:
 DIIS                   CNVDIIS         .... on
   Start iteration      DIISMaxIt       ....    12
   Startup error        DIISStart       ....  0.200000
   # of expansion vecs  DIISMaxEq       ....     5
   Bias factor          DIISBfac        ....   1.050
   Max. coefficient     DIISMaxC        ....  10.000
 Trust-Rad. Augm. Hess. CNVTRAH         .... auto
   Auto Start mean grad. ratio tolernc. ....  1.125000
   Auto Start start iteration           ....    20
   Auto Start num. interpolation iter.  ....    10
   Max. Number of Micro iterations      ....    16
   Max. Number of Macro iterations      .... Maxiter - #DIIS iter
   Number of Davidson start vectors     ....     2
   Converg. threshold I  (grad. norm)   ....   1.000e-05
   Converg. threshold II (energy diff.) ....   1.000e-08
   Grad. Scal. Fac. for Micro threshold ....   0.100
   Minimum threshold for Micro iter.    ....   0.010
   NR start threshold (gradient norm)   ....   0.001
   Initial trust radius                 ....   0.400
   Minimum AH scaling param. (alpha)    ....   1.000
   Maximum AH scaling param. (alpha)    .... 1000.000
   Orbital update algorithm             .... Taylor
   White noise on init. David. guess    .... on
   Maximum white noise                  ....   0.010
   Quad. conv. algorithm                .... NR
 SOSCF                  CNVSOSCF        .... on
   Start iteration      SOSCFMaxIt      ....   150
   Startup grad/error   SOSCFStart      ....  0.003300
 Level Shifting         CNVShift        .... on
   Level shift para.    LevelShift      ....    0.2500
   Turn off err/grad.   ShiftErr        ....    0.0010
 Zerner damping         CNVZerner       .... off
 Static damping         CNVDamp         .... on
   Fraction old density DampFac         ....    0.7000
   Max. Damping (<1)    DampMax         ....    0.9800
   Min. Damping (>=0)   DampMin         ....    0.0000
   Turn off err/grad.   DampErr         ....    0.1000
 Fernandez-Rico         CNVRico         .... off

SCF Procedure:
 Maximum # iterations   MaxIter         ....   125
 SCF integral mode      SCFMode         .... Direct
   Integral package                     .... SHARK and LIBINT hybrid scheme
 Reset frequency        DirectResetFreq ....    20
 Integral Threshold     Thresh          ....  2.500e-11 Eh
 Primitive CutOff       TCut            ....  2.500e-12 Eh

Convergence Tolerance:
 Convergence Check Mode ConvCheckMode   .... Total+1el-Energy
 Convergence forced     ConvForced      .... 0
 Energy Change          TolE            ....  1.000e-08 Eh
 1-El. energy change                    ....  1.000e-05 Eh
 Orbital Gradient       TolG            ....  1.000e-05
 Orbital Rotation angle TolX            ....  1.000e-05
 DIIS Error             TolErr          ....  5.000e-07


Diagonalization of the overlap matrix:
Smallest eigenvalue                        ... 4.613e-06
Time for diagonalization                   ...    2.678 sec
Threshold for overlap eigenvalues          ... 1.000e-08
Number of eigenvalues below threshold      ... 0
Time for construction of square roots      ...    1.930 sec
Total time needed                          ...    4.669 sec

Time for model grid setup =    1.187 sec

------------------------------
INITIAL GUESS: MODEL POTENTIAL
------------------------------
Loading Hartree-Fock densities                     ... done
Calculating cut-offs                               ... done
Initializing the effective Hamiltonian             ... done
Setting up the integral package (SHARK)            ... done
Starting the Coulomb interaction                   ... done (   1.9 sec)
Reading the grid                                   ... done
Mapping shells                                     ... done
Starting the XC term evaluation                    ... done (   0.7 sec)
  promolecular density results
     # of electrons  =    301.975119993
     EX              =   -241.599867465
     EC              =    -10.094340503
     EX+EC           =   -251.694207967
Transforming the Hamiltonian                       ... done (   0.8 sec)
Diagonalizing the Hamiltonian                      ... done (   0.5 sec)
Back transforming the eigenvectors                 ... done (   0.1 sec)
Now organizing SCF variables                       ... done
                      ------------------
                      INITIAL GUESS DONE (   5.5 sec)
                      ------------------
-------------------
DFT GRID GENERATION
-------------------

General Integration Accuracy     IntAcc      ... 4.388
Radial Grid Type                 RadialGrid  ... OptM3 with GC (2021)
Angular Grid (max. ang.)         AngularGrid ... 4 (Lebedev-302)
Angular grid pruning method      GridPruning ... 4 (adaptive)
Weight generation scheme         WeightScheme... Becke
Basis function cutoff            BFCut       ... 1.0000e-11
Integration weight cutoff        WCut        ... 1.0000e-14
Angular grids for H and He will be reduced by one unit
Partially contracted basis set               ... off
Rotationally invariant grid construction     ... off

Total number of grid points                  ...   374894
Total number of batches                      ...     5900
Average number of points per batch           ...       63
Average number of grid points per atom       ...     4572
Time for grid setup =    3.133 sec

--------------------
COSX GRID GENERATION
--------------------

GRIDX 1
-------
General Integration Accuracy     IntAcc      ... 3.816
Radial Grid Type                 RadialGrid  ... OptM3 with GC (2021)
Angular Grid (max. ang.)         AngularGrid ... 1 (Lebedev-50)
Angular grid pruning method      GridPruning ... 4 (adaptive)
Weight generation scheme         WeightScheme... Becke
Basis function cutoff            BFCut       ... 1.0000e-11
Integration weight cutoff        WCut        ... 1.0000e-14
Angular grids for H and He will be reduced by one unit
Partially contracted basis set               ... on
Rotationally invariant grid construction     ... off

Total number of grid points                  ...    47477
Total number of batches                      ...      778
Average number of points per batch           ...       61
Average number of grid points per atom       ...      579
UseSFitting                                  ... on

GRIDX 2
-------
General Integration Accuracy     IntAcc      ... 4.020
Radial Grid Type                 RadialGrid  ... OptM3 with GC (2021)
Angular Grid (max. ang.)         AngularGrid ... 2 (Lebedev-110)
Angular grid pruning method      GridPruning ... 4 (adaptive)
Weight generation scheme         WeightScheme... Becke
Basis function cutoff            BFCut       ... 1.0000e-11
Integration weight cutoff        WCut        ... 1.0000e-14
Angular grids for H and He will be reduced by one unit
Partially contracted basis set               ... on
Rotationally invariant grid construction     ... off

Total number of grid points                  ...   100653
Total number of batches                      ...     1608
Average number of points per batch           ...       62
Average number of grid points per atom       ...     1227
UseSFitting                                  ... on

GRIDX 3
-------
General Integration Accuracy     IntAcc      ... 4.338
Radial Grid Type                 RadialGrid  ... OptM3 with GC (2021)
Angular Grid (max. ang.)         AngularGrid ... 3 (Lebedev-194)
Angular grid pruning method      GridPruning ... 4 (adaptive)
Weight generation scheme         WeightScheme... Becke
Basis function cutoff            BFCut       ... 1.0000e-11
Integration weight cutoff        WCut        ... 1.0000e-14
Angular grids for H and He will be reduced by one unit
Partially contracted basis set               ... on
Rotationally invariant grid construction     ... off

Total number of grid points                  ...   218632
Total number of batches                      ...     3455
Average number of points per batch           ...       63
Average number of grid points per atom       ...     2666
UseSFitting                                  ... on

Time for X-Grid setup             =   10.019 sec


--------------------
CPCM SOLVATION MODEL
--------------------
CPCM parameters:
  Epsilon                                         ...      26.7260
  Refrac                                          ...       1.2907
  Rsolv                                           ...       1.3000
  Surface type                                    ... GAUSSIAN VDW
  Epsilon function type                           ...         CPCM
Solvent:                                     ... 2,2,2-TRIFLUOROETHANOL
SMD-CDS solvent descriptors:
  Soln                                       ...    1.2907
  Soln25                                     ... Unavailable
  Sola                                       ...    0.5700
  Solb                                       ...    0.2500
  Solg                                       ...   42.0200
  Solc                                       ...    0.0000
  Solh                                       ...    0.5000
Radii:
 Radius for O  used is    2.8724 Bohr (=   1.5200 Ang.)
 Radius for N  used is    3.5716 Bohr (=   1.8900 Ang.)
 Radius for C  used is    3.4960 Bohr (=   1.8500 Ang.)
 Radius for H  used is    2.2677 Bohr (=   1.2000 Ang.)
Calculating surface                               ...        done! (  0.0s)
GEPOL surface points                              ...         4723
GEPOL Volume                                      ...    4008.9644
GEPOL Surface-area                                ...    2253.8074
Calculating surface distance matrix               ...        done! (  0.2s)
Performing Cholesky decomposition & store         ...        done! (  1.6s)
Overall time for CPCM initialization              ...                 1.8s
--------------
SCF ITERATIONS
--------------
ITER       Energy         Delta-E        Max-DP      RMS-DP      [F,P]     Damp
               ***  Starting incremental Fock matrix formation  ***
  0  -1803.8380141058   0.000000000000 0.04825810  0.00044967  0.2703908 0.7000
  1  -1804.3282314683  -0.490217362562 0.04277073  0.00034750  0.1167873 0.7000
                               ***Turning on DIIS***
  2  -1804.5322872983  -0.204055829990 0.06172946  0.00066717  0.0384759 0.0000
  3  -1804.8432269121  -0.310939613756 0.05008770  0.00023812  0.0583447 0.0000
  4  -1804.9134980076  -0.070271095548 0.02243471  0.00010087  0.0151962 0.0000
  5  -1804.9171857007  -0.003687693061 0.00781870  0.00004123  0.0087934 0.0000
                      *** Initiating the SOSCF procedure ***
                           *** Shutting down DIIS ***
                      *** Re-Reading the Fockian *** 
                      *** Removing any level shift *** 
ITER      Energy       Delta-E        Grad      Rot      Max-DP    RMS-DP
  6  -1804.91755353  -0.0003678293  0.000290  0.000290  0.002473  0.000016
               *** Restarting incremental Fock matrix formation ***
  7  -1804.91759672  -0.0000431933  0.000154  0.000493  0.003152  0.000036
  8  -1804.91759429   0.0000024366  0.000230  0.000369  0.000584  0.000006
  9  -1804.91760224  -0.0000079495  0.000024  0.000055  0.000487  0.000005
 10  -1804.91760216   0.0000000731  0.000043  0.000042  0.000078  0.000001
 11  -1804.91760239  -0.0000002249  0.000004  0.000013  0.000116  0.000001
 12  -1804.91760240  -0.0000000120  0.000007  0.000009  0.000075  0.000000
                  ***Gradient check signals convergence***
              ***Rediagonalizing the Fockian in SOSCF/NRSCF***

               *****************************************************
               *                     SUCCESS                       *
               *           SCF CONVERGED AFTER  13 CYCLES          *
               *****************************************************

Old exchange energy                            =    -61.752127872 Eh
New exchange energy                            =    -61.752146414 Eh
Exchange energy change after final integration =     -0.000018542 Eh
Total energy after final integration           =  -1804.917620738 Eh
Final COS-X integration done in                =    51.324 sec

SMD CDS free energy correction energy :                 2.24594     Kcal/mol
Total Energy after SMD CDS correction =             -1804.914041605 Eh

----------------
TOTAL SCF ENERGY
----------------

Total Energy       :        -1804.91404161 Eh          -49114.20799 eV

Components:
Nuclear Repulsion  :         5182.47484779 Eh          141022.31004 eV
Electronic Energy  :        -6987.38888939 Eh         -190136.51803 eV
One Electron Energy:       -12774.21640173 Eh         -347604.10014 eV
Two Electron Energy:         5786.82751234 Eh          157467.58211 eV
Max COSX asymmetry :            0.00000270 Eh               0.00007 eV
CPCM Dielectric    :           -0.04486402 Eh              -1.22081 eV
SMD CDS (Gcds)     :            0.00357913 Eh               0.09739 eV

Virial components:
Potential Energy   :        -3600.17804971 Eh          -97965.82522 eV
Kinetic Energy     :         1795.26400810 Eh           48851.61723 eV
Virial Ratio       :            2.00537527


DFT components:
N(Alpha)           :      150.999594455051 electrons
N(Beta)            :      150.999594455051 electrons
N(Total)           :      301.999188910102 electrons
E(X)               :     -184.715593944984 Eh       
E(C)               :      -10.090074531728 Eh       
E(XC)              :     -194.805668476712 Eh       
DFET-embed. en.    :        0.000000000000 Eh       
CPCM Solvation Model Properties:
Surface-charge          :           -0.08601666
Charge-correction       :           -0.00072918 Eh              -0.01984 eV
Free-energy (cav+disp)  :            0.00357913 Eh               0.09739 eV

---------------
SCF CONVERGENCE
---------------

  Last Energy change         ...    2.0399e-07  Tolerance :   1.0000e-08
  Last MAX-Density change    ...    2.7756e-15  Tolerance :   1.0000e-07
  Last RMS-Density change    ...    1.1151e-17  Tolerance :   5.0000e-09
  Last Orbital Gradient      ...    2.0699e-06  Tolerance :   1.0000e-05
  Last Orbital Rotation      ...    5.1811e-06  Tolerance :   1.0000e-05

             **** THE GBW FILE WAS UPDATED (ImineBzOH1opt.gbw) ****
             **** DENSITY ImineBzOH1opt.scfp WAS UPDATED ****
             **** ENERGY FILE WAS UPDATED (ImineBzOH1opt.en.tmp) ****
             **** THE GBW FILE WAS UPDATED (ImineBzOH1opt.gbw) ****
             **** DENSITY ImineBzOH1opt.scfp WAS UPDATED ****
----------------
ORBITAL ENERGIES
----------------

  NO   OCC          E(Eh)            E(eV) 
   0   2.0000     -19.298535      -525.1398 
   1   2.0000     -19.243211      -523.6344 
   2   2.0000     -19.229627      -523.2648 
   3   2.0000     -19.199823      -522.4537 
   4   2.0000     -14.387687      -391.5089 
   5   2.0000     -14.387123      -391.4935 
   6   2.0000     -10.392066      -282.7825 
   7   2.0000     -10.361277      -281.9447 
   8   2.0000     -10.344096      -281.4772 
   9   2.0000     -10.282759      -279.8081 
  10   2.0000     -10.267847      -279.4023 
  11   2.0000     -10.266042      -279.3532 
  12   2.0000     -10.255602      -279.0691 
  13   2.0000     -10.247816      -278.8573 
  14   2.0000     -10.245046      -278.7819 
  15   2.0000     -10.244290      -278.7613 
  16   2.0000     -10.243982      -278.7529 
  17   2.0000     -10.243909      -278.7509 
  18   2.0000     -10.240240      -278.6511 
  19   2.0000     -10.239704      -278.6365 
  20   2.0000     -10.238568      -278.6056 
  21   2.0000     -10.236621      -278.5526 
  22   2.0000     -10.236484      -278.5489 
  23   2.0000     -10.236470      -278.5485 
  24   2.0000     -10.235060      -278.5102 
  25   2.0000     -10.233142      -278.4579 
  26   2.0000     -10.232888      -278.4510 
  27   2.0000     -10.229844      -278.3682 
  28   2.0000     -10.229816      -278.3674 
  29   2.0000     -10.228261      -278.3251 
  30   2.0000     -10.227738      -278.3109 
  31   2.0000     -10.226750      -278.2840 
  32   2.0000     -10.220042      -278.1015 
  33   2.0000     -10.217630      -278.0358 
  34   2.0000     -10.215729      -277.9841 
  35   2.0000     -10.209818      -277.8233 
  36   2.0000     -10.203531      -277.6522 
  37   2.0000     -10.202802      -277.6324 
  38   2.0000     -10.201029      -277.5841 
  39   2.0000     -10.200687      -277.5748 
  40   2.0000     -10.199342      -277.5382 
  41   2.0000     -10.198871      -277.5254 
  42   2.0000      -1.189032       -32.3552 
  43   2.0000      -1.136081       -30.9143 
  44   2.0000      -1.093240       -29.7486 
  45   2.0000      -1.043884       -28.4055 
  46   2.0000      -0.971337       -26.4314 
  47   2.0000      -0.943155       -25.6646 
  48   2.0000      -0.897743       -24.4288 
  49   2.0000      -0.892552       -24.2876 
  50   2.0000      -0.886863       -24.1328 
  51   2.0000      -0.867784       -23.6136 
  52   2.0000      -0.831040       -22.6138 
  53   2.0000      -0.829139       -22.5620 
  54   2.0000      -0.801574       -21.8119 
  55   2.0000      -0.795479       -21.6461 
  56   2.0000      -0.795150       -21.6371 
  57   2.0000      -0.780460       -21.2374 
  58   2.0000      -0.776232       -21.1223 
  59   2.0000      -0.770018       -20.9533 
  60   2.0000      -0.752504       -20.4767 
  61   2.0000      -0.748964       -20.3803 
  62   2.0000      -0.731535       -19.9061 
  63   2.0000      -0.705426       -19.1956 
  64   2.0000      -0.704300       -19.1650 
  65   2.0000      -0.698989       -19.0205 
  66   2.0000      -0.697773       -18.9874 
  67   2.0000      -0.691797       -18.8248 
  68   2.0000      -0.681565       -18.5463 
  69   2.0000      -0.646423       -17.5901 
  70   2.0000      -0.634927       -17.2772 
  71   2.0000      -0.633046       -17.2261 
  72   2.0000      -0.629112       -17.1190 
  73   2.0000      -0.625297       -17.0152 
  74   2.0000      -0.621660       -16.9162 
  75   2.0000      -0.607437       -16.5292 
  76   2.0000      -0.603661       -16.4265 
  77   2.0000      -0.594937       -16.1891 
  78   2.0000      -0.570013       -15.5108 
  79   2.0000      -0.567003       -15.4289 
  80   2.0000      -0.563900       -15.3445 
  81   2.0000      -0.547951       -14.9105 
  82   2.0000      -0.538336       -14.6489 
  83   2.0000      -0.532337       -14.4856 
  84   2.0000      -0.525325       -14.2948 
  85   2.0000      -0.514522       -14.0009 
  86   2.0000      -0.511302       -13.9132 
  87   2.0000      -0.500722       -13.6253 
  88   2.0000      -0.496266       -13.5041 
  89   2.0000      -0.493337       -13.4244 
  90   2.0000      -0.488567       -13.2946 
  91   2.0000      -0.480939       -13.0870 
  92   2.0000      -0.476826       -12.9751 
  93   2.0000      -0.473243       -12.8776 
  94   2.0000      -0.471284       -12.8243 
  95   2.0000      -0.465927       -12.6785 
  96   2.0000      -0.462585       -12.5876 
  97   2.0000      -0.459156       -12.4943 
  98   2.0000      -0.456753       -12.4289 
  99   2.0000      -0.455377       -12.3914 
 100   2.0000      -0.452452       -12.3118 
 101   2.0000      -0.447564       -12.1788 
 102   2.0000      -0.444831       -12.1045 
 103   2.0000      -0.442649       -12.0451 
 104   2.0000      -0.440166       -11.9775 
 105   2.0000      -0.439003       -11.9459 
 106   2.0000      -0.436947       -11.8899 
 107   2.0000      -0.431595       -11.7443 
 108   2.0000      -0.429822       -11.6961 
 109   2.0000      -0.427775       -11.6403 
 110   2.0000      -0.415742       -11.3129 
 111   2.0000      -0.412276       -11.2186 
 112   2.0000      -0.406663       -11.0659 
 113   2.0000      -0.403093       -10.9687 
 114   2.0000      -0.400551       -10.8996 
 115   2.0000      -0.395554       -10.7636 
 116   2.0000      -0.391204       -10.6452 
 117   2.0000      -0.387806       -10.5527 
 118   2.0000      -0.385846       -10.4994 
 119   2.0000      -0.384781       -10.4704 
 120   2.0000      -0.378872       -10.3096 
 121   2.0000      -0.377978       -10.2853 
 122   2.0000      -0.374993       -10.2041 
 123   2.0000      -0.371435       -10.1073 
 124   2.0000      -0.368186       -10.0189 
 125   2.0000      -0.366295        -9.9674 
 126   2.0000      -0.363665        -9.8958 
 127   2.0000      -0.363258        -9.8848 
 128   2.0000      -0.359218        -9.7748 
 129   2.0000      -0.358301        -9.7499 
 130   2.0000      -0.356160        -9.6916 
 131   2.0000      -0.352341        -9.5877 
 132   2.0000      -0.350054        -9.5254 
 133   2.0000      -0.342638        -9.3237 
 134   2.0000      -0.336893        -9.1673 
 135   2.0000      -0.336730        -9.1629 
 136   2.0000      -0.332997        -9.0613 
 137   2.0000      -0.325487        -8.8569 
 138   2.0000      -0.318758        -8.6738 
 139   2.0000      -0.313450        -8.5294 
 140   2.0000      -0.305607        -8.3160 
 141   2.0000      -0.296347        -8.0640 
 142   2.0000      -0.283810        -7.7229 
 143   2.0000      -0.282928        -7.6989 
 144   2.0000      -0.280055        -7.6207 
 145   2.0000      -0.278861        -7.5882 
 146   2.0000      -0.276400        -7.5212 
 147   2.0000      -0.270260        -7.3541 
 148   2.0000      -0.263793        -7.1782 
 149   2.0000      -0.253816        -6.9067 
 150   2.0000      -0.215028        -5.8512 
 151   0.0000      -0.071875        -1.9558 
 152   0.0000      -0.055254        -1.5035 
 153   0.0000      -0.022295        -0.6067 
 154   0.0000      -0.019293        -0.5250 
 155   0.0000      -0.016796        -0.4571 
 156   0.0000      -0.014612        -0.3976 
 157   0.0000      -0.003349        -0.0911 
 158   0.0000      -0.000082        -0.0022 
 159   0.0000       0.009142         0.2488 
 160   0.0000       0.035065         0.9542 
 161   0.0000       0.038949         1.0598 
 162   0.0000       0.050756         1.3812 
 163   0.0000       0.055391         1.5073 
 164   0.0000       0.060235         1.6391 
 165   0.0000       0.065893         1.7930 
 166   0.0000       0.069665         1.8957 
 167   0.0000       0.075773         2.0619 
 168   0.0000       0.077557         2.1104 
 169   0.0000       0.083203         2.2641 
 170   0.0000       0.085184         2.3180 
 171   0.0000       0.087306         2.3757 
 172   0.0000       0.089905         2.4464 
 173   0.0000       0.093736         2.5507 
 174   0.0000       0.096660         2.6303 
 175   0.0000       0.100863         2.7446 
 176   0.0000       0.103848         2.8258 
 177   0.0000       0.104909         2.8547 
 178   0.0000       0.108907         2.9635 
 179   0.0000       0.110733         3.0132 
 180   0.0000       0.113502         3.0885 
 181   0.0000       0.114213         3.1079 
 182   0.0000       0.115789         3.1508 
 183   0.0000       0.121295         3.3006 
 184   0.0000       0.123675         3.3654 
 185   0.0000       0.127663         3.4739 
 186   0.0000       0.129565         3.5257 
 187   0.0000       0.130599         3.5538 
 188   0.0000       0.133176         3.6239 
 189   0.0000       0.137346         3.7374 
 190   0.0000       0.137789         3.7494 
 191   0.0000       0.141373         3.8470 
 192   0.0000       0.142019         3.8645 
 193   0.0000       0.144399         3.9293 
 194   0.0000       0.146037         3.9739 
 195   0.0000       0.150258         4.0887 
 196   0.0000       0.152137         4.1399 
 197   0.0000       0.153540         4.1780 
 198   0.0000       0.155593         4.2339 
 199   0.0000       0.157611         4.2888 
 200   0.0000       0.159373         4.3367 
 201   0.0000       0.160520         4.3680 
 202   0.0000       0.164295         4.4707 
 203   0.0000       0.164877         4.4865 
 204   0.0000       0.165853         4.5131 
 205   0.0000       0.172364         4.6903 
 206   0.0000       0.173042         4.7087 
 207   0.0000       0.176916         4.8141 
 208   0.0000       0.181802         4.9471 
 209   0.0000       0.185049         5.0354 
 210   0.0000       0.185603         5.0505 
 211   0.0000       0.186874         5.0851 
 212   0.0000       0.190873         5.1939 
 213   0.0000       0.193401         5.2627 
 214   0.0000       0.196404         5.3444 
 215   0.0000       0.197636         5.3779 
 216   0.0000       0.198667         5.4060 
 217   0.0000       0.202486         5.5099 
 218   0.0000       0.206302         5.6138 
 219   0.0000       0.208121         5.6633 
 220   0.0000       0.208545         5.6748 
 221   0.0000       0.210556         5.7295 
 222   0.0000       0.214639         5.8406 
 223   0.0000       0.215521         5.8646 
 224   0.0000       0.217423         5.9164 
 225   0.0000       0.221808         6.0357 
 226   0.0000       0.223110         6.0711 
 227   0.0000       0.226163         6.1542 
 228   0.0000       0.227855         6.2002 
 229   0.0000       0.230113         6.2617 
 230   0.0000       0.231488         6.2991 
 231   0.0000       0.232491         6.3264 
 232   0.0000       0.233380         6.3506 
 233   0.0000       0.236135         6.4256 
 234   0.0000       0.238030         6.4771 
 235   0.0000       0.240900         6.5552 
 236   0.0000       0.242185         6.5902 
 237   0.0000       0.245706         6.6860 
 238   0.0000       0.248155         6.7526 
 239   0.0000       0.249918         6.8006 
 240   0.0000       0.251995         6.8571 
 241   0.0000       0.252538         6.8719 
 242   0.0000       0.255899         6.9634 
 243   0.0000       0.258560         7.0358 
 244   0.0000       0.261161         7.1065 
 245   0.0000       0.263460         7.1691 
 246   0.0000       0.265152         7.2151 
 247   0.0000       0.268922         7.3177 
 248   0.0000       0.271555         7.3894 
 249   0.0000       0.276195         7.5157 
 250   0.0000       0.276976         7.5369 
 251   0.0000       0.281809         7.6684 
 252   0.0000       0.282451         7.6859 
 253   0.0000       0.284463         7.7406 
 254   0.0000       0.287304         7.8179 
 255   0.0000       0.290177         7.8961 
 256   0.0000       0.294158         8.0045 
 257   0.0000       0.297067         8.0836 
 258   0.0000       0.299076         8.1383 
 259   0.0000       0.302437         8.2297 
 260   0.0000       0.302817         8.2401 
 261   0.0000       0.305828         8.3220 
 262   0.0000       0.309605         8.4248 
 263   0.0000       0.311854         8.4860 
 264   0.0000       0.313400         8.5281 
 265   0.0000       0.314751         8.5648 
 266   0.0000       0.317518         8.6401 
 267   0.0000       0.318850         8.6763 
 268   0.0000       0.320184         8.7127 
 269   0.0000       0.324046         8.8177 
 270   0.0000       0.326800         8.8927 
 271   0.0000       0.329095         8.9551 
 272   0.0000       0.332877         9.0580 
 273   0.0000       0.334581         9.1044 
 274   0.0000       0.339530         9.2391 
 275   0.0000       0.339787         9.2461 
 276   0.0000       0.340896         9.2763 
 277   0.0000       0.346126         9.4186 
 278   0.0000       0.347200         9.4478 
 279   0.0000       0.354845         9.6558 
 280   0.0000       0.354978         9.6594 
 281   0.0000       0.361369         9.8334 
 282   0.0000       0.361904         9.8479 
 283   0.0000       0.363343         9.8871 
 284   0.0000       0.364751         9.9254 
 285   0.0000       0.367276         9.9941 
 286   0.0000       0.370125        10.0716 
 287   0.0000       0.372489        10.1359 
 288   0.0000       0.373833        10.1725 
 289   0.0000       0.376582        10.2473 
 290   0.0000       0.378787        10.3073 
 291   0.0000       0.381308        10.3759 
 292   0.0000       0.384155        10.4534 
 293   0.0000       0.385963        10.5026 
 294   0.0000       0.390660        10.6304 
 295   0.0000       0.393873        10.7178 
 296   0.0000       0.395220        10.7545 
 297   0.0000       0.397693        10.8218 
 298   0.0000       0.401337        10.9209 
 299   0.0000       0.405351        11.0302 
 300   0.0000       0.408250        11.1090 
 301   0.0000       0.409762        11.1502 
 302   0.0000       0.412176        11.2159 
 303   0.0000       0.416513        11.3339 
 304   0.0000       0.419210        11.4073 
 305   0.0000       0.419571        11.4171 
 306   0.0000       0.421807        11.4779 
 307   0.0000       0.424678        11.5561 
 308   0.0000       0.426097        11.5947 
 309   0.0000       0.428656        11.6643 
 310   0.0000       0.429977        11.7003 
 311   0.0000       0.431776        11.7492 
 312   0.0000       0.433456        11.7949 
 313   0.0000       0.435325        11.8458 
 314   0.0000       0.437733        11.9113 
 315   0.0000       0.439829        11.9684 
 316   0.0000       0.441384        12.0107 
 317   0.0000       0.443670        12.0729 
 318   0.0000       0.444275        12.0893 
 319   0.0000       0.447060        12.1651 
 320   0.0000       0.449229        12.2241 
 321   0.0000       0.451338        12.2815 
 322   0.0000       0.452844        12.3225 
 323   0.0000       0.454029        12.3548 
 324   0.0000       0.457467        12.4483 
 325   0.0000       0.459287        12.4978 
 326   0.0000       0.460381        12.5276 
 327   0.0000       0.462137        12.5754 
 328   0.0000       0.465915        12.6782 
 329   0.0000       0.467283        12.7154 
 330   0.0000       0.468301        12.7431 
 331   0.0000       0.470611        12.8060 
 332   0.0000       0.474459        12.9107 
 333   0.0000       0.475224        12.9315 
 334   0.0000       0.476665        12.9707 
 335   0.0000       0.478273        13.0145 
 336   0.0000       0.479704        13.0534 
 337   0.0000       0.482081        13.1181 
 338   0.0000       0.483075        13.1451 
 339   0.0000       0.485223        13.2036 
 340   0.0000       0.486407        13.2358 
 341   0.0000       0.489437        13.3183 
 342   0.0000       0.492666        13.4061 
 343   0.0000       0.493198        13.4206 
 344   0.0000       0.495913        13.4945 
 345   0.0000       0.497448        13.5362 
 346   0.0000       0.499845        13.6015 
 347   0.0000       0.501348        13.6424 
 348   0.0000       0.502204        13.6657 
 349   0.0000       0.504808        13.7365 
 350   0.0000       0.507487        13.8094 
 351   0.0000       0.509230        13.8569 
 352   0.0000       0.510090        13.8803 
 353   0.0000       0.511233        13.9114 
 354   0.0000       0.513260        13.9665 
 355   0.0000       0.514726        14.0064 
 356   0.0000       0.516532        14.0555 
 357   0.0000       0.518963        14.1217 
 358   0.0000       0.521203        14.1826 
 359   0.0000       0.522670        14.2226 
 360   0.0000       0.525881        14.3100 
 361   0.0000       0.529862        14.4183 
 362   0.0000       0.531577        14.4649 
 363   0.0000       0.532482        14.4896 
 364   0.0000       0.535867        14.5817 
 365   0.0000       0.538670        14.6579 
 366   0.0000       0.542316        14.7572 
 367   0.0000       0.545788        14.8516 
 368   0.0000       0.550719        14.9858 
 369   0.0000       0.551695        15.0124 
 370   0.0000       0.554614        15.0918 
 371   0.0000       0.559076        15.2132 
 372   0.0000       0.562350        15.3023 
 373   0.0000       0.564757        15.3678 
 374   0.0000       0.567977        15.4554 
 375   0.0000       0.578041        15.7293 
 376   0.0000       0.580039        15.7837 
 377   0.0000       0.581874        15.8336 
 378   0.0000       0.584185        15.8965 
 379   0.0000       0.588596        16.0165 
 380   0.0000       0.592306        16.1175 
 381   0.0000       0.595075        16.1928 
 382   0.0000       0.598355        16.2821 
 383   0.0000       0.600258        16.3338 
 384   0.0000       0.603260        16.4155 
 385   0.0000       0.607930        16.5426 
 386   0.0000       0.613718        16.7001 
 387   0.0000       0.616184        16.7672 
 388   0.0000       0.617929        16.8147 
 389   0.0000       0.621917        16.9232 
 390   0.0000       0.623570        16.9682 
 391   0.0000       0.625864        17.0306 
 392   0.0000       0.632358        17.2073 
 393   0.0000       0.637455        17.3460 
 394   0.0000       0.640024        17.4159 
 395   0.0000       0.642888        17.4939 
 396   0.0000       0.643748        17.5173 
 397   0.0000       0.646608        17.5951 
 398   0.0000       0.653433        17.7808 
 399   0.0000       0.655839        17.8463 
 400   0.0000       0.659805        17.9542 
 401   0.0000       0.666066        18.1246 
 402   0.0000       0.670924        18.2568 
 403   0.0000       0.671843        18.2818 
 404   0.0000       0.673783        18.3346 
 405   0.0000       0.676762        18.4156 
 406   0.0000       0.680547        18.5186 
 407   0.0000       0.683115        18.5885 
 408   0.0000       0.684847        18.6356 
 409   0.0000       0.686857        18.6903 
 410   0.0000       0.688817        18.7437 
 411   0.0000       0.694205        18.8903 
 412   0.0000       0.700230        19.0542 
 413   0.0000       0.703118        19.1328 
 414   0.0000       0.709160        19.2972 
 415   0.0000       0.709687        19.3116 
 416   0.0000       0.711231        19.3536 
 417   0.0000       0.713567        19.4171 
 418   0.0000       0.715362        19.4660 
 419   0.0000       0.716858        19.5067 
 420   0.0000       0.721750        19.6398 
 421   0.0000       0.722872        19.6704 
 422   0.0000       0.725206        19.7339 
 423   0.0000       0.728646        19.8275 
 424   0.0000       0.731818        19.9138 
 425   0.0000       0.736367        20.0376 
 426   0.0000       0.738619        20.0988 
 427   0.0000       0.741000        20.1636 
 428   0.0000       0.744276        20.2528 
 429   0.0000       0.747086        20.3292 
 430   0.0000       0.750409        20.4197 
 431   0.0000       0.754388        20.5279 
 432   0.0000       0.757933        20.6244 
 433   0.0000       0.758601        20.6426 
 434   0.0000       0.760449        20.6929 
 435   0.0000       0.762457        20.7475 
 436   0.0000       0.764572        20.8051 
 437   0.0000       0.769822        20.9479 
 438   0.0000       0.772399        21.0181 
 439   0.0000       0.775495        21.1023 
 440   0.0000       0.780078        21.2270 
 441   0.0000       0.780182        21.2298 
 442   0.0000       0.783851        21.3297 
 443   0.0000       0.788301        21.4508 
 444   0.0000       0.792824        21.5738 
 445   0.0000       0.793603        21.5950 
 446   0.0000       0.799218        21.7478 
 447   0.0000       0.800996        21.7962 
 448   0.0000       0.808508        22.0006 
 449   0.0000       0.808626        22.0038 
 450   0.0000       0.810978        22.0678 
 451   0.0000       0.816597        22.2207 
 452   0.0000       0.817125        22.2351 
 453   0.0000       0.821584        22.3564 
 454   0.0000       0.827147        22.5078 
 455   0.0000       0.828780        22.5522 
 456   0.0000       0.831602        22.6290 
 457   0.0000       0.835176        22.7263 
 458   0.0000       0.836512        22.7626 
 459   0.0000       0.843014        22.9396 
 460   0.0000       0.844289        22.9743 
 461   0.0000       0.853877        23.2352 
 462   0.0000       0.855737        23.2858 
 463   0.0000       0.860110        23.4048 
 464   0.0000       0.864752        23.5311 
 465   0.0000       0.869670        23.6649 
 466   0.0000       0.870820        23.6962 
 467   0.0000       0.875329        23.8189 
 468   0.0000       0.878008        23.8918 
 469   0.0000       0.880050        23.9474 
 470   0.0000       0.881038        23.9743 
 471   0.0000       0.881690        23.9920 
 472   0.0000       0.887650        24.1542 
 473   0.0000       0.890169        24.2227 
 474   0.0000       0.892980        24.2992 
 475   0.0000       0.902075        24.5467 
 476   0.0000       0.906236        24.6599 
 477   0.0000       0.907795        24.7024 
 478   0.0000       0.911084        24.7919 
 479   0.0000       0.916306        24.9340 
 480   0.0000       0.918618        24.9969 
 481   0.0000       0.922251        25.0957 
 482   0.0000       0.925865        25.1941 
 483   0.0000       0.928834        25.2749 
 484   0.0000       0.931037        25.3348 
 485   0.0000       0.936676        25.4882 
 486   0.0000       0.938244        25.5309 
 487   0.0000       0.945016        25.7152 
 488   0.0000       0.945774        25.7358 
 489   0.0000       0.949124        25.8270 
 490   0.0000       0.951152        25.8822 
 491   0.0000       0.956285        26.0218 
 492   0.0000       0.961408        26.1612 
 493   0.0000       0.963051        26.2060 
 494   0.0000       0.966988        26.3131 
 495   0.0000       0.973052        26.4781 
 496   0.0000       0.973424        26.4882 
 497   0.0000       0.978821        26.6351 
 498   0.0000       0.985069        26.8051 
 499   0.0000       0.986379        26.8407 
 500   0.0000       0.993422        27.0324 
 501   0.0000       0.998227        27.1631 
 502   0.0000       1.000667        27.2295 
 503   0.0000       1.003246        27.2997 
 504   0.0000       1.007291        27.4098 
 505   0.0000       1.012391        27.5486 
 506   0.0000       1.015764        27.6403 
 507   0.0000       1.019339        27.7376 
 508   0.0000       1.025681        27.9102 
 509   0.0000       1.026750        27.9393 
 510   0.0000       1.029452        28.0128 
 511   0.0000       1.036396        28.2018 
 512   0.0000       1.041545        28.3419 
 513   0.0000       1.046235        28.4695 
 514   0.0000       1.049869        28.5684 
 515   0.0000       1.051526        28.6135 
 516   0.0000       1.054418        28.6922 
 517   0.0000       1.059452        28.8292 
 518   0.0000       1.061563        28.8866 
 519   0.0000       1.067049        29.0359 
 520   0.0000       1.075044        29.2534 
 521   0.0000       1.077954        29.3326 
 522   0.0000       1.082670        29.4609 
 523   0.0000       1.086451        29.5638 
 524   0.0000       1.089908        29.6579 
 525   0.0000       1.092821        29.7372 
 526   0.0000       1.099574        29.9209 
 527   0.0000       1.104751        30.0618 
 528   0.0000       1.106893        30.1201 
 529   0.0000       1.108646        30.1678 
 530   0.0000       1.112144        30.2630 
 531   0.0000       1.119843        30.4725 
 532   0.0000       1.122515        30.5452 
 533   0.0000       1.125154        30.6170 
 534   0.0000       1.128043        30.6956 
 535   0.0000       1.132511        30.8172 
 536   0.0000       1.136901        30.9367 
 537   0.0000       1.143492        31.1160 
 538   0.0000       1.145056        31.1585 
 539   0.0000       1.149363        31.2758 
 540   0.0000       1.152252        31.3544 
 541   0.0000       1.158702        31.5299 
 542   0.0000       1.159564        31.5533 
 543   0.0000       1.163957        31.6729 
 544   0.0000       1.168073        31.7849 
 545   0.0000       1.169978        31.8367 
 546   0.0000       1.175117        31.9766 
 547   0.0000       1.179759        32.1029 
 548   0.0000       1.183704        32.2102 
 549   0.0000       1.187085        32.3022 
 550   0.0000       1.189324        32.3632 
 551   0.0000       1.197742        32.5922 
 552   0.0000       1.202363        32.7180 
 553   0.0000       1.204370        32.7726 
 554   0.0000       1.206960        32.8430 
 555   0.0000       1.211773        32.9740 
 556   0.0000       1.214187        33.0397 
 557   0.0000       1.221170        33.2297 
 558   0.0000       1.224005        33.3069 
 559   0.0000       1.231183        33.5022 
 560   0.0000       1.233421        33.5631 
 561   0.0000       1.235383        33.6165 
 562   0.0000       1.238536        33.7023 
 563   0.0000       1.242250        33.8033 
 564   0.0000       1.244893        33.8753 
 565   0.0000       1.249587        34.0030 
 566   0.0000       1.251043        34.0426 
 567   0.0000       1.252195        34.0740 
 568   0.0000       1.256020        34.1780 
 569   0.0000       1.260676        34.3047 
 570   0.0000       1.261907        34.3382 
 571   0.0000       1.264908        34.4199 
 572   0.0000       1.268553        34.5191 
 573   0.0000       1.272685        34.6315 
 574   0.0000       1.273674        34.6584 
 575   0.0000       1.275730        34.7144 
 576   0.0000       1.279455        34.8157 
 577   0.0000       1.285998        34.9938 
 578   0.0000       1.291042        35.1310 
 579   0.0000       1.293434        35.1961 
 580   0.0000       1.295026        35.2394 
 581   0.0000       1.297031        35.2940 
 582   0.0000       1.304332        35.4927 
 583   0.0000       1.308377        35.6028 
 584   0.0000       1.311034        35.6751 
 585   0.0000       1.314313        35.7643 
 586   0.0000       1.314582        35.7716 
 587   0.0000       1.319081        35.8940 
 588   0.0000       1.321451        35.9585 
 589   0.0000       1.328325        36.1455 
 590   0.0000       1.331248        36.2251 
 591   0.0000       1.337175        36.3864 
 592   0.0000       1.345666        36.6174 
 593   0.0000       1.346782        36.6478 
 594   0.0000       1.350575        36.7510 
 595   0.0000       1.352964        36.8160 
 596   0.0000       1.359435        36.9921 
 597   0.0000       1.365658        37.1614 
 598   0.0000       1.376450        37.4551 
 599   0.0000       1.378420        37.5087 
 600   0.0000       1.385333        37.6968 
 601   0.0000       1.387558        37.7574 
 602   0.0000       1.391980        37.8777 
 603   0.0000       1.392738        37.8983 
 604   0.0000       1.394704        37.9518 
 605   0.0000       1.404648        38.2224 
 606   0.0000       1.408680        38.3321 
 607   0.0000       1.414436        38.4888 
 608   0.0000       1.420064        38.6419 
 609   0.0000       1.423795        38.7434 
 610   0.0000       1.430270        38.9196 
 611   0.0000       1.433206        38.9995 
 612   0.0000       1.435340        39.0576 
 613   0.0000       1.440574        39.2000 
 614   0.0000       1.443410        39.2772 
 615   0.0000       1.445673        39.3387 
 616   0.0000       1.455848        39.6156 
 617   0.0000       1.459098        39.7041 
 618   0.0000       1.465877        39.8885 
 619   0.0000       1.472294        40.0632 
 620   0.0000       1.475077        40.1389 
 621   0.0000       1.478438        40.2303 
 622   0.0000       1.481801        40.3218 
 623   0.0000       1.486405        40.4471 
 624   0.0000       1.488544        40.5053 
 625   0.0000       1.493203        40.6321 
 626   0.0000       1.494502        40.6675 
 627   0.0000       1.496098        40.7109 
 628   0.0000       1.501306        40.8526 
 629   0.0000       1.506773        41.0014 
 630   0.0000       1.512878        41.1675 
 631   0.0000       1.516535        41.2670 
 632   0.0000       1.517667        41.2978 
 633   0.0000       1.525350        41.5069 
 634   0.0000       1.526791        41.5461 
 635   0.0000       1.532321        41.6966 
 636   0.0000       1.534290        41.7502 
 637   0.0000       1.538179        41.8560 
 638   0.0000       1.544977        42.0410 
 639   0.0000       1.555207        42.3193 
 640   0.0000       1.558727        42.4151 
 641   0.0000       1.562093        42.5067 
 642   0.0000       1.562752        42.5247 
 643   0.0000       1.565454        42.5982 
 644   0.0000       1.571658        42.7670 
 645   0.0000       1.575153        42.8621 
 646   0.0000       1.581020        43.0217 
 647   0.0000       1.583485        43.0888 
 648   0.0000       1.588124        43.2150 
 649   0.0000       1.592085        43.3228 
 650   0.0000       1.592749        43.3409 
 651   0.0000       1.594704        43.3941 
 652   0.0000       1.601020        43.5660 
 653   0.0000       1.602441        43.6046 
 654   0.0000       1.604660        43.6650 
 655   0.0000       1.610269        43.8177 
 656   0.0000       1.611541        43.8523 
 657   0.0000       1.614723        43.9388 
 658   0.0000       1.619753        44.0757 
 659   0.0000       1.623224        44.1702 
 660   0.0000       1.627079        44.2751 
 661   0.0000       1.628402        44.3111 
 662   0.0000       1.630438        44.3665 
 663   0.0000       1.633108        44.4391 
 664   0.0000       1.634611        44.4800 
 665   0.0000       1.636191        44.5230 
 666   0.0000       1.639379        44.6098 
 667   0.0000       1.640820        44.6490 
 668   0.0000       1.642959        44.7072 
 669   0.0000       1.647720        44.8367 
 670   0.0000       1.653154        44.9846 
 671   0.0000       1.655468        45.0476 
 672   0.0000       1.656500        45.0757 
 673   0.0000       1.658627        45.1335 
 674   0.0000       1.660000        45.1709 
 675   0.0000       1.665470        45.3198 
 676   0.0000       1.668957        45.4146 
 677   0.0000       1.669259        45.4228 
 678   0.0000       1.674999        45.5790 
 679   0.0000       1.678833        45.6834 
 680   0.0000       1.681486        45.7556 
 681   0.0000       1.684206        45.8296 
 682   0.0000       1.687029        45.9064 
 683   0.0000       1.692302        46.0499 
 684   0.0000       1.694200        46.1015 
 685   0.0000       1.696912        46.1753 
 686   0.0000       1.699449        46.2444 
 687   0.0000       1.703046        46.3422 
 688   0.0000       1.706922        46.4477 
 689   0.0000       1.710347        46.5409 
 690   0.0000       1.713424        46.6246 
 691   0.0000       1.715926        46.6927 
 692   0.0000       1.717901        46.7465 
 693   0.0000       1.719735        46.7964 
 694   0.0000       1.720200        46.8090 
 695   0.0000       1.721681        46.8493 
 696   0.0000       1.725590        46.9557 
 697   0.0000       1.729153        47.0526 
 698   0.0000       1.732155        47.1343 
 699   0.0000       1.735694        47.2306 
 700   0.0000       1.738332        47.3024 
 701   0.0000       1.740942        47.3734 
 702   0.0000       1.743316        47.4380 
 703   0.0000       1.746429        47.5227 
 704   0.0000       1.749639        47.6101 
 705   0.0000       1.754684        47.7474 
 706   0.0000       1.758091        47.8401 
 707   0.0000       1.764531        48.0153 
 708   0.0000       1.770716        48.1836 
 709   0.0000       1.775124        48.3036 
 710   0.0000       1.778687        48.4005 
 711   0.0000       1.783917        48.5429 
 712   0.0000       1.789798        48.7029 
 713   0.0000       1.795345        48.8538 
 714   0.0000       1.802621        49.0518 
 715   0.0000       1.804089        49.0918 
 716   0.0000       1.813318        49.3429 
 717   0.0000       1.818668        49.4885 
 718   0.0000       1.822443        49.5912 
 719   0.0000       1.828277        49.7499 
 720   0.0000       1.832161        49.8556 
 721   0.0000       1.835138        49.9367 
 722   0.0000       1.845155        50.2092 
 723   0.0000       1.852408        50.4066 
 724   0.0000       1.859462        50.5985 
 725   0.0000       1.865769        50.7702 
 726   0.0000       1.869915        50.8830 
 727   0.0000       1.870935        50.9107 
 728   0.0000       1.873985        50.9937 
 729   0.0000       1.878866        51.1265 
 730   0.0000       1.879884        51.1543 
 731   0.0000       1.887996        51.3750 
 732   0.0000       1.893003        51.5112 
 733   0.0000       1.896218        51.5987 
 734   0.0000       1.898153        51.6514 
 735   0.0000       1.903177        51.7881 
 736   0.0000       1.909690        51.9653 
 737   0.0000       1.911669        52.0192 
 738   0.0000       1.915355        52.1195 
 739   0.0000       1.922808        52.3223 
 740   0.0000       1.928238        52.4700 
 741   0.0000       1.933681        52.6181 
 742   0.0000       1.934873        52.6506 
 743   0.0000       1.938508        52.7495 
 744   0.0000       1.944702        52.9180 
 745   0.0000       1.953548        53.1587 
 746   0.0000       1.959393        53.3178 
 747   0.0000       1.964058        53.4447 
 748   0.0000       1.970236        53.6128 
 749   0.0000       1.974852        53.7385 
 750   0.0000       1.979541        53.8660 
 751   0.0000       1.983859        53.9836 
 752   0.0000       1.984518        54.0015 
 753   0.0000       1.985992        54.0416 
 754   0.0000       1.996059        54.3155 
 755   0.0000       1.997379        54.3514 
 756   0.0000       2.003238        54.5109 
 757   0.0000       2.004700        54.5507 
 758   0.0000       2.007538        54.6279 
 759   0.0000       2.018191        54.9178 
 760   0.0000       2.019341        54.9491 
 761   0.0000       2.022603        55.0378 
 762   0.0000       2.025234        55.1094 
 763   0.0000       2.028947        55.2105 
 764   0.0000       2.035146        55.3791 
 765   0.0000       2.040086        55.5136 
 766   0.0000       2.046096        55.6771 
 767   0.0000       2.049020        55.7567 
 768   0.0000       2.054889        55.9164 
 769   0.0000       2.057435        55.9857 
 770   0.0000       2.061844        56.1056 
 771   0.0000       2.069014        56.3007 
 772   0.0000       2.070418        56.3389 
 773   0.0000       2.071614        56.3715 
 774   0.0000       2.081604        56.6433 
 775   0.0000       2.087996        56.8173 
 776   0.0000       2.089206        56.8502 
 777   0.0000       2.092617        56.9430 
 778   0.0000       2.095342        57.0171 
 779   0.0000       2.100506        57.1577 
 780   0.0000       2.101532        57.1856 
 781   0.0000       2.105241        57.2865 
 782   0.0000       2.112745        57.4907 
 783   0.0000       2.118713        57.6531 
 784   0.0000       2.121919        57.7404 
 785   0.0000       2.122591        57.7586 
 786   0.0000       2.125997        57.8513 
 787   0.0000       2.129833        57.9557 
 788   0.0000       2.138713        58.1973 
 789   0.0000       2.144549        58.3562 
 790   0.0000       2.148253        58.4569 
 791   0.0000       2.153232        58.5924 
 792   0.0000       2.157946        58.7207 
 793   0.0000       2.161723        58.8235 
 794   0.0000       2.164646        58.9030 
 795   0.0000       2.166680        58.9584 
 796   0.0000       2.169233        59.0278 
 797   0.0000       2.169717        59.0410 
 798   0.0000       2.178787        59.2878 
 799   0.0000       2.183237        59.4089 
 800   0.0000       2.187221        59.5173 
 801   0.0000       2.195263        59.7361 
 802   0.0000       2.200488        59.8783 
 803   0.0000       2.206012        60.0286 
 804   0.0000       2.207792        60.0771 
 805   0.0000       2.211253        60.1712 
 806   0.0000       2.217833        60.3503 
 807   0.0000       2.220514        60.4233 
 808   0.0000       2.230585        60.6973 
 809   0.0000       2.231441        60.7206 
 810   0.0000       2.232787        60.7572 
 811   0.0000       2.235727        60.8372 
 812   0.0000       2.239181        60.9312 
 813   0.0000       2.248038        61.1722 
 814   0.0000       2.249686        61.2171 
 815   0.0000       2.252641        61.2975 
 816   0.0000       2.262739        61.5722 
 817   0.0000       2.265179        61.6387 
 818   0.0000       2.275330        61.9149 
 819   0.0000       2.277911        61.9851 
 820   0.0000       2.283286        62.1314 
 821   0.0000       2.288925        62.2848 
 822   0.0000       2.290538        62.3287 
 823   0.0000       2.296494        62.4908 
 824   0.0000       2.301452        62.6257 
 825   0.0000       2.307494        62.7901 
 826   0.0000       2.312828        62.9352 
 827   0.0000       2.319820        63.1255 
 828   0.0000       2.326850        63.3168 
 829   0.0000       2.329348        63.3848 
 830   0.0000       2.333049        63.4855 
 831   0.0000       2.338856        63.6435 
 832   0.0000       2.342235        63.7355 
 833   0.0000       2.350219        63.9527 
 834   0.0000       2.353033        64.0293 
 835   0.0000       2.355382        64.0932 
 836   0.0000       2.358136        64.1681 
 837   0.0000       2.364536        64.3423 
 838   0.0000       2.367421        64.4208 
 839   0.0000       2.370698        64.5100 
 840   0.0000       2.373872        64.5963 
 841   0.0000       2.378629        64.7258 
 842   0.0000       2.382924        64.8427 
 843   0.0000       2.385568        64.9146 
 844   0.0000       2.388899        65.0053 
 845   0.0000       2.397266        65.2329 
 846   0.0000       2.399576        65.2958 
 847   0.0000       2.402538        65.3764 
 848   0.0000       2.405204        65.4489 
 849   0.0000       2.412600        65.6502 
 850   0.0000       2.417076        65.7720 
 851   0.0000       2.422288        65.9138 
 852   0.0000       2.424774        65.9815 
 853   0.0000       2.426711        66.0342 
 854   0.0000       2.435835        66.2824 
 855   0.0000       2.441089        66.4254 
 856   0.0000       2.444855        66.5279 
 857   0.0000       2.453257        66.7565 
 858   0.0000       2.453847        66.7726 
 859   0.0000       2.457760        66.8790 
 860   0.0000       2.463918        67.0466 
 861   0.0000       2.467736        67.1505 
 862   0.0000       2.478923        67.4549 
 863   0.0000       2.482072        67.5406 
 864   0.0000       2.487073        67.6767 
 865   0.0000       2.498758        67.9947 
 866   0.0000       2.502876        68.1067 
 867   0.0000       2.505014        68.1649 
 868   0.0000       2.509566        68.2888 
 869   0.0000       2.513157        68.3865 
 870   0.0000       2.517831        68.5137 
 871   0.0000       2.522851        68.6503 
 872   0.0000       2.526908        68.7607 
 873   0.0000       2.529429        68.8293 
 874   0.0000       2.532099        68.9019 
 875   0.0000       2.539228        69.0959 
 876   0.0000       2.540605        69.1334 
 877   0.0000       2.542903        69.1959 
 878   0.0000       2.550374        69.3992 
 879   0.0000       2.556172        69.5570 
 880   0.0000       2.559359        69.6437 
 881   0.0000       2.564010        69.7703 
 882   0.0000       2.567079        69.8538 
 883   0.0000       2.570702        69.9524 
 884   0.0000       2.575187        70.0744 
 885   0.0000       2.577758        70.1444 
 886   0.0000       2.578520        70.1651 
 887   0.0000       2.589810        70.4723 
 888   0.0000       2.590142        70.4813 
 889   0.0000       2.591023        70.5053 
 890   0.0000       2.597726        70.6877 
 891   0.0000       2.603593        70.8474 
 892   0.0000       2.604614        70.8751 
 893   0.0000       2.607747        70.9604 
 894   0.0000       2.608682        70.9858 
 895   0.0000       2.611187        71.0540 
 896   0.0000       2.614648        71.1482 
 897   0.0000       2.618238        71.2459 
 898   0.0000       2.622159        71.3526 
 899   0.0000       2.624022        71.4033 
 900   0.0000       2.628267        71.5188 
 901   0.0000       2.630147        71.5699 
 902   0.0000       2.634170        71.6794 
 903   0.0000       2.638129        71.7871 
 904   0.0000       2.643373        71.9298 
 905   0.0000       2.647157        72.0328 
 906   0.0000       2.650077        72.1123 
 907   0.0000       2.653246        72.1985 
 908   0.0000       2.655247        72.2529 
 909   0.0000       2.656644        72.2910 
 910   0.0000       2.659631        72.3722 
 911   0.0000       2.663236        72.4703 
 912   0.0000       2.667022        72.5734 
 913   0.0000       2.669050        72.6285 
 914   0.0000       2.670509        72.6682 
 915   0.0000       2.671813        72.7037 
 916   0.0000       2.673546        72.7509 
 917   0.0000       2.676161        72.8221 
 918   0.0000       2.679227        72.9055 
 919   0.0000       2.682401        72.9919 
 920   0.0000       2.684500        73.0490 
 921   0.0000       2.690321        73.2074 
 922   0.0000       2.690995        73.2257 
 923   0.0000       2.692747        73.2734 
 924   0.0000       2.693902        73.3048 
 925   0.0000       2.697219        73.3950 
 926   0.0000       2.700586        73.4867 
 927   0.0000       2.701293        73.5059 
 928   0.0000       2.704070        73.5815 
 929   0.0000       2.707421        73.6727 
 930   0.0000       2.707965        73.6875 
 931   0.0000       2.709758        73.7363 
 932   0.0000       2.715144        73.8828 
 933   0.0000       2.716415        73.9174 
 934   0.0000       2.721276        74.0497 
 935   0.0000       2.722603        74.0858 
 936   0.0000       2.725229        74.1572 
 937   0.0000       2.731903        74.3388 
 938   0.0000       2.733389        74.3793 
 939   0.0000       2.734684        74.4145 
 940   0.0000       2.739249        74.5388 
 941   0.0000       2.745657        74.7131 
 942   0.0000       2.749526        74.8184 
 943   0.0000       2.750507        74.8451 
 944   0.0000       2.751779        74.8797 
 945   0.0000       2.757311        75.0302 
 946   0.0000       2.761791        75.1522 
 947   0.0000       2.767495        75.3074 
 948   0.0000       2.771966        75.4290 
 949   0.0000       2.772029        75.4307 
 950   0.0000       2.776041        75.5399 
 951   0.0000       2.777977        75.5926 
 952   0.0000       2.780022        75.6483 
 953   0.0000       2.784792        75.7780 
 954   0.0000       2.788138        75.8691 
 955   0.0000       2.790995        75.9468 
 956   0.0000       2.795832        76.0785 
 957   0.0000       2.796669        76.1012 
 958   0.0000       2.801084        76.2214 
 959   0.0000       2.803965        76.2998 
 960   0.0000       2.806650        76.3728 
 961   0.0000       2.811082        76.4934 
 962   0.0000       2.812911        76.5432 
 963   0.0000       2.819233        76.7152 
 964   0.0000       2.821692        76.7821 
 965   0.0000       2.826007        76.8996 
 966   0.0000       2.829856        77.0043 
 967   0.0000       2.832053        77.0641 
 968   0.0000       2.837764        77.2195 
 969   0.0000       2.839533        77.2676 
 970   0.0000       2.844712        77.4085 
 971   0.0000       2.848530        77.5124 
 972   0.0000       2.850716        77.5719 
 973   0.0000       2.858405        77.7811 
 974   0.0000       2.860353        77.8342 
 975   0.0000       2.861942        77.8774 
 976   0.0000       2.863082        77.9084 
 977   0.0000       2.864482        77.9465 
 978   0.0000       2.870109        78.0996 
 979   0.0000       2.875047        78.2340 
 980   0.0000       2.877627        78.3042 
 981   0.0000       2.880090        78.3712 
 982   0.0000       2.883092        78.4529 
 983   0.0000       2.888331        78.5955 
 984   0.0000       2.889491        78.6270 
 985   0.0000       2.891836        78.6908 
 986   0.0000       2.892806        78.7172 
 987   0.0000       2.900497        78.9265 
 988   0.0000       2.902681        78.9860 
 989   0.0000       2.907185        79.1085 
 990   0.0000       2.910410        79.1963 
 991   0.0000       2.913062        79.2684 
 992   0.0000       2.914274        79.3014 
 993   0.0000       2.921207        79.4901 
 994   0.0000       2.923177        79.5437 
 995   0.0000       2.930148        79.7334 
 996   0.0000       2.932272        79.7912 
 997   0.0000       2.936852        79.9158 
 998   0.0000       2.940314        80.0100 
 999   0.0000       2.945044        80.1387 
 1000   0.0000       2.949758        80.2670 
 1001   0.0000       2.958043        80.4924 
 1002   0.0000       2.961336        80.5821 
 1003   0.0000       2.966268        80.7163 
 1004   0.0000       2.970963        80.8440 
 1005   0.0000       2.972402        80.8832 
 1006   0.0000       2.978868        81.0591 
 1007   0.0000       2.983996        81.1987 
 1008   0.0000       2.987612        81.2971 
 1009   0.0000       2.991890        81.4135 
 1010   0.0000       2.995739        81.5182 
 1011   0.0000       3.001467        81.6741 
 1012   0.0000       3.002084        81.6909 
 1013   0.0000       3.006812        81.8195 
 1014   0.0000       3.009798        81.9008 
 1015   0.0000       3.019530        82.1656 
 1016   0.0000       3.023280        82.2676 
 1017   0.0000       3.027112        82.3719 
 1018   0.0000       3.027973        82.3953 
 1019   0.0000       3.035097        82.5892 
 1020   0.0000       3.037444        82.6530 
 1021   0.0000       3.039603        82.7118 
 1022   0.0000       3.047287        82.9209 
 1023   0.0000       3.050411        83.0059 
 1024   0.0000       3.058151        83.2165 
 1025   0.0000       3.063568        83.3639 
 1026   0.0000       3.066702        83.4492 
 1027   0.0000       3.074694        83.6667 
 1028   0.0000       3.084275        83.9274 
 1029   0.0000       3.087659        84.0195 
 1030   0.0000       3.092297        84.1457 
 1031   0.0000       3.102467        84.4224 
 1032   0.0000       3.104763        84.4849 
 1033   0.0000       3.110946        84.6531 
 1034   0.0000       3.114548        84.7512 
 1035   0.0000       3.123612        84.9978 
 1036   0.0000       3.126905        85.0874 
 1037   0.0000       3.128081        85.1194 
 1038   0.0000       3.130238        85.1781 
 1039   0.0000       3.134326        85.2893 
 1040   0.0000       3.135727        85.3275 
 1041   0.0000       3.142686        85.5168 
 1042   0.0000       3.143621        85.5423 
 1043   0.0000       3.147507        85.6480 
 1044   0.0000       3.150701        85.7349 
 1045   0.0000       3.152641        85.7877 
 1046   0.0000       3.155552        85.8669 
 1047   0.0000       3.156059        85.8807 
 1048   0.0000       3.159885        85.9848 
 1049   0.0000       3.164900        86.1213 
 1050   0.0000       3.166219        86.1572 
 1051   0.0000       3.171728        86.3071 
 1052   0.0000       3.174042        86.3701 
 1053   0.0000       3.176678        86.4418 
 1054   0.0000       3.179403        86.5160 
 1055   0.0000       3.181449        86.5716 
 1056   0.0000       3.185268        86.6755 
 1057   0.0000       3.186554        86.7106 
 1058   0.0000       3.191996        86.8586 
 1059   0.0000       3.192989        86.8857 
 1060   0.0000       3.193883        86.9100 
 1061   0.0000       3.199487        87.0625 
 1062   0.0000       3.200928        87.1017 
 1063   0.0000       3.205636        87.2298 
 1064   0.0000       3.209955        87.3473 
 1065   0.0000       3.211574        87.3914 
 1066   0.0000       3.213875        87.4540 
 1067   0.0000       3.218556        87.5814 
 1068   0.0000       3.220252        87.6275 
 1069   0.0000       3.221544        87.6627 
 1070   0.0000       3.223316        87.7109 
 1071   0.0000       3.229169        87.8702 
 1072   0.0000       3.232040        87.9483 
 1073   0.0000       3.235472        88.0417 
 1074   0.0000       3.238676        88.1289 
 1075   0.0000       3.240627        88.1819 
 1076   0.0000       3.247533        88.3699 
 1077   0.0000       3.249974        88.4363 
 1078   0.0000       3.250981        88.4637 
 1079   0.0000       3.253862        88.5421 
 1080   0.0000       3.260081        88.7113 
 1081   0.0000       3.261094        88.7389 
 1082   0.0000       3.264438        88.8299 
 1083   0.0000       3.265099        88.8479 
 1084   0.0000       3.273748        89.0832 
 1085   0.0000       3.275510        89.1311 
 1086   0.0000       3.279972        89.2526 
 1087   0.0000       3.281580        89.2963 
 1088   0.0000       3.285856        89.4127 
 1089   0.0000       3.289094        89.5008 
 1090   0.0000       3.291557        89.5678 
 1091   0.0000       3.296071        89.6907 
 1092   0.0000       3.298097        89.7458 
 1093   0.0000       3.299583        89.7862 
 1094   0.0000       3.305191        89.9388 
 1095   0.0000       3.307962        90.0142 
 1096   0.0000       3.314057        90.1801 
 1097   0.0000       3.316305        90.2412 
 1098   0.0000       3.320801        90.3636 
 1099   0.0000       3.323885        90.4475 
 1100   0.0000       3.326767        90.5259 
 1101   0.0000       3.328592        90.5756 
 1102   0.0000       3.331612        90.6578 
 1103   0.0000       3.335090        90.7524 
 1104   0.0000       3.336568        90.7926 
 1105   0.0000       3.341054        90.9147 
 1106   0.0000       3.345556        91.0372 
 1107   0.0000       3.347502        91.0902 
 1108   0.0000       3.350689        91.1769 
 1109   0.0000       3.352373        91.2227 
 1110   0.0000       3.354208        91.2726 
 1111   0.0000       3.358153        91.3800 
 1112   0.0000       3.362128        91.4882 
 1113   0.0000       3.364122        91.5424 
 1114   0.0000       3.366548        91.6084 
 1115   0.0000       3.367717        91.6402 
 1116   0.0000       3.368508        91.6618 
 1117   0.0000       3.371036        91.7306 
 1118   0.0000       3.372574        91.7724 
 1119   0.0000       3.376198        91.8710 
 1120   0.0000       3.376379        91.8759 
 1121   0.0000       3.382101        92.0316 
 1122   0.0000       3.384203        92.0888 
 1123   0.0000       3.385074        92.1125 
 1124   0.0000       3.387220        92.1710 
 1125   0.0000       3.390589        92.2626 
 1126   0.0000       3.392131        92.3046 
 1127   0.0000       3.394852        92.3786 
 1128   0.0000       3.399376        92.5017 
 1129   0.0000       3.399890        92.5157 
 1130   0.0000       3.405198        92.6602 
 1131   0.0000       3.406571        92.6975 
 1132   0.0000       3.409049        92.7649 
 1133   0.0000       3.413497        92.8860 
 1134   0.0000       3.414695        92.9186 
 1135   0.0000       3.415862        92.9503 
 1136   0.0000       3.422726        93.1371 
 1137   0.0000       3.424364        93.1817 
 1138   0.0000       3.429512        93.3218 
 1139   0.0000       3.431054        93.3637 
 1140   0.0000       3.433668        93.4349 
 1141   0.0000       3.437410        93.5367 
 1142   0.0000       3.438607        93.5693 
 1143   0.0000       3.440054        93.6086 
 1144   0.0000       3.444193        93.7213 
 1145   0.0000       3.446041        93.7716 
 1146   0.0000       3.452885        93.9578 
 1147   0.0000       3.453545        93.9758 
 1148   0.0000       3.456218        94.0485 
 1149   0.0000       3.459953        94.1501 
 1150   0.0000       3.465731        94.3073 
 1151   0.0000       3.469298        94.4044 
 1152   0.0000       3.471347        94.4601 
 1153   0.0000       3.478318        94.6498 
 1154   0.0000       3.483151        94.7814 
 1155   0.0000       3.487652        94.9038 
 1156   0.0000       3.490818        94.9900 
 1157   0.0000       3.494145        95.0805 
 1158   0.0000       3.496939        95.1565 
 1159   0.0000       3.500467        95.2526 
 1160   0.0000       3.501054        95.2685 
 1161   0.0000       3.501386        95.2776 
 1162   0.0000       3.505699        95.3949 
 1163   0.0000       3.506869        95.4268 
 1164   0.0000       3.512906        95.5910 
 1165   0.0000       3.515395        95.6587 
 1166   0.0000       3.519349        95.7664 
 1167   0.0000       3.522522        95.8527 
 1168   0.0000       3.526531        95.9618 
 1169   0.0000       3.528736        96.0218 
 1170   0.0000       3.534552        96.1801 
 1171   0.0000       3.544863        96.4606 
 1172   0.0000       3.547043        96.5200 
 1173   0.0000       3.549996        96.6003 
 1174   0.0000       3.552105        96.6577 
 1175   0.0000       3.560656        96.8904 
 1176   0.0000       3.561871        96.9234 
 1177   0.0000       3.565370        97.0187 
 1178   0.0000       3.570929        97.1699 
 1179   0.0000       3.572970        97.2254 
 1180   0.0000       3.575289        97.2886 
 1181   0.0000       3.578452        97.3746 
 1182   0.0000       3.579479        97.4026 
 1183   0.0000       3.590069        97.6907 
 1184   0.0000       3.593622        97.7874 
 1185   0.0000       3.601071        97.9901 
 1186   0.0000       3.604812        98.0919 
 1187   0.0000       3.609014        98.2063 
 1188   0.0000       3.611222        98.2663 
 1189   0.0000       3.621294        98.5404 
 1190   0.0000       3.626923        98.6936 
 1191   0.0000       3.633340        98.8682 
 1192   0.0000       3.636678        98.9590 
 1193   0.0000       3.640360        99.0592 
 1194   0.0000       3.641544        99.0915 
 1195   0.0000       3.652359        99.3857 
 1196   0.0000       3.653189        99.4083 
 1197   0.0000       3.658849        99.5623 
 1198   0.0000       3.661001        99.6209 
 1199   0.0000       3.668015        99.8118 
 1200   0.0000       3.671096        99.8956 
 1201   0.0000       3.676803       100.0509 
 1202   0.0000       3.682289       100.2002 
 1203   0.0000       3.685827       100.2965 
 1204   0.0000       3.687795       100.3500 
 1205   0.0000       3.691524       100.4515 
 1206   0.0000       3.699788       100.6763 
 1207   0.0000       3.708280       100.9074 
 1208   0.0000       3.709226       100.9332 
 1209   0.0000       3.713128       101.0394 
 1210   0.0000       3.721335       101.2627 
 1211   0.0000       3.724295       101.3432 
 1212   0.0000       3.726165       101.3941 
 1213   0.0000       3.731331       101.5347 
 1214   0.0000       3.739697       101.7623 
 1215   0.0000       3.743655       101.8700 
 1216   0.0000       3.746830       101.9564 
 1217   0.0000       3.757948       102.2590 
 1218   0.0000       3.761007       102.3422 
 1219   0.0000       3.771540       102.6288 
 1220   0.0000       3.774785       102.7171 
 1221   0.0000       3.776385       102.7607 
 1222   0.0000       3.779564       102.8472 
 1223   0.0000       3.783018       102.9411 
 1224   0.0000       3.802081       103.4599 
 1225   0.0000       3.811863       103.7261 
 1226   0.0000       3.821028       103.9755 
 1227   0.0000       3.827502       104.1516 
 1228   0.0000       3.829494       104.2058 
 1229   0.0000       3.836204       104.3884 
 1230   0.0000       3.842495       104.5596 
 1231   0.0000       3.845283       104.6355 
 1232   0.0000       3.853364       104.8554 
 1233   0.0000       3.861628       105.0802 
 1234   0.0000       3.869232       105.2871 
 1235   0.0000       3.874422       105.4284 
 1236   0.0000       3.881181       105.6123 
 1237   0.0000       3.884816       105.7112 
 1238   0.0000       3.899342       106.1065 
 1239   0.0000       3.901546       106.1665 
 1240   0.0000       3.904914       106.2581 
 1241   0.0000       3.919364       106.6513 
 1242   0.0000       3.935352       107.0864 
 1243   0.0000       3.942215       107.2731 
 1244   0.0000       3.949904       107.4824 
 1245   0.0000       3.954708       107.6131 
 1246   0.0000       3.962973       107.8380 
 1247   0.0000       3.963608       107.8553 
 1248   0.0000       3.966830       107.9429 
 1249   0.0000       3.971878       108.0803 
 1250   0.0000       3.977432       108.2314 
 1251   0.0000       3.987630       108.5089 
 1252   0.0000       3.990865       108.5970 
 1253   0.0000       4.008518       109.0773 
 1254   0.0000       4.017799       109.3299 
 1255   0.0000       4.022832       109.4668 
 1256   0.0000       4.026495       109.5665 
 1257   0.0000       4.029574       109.6503 
 1258   0.0000       4.038207       109.8852 
 1259   0.0000       4.042705       110.0076 
 1260   0.0000       4.046415       110.1085 
 1261   0.0000       4.051956       110.2593 
 1262   0.0000       4.053604       110.3042 
 1263   0.0000       4.057532       110.4111 
 1264   0.0000       4.063379       110.5702 
 1265   0.0000       4.068467       110.7086 
 1266   0.0000       4.077523       110.9550 
 1267   0.0000       4.083366       111.1140 
 1268   0.0000       4.087339       111.2221 
 1269   0.0000       4.094037       111.4044 
 1270   0.0000       4.105504       111.7164 
 1271   0.0000       4.113416       111.9317 
 1272   0.0000       4.116812       112.0241 
 1273   0.0000       4.122699       112.1843 
 1274   0.0000       4.127828       112.3239 
 1275   0.0000       4.138177       112.6055 
 1276   0.0000       4.143028       112.7375 
 1277   0.0000       4.148617       112.8896 
 1278   0.0000       4.152888       113.0058 
 1279   0.0000       4.156804       113.1124 
 1280   0.0000       4.158170       113.1495 
 1281   0.0000       4.163353       113.2906 
 1282   0.0000       4.164249       113.3150 
 1283   0.0000       4.169367       113.4542 
 1284   0.0000       4.175258       113.6146 
 1285   0.0000       4.180443       113.7556 
 1286   0.0000       4.188655       113.9791 
 1287   0.0000       4.189696       114.0074 
 1288   0.0000       4.196428       114.1906 
 1289   0.0000       4.200730       114.3077 
 1290   0.0000       4.203784       114.3908 
 1291   0.0000       4.204661       114.4146 
 1292   0.0000       4.210526       114.5742 
 1293   0.0000       4.213451       114.6538 
 1294   0.0000       4.217860       114.7738 
 1295   0.0000       4.219840       114.8277 
 1296   0.0000       4.222752       114.9069 
 1297   0.0000       4.225201       114.9736 
 1298   0.0000       4.227528       115.0369 
 1299   0.0000       4.230250       115.1109 
 1300   0.0000       4.232922       115.1837 
 1301   0.0000       4.237099       115.2973 
 1302   0.0000       4.239542       115.3638 
 1303   0.0000       4.240524       115.3905 
 1304   0.0000       4.243999       115.4851 
 1305   0.0000       4.245924       115.5375 
 1306   0.0000       4.251747       115.6959 
 1307   0.0000       4.252805       115.7247 
 1308   0.0000       4.259474       115.9062 
 1309   0.0000       4.264492       116.0427 
 1310   0.0000       4.267183       116.1160 
 1311   0.0000       4.270887       116.2167 
 1312   0.0000       4.279299       116.4456 
 1313   0.0000       4.284381       116.5839 
 1314   0.0000       4.286907       116.6527 
 1315   0.0000       4.293757       116.8391 
 1316   0.0000       4.299901       117.0063 
 1317   0.0000       4.316569       117.4598 
 1318   0.0000       4.322093       117.6101 
 1319   0.0000       4.324227       117.6682 
 1320   0.0000       4.324646       117.6796 
 1321   0.0000       4.335045       117.9626 
 1322   0.0000       4.345302       118.2417 
 1323   0.0000       4.349768       118.3632 
 1324   0.0000       4.353865       118.4747 
 1325   0.0000       4.361020       118.6694 
 1326   0.0000       4.367930       118.8574 
 1327   0.0000       4.374557       119.0377 
 1328   0.0000       4.385784       119.3433 
 1329   0.0000       4.392314       119.5209 
 1330   0.0000       4.396648       119.6389 
 1331   0.0000       4.397386       119.6589 
 1332   0.0000       4.398873       119.6994 
 1333   0.0000       4.414892       120.1353 
 1334   0.0000       4.423761       120.3767 
 1335   0.0000       4.427542       120.4795 
 1336   0.0000       4.434583       120.6711 
 1337   0.0000       4.445826       120.9771 
 1338   0.0000       4.447643       121.0265 
 1339   0.0000       4.458733       121.3283 
 1340   0.0000       4.461526       121.4043 
 1341   0.0000       4.467830       121.5758 
 1342   0.0000       4.471323       121.6709 
 1343   0.0000       4.477831       121.8480 
 1344   0.0000       4.485460       122.0556 
 1345   0.0000       4.493913       122.2856 
 1346   0.0000       4.501875       122.5022 
 1347   0.0000       4.513097       122.8076 
 1348   0.0000       4.518734       122.9610 
 1349   0.0000       4.526716       123.1782 
 1350   0.0000       4.540499       123.5533 
 1351   0.0000       4.561223       124.1172 
 1352   0.0000       4.568085       124.3039 
 1353   0.0000       4.574008       124.4651 
 1354   0.0000       4.582686       124.7012 
 1355   0.0000       4.597579       125.1065 
 1356   0.0000       4.606107       125.3386 
 1357   0.0000       4.617042       125.6361 
 1358   0.0000       4.621378       125.7541 
 1359   0.0000       4.630369       125.9988 
 1360   0.0000       4.638674       126.2247 
 1361   0.0000       4.649180       126.5106 
 1362   0.0000       4.655836       126.6917 
 1363   0.0000       4.658733       126.7706 
 1364   0.0000       4.664105       126.9167 
 1365   0.0000       4.666581       126.9841 
 1366   0.0000       4.676014       127.2408 
 1367   0.0000       4.683734       127.4509 
 1368   0.0000       4.693933       127.7284 
 1369   0.0000       4.697742       127.8321 
 1370   0.0000       4.710585       128.1815 
 1371   0.0000       4.730991       128.7368 
 1372   0.0000       4.732335       128.7734 
 1373   0.0000       4.740675       129.0003 
 1374   0.0000       4.749252       129.2337 
 1375   0.0000       4.757114       129.4476 
 1376   0.0000       4.760785       129.5476 
 1377   0.0000       4.762493       129.5940 
 1378   0.0000       4.780388       130.0810 
 1379   0.0000       4.792819       130.4192 
 1380   0.0000       4.802523       130.6833 
 1381   0.0000       4.810127       130.8902 
 1382   0.0000       4.822350       131.2228 
 1383   0.0000       4.854464       132.0967 
 1384   0.0000       4.858294       132.2009 
 1385   0.0000       4.870415       132.5307 
 1386   0.0000       4.876962       132.7089 
 1387   0.0000       4.884951       132.9263 
 1388   0.0000       4.891190       133.0960 
 1389   0.0000       4.901765       133.3838 
 1390   0.0000       4.907643       133.5438 
 1391   0.0000       4.920395       133.8908 
 1392   0.0000       4.929938       134.1504 
 1393   0.0000       4.933395       134.2445 
 1394   0.0000       4.956572       134.8752 
 1395   0.0000       4.958023       134.9147 
 1396   0.0000       4.965154       135.1087 
 1397   0.0000       4.977391       135.4417 
 1398   0.0000       4.978535       135.4728 
 1399   0.0000       4.985902       135.6733 
 1400   0.0000       4.997484       135.9884 
 1401   0.0000       5.001626       136.1012 
 1402   0.0000       5.018232       136.5530 
 1403   0.0000       5.026024       136.7651 
 1404   0.0000       5.051873       137.4684 
 1405   0.0000       5.062466       137.7567 
 1406   0.0000       5.067697       137.8991 
 1407   0.0000       5.094984       138.6416 
 1408   0.0000       5.116355       139.2231 
 1409   0.0000       5.135020       139.7310 
 1410   0.0000       5.149476       140.1244 
 1411   0.0000       5.155658       140.2926 
 1412   0.0000       5.163217       140.4983 
 1413   0.0000       5.169002       140.6557 
 1414   0.0000       5.177417       140.8847 
 1415   0.0000       5.184005       141.0639 
 1416   0.0000       5.194748       141.3563 
 1417   0.0000       5.207404       141.7007 
 1418   0.0000       5.211259       141.8056 
 1419   0.0000       5.215727       141.9271 
 1420   0.0000       5.228812       142.2832 
 1421   0.0000       5.233244       142.4038 
 1422   0.0000       5.237392       142.5167 
 1423   0.0000       5.242883       142.6661 
 1424   0.0000       5.246906       142.7756 
 1425   0.0000       5.267453       143.3347 
 1426   0.0000       5.272001       143.4585 
 1427   0.0000       5.303013       144.3023 
 1428   0.0000       5.319597       144.7536 
 1429   0.0000       5.320982       144.7913 
 1430   0.0000       5.325076       144.9027 
 1431   0.0000       5.348912       145.5513 
 1432   0.0000       5.359581       145.8416 
 1433   0.0000       5.371210       146.1580 
 1434   0.0000       5.379997       146.3972 
 1435   0.0000       5.389117       146.6453 
 1436   0.0000       5.399740       146.9344 
 1437   0.0000       5.406129       147.1083 
 1438   0.0000       5.409610       147.2030 
 1439   0.0000       5.428122       147.7067 
 1440   0.0000       5.444915       148.1637 
 1441   0.0000       5.449524       148.2891 
 1442   0.0000       5.461976       148.6279 
 1443   0.0000       5.491847       149.4408 
 1444   0.0000       5.507013       149.8535 
 1445   0.0000       5.524147       150.3197 
 1446   0.0000       5.529882       150.4757 
 1447   0.0000       5.532523       150.5476 
 1448   0.0000       5.543281       150.8404 
 1449   0.0000       5.557830       151.2362 
 1450   0.0000       5.578837       151.8079 
 1451   0.0000       5.596379       152.2852 
 1452   0.0000       5.602845       152.4612 
 1453   0.0000       5.607781       152.5955 
 1454   0.0000       5.649982       153.7438 
 1455   0.0000       5.665929       154.1778 
 1456   0.0000       5.695524       154.9831 
 1457   0.0000       5.709348       155.3593 
 1458   0.0000       5.734121       156.0334 
 1459   0.0000       5.788574       157.5151 
 1460   0.0000       5.815911       158.2590 
 1461   0.0000       5.853522       159.2824 
 1462   0.0000       5.874112       159.8427 
 1463   0.0000       5.914777       160.9493 
 1464   0.0000       5.948665       161.8714 
 1465   0.0000       5.966233       162.3495 
 1466   0.0000       5.977700       162.6615 
 1467   0.0000       6.001595       163.3117 
 1468   0.0000       6.047836       164.5700 
 1469   0.0000       6.090464       165.7300 
 1470   0.0000       6.171255       167.9284 
 1471   0.0000       6.183588       168.2640 
 1472   0.0000       6.201607       168.7543 
 1473   0.0000       6.309469       171.6894 
 1474   0.0000       6.331644       172.2928 
 1475   0.0000       6.384329       173.7264 
 1476   0.0000       6.408699       174.3896 
 1477   0.0000       6.454804       175.6441 
 1478   0.0000       6.501995       176.9283 
 1479   0.0000       6.549602       178.2237 
 1480   0.0000       6.569279       178.7592 
 1481   0.0000       6.585148       179.1910 
 1482   0.0000       6.600779       179.6163 
 1483   0.0000       6.749148       183.6536 
 1484   0.0000       6.759446       183.9339 
 1485   0.0000       6.776863       184.4078 
 1486   0.0000       6.800302       185.0456 
 1487   0.0000       6.877381       187.1431 
 1488   0.0000       6.893635       187.5853 
 1489   0.0000       6.902881       187.8369 
 1490   0.0000       6.934335       188.6929 
 1491   0.0000       7.008536       190.7120 
 1492   0.0000       7.041540       191.6100 
 1493   0.0000       7.173786       195.2087 
 1494   0.0000       7.180382       195.3881 
 1495   0.0000       7.236101       196.9043 
 1496   0.0000       7.322898       199.2662 
 1497   0.0000       7.433454       202.2746 
 1498   0.0000       7.477045       203.4607 
 1499   0.0000       7.541040       205.2021 
 1500   0.0000      22.159145       602.9810 
 1501   0.0000      22.216702       604.5472 
 1502   0.0000      22.282138       606.3278 
 1503   0.0000      22.421835       610.1292 
 1504   0.0000      22.492921       612.0635 
 1505   0.0000      22.500650       612.2738 
 1506   0.0000      22.539341       613.3267 
 1507   0.0000      22.542287       613.4068 
 1508   0.0000      22.560408       613.8999 
 1509   0.0000      22.593877       614.8107 
 1510   0.0000      22.629157       615.7707 
 1511   0.0000      22.655883       616.4979 
 1512   0.0000      22.659035       616.5837 
 1513   0.0000      22.665614       616.7627 
 1514   0.0000      22.680658       617.1721 
 1515   0.0000      22.684544       617.2778 
 1516   0.0000      22.736173       618.6827 
 1517   0.0000      22.785783       620.0327 
 1518   0.0000      22.804984       620.5552 
 1519   0.0000      22.820520       620.9779 
 1520   0.0000      22.838694       621.4725 
 1521   0.0000      22.859861       622.0484 
 1522   0.0000      22.874668       622.4514 
 1523   0.0000      22.880450       622.6087 
 1524   0.0000      22.886732       622.7796 
 1525   0.0000      22.893625       622.9672 
 1526   0.0000      22.949526       624.4884 
 1527   0.0000      22.994976       625.7251 
 1528   0.0000      23.018573       626.3672 
 1529   0.0000      23.226731       632.0315 
 1530   0.0000      23.247912       632.6079 
 1531   0.0000      23.279719       633.4734 
 1532   0.0000      23.369756       635.9234 
 1533   0.0000      23.409030       636.9921 
 1534   0.0000      23.513621       639.8382 
 1535   0.0000      23.531014       640.3114 
 1536   0.0000      32.926282       895.9697 
 1537   0.0000      32.966417       897.0618 
 1538   0.0000      44.030565      1198.1326 
 1539   0.0000      44.117956      1200.5106 
 1540   0.0000      44.270000      1204.6480 
 1541   0.0000      44.566602      1212.7189 

                    ********************************
                    * MULLIKEN POPULATION ANALYSIS *
                    ********************************

-----------------------
MULLIKEN ATOMIC CHARGES
-----------------------
   0 O :   -0.218454
   1 O :   -0.456340
   2 N :   -0.304927
   3 N :   -0.221909
   4 C :    0.250074
   5 C :    0.133362
   6 H :    0.159700
   7 C :    0.090358
   8 C :   -0.232509
   9 H :    0.157650
  10 C :   -0.149556
  11 H :    0.158030
  12 C :   -0.154480
  13 H :    0.158590
  14 C :   -0.154658
  15 H :    0.158371
  16 C :   -0.283238
  17 H :    0.155617
  18 C :    0.138330
  19 C :   -0.448512
  20 H :    0.145645
  21 H :    0.146446
  22 H :    0.142456
  23 C :   -0.441542
  24 H :    0.139920
  25 H :    0.146459
  26 H :    0.143254
  27 C :   -0.406696
  28 H :    0.142762
  29 H :    0.133638
  30 H :    0.141147
  31 C :    0.175241
  32 C :   -0.018844
  33 C :   -0.209928
  34 H :    0.154700
  35 C :   -0.226470
  36 H :    0.147703
  37 C :   -0.173561
  38 H :    0.150119
  39 C :   -0.314910
  40 H :    0.156456
  41 C :    0.121238
  42 C :   -0.455878
  43 H :    0.135978
  44 H :    0.140329
  45 H :    0.145543
  46 C :   -0.463250
  47 H :    0.143338
  48 H :    0.150795
  49 H :    0.145866
  50 C :   -0.438912
  51 H :    0.139901
  52 H :    0.139813
  53 H :    0.140356
  54 C :    0.466242
  55 C :    0.131084
  56 C :   -0.233910
  57 H :    0.179458
  58 C :   -0.142362
  59 H :    0.166412
  60 C :   -0.130103
  61 H :    0.167180
  62 C :   -0.138989
  63 H :    0.166489
  64 C :   -0.243157
  65 H :    0.169358
  66 H :    0.212359
  67 O :   -0.460715
  68 C :    0.392473
  69 C :    0.131610
  70 C :   -0.216899
  71 H :    0.169899
  72 C :   -0.138002
  73 H :    0.162704
  74 C :   -0.145378
  75 H :    0.163930
  76 C :   -0.127547
  77 H :    0.163693
  78 C :   -0.248301
  79 H :    0.165334
  80 O :   -0.409182
  81 H :    0.371713
Sum of atomic charges:   -0.0000000

--------------------------------
MULLIKEN REDUCED ORBITAL CHARGES
--------------------------------
  0 O s       :     3.770123  s :     3.770123
      pz      :     1.358802  p :     4.401273
      px      :     1.496514
      py      :     1.545958
      dz2     :     0.009046  d :     0.044793
      dxz     :     0.012857
      dyz     :     0.007816
      dx2y2   :     0.007624
      dxy     :     0.007449
      f0      :     0.000367  f :     0.002265
      f+1     :     0.000290
      f-1     :     0.000496
      f+2     :     0.000399
      f-2     :     0.000399
      f+3     :     0.000162
      f-3     :     0.000152
  1 O s       :     3.864742  s :     3.864742
      pz      :     1.724900  p :     4.562408
      px      :     1.325365
      py      :     1.512143
      dz2     :     0.003163  d :     0.027216
      dxz     :     0.007871
      dyz     :     0.001016
      dx2y2   :     0.006794
      dxy     :     0.008373
      f0      :     0.000204  f :     0.001974
      f+1     :     0.000387
      f-1     :     0.000033
      f+2     :     0.000354
      f-2     :     0.000144
      f+3     :     0.000344
      f-3     :     0.000507
  2 N s       :     3.629028  s :     3.629028
      pz      :     1.255594  p :     3.611589
      px      :     1.093352
      py      :     1.262642
      dz2     :     0.014815  d :     0.060558
      dxz     :     0.012878
      dyz     :     0.011191
      dx2y2   :     0.010153
      dxy     :     0.011520
      f0      :     0.000670  f :     0.003753
      f+1     :     0.000522
      f-1     :     0.000405
      f+2     :     0.000414
      f-2     :     0.000711
      f+3     :     0.000485
      f-3     :     0.000545
  3 N s       :     3.418798  s :     3.418798
      pz      :     1.109188  p :     3.737615
      px      :     1.202597
      py      :     1.425830
      dz2     :     0.011887  d :     0.062126
      dxz     :     0.016219
      dyz     :     0.014494
      dx2y2   :     0.008943
      dxy     :     0.010583
      f0      :     0.000380  f :     0.003370
      f+1     :     0.000521
      f-1     :     0.000490
      f+2     :     0.000378
      f-2     :     0.000673
      f+3     :     0.000448
      f-3     :     0.000480
  4 C s       :     3.169502  s :     3.169502
      pz      :     0.625958  p :     2.354650
      px      :     0.902172
      py      :     0.826520
      dz2     :     0.066220  d :     0.206826
      dxz     :     0.035642
      dyz     :     0.047843
      dx2y2   :     0.029864
      dxy     :     0.027257
      f0      :     0.004755  f :     0.018948
      f+1     :     0.002573
      f-1     :     0.002469
      f+2     :     0.002547
      f-2     :     0.004012
      f+3     :     0.001330
      f-3     :     0.001263
  5 C s       :     3.013523  s :     3.013523
      pz      :     0.837298  p :     2.686911
      px      :     0.988678
      py      :     0.860935
      dz2     :     0.045274  d :     0.156334
      dxz     :     0.024084
      dyz     :     0.034114
      dx2y2   :     0.021602
      dxy     :     0.031259
      f0      :     0.002056  f :     0.009870
      f+1     :     0.001309
      f-1     :     0.002045
      f+2     :     0.001176
      f-2     :     0.001497
      f+3     :     0.000710
      f-3     :     0.001078
  6 H s       :     0.816087  s :     0.816087
      pz      :     0.004214  p :     0.024213
      px      :     0.012732
      py      :     0.007267
  7 C s       :     3.236434  s :     3.236434
      pz      :     0.810071  p :     2.526295
      px      :     0.869903
      py      :     0.846322
      dz2     :     0.029212  d :     0.137334
      dxz     :     0.029814
      dyz     :     0.028257
      dx2y2   :     0.026441
      dxy     :     0.023609
      f0      :     0.001956  f :     0.009580
      f+1     :     0.000933
      f-1     :     0.001181
      f+2     :     0.000922
      f-2     :     0.002294
      f+3     :     0.001453
      f-3     :     0.000840
  8 C s       :     3.235962  s :     3.235962
      pz      :     0.931563  p :     2.892939
      px      :     0.989976
      py      :     0.971400
      dz2     :     0.031248  d :     0.096424
      dxz     :     0.019380
      dyz     :     0.018611
      dx2y2   :     0.009073
      dxy     :     0.018111
      f0      :     0.001506  f :     0.007184
      f+1     :     0.000989
      f-1     :     0.000980
      f+2     :     0.000982
      f-2     :     0.001536
      f+3     :     0.000456
      f-3     :     0.000735
  9 H s       :     0.820274  s :     0.820274
      pz      :     0.003746  p :     0.022076
      px      :     0.010346
      py      :     0.007984
 10 C s       :     3.186224  s :     3.186224
      pz      :     0.962100  p :     2.861715
      px      :     0.956482
      py      :     0.943132
      dz2     :     0.017971  d :     0.094463
      dxz     :     0.027019
      dyz     :     0.014283
      dx2y2   :     0.020699
      dxy     :     0.014490
      f0      :     0.001275  f :     0.007154
      f+1     :     0.000867
      f-1     :     0.000678
      f+2     :     0.000749
      f-2     :     0.001551
      f+3     :     0.001321
      f-3     :     0.000713
 11 H s       :     0.820023  s :     0.820023
      pz      :     0.010013  p :     0.021947
      px      :     0.007835
      py      :     0.004099
 12 C s       :     3.186248  s :     3.186248
      pz      :     0.969217  p :     2.867717
      px      :     0.934803
      py      :     0.963697
      dz2     :     0.017135  d :     0.093388
      dxz     :     0.020103
      dyz     :     0.021425
      dx2y2   :     0.020505
      dxy     :     0.014220
      f0      :     0.001270  f :     0.007127
      f+1     :     0.000671
      f-1     :     0.000856
      f+2     :     0.000597
      f-2     :     0.001701
      f+3     :     0.001269
      f-3     :     0.000763
 13 H s       :     0.819471  s :     0.819471
      pz      :     0.010008  p :     0.021939
      px      :     0.004176
      py      :     0.007755
 14 C s       :     3.193360  s :     3.193360
      pz      :     0.924397  p :     2.860308
      px      :     0.970670
      py      :     0.965241
      dz2     :     0.030576  d :     0.093850
      dxz     :     0.019008
      dyz     :     0.018168
      dx2y2   :     0.008925
      dxy     :     0.017173
      f0      :     0.001487  f :     0.007140
      f+1     :     0.000975
      f-1     :     0.000915
      f+2     :     0.000950
      f-2     :     0.001591
      f+3     :     0.000486
      f-3     :     0.000737
 15 H s       :     0.819667  s :     0.819667
      pz      :     0.003743  p :     0.021962
      px      :     0.010139
      py      :     0.008080
 16 C s       :     3.265957  s :     3.265957
      pz      :     0.984821  p :     2.912636
      px      :     0.984810
      py      :     0.943006
      dz2     :     0.019716  d :     0.097431
      dxz     :     0.027603
      dyz     :     0.015787
      dx2y2   :     0.020241
      dxy     :     0.014084
      f0      :     0.001285  f :     0.007214
      f+1     :     0.000892
      f-1     :     0.000697
      f+2     :     0.000737
      f-2     :     0.001576
      f+3     :     0.001269
      f-3     :     0.000758
 17 H s       :     0.822167  s :     0.822167
      pz      :     0.010339  p :     0.022217
      px      :     0.007763
      py      :     0.004115
 18 C s       :     3.074964  s :     3.074964
      pz      :     0.915599  p :     2.563860
      px      :     0.810857
      py      :     0.837404
      dz2     :     0.042974  d :     0.209916
      dxz     :     0.042834
      dyz     :     0.036943
      dx2y2   :     0.041886
      dxy     :     0.045280
      f0      :     0.002243  f :     0.012930
      f+1     :     0.001852
      f-1     :     0.001330
      f+2     :     0.001099
      f-2     :     0.002097
      f+3     :     0.002260
      f-3     :     0.002048
 19 C s       :     3.276815  s :     3.276815
      pz      :     1.091746  p :     3.111092
      px      :     1.075662
      py      :     0.943684
      dz2     :     0.008933  d :     0.057211
      dxz     :     0.010066
      dyz     :     0.013231
      dx2y2   :     0.008008
      dxy     :     0.016973
      f0      :     0.000612  f :     0.003393
      f+1     :     0.000456
      f-1     :     0.000267
      f+2     :     0.000395
      f-2     :     0.000178
      f+3     :     0.000657
      f-3     :     0.000829
 20 H s       :     0.832841  s :     0.832841
      pz      :     0.011319  p :     0.021514
      px      :     0.005285
      py      :     0.004910
 21 H s       :     0.832323  s :     0.832323
      pz      :     0.004930  p :     0.021231
      px      :     0.008398
      py      :     0.007903
 22 H s       :     0.836486  s :     0.836486
      pz      :     0.007271  p :     0.021057
      px      :     0.009241
      py      :     0.004545
 23 C s       :     3.272510  s :     3.272510
      pz      :     1.025769  p :     3.108534
      px      :     1.004010
      py      :     1.078755
      dz2     :     0.021335  d :     0.057109
      dxz     :     0.006699
      dyz     :     0.004284
      dx2y2   :     0.011000
      dxy     :     0.013792
      f0      :     0.000553  f :     0.003389
      f+1     :     0.000918
      f-1     :     0.000225
      f+2     :     0.000319
      f-2     :     0.000388
      f+3     :     0.000322
      f-3     :     0.000665
 24 H s       :     0.839057  s :     0.839057
      pz      :     0.004374  p :     0.021023
      px      :     0.004863
      py      :     0.011785
 25 H s       :     0.832320  s :     0.832320
      pz      :     0.004564  p :     0.021221
      px      :     0.010110
      py      :     0.006547
 26 H s       :     0.835167  s :     0.835167
      pz      :     0.011899  p :     0.021580
      px      :     0.004912
      py      :     0.004769
 27 C s       :     3.256735  s :     3.256735
      pz      :     0.947575  p :     3.089665
      px      :     1.061444
      py      :     1.080646
      dz2     :     0.013180  d :     0.056842
      dxz     :     0.015917
      dyz     :     0.010070
      dx2y2   :     0.006789
      dxy     :     0.010886
      f0      :     0.000824  f :     0.003454
      f+1     :     0.000941
      f-1     :     0.000537
      f+2     :     0.000235
      f-2     :     0.000260
      f+3     :     0.000227
      f-3     :     0.000429
 28 H s       :     0.836288  s :     0.836288
      pz      :     0.004596  p :     0.020950
      px      :     0.009388
      py      :     0.006966
 29 H s       :     0.845331  s :     0.845331
      pz      :     0.004523  p :     0.021031
      px      :     0.005048
      py      :     0.011460
 30 H s       :     0.837768  s :     0.837768
      pz      :     0.008493  p :     0.021085
      px      :     0.007883
      py      :     0.004708
 31 C s       :     3.041479  s :     3.041479
      pz      :     0.847159  p :     2.602163
      px      :     0.812535
      py      :     0.942468
      dz2     :     0.031377  d :     0.168339
      dxz     :     0.052675
      dyz     :     0.026023
      dx2y2   :     0.022864
      dxy     :     0.035400
      f0      :     0.001270  f :     0.012778
      f+1     :     0.003541
      f-1     :     0.001358
      f+2     :     0.001580
      f-2     :     0.001830
      f+3     :     0.001552
      f-3     :     0.001646
 32 C s       :     3.326706  s :     3.326706
      pz      :     0.800755  p :     2.558517
      px      :     0.787288
      py      :     0.970474
      dz2     :     0.030383  d :     0.124631
      dxz     :     0.036933
      dyz     :     0.019323
      dx2y2   :     0.017386
      dxy     :     0.020607
      f0      :     0.001276  f :     0.008991
      f+1     :     0.002538
      f-1     :     0.001149
      f+2     :     0.001096
      f-2     :     0.000941
      f+3     :     0.001002
      f-3     :     0.000988
 33 C s       :     3.222175  s :     3.222175
      pz      :     0.981094  p :     2.882945
      px      :     0.919638
      py      :     0.982213
      dz2     :     0.027210  d :     0.097518
      dxz     :     0.022127
      dyz     :     0.006343
      dx2y2   :     0.016772
      dxy     :     0.025066
      f0      :     0.000810  f :     0.007290
      f+1     :     0.001758
      f-1     :     0.000274
      f+2     :     0.000922
      f-2     :     0.001122
      f+3     :     0.001109
      f-3     :     0.001295
 34 H s       :     0.822239  s :     0.822239
      pz      :     0.013975  p :     0.023061
      px      :     0.004067
      py      :     0.005019
 35 C s       :     3.204988  s :     3.204988
      pz      :     0.947427  p :     2.920090
      px      :     0.962405
      py      :     1.010259
      dz2     :     0.024657  d :     0.094179
      dxz     :     0.031455
      dyz     :     0.018987
      dx2y2   :     0.008720
      dxy     :     0.010360
      f0      :     0.000913  f :     0.007213
      f+1     :     0.002131
      f-1     :     0.001271
      f+2     :     0.000669
      f-2     :     0.000651
      f+3     :     0.000664
      f-3     :     0.000913
 36 H s       :     0.830255  s :     0.830255
      pz      :     0.005533  p :     0.022042
      px      :     0.010945
      py      :     0.005564
 37 C s       :     3.202973  s :     3.202973
      pz      :     0.948873  p :     2.865632
      px      :     0.950916
      py      :     0.965843
      dz2     :     0.020854  d :     0.097674
      dxz     :     0.035524
      dyz     :     0.019974
      dx2y2   :     0.010165
      dxy     :     0.011157
      f0      :     0.000834  f :     0.007281
      f+1     :     0.002046
      f-1     :     0.001390
      f+2     :     0.000783
      f-2     :     0.000430
      f+3     :     0.000964
      f-3     :     0.000834
 38 H s       :     0.828007  s :     0.828007
      pz      :     0.006745  p :     0.021874
      px      :     0.010365
      py      :     0.004764
 39 C s       :     3.316430  s :     3.316430
      pz      :     0.975677  p :     2.899459
      px      :     0.899242
      py      :     1.024539
      dz2     :     0.025325  d :     0.091663
      dxz     :     0.021520
      dyz     :     0.007040
      dx2y2   :     0.016503
      dxy     :     0.021276
      f0      :     0.000883  f :     0.007358
      f+1     :     0.001728
      f-1     :     0.000264
      f+2     :     0.000922
      f-2     :     0.001018
      f+3     :     0.001251
      f-3     :     0.001292
 40 H s       :     0.820785  s :     0.820785
      pz      :     0.013735  p :     0.022759
      px      :     0.003780
      py      :     0.005244
 41 C s       :     2.987407  s :     2.987407
      pz      :     0.912551  p :     2.703815
      px      :     0.899699
      py      :     0.891565
      dz2     :     0.030554  d :     0.177848
      dxz     :     0.040063
      dyz     :     0.035967
      dx2y2   :     0.036074
      dxy     :     0.035190
      f0      :     0.001353  f :     0.009692
      f+1     :     0.001714
      f-1     :     0.000998
      f+2     :     0.001571
      f-2     :     0.001278
      f+3     :     0.001437
      f-3     :     0.001341
 42 C s       :     3.273749  s :     3.273749
      pz      :     1.084527  p :     3.119539
      px      :     1.083426
      py      :     0.951586
      dz2     :     0.003798  d :     0.059294
      dxz     :     0.011731
      dyz     :     0.017621
      dx2y2   :     0.011502
      dxy     :     0.014642
      f0      :     0.000305  f :     0.003296
      f+1     :     0.000115
      f-1     :     0.000533
      f+2     :     0.000869
      f-2     :     0.000291
      f+3     :     0.000588
      f-3     :     0.000595
 43 H s       :     0.841678  s :     0.841678
      pz      :     0.010144  p :     0.022344
      px      :     0.004880
      py      :     0.007321
 44 H s       :     0.838505  s :     0.838505
      pz      :     0.007039  p :     0.021166
      px      :     0.009745
      py      :     0.004382
 45 H s       :     0.833307  s :     0.833307
      pz      :     0.006384  p :     0.021150
      px      :     0.008469
      py      :     0.006297
 46 C s       :     3.297080  s :     3.297080
      pz      :     0.957719  p :     3.102194
      px      :     1.091990
      py      :     1.052485
      dz2     :     0.011718  d :     0.060563
      dxz     :     0.021079
      dyz     :     0.009044
      dx2y2   :     0.012264
      dxy     :     0.006457
      f0      :     0.000866  f :     0.003414
      f+1     :     0.000431
      f-1     :     0.000596
      f+2     :     0.000606
      f-2     :     0.000409
      f+3     :     0.000301
      f-3     :     0.000205
 47 H s       :     0.835449  s :     0.835449
      pz      :     0.006887  p :     0.021213
      px      :     0.008238
      py      :     0.006088
 48 H s       :     0.828004  s :     0.828004
      pz      :     0.006975  p :     0.021201
      px      :     0.009789
      py      :     0.004436
 49 H s       :     0.833301  s :     0.833301
      pz      :     0.004278  p :     0.020834
      px      :     0.005075
      py      :     0.011482
 50 C s       :     3.270147  s :     3.270147
      pz      :     1.069016  p :     3.106295
      px      :     0.988180
      py      :     1.049099
      dz2     :     0.007413  d :     0.059168
      dxz     :     0.018987
      dyz     :     0.008209
      dx2y2   :     0.017191
      dxy     :     0.007368
      f0      :     0.000108  f :     0.003301
      f+1     :     0.000746
      f-1     :     0.000215
      f+2     :     0.000538
      f-2     :     0.000682
      f+3     :     0.000673
      f-3     :     0.000338
 51 H s       :     0.837595  s :     0.837595
      pz      :     0.010002  p :     0.022504
      px      :     0.006404
      py      :     0.006099
 52 H s       :     0.839120  s :     0.839120
      pz      :     0.005256  p :     0.021068
      px      :     0.004654
      py      :     0.011158
 53 H s       :     0.838316  s :     0.838316
      pz      :     0.007920  p :     0.021328
      px      :     0.008822
      py      :     0.004586
 54 C s       :     3.114619  s :     3.114619
      pz      :     0.729460  p :     2.135553
      px      :     0.663086
      py      :     0.743008
      dz2     :     0.051689  d :     0.258632
      dxz     :     0.076646
      dyz     :     0.021652
      dx2y2   :     0.037362
      dxy     :     0.071283
      f0      :     0.002594  f :     0.024955
      f+1     :     0.006132
      f-1     :     0.001214
      f+2     :     0.004821
      f-2     :     0.002714
      f+3     :     0.003037
      f-3     :     0.004441
 55 C s       :     3.223315  s :     3.223315
      pz      :     0.763663  p :     2.504857
      px      :     0.842764
      py      :     0.898430
      dz2     :     0.029228  d :     0.130826
      dxz     :     0.029600
      dyz     :     0.020086
      dx2y2   :     0.026428
      dxy     :     0.025484
      f0      :     0.000964  f :     0.009918
      f+1     :     0.002044
      f-1     :     0.001463
      f+2     :     0.001673
      f-2     :     0.001440
      f+3     :     0.001135
      f-3     :     0.001199
 56 C s       :     3.256427  s :     3.256427
      pz      :     0.959819  p :     2.871156
      px      :     0.953537
      py      :     0.957800
      dz2     :     0.021540  d :     0.099084
      dxz     :     0.027310
      dyz     :     0.019226
      dx2y2   :     0.013247
      dxy     :     0.017761
      f0      :     0.001262  f :     0.007244
      f+1     :     0.001328
      f-1     :     0.000708
      f+2     :     0.000998
      f-2     :     0.001298
      f+3     :     0.000988
      f-3     :     0.000662
 57 H s       :     0.798221  s :     0.798221
      pz      :     0.006300  p :     0.022322
      px      :     0.007156
      py      :     0.008865
 58 C s       :     3.182351  s :     3.182351
      pz      :     0.936933  p :     2.860803
      px      :     0.972309
      py      :     0.951561
      dz2     :     0.021942  d :     0.092067
      dxz     :     0.021823
      dyz     :     0.019669
      dx2y2   :     0.016970
      dxy     :     0.011664
      f0      :     0.001189  f :     0.007141
      f+1     :     0.000991
      f-1     :     0.001150
      f+2     :     0.001251
      f-2     :     0.001060
      f+3     :     0.000642
      f-3     :     0.000859
 59 H s       :     0.811569  s :     0.811569
      pz      :     0.005386  p :     0.022020
      px      :     0.011554
      py      :     0.005080
 60 C s       :     3.190676  s :     3.190676
      pz      :     0.980098  p :     2.837733
      px      :     0.928675
      py      :     0.928960
      dz2     :     0.021032  d :     0.094603
      dxz     :     0.019542
      dyz     :     0.012356
      dx2y2   :     0.021083
      dxy     :     0.020589
      f0      :     0.000369  f :     0.007091
      f+1     :     0.001375
      f-1     :     0.000999
      f+2     :     0.001053
      f-2     :     0.001045
      f+3     :     0.001160
      f-3     :     0.001090
 61 H s       :     0.810927  s :     0.810927
      pz      :     0.011950  p :     0.021892
      px      :     0.004687
      py      :     0.005256
 62 C s       :     3.178458  s :     3.178458
      pz      :     0.937822  p :     2.860811
      px      :     0.948575
      py      :     0.974413
      dz2     :     0.019770  d :     0.092574
      dxz     :     0.027051
      dyz     :     0.016417
      dx2y2   :     0.013034
      dxy     :     0.016303
      f0      :     0.001210  f :     0.007146
      f+1     :     0.001272
      f-1     :     0.000746
      f+2     :     0.000996
      f-2     :     0.001291
      f+3     :     0.000981
      f-3     :     0.000649
 63 H s       :     0.811484  s :     0.811484
      pz      :     0.006299  p :     0.022026
      px      :     0.007071
      py      :     0.008657
 64 C s       :     3.264536  s :     3.264536
      pz      :     0.951305  p :     2.875312
      px      :     0.988234
      py      :     0.935773
      dz2     :     0.023045  d :     0.096084
      dxz     :     0.024866
      dyz     :     0.018920
      dx2y2   :     0.018212
      dxy     :     0.011040
      f0      :     0.001203  f :     0.007225
      f+1     :     0.000992
      f-1     :     0.001190
      f+2     :     0.001279
      f-2     :     0.001056
      f+3     :     0.000641
      f-3     :     0.000865
 65 H s       :     0.808353  s :     0.808353
      pz      :     0.005394  p :     0.022289
      px      :     0.011869
      py      :     0.005026
 66 H s       :     0.743168  s :     0.743168
      pz      :     0.012218  p :     0.044473
      px      :     0.017093
      py      :     0.015162
 67 O s       :     3.850095  s :     3.850095
      pz      :     1.789053  p :     4.580212
      px      :     1.332234
      py      :     1.458926
      dz2     :     0.003310  d :     0.028585
      dxz     :     0.007035
      dyz     :     0.000708
      dx2y2   :     0.008062
      dxy     :     0.009468
      f0      :     0.000225  f :     0.001824
      f+1     :     0.000308
      f-1     :     0.000074
      f+2     :     0.000261
      f-2     :     0.000102
      f+3     :     0.000414
      f-3     :     0.000440
 68 C s       :     3.056496  s :     3.056496
      pz      :     0.761773  p :     2.268118
      px      :     0.778309
      py      :     0.728035
      dz2     :     0.038815  d :     0.258168
      dxz     :     0.096206
      dyz     :     0.044145
      dx2y2   :     0.028214
      dxy     :     0.050787
      f0      :     0.005814  f :     0.024745
      f+1     :     0.004024
      f-1     :     0.002783
      f+2     :     0.003912
      f-2     :     0.002353
      f+3     :     0.002825
      f-3     :     0.003035
 69 C s       :     3.180132  s :     3.180132
      pz      :     0.788605  p :     2.549685
      px      :     0.790371
      py      :     0.970709
      dz2     :     0.025849  d :     0.128742
      dxz     :     0.047456
      dyz     :     0.019709
      dx2y2   :     0.016101
      dxy     :     0.019627
      f0      :     0.001993  f :     0.009831
      f+1     :     0.001947
      f-1     :     0.001360
      f+2     :     0.001447
      f-2     :     0.000698
      f+3     :     0.001078
      f-3     :     0.001308
 70 C s       :     3.237404  s :     3.237404
      pz      :     0.934862  p :     2.875725
      px      :     1.011614
      py      :     0.929249
      dz2     :     0.031104  d :     0.096531
      dxz     :     0.023408
      dyz     :     0.022950
      dx2y2   :     0.011844
      dxy     :     0.007224
      f0      :     0.001594  f :     0.007238
      f+1     :     0.001332
      f-1     :     0.001317
      f+2     :     0.000914
      f-2     :     0.000887
      f+3     :     0.000646
      f-3     :     0.000548
 71 H s       :     0.807603  s :     0.807603
      pz      :     0.004076  p :     0.022498
      px      :     0.013709
      py      :     0.004713
 72 C s       :     3.186899  s :     3.186899
      pz      :     0.967784  p :     2.851587
      px      :     0.922954
      py      :     0.960848
      dz2     :     0.024631  d :     0.092366
      dxz     :     0.027490
      dyz     :     0.008083
      dx2y2   :     0.014356
      dxy     :     0.017807
      f0      :     0.001317  f :     0.007151
      f+1     :     0.001246
      f-1     :     0.000476
      f+2     :     0.001161
      f-2     :     0.000734
      f+3     :     0.000996
      f-3     :     0.001221
 73 H s       :     0.815213  s :     0.815213
      pz      :     0.012813  p :     0.022082
      px      :     0.004771
      py      :     0.004499
 74 C s       :     3.201492  s :     3.201492
      pz      :     0.963642  p :     2.842659
      px      :     0.950199
      py      :     0.928818
      dz2     :     0.017625  d :     0.094132
      dxz     :     0.037866
      dyz     :     0.014122
      dx2y2   :     0.010144
      dxy     :     0.014376
      f0      :     0.001247  f :     0.007094
      f+1     :     0.001302
      f-1     :     0.001151
      f+2     :     0.001005
      f-2     :     0.000436
      f+3     :     0.000852
      f-3     :     0.001101
 75 H s       :     0.814150  s :     0.814150
      pz      :     0.009504  p :     0.021920
      px      :     0.007713
      py      :     0.004703
 76 C s       :     3.177068  s :     3.177068
      pz      :     0.919830  p :     2.851274
      px      :     0.968298
      py      :     0.963146
      dz2     :     0.030588  d :     0.092043
      dxz     :     0.023861
      dyz     :     0.019954
      dx2y2   :     0.010661
      dxy     :     0.006978
      f0      :     0.001594  f :     0.007161
      f+1     :     0.001281
      f-1     :     0.001256
      f+2     :     0.000923
      f-2     :     0.000874
      f+3     :     0.000661
      f-3     :     0.000573
 77 H s       :     0.814259  s :     0.814259
      pz      :     0.003925  p :     0.022048
      px      :     0.013170
      py      :     0.004953
 78 C s       :     3.284138  s :     3.284138
      pz      :     0.993874  p :     2.858032
      px      :     0.932098
      py      :     0.932061
      dz2     :     0.027443  d :     0.098880
      dxz     :     0.028480
      dyz     :     0.008307
      dx2y2   :     0.014621
      dxy     :     0.020029
      f0      :     0.001330  f :     0.007251
      f+1     :     0.001252
      f-1     :     0.000512
      f+2     :     0.001173
      f-2     :     0.000747
      f+3     :     0.001013
      f-3     :     0.001223
 79 H s       :     0.812274  s :     0.812274
      pz      :     0.013279  p :     0.022392
      px      :     0.004832
      py      :     0.004281
 80 O s       :     3.777092  s :     3.777092
      pz      :     1.280415  p :     4.599375
      px      :     1.579705
      py      :     1.739256
      dz2     :     0.005558  d :     0.031119
      dxz     :     0.013845
      dyz     :     0.003780
      dx2y2   :     0.004771
      dxy     :     0.003164
      f0      :     0.000366  f :     0.001596
      f+1     :     0.000318
      f-1     :     0.000258
      f+2     :     0.000355
      f-2     :     0.000108
      f+3     :     0.000117
      f-3     :     0.000074
 81 H s       :     0.574224  s :     0.574224
      pz      :     0.017517  p :     0.054062
      px      :     0.024080
      py      :     0.012465


                     *******************************
                     * LOEWDIN POPULATION ANALYSIS *
                     *******************************

----------------------
LOEWDIN ATOMIC CHARGES
----------------------
   0 O :    0.392358
   1 O :    0.098980
   2 N :    0.152923
   3 N :    0.123107
   4 C :   -0.289330
   5 C :   -0.195149
   6 H :    0.171166
   7 C :   -0.131232
   8 C :   -0.116436
   9 H :    0.160000
  10 C :   -0.148502
  11 H :    0.155740
  12 C :   -0.150237
  13 H :    0.154894
  14 C :   -0.147661
  15 H :    0.155858
  16 C :   -0.109285
  17 H :    0.158899
  18 C :   -0.400456
  19 C :   -0.269841
  20 H :    0.128085
  21 H :    0.133891
  22 H :    0.129394
  23 C :   -0.269175
  24 H :    0.130790
  25 H :    0.134368
  26 H :    0.126027
  27 C :   -0.277638
  28 H :    0.128086
  29 H :    0.125739
  30 H :    0.125591
  31 C :   -0.188370
  32 C :   -0.075487
  33 C :   -0.125254
  34 H :    0.159595
  35 C :   -0.190476
  36 H :    0.150312
  37 C :   -0.169487
  38 H :    0.153497
  39 C :   -0.144062
  40 H :    0.158738
  41 C :   -0.294606
  42 C :   -0.271727
  43 H :    0.118491
  44 H :    0.130123
  45 H :    0.129420
  46 C :   -0.274385
  47 H :    0.124834
  48 H :    0.129542
  49 H :    0.127535
  50 C :   -0.274298
  51 H :    0.119192
  52 H :    0.129817
  53 H :    0.129182
  54 C :   -0.370577
  55 C :   -0.130719
  56 C :   -0.086872
  57 H :    0.164071
  58 C :   -0.133651
  59 H :    0.159684
  60 C :   -0.120259
  61 H :    0.159997
  62 C :   -0.133780
  63 H :    0.159476
  64 C :   -0.080640
  65 H :    0.164608
  66 H :    0.182771
  67 O :    0.037508
  68 C :   -0.464673
  69 C :   -0.141270
  70 C :   -0.086356
  71 H :    0.161305
  72 C :   -0.138575
  73 H :    0.157925
  74 C :   -0.126908
  75 H :    0.158525
  76 C :   -0.138400
  77 H :    0.158047
  78 C :   -0.091481
  79 H :    0.161839
  80 O :    0.097494
  81 H :    0.187829

-------------------------------
LOEWDIN REDUCED ORBITAL CHARGES
-------------------------------
  0 O s       :     3.201416  s :     3.201416
      pz      :     1.347529  p :     4.280866
      px      :     1.484989
      py      :     1.448348
      dz2     :     0.026370  d :     0.118021
      dxz     :     0.032560
      dyz     :     0.025466
      dx2y2   :     0.016660
      dxy     :     0.016966
      f0      :     0.001258  f :     0.007339
      f+1     :     0.001421
      f-1     :     0.001135
      f+2     :     0.001053
      f-2     :     0.001162
      f+3     :     0.000679
      f-3     :     0.000632
  1 O s       :     3.379023  s :     3.379023
      pz      :     1.576120  p :     4.449737
      px      :     1.470027
      py      :     1.403590
      dz2     :     0.008623  d :     0.066394
      dxz     :     0.020851
      dyz     :     0.001539
      dx2y2   :     0.021999
      dxy     :     0.013382
      f0      :     0.000611  f :     0.005867
      f+1     :     0.001236
      f-1     :     0.000066
      f+2     :     0.001186
      f-2     :     0.000248
      f+3     :     0.001408
      f-3     :     0.001112
  2 N s       :     3.044087  s :     3.044087
      pz      :     1.311945  p :     3.588075
      px      :     1.099447
      py      :     1.176682
      dz2     :     0.040698  d :     0.199468
      dxz     :     0.054087
      dyz     :     0.029714
      dx2y2   :     0.038668
      dxy     :     0.036301
      f0      :     0.003077  f :     0.015447
      f+1     :     0.002836
      f-1     :     0.001689
      f+2     :     0.001719
      f-2     :     0.002637
      f+3     :     0.001596
      f-3     :     0.001893
  3 N s       :     2.962845  s :     2.962845
      pz      :     1.114276  p :     3.694949
      px      :     1.221990
      py      :     1.358683
      dz2     :     0.040246  d :     0.204666
      dxz     :     0.061004
      dyz     :     0.045043
      dx2y2   :     0.028017
      dxy     :     0.030356
      f0      :     0.002101  f :     0.014434
      f+1     :     0.002912
      f-1     :     0.001677
      f+2     :     0.001707
      f-2     :     0.002917
      f+3     :     0.001536
      f-3     :     0.001583
  4 C s       :     2.743325  s :     2.743325
      pz      :     0.888693  p :     2.677641
      px      :     0.937628
      py      :     0.851320
      dz2     :     0.233889  d :     0.755793
      dxz     :     0.156177
      dyz     :     0.174802
      dx2y2   :     0.086769
      dxy     :     0.104155
      f0      :     0.025321  f :     0.112570
      f+1     :     0.018112
      f-1     :     0.015922
      f+2     :     0.016163
      f-2     :     0.023072
      f+3     :     0.006596
      f-3     :     0.007384
  5 C s       :     2.735163  s :     2.735163
      pz      :     0.905614  p :     2.866374
      px      :     1.006022
      py      :     0.954738
      dz2     :     0.144473  d :     0.531861
      dxz     :     0.070460
      dyz     :     0.136041
      dx2y2   :     0.068841
      dxy     :     0.112046
      f0      :     0.011836  f :     0.061751
      f+1     :     0.010025
      f-1     :     0.010275
      f+2     :     0.009760
      f-2     :     0.008763
      f+3     :     0.004611
      f-3     :     0.006481
  6 H s       :     0.763946  s :     0.763946
      pz      :     0.011359  p :     0.064888
      px      :     0.033953
      py      :     0.019576
  7 C s       :     2.714481  s :     2.714481
      pz      :     0.957591  p :     2.854655
      px      :     0.986933
      py      :     0.910132
      dz2     :     0.107116  d :     0.507592
      dxz     :     0.114153
      dyz     :     0.108128
      dx2y2   :     0.090279
      dxy     :     0.087916
      f0      :     0.011234  f :     0.054503
      f+1     :     0.006883
      f-1     :     0.006522
      f+2     :     0.005889
      f-2     :     0.011417
      f+3     :     0.006867
      f-3     :     0.005692
  8 C s       :     2.764496  s :     2.764496
      pz      :     1.020150  p :     2.927979
      px      :     0.961750
      py      :     0.946078
      dz2     :     0.122299  d :     0.382635
      dxz     :     0.080885
      dyz     :     0.077834
      dx2y2   :     0.031260
      dxy     :     0.070357
      f0      :     0.007469  f :     0.041326
      f+1     :     0.006904
      f-1     :     0.006485
      f+2     :     0.006920
      f-2     :     0.007925
      f+3     :     0.002293
      f-3     :     0.003331
  9 H s       :     0.779380  s :     0.779380
      pz      :     0.010847  p :     0.060619
      px      :     0.027966
      py      :     0.021806
 10 C s       :     2.769753  s :     2.769753
      pz      :     0.989960  p :     2.949580
      px      :     0.984996
      py      :     0.974624
      dz2     :     0.071505  d :     0.386962
      dxz     :     0.110822
      dyz     :     0.063567
      dx2y2   :     0.076807
      dxy     :     0.064261
      f0      :     0.008068  f :     0.042206
      f+1     :     0.004941
      f-1     :     0.005569
      f+2     :     0.004138
      f-2     :     0.008194
      f+3     :     0.006648
      f-3     :     0.004648
 11 H s       :     0.784064  s :     0.784064
      pz      :     0.026862  p :     0.060195
      px      :     0.021410
      py      :     0.011923
 12 C s       :     2.769467  s :     2.769467
      pz      :     0.991419  p :     2.949506
      px      :     1.009782
      py      :     0.948304
      dz2     :     0.073073  d :     0.388784
      dxz     :     0.087360
      dyz     :     0.087256
      dx2y2   :     0.076834
      dxy     :     0.064261
      f0      :     0.008214  f :     0.042481
      f+1     :     0.005893
      f-1     :     0.004665
      f+2     :     0.004009
      f-2     :     0.008417
      f+3     :     0.005789
      f-3     :     0.005494
 13 H s       :     0.784980  s :     0.784980
      pz      :     0.026858  p :     0.060126
      px      :     0.012116
      py      :     0.021153
 14 C s       :     2.769491  s :     2.769491
      pz      :     1.035706  p :     2.948564
      px      :     0.966498
      py      :     0.946361
      dz2     :     0.125803  d :     0.387308
      dxz     :     0.081624
      dyz     :     0.079093
      dx2y2   :     0.030709
      dxy     :     0.070078
      f0      :     0.007781  f :     0.042298
      f+1     :     0.006977
      f-1     :     0.006589
      f+2     :     0.006980
      f-2     :     0.008221
      f+3     :     0.002427
      f-3     :     0.003322
 15 H s       :     0.783978  s :     0.783978
      pz      :     0.011050  p :     0.060164
      px      :     0.027171
      py      :     0.021943
 16 C s       :     2.763537  s :     2.763537
      pz      :     0.995184  p :     2.924108
      px      :     0.968247
      py      :     0.960677
      dz2     :     0.074295  d :     0.380166
      dxz     :     0.106493
      dyz     :     0.062891
      dx2y2   :     0.073987
      dxy     :     0.062500
      f0      :     0.008036  f :     0.041474
      f+1     :     0.004946
      f-1     :     0.005488
      f+2     :     0.003986
      f-2     :     0.007961
      f+3     :     0.006416
      f-3     :     0.004641
 17 H s       :     0.780405  s :     0.780405
      pz      :     0.027619  p :     0.060696
      px      :     0.021138
      py      :     0.011939
 18 C s       :     2.707027  s :     2.707027
      pz      :     1.007305  p :     2.898097
      px      :     0.926563
      py      :     0.964230
      dz2     :     0.154159  d :     0.711593
      dxz     :     0.147908
      dyz     :     0.108479
      dx2y2   :     0.134415
      dxy     :     0.166633
      f0      :     0.013286  f :     0.083738
      f+1     :     0.010755
      f-1     :     0.010478
      f+2     :     0.008912
      f-2     :     0.013559
      f+3     :     0.014032
      f-3     :     0.012716
 19 C s       :     2.829906  s :     2.829906
      pz      :     1.075924  p :     3.159361
      px      :     1.069605
      py      :     1.013832
      dz2     :     0.042457  d :     0.257014
      dxz     :     0.044190
      dyz     :     0.054792
      dx2y2   :     0.043329
      dxy     :     0.072246
      f0      :     0.003318  f :     0.023561
      f+1     :     0.001571
      f-1     :     0.003082
      f+2     :     0.004359
      f-2     :     0.002511
      f+3     :     0.003842
      f-3     :     0.004878
 20 H s       :     0.808380  s :     0.808380
      pz      :     0.033909  p :     0.063535
      px      :     0.015685
      py      :     0.013941
 21 H s       :     0.804046  s :     0.804046
      pz      :     0.015051  p :     0.062063
      px      :     0.025786
      py      :     0.021226
 22 H s       :     0.808237  s :     0.808237
      pz      :     0.022297  p :     0.062369
      px      :     0.027045
      py      :     0.013028
 23 C s       :     2.830010  s :     2.830010
      pz      :     1.048097  p :     3.158726
      px      :     1.038713
      py      :     1.071916
      dz2     :     0.093361  d :     0.256885
      dxz     :     0.041470
      dyz     :     0.017633
      dx2y2   :     0.047169
      dxy     :     0.057251
      f0      :     0.002752  f :     0.023554
      f+1     :     0.004845
      f-1     :     0.002938
      f+2     :     0.003364
      f-2     :     0.003929
      f+3     :     0.001983
      f-3     :     0.003742
 24 H s       :     0.806977  s :     0.806977
      pz      :     0.013237  p :     0.062233
      px      :     0.014233
      py      :     0.034763
 25 H s       :     0.803532  s :     0.803532
      pz      :     0.013934  p :     0.062100
      px      :     0.028130
      py      :     0.020036
 26 H s       :     0.810335  s :     0.810335
      pz      :     0.033814  p :     0.063638
      px      :     0.015221
      py      :     0.014602
 27 C s       :     2.837623  s :     2.837623
      pz      :     1.016505  p :     3.158494
      px      :     1.068071
      py      :     1.073918
      dz2     :     0.068446  d :     0.258249
      dxz     :     0.072676
      dyz     :     0.041137
      dx2y2   :     0.030314
      dxy     :     0.045677
      f0      :     0.004668  f :     0.023272
      f+1     :     0.004108
      f-1     :     0.005156
      f+2     :     0.003285
      f-2     :     0.002735
      f+3     :     0.001241
      f-3     :     0.002078
 28 H s       :     0.810103  s :     0.810103
      pz      :     0.013130  p :     0.061811
      px      :     0.027413
      py      :     0.021268
 29 H s       :     0.812265  s :     0.812265
      pz      :     0.012960  p :     0.061995
      px      :     0.015140
      py      :     0.033895
 30 H s       :     0.812179  s :     0.812179
      pz      :     0.023393  p :     0.062230
      px      :     0.024457
      py      :     0.014380
 31 C s       :     2.707619  s :     2.707619
      pz      :     0.996569  p :     2.789869
      px      :     0.935886
      py      :     0.857414
      dz2     :     0.134356  d :     0.618400
      dxz     :     0.184454
      dyz     :     0.087144
      dx2y2   :     0.099874
      dxy     :     0.112572
      f0      :     0.007866  f :     0.072483
      f+1     :     0.021785
      f-1     :     0.006457
      f+2     :     0.009531
      f-2     :     0.011055
      f+3     :     0.008241
      f-3     :     0.007548
 32 C s       :     2.717250  s :     2.717250
      pz      :     0.977306  p :     2.838944
      px      :     0.978023
      py      :     0.883615
      dz2     :     0.120654  d :     0.470143
      dxz     :     0.147755
      dyz     :     0.070097
      dx2y2   :     0.064858
      dxy     :     0.066779
      f0      :     0.007455  f :     0.049151
      f+1     :     0.015435
      f-1     :     0.005715
      f+2     :     0.005117
      f-2     :     0.006045
      f+3     :     0.004834
      f-3     :     0.004550
 33 C s       :     2.762661  s :     2.762661
      pz      :     0.995165  p :     2.931972
      px      :     1.039406
      py      :     0.897401
      dz2     :     0.113636  d :     0.389871
      dxz     :     0.098341
      dyz     :     0.019210
      dx2y2   :     0.073589
      dxy     :     0.085095
      f0      :     0.004076  f :     0.040750
      f+1     :     0.012365
      f-1     :     0.001069
      f+2     :     0.006235
      f-2     :     0.007404
      f+3     :     0.005131
      f-3     :     0.004468
 34 H s       :     0.778371  s :     0.778371
      pz      :     0.036514  p :     0.062034
      px      :     0.011213
      py      :     0.014308
 35 C s       :     2.764035  s :     2.764035
      pz      :     1.057003  p :     2.985423
      px      :     1.003838
      py      :     0.924581
      dz2     :     0.108021  d :     0.397378
      dxz     :     0.145790
      dyz     :     0.069601
      dx2y2   :     0.039327
      dxy     :     0.034639
      f0      :     0.007581  f :     0.043641
      f+1     :     0.015119
      f-1     :     0.005802
      f+2     :     0.004528
      f-2     :     0.003948
      f+3     :     0.003220
      f-3     :     0.003442
 36 H s       :     0.789297  s :     0.789297
      pz      :     0.015613  p :     0.060391
      px      :     0.029067
      py      :     0.015710
 37 C s       :     2.765398  s :     2.765398
      pz      :     1.051954  p :     2.953962
      px      :     1.006858
      py      :     0.895150
      dz2     :     0.094072  d :     0.405876
      dxz     :     0.157109
      dyz     :     0.071555
      dx2y2   :     0.045729
      dxy     :     0.037411
      f0      :     0.007489  f :     0.044250
      f+1     :     0.014210
      f-1     :     0.007034
      f+2     :     0.004030
      f-2     :     0.003223
      f+3     :     0.004424
      f-3     :     0.003841
 38 H s       :     0.786575  s :     0.786575
      pz      :     0.018681  p :     0.059928
      px      :     0.027670
      py      :     0.013577
 39 C s       :     2.759883  s :     2.759883
      pz      :     0.988293  p :     2.969789
      px      :     1.037380
      py      :     0.944115
      dz2     :     0.111286  d :     0.373439
      dxz     :     0.097305
      dyz     :     0.020100
      dx2y2   :     0.069543
      dxy     :     0.075205
      f0      :     0.004303  f :     0.040951
      f+1     :     0.011924
      f-1     :     0.000987
      f+2     :     0.006489
      f-2     :     0.007012
      f+3     :     0.005191
      f-3     :     0.005045
 40 H s       :     0.778484  s :     0.778484
      pz      :     0.036314  p :     0.062778
      px      :     0.011211
      py      :     0.015253
 41 C s       :     2.699618  s :     2.699618
      pz      :     0.970334  p :     2.922398
      px      :     0.961125
      py      :     0.990939
      dz2     :     0.114144  d :     0.608775
      dxz     :     0.132575
      dyz     :     0.116694
      dx2y2   :     0.128944
      dxy     :     0.116418
      f0      :     0.009531  f :     0.063815
      f+1     :     0.009938
      f-1     :     0.008297
      f+2     :     0.008960
      f-2     :     0.008438
      f+3     :     0.009616
      f-3     :     0.009034
 42 C s       :     2.828287  s :     2.828287
      pz      :     1.069766  p :     3.153544
      px      :     1.068945
      py      :     1.014834
      dz2     :     0.020964  d :     0.266474
      dxz     :     0.049534
      dyz     :     0.081104
      dx2y2   :     0.054661
      dxy     :     0.060209
      f0      :     0.002845  f :     0.023422
      f+1     :     0.000950
      f-1     :     0.004344
      f+2     :     0.003941
      f-2     :     0.002345
      f+3     :     0.004553
      f-3     :     0.004445
 43 H s       :     0.816697  s :     0.816697
      pz      :     0.030626  p :     0.064812
      px      :     0.014563
      py      :     0.019622
 44 H s       :     0.807808  s :     0.807808
      pz      :     0.020755  p :     0.062070
      px      :     0.028712
      py      :     0.012602
 45 H s       :     0.808587  s :     0.808587
      pz      :     0.018963  p :     0.061993
      px      :     0.025872
      py      :     0.017158
 46 C s       :     2.835317  s :     2.835317
      pz      :     1.013836  p :     3.153529
      px      :     1.078374
      py      :     1.061320
      dz2     :     0.053875  d :     0.262815
      dxz     :     0.087522
      dyz     :     0.044288
      dx2y2   :     0.049753
      dxy     :     0.027377
      f0      :     0.005534  f :     0.022724
      f+1     :     0.002806
      f-1     :     0.004203
      f+2     :     0.003374
      f-2     :     0.003382
      f+3     :     0.001875
      f-3     :     0.001550
 47 H s       :     0.812621  s :     0.812621
      pz      :     0.019096  p :     0.062545
      px      :     0.024515
      py      :     0.018934
 48 H s       :     0.808474  s :     0.808474
      pz      :     0.018832  p :     0.061983
      px      :     0.029777
      py      :     0.013374
 49 H s       :     0.810203  s :     0.810203
      pz      :     0.012838  p :     0.062262
      px      :     0.015517
      py      :     0.033906
 50 C s       :     2.830215  s :     2.830215
      pz      :     1.069924  p :     3.157735
      px      :     1.029156
      py      :     1.058655
      dz2     :     0.032822  d :     0.263186
      dxz     :     0.084297
      dyz     :     0.037609
      dx2y2   :     0.068017
      dxy     :     0.040442
      f0      :     0.002161  f :     0.023162
      f+1     :     0.004280
      f-1     :     0.002794
      f+2     :     0.002814
      f-2     :     0.003034
      f+3     :     0.005176
      f-3     :     0.002904
 51 H s       :     0.815659  s :     0.815659
      pz      :     0.028614  p :     0.065148
      px      :     0.017719
      py      :     0.018815
 52 H s       :     0.808063  s :     0.808063
      pz      :     0.015878  p :     0.062120
      px      :     0.014349
      py      :     0.031894
 53 H s       :     0.808883  s :     0.808883
      pz      :     0.024321  p :     0.061935
      px      :     0.023986
      py      :     0.013628
 54 C s       :     2.733486  s :     2.733486
      pz      :     0.902706  p :     2.572036
      px      :     0.926586
      py      :     0.742744
      dz2     :     0.170283  d :     0.917834
      dxz     :     0.285924
      dyz     :     0.073616
      dx2y2   :     0.177387
      dxy     :     0.210624
      f0      :     0.016035  f :     0.147221
      f+1     :     0.037214
      f-1     :     0.007761
      f+2     :     0.026141
      f-2     :     0.017301
      f+3     :     0.019585
      f-3     :     0.023184
 55 C s       :     2.707949  s :     2.707949
      pz      :     0.934392  p :     2.878158
      px      :     1.000380
      py      :     0.943387
      dz2     :     0.108710  d :     0.489930
      dxz     :     0.116961
      dyz     :     0.077105
      dx2y2   :     0.092982
      dxy     :     0.094173
      f0      :     0.005483  f :     0.054683
      f+1     :     0.012287
      f-1     :     0.008177
      f+2     :     0.009538
      f-2     :     0.006642
      f+3     :     0.004649
      f-3     :     0.007907
 56 C s       :     2.764829  s :     2.764829
      pz      :     1.004622  p :     2.900677
      px      :     0.975894
      py      :     0.920161
      dz2     :     0.081907  d :     0.379542
      dxz     :     0.108710
      dyz     :     0.070688
      dx2y2   :     0.048787
      dxy     :     0.069450
      f0      :     0.006623  f :     0.041824
      f+1     :     0.008900
      f-1     :     0.005697
      f+2     :     0.006449
      f-2     :     0.004634
      f+3     :     0.004941
      f-3     :     0.004580
 57 H s       :     0.774380  s :     0.774380
      pz      :     0.017344  p :     0.061549
      px      :     0.019961
      py      :     0.024244
 58 C s       :     2.770162  s :     2.770162
      pz      :     1.014314  p :     2.942663
      px      :     0.972884
      py      :     0.955465
      dz2     :     0.091122  d :     0.378992
      dxz     :     0.089692
      dyz     :     0.085770
      dx2y2   :     0.062507
      dxy     :     0.049901
      f0      :     0.006100  f :     0.041833
      f+1     :     0.007566
      f-1     :     0.007945
      f+2     :     0.006615
      f-2     :     0.005225
      f+3     :     0.003392
      f-3     :     0.004989
 59 H s       :     0.779963  s :     0.779963
      pz      :     0.015143  p :     0.060353
      px      :     0.030858
      py      :     0.014352
 60 C s       :     2.772199  s :     2.772199
      pz      :     0.967807  p :     2.918685
      px      :     1.014968
      py      :     0.935910
      dz2     :     0.082230  d :     0.387056
      dxz     :     0.084417
      dyz     :     0.052955
      dx2y2   :     0.081878
      dxy     :     0.085577
      f0      :     0.002595  f :     0.042319
      f+1     :     0.008855
      f-1     :     0.005641
      f+2     :     0.007521
      f-2     :     0.005386
      f+3     :     0.004923
      f-3     :     0.007398
 61 H s       :     0.779987  s :     0.779987
      pz      :     0.031909  p :     0.060016
      px      :     0.013375
      py      :     0.014732
 62 C s       :     2.769958  s :     2.769958
      pz      :     1.006870  p :     2.942763
      px      :     1.004282
      py      :     0.931611
      dz2     :     0.080216  d :     0.379187
      dxz     :     0.115912
      dyz     :     0.066632
      dx2y2   :     0.048182
      dxy     :     0.068245
      f0      :     0.006428  f :     0.041872
      f+1     :     0.009034
      f-1     :     0.005836
      f+2     :     0.006569
      f-2     :     0.004622
      f+3     :     0.004666
      f-3     :     0.004716
 63 H s       :     0.780207  s :     0.780207
      pz      :     0.017428  p :     0.060317
      px      :     0.019486
      py      :     0.023404
 64 C s       :     2.763980  s :     2.763980
      pz      :     1.001128  p :     2.895588
      px      :     0.964809
      py      :     0.929651
      dz2     :     0.092721  d :     0.379227
      dxz     :     0.093921
      dyz     :     0.080760
      dx2y2   :     0.063614
      dxy     :     0.048211
      f0      :     0.006153  f :     0.041845
      f+1     :     0.007519
      f-1     :     0.007753
      f+2     :     0.006694
      f-2     :     0.005221
      f+3     :     0.003509
      f-3     :     0.004996
 65 H s       :     0.774166  s :     0.774166
      pz      :     0.015034  p :     0.061226
      px      :     0.031919
      py      :     0.014274
 66 H s       :     0.696538  s :     0.696538
      pz      :     0.033398  p :     0.120691
      px      :     0.043133
      py      :     0.044160
 67 O s       :     3.401912  s :     3.401912
      pz      :     1.632345  p :     4.489664
      px      :     1.481487
      py      :     1.375832
      dz2     :     0.009111  d :     0.065043
      dxz     :     0.017991
      dyz     :     0.001555
      dx2y2   :     0.021049
      dxy     :     0.015337
      f0      :     0.000713  f :     0.005874
      f+1     :     0.001101
      f-1     :     0.000137
      f+2     :     0.000985
      f-2     :     0.000352
      f+3     :     0.001320
      f-3     :     0.001266
 68 C s       :     2.748853  s :     2.748853
      pz      :     0.903098  p :     2.619385
      px      :     0.978694
      py      :     0.737593
      dz2     :     0.180965  d :     0.943540
      dxz     :     0.340900
      dyz     :     0.129864
      dx2y2   :     0.136012
      dxy     :     0.155798
      f0      :     0.037388  f :     0.152895
      f+1     :     0.026965
      f-1     :     0.017546
      f+2     :     0.024057
      f-2     :     0.014509
      f+3     :     0.015978
      f-3     :     0.016452
 69 C s       :     2.709341  s :     2.709341
      pz      :     0.998653  p :     2.887666
      px      :     1.006383
      py      :     0.882631
      dz2     :     0.113965  d :     0.489693
      dxz     :     0.183053
      dyz     :     0.063503
      dx2y2   :     0.063254
      dxy     :     0.065919
      f0      :     0.012267  f :     0.054569
      f+1     :     0.012172
      f-1     :     0.006441
      f+2     :     0.008855
      f-2     :     0.004513
      f+3     :     0.005081
      f-3     :     0.005240
 70 C s       :     2.763299  s :     2.763299
      pz      :     1.043075  p :     2.900522
      px      :     1.000422
      py      :     0.857025
      dz2     :     0.129773  d :     0.380564
      dxz     :     0.106679
      dyz     :     0.077921
      dx2y2   :     0.045160
      dxy     :     0.021032
      f0      :     0.010442  f :     0.041970
      f+1     :     0.009793
      f-1     :     0.004867
      f+2     :     0.006596
      f-2     :     0.006507
      f+3     :     0.002175
      f-3     :     0.001590
 71 H s       :     0.777173  s :     0.777173
      pz      :     0.011609  p :     0.061521
      px      :     0.036517
      py      :     0.013395
 72 C s       :     2.769689  s :     2.769689
      pz      :     1.003937  p :     2.946328
      px      :     1.051077
      py      :     0.891314
      dz2     :     0.104424  d :     0.380625
      dxz     :     0.124272
      dyz     :     0.023065
      dx2y2   :     0.063547
      dxy     :     0.065316
      f0      :     0.008264  f :     0.041933
      f+1     :     0.008758
      f-1     :     0.002304
      f+2     :     0.007775
      f-2     :     0.005220
      f+3     :     0.004709
      f-3     :     0.004904
 73 H s       :     0.781718  s :     0.781718
      pz      :     0.033908  p :     0.060356
      px      :     0.013631
      py      :     0.012817
 74 C s       :     2.771867  s :     2.771867
      pz      :     1.030351  p :     2.925182
      px      :     1.033165
      py      :     0.861666
      dz2     :     0.083393  d :     0.387549
      dxz     :     0.159686
      dyz     :     0.047258
      dx2y2   :     0.046723
      dxy     :     0.050489
      f0      :     0.009801  f :     0.042309
      f+1     :     0.009028
      f-1     :     0.005707
      f+2     :     0.006122
      f-2     :     0.002385
      f+3     :     0.004527
      f-3     :     0.004739
 75 H s       :     0.781398  s :     0.781398
      pz      :     0.025690  p :     0.060077
      px      :     0.021130
      py      :     0.013257
 76 C s       :     2.770205  s :     2.770205
      pz      :     1.063608  p :     2.946200
      px      :     0.993831
      py      :     0.888762
      dz2     :     0.134565  d :     0.380169
      dxz     :     0.109575
      dyz     :     0.071915
      dx2y2   :     0.043829
      dxy     :     0.020284
      f0      :     0.010784  f :     0.041827
      f+1     :     0.009860
      f-1     :     0.004589
      f+2     :     0.006689
      f-2     :     0.006193
      f+3     :     0.002089
      f-3     :     0.001622
 77 H s       :     0.781568  s :     0.781568
      pz      :     0.011486  p :     0.060385
      px      :     0.034928
      py      :     0.013971
 78 C s       :     2.764787  s :     2.764787
      pz      :     1.013956  p :     2.904872
      px      :     1.028201
      py      :     0.862716
      dz2     :     0.104852  d :     0.379983
      dxz     :     0.118761
      dyz     :     0.023941
      dx2y2   :     0.062529
      dxy     :     0.069901
      f0      :     0.008120  f :     0.041839
      f+1     :     0.008580
      f-1     :     0.002504
      f+2     :     0.007506
      f-2     :     0.005353
      f+3     :     0.004751
      f-3     :     0.005025
 79 H s       :     0.776693  s :     0.776693
      pz      :     0.035271  p :     0.061469
      px      :     0.013764
      py      :     0.012434
 80 O s       :     3.334039  s :     3.334039
      pz      :     1.318985  p :     4.497547
      px      :     1.547585
      py      :     1.630977
      dz2     :     0.018889  d :     0.066146
      dxz     :     0.030023
      dyz     :     0.008542
      dx2y2   :     0.005619
      dxy     :     0.003073
      f0      :     0.001416  f :     0.004773
      f+1     :     0.001123
      f-1     :     0.000446
      f+2     :     0.001143
      f-2     :     0.000436
      f+3     :     0.000137
      f-3     :     0.000072
 81 H s       :     0.633754  s :     0.633754
      pz      :     0.053841  p :     0.178417
      px      :     0.088844
      py      :     0.035733


                      *****************************
                      * MAYER POPULATION ANALYSIS *
                      *****************************

  NA   - Mulliken gross atomic population
  ZA   - Total nuclear charge
  QA   - Mulliken gross atomic charge
  VA   - Mayer's total valence
  BVA  - Mayer's bonded valence
  FA   - Mayer's free valence

  ATOM       NA         ZA         QA         VA         BVA        FA
  0 O      8.2185     8.0000    -0.2185     2.2268     2.2268     0.0000
  1 O      8.4563     8.0000    -0.4563     2.0441     2.0441     0.0000
  2 N      7.3049     7.0000    -0.3049     2.8701     2.8701    -0.0000
  3 N      7.2219     7.0000    -0.2219     3.0835     3.0835     0.0000
  4 C      5.7499     6.0000     0.2501     3.9637     3.9637     0.0000
  5 C      5.8666     6.0000     0.1334     3.7636     3.7636     0.0000
  6 H      0.8403     1.0000     0.1597     0.9996     0.9996    -0.0000
  7 C      5.9096     6.0000     0.0904     3.7073     3.7073    -0.0000
  8 C      6.2325     6.0000    -0.2325     3.9317     3.9317    -0.0000
  9 H      0.8424     1.0000     0.1576     0.9761     0.9761    -0.0000
 10 C      6.1496     6.0000    -0.1496     3.8933     3.8933     0.0000
 11 H      0.8420     1.0000     0.1580     0.9622     0.9622     0.0000
 12 C      6.1545     6.0000    -0.1545     3.8871     3.8871     0.0000
 13 H      0.8414     1.0000     0.1586     0.9596     0.9596     0.0000
 14 C      6.1547     6.0000    -0.1547     3.8954     3.8954    -0.0000
 15 H      0.8416     1.0000     0.1584     0.9622     0.9622    -0.0000
 16 C      6.2832     6.0000    -0.2832     3.9654     3.9654    -0.0000
 17 H      0.8444     1.0000     0.1556     0.9827     0.9827     0.0000
 18 C      5.8617     6.0000     0.1383     3.9546     3.9546    -0.0000
 19 C      6.4485     6.0000    -0.4485     3.8816     3.8816    -0.0000
 20 H      0.8544     1.0000     0.1456     0.9752     0.9752    -0.0000
 21 H      0.8536     1.0000     0.1464     0.9696     0.9696    -0.0000
 22 H      0.8575     1.0000     0.1425     0.9803     0.9803    -0.0000
 23 C      6.4415     6.0000    -0.4415     3.8769     3.8769    -0.0000
 24 H      0.8601     1.0000     0.1399     0.9764     0.9764    -0.0000
 25 H      0.8535     1.0000     0.1465     0.9703     0.9703     0.0000
 26 H      0.8567     1.0000     0.1433     0.9815     0.9815    -0.0000
 27 C      6.4067     6.0000    -0.4067     3.8273     3.8273    -0.0000
 28 H      0.8572     1.0000     0.1428     0.9717     0.9717    -0.0000
 29 H      0.8664     1.0000     0.1336     0.9788     0.9788    -0.0000
 30 H      0.8589     1.0000     0.1411     0.9727     0.9727     0.0000
 31 C      5.8248     6.0000     0.1752     3.9175     3.9175    -0.0000
 32 C      6.0188     6.0000    -0.0188     3.6515     3.6515    -0.0000
 33 C      6.2099     6.0000    -0.2099     3.8204     3.8204    -0.0000
 34 H      0.8453     1.0000     0.1547     0.9615     0.9615    -0.0000
 35 C      6.2265     6.0000    -0.2265     3.9197     3.9197    -0.0000
 36 H      0.8523     1.0000     0.1477     0.9644     0.9644     0.0000
 37 C      6.1736     6.0000    -0.1736     3.8717     3.8717    -0.0000
 38 H      0.8499     1.0000     0.1501     0.9632     0.9632    -0.0000
 39 C      6.3149     6.0000    -0.3149     3.9047     3.9047    -0.0000
 40 H      0.8435     1.0000     0.1565     0.9786     0.9786    -0.0000
 41 C      5.8788     6.0000     0.1212     3.8831     3.8831    -0.0000
 42 C      6.4559     6.0000    -0.4559     3.8942     3.8942    -0.0000
 43 H      0.8640     1.0000     0.1360     0.9921     0.9921     0.0000
 44 H      0.8597     1.0000     0.1403     0.9694     0.9694     0.0000
 45 H      0.8545     1.0000     0.1455     0.9721     0.9721    -0.0000
 46 C      6.4633     6.0000    -0.4633     3.8666     3.8666    -0.0000
 47 H      0.8567     1.0000     0.1433     0.9668     0.9668    -0.0000
 48 H      0.8492     1.0000     0.1508     0.9702     0.9702    -0.0000
 49 H      0.8541     1.0000     0.1459     0.9683     0.9683    -0.0000
 50 C      6.4389     6.0000    -0.4389     3.8568     3.8568    -0.0000
 51 H      0.8601     1.0000     0.1399     0.9858     0.9858    -0.0000
 52 H      0.8602     1.0000     0.1398     0.9710     0.9710    -0.0000
 53 H      0.8596     1.0000     0.1404     0.9696     0.9696    -0.0000
 54 C      5.5338     6.0000     0.4662     3.9487     3.9487     0.0000
 55 C      5.8689     6.0000     0.1311     3.6081     3.6081    -0.0000
 56 C      6.2339     6.0000    -0.2339     3.9629     3.9629    -0.0000
 57 H      0.8205     1.0000     0.1795     0.9647     0.9647    -0.0000
 58 C      6.1424     6.0000    -0.1424     3.8981     3.8981     0.0000
 59 H      0.8336     1.0000     0.1664     0.9602     0.9602     0.0000
 60 C      6.1301     6.0000    -0.1301     3.9105     3.9105     0.0000
 61 H      0.8328     1.0000     0.1672     0.9576     0.9576     0.0000
 62 C      6.1390     6.0000    -0.1390     3.8926     3.8926     0.0000
 63 H      0.8335     1.0000     0.1665     0.9594     0.9594     0.0000
 64 C      6.2432     6.0000    -0.2432     3.9692     3.9692    -0.0000
 65 H      0.8306     1.0000     0.1694     0.9720     0.9720    -0.0000
 66 H      0.7876     1.0000     0.2124     0.9789     0.9789     0.0000
 67 O      8.4607     8.0000    -0.4607     2.0276     2.0276    -0.0000
 68 C      5.6075     6.0000     0.3925     4.1635     4.1635     0.0000
 69 C      5.8684     6.0000     0.1316     3.5852     3.5852     0.0000
 70 C      6.2169     6.0000    -0.2169     3.9491     3.9491    -0.0000
 71 H      0.8301     1.0000     0.1699     0.9719     0.9719    -0.0000
 72 C      6.1380     6.0000    -0.1380     3.8753     3.8753    -0.0000
 73 H      0.8373     1.0000     0.1627     0.9605     0.9605     0.0000
 74 C      6.1454     6.0000    -0.1454     3.9075     3.9075    -0.0000
 75 H      0.8361     1.0000     0.1639     0.9584     0.9584     0.0000
 76 C      6.1275     6.0000    -0.1275     3.8608     3.8608    -0.0000
 77 H      0.8363     1.0000     0.1637     0.9593     0.9593    -0.0000
 78 C      6.2483     6.0000    -0.2483     3.9618     3.9618    -0.0000
 79 H      0.8347     1.0000     0.1653     0.9784     0.9784     0.0000
 80 O      8.4092     8.0000    -0.4092     2.0789     2.0789    -0.0000
 81 H      0.6283     1.0000     0.3717     0.9251     0.9251     0.0000

  Mayer bond orders larger than 0.100000
B(  0-O ,  4-C ) :   0.9713 B(  0-O , 54-C ) :   1.1082 B(  1-O , 54-C ) :   1.7590 
B(  2-N ,  4-C ) :   1.7880 B(  2-N , 18-C ) :   0.9381 B(  3-N ,  5-C ) :   0.9253 
B(  3-N , 31-C ) :   1.1444 B(  3-N , 66-H ) :   0.8721 B(  4-C ,  5-C ) :   0.9541 
B(  5-C ,  6-H ) :   0.9520 B(  5-C ,  7-C ) :   0.8604 B(  7-C ,  8-C ) :   1.3506 
B(  7-C , 16-C ) :   1.3691 B(  8-C ,  9-H ) :   0.9626 B(  8-C , 10-C ) :   1.4122 
B( 10-C , 11-H ) :   0.9736 B( 10-C , 12-C ) :   1.3940 B( 12-C , 13-H ) :   0.9693 
B( 12-C , 14-C ) :   1.3801 B( 14-C , 15-H ) :   0.9741 B( 14-C , 16-C ) :   1.4306 
B( 16-C , 17-H ) :   0.9660 B( 18-C , 19-C ) :   0.9699 B( 18-C , 23-C ) :   0.9706 
B( 18-C , 27-C ) :   0.9720 B( 19-C , 20-H ) :   0.9644 B( 19-C , 21-H ) :   0.9615 
B( 19-C , 22-H ) :   0.9651 B( 23-C , 24-H ) :   0.9648 B( 23-C , 25-H ) :   0.9604 
B( 23-C , 26-H ) :   0.9674 B( 27-C , 28-H ) :   0.9678 B( 27-C , 29-H ) :   0.9675 
B( 27-C , 30-H ) :   0.9662 B( 31-C , 32-C ) :   1.2917 B( 31-C , 39-C ) :   1.3702 
B( 32-C , 33-C ) :   1.3120 B( 32-C , 41-C ) :   0.9797 B( 33-C , 34-H ) :   0.9756 
B( 33-C , 35-C ) :   1.4013 B( 35-C , 36-H ) :   0.9824 B( 35-C , 37-C ) :   1.3917 
B( 37-C , 38-H ) :   0.9823 B( 37-C , 39-C ) :   1.3867 B( 39-C , 40-H ) :   0.9711 
B( 41-C , 42-C ) :   0.9731 B( 41-C , 46-C ) :   0.9458 B( 41-C , 50-C ) :   0.9584 
B( 42-C , 43-H ) :   0.9529 B( 42-C , 44-H ) :   0.9591 B( 42-C , 45-H ) :   0.9668 
B( 46-C , 47-H ) :   0.9620 B( 46-C , 48-H ) :   0.9658 B( 46-C , 49-H ) :   0.9723 
B( 50-C , 51-H ) :   0.9567 B( 50-C , 52-H ) :   0.9702 B( 50-C , 53-H ) :   0.9619 
B( 54-C , 55-C ) :   0.9901 B( 55-C , 56-C ) :   1.3361 B( 55-C , 64-C ) :   1.3216 
B( 56-C , 57-H ) :   0.9559 B( 56-C , 58-C ) :   1.4308 B( 58-C , 59-H ) :   0.9662 
B( 58-C , 60-C ) :   1.3887 B( 60-C , 61-H ) :   0.9629 B( 60-C , 62-C ) :   1.3870 
B( 62-C , 63-H ) :   0.9674 B( 62-C , 64-C ) :   1.4333 B( 64-C , 65-H ) :   0.9656 
B( 67-O , 68-C ) :   1.8796 B( 68-C , 69-C ) :   1.0019 B( 68-C , 80-O ) :   1.2558 
B( 69-C , 70-C ) :   1.3440 B( 69-C , 78-C ) :   1.3301 B( 70-C , 71-H ) :   0.9525 
B( 70-C , 72-C ) :   1.4152 B( 72-C , 73-H ) :   0.9741 B( 72-C , 74-C ) :   1.3803 
B( 74-C , 75-H ) :   0.9680 B( 74-C , 76-C ) :   1.3805 B( 76-C , 77-H ) :   0.9708 
B( 76-C , 78-C ) :   1.4161 B( 78-C , 79-H ) :   0.9669 B( 80-O , 81-H ) :   0.7790 


-------
TIMINGS
-------

Total SCF time: 0 days 0 hours 8 min 28 sec 

Total time                  ....     508.274 sec
Sum of individual times     ....     486.149 sec  ( 95.6%)

Fock matrix formation       ....     444.501 sec  ( 87.5%)
  Split-RI-J                ....      43.084 sec  (  9.7% of F)
  Chain of spheres X        ....     278.316 sec  ( 62.6% of F)
  XC integration            ....      37.586 sec  (  8.5% of F)
    Basis function eval.    ....       3.112 sec  (  8.3% of XC)
    Density eval.           ....       7.982 sec  ( 21.2% of XC)
    XC-Functional eval.     ....       0.305 sec  (  0.8% of XC)
    XC-Potential eval.      ....       4.448 sec  ( 11.8% of XC)
Diagonalization             ....       4.528 sec  (  0.9%)
Density matrix formation    ....       1.929 sec  (  0.4%)
Population analysis         ....       2.062 sec  (  0.4%)
Initial guess               ....       4.275 sec  (  0.8%)
Orbital Transformation      ....       0.000 sec  (  0.0%)
Orbital Orthonormalization  ....       0.000 sec  (  0.0%)
DIIS solution               ....       7.339 sec  (  1.4%)
SOSCF solution              ....       7.177 sec  (  1.4%)
Grid generation             ....      14.339 sec  (  2.8%)

Maximum memory used throughout the entire SCF-calculation: 590.0 MB
[1710950536.451094] [node131:4028141:0]          mpool.c:43   UCX  WARN  object 0x12a65fc0 was not returned to mpool ucp_requests
[1710950536.451108] [node131:4028141:0]          mpool.c:43   UCX  WARN  object 0x12a66180 was not returned to mpool ucp_requests
[1710950536.451111] [node131:4028141:0]          mpool.c:43   UCX  WARN  object 0x12a66340 was not returned to mpool ucp_requests
[1710950536.451114] [node131:4028141:0]          mpool.c:43   UCX  WARN  object 0x12a66500 was not returned to mpool ucp_requests
[1710950536.451116] [node131:4028141:0]          mpool.c:43   UCX  WARN  object 0x12a666c0 was not returned to mpool ucp_requests
[1710950536.451118] [node131:4028141:0]          mpool.c:43   UCX  WARN  object 0x12a66880 was not returned to mpool ucp_requests
[1710950536.451120] [node131:4028141:0]          mpool.c:43   UCX  WARN  object 0x12a66a40 was not returned to mpool ucp_requests
[1710950536.451122] [node131:4028141:0]          mpool.c:43   UCX  WARN  object 0x12a66c00 was not returned to mpool ucp_requests
[1710950536.451125] [node131:4028141:0]          mpool.c:43   UCX  WARN  object 0x12a66dc0 was not returned to mpool ucp_requests
[1710950536.451127] [node131:4028141:0]          mpool.c:43   UCX  WARN  object 0x12a66f80 was not returned to mpool ucp_requests
[1710950536.453141] [node131:4028152:0]          mpool.c:43   UCX  WARN  object 0x134c6f80 was not returned to mpool ucp_requests
[1710950536.453157] [node131:4028152:0]          mpool.c:43   UCX  WARN  object 0x134c7140 was not returned to mpool ucp_requests
[1710950536.453163] [node131:4028152:0]          mpool.c:43   UCX  WARN  object 0x134c7300 was not returned to mpool ucp_requests
[1710950536.453165] [node131:4028152:0]          mpool.c:43   UCX  WARN  object 0x134c74c0 was not returned to mpool ucp_requests
[1710950536.453169] [node131:4028152:0]          mpool.c:43   UCX  WARN  object 0x134c7680 was not returned to mpool ucp_requests
[1710950536.453173] [node131:4028152:0]          mpool.c:43   UCX  WARN  object 0x134c7840 was not returned to mpool ucp_requests
[1710950536.453176] [node131:4028152:0]          mpool.c:43   UCX  WARN  object 0x134c7a00 was not returned to mpool ucp_requests
[1710950536.453180] [node131:4028152:0]          mpool.c:43   UCX  WARN  object 0x134c7bc0 was not returned to mpool ucp_requests
[1710950536.453183] [node131:4028152:0]          mpool.c:43   UCX  WARN  object 0x134c7d80 was not returned to mpool ucp_requests
[1710950536.453186] [node131:4028152:0]          mpool.c:43   UCX  WARN  object 0x134c7f40 was not returned to mpool ucp_requests
[1710950536.453189] [node131:4028152:0]          mpool.c:43   UCX  WARN  object 0x134c8100 was not returned to mpool ucp_requests
[1710950536.455458] [node131:4028146:0]          mpool.c:43   UCX  WARN  object 0x12d2cf80 was not returned to mpool ucp_requests
[1710950536.455474] [node131:4028146:0]          mpool.c:43   UCX  WARN  object 0x12d2d140 was not returned to mpool ucp_requests
[1710950536.455478] [node131:4028146:0]          mpool.c:43   UCX  WARN  object 0x12d2d300 was not returned to mpool ucp_requests
[1710950536.455481] [node131:4028146:0]          mpool.c:43   UCX  WARN  object 0x12d2d4c0 was not returned to mpool ucp_requests
[1710950536.455485] [node131:4028146:0]          mpool.c:43   UCX  WARN  object 0x12d2d680 was not returned to mpool ucp_requests
[1710950536.455488] [node131:4028146:0]          mpool.c:43   UCX  WARN  object 0x12d2d840 was not returned to mpool ucp_requests
[1710950536.455492] [node131:4028146:0]          mpool.c:43   UCX  WARN  object 0x12d2da00 was not returned to mpool ucp_requests
[1710950536.455496] [node131:4028146:0]          mpool.c:43   UCX  WARN  object 0x12d2dbc0 was not returned to mpool ucp_requests
[1710950536.455499] [node131:4028146:0]          mpool.c:43   UCX  WARN  object 0x12d2dd80 was not returned to mpool ucp_requests
[1710950536.455502] [node131:4028146:0]          mpool.c:43   UCX  WARN  object 0x12d2df40 was not returned to mpool ucp_requests
[1710950536.455481] [node131:4028143:0]          mpool.c:43   UCX  WARN  object 0x14343080 was not returned to mpool ucp_requests
[1710950536.455493] [node131:4028143:0]          mpool.c:43   UCX  WARN  object 0x14343240 was not returned to mpool ucp_requests
[1710950536.455497] [node131:4028143:0]          mpool.c:43   UCX  WARN  object 0x14343400 was not returned to mpool ucp_requests
[1710950536.455501] [node131:4028143:0]          mpool.c:43   UCX  WARN  object 0x143435c0 was not returned to mpool ucp_requests
[1710950536.455504] [node131:4028143:0]          mpool.c:43   UCX  WARN  object 0x14343780 was not returned to mpool ucp_requests
[1710950536.455507] [node131:4028143:0]          mpool.c:43   UCX  WARN  object 0x14343940 was not returned to mpool ucp_requests
[1710950536.455510] [node131:4028143:0]          mpool.c:43   UCX  WARN  object 0x14343b00 was not returned to mpool ucp_requests
[1710950536.455513] [node131:4028143:0]          mpool.c:43   UCX  WARN  object 0x14343cc0 was not returned to mpool ucp_requests
[1710950536.455516] [node131:4028143:0]          mpool.c:43   UCX  WARN  object 0x14343e80 was not returned to mpool ucp_requests
[1710950536.455519] [node131:4028143:0]          mpool.c:43   UCX  WARN  object 0x14344040 was not returned to mpool ucp_requests
[1710950536.460335] [node131:4028155:0]          mpool.c:43   UCX  WARN  object 0x1397a0c0 was not returned to mpool ucp_requests
[1710950536.460346] [node131:4028155:0]          mpool.c:43   UCX  WARN  object 0x1397a280 was not returned to mpool ucp_requests
[1710950536.460350] [node131:4028155:0]          mpool.c:43   UCX  WARN  object 0x1397a440 was not returned to mpool ucp_requests
[1710950536.460351] [node131:4028151:0]          mpool.c:43   UCX  WARN  object 0x12ad9d80 was not returned to mpool ucp_requests
[1710950536.460368] [node131:4028151:0]          mpool.c:43   UCX  WARN  object 0x12ad9f40 was not returned to mpool ucp_requests
[1710950536.460374] [node131:4028151:0]          mpool.c:43   UCX  WARN  object 0x12ada100 was not returned to mpool ucp_requests
[1710950536.460377] [node131:4028151:0]          mpool.c:43   UCX  WARN  object 0x12ada2c0 was not returned to mpool ucp_requests
[1710950536.460381] [node131:4028151:0]          mpool.c:43   UCX  WARN  object 0x12ada480 was not returned to mpool ucp_requests
[1710950536.460352] [node131:4028155:0]          mpool.c:43   UCX  WARN  object 0x1397a600 was not returned to mpool ucp_requests
[1710950536.460356] [node131:4028155:0]          mpool.c:43   UCX  WARN  object 0x1397a7c0 was not returned to mpool ucp_requests
[1710950536.460359] [node131:4028155:0]          mpool.c:43   UCX  WARN  object 0x1397a980 was not returned to mpool ucp_requests
[1710950536.460361] [node131:4028155:0]          mpool.c:43   UCX  WARN  object 0x1397ab40 was not returned to mpool ucp_requests
[1710950536.460364] [node131:4028155:0]          mpool.c:43   UCX  WARN  object 0x1397ad00 was not returned to mpool ucp_requests
[1710950536.460366] [node131:4028155:0]          mpool.c:43   UCX  WARN  object 0x1397aec0 was not returned to mpool ucp_requests
[1710950536.460383] [node131:4028151:0]          mpool.c:43   UCX  WARN  object 0x12ada640 was not returned to mpool ucp_requests
[1710950536.460394] [node131:4028151:0]          mpool.c:43   UCX  WARN  object 0x12ada800 was not returned to mpool ucp_requests
[1710950536.460399] [node131:4028151:0]          mpool.c:43   UCX  WARN  object 0x12ada9c0 was not returned to mpool ucp_requests
[1710950536.460401] [node131:4028151:0]          mpool.c:43   UCX  WARN  object 0x12adab80 was not returned to mpool ucp_requests
[1710950536.460405] [node131:4028151:0]          mpool.c:43   UCX  WARN  object 0x12adad40 was not returned to mpool ucp_requests
[1710950536.460407] [node131:4028151:0]          mpool.c:43   UCX  WARN  object 0x12adaf00 was not returned to mpool ucp_requests
[1710950536.464820] [node131:4028147:0]          mpool.c:43   UCX  WARN  object 0x12acbf80 was not returned to mpool ucp_requests
[1710950536.464839] [node131:4028147:0]          mpool.c:43   UCX  WARN  object 0x12acc140 was not returned to mpool ucp_requests
[1710950536.464842] [node131:4028147:0]          mpool.c:43   UCX  WARN  object 0x12acc300 was not returned to mpool ucp_requests
[1710950536.464845] [node131:4028147:0]          mpool.c:43   UCX  WARN  object 0x12acc4c0 was not returned to mpool ucp_requests
[1710950536.464847] [node131:4028147:0]          mpool.c:43   UCX  WARN  object 0x12acc680 was not returned to mpool ucp_requests
[1710950536.464849] [node131:4028147:0]          mpool.c:43   UCX  WARN  object 0x12acc840 was not returned to mpool ucp_requests
[1710950536.464851] [node131:4028147:0]          mpool.c:43   UCX  WARN  object 0x12acca00 was not returned to mpool ucp_requests
[1710950536.464853] [node131:4028147:0]          mpool.c:43   UCX  WARN  object 0x12accbc0 was not returned to mpool ucp_requests
[1710950536.464855] [node131:4028147:0]          mpool.c:43   UCX  WARN  object 0x12accd80 was not returned to mpool ucp_requests
[1710950536.464858] [node131:4028147:0]          mpool.c:43   UCX  WARN  object 0x12accf40 was not returned to mpool ucp_requests
[1710950536.468967] [node131:4028144:0]          mpool.c:43   UCX  WARN  object 0x12a640c0 was not returned to mpool ucp_requests
[1710950536.468978] [node131:4028144:0]          mpool.c:43   UCX  WARN  object 0x12a64280 was not returned to mpool ucp_requests
[1710950536.468981] [node131:4028144:0]          mpool.c:43   UCX  WARN  object 0x12a64440 was not returned to mpool ucp_requests
[1710950536.468983] [node131:4028144:0]          mpool.c:43   UCX  WARN  object 0x12a64600 was not returned to mpool ucp_requests
[1710950536.468986] [node131:4028144:0]          mpool.c:43   UCX  WARN  object 0x12a647c0 was not returned to mpool ucp_requests
[1710950536.468988] [node131:4028144:0]          mpool.c:43   UCX  WARN  object 0x12a64980 was not returned to mpool ucp_requests
[1710950536.468990] [node131:4028144:0]          mpool.c:43   UCX  WARN  object 0x12a64b40 was not returned to mpool ucp_requests
[1710950536.468993] [node131:4028144:0]          mpool.c:43   UCX  WARN  object 0x12a64d00 was not returned to mpool ucp_requests
[1710950536.468995] [node131:4028144:0]          mpool.c:43   UCX  WARN  object 0x12a64ec0 was not returned to mpool ucp_requests
[1710950536.468997] [node131:4028144:0]          mpool.c:43   UCX  WARN  object 0x12a65080 was not returned to mpool ucp_requests
[1710950536.468913] [node131:4028153:0]          mpool.c:43   UCX  WARN  object 0x142db000 was not returned to mpool ucp_requests
[1710950536.468929] [node131:4028153:0]          mpool.c:43   UCX  WARN  object 0x142db1c0 was not returned to mpool ucp_requests
[1710950536.468935] [node131:4028153:0]          mpool.c:43   UCX  WARN  object 0x142db380 was not returned to mpool ucp_requests
[1710950536.468937] [node131:4028153:0]          mpool.c:43   UCX  WARN  object 0x142db540 was not returned to mpool ucp_requests
[1710950536.468941] [node131:4028153:0]          mpool.c:43   UCX  WARN  object 0x142db700 was not returned to mpool ucp_requests
[1710950536.468943] [node131:4028153:0]          mpool.c:43   UCX  WARN  object 0x142db8c0 was not returned to mpool ucp_requests
[1710950536.468945] [node131:4028153:0]          mpool.c:43   UCX  WARN  object 0x142dba80 was not returned to mpool ucp_requests
[1710950536.468948] [node131:4028153:0]          mpool.c:43   UCX  WARN  object 0x142dbc40 was not returned to mpool ucp_requests
[1710950536.468950] [node131:4028153:0]          mpool.c:43   UCX  WARN  object 0x142dbe00 was not returned to mpool ucp_requests
[1710950536.468952] [node131:4028153:0]          mpool.c:43   UCX  WARN  object 0x142dbfc0 was not returned to mpool ucp_requests
[1710950536.468954] [node131:4028153:0]          mpool.c:43   UCX  WARN  object 0x142dc180 was not returned to mpool ucp_requests
[1710950536.468969] [node131:4028154:0]          mpool.c:43   UCX  WARN  object 0x14973080 was not returned to mpool ucp_requests
[1710950536.468980] [node131:4028154:0]          mpool.c:43   UCX  WARN  object 0x14973240 was not returned to mpool ucp_requests
[1710950536.468983] [node131:4028154:0]          mpool.c:43   UCX  WARN  object 0x14973400 was not returned to mpool ucp_requests
[1710950536.468985] [node131:4028154:0]          mpool.c:43   UCX  WARN  object 0x149735c0 was not returned to mpool ucp_requests
[1710950536.468987] [node131:4028154:0]          mpool.c:43   UCX  WARN  object 0x14973780 was not returned to mpool ucp_requests
[1710950536.468989] [node131:4028154:0]          mpool.c:43   UCX  WARN  object 0x14973940 was not returned to mpool ucp_requests
[1710950536.468992] [node131:4028154:0]          mpool.c:43   UCX  WARN  object 0x14973b00 was not returned to mpool ucp_requests
[1710950536.468994] [node131:4028154:0]          mpool.c:43   UCX  WARN  object 0x14973cc0 was not returned to mpool ucp_requests
[1710950536.468996] [node131:4028154:0]          mpool.c:43   UCX  WARN  object 0x14973e80 was not returned to mpool ucp_requests
[1710950536.468783] [node131:4028156:0]          mpool.c:43   UCX  WARN  object 0x13748200 was not returned to mpool ucp_requests
[1710950536.468794] [node131:4028156:0]          mpool.c:43   UCX  WARN  object 0x137483c0 was not returned to mpool ucp_requests
[1710950536.468798] [node131:4028156:0]          mpool.c:43   UCX  WARN  object 0x13748580 was not returned to mpool ucp_requests
[1710950536.468802] [node131:4028156:0]          mpool.c:43   UCX  WARN  object 0x13748740 was not returned to mpool ucp_requests
[1710950536.468806] [node131:4028156:0]          mpool.c:43   UCX  WARN  object 0x13748900 was not returned to mpool ucp_requests
[1710950536.468809] [node131:4028156:0]          mpool.c:43   UCX  WARN  object 0x13748ac0 was not returned to mpool ucp_requests
[1710950536.468812] [node131:4028156:0]          mpool.c:43   UCX  WARN  object 0x13748c80 was not returned to mpool ucp_requests
[1710950536.468815] [node131:4028156:0]          mpool.c:43   UCX  WARN  object 0x13748e40 was not returned to mpool ucp_requests
[1710950536.468818] [node131:4028156:0]          mpool.c:43   UCX  WARN  object 0x13749000 was not returned to mpool ucp_requests
[1710950536.470522] [node131:4028145:0]          mpool.c:43   UCX  WARN  object 0x12a94fc0 was not returned to mpool ucp_requests
[1710950536.470533] [node131:4028145:0]          mpool.c:43   UCX  WARN  object 0x12a95180 was not returned to mpool ucp_requests
[1710950536.470536] [node131:4028145:0]          mpool.c:43   UCX  WARN  object 0x12a95340 was not returned to mpool ucp_requests
[1710950536.470538] [node131:4028145:0]          mpool.c:43   UCX  WARN  object 0x12a95500 was not returned to mpool ucp_requests
[1710950536.470541] [node131:4028145:0]          mpool.c:43   UCX  WARN  object 0x12a956c0 was not returned to mpool ucp_requests
[1710950536.470543] [node131:4028145:0]          mpool.c:43   UCX  WARN  object 0x12a95880 was not returned to mpool ucp_requests
[1710950536.470545] [node131:4028145:0]          mpool.c:43   UCX  WARN  object 0x12a95a40 was not returned to mpool ucp_requests
[1710950536.470547] [node131:4028145:0]          mpool.c:43   UCX  WARN  object 0x12a95c00 was not returned to mpool ucp_requests
[1710950536.470549] [node131:4028145:0]          mpool.c:43   UCX  WARN  object 0x12a95dc0 was not returned to mpool ucp_requests
[1710950536.470551] [node131:4028145:0]          mpool.c:43   UCX  WARN  object 0x12a95f80 was not returned to mpool ucp_requests
[1710950536.471126] [node131:4028148:0]          mpool.c:43   UCX  WARN  object 0x12d0c000 was not returned to mpool ucp_requests
[1710950536.471136] [node131:4028148:0]          mpool.c:43   UCX  WARN  object 0x12d0c1c0 was not returned to mpool ucp_requests
[1710950536.471139] [node131:4028148:0]          mpool.c:43   UCX  WARN  object 0x12d0c380 was not returned to mpool ucp_requests
[1710950536.471142] [node131:4028148:0]          mpool.c:43   UCX  WARN  object 0x12d0c540 was not returned to mpool ucp_requests
[1710950536.471144] [node131:4028148:0]          mpool.c:43   UCX  WARN  object 0x12d0c700 was not returned to mpool ucp_requests
[1710950536.471146] [node131:4028148:0]          mpool.c:43   UCX  WARN  object 0x12d0c8c0 was not returned to mpool ucp_requests
[1710950536.471148] [node131:4028148:0]          mpool.c:43   UCX  WARN  object 0x12d0ca80 was not returned to mpool ucp_requests
[1710950536.471150] [node131:4028148:0]          mpool.c:43   UCX  WARN  object 0x12d0cc40 was not returned to mpool ucp_requests
[1710950536.471152] [node131:4028148:0]          mpool.c:43   UCX  WARN  object 0x12d0ce00 was not returned to mpool ucp_requests
[1710950536.471155] [node131:4028148:0]          mpool.c:43   UCX  WARN  object 0x12d0cfc0 was not returned to mpool ucp_requests
[1710950536.470848] [node131:4028149:0]          mpool.c:43   UCX  WARN  object 0x13453040 was not returned to mpool ucp_requests
[1710950536.470859] [node131:4028149:0]          mpool.c:43   UCX  WARN  object 0x13453200 was not returned to mpool ucp_requests
[1710950536.470863] [node131:4028149:0]          mpool.c:43   UCX  WARN  object 0x134533c0 was not returned to mpool ucp_requests
[1710950536.470866] [node131:4028149:0]          mpool.c:43   UCX  WARN  object 0x13453580 was not returned to mpool ucp_requests
[1710950536.470870] [node131:4028149:0]          mpool.c:43   UCX  WARN  object 0x13453740 was not returned to mpool ucp_requests
[1710950536.470874] [node131:4028149:0]          mpool.c:43   UCX  WARN  object 0x13453900 was not returned to mpool ucp_requests
[1710950536.470877] [node131:4028149:0]          mpool.c:43   UCX  WARN  object 0x13453ac0 was not returned to mpool ucp_requests
[1710950536.470881] [node131:4028149:0]          mpool.c:43   UCX  WARN  object 0x13453c80 was not returned to mpool ucp_requests
[1710950536.470886] [node131:4028149:0]          mpool.c:43   UCX  WARN  object 0x13453e40 was not returned to mpool ucp_requests
[1710950536.470890] [node131:4028149:0]          mpool.c:43   UCX  WARN  object 0x13454000 was not returned to mpool ucp_requests
[1710950536.471782] [node131:4028150:0]          mpool.c:43   UCX  WARN  object 0x13155e00 was not returned to mpool ucp_requests
[1710950536.471792] [node131:4028150:0]          mpool.c:43   UCX  WARN  object 0x13155fc0 was not returned to mpool ucp_requests
[1710950536.471795] [node131:4028150:0]          mpool.c:43   UCX  WARN  object 0x13156180 was not returned to mpool ucp_requests
[1710950536.471797] [node131:4028150:0]          mpool.c:43   UCX  WARN  object 0x13156340 was not returned to mpool ucp_requests
[1710950536.471800] [node131:4028150:0]          mpool.c:43   UCX  WARN  object 0x13156500 was not returned to mpool ucp_requests
[1710950536.471802] [node131:4028150:0]          mpool.c:43   UCX  WARN  object 0x131566c0 was not returned to mpool ucp_requests
[1710950536.471804] [node131:4028150:0]          mpool.c:43   UCX  WARN  object 0x13156880 was not returned to mpool ucp_requests
[1710950536.471806] [node131:4028150:0]          mpool.c:43   UCX  WARN  object 0x13156a40 was not returned to mpool ucp_requests
[1710950536.471808] [node131:4028150:0]          mpool.c:43   UCX  WARN  object 0x13156c00 was not returned to mpool ucp_requests
[1710950536.471816] [node131:4028150:0]          mpool.c:43   UCX  WARN  object 0x13156dc0 was not returned to mpool ucp_requests
[1710950536.470872] [node131:4028157:0]          mpool.c:43   UCX  WARN  object 0x13cae180 was not returned to mpool ucp_requests
[1710950536.470884] [node131:4028157:0]          mpool.c:43   UCX  WARN  object 0x13cae340 was not returned to mpool ucp_requests
[1710950536.470890] [node131:4028157:0]          mpool.c:43   UCX  WARN  object 0x13cae500 was not returned to mpool ucp_requests
[1710950536.470895] [node131:4028157:0]          mpool.c:43   UCX  WARN  object 0x13cae6c0 was not returned to mpool ucp_requests
[1710950536.470898] [node131:4028157:0]          mpool.c:43   UCX  WARN  object 0x13cae880 was not returned to mpool ucp_requests
[1710950536.470901] [node131:4028157:0]          mpool.c:43   UCX  WARN  object 0x13caea40 was not returned to mpool ucp_requests
[1710950536.470904] [node131:4028157:0]          mpool.c:43   UCX  WARN  object 0x13caec00 was not returned to mpool ucp_requests
[1710950536.470906] [node131:4028157:0]          mpool.c:43   UCX  WARN  object 0x13caedc0 was not returned to mpool ucp_requests
[1710950536.470909] [node131:4028157:0]          mpool.c:43   UCX  WARN  object 0x13caef80 was not returned to mpool ucp_requests
[1710950536.470862] [node131:4028140:0]          mpool.c:43   UCX  WARN  object 0x13c00d00 was not returned to mpool ucp_requests
[1710950536.470873] [node131:4028140:0]          mpool.c:43   UCX  WARN  object 0x13c00ec0 was not returned to mpool ucp_requests
[1710950536.470878] [node131:4028140:0]          mpool.c:43   UCX  WARN  object 0x13c01080 was not returned to mpool ucp_requests
[1710950536.470882] [node131:4028140:0]          mpool.c:43   UCX  WARN  object 0x13c01240 was not returned to mpool ucp_requests
[1710950536.470887] [node131:4028140:0]          mpool.c:43   UCX  WARN  object 0x13c01400 was not returned to mpool ucp_requests
[1710950536.470892] [node131:4028140:0]          mpool.c:43   UCX  WARN  object 0x13c015c0 was not returned to mpool ucp_requests
[1710950536.470896] [node131:4028140:0]          mpool.c:43   UCX  WARN  object 0x13c01940 was not returned to mpool ucp_requests
[1710950536.470900] [node131:4028140:0]          mpool.c:43   UCX  WARN  object 0x13c01cc0 was not returned to mpool ucp_requests
[1710950536.470903] [node131:4028140:0]          mpool.c:43   UCX  WARN  object 0x13c01e80 was not returned to mpool ucp_requests
[1710950536.471820] [node131:4028150:0]          mpool.c:43   UCX  WARN  object 0x13156f80 was not returned to mpool ucp_requests
[1710950536.471746] [node131:4028139:0]          mpool.c:43   UCX  WARN  object 0x12a24fc0 was not returned to mpool ucp_requests
[1710950536.471756] [node131:4028139:0]          mpool.c:43   UCX  WARN  object 0x12a25340 was not returned to mpool ucp_requests
[1710950536.471759] [node131:4028139:0]          mpool.c:43   UCX  WARN  object 0x12a25500 was not returned to mpool ucp_requests
[1710950536.471761] [node131:4028139:0]          mpool.c:43   UCX  WARN  object 0x12a256c0 was not returned to mpool ucp_requests
[1710950536.471764] [node131:4028139:0]          mpool.c:43   UCX  WARN  object 0x12a25880 was not returned to mpool ucp_requests
[1710950536.471766] [node131:4028139:0]          mpool.c:43   UCX  WARN  object 0x12a25a40 was not returned to mpool ucp_requests
[1710950536.471768] [node131:4028139:0]          mpool.c:43   UCX  WARN  object 0x12a25c00 was not returned to mpool ucp_requests
[1710950536.471772] [node131:4028139:0]          mpool.c:43   UCX  WARN  object 0x12a25dc0 was not returned to mpool ucp_requests
[1710950536.471774] [node131:4028139:0]          mpool.c:43   UCX  WARN  object 0x12a25f80 was not returned to mpool ucp_requests
[1710950536.471113] [node131:4028142:0]          mpool.c:43   UCX  WARN  object 0x13ca2740 was not returned to mpool ucp_requests
[1710950536.471123] [node131:4028142:0]          mpool.c:43   UCX  WARN  object 0x13ca2900 was not returned to mpool ucp_requests
[1710950536.471126] [node131:4028142:0]          mpool.c:43   UCX  WARN  object 0x13ca2ac0 was not returned to mpool ucp_requests
[1710950536.471129] [node131:4028142:0]          mpool.c:43   UCX  WARN  object 0x13ca2c80 was not returned to mpool ucp_requests
[1710950536.471131] [node131:4028142:0]          mpool.c:43   UCX  WARN  object 0x13ca2e40 was not returned to mpool ucp_requests
[1710950536.471133] [node131:4028142:0]          mpool.c:43   UCX  WARN  object 0x13ca3000 was not returned to mpool ucp_requests
[1710950536.471135] [node131:4028142:0]          mpool.c:43   UCX  WARN  object 0x13ca31c0 was not returned to mpool ucp_requests
[1710950536.471138] [node131:4028142:0]          mpool.c:43   UCX  WARN  object 0x13ca3380 was not returned to mpool ucp_requests
[1710950536.471140] [node131:4028142:0]          mpool.c:43   UCX  WARN  object 0x13ca3540 was not returned to mpool ucp_requests
[1710950536.471142] [node131:4028142:0]          mpool.c:43   UCX  WARN  object 0x13ca3700 was not returned to mpool ucp_requests


-------------------------------------------------------------------------------
                          DFT DISPERSION CORRECTION                            
                                                                               
                              DFTD3 V3.1  Rev 1                                
                          USING Becke-Johnson damping                          
-------------------------------------------------------------------------------
The PBE0 functional is recognized
Active option DFTDOPT                   ...         4   

molecular C6(AA) [au] = 70584.086145 


            DFT-D V3
 parameters
 s6 scaling factor         :     1.0000 
 a1 scaling factor         :     0.4145 
 s8 scaling factor         :     1.2177 
 a2 scaling factor         :     4.8593 
 ad hoc parameters k1-k3   :    16.0000     1.3333    -4.0000 

 Edisp/kcal,au: -69.415505183039  -0.110620637054 
 E6   /kcal   : -44.920917679 
 E8   /kcal   : -24.494587504 
 % E8         :  35.286910957 

-------------------------   ----------------
Dispersion correction           -0.110620637
-------------------------   ----------------


-------------------------   --------------------
FINAL SINGLE POINT ENERGY     -1805.024662242269
-------------------------   --------------------


           ************************************************************
           *        Program running with 20 parallel MPI-processes    *
           *              working on a common directory               *
           ************************************************************
------------------------------------------------------------------------------
                         ORCA SCF GRADIENT CALCULATION
------------------------------------------------------------------------------

 ... reading COSX grid (gridx3)
Gradient of the Kohn-Sham DFT energy:
Kohn-Sham wavefunction type      ... RKS
Hartree-Fock exchange scaling    ...    0.250
Number of operators              ...    1
Number of atoms                  ...   82
Basis set dimensions             ... 1542
Integral neglect threshold       ... 2.5e-11
Integral primitive cutoff        ... 2.5e-12
SHARK Integral package           ... ON

Nuc. rep. gradient       (SHARK) ... done (  0.2 sec)
HCore & Overlap gradient (SHARK) ... done (  2.0 sec)
RI-J gradient            (SHARK) ... done (  7.7 sec)
COSX-gradient                    ... done ( 69.8 sec)
Exchange-correlation gradient    ... done
Dispersion correction            ... done

------------------
CARTESIAN GRADIENT
------------------

   1   O   :   -0.021075951    0.000647707    0.005297839
   2   O   :    0.034926443   -0.005093753    0.002838065
   3   N   :   -0.029167709   -0.002921551    0.041750776
   4   N   :    0.001784111    0.021782967   -0.003711889
   5   C   :    0.020647960   -0.022815715   -0.064172814
   6   C   :    0.009378768   -0.012209786   -0.015529974
   7   H   :    0.000083279   -0.001894608    0.004897677
   8   C   :   -0.001341322    0.001854896    0.012780497
   9   C   :    0.005836491   -0.002075911   -0.002651459
  10   H   :    0.002721250   -0.000461581   -0.001866214
  11   C   :    0.003796169   -0.000793187   -0.004738608
  12   H   :    0.000849182    0.000329520   -0.001754306
  13   C   :   -0.001935689    0.001809334   -0.001193276
  14   H   :   -0.000192311    0.001210771   -0.001096993
  15   C   :   -0.004867870    0.005127505   -0.003763293
  16   H   :   -0.001151225    0.001508842   -0.000132034
  17   C   :   -0.004494240    0.002089964    0.001877265
  18   H   :   -0.002106392    0.001469037    0.002310334
  19   C   :    0.007346418    0.002195713   -0.010370093
  20   C   :   -0.002070550    0.001751802    0.003901974
  21   H   :    0.000296533   -0.001673103   -0.000601096
  22   H   :   -0.000309350   -0.003543090   -0.000566673
  23   H   :    0.002029554   -0.001754079    0.000004895
  24   C   :   -0.001246061   -0.000044530    0.004691567
  25   H   :   -0.000813607    0.001833742   -0.001737966
  26   H   :   -0.002911606   -0.000704092   -0.002125113
  27   H   :   -0.001113556    0.000084916   -0.001489045
  28   C   :   -0.001420716   -0.000698185    0.000431172
  29   H   :   -0.001866361   -0.000602573    0.002189306
  30   H   :   -0.000561201    0.001622296    0.001863218
  31   H   :    0.000562819    0.000460136    0.002499981
  32   C   :   -0.003726626   -0.008121384    0.006443125
  33   C   :   -0.007436346   -0.003593127   -0.014863053
  34   C   :    0.007653121    0.002454292    0.012566768
  35   H   :    0.006236690    0.000789771    0.001723653
  36   C   :    0.002104179    0.000960249   -0.005223499
  37   H   :    0.001429923    0.000559779   -0.000571071
  38   C   :    0.008995741    0.002287977    0.002089940
  39   H   :    0.001541560    0.000162486    0.000745978
  40   C   :   -0.002769713    0.003017036   -0.002037948
  41   H   :    0.004307445    0.002445072   -0.000713850
  42   C   :    0.005944147   -0.000313500   -0.008224005
  43   C   :   -0.001047970   -0.000282599    0.001291767
  44   H   :    0.000321483   -0.000452091    0.001734540
  45   H   :   -0.000956025   -0.001850241    0.001077589
  46   H   :    0.000747272   -0.002661529    0.000580331
  47   C   :   -0.007780247    0.002745935    0.007342978
  48   H   :   -0.000366880   -0.001722977    0.002335676
  49   H   :   -0.000356215    0.001842292    0.006069293
  50   H   :   -0.000014825    0.001839183   -0.000166457
  51   C   :   -0.000527152    0.002744225    0.002690910
  52   H   :   -0.002421279   -0.000890073    0.000560028
  53   H   :    0.000141787    0.001948301   -0.000350795
  54   H   :   -0.004813650    0.001194240   -0.001350748
  55   C   :   -0.010600789    0.017586729    0.025243354
  56   C   :   -0.002827310    0.000597456    0.003264263
  57   C   :    0.001990060    0.003416437    0.004601384
  58   H   :   -0.003220005    0.002239835   -0.000564491
  59   C   :   -0.005564912   -0.000072960   -0.004772432
  60   H   :   -0.002445896    0.000266373   -0.001650141
  61   C   :   -0.000794684   -0.001770865   -0.003630871
  62   H   :   -0.000677715   -0.000785157   -0.002149475
  63   C   :    0.001085338   -0.004101040   -0.005981204
  64   H   :    0.001157489   -0.001688233   -0.001957477
  65   C   :    0.002498965    0.001187208    0.006911737
  66   H   :    0.003225151   -0.002178102   -0.000764053
  67   H   :    0.000059702   -0.005496933    0.004396874
  68   O   :   -0.008327515   -0.002070432   -0.004779017
  69   C   :   -0.006933784   -0.003144780    0.010339347
  70   C   :    0.001162150    0.000831380   -0.007523169
  71   C   :   -0.005785472   -0.002176024   -0.003976608
  72   H   :   -0.002743648   -0.000097098    0.002210611
  73   C   :    0.001425576    0.000361399    0.007200429
  74   H   :   -0.000482138    0.000059255    0.002132428
  75   C   :    0.002782447    0.000637667    0.003748638
  76   H   :    0.001173795    0.000341532    0.001480356
  77   C   :    0.007496468    0.001728677    0.001469174
  78   H   :    0.002198211    0.000566080    0.000073215
  79   C   :   -0.002517783   -0.001718100   -0.005176810
  80   H   :    0.002125575    0.000347983   -0.002362234
  81   O   :    0.014389068    0.004483763   -0.010548078
  82   H   :   -0.008029035   -0.003025535   -0.000694669

Difference to translation invariance:
           :    0.0006389885   -0.0000767611    0.0001259518

Difference to rotation invariance:
           :    0.0034424567    0.0044215025   -0.0076619904

Norm of the cartesian gradient     ...    0.1210590512
RMS gradient                       ...    0.0077184432
MAX gradient                       ...    0.0641728136

-------
TIMINGS
-------

Total SCF gradient time            ...      108.980 sec

One electron gradient       ....       2.026 sec  (  1.9%)
RI-J Coulomb gradient       ....       7.676 sec  (  7.0%)
COSX gradient               ....      69.752 sec  ( 64.0%)
XC gradient                 ....      11.220 sec  ( 10.3%)
CPCM gradient               ....       3.491 sec  (  3.2%)
   A-Matrix (El+Nuc)        ....       0.833 sec  (  0.8%)
   Potential                ....       2.659 sec  (  2.4%)

Maximum memory used throughout the entire SCFGRAD-calculation: 358.4 MB
------------------------------------------------------------------------------
                         ORCA GEOMETRY RELAXATION STEP
------------------------------------------------------------------------------

Reading the OPT-File                    .... done
Getting information on internals        .... done
Copying old internal coords+grads       .... done
Making the new internal coordinates     .... (new redundants).... done
Validating the new internal coordinates .... (new redundants).... done
Calculating the B-matrix                .... done
Calculating the G,G- and P matrices     .... done
Transforming gradient to internals      .... done
Projecting the internal gradient        .... done
Number of atoms                         ....  82
Number of internal coordinates          .... 433
Current Energy                          .... -1805.024662242 Eh
Current gradient norm                   ....     0.121059051 Eh/bohr
Maximum allowed component of the step   ....  0.150
Current trust radius                    ....  0.300
Evaluating the initial hessian          ....  (Almloef) done
Projecting the Hessian                  .... done
Forming the augmented Hessian           .... done
Diagonalizing the augmented Hessian     .... done
Last element of RFO vector              ....  0.954967424
Lowest eigenvalues of augmented Hessian:
 -0.025104870  0.000180889  0.000413376  0.000945946  0.001767600
Length of the computed step             ....  0.310702393
Warning: the length of the step is outside the trust region - taking restricted step instead
The input lambda is                     ....    -0.025105
   iter:   1  x=   -0.027912  g=    2.328440 f(x)=     0.006536
   iter:   2  x=   -0.028208  g=    1.938376 f(x)=     0.000575
   iter:   3  x=   -0.028211  g=    1.903470 f(x)=     0.000005
   iter:   4  x=   -0.028211  g=    1.903153 f(x)=     0.000000
   iter:   5  x=   -0.028211  g=    1.903153 f(x)=     0.000000
The output lambda is                    ....    -0.028211 (5 iterations)
The final length of the internal step   ....  0.300000000
Converting the step to cartesian space:
 Initial RMS(Int)=    0.0144170799
Transforming coordinates:
 Iter   0:  RMS(Cart)=    0.1161289367 RMS(Int)=    0.8530859370
 Iter   1:  RMS(Cart)=    0.0085182496 RMS(Int)=    0.0019362445
 Iter   2:  RMS(Cart)=    0.0004456744 RMS(Int)=    0.0001243638
 Iter   3:  RMS(Cart)=    0.0000600053 RMS(Int)=    0.0000093356
 Iter   4:  RMS(Cart)=    0.0000047763 RMS(Int)=    0.0000012812
 Iter   5:  RMS(Cart)=    0.0000004343 RMS(Int)=    0.0000000713
 Iter   6:  RMS(Cart)=    0.0000000519 RMS(Int)=    0.0000000116
done
Storing new coordinates                 .... done

                                .--------------------.
          ----------------------|Geometry convergence|-------------------------
          Item                value                   Tolerance       Converged
          ---------------------------------------------------------------------
          RMS gradient        0.0052680619            0.0001000000      NO
          MAX gradient        0.0504894085            0.0003000000      NO
          RMS step            0.0144170799            0.0020000000      NO
          MAX step            0.0892459928            0.0040000000      NO
          ........................................................
          Max(Bonds)      0.0472      Max(Angles)    3.03
          Max(Dihed)        2.82      Max(Improp)    0.00
          ---------------------------------------------------------------------

The optimization has not yet converged - more geometry cycles are needed


    ---------------------------------------------------------------------------
                         Redundant Internal Coordinates
                            (Angstroem and degrees)

        Definition                    Value    dE/dq     Step     New-Value
    ----------------------------------------------------------------------------
     1. B(C   4,O   0)                1.3498 -0.021039  0.0165    1.3663   
     2. B(C   4,N   2)                1.2919  0.050489 -0.0324    1.2595   
     3. B(C   5,C   4)                1.5607  0.023275 -0.0342    1.5265   
     4. B(C   5,N   3)                1.4869  0.021453 -0.0271    1.4598   
     5. B(H   6,C   5)                1.0896  0.000577 -0.0008    1.0888   
     6. B(C   7,C   5)                1.5248  0.008138 -0.0105    1.5143   
     7. B(C   8,C   7)                1.4046  0.013179 -0.0114    1.3932   
     8. B(H   9,C   8)                1.0886  0.002466 -0.0033    1.0852   
     9. B(C  10,C   8)                1.3958  0.007012 -0.0058    1.3900   
    10. B(H  11,C  10)                1.0870  0.001894 -0.0026    1.0844   
    11. B(C  12,C  10)                1.3933  0.006672 -0.0053    1.3880   
    12. B(H  13,C  12)                1.0868  0.001620 -0.0022    1.0846   
    13. B(C  14,C  12)                1.3932  0.004124 -0.0032    1.3899   
    14. B(H  15,C  14)                1.0868  0.001846 -0.0025    1.0843   
    15. B(C  16,C   7)                1.4049  0.013154 -0.0114    1.3935   
    16. B(C  16,C  14)                1.3953  0.009027 -0.0075    1.3879   
    17. B(H  17,C  16)                1.0892  0.003176 -0.0043    1.0849   
    18. B(C  18,N   2)                1.4670  0.001011 -0.0019    1.4651   
    19. B(C  19,C  18)                1.5323  0.004740 -0.0063    1.5260   
    20. B(H  20,C  19)                1.0936  0.001035 -0.0014    1.0922   
    21. B(H  21,C  19)                1.0960  0.002334 -0.0032    1.0928   
    22. B(H  22,C  19)                1.0959  0.002485 -0.0029    1.0930   
    23. B(C  23,C  18)                1.5324  0.005127 -0.0068    1.5255   
    24. B(H  24,C  23)                1.0960  0.001907 -0.0027    1.0934   
    25. B(H  25,C  23)                1.0960  0.002373 -0.0033    1.0927   
    26. B(H  26,C  23)                1.0934  0.001091 -0.0015    1.0919   
    27. B(C  27,C  18)                1.5407  0.007689 -0.0105    1.5301   
    28. B(H  28,C  27)                1.0957  0.002228 -0.0031    1.0926   
    29. B(H  29,C  27)                1.0965  0.001952 -0.0027    1.0938   
    30. B(H  30,C  27)                1.0962  0.002192 -0.0030    1.0931   
    31. B(C  31,N   3)                1.4027  0.013395 -0.0127    1.3900   
    32. B(C  32,C  31)                1.4269  0.010364 -0.0099    1.4170   
    33. B(C  33,C  32)                1.4189  0.022365 -0.0203    1.3986   
    34. B(H  34,C  33)                1.0855  0.002423 -0.0033    1.0822   
    35. B(C  35,C  33)                1.3946  0.005578 -0.0045    1.3901   
    36. B(H  36,C  35)                1.0861  0.001106 -0.0015    1.0846   
    37. B(C  37,C  35)                1.3799 -0.003222  0.0028    1.3826   
    38. B(H  38,C  37)                1.0855  0.000870 -0.0012    1.0844   
    39. B(C  39,C  37)                1.3925  0.008328 -0.0066    1.3858   
    40. B(C  39,C  31)                1.4118  0.011872 -0.0105    1.4013   
    41. B(H  40,C  39)                1.0849  0.000493 -0.0007    1.0842   
    42. B(C  41,C  32)                1.5570  0.016144 -0.0233    1.5338   
    43. B(C  42,C  41)                1.5428  0.006965 -0.0096    1.5332   
    44. B(H  43,C  42)                1.0916 -0.001101  0.0015    1.0931   
    45. B(H  43,H  30)                2.5872  0.000323 -0.0054    2.5818   
    46. B(H  44,C  42)                1.0962  0.001528 -0.0021    1.0941   
    47. B(H  45,C  42)                1.0966  0.002850 -0.0040    1.0926   
    48. B(C  46,C  41)                1.5573  0.014689 -0.0212    1.5361   
    49. B(H  47,C  46)                1.0961  0.001849 -0.0026    1.0935   
    50. B(H  48,C  46)                1.0972  0.003591 -0.0050    1.0922   
    51. B(H  49,C  46)                1.0964  0.001764 -0.0025    1.0940   
    52. B(C  50,C  41)                1.5489  0.007890 -0.0111    1.5379   
    53. B(H  51,C  50)                1.0913  0.001058 -0.0014    1.0898   
    54. B(H  52,C  50)                1.0963  0.001927 -0.0027    1.0936   
    55. B(H  53,C  50)                1.0972  0.002684 -0.0037    1.0934   
    56. B(C  54,O   1)                1.2226  0.029152 -0.0148    1.2078   
    57. B(C  54,O   0)                1.3496 -0.000225 -0.0002    1.3493   
    58. B(C  55,C  54)                1.4861  0.008761 -0.0099    1.4762   
    59. B(C  56,C  55)                1.4018  0.008519 -0.0072    1.3945   
    60. B(H  57,C  56)                1.0876  0.003088 -0.0042    1.0834   
    61. B(C  58,C  56)                1.3965  0.011380 -0.0094    1.3871   
    62. B(H  59,C  58)                1.0877  0.002852 -0.0039    1.0838   
    63. B(C  60,C  58)                1.3946  0.005596 -0.0046    1.3901   
    64. B(H  61,C  60)                1.0877  0.002388 -0.0032    1.0845   
    65. B(C  62,C  60)                1.3944  0.005016 -0.0041    1.3903   
    66. B(H  63,C  62)                1.0875  0.002737 -0.0037    1.0838   
    67. B(C  64,C  62)                1.3960  0.011530 -0.0095    1.3864   
    68. B(C  64,C  55)                1.4013  0.007980 -0.0068    1.3945   
    69. B(H  65,C  64)                1.0882  0.003197 -0.0043    1.0838   
    70. B(H  66,N   3)                1.0205  0.005337 -0.0064    1.0141   
    71. B(O  67,H  22)                3.0449  0.000975 -0.0065    3.0384   
    72. B(C  68,O  67)                1.2182  0.008875 -0.0040    1.2141   
    73. B(C  69,C  68)                1.4823  0.004286 -0.0048    1.4775   
    74. B(C  70,C  69)                1.4002  0.008118 -0.0069    1.3934   
    75. B(H  71,H  45)                2.6062  0.001451 -0.0272    2.5790   
    76. B(H  71,C  70)                1.0878  0.003795 -0.0051    1.0826   
    77. B(C  72,C  70)                1.3959  0.011091 -0.0092    1.3867   
    78. B(H  73,C  72)                1.0869  0.002174 -0.0029    1.0839   
    79. B(C  74,C  72)                1.3946  0.005801 -0.0048    1.3899   
    80. B(H  75,C  74)                1.0871  0.001915 -0.0026    1.0845   
    81. B(C  76,C  74)                1.3951  0.006023 -0.0049    1.3902   
    82. B(H  77,C  76)                1.0869  0.002206 -0.0030    1.0839   
    83. B(C  78,C  76)                1.3967  0.010901 -0.0090    1.3877   
    84. B(C  78,C  69)                1.4004  0.007474 -0.0063    1.3941   
    85. B(H  79,H  38)                3.8781  0.001182 -0.0191    3.8590   
    86. B(H  79,C  78)                1.0868  0.002897 -0.0039    1.0828   
    87. B(O  80,C  68)                1.3464  0.009478 -0.0071    1.3394   
    88. B(H  81,O   1)                1.6632 -0.006480  0.0472    1.7104   
    89. B(H  81,O  80)                0.9910  0.000152 -0.0006    0.9904   
    90. A(C   4,O   0,C  54)          118.80 -0.027147    3.03    121.84   
    91. A(C  54,O   1,H  81)          159.42 -0.002175   -0.19    159.22   
    92. A(C   4,N   2,C  18)          123.87  0.005401   -0.75    123.11   
    93. A(C  31,N   3,H  66)          111.23 -0.007182    1.35    112.59   
    94. A(C   5,N   3,H  66)          106.37 -0.006701    1.30    107.68   
    95. A(C   5,N   3,C  31)          121.55  0.017752   -2.39    119.15   
    96. A(O   0,C   4,N   2)          121.68 -0.000412    0.10    121.78   
    97. A(N   2,C   4,C   5)          119.28 -0.003724    0.47    119.75   
    98. A(O   0,C   4,C   5)          118.65  0.004270   -0.66    117.99   
    99. A(C   4,C   5,C   7)          110.05  0.003136   -0.70    109.35   
   100. A(N   3,C   5,C   7)          109.61 -0.010039    2.17    111.78   
   101. A(C   4,C   5,H   6)          107.90 -0.003393    0.16    108.06   
   102. A(H   6,C   5,C   7)          111.45  0.005252   -1.28    110.17   
   103. A(N   3,C   5,C   4)          108.65  0.005891   -0.89    107.76   
   104. A(N   3,C   5,H   6)          109.13 -0.000657    0.50    109.63   
   105. A(C   5,C   7,C   8)          120.49  0.000844   -0.08    120.41   
   106. A(C   8,C   7,C  16)          118.58 -0.003649    0.42    119.00   
   107. A(C   5,C   7,C  16)          120.90  0.002807   -0.35    120.56   
   108. A(C   7,C   8,C  10)          120.63  0.000346   -0.07    120.57   
   109. A(C   7,C   8,H   9)          120.44  0.002091   -0.31    120.13   
   110. A(H   9,C   8,C  10)          118.93 -0.002437    0.37    119.30   
   111. A(H  11,C  10,C  12)          119.95 -0.000920    0.12    120.07   
   112. A(C   8,C  10,H  11)          119.98  0.000234   -0.06    119.92   
   113. A(C   8,C  10,C  12)          120.07  0.000685   -0.06    120.01   
   114. A(C  10,C  12,H  13)          120.04 -0.000845    0.08    120.12   
   115. A(H  13,C  12,C  14)          119.96 -0.001065    0.12    120.08   
   116. A(C  10,C  12,C  14)          120.00  0.001908   -0.20    119.80   
   117. A(H  15,C  14,C  16)          119.85  0.000526   -0.09    119.77   
   118. A(C  12,C  14,C  16)          120.03 -0.000387    0.08    120.11   
   119. A(C  12,C  14,H  15)          120.11 -0.000141    0.01    120.12   
   120. A(C  14,C  16,H  17)          119.37 -0.001688    0.26    119.63   
   121. A(C   7,C  16,H  17)          119.94  0.000590   -0.08    119.86   
   122. A(C   7,C  16,C  14)          120.68  0.001095   -0.17    120.51   
   123. A(N   2,C  18,C  19)          111.58 -0.000377   -0.27    111.31   
   124. A(C  19,C  18,C  27)          108.22 -0.000358    0.38    108.59   
   125. A(N   2,C  18,C  27)          105.30 -0.000879    0.53    105.83   
   126. A(C  23,C  18,C  27)          108.20 -0.001160    0.41    108.62   
   127. A(C  19,C  18,C  23)          111.96  0.001224   -0.44    111.52   
   128. A(N   2,C  18,C  23)          111.25  0.001326   -0.49    110.77   
   129. A(C  18,C  19,H  21)          110.98  0.003363   -0.60    110.37   
   130. A(C  18,C  19,H  22)          111.08  0.001304   -0.29    110.79   
   131. A(C  18,C  19,H  20)          112.40  0.000719   -0.06    112.34   
   132. A(H  21,C  19,H  22)          107.88 -0.001539    0.14    108.02   
   133. A(H  20,C  19,H  22)          107.39 -0.001799    0.41    107.79   
   134. A(H  20,C  19,H  21)          106.88 -0.002422    0.47    107.35   
   135. A(H  25,C  23,H  26)          106.91 -0.002469    0.47    107.38   
   136. A(H  24,C  23,H  26)          107.35 -0.001757    0.42    107.77   
   137. A(C  18,C  23,H  26)          112.35  0.000859   -0.08    112.27   
   138. A(H  24,C  23,H  25)          107.92 -0.001692    0.13    108.05   
   139. A(C  18,C  23,H  25)          111.02  0.003334   -0.62    110.40   
   140. A(C  18,C  23,H  24)          111.07  0.001338   -0.25    110.82   
   141. A(H  29,C  27,H  30)          107.17 -0.001844    0.43    107.59   
   142. A(H  28,C  27,H  30)          107.82 -0.001548    0.21    108.04   
   143. A(C  18,C  27,H  30)          111.11  0.001169   -0.18    110.93   
   144. A(H  28,C  27,H  29)          107.95 -0.001686    0.24    108.20   
   145. A(C  18,C  27,H  29)          111.12  0.001345   -0.21    110.92   
   146. A(C  18,C  27,H  28)          111.48  0.002254   -0.43    111.04   
   147. A(N   3,C  31,C  39)          119.72  0.004497   -0.50    119.21   
   148. A(N   3,C  31,C  32)          121.69  0.000604    0.00    121.69   
   149. A(C  32,C  31,C  39)          118.28 -0.005256    0.70    118.98   
   150. A(C  31,C  32,C  33)          117.26 -0.001311    0.10    117.36   
   151. A(C  33,C  32,C  41)          118.54 -0.000698    0.14    118.67   
   152. A(C  31,C  32,C  41)          124.20  0.002008   -0.24    123.96   
   153. A(H  34,C  33,C  35)          115.78 -0.005553    0.85    116.64   
   154. A(C  32,C  33,C  35)          122.67 -0.001195    0.15    122.83   
   155. A(C  32,C  33,H  34)          121.54  0.006748   -1.01    120.54   
   156. A(H  36,C  35,C  37)          120.35 -0.002475    0.31    120.66   
   157. A(C  33,C  35,C  37)          119.54  0.002570   -0.27    119.27   
   158. A(C  33,C  35,H  36)          120.11 -0.000096   -0.04    120.06   
   159. A(C  35,C  37,H  38)          120.51 -0.001652    0.20    120.71   
   160. A(H  38,C  37,C  39)          120.16  0.000991   -0.20    119.95   
   161. A(C  35,C  37,C  39)          119.34  0.000661    0.00    119.34   
   162. A(C  37,C  39,H  40)          116.69 -0.007098    1.01    117.70   
   163. A(C  31,C  39,H  40)          120.78  0.002702   -0.46    120.32   
   164. A(C  31,C  39,C  37)          122.53  0.004396   -0.55    121.99   
   165. A(C  46,C  41,C  50)          104.40 -0.003973    1.18    105.59   
   166. A(C  42,C  41,C  50)          110.72  0.002633   -0.23    110.49   
   167. A(C  32,C  41,C  50)          112.50 -0.000074   -0.20    112.30   
   168. A(C  42,C  41,C  46)          105.86 -0.002001    0.79    106.65   
   169. A(C  32,C  41,C  46)          113.42  0.005539   -1.79    111.63   
   170. A(C  32,C  41,C  42)          109.65 -0.002141    0.31    109.97   
   171. A(H  44,C  42,H  45)          107.48 -0.001704    0.17    107.65   
   172. A(H  43,C  42,H  45)          106.62 -0.002415    0.54    107.16   
   173. A(C  41,C  42,H  45)          110.85  0.002510   -0.43    110.43   
   174. A(H  43,C  42,H  44)          107.24 -0.001526    0.26    107.50   
   175. A(C  41,C  42,H  44)          111.06  0.001878   -0.38    110.67   
   176. A(C  41,C  42,H  43)          113.29  0.000852   -0.09    113.20   
   177. A(H  48,C  46,H  49)          107.29 -0.002775    0.39    107.69   
   178. A(H  47,C  46,H  49)          108.51  0.000597   -0.06    108.45   
   179. A(C  41,C  46,H  49)          111.45 -0.001217    0.17    111.62   
   180. A(H  47,C  46,H  48)          105.94 -0.003893    0.72    106.66   
   181. A(C  41,C  46,H  48)          111.23  0.007263   -1.25    109.98   
   182. A(C  41,C  46,H  47)          112.14 -0.000298    0.08    112.23   
   183. A(H  52,C  50,H  53)          107.43 -0.002092    0.23    107.66   
   184. A(H  51,C  50,H  53)          105.01 -0.003725    0.79    105.80   
   185. A(C  41,C  50,H  53)          111.15  0.005535   -0.92    110.23   
   186. A(H  51,C  50,H  52)          107.95  0.000198   -0.05    107.90   
   187. A(C  41,C  50,H  52)          110.98 -0.000307   -0.03    110.95   
   188. A(C  41,C  50,H  51)          113.95  0.000004    0.05    114.00   
   189. A(O   1,C  54,C  55)          122.66 -0.007763    1.00    123.66   
   190. A(O   0,C  54,C  55)          109.41 -0.012179    1.66    111.07   
   191. A(O   0,C  54,O   1)          127.87  0.019889   -2.63    125.24   
   192. A(C  56,C  55,C  64)          119.60 -0.003044    0.38    119.97   
   193. A(C  54,C  55,C  64)          118.33 -0.000345    0.06    118.38   
   194. A(C  54,C  55,C  56)          122.06  0.003388   -0.43    121.63   
   195. A(H  57,C  56,C  58)          118.78 -0.003182    0.47    119.25   
   196. A(C  55,C  56,C  58)          120.02  0.001299   -0.18    119.84   
   197. A(C  55,C  56,H  57)          121.20  0.001885   -0.29    120.90   
   198. A(H  59,C  58,C  60)          119.93 -0.000945    0.13    120.06   
   199. A(C  56,C  58,C  60)          120.10  0.000275   -0.03    120.07   
   200. A(C  56,C  58,H  59)          119.97  0.000668   -0.11    119.86   
   201. A(H  61,C  60,C  62)          119.94  0.000137   -0.03    119.92   
   202. A(C  58,C  60,C  62)          120.13 -0.000286    0.06    120.18   
   203. A(C  58,C  60,H  61)          119.93  0.000149   -0.03    119.90   
   204. A(H  63,C  62,C  64)          120.02  0.000464   -0.08    119.94   
   205. A(C  60,C  62,C  64)          120.01  0.000517   -0.06    119.95   
   206. A(C  60,C  62,H  63)          119.97 -0.000980    0.14    120.11   
   207. A(C  62,C  64,H  65)          119.31 -0.003014    0.44    119.75   
   208. A(C  55,C  64,H  65)          120.54  0.001778   -0.28    120.27   
   209. A(C  55,C  64,C  62)          120.15  0.001237   -0.17    119.98   
   210. A(O  67,C  68,C  69)          125.63  0.008557   -1.03    124.60   
   211. A(C  69,C  68,O  80)          112.72 -0.003581    0.47    113.19   
   212. A(O  67,C  68,O  80)          121.65 -0.004981    0.56    122.21   
   213. A(C  68,C  69,C  70)          118.23  0.000483   -0.06    118.17   
   214. A(C  70,C  69,C  78)          119.63 -0.001689    0.20    119.83   
   215. A(C  68,C  69,C  78)          122.14  0.001207   -0.15    122.00   
   216. A(H  71,C  70,C  72)          119.67 -0.002350    0.36    120.03   
   217. A(C  69,C  70,C  72)          120.19  0.000117   -0.02    120.17   
   218. A(C  69,C  70,H  71)          120.13  0.002230   -0.33    119.80   
   219. A(H  73,C  72,C  74)          120.14 -0.000629    0.09    120.22   
   220. A(C  70,C  72,C  74)          119.97  0.000716   -0.09    119.88   
   221. A(C  70,C  72,H  73)          119.89 -0.000089    0.01    119.89   
   222. A(H  75,C  74,C  76)          119.96  0.000135   -0.02    119.94   
   223. A(C  72,C  74,C  76)          120.11 -0.000155    0.03    120.14   
   224. A(C  72,C  74,H  75)          119.93  0.000018   -0.01    119.92   
   225. A(H  77,C  76,C  78)          119.91  0.000583   -0.09    119.82   
   226. A(C  74,C  76,C  78)          120.07 -0.000122    0.02    120.09   
   227. A(C  74,C  76,H  77)          120.02 -0.000461    0.07    120.09   
   228. A(C  76,C  78,H  79)          119.36 -0.001911    0.28    119.64   
   229. A(C  69,C  78,H  79)          120.60  0.000776   -0.12    120.47   
   230. A(C  69,C  78,C  76)          120.04  0.001134   -0.15    119.89   
   231. A(C  68,O  80,H  81)          104.51 -0.020541    2.78    107.29   
   232. A(O   1,H  81,O  80)          163.60 -0.003075    0.48    164.08   
   233. D(C   5,C   4,N   2,C  18)    177.39  0.001793   -0.28    177.11   
   234. D(C   5,C   4,O   0,C  54)     43.23 -0.001049    1.78     45.01   
   235. D(O   0,C   4,N   2,C  18)      4.66  0.000241    0.55      5.21   
   236. D(N   2,C   4,O   0,C  54)   -144.00 -0.000067    1.04   -142.96   
   237. D(C   7,C   5,C   4,N   2)   -120.17  0.004476   -1.94   -122.11   
   238. D(H   6,C   5,N   3,C  31)     21.21 -0.000355   -0.14     21.07   
   239. D(N   3,C   5,C   4,N   2)     -0.16 -0.002280   -0.25     -0.41   
   240. D(N   3,C   5,C   4,O   0)    172.79 -0.001095   -1.00    171.79   
   241. D(C   4,C   5,N   3,H  66)     10.05  0.000490   -1.40      8.66   
   242. D(C   4,C   5,N   3,C  31)    138.61 -0.001453   -0.16    138.45   
   243. D(H   6,C   5,N   3,H  66)   -107.35  0.001588   -1.37   -108.73   
   244. D(H   6,C   5,C   4,O   0)    -69.02 -0.000539   -0.80    -69.82   
   245. D(H   6,C   5,C   4,N   2)    118.03 -0.001724   -0.05    117.98   
   246. D(C   7,C   5,C   4,O   0)     52.78  0.005661   -2.69     50.10   
   247. D(C   7,C   5,N   3,H  66)    130.34  0.001891   -1.49    128.85   
   248. D(C   7,C   5,N   3,C  31)   -101.10 -0.000052   -0.26   -101.36   
   249. D(C  16,C   7,C   5,H   6)   -172.99  0.001906   -1.00   -173.98   
   250. D(C  16,C   7,C   5,C   4)     67.35  0.000704    0.08     67.43   
   251. D(C  16,C   7,C   5,N   3)    -52.08 -0.002242    0.26    -51.82   
   252. D(C   8,C   7,C   5,C   4)   -110.64  0.000725    0.13   -110.51   
   253. D(C   8,C   7,C   5,N   3)    129.93 -0.002222    0.30    130.24   
   254. D(C   8,C   7,C   5,H   6)      9.02  0.001927   -0.95      8.07   
   255. D(C  10,C   8,C   7,C  16)     -0.40 -0.000408    0.43      0.04   
   256. D(C  10,C   8,C   7,C   5)    177.64 -0.000302    0.37    178.01   
   257. D(H   9,C   8,C   7,C  16)    179.42 -0.000303    0.31    179.73   
   258. D(H   9,C   8,C   7,C   5)     -2.55 -0.000198    0.25     -2.30   
   259. D(C  12,C  10,C   8,H   9)   -179.65  0.000170   -0.17   -179.82   
   260. D(H  11,C  10,C   8,H   9)     -0.05  0.000007   -0.00     -0.05   
   261. D(H  11,C  10,C   8,C   7)    179.77  0.000117   -0.12    179.65   
   262. D(C  12,C  10,C   8,C   7)      0.17  0.000281   -0.29     -0.12   
   263. D(H  13,C  12,C  10,C   8)    179.53 -0.000282    0.30    179.82   
   264. D(C  14,C  12,C  10,C   8)      0.18 -0.000000    0.00      0.18   
   265. D(C  14,C  12,C  10,H  11)   -179.43  0.000159   -0.16   -179.59   
   266. D(H  13,C  12,C  10,H  11)     -0.08 -0.000122    0.13      0.05   
   267. D(C  16,C  14,C  12,H  13)   -179.63  0.000164   -0.17   -179.80   
   268. D(C  16,C  14,C  12,C  10)     -0.28 -0.000116    0.12     -0.16   
   269. D(H  15,C  14,C  12,C  10)    179.15 -0.000367    0.39    179.54   
   270. D(H  15,C  14,C  12,H  13)     -0.20 -0.000087    0.09     -0.10   
   271. D(H  17,C  16,C  14,H  15)     -0.24 -0.000043    0.06     -0.18   
   272. D(H  17,C  16,C  14,C  12)    179.20 -0.000297    0.33    179.52   
   273. D(C   7,C  16,C  14,H  15)   -179.39  0.000210   -0.23   -179.62   
   274. D(C   7,C  16,C  14,C  12)      0.04 -0.000044    0.04      0.08   
   275. D(H  17,C  16,C   7,C   8)   -178.86  0.000566   -0.60   -179.46   
   276. D(H  17,C  16,C   7,C   5)      3.11  0.000500   -0.54      2.57   
   277. D(C  14,C  16,C   7,C   8)      0.29  0.000293   -0.31     -0.02   
   278. D(C  14,C  16,C   7,C   5)   -177.74  0.000227   -0.25   -177.99   
   279. D(C  19,C  18,N   2,C   4)     60.77  0.001041   -0.56     60.21   
   280. D(C  27,C  18,N   2,C   4)    177.94 -0.000092    0.06    178.00   
   281. D(C  23,C  18,N   2,C   4)    -65.06 -0.001304    0.60    -64.46   
   282. D(H  22,C  19,C  18,C  27)    -64.92 -0.000757    0.39    -64.53   
   283. D(H  22,C  19,C  18,C  23)    175.92  0.000171   -0.10    175.82   
   284. D(H  22,C  19,C  18,N   2)     50.48 -0.002241    1.09     51.58   
   285. D(H  21,C  19,C  18,C  23)    -64.06  0.001340   -0.52    -64.58   
   286. D(H  21,C  19,C  18,C  27)     55.10  0.000412   -0.03     55.07   
   287. D(H  21,C  19,C  18,N   2)    170.50 -0.001071    0.67    171.17   
   288. D(H  20,C  19,C  18,C  27)    174.73  0.000138    0.11    174.84   
   289. D(H  20,C  19,C  18,C  23)     55.57  0.001065   -0.38     55.19   
   290. D(H  20,C  19,C  18,N   2)    -69.87 -0.001346    0.81    -69.05   
   291. D(H  25,C  23,C  18,C  19)     63.92 -0.000975    0.57     64.49   
   292. D(H  25,C  23,C  18,N   2)   -170.46  0.000493   -0.50   -170.96   
   293. D(H  24,C  23,C  18,C  27)     64.83  0.000465   -0.31     64.52   
   294. D(H  24,C  23,C  18,C  19)   -176.00  0.000010    0.15   -175.84   
   295. D(H  24,C  23,C  18,N   2)    -50.38  0.001477   -0.92    -51.30   
   296. D(H  26,C  23,C  18,C  27)   -174.91 -0.000258   -0.01   -174.92   
   297. D(H  26,C  23,C  18,C  19)    -55.74 -0.000714    0.46    -55.28   
   298. D(H  26,C  23,C  18,N   2)     69.88  0.000754   -0.62     69.26   
   299. D(H  25,C  23,C  18,C  27)    -55.25 -0.000519    0.11    -55.14   
   300. D(H  30,C  27,C  18,C  23)   -179.90  0.000448   -0.25   -180.15   
   301. D(H  30,C  27,C  18,N   2)    -60.85  0.000951   -0.33    -61.18   
   302. D(H  29,C  27,C  18,C  23)    -60.67 -0.000216    0.03    -60.64   
   303. D(H  29,C  27,C  18,C  19)    177.82 -0.000799    0.09    177.92   
   304. D(H  29,C  27,C  18,N   2)     58.38  0.000287   -0.05     58.33   
   305. D(H  28,C  27,C  18,C  23)     59.80  0.000091   -0.10     59.70   
   306. D(H  30,C  27,C  18,C  19)     58.59 -0.000135   -0.18     58.41   
   307. D(H  28,C  27,C  18,C  19)    -61.71 -0.000492   -0.03    -61.74   
   308. D(H  28,C  27,C  18,N   2)    178.85  0.000594   -0.18    178.67   
   309. D(C  39,C  31,N   3,H  66)    156.34  0.001311   -1.64    154.69   
   310. D(C  39,C  31,N   3,C   5)     29.93  0.002297   -2.78     27.15   
   311. D(C  32,C  31,N   3,H  66)    -30.18 -0.000639    0.48    -29.70   
   312. D(C  32,C  31,N   3,C   5)   -156.58  0.000347   -0.66   -157.24   
   313. D(C  41,C  32,C  31,C  39)    173.81 -0.000765    1.21    175.01   
   314. D(C  41,C  32,C  31,N   3)      0.23  0.000550   -0.81     -0.58   
   315. D(C  33,C  32,C  31,C  39)     -7.10 -0.000826    1.30     -5.80   
   316. D(C  33,C  32,C  31,N   3)    179.32  0.000489   -0.72    178.61   
   317. D(C  35,C  33,C  32,C  41)   -177.06  0.000645   -0.58   -177.63   
   318. D(C  35,C  33,C  32,C  31)      3.79  0.000676   -0.66      3.13   
   319. D(H  34,C  33,C  32,C  41)      2.44  0.000607   -0.61      1.83   
   320. D(H  34,C  33,C  32,C  31)   -176.70  0.000638   -0.70   -177.40   
   321. D(C  37,C  35,C  33,H  34)   -178.66  0.000008    0.08   -178.57   
   322. D(C  37,C  35,C  33,C  32)      0.87  0.000028    0.04      0.91   
   323. D(H  36,C  35,C  33,H  34)      0.17 -0.000067    0.10      0.27   
   324. D(H  36,C  35,C  33,C  32)    179.70 -0.000047    0.05    179.76   
   325. D(C  39,C  37,C  35,H  36)    179.11  0.000153   -0.17    178.93   
   326. D(C  39,C  37,C  35,C  33)     -2.06  0.000106   -0.16     -2.23   
   327. D(H  38,C  37,C  35,H  36)     -0.88  0.000269   -0.22     -1.10   
   328. D(H  38,C  37,C  35,C  33)    177.95  0.000222   -0.21    177.74   
   329. D(H  40,C  39,C  37,H  38)     -1.60 -0.000894    0.92     -0.68   
   330. D(H  40,C  39,C  37,C  35)    178.42 -0.000778    0.87    179.29   
   331. D(C  31,C  39,C  37,H  38)    178.43 -0.001191    1.02    179.45   
   332. D(C  31,C  39,C  37,C  35)     -1.55 -0.001075    0.97     -0.58   
   333. D(H  40,C  39,C  31,C  32)   -173.73  0.001172   -1.44   -175.17   
   334. D(H  40,C  39,C  31,N   3)     -0.02 -0.000359    0.57      0.55   
   335. D(C  37,C  39,C  31,C  32)      6.25  0.001478   -1.55      4.70   
   336. D(C  37,C  39,C  31,N   3)    179.96 -0.000052    0.46    180.41   
   337. D(C  50,C  41,C  32,C  33)    131.88 -0.000524   -0.67    131.21   
   338. D(C  50,C  41,C  32,C  31)    -49.04 -0.000590   -0.58    -49.61   
   339. D(C  46,C  41,C  32,C  33)     13.66  0.000789   -0.81     12.85   
   340. D(C  46,C  41,C  32,C  31)   -167.26  0.000723   -0.71   -167.97   
   341. D(C  42,C  41,C  32,C  33)   -104.44  0.001249   -0.88   -105.32   
   342. D(C  42,C  41,C  32,C  31)     74.64  0.001183   -0.78     73.86   
   343. D(H  45,C  42,C  41,C  46)    -59.90 -0.003784    1.86    -58.04   
   344. D(H  45,C  42,C  41,C  32)     62.81  0.000456    0.36     63.17   
   345. D(H  44,C  42,C  41,C  50)    -53.06  0.001417   -0.15    -53.21   
   346. D(H  44,C  42,C  41,C  46)     59.52 -0.003047    1.54     61.06   
   347. D(H  44,C  42,C  41,C  32)   -177.78  0.001193    0.05   -177.73   
   348. D(H  43,C  42,C  41,C  50)     67.71  0.001410   -0.16     67.55   
   349. D(H  43,C  42,C  41,C  46)   -179.71 -0.003054    1.53   -178.18   
   350. D(H  45,C  42,C  41,C  50)   -172.48  0.000680    0.17   -172.30   
   351. D(H  43,C  42,C  41,C  32)    -57.01  0.001186    0.04    -56.97   
   352. D(H  49,C  46,C  41,C  32)     56.69 -0.000123    0.34     57.03   
   353. D(H  48,C  46,C  41,C  50)     53.57 -0.000005    0.60     54.17   
   354. D(H  48,C  46,C  41,C  42)    -63.35 -0.000320   -0.02    -63.36   
   355. D(H  48,C  46,C  41,C  32)    176.38  0.000438    0.11    176.49   
   356. D(H  47,C  46,C  41,C  50)    172.00 -0.000244    0.73    172.73   
   357. D(H  47,C  46,C  41,C  42)     55.08 -0.000559    0.11     55.20   
   358. D(H  49,C  46,C  41,C  42)    176.96 -0.000880    0.21    177.18   
   359. D(H  47,C  46,C  41,C  32)    -65.19  0.000198    0.24    -64.95   
   360. D(H  49,C  46,C  41,C  50)    -66.12 -0.000565    0.83    -65.29   
   361. D(H  53,C  50,C  41,C  46)    -44.44  0.002008   -0.91    -45.35   
   362. D(H  53,C  50,C  41,C  42)     69.06 -0.001221    0.52     69.58   
   363. D(H  53,C  50,C  41,C  32)   -167.85 -0.002109    0.62   -167.24   
   364. D(H  52,C  50,C  41,C  46)     75.05  0.002820   -1.25     73.80   
   365. D(H  52,C  50,C  41,C  42)   -171.45 -0.000408    0.18   -171.27   
   366. D(H  52,C  50,C  41,C  32)    -48.36 -0.001297    0.28    -48.09   
   367. D(H  51,C  50,C  41,C  46)   -162.85  0.002850   -1.30   -164.15   
   368. D(H  51,C  50,C  41,C  42)    -49.34 -0.000379    0.13    -49.21   
   369. D(H  51,C  50,C  41,C  32)     73.74 -0.001267    0.23     73.97   
   370. D(C  55,C  54,O   1,H  81)   -138.91  0.002803   -1.26   -140.17   
   371. D(O   0,C  54,O   1,H  81)     38.02  0.001027   -0.30     37.73   
   372. D(C  55,C  54,O   0,C   4)   -168.62  0.000016    0.30   -168.32   
   373. D(O   1,C  54,O   0,C   4)     14.11  0.001633   -0.57     13.55   
   374. D(C  64,C  55,C  54,O   1)     18.75  0.000416   -0.68     18.07   
   375. D(C  64,C  55,C  54,O   0)   -158.68  0.001016   -1.37   -160.05   
   376. D(C  56,C  55,C  54,O   1)   -159.81  0.000511   -0.75   -160.55   
   377. D(C  56,C  55,C  54,O   0)     22.76  0.001112   -1.44     21.32   
   378. D(C  58,C  56,C  55,C  64)      0.75  0.000330   -0.37      0.38   
   379. D(C  58,C  56,C  55,C  54)    179.29  0.000273   -0.31    178.98   
   380. D(H  57,C  56,C  55,C  64)   -178.47  0.000177   -0.18   -178.66   
   381. D(H  57,C  56,C  55,C  54)      0.07  0.000120   -0.12     -0.05   
   382. D(C  60,C  58,C  56,H  57)    178.99 -0.000229    0.25    179.24   
   383. D(C  60,C  58,C  56,C  55)     -0.25 -0.000417    0.43      0.19   
   384. D(H  59,C  58,C  56,H  57)     -0.74 -0.000075    0.09     -0.65   
   385. D(H  59,C  58,C  56,C  55)   -179.97 -0.000263    0.27   -179.70   
   386. D(C  62,C  60,C  58,H  59)    179.51 -0.000008    0.01    179.52   
   387. D(C  62,C  60,C  58,C  56)     -0.21  0.000141   -0.15     -0.36   
   388. D(H  61,C  60,C  58,H  59)     -0.25  0.000071   -0.07     -0.32   
   389. D(H  61,C  60,C  58,C  56)   -179.98  0.000220   -0.23   -180.21   
   390. D(C  64,C  62,C  60,H  61)    179.93  0.000111   -0.11    179.82   
   391. D(C  64,C  62,C  60,C  58)      0.17  0.000190   -0.20     -0.03   
   392. D(H  63,C  62,C  60,H  61)     -0.00  0.000048   -0.05     -0.05   
   393. D(H  63,C  62,C  60,C  58)   -179.77  0.000127   -0.13   -179.90   
   394. D(H  65,C  64,C  62,H  63)      0.05  0.000034   -0.03      0.02   
   395. D(H  65,C  64,C  62,C  60)   -179.88 -0.000028    0.03   -179.85   
   396. D(C  55,C  64,C  62,H  63)   -179.73 -0.000179    0.19   -179.54   
   397. D(C  55,C  64,C  62,C  60)      0.33 -0.000241    0.26      0.59   
   398. D(H  65,C  64,C  55,C  56)    179.43 -0.000205    0.25    179.68   
   399. D(H  65,C  64,C  55,C  54)      0.84 -0.000206    0.20      1.03   
   400. D(C  62,C  64,C  55,C  56)     -0.79  0.000000    0.02     -0.77   
   401. D(C  62,C  64,C  55,C  54)   -179.38 -0.000001   -0.03   -179.41   
   402. D(C  78,C  69,C  68,O  80)     -2.97 -0.000386    0.74     -2.22   
   403. D(C  78,C  69,C  68,O  67)    177.91 -0.000010    0.31    178.22   
   404. D(C  70,C  69,C  68,O  80)    176.74 -0.000214    0.48    177.22   
   405. D(C  70,C  69,C  68,O  67)     -2.38  0.000162    0.05     -2.33   
   406. D(C  72,C  70,C  69,C  78)      0.18 -0.000566    0.56      0.74   
   407. D(C  72,C  70,C  69,C  68)   -179.54 -0.000742    0.82   -178.72   
   408. D(H  71,C  70,C  69,C  78)    179.56 -0.000836    0.86    180.41   
   409. D(H  71,C  70,C  69,C  68)     -0.16 -0.001012    1.11      0.95   
   410. D(C  74,C  72,C  70,H  71)   -179.54  0.000469   -0.52   -180.06   
   411. D(C  74,C  72,C  70,C  69)     -0.16  0.000228   -0.23     -0.39   
   412. D(H  73,C  72,C  70,H  71)      0.14  0.000322   -0.36     -0.22   
   413. D(H  73,C  72,C  70,C  69)    179.53  0.000081   -0.07    179.46   
   414. D(C  76,C  74,C  72,H  73)   -179.64  0.000354   -0.37   -180.00   
   415. D(C  76,C  74,C  72,C  70)      0.05  0.000208   -0.21     -0.16   
   416. D(H  75,C  74,C  72,H  73)      0.17  0.000067   -0.08      0.09   
   417. D(H  75,C  74,C  72,C  70)    179.85 -0.000079    0.08    179.93   
   418. D(C  78,C  76,C  74,H  75)   -179.76 -0.000023    0.02   -179.73   
   419. D(C  78,C  76,C  74,C  72)      0.04 -0.000310    0.31      0.36   
   420. D(H  77,C  76,C  74,H  75)      0.00 -0.000038    0.02      0.03   
   421. D(H  77,C  76,C  74,C  72)    179.80 -0.000325    0.31    180.11   
   422. D(H  79,C  78,C  76,H  77)     -0.13 -0.000248    0.20      0.07   
   423. D(H  79,C  78,C  76,C  74)    179.62 -0.000265    0.21    179.83   
   424. D(C  69,C  78,C  76,H  77)   -179.79 -0.000010    0.02   -179.76   
   425. D(C  69,C  78,C  76,C  74)     -0.03 -0.000027    0.03     -0.00   
   426. D(H  79,C  78,C  69,C  70)   -179.73  0.000713   -0.64   -180.37   
   427. D(H  79,C  78,C  69,C  68)     -0.03  0.000893   -0.91     -0.94   
   428. D(C  76,C  78,C  69,C  70)     -0.08  0.000462   -0.46     -0.54   
   429. D(C  76,C  78,C  69,C  68)    179.62  0.000643   -0.73    178.90   
   430. D(H  81,O  80,C  68,C  69)   -175.01  0.000119    0.18   -174.83   
   431. D(H  81,O  80,C  68,O  67)      4.16 -0.000105    0.58      4.73   
   432. D(O   1,H  81,O  80,C  68)     85.43  0.000314    0.04     85.47   
   433. D(O  80,H  81,O   1,C  54)    -91.01  0.002576   -2.82    -93.83   
    ----------------------------------------------------------------------------

         *************************************************************
         *                GEOMETRY OPTIMIZATION CYCLE   2            *
         *************************************************************
---------------------------------
CARTESIAN COORDINATES (ANGSTROEM)
---------------------------------
  O      1.997493    4.014699    1.443412
  O      4.152143    3.417048    1.047225
  N      1.497194    4.624111    3.598506
  N      3.268282    6.534332    3.803803
  C      2.239104    4.724182    2.585759
  C      3.331214    5.790051    2.549638
  H      4.292814    5.285392    2.471706
  C      3.115293    6.689494    1.350695
  C      3.997937    6.652557    0.273424
  H      4.867750    6.004305    0.303783
  C      3.780168    7.446702   -0.846412
  H      4.476992    7.413909   -1.676657
  C      2.674510    8.284065   -0.899215
  H      2.504367    8.906663   -1.770896
  C      1.789639    8.328031    0.171751
  H      0.928217    8.985825    0.139268
  C      2.008987    7.534617    1.289129
  H      1.317543    7.580860    2.123849
  C      0.388786    3.670351    3.687694
  C      0.881840    2.232989    3.547639
  H      1.236124    2.012103    2.538386
  H      0.075013    1.530574    3.770833
  H      1.703534    2.035410    4.240812
  C     -0.688593    3.995195    2.657630
  H     -0.980931    5.046949    2.719661
  H     -1.578533    3.385667    2.832134
  H     -0.355881    3.801560    1.635792
  C     -0.203708    3.848825    5.087132
  H     -1.060221    3.187372    5.237825
  H     -0.536548    4.879177    5.241726
  H      0.538465    3.622308    5.857099
  C      4.451516    6.878302    4.447047
  C      4.489750    7.156492    5.835931
  C      5.733901    7.464006    6.395922
  H      5.829170    7.643770    7.458837
  C      6.895907    7.566555    5.639878
  H      7.836935    7.811479    6.120330
  C      6.831085    7.376899    4.271844
  H      7.716030    7.487272    3.654950
  C      5.618782    7.042935    3.689351
  H      5.595806    6.912059    2.613309
  C      3.259267    7.121446    6.750871
  C      2.842388    5.669327    7.012469
  H      2.635708    5.108961    6.096947
  H      1.941153    5.631798    7.631693
  H      3.632974    5.135729    7.545461
  C      3.554765    7.748297    8.121768
  H      4.297211    7.177414    8.686239
  H      2.646330    7.765765    8.727772
  H      3.910091    8.778498    8.025765
  C      2.080673    7.924133    6.175019
  H      1.579706    7.437684    5.338267
  H      2.406935    8.913492    5.842243
  H      1.312075    8.068086    6.939274
  C      3.000467    3.509644    0.695454
  C      2.502495    3.035131   -0.610681
  C      1.301195    3.497513   -1.147199
  H      0.696528    4.222121   -0.615173
  C      0.878870    3.042398   -2.387533
  H     -0.052248    3.405145   -2.807110
  C      1.649417    2.124742   -3.092148
  H      1.314880    1.768229   -4.060153
  C      2.849152    1.665289   -2.560715
  H      3.449812    0.951040   -3.111845
  C      3.279336    2.123483   -1.324902
  H      4.216324    1.764965   -0.914717
  H      2.617754    6.053333    4.415276
  O      4.575154    3.025125    4.161842
  C      5.748040    3.249457    3.942150
  C      6.756443    3.537100    4.983072
  C      6.332884    3.603292    6.308877
  H      5.291839    3.429997    6.550477
  C      7.239518    3.896819    7.316225
  H      6.903517    3.955895    8.345085
  C      8.575446    4.117524    7.002735
  H      9.284849    4.348291    7.789861
  C      9.004424    4.041260    5.682611
  H     10.046803    4.211708    5.439268
  C      8.098385    3.751657    4.672235
  H      8.439976    3.696771    3.646147
  O      6.251204    3.267324    2.700963
  H      5.492984    3.149724    2.074883

----------------------------
CARTESIAN COORDINATES (A.U.)
----------------------------
  NO LB      ZA    FRAG     MASS         X           Y           Z
   0 O     8.0000    0    15.999    3.774714    7.586681    2.727654
   1 O     8.0000    0    15.999    7.846413    6.457284    1.978968
   2 N     7.0000    0    14.007    2.829286    8.738304    6.800191
   3 N     7.0000    0    14.007    6.176158   12.348098    7.188146
   4 C     6.0000    0    12.011    4.231294    8.927411    4.886376
   5 C     6.0000    0    12.011    6.295081   10.941612    4.818117
   6 H     1.0000    0     1.008    8.112243    9.987944    4.670848
   7 C     6.0000    0    12.011    5.887050   12.641311    2.552444
   8 C     6.0000    0    12.011    7.555006   12.571510    0.516697
   9 H     1.0000    0     1.008    9.198715   11.346493    0.574067
  10 C     6.0000    0    12.011    7.143482   14.072228   -1.599488
  11 H     1.0000    0     1.008    8.460289   14.010258   -3.168423
  12 C     6.0000    0    12.011    5.054092   15.654615   -1.699270
  13 H     1.0000    0     1.008    4.732568   16.831153   -3.346509
  14 C     6.0000    0    12.011    3.381927   15.737698    0.324563
  15 H     1.0000    0     1.008    1.754076   16.980748    0.263178
  16 C     6.0000    0    12.011    3.796435   14.238363    2.436100
  17 H     1.0000    0     1.008    2.489795   14.325750    4.013493
  18 C     6.0000    0    12.011    0.734700    6.935958    6.968731
  19 C     6.0000    0    12.011    1.666437    4.219737    6.704066
  20 H     1.0000    0     1.008    2.335936    3.802323    4.796855
  21 H     1.0000    0     1.008    0.141753    2.892365    7.125842
  22 H     1.0000    0     1.008    3.219213    3.846368    8.013973
  23 C     6.0000    0    12.011   -1.301252    7.549825    5.022194
  24 H     1.0000    0     1.008   -1.853691    9.537352    5.139415
  25 H     1.0000    0     1.008   -2.982996    6.397983    5.351957
  26 H     1.0000    0     1.008   -0.672519    7.183908    3.091199
  27 C     6.0000    0    12.011   -0.384953    7.273225    9.613286
  28 H     1.0000    0     1.008   -2.003528    6.023261    9.898055
  29 H     1.0000    0     1.008   -1.013929    9.220309    9.905427
  30 H     1.0000    0     1.008    1.017551    6.845169   11.068312
  31 C     6.0000    0    12.011    8.412147   12.998107    8.403701
  32 C     6.0000    0    12.011    8.484399   13.523810   11.028311
  33 C     6.0000    0    12.011   10.835502   14.104928   12.086540
  34 H     1.0000    0     1.008   11.015535   14.444632   14.095159
  35 C     6.0000    0    12.011   13.031376   14.298717   10.657824
  36 H     1.0000    0     1.008   14.809660   14.761555   11.565748
  37 C     6.0000    0    12.011   12.908881   13.940319    8.072615
  38 H     1.0000    0     1.008   14.581184   14.148894    6.906854
  39 C     6.0000    0    12.011   10.617959   13.309218    6.971863
  40 H     1.0000    0     1.008   10.574540   13.061898    4.938438
  41 C     6.0000    0    12.011    6.159122   13.457583   12.757297
  42 C     6.0000    0    12.011    5.371335   10.713475   13.251646
  43 H     1.0000    0     1.008    4.980767    9.654537   11.521561
  44 H     1.0000    0     1.008    3.668247   10.642555   14.421809
  45 H     1.0000    0     1.008    6.865325    9.705122   14.258855
  46 C     6.0000    0    12.011    6.717532   14.642159   15.347918
  47 H     1.0000    0     1.008    8.120552   13.563347   16.414612
  48 H     1.0000    0     1.008    5.000838   14.675170   16.493100
  49 H     1.0000    0     1.008    7.389002   16.588958   15.166498
  50 C     6.0000    0    12.011    3.931902   14.974441   11.669095
  51 H     1.0000    0     1.008    2.985213   14.055186   10.087863
  52 H     1.0000    0     1.008    4.548447   16.844060   11.040239
  53 H     1.0000    0     1.008    2.479463   15.246473   13.113328
  54 C     6.0000    0    12.011    5.670060    6.632267    1.314217
  55 C     6.0000    0    12.011    4.729029    5.735567   -1.154019
  56 C     6.0000    0    12.011    2.458902    6.609341   -2.167892
  57 H     1.0000    0     1.008    1.316248    7.978652   -1.162509
  58 C     6.0000    0    12.011    1.660824    5.749298   -4.511784
  59 H     1.0000    0     1.008   -0.098735    6.434792   -5.304670
  60 C     6.0000    0    12.011    3.116946    4.015180   -5.843313
  61 H     1.0000    0     1.008    2.484763    3.341468   -7.672576
  62 C     6.0000    0    12.011    5.384117    3.146940   -4.839049
  63 H     1.0000    0     1.008    6.519199    1.797205   -5.880535
  64 C     6.0000    0    12.011    6.197048    4.012801   -2.503701
  65 H     1.0000    0     1.008    7.967697    3.335301   -1.728565
  66 H     1.0000    0     1.008    4.946838   11.439141    8.343662
  67 O     8.0000    0    15.999    8.645788    5.716658    7.864742
  68 C     6.0000    0    12.011   10.862222    6.140584    7.449583
  69 C     6.0000    0    12.011   12.767827    6.684150    9.416642
  70 C     6.0000    0    12.011   11.967417    6.809236   11.922051
  71 H     1.0000    0     1.008   10.000127    6.481756   12.378608
  72 C     6.0000    0    12.011   13.680707    7.363920   13.825661
  73 H     1.0000    0     1.008   13.045756    7.475558   15.769926
  74 C     6.0000    0    12.011   16.205245    7.780994   13.233252
  75 H     1.0000    0     1.008   17.545822    8.217079   14.720703
  76 C     6.0000    0    12.011   17.015896    7.636874   10.738579
  77 H     1.0000    0     1.008   18.985707    7.958974   10.278726
  78 C     6.0000    0    12.011   15.303730    7.089605    8.829245
  79 H     1.0000    0     1.008   15.949244    6.985885    6.890219
  80 O     8.0000    0    15.999   11.813065    6.174347    5.104081
  81 H     1.0000    0     1.008   10.380235    5.952117    3.920960

--------------------------------
INTERNAL COORDINATES (ANGSTROEM)
--------------------------------
 O      0   0   0     0.000000000000     0.00000000     0.00000000
 O      1   0   0     2.270829995139     0.00000000     0.00000000
 N      1   2   0     2.294801162139   116.14209706     0.00000000
 N      3   1   2     2.613013948075    96.90087555    56.64922560
 C      3   1   2     1.259405516112    30.39921970    48.95045278
 C      4   3   1     1.459741179319    65.73116236   355.53852396
 H      6   4   3     1.088774443662   109.62749988   242.82038714
 C      6   4   3     1.514292234491   111.79293588   120.36951849
 C      8   6   4     1.393175545580   120.40675938   130.23617172
 H      9   8   6     1.085231032416   120.13210578   357.70494712
 C      9   8   6     1.390008955602   120.56731599   178.00986054
 H     11   9   8     1.084410649238   119.92448500   179.64982594
 C     11   9   8     1.387963751040   120.00877281   359.88231812
 H     13  11   9     1.084621899574   120.12221916   179.82185710
 C     13  11   9     1.389927499181   119.79600082     0.18073682
 H     15  13  11     1.084340732229   120.12306158   179.53874487
 C     15  13  11     1.387858803069   120.10926821   359.83640599
 H     17  15  13     1.084892399688   119.62729865   179.52432539
 C      3   1   2     1.464984941077    92.82190012   233.32893910
 C     19   3   1     1.526016597763   111.29511628    62.85032938
 H     20  19   3     1.092198898694   112.34015037   290.94437993
 H     20  19   3     1.092782532754   110.37344520   171.17145359
 H     20  19   3     1.093026486476   110.79039505    51.57105487
 C     19   3   1     1.525549260838   110.76848834   298.18155882
 H     24  19   3     1.093387103973   110.81455782   308.70378600
 H     24  19   3     1.092689817079   110.39997296   189.03758942
 H     24  19   3     1.091945349446   112.26640285    69.26079573
 C     19   3   1     1.530140668910   105.82560897   180.64159923
 H     28  19   3     1.092630944575   111.04276202   178.67585396
 H     28  19   3     1.093758375342   110.91480134    58.33299352
 H     28  19   3     1.093151185427   110.92393900   298.82595139
 C      4   3   1     1.390008008882   142.58249256   248.68212361
 C     32   4   3     1.416986263527   121.67741678   290.16545626
 C     33  32   4     1.398593944248   117.36287195   178.59895447
 H     34  33  32     1.082210734851   120.53670375   182.60126011
 C     34  33  32     1.390099662711   122.82409654     3.13717938
 H     36  34  33     1.084599064350   120.06596672   179.75521025
 C     36  34  33     1.382637898782   119.26330192     0.90971316
 H     38  36  34     1.084374347739   120.70799531   177.73884934
 C     38  36  34     1.385824730782   119.33734995   357.76898582
 H     40  38  36     1.084215361154   117.69606162   179.28690432
 C     33  32   4     1.533764325061   123.95685210   359.41445407
 C     42  33  32     1.533255300211   109.97116482    73.85190619
 H     43  42  33     1.093118046502   113.20451641   303.02466513
 H     43  42  33     1.094107619192   110.67153446   182.26703552
 H     43  42  33     1.092626220254   110.42718741    63.16887340
 C     42  33  32     1.536105668367   111.63674214   192.02328403
 H     47  42  33     1.093508510777   112.22536177   295.04839522
 H     47  42  33     1.092154147160   109.98126339   176.48801519
 H     47  42  33     1.093978662031   111.62014991    57.02744329
 C     42  33  32     1.537853882928   112.30562777   310.38753682
 H     51  42  33     1.089840939004   114.00441025    73.96670145
 H     51  42  33     1.093626674717   110.94633861   311.91635216
 H     51  42  33     1.093412846078   110.22521503   192.76490691
 C      2   1   3     1.207756340187    29.05627768   170.83720354
 C     55   2   1     1.476186445335   123.69255303   182.12645981
 C     56  55   2     1.394549633852   121.62898882   199.45516635
 H     57  56  55     1.083388051041   120.90493387   359.94614339
 C     57  56  55     1.387053588443   119.83617744   178.98010741
 H     59  57  56     1.083795169990   119.86443450   180.30055003
 C     59  57  56     1.390077951268   120.07275365     0.18449308
 H     61  59  57     1.084458035797   119.89953687   179.79193656
 C     61  59  57     1.390281579913   120.18214873   359.63869946
 H     63  61  59     1.083830433504   120.10948612   180.10083391
 C     63  61  59     1.386446473586   119.95078748   359.97223896
 H     65  63  61     1.083849949882   119.75233902   180.14679630
 H      4   3   1     1.014123218296    42.76499841   187.47154323
 O      7   6   4     2.836385509948   114.49590301    73.69507494
 C     68   7   6     1.214187526455    80.85743401   199.60492286
 C     69  68   7     1.477543426775   124.59481361   121.34778753
 C     70  69  68     1.393392622619   118.17145500   357.66904177
 H     71  70  69     1.082671077630   119.80258069     0.95334416
 C     71  70  69     1.386683688647   120.16674897   181.27960172
 H     73  71  70     1.083946988485   119.89372800   179.45571256
 C     73  71  70     1.389852600456   119.88145702   359.61404966
 H     75  73  71     1.084468280776   119.92371094   179.92734128
 C     75  73  71     1.390167702399   120.13817373   359.83883396
 H     77  75  73     1.083892489272   120.08811452   180.11399129
 C     77  75  73     1.387672868382   120.09225742     0.35560884
 H     79  77  75     1.082845439574   119.64040777   179.82986717
 O     69  68   7     1.339416799904   122.20930773   301.84231139
 H     81  69  68     0.990305638070   107.25584975     4.73804324

---------------------------
INTERNAL COORDINATES (A.U.)
---------------------------
 O      0   0   0     0.000000000000     0.00000000     0.00000000
 O      1   0   0     4.291246787507     0.00000000     0.00000000
 N      1   2   0     4.336545728248   116.14209706     0.00000000
 N      3   1   2     4.937880745979    96.90087555    56.64922560
 C      3   1   2     2.379931517002    30.39921970    48.95045278
 C      4   3   1     2.758511055321    65.73116236   355.53852396
 H      6   4   3     2.057485520134   109.62749988   242.82038714
 C      6   4   3     2.861597609911   111.79293588   120.36951849
 C      8   6   4     2.632720237623   120.40675938   130.23617172
 H      9   8   6     2.050789443298   120.13210578   357.70494712
 C      9   8   6     2.626736249785   120.56731599   178.00986054
 H     11   9   8     2.049239143768   119.92448500   179.64982594
 C     11   9   8     2.622871373276   120.00877281   359.88231812
 H     13  11   9     2.049638349049   120.12221916   179.82185710
 C     13  11   9     2.626582319457   119.79600082     0.18073682
 H     15  13  11     2.049107019769   120.12306158   179.53874487
 C     15  13  11     2.622673050352   120.10926821   359.83640599
 H     17  15  13     2.050149520182   119.62729865   179.52432539
 C      3   1   2     2.768420328954    92.82190012   233.32893910
 C     19   3   1     2.883753445591   111.29511628    62.85032938
 H     20  19   3     2.063956802303   112.34015037   290.94437993
 H     20  19   3     2.065059710838   110.37344520   171.17145359
 H     20  19   3     2.065520716562   110.79039505    51.57105487
 C     19   3   1     2.882870306790   110.76848834   298.18155882
 H     24  19   3     2.066202184871   110.81455782   308.70378600
 H     24  19   3     2.064884503603   110.39997296   189.03758942
 H     24  19   3     2.063477663663   112.26640285    69.26079573
 C     19   3   1     2.891546810614   105.82560897   180.64159923
 H     28  19   3     2.064773250694   111.04276202   178.67585396
 H     28  19   3     2.066903786079   110.91480134    58.33299352
 H     28  19   3     2.065756363428   110.92393900   298.82595139
 C      4   3   1     2.626734460744   142.58249256   248.68212361
 C     32   4   3     2.677715973595   121.67741678   290.16545626
 C     33  32   4     2.642959527189   117.36287195   178.59895447
 H     34  33  32     2.045081908058   120.53670375   182.60126011
 C     34  33  32     2.626907661379   122.82409654     3.13717938
 H     36  34  33     2.049595196730   120.06596672   179.75521025
 C     36  34  33     2.612806971078   119.26330192     0.90971316
 H     38  36  34     2.049170543876   120.70799531   177.73884934
 C     38  36  34     2.618829210793   119.33734995   357.76898582
 H     40  38  36     2.048870102771   117.69606162   179.28690432
 C     33  32   4     2.898394528344   123.95685210   359.41445407
 C     42  33  32     2.897432610782   109.97116482    73.85190619
 H     43  42  33     2.065693739936   113.20451641   303.02466513
 H     43  42  33     2.067563761310   110.67153446   182.26703552
 H     43  42  33     2.064764323021   110.42718741    63.16887340
 C     42  33  32     2.902819025978   111.63674214   192.02328403
 H     47  42  33     2.066431610481   112.22536177   295.04839522
 H     47  42  33     2.063872234160   109.98126339   176.48801519
 H     47  42  33     2.067320067593   111.62014991    57.02744329
 C     42  33  32     2.906122672721   112.30562777   310.38753682
 H     51  42  33     2.059500904253   114.00441025    73.96670145
 H     51  42  33     2.066654907966   110.94633861   311.91635216
 H     51  42  33     2.066250830399   110.22521503   192.76490691
 C      2   1   3     2.282328719460    29.05627768   170.83720354
 C     55   2   1     2.789588104290   123.69255303   182.12645981
 C     56  55   2     2.635316888140   121.62898882   199.45516635
 H     57  56  55     2.047306713231   120.90493387   359.94614339
 C     57  56  55     2.621151415230   119.83617744   178.98010741
 H     59  57  56     2.048076056547   119.86443450   180.30055003
 C     59  57  56     2.626866632699   120.07275365     0.18449308
 H     61  59  57     2.049328691387   119.89953687   179.79193656
 C     61  59  57     2.627251435070   120.18214873   359.63869946
 H     63  61  59     2.048142694931   120.10948612   180.10083391
 C     63  61  59     2.620004134419   119.95078748   359.97223896
 H     65  63  61     2.048179575541   119.75233902   180.14679630
 H      4   3   1     1.916415148629    42.76499841   187.47154323
 O      7   6   4     5.359991824024   114.49590301    73.69507494
 C     68   7   6     2.294481900224    80.85743401   199.60492286
 C     69  68   7     2.792152427581   124.59481361   121.34778753
 C     70  69  68     2.633130453777   118.17145500   357.66904177
 H     71  70  69     2.045951829838   119.80258069     0.95334416
 C     71  70  69     2.620452405919   120.16674897   181.27960172
 H     73  71  70     2.048362951926   119.89372800   179.45571256
 C     73  71  70     2.626440781381   119.88145702   359.61404966
 H     75  73  71     2.049348051592   119.92371094   179.92734128
 C     75  73  71     2.627036237756   120.13817373   359.83883396
 H     77  75  73     2.048259963338   120.08811452   180.11399129
 C     77  75  73     2.622321684714   120.09225742     0.35560884
 H     79  77  75     2.046281326161   119.64040777   179.82986717
 O     69  68   7     2.531130930992   122.20930773   301.84231139
 H     81  69  68     1.871406444831   107.25584975     4.73804324


           ************************************************************
           *        Program running with 20 parallel MPI-processes    *
           *              working on a common directory               *
           ************************************************************
------------------------------------------------------------------------------
                   ___                                                        
                  /   \      - P O W E R E D   B Y -                         
                 /     \                                                     
                 |  |  |   _    _      __       _____    __    __             
                 |  |  |  | |  | |    /  \     |  _  \  |  |  /  |          
                  \  \/   | |  | |   /    \    | | | |  |  | /  /          
                 / \  \   | |__| |  /  /\  \   | |_| |  |  |/  /          
                |  |  |   |  __  | /  /__\  \  |    /   |      \           
                |  |  |   | |  | | |   __   |  |    \   |  |\   \          
                \     /   | |  | | |  |  |  |  | |\  \  |  | \   \       
                 \___/    |_|  |_| |__|  |__|  |_| \__\ |__|  \__/        
                                                                              
                      - O R C A' S   B I G   F R I E N D -                    
                                      &                                       
                       - I N T E G R A L  F E E D E R -                       
                                                                              
 v1 FN, 2020, v2 2021                                                         
------------------------------------------------------------------------------


Reading SHARK input file ImineBzOH1opt.SHARKINP.tmp ... ok
----------------------
SHARK INTEGRAL PACKAGE
----------------------

Number of atoms                             ...     82
Number of basis functions                   ...   1542
Number of shells                            ...    622
Maximum angular momentum                    ...      3
Integral batch strategy                     ... SHARK/LIBINT Hybrid
RI-J (if used) integral strategy            ... SPLIT-RIJ (Revised 2003 algorithm where possible)
Printlevel                                  ...      1
Contraction scheme used                     ... SEGMENTED contraction
Coulomb Range Separation                    ... NOT USED
Exchange Range Separation                   ... NOT USED
Finite Nucleus Model                        ... NOT USED
Auxiliary Coulomb fitting basis             ... AVAILABLE
   # of basis functions in Aux-J            ...   2498
   # of shells in Aux-J                     ...    830
   Maximum angular momentum in Aux-J        ...      4
Auxiliary J/K fitting basis                 ... NOT available
Auxiliary Correlation fitting basis         ... NOT available
Auxiliary 'external' fitting basis          ... NOT available
Integral threshold                          ...     2.500000e-11
Primitive cut-off                           ...     2.500000e-12
Primitive pair pre-selection threshold      ...     2.500000e-12

Calculating pre-screening integrals         ... done (  0.1 sec) Dimension = 622
Organizing shell pair data                  ... done (  1.0 sec)
Shell pair information
Total number of shell pairs                 ...    193753
Shell pairs after pre-screening             ...    112951
Total number of primitive shell pairs       ...    584784
Primitive shell pairs kept                  ...    211715
          la=0 lb=0:  31298 shell pairs
          la=1 lb=0:  33887 shell pairs
          la=1 lb=1:   9227 shell pairs
          la=2 lb=0:  15291 shell pairs
          la=2 lb=1:   8424 shell pairs
          la=2 lb=2:   1917 shell pairs
          la=3 lb=0:   6939 shell pairs
          la=3 lb=1:   3912 shell pairs
          la=3 lb=2:   1672 shell pairs
          la=3 lb=3:    384 shell pairs

Calculating one electron integrals          ... done (  0.3 sec)
Calculating RI/J V-Matrix + Cholesky decomp.... done (  1.3 sec)
Calculating Nuclear repulsion               ... done (  0.0 sec) ENN=   5215.322352534151 Eh

SHARK setup successfully completed in   4.9 seconds

Maximum memory used throughout the entire GTOINT-calculation: 164.7 MB
[1710950661.734399] [node131:4029317:0]          mpool.c:43   UCX  WARN  object 0xc3d2640 was not returned to mpool ucp_requests
[1710950661.734426] [node131:4029317:0]          mpool.c:43   UCX  WARN  object 0xc3d2800 was not returned to mpool ucp_requests
[1710950661.734429] [node131:4029317:0]          mpool.c:43   UCX  WARN  object 0xc3d29c0 was not returned to mpool ucp_requests
[1710950661.734431] [node131:4029317:0]          mpool.c:43   UCX  WARN  object 0xc3d2b80 was not returned to mpool ucp_requests
[1710950661.734433] [node131:4029317:0]          mpool.c:43   UCX  WARN  object 0xc3d2d40 was not returned to mpool ucp_requests
[1710950661.734435] [node131:4029317:0]          mpool.c:43   UCX  WARN  object 0xc3d2f00 was not returned to mpool ucp_requests
[1710950661.734438] [node131:4029317:0]          mpool.c:43   UCX  WARN  object 0xc3d30c0 was not returned to mpool ucp_requests
[1710950661.734440] [node131:4029317:0]          mpool.c:43   UCX  WARN  object 0xc3d3280 was not returned to mpool ucp_requests
[1710950661.734442] [node131:4029317:0]          mpool.c:43   UCX  WARN  object 0xc3d3440 was not returned to mpool ucp_requests
[1710950661.734444] [node131:4029317:0]          mpool.c:43   UCX  WARN  object 0xc3d3600 was not returned to mpool ucp_requests
[1710950661.734447] [node131:4029317:0]          mpool.c:43   UCX  WARN  object 0xc3d37c0 was not returned to mpool ucp_requests
[1710950661.734449] [node131:4029317:0]          mpool.c:43   UCX  WARN  object 0xc3d3980 was not returned to mpool ucp_requests
[1710950661.734451] [node131:4029317:0]          mpool.c:43   UCX  WARN  object 0xc3d3b40 was not returned to mpool ucp_requests
[1710950661.734453] [node131:4029317:0]          mpool.c:43   UCX  WARN  object 0xc3d3d00 was not returned to mpool ucp_requests
[1710950661.734456] [node131:4029317:0]          mpool.c:43   UCX  WARN  object 0xc3d3ec0 was not returned to mpool ucp_requests
[1710950661.734458] [node131:4029317:0]          mpool.c:43   UCX  WARN  object 0xc3d4080 was not returned to mpool ucp_requests
[1710950661.740562] [node131:4029322:0]          mpool.c:43   UCX  WARN  object 0xaa3d700 was not returned to mpool ucp_requests
[1710950661.740584] [node131:4029322:0]          mpool.c:43   UCX  WARN  object 0xaa3d8c0 was not returned to mpool ucp_requests
[1710950661.740588] [node131:4029322:0]          mpool.c:43   UCX  WARN  object 0xaa3da80 was not returned to mpool ucp_requests
[1710950661.740591] [node131:4029322:0]          mpool.c:43   UCX  WARN  object 0xaa3dc40 was not returned to mpool ucp_requests
[1710950661.740593] [node131:4029322:0]          mpool.c:43   UCX  WARN  object 0xaa3de00 was not returned to mpool ucp_requests
[1710950661.740597] [node131:4029322:0]          mpool.c:43   UCX  WARN  object 0xaa3dfc0 was not returned to mpool ucp_requests
[1710950661.740600] [node131:4029322:0]          mpool.c:43   UCX  WARN  object 0xaa3e180 was not returned to mpool ucp_requests
[1710950661.740603] [node131:4029322:0]          mpool.c:43   UCX  WARN  object 0xaa3e340 was not returned to mpool ucp_requests
[1710950661.740606] [node131:4029322:0]          mpool.c:43   UCX  WARN  object 0xaa3e500 was not returned to mpool ucp_requests
[1710950661.740610] [node131:4029322:0]          mpool.c:43   UCX  WARN  object 0xaa3e6c0 was not returned to mpool ucp_requests
[1710950661.740613] [node131:4029322:0]          mpool.c:43   UCX  WARN  object 0xaa3e880 was not returned to mpool ucp_requests
[1710950661.740616] [node131:4029322:0]          mpool.c:43   UCX  WARN  object 0xaa3ea40 was not returned to mpool ucp_requests
[1710950661.740620] [node131:4029322:0]          mpool.c:43   UCX  WARN  object 0xaa3ec00 was not returned to mpool ucp_requests
[1710950661.740623] [node131:4029322:0]          mpool.c:43   UCX  WARN  object 0xaa3edc0 was not returned to mpool ucp_requests
[1710950661.740625] [node131:4029322:0]          mpool.c:43   UCX  WARN  object 0xaa3ef80 was not returned to mpool ucp_requests
[1710950661.740628] [node131:4029322:0]          mpool.c:43   UCX  WARN  object 0xaa3f140 was not returned to mpool ucp_requests
[1710950661.742376] [node131:4029319:0]          mpool.c:43   UCX  WARN  object 0xb08c440 was not returned to mpool ucp_requests
[1710950661.742408] [node131:4029319:0]          mpool.c:43   UCX  WARN  object 0xb08c600 was not returned to mpool ucp_requests
[1710950661.742415] [node131:4029319:0]          mpool.c:43   UCX  WARN  object 0xb08c7c0 was not returned to mpool ucp_requests
[1710950661.742418] [node131:4029319:0]          mpool.c:43   UCX  WARN  object 0xb08c980 was not returned to mpool ucp_requests
[1710950661.742422] [node131:4029319:0]          mpool.c:43   UCX  WARN  object 0xb08cb40 was not returned to mpool ucp_requests
[1710950661.742424] [node131:4029319:0]          mpool.c:43   UCX  WARN  object 0xb08cd00 was not returned to mpool ucp_requests
[1710950661.742428] [node131:4029319:0]          mpool.c:43   UCX  WARN  object 0xb08cec0 was not returned to mpool ucp_requests
[1710950661.742431] [node131:4029319:0]          mpool.c:43   UCX  WARN  object 0xb08d080 was not returned to mpool ucp_requests
[1710950661.742436] [node131:4029319:0]          mpool.c:43   UCX  WARN  object 0xb08d240 was not returned to mpool ucp_requests
[1710950661.742438] [node131:4029319:0]          mpool.c:43   UCX  WARN  object 0xb08d400 was not returned to mpool ucp_requests
[1710950661.742442] [node131:4029319:0]          mpool.c:43   UCX  WARN  object 0xb08d5c0 was not returned to mpool ucp_requests
[1710950661.742444] [node131:4029319:0]          mpool.c:43   UCX  WARN  object 0xb08d780 was not returned to mpool ucp_requests
[1710950661.742448] [node131:4029319:0]          mpool.c:43   UCX  WARN  object 0xb08d940 was not returned to mpool ucp_requests
[1710950661.742450] [node131:4029319:0]          mpool.c:43   UCX  WARN  object 0xb08db00 was not returned to mpool ucp_requests
[1710950661.742454] [node131:4029319:0]          mpool.c:43   UCX  WARN  object 0xb08dcc0 was not returned to mpool ucp_requests
[1710950661.742456] [node131:4029319:0]          mpool.c:43   UCX  WARN  object 0xb08de80 was not returned to mpool ucp_requests
[1710950661.758591] [node131:4029333:0]          mpool.c:43   UCX  WARN  object 0xadb5800 was not returned to mpool ucp_requests
[1710950661.758606] [node131:4029333:0]          mpool.c:43   UCX  WARN  object 0xadb59c0 was not returned to mpool ucp_requests
[1710950661.758609] [node131:4029333:0]          mpool.c:43   UCX  WARN  object 0xadb5b80 was not returned to mpool ucp_requests
[1710950661.758611] [node131:4029333:0]          mpool.c:43   UCX  WARN  object 0xadb5d40 was not returned to mpool ucp_requests
[1710950661.758613] [node131:4029333:0]          mpool.c:43   UCX  WARN  object 0xadb5f00 was not returned to mpool ucp_requests
[1710950661.758616] [node131:4029333:0]          mpool.c:43   UCX  WARN  object 0xadb60c0 was not returned to mpool ucp_requests
[1710950661.758618] [node131:4029333:0]          mpool.c:43   UCX  WARN  object 0xadb6280 was not returned to mpool ucp_requests
[1710950661.758620] [node131:4029333:0]          mpool.c:43   UCX  WARN  object 0xadb6440 was not returned to mpool ucp_requests
[1710950661.758622] [node131:4029333:0]          mpool.c:43   UCX  WARN  object 0xadb6600 was not returned to mpool ucp_requests
[1710950661.758625] [node131:4029333:0]          mpool.c:43   UCX  WARN  object 0xadb67c0 was not returned to mpool ucp_requests
[1710950661.758627] [node131:4029333:0]          mpool.c:43   UCX  WARN  object 0xadb6980 was not returned to mpool ucp_requests
[1710950661.758629] [node131:4029333:0]          mpool.c:43   UCX  WARN  object 0xadb6b40 was not returned to mpool ucp_requests
[1710950661.758631] [node131:4029333:0]          mpool.c:43   UCX  WARN  object 0xadb6d00 was not returned to mpool ucp_requests
[1710950661.758633] [node131:4029333:0]          mpool.c:43   UCX  WARN  object 0xadb6ec0 was not returned to mpool ucp_requests
[1710950661.758635] [node131:4029333:0]          mpool.c:43   UCX  WARN  object 0xadb7080 was not returned to mpool ucp_requests
[1710950661.842888] [node131:4029324:0]          mpool.c:43   UCX  WARN  object 0xc298440 was not returned to mpool ucp_requests
[1710950661.842908] [node131:4029324:0]          mpool.c:43   UCX  WARN  object 0xc298600 was not returned to mpool ucp_requests
[1710950661.842914] [node131:4029324:0]          mpool.c:43   UCX  WARN  object 0xc2987c0 was not returned to mpool ucp_requests
[1710950661.842918] [node131:4029324:0]          mpool.c:43   UCX  WARN  object 0xc298980 was not returned to mpool ucp_requests
[1710950661.842921] [node131:4029324:0]          mpool.c:43   UCX  WARN  object 0xc298b40 was not returned to mpool ucp_requests
[1710950661.842923] [node131:4029324:0]          mpool.c:43   UCX  WARN  object 0xc298d00 was not returned to mpool ucp_requests
[1710950661.842925] [node131:4029324:0]          mpool.c:43   UCX  WARN  object 0xc298ec0 was not returned to mpool ucp_requests
[1710950661.842928] [node131:4029324:0]          mpool.c:43   UCX  WARN  object 0xc299080 was not returned to mpool ucp_requests
[1710950661.842930] [node131:4029324:0]          mpool.c:43   UCX  WARN  object 0xc299240 was not returned to mpool ucp_requests
[1710950661.842932] [node131:4029324:0]          mpool.c:43   UCX  WARN  object 0xc299400 was not returned to mpool ucp_requests
[1710950661.842934] [node131:4029324:0]          mpool.c:43   UCX  WARN  object 0xc2995c0 was not returned to mpool ucp_requests
[1710950661.842936] [node131:4029324:0]          mpool.c:43   UCX  WARN  object 0xc299780 was not returned to mpool ucp_requests
[1710950661.842938] [node131:4029324:0]          mpool.c:43   UCX  WARN  object 0xc299940 was not returned to mpool ucp_requests
[1710950661.842941] [node131:4029324:0]          mpool.c:43   UCX  WARN  object 0xc299b00 was not returned to mpool ucp_requests
[1710950661.842944] [node131:4029324:0]          mpool.c:43   UCX  WARN  object 0xc299cc0 was not returned to mpool ucp_requests
[1710950661.842947] [node131:4029324:0]          mpool.c:43   UCX  WARN  object 0xc299e80 was not returned to mpool ucp_requests
[1710950661.845080] [node131:4029320:0]          mpool.c:43   UCX  WARN  object 0xae446c0 was not returned to mpool ucp_requests
[1710950661.845101] [node131:4029320:0]          mpool.c:43   UCX  WARN  object 0xae44880 was not returned to mpool ucp_requests
[1710950661.845104] [node131:4029320:0]          mpool.c:43   UCX  WARN  object 0xae44a40 was not returned to mpool ucp_requests
[1710950661.845106] [node131:4029320:0]          mpool.c:43   UCX  WARN  object 0xae44c00 was not returned to mpool ucp_requests
[1710950661.845108] [node131:4029320:0]          mpool.c:43   UCX  WARN  object 0xae44dc0 was not returned to mpool ucp_requests
[1710950661.845110] [node131:4029320:0]          mpool.c:43   UCX  WARN  object 0xae44f80 was not returned to mpool ucp_requests
[1710950661.845113] [node131:4029320:0]          mpool.c:43   UCX  WARN  object 0xae45140 was not returned to mpool ucp_requests
[1710950661.845115] [node131:4029320:0]          mpool.c:43   UCX  WARN  object 0xae45300 was not returned to mpool ucp_requests
[1710950661.845117] [node131:4029320:0]          mpool.c:43   UCX  WARN  object 0xae454c0 was not returned to mpool ucp_requests
[1710950661.845119] [node131:4029320:0]          mpool.c:43   UCX  WARN  object 0xae45680 was not returned to mpool ucp_requests
[1710950661.845122] [node131:4029320:0]          mpool.c:43   UCX  WARN  object 0xae45840 was not returned to mpool ucp_requests
[1710950661.845124] [node131:4029320:0]          mpool.c:43   UCX  WARN  object 0xae45a00 was not returned to mpool ucp_requests
[1710950661.845126] [node131:4029320:0]          mpool.c:43   UCX  WARN  object 0xae45bc0 was not returned to mpool ucp_requests
[1710950661.845128] [node131:4029320:0]          mpool.c:43   UCX  WARN  object 0xae45d80 was not returned to mpool ucp_requests
[1710950661.845130] [node131:4029320:0]          mpool.c:43   UCX  WARN  object 0xae45f40 was not returned to mpool ucp_requests
[1710950661.845132] [node131:4029320:0]          mpool.c:43   UCX  WARN  object 0xae46100 was not returned to mpool ucp_requests
[1710950661.855719] [node131:4029330:0]          mpool.c:43   UCX  WARN  object 0xb398c40 was not returned to mpool ucp_requests
[1710950661.855742] [node131:4029330:0]          mpool.c:43   UCX  WARN  object 0xb398e00 was not returned to mpool ucp_requests
[1710950661.855765] [node131:4029330:0]          mpool.c:43   UCX  WARN  object 0xb398fc0 was not returned to mpool ucp_requests
[1710950661.855771] [node131:4029330:0]          mpool.c:43   UCX  WARN  object 0xb399180 was not returned to mpool ucp_requests
[1710950661.855774] [node131:4029330:0]          mpool.c:43   UCX  WARN  object 0xb399340 was not returned to mpool ucp_requests
[1710950661.855776] [node131:4029330:0]          mpool.c:43   UCX  WARN  object 0xb399500 was not returned to mpool ucp_requests
[1710950661.855778] [node131:4029330:0]          mpool.c:43   UCX  WARN  object 0xb3996c0 was not returned to mpool ucp_requests
[1710950661.855780] [node131:4029330:0]          mpool.c:43   UCX  WARN  object 0xb399880 was not returned to mpool ucp_requests
[1710950661.855782] [node131:4029330:0]          mpool.c:43   UCX  WARN  object 0xb399a40 was not returned to mpool ucp_requests
[1710950661.855784] [node131:4029330:0]          mpool.c:43   UCX  WARN  object 0xb399c00 was not returned to mpool ucp_requests
[1710950661.855787] [node131:4029330:0]          mpool.c:43   UCX  WARN  object 0xb399dc0 was not returned to mpool ucp_requests
[1710950661.855789] [node131:4029330:0]          mpool.c:43   UCX  WARN  object 0xb399f80 was not returned to mpool ucp_requests
[1710950661.855791] [node131:4029330:0]          mpool.c:43   UCX  WARN  object 0xb39a140 was not returned to mpool ucp_requests
[1710950661.855793] [node131:4029330:0]          mpool.c:43   UCX  WARN  object 0xb39a300 was not returned to mpool ucp_requests
[1710950661.855796] [node131:4029330:0]          mpool.c:43   UCX  WARN  object 0xb39a4c0 was not returned to mpool ucp_requests
[1710950661.855798] [node131:4029330:0]          mpool.c:43   UCX  WARN  object 0xb39a680 was not returned to mpool ucp_requests
[1710950661.855800] [node131:4029330:0]          mpool.c:43   UCX  WARN  object 0xb39a840 was not returned to mpool ucp_requests
[1710950661.857075] [node131:4029318:0]          mpool.c:43   UCX  WARN  object 0xad0ba00 was not returned to mpool ucp_requests
[1710950661.857090] [node131:4029318:0]          mpool.c:43   UCX  WARN  object 0xad0bbc0 was not returned to mpool ucp_requests
[1710950661.857093] [node131:4029318:0]          mpool.c:43   UCX  WARN  object 0xad0bd80 was not returned to mpool ucp_requests
[1710950661.857095] [node131:4029318:0]          mpool.c:43   UCX  WARN  object 0xad0bf40 was not returned to mpool ucp_requests
[1710950661.857098] [node131:4029318:0]          mpool.c:43   UCX  WARN  object 0xad0c100 was not returned to mpool ucp_requests
[1710950661.857100] [node131:4029318:0]          mpool.c:43   UCX  WARN  object 0xad0c2c0 was not returned to mpool ucp_requests
[1710950661.857102] [node131:4029318:0]          mpool.c:43   UCX  WARN  object 0xad0c480 was not returned to mpool ucp_requests
[1710950661.857104] [node131:4029318:0]          mpool.c:43   UCX  WARN  object 0xad0c640 was not returned to mpool ucp_requests
[1710950661.857106] [node131:4029318:0]          mpool.c:43   UCX  WARN  object 0xad0c800 was not returned to mpool ucp_requests
[1710950661.857108] [node131:4029318:0]          mpool.c:43   UCX  WARN  object 0xad0c9c0 was not returned to mpool ucp_requests
[1710950661.857110] [node131:4029318:0]          mpool.c:43   UCX  WARN  object 0xad0cb80 was not returned to mpool ucp_requests
[1710950661.857113] [node131:4029318:0]          mpool.c:43   UCX  WARN  object 0xad0cd40 was not returned to mpool ucp_requests
[1710950661.857115] [node131:4029318:0]          mpool.c:43   UCX  WARN  object 0xad0cf00 was not returned to mpool ucp_requests
[1710950661.859165] [node131:4029328:0]          mpool.c:43   UCX  WARN  object 0xad642c0 was not returned to mpool ucp_requests
[1710950661.859185] [node131:4029328:0]          mpool.c:43   UCX  WARN  object 0xad64480 was not returned to mpool ucp_requests
[1710950661.859189] [node131:4029328:0]          mpool.c:43   UCX  WARN  object 0xad64640 was not returned to mpool ucp_requests
[1710950661.859191] [node131:4029328:0]          mpool.c:43   UCX  WARN  object 0xad64800 was not returned to mpool ucp_requests
[1710950661.859195] [node131:4029328:0]          mpool.c:43   UCX  WARN  object 0xad649c0 was not returned to mpool ucp_requests
[1710950661.859198] [node131:4029328:0]          mpool.c:43   UCX  WARN  object 0xad64b80 was not returned to mpool ucp_requests
[1710950661.859201] [node131:4029328:0]          mpool.c:43   UCX  WARN  object 0xad64d40 was not returned to mpool ucp_requests
[1710950661.859204] [node131:4029328:0]          mpool.c:43   UCX  WARN  object 0xad64f00 was not returned to mpool ucp_requests
[1710950661.859207] [node131:4029328:0]          mpool.c:43   UCX  WARN  object 0xad650c0 was not returned to mpool ucp_requests
[1710950661.859209] [node131:4029328:0]          mpool.c:43   UCX  WARN  object 0xad65280 was not returned to mpool ucp_requests
[1710950661.859212] [node131:4029328:0]          mpool.c:43   UCX  WARN  object 0xad65440 was not returned to mpool ucp_requests
[1710950661.859216] [node131:4029328:0]          mpool.c:43   UCX  WARN  object 0xad65600 was not returned to mpool ucp_requests
[1710950661.859218] [node131:4029328:0]          mpool.c:43   UCX  WARN  object 0xad657c0 was not returned to mpool ucp_requests
[1710950661.859221] [node131:4029328:0]          mpool.c:43   UCX  WARN  object 0xad65980 was not returned to mpool ucp_requests
[1710950661.859224] [node131:4029328:0]          mpool.c:43   UCX  WARN  object 0xad65b40 was not returned to mpool ucp_requests
[1710950661.859226] [node131:4029328:0]          mpool.c:43   UCX  WARN  object 0xad65d00 was not returned to mpool ucp_requests
[1710950661.859229] [node131:4029328:0]          mpool.c:43   UCX  WARN  object 0xad65ec0 was not returned to mpool ucp_requests
[1710950661.858700] [node131:4029329:0]          mpool.c:43   UCX  WARN  object 0xb0f9500 was not returned to mpool ucp_requests
[1710950661.858720] [node131:4029329:0]          mpool.c:43   UCX  WARN  object 0xb0f96c0 was not returned to mpool ucp_requests
[1710950661.858723] [node131:4029329:0]          mpool.c:43   UCX  WARN  object 0xb0f9880 was not returned to mpool ucp_requests
[1710950661.858725] [node131:4029329:0]          mpool.c:43   UCX  WARN  object 0xb0f9a40 was not returned to mpool ucp_requests
[1710950661.858728] [node131:4029329:0]          mpool.c:43   UCX  WARN  object 0xb0f9c00 was not returned to mpool ucp_requests
[1710950661.858730] [node131:4029329:0]          mpool.c:43   UCX  WARN  object 0xb0f9dc0 was not returned to mpool ucp_requests
[1710950661.858732] [node131:4029329:0]          mpool.c:43   UCX  WARN  object 0xb0f9f80 was not returned to mpool ucp_requests
[1710950661.858734] [node131:4029329:0]          mpool.c:43   UCX  WARN  object 0xb0fa140 was not returned to mpool ucp_requests
[1710950661.858736] [node131:4029329:0]          mpool.c:43   UCX  WARN  object 0xb0fa300 was not returned to mpool ucp_requests
[1710950661.858738] [node131:4029329:0]          mpool.c:43   UCX  WARN  object 0xb0fa4c0 was not returned to mpool ucp_requests
[1710950661.858741] [node131:4029329:0]          mpool.c:43   UCX  WARN  object 0xb0fa680 was not returned to mpool ucp_requests
[1710950661.858743] [node131:4029329:0]          mpool.c:43   UCX  WARN  object 0xb0fa840 was not returned to mpool ucp_requests
[1710950661.858745] [node131:4029329:0]          mpool.c:43   UCX  WARN  object 0xb0faa00 was not returned to mpool ucp_requests
[1710950661.858747] [node131:4029329:0]          mpool.c:43   UCX  WARN  object 0xb0fabc0 was not returned to mpool ucp_requests
[1710950661.858749] [node131:4029329:0]          mpool.c:43   UCX  WARN  object 0xb0fad80 was not returned to mpool ucp_requests
[1710950661.858751] [node131:4029329:0]          mpool.c:43   UCX  WARN  object 0xb0faf40 was not returned to mpool ucp_requests
[1710950661.858754] [node131:4029329:0]          mpool.c:43   UCX  WARN  object 0xb0fb100 was not returned to mpool ucp_requests
[1710950661.859167] [node131:4029331:0]          mpool.c:43   UCX  WARN  object 0xc428880 was not returned to mpool ucp_requests
[1710950661.859185] [node131:4029331:0]          mpool.c:43   UCX  WARN  object 0xc428a40 was not returned to mpool ucp_requests
[1710950661.859188] [node131:4029331:0]          mpool.c:43   UCX  WARN  object 0xc428c00 was not returned to mpool ucp_requests
[1710950661.859190] [node131:4029331:0]          mpool.c:43   UCX  WARN  object 0xc428dc0 was not returned to mpool ucp_requests
[1710950661.859193] [node131:4029331:0]          mpool.c:43   UCX  WARN  object 0xc428f80 was not returned to mpool ucp_requests
[1710950661.859196] [node131:4029331:0]          mpool.c:43   UCX  WARN  object 0xc429140 was not returned to mpool ucp_requests
[1710950661.859198] [node131:4029331:0]          mpool.c:43   UCX  WARN  object 0xc429300 was not returned to mpool ucp_requests
[1710950661.859201] [node131:4029331:0]          mpool.c:43   UCX  WARN  object 0xc4294c0 was not returned to mpool ucp_requests
[1710950661.859204] [node131:4029331:0]          mpool.c:43   UCX  WARN  object 0xc429680 was not returned to mpool ucp_requests
[1710950661.859207] [node131:4029331:0]          mpool.c:43   UCX  WARN  object 0xc429840 was not returned to mpool ucp_requests
[1710950661.859210] [node131:4029331:0]          mpool.c:43   UCX  WARN  object 0xc429a00 was not returned to mpool ucp_requests
[1710950661.859212] [node131:4029331:0]          mpool.c:43   UCX  WARN  object 0xc429bc0 was not returned to mpool ucp_requests
[1710950661.859216] [node131:4029331:0]          mpool.c:43   UCX  WARN  object 0xc429d80 was not returned to mpool ucp_requests
[1710950661.859218] [node131:4029331:0]          mpool.c:43   UCX  WARN  object 0xc429f40 was not returned to mpool ucp_requests
[1710950661.859221] [node131:4029331:0]          mpool.c:43   UCX  WARN  object 0xc42a100 was not returned to mpool ucp_requests
[1710950661.859267] [node131:4029323:0]          mpool.c:43   UCX  WARN  object 0xa893700 was not returned to mpool ucp_requests
[1710950661.859279] [node131:4029323:0]          mpool.c:43   UCX  WARN  object 0xa8938c0 was not returned to mpool ucp_requests
[1710950661.859282] [node131:4029323:0]          mpool.c:43   UCX  WARN  object 0xa893a80 was not returned to mpool ucp_requests
[1710950661.859285] [node131:4029323:0]          mpool.c:43   UCX  WARN  object 0xa893c40 was not returned to mpool ucp_requests
[1710950661.859287] [node131:4029323:0]          mpool.c:43   UCX  WARN  object 0xa893e00 was not returned to mpool ucp_requests
[1710950661.859289] [node131:4029323:0]          mpool.c:43   UCX  WARN  object 0xa893fc0 was not returned to mpool ucp_requests
[1710950661.859291] [node131:4029323:0]          mpool.c:43   UCX  WARN  object 0xa894180 was not returned to mpool ucp_requests
[1710950661.859293] [node131:4029323:0]          mpool.c:43   UCX  WARN  object 0xa894340 was not returned to mpool ucp_requests
[1710950661.859295] [node131:4029323:0]          mpool.c:43   UCX  WARN  object 0xa894500 was not returned to mpool ucp_requests
[1710950661.859298] [node131:4029323:0]          mpool.c:43   UCX  WARN  object 0xa8946c0 was not returned to mpool ucp_requests
[1710950661.859300] [node131:4029323:0]          mpool.c:43   UCX  WARN  object 0xa894880 was not returned to mpool ucp_requests
[1710950661.859302] [node131:4029323:0]          mpool.c:43   UCX  WARN  object 0xa894a40 was not returned to mpool ucp_requests
[1710950661.859304] [node131:4029323:0]          mpool.c:43   UCX  WARN  object 0xa894c00 was not returned to mpool ucp_requests
[1710950661.859306] [node131:4029323:0]          mpool.c:43   UCX  WARN  object 0xa894dc0 was not returned to mpool ucp_requests
[1710950661.859308] [node131:4029323:0]          mpool.c:43   UCX  WARN  object 0xa894f80 was not returned to mpool ucp_requests
[1710950661.859311] [node131:4029323:0]          mpool.c:43   UCX  WARN  object 0xa895140 was not returned to mpool ucp_requests
[1710950661.862197] [node131:4029321:0]          mpool.c:43   UCX  WARN  object 0xbfcd580 was not returned to mpool ucp_requests
[1710950661.862210] [node131:4029321:0]          mpool.c:43   UCX  WARN  object 0xbfcd740 was not returned to mpool ucp_requests
[1710950661.862215] [node131:4029321:0]          mpool.c:43   UCX  WARN  object 0xbfcd900 was not returned to mpool ucp_requests
[1710950661.862219] [node131:4029321:0]          mpool.c:43   UCX  WARN  object 0xbfcdac0 was not returned to mpool ucp_requests
[1710950661.862222] [node131:4029321:0]          mpool.c:43   UCX  WARN  object 0xbfcdc80 was not returned to mpool ucp_requests
[1710950661.862224] [node131:4029321:0]          mpool.c:43   UCX  WARN  object 0xbfcde40 was not returned to mpool ucp_requests
[1710950661.862226] [node131:4029321:0]          mpool.c:43   UCX  WARN  object 0xbfce000 was not returned to mpool ucp_requests
[1710950661.862229] [node131:4029321:0]          mpool.c:43   UCX  WARN  object 0xbfce1c0 was not returned to mpool ucp_requests
[1710950661.862232] [node131:4029321:0]          mpool.c:43   UCX  WARN  object 0xbfce380 was not returned to mpool ucp_requests
[1710950661.862234] [node131:4029321:0]          mpool.c:43   UCX  WARN  object 0xbfce540 was not returned to mpool ucp_requests
[1710950661.862208] [node131:4029325:0]          mpool.c:43   UCX  WARN  object 0xb3dc580 was not returned to mpool ucp_requests
[1710950661.862225] [node131:4029325:0]          mpool.c:43   UCX  WARN  object 0xb3dc740 was not returned to mpool ucp_requests
[1710950661.862228] [node131:4029325:0]          mpool.c:43   UCX  WARN  object 0xb3dc900 was not returned to mpool ucp_requests
[1710950661.862232] [node131:4029325:0]          mpool.c:43   UCX  WARN  object 0xb3dcac0 was not returned to mpool ucp_requests
[1710950661.862235] [node131:4029325:0]          mpool.c:43   UCX  WARN  object 0xb3dcc80 was not returned to mpool ucp_requests
[1710950661.862238] [node131:4029325:0]          mpool.c:43   UCX  WARN  object 0xb3dce40 was not returned to mpool ucp_requests
[1710950661.862240] [node131:4029325:0]          mpool.c:43   UCX  WARN  object 0xb3dd000 was not returned to mpool ucp_requests
[1710950661.862243] [node131:4029325:0]          mpool.c:43   UCX  WARN  object 0xb3dd1c0 was not returned to mpool ucp_requests
[1710950661.862245] [node131:4029325:0]          mpool.c:43   UCX  WARN  object 0xb3dd380 was not returned to mpool ucp_requests
[1710950661.862248] [node131:4029325:0]          mpool.c:43   UCX  WARN  object 0xb3dd540 was not returned to mpool ucp_requests
[1710950661.862250] [node131:4029325:0]          mpool.c:43   UCX  WARN  object 0xb3dd700 was not returned to mpool ucp_requests
[1710950661.862237] [node131:4029321:0]          mpool.c:43   UCX  WARN  object 0xbfce700 was not returned to mpool ucp_requests
[1710950661.862241] [node131:4029321:0]          mpool.c:43   UCX  WARN  object 0xbfce8c0 was not returned to mpool ucp_requests
[1710950661.862243] [node131:4029321:0]          mpool.c:43   UCX  WARN  object 0xbfcea80 was not returned to mpool ucp_requests
[1710950661.862246] [node131:4029321:0]          mpool.c:43   UCX  WARN  object 0xbfcec40 was not returned to mpool ucp_requests
[1710950661.862248] [node131:4029321:0]          mpool.c:43   UCX  WARN  object 0xbfcee00 was not returned to mpool ucp_requests
[1710950661.862250] [node131:4029321:0]          mpool.c:43   UCX  WARN  object 0xbfcefc0 was not returned to mpool ucp_requests
[1710950661.862253] [node131:4029325:0]          mpool.c:43   UCX  WARN  object 0xb3dd8c0 was not returned to mpool ucp_requests
[1710950661.862256] [node131:4029325:0]          mpool.c:43   UCX  WARN  object 0xb3dda80 was not returned to mpool ucp_requests
[1710950661.862259] [node131:4029325:0]          mpool.c:43   UCX  WARN  object 0xb3ddc40 was not returned to mpool ucp_requests
[1710950661.862262] [node131:4029325:0]          mpool.c:43   UCX  WARN  object 0xb3dde00 was not returned to mpool ucp_requests
[1710950661.862264] [node131:4029325:0]          mpool.c:43   UCX  WARN  object 0xb3ddfc0 was not returned to mpool ucp_requests
[1710950661.862268] [node131:4029316:0]          mpool.c:43   UCX  WARN  object 0xa68cd80 was not returned to mpool ucp_requests
[1710950661.862280] [node131:4029316:0]          mpool.c:43   UCX  WARN  object 0xa68cf40 was not returned to mpool ucp_requests
[1710950661.862284] [node131:4029316:0]          mpool.c:43   UCX  WARN  object 0xa68d100 was not returned to mpool ucp_requests
[1710950661.862286] [node131:4029316:0]          mpool.c:43   UCX  WARN  object 0xa68d2c0 was not returned to mpool ucp_requests
[1710950661.862289] [node131:4029316:0]          mpool.c:43   UCX  WARN  object 0xa68d480 was not returned to mpool ucp_requests
[1710950661.862292] [node131:4029316:0]          mpool.c:43   UCX  WARN  object 0xa68d640 was not returned to mpool ucp_requests
[1710950661.862295] [node131:4029316:0]          mpool.c:43   UCX  WARN  object 0xa68d800 was not returned to mpool ucp_requests
[1710950661.862298] [node131:4029316:0]          mpool.c:43   UCX  WARN  object 0xa68d9c0 was not returned to mpool ucp_requests
[1710950661.862300] [node131:4029316:0]          mpool.c:43   UCX  WARN  object 0xa68db80 was not returned to mpool ucp_requests
[1710950661.862303] [node131:4029316:0]          mpool.c:43   UCX  WARN  object 0xa68dd40 was not returned to mpool ucp_requests
[1710950661.862305] [node131:4029316:0]          mpool.c:43   UCX  WARN  object 0xa68df00 was not returned to mpool ucp_requests
[1710950661.862308] [node131:4029316:0]          mpool.c:43   UCX  WARN  object 0xa68e0c0 was not returned to mpool ucp_requests
[1710950661.862310] [node131:4029316:0]          mpool.c:43   UCX  WARN  object 0xa68e280 was not returned to mpool ucp_requests
[1710950661.862313] [node131:4029316:0]          mpool.c:43   UCX  WARN  object 0xa68e440 was not returned to mpool ucp_requests
[1710950661.862315] [node131:4029316:0]          mpool.c:43   UCX  WARN  object 0xa68e600 was not returned to mpool ucp_requests
[1710950661.862318] [node131:4029316:0]          mpool.c:43   UCX  WARN  object 0xa68e7c0 was not returned to mpool ucp_requests
[1710950661.863165] [node131:4029332:0]          mpool.c:43   UCX  WARN  object 0xb7be600 was not returned to mpool ucp_requests
[1710950661.863180] [node131:4029332:0]          mpool.c:43   UCX  WARN  object 0xb7be7c0 was not returned to mpool ucp_requests
[1710950661.863183] [node131:4029332:0]          mpool.c:43   UCX  WARN  object 0xb7be980 was not returned to mpool ucp_requests
[1710950661.863186] [node131:4029332:0]          mpool.c:43   UCX  WARN  object 0xb7beb40 was not returned to mpool ucp_requests
[1710950661.863188] [node131:4029332:0]          mpool.c:43   UCX  WARN  object 0xb7bed00 was not returned to mpool ucp_requests
[1710950661.863190] [node131:4029332:0]          mpool.c:43   UCX  WARN  object 0xb7beec0 was not returned to mpool ucp_requests
[1710950661.863192] [node131:4029332:0]          mpool.c:43   UCX  WARN  object 0xb7bf080 was not returned to mpool ucp_requests
[1710950661.863194] [node131:4029332:0]          mpool.c:43   UCX  WARN  object 0xb7bf240 was not returned to mpool ucp_requests
[1710950661.863197] [node131:4029332:0]          mpool.c:43   UCX  WARN  object 0xb7bf400 was not returned to mpool ucp_requests
[1710950661.863199] [node131:4029332:0]          mpool.c:43   UCX  WARN  object 0xb7bf5c0 was not returned to mpool ucp_requests
[1710950661.863201] [node131:4029332:0]          mpool.c:43   UCX  WARN  object 0xb7bf780 was not returned to mpool ucp_requests
[1710950661.863203] [node131:4029332:0]          mpool.c:43   UCX  WARN  object 0xb7bf940 was not returned to mpool ucp_requests
[1710950661.863205] [node131:4029332:0]          mpool.c:43   UCX  WARN  object 0xb7bfb00 was not returned to mpool ucp_requests
[1710950661.863207] [node131:4029332:0]          mpool.c:43   UCX  WARN  object 0xb7bfcc0 was not returned to mpool ucp_requests
[truncated: 4,865,587 more chars]
