# Supplementary material for: A stereodivergent multicomponent approach for the synthesis of C–N atropisomeric peptide analogues
Source: Chem Sci. 2024 Sep 16;15(40):16743–51. doi: 10.1039/d4sc04700a (PMC11418089; doi:10.1039/d4sc04700a)
Supplement: SC-015-D4SC04700A-s001 [file SC-015-D4SC04700A-s001.zip › CompData/_2_Imine-BzOH/ImineBzOH1opt.xyz]

82
Coordinates from ORCA-job ImineBzOH1opt
  O   1.87445802756044      4.13159682248241      1.31809668930545
  O   3.63631379815614      2.75730350058522      1.48998462756635
  N   1.37032131087296      4.55065700697607      3.55419772587382
  N   3.26670959253754      6.39227443142447      3.80937800526732
  C   2.09371165463936      4.72875428962522      2.55920903210163
  C   3.21989075580339      5.73917886587778      2.53330585691643
  H   4.13911757406154      5.16954287272237      2.35251891351390
  C   3.03001296759713      6.67510142897625      1.35236341202583
  C   3.76581379129357      6.48374250238474      0.18974327647376
  H   4.50917497479483      5.69286576407989      0.15308861145767
  C   3.55187969566670      7.29188695850451     -0.91827657523019
  H   4.13084698097360      7.13421124941133     -1.82157679256422
  C   2.60047818465238      8.30066211709697     -0.86616946909270
  H   2.43175589541218      8.93464437495300     -1.72956773291332
  C   1.86827639308990      8.49995126694481      0.29794283640051
  H   1.12548953221784      9.28894877339188      0.34301507919002
  C   2.08190925171165      7.68975812130533      1.40300513623473
  H   1.50991138110270      7.84259930175138      2.31218890629286
  C   0.24974312606455      3.60956766536241      3.65866661541939
  C   0.70766641773250      2.17937264876789      3.38493277971646
  H   0.91756679215856      2.00709213204999      2.32889133239966
  H   -0.08100372368305      1.48456808435857      3.68277465195936
  H   1.60495947055386      1.94432550466668      3.96303302557956
  C   -0.86662583536903      4.02129289572192      2.70369039885316
  H   -1.16788358509285      5.05568862711575      2.88760383499646
  H   -1.73755185480638      3.38115361640215      2.86293283938253
  H   -0.56103534044184      3.92870856731382      1.66077379266240
  C   -0.24881576938212      3.70970675508836      5.09552679031543
  H   -1.11556495880457      3.06187717549699      5.24393148747812
  H   -0.53860623514601      4.73661607555652      5.33137559876269
  H   0.53208540270998      3.40652937554119      5.79739456297627
  C   4.45834688961665      6.78582176201479      4.38191516125770
  C   4.55657282583296      7.07965341607801      5.76895254219170
  C   5.81029081101557      7.45210589901567      6.24542012420601
  H   5.92698849593387      7.66436723312787      7.29931821239706
  C   6.93586501553541      7.56543515378200      5.43847863228991
  H   7.88727798157829      7.85264239338632      5.87113881823598
  C   6.81439095178919      7.31168740775639      4.08531902372739
  H   7.66910447819974      7.40040621879193      3.42329898320209
  C   5.58989450611608      6.92825026157170      3.56762955499303
  H   5.50956530197888      6.74109591349952      2.50435818971817
  C   3.36153992417068      7.00964214022886      6.72998876326532
  C   2.85182742889610      5.57040465337441      6.88991091531336
  H   2.52438593856744      5.09799824341773      5.96407639200941
  H   1.99828282793478      5.56044532610446      7.57410824526757
  H   3.63258911058877      4.93834076130735      7.31867740928573
  C   3.74095892937568      7.48052276976500      8.13406173736010
  H   4.50569875923196      6.84658030541281      8.58944482577017
  H   2.85445603376577      7.43461119296979      8.77155126613059
  H   4.10014028673598      8.51272555438392      8.13764294041487
  C   2.22806302222130      7.93283633209920      6.26126388230710
  H   1.80923536455795      7.65639187897529      5.29435412366604
  H   2.58264803656403      8.96459401153870      6.18630402996534
  H   1.41443338114705      7.90984591050082      6.99159981951373
  C   2.75447657718891      3.25051904754715      0.82227238217288
  C   2.50317466430154      2.94167678070808     -0.59251025874918
  C   1.61622532554440      3.70153938395918     -1.35386513016125
  H   1.08342555194383      4.52885702576087     -0.90258973243353
  C   1.43281104004391      3.40144163178166     -2.69264613205162
  H   0.74954995586188      3.99472507998055     -3.28904648793999
  C   2.12454950730833      2.34408299272361     -3.26960174268842
  H   1.97665710960109      2.11067177651673     -4.31815015922571
  C   3.00598659645845      1.58452515244906     -2.50986533419461
  H   3.54335910261419      0.75940439392830     -2.96252393879820
  C   3.20063762761433      1.88449418530242     -1.17351825465208
  H   3.88799198173082      1.30371727224999     -0.56998968664977
  H   2.56108546868722      6.02739145989094      4.42906988216353
  O   4.37224697758107      3.18256021035228      4.83438952527695
  C   5.49463767445975      3.35847742460249      4.40227968531775
  C   6.65293542319742      3.72740957453396      5.24632704604616
  C   6.46773175585351      3.83809221849657      6.62193176791040
  H   5.48972458938617      3.64149035350577      7.04289011580315
  C   7.52620400909372      4.19585400206875      7.43901673290683
  H   7.37669538221527      4.28479843225363      8.50890287642183
  C   8.77599815293858      4.44329996828155      6.88556206104305
  H   9.60459624451277      4.72728175987963      7.52481946641443
  C   8.96567208364943      4.33114424385128      5.51460761213073
  H   9.94015610664888      4.52795204705570      5.08264856358827
  C   7.90818205694813      3.97482294666586      4.69414796244163
  H   8.05252685622818      3.89676732384656      3.62407772437512
  O   5.79257782840831      3.23100625067350      3.11668666147976
  H   4.97922237998784      3.01011355009475      2.61118795024170
