# Supplementary material for: A stereodivergent multicomponent approach for the synthesis of C–N atropisomeric peptide analogues
Source: Chem Sci. 2024 Sep 16;15(40):16743–51. doi: 10.1039/d4sc04700a (PMC11418089; doi:10.1039/d4sc04700a)
Supplement: SC-015-D4SC04700A-s001 [file SC-015-D4SC04700A-s001.zip › CompData/_2_Imine-BzOH/ImineBzOH1_single_point.out]

                                 *****************
                                 * O   R   C   A *
                                 *****************

                                            #,                                       
                                            ###                                      
                                            ####                                     
                                            #####                                    
                                            ######                                   
                                           ########,                                 
                                     ,,################,,,,,                         
                               ,,#################################,,                 
                          ,,##########################################,,             
                       ,#########################################, ''#####,          
                    ,#############################################,,   '####,        
                  ,##################################################,,,,####,       
                ,###########''''           ''''###############################       
              ,#####''   ,,,,##########,,,,          '''####'''          '####       
            ,##' ,,,,###########################,,,                        '##       
           ' ,,###''''                  '''############,,,                           
         ,,##''                                '''############,,,,        ,,,,,,###''
      ,#''                                            '''#######################'''  
     '                                                          ''''####''''         
             ,#######,   #######,   ,#######,      ##                                
            ,#'     '#,  ##    ##  ,#'     '#,    #''#        ######   ,####,        
            ##       ##  ##   ,#'  ##            #'  '#       #        #'  '#        
            ##       ##  #######   ##           ,######,      #####,   #    #        
            '#,     ,#'  ##    ##  '#,     ,#' ,#      #,         ##   #,  ,#        
             '#######'   ##     ##  '#######'  #'      '#     #####' # '####'        


                  #######################################################
                  #                        -***-                        #
                  #          Department of theory and spectroscopy      #
                  #    Directorship and core code : Frank Neese         #
                  #        Max Planck Institute fuer Kohlenforschung    #
                  #                Kaiser Wilhelm Platz 1               #
                  #                 D-45470 Muelheim/Ruhr               #
                  #                      Germany                        #
                  #                                                     #
                  #                  All rights reserved                #
                  #                        -***-                        #
                  #######################################################


                         Program Version 5.0.2 -  RELEASE  -


 With contributions from (in alphabetic order):
   Daniel Aravena         : Magnetic Suceptibility
   Michael Atanasov       : Ab Initio Ligand Field Theory (pilot matlab implementation)
   Alexander A. Auer      : GIAO ZORA, VPT2 properties, NMR spectrum
   Ute Becker             : Parallelization
   Giovanni Bistoni       : ED, misc. LED, open-shell LED, HFLD
   Martin Brehm           : Molecular dynamics
   Dmytro Bykov           : SCF Hessian
   Vijay G. Chilkuri      : MRCI spin determinant printing, contributions to CSF-ICE
   Dipayan Datta          : RHF DLPNO-CCSD density
   Achintya Kumar Dutta   : EOM-CC, STEOM-CC
   Dmitry Ganyushin       : Spin-Orbit,Spin-Spin,Magnetic field MRCI
   Miquel Garcia          : C-PCM and meta-GGA Hessian, CC/C-PCM, Gaussian charge scheme
   Yang Guo               : DLPNO-NEVPT2, F12-NEVPT2, CIM, IAO-localization
   Andreas Hansen         : Spin unrestricted coupled pair/coupled cluster methods
   Benjamin Helmich-Paris : MC-RPA, TRAH-SCF, COSX integrals
   Lee Huntington         : MR-EOM, pCC
   Robert Izsak           : Overlap fitted RIJCOSX, COSX-SCS-MP3, EOM
   Marcus Kettner         : VPT2
   Christian Kollmar      : KDIIS, OOCD, Brueckner-CCSD(T), CCSD density, CASPT2, CASPT2-K
   Simone Kossmann        : Meta GGA functionals, TD-DFT gradient, OOMP2, MP2 Hessian
   Martin Krupicka        : Initial AUTO-CI
   Lucas Lang             : DCDCAS
   Marvin Lechner         : AUTO-CI (C++ implementation), FIC-MRCC
   Dagmar Lenk            : GEPOL surface, SMD
   Dimitrios Liakos       : Extrapolation schemes; Compound Job, initial MDCI parallelization
   Dimitrios Manganas     : Further ROCIS development; embedding schemes
   Dimitrios Pantazis     : SARC Basis sets
   Anastasios Papadopoulos: AUTO-CI, single reference methods and gradients
   Taras Petrenko         : DFT Hessian,TD-DFT gradient, ASA, ECA, R-Raman, ABS, FL, XAS/XES, NRVS
   Peter Pinski           : DLPNO-MP2, DLPNO-MP2 Gradient
   Christoph Reimann      : Effective Core Potentials
   Marius Retegan         : Local ZFS, SOC
   Christoph Riplinger    : Optimizer, TS searches, QM/MM, DLPNO-CCSD(T), (RO)-DLPNO pert. Triples
   Tobias Risthaus        : Range-separated hybrids, TD-DFT gradient, RPA, STAB
   Michael Roemelt        : Original ROCIS implementation
   Masaaki Saitow         : Open-shell DLPNO-CCSD energy and density
   Barbara Sandhoefer     : DKH picture change effects
   Avijit Sen             : IP-ROCIS
   Kantharuban Sivalingam : CASSCF convergence, NEVPT2, FIC-MRCI
   Bernardo de Souza      : ESD, SOC TD-DFT
   Georgi Stoychev        : AutoAux, RI-MP2 NMR, DLPNO-MP2 response
   Willem Van den Heuvel  : Paramagnetic NMR
   Boris Wezisla          : Elementary symmetry handling
   Frank Wennmohs         : Technical directorship


 We gratefully acknowledge several colleagues who have allowed us to
 interface, adapt or use parts of their codes:
   Stefan Grimme, W. Hujo, H. Kruse, P. Pracht,  : VdW corrections, initial TS optimization,
                  C. Bannwarth, S. Ehlert          DFT functionals, gCP, sTDA/sTD-DF
   Ed Valeev, F. Pavosevic, A. Kumar             : LibInt (2-el integral package), F12 methods
   Garnet Chan, S. Sharma, J. Yang, R. Olivares  : DMRG
   Ulf Ekstrom                                   : XCFun DFT Library
   Mihaly Kallay                                 : mrcc  (arbitrary order and MRCC methods)
   Jiri Pittner, Ondrej Demel                    : Mk-CCSD
   Frank Weinhold                                : gennbo (NPA and NBO analysis)
   Christopher J. Cramer and Donald G. Truhlar   : smd solvation model
   Lars Goerigk                                  : TD-DFT with DH, B97 family of functionals
   V. Asgeirsson, H. Jonsson                     : NEB implementation
   FAccTs GmbH                                   : IRC, NEB, NEB-TS, DLPNO-Multilevel, CI-OPT
                                                   MM, QMMM, 2- and 3-layer-ONIOM, Crystal-QMMM,
                                                   LR-CPCM, SF, NACMEs, symmetry and pop. for TD-DFT,
                                                   nearIR, NL-DFT gradient (VV10), updates on ESD,
                                                   ML-optimized integration grids
   S Lehtola, MJT Oliveira, MAL Marques          : LibXC Library
   Liviu Ungur et al                             : ANISO software


 Your calculation uses the libint2 library for the computation of 2-el integrals
 For citations please refer to: http://libint.valeyev.net

 Your ORCA version has been built with support for libXC version: 5.1.0
 For citations please refer to: https://tddft.org/programs/libxc/

 This ORCA versions uses:
   CBLAS   interface :  Fast vector & matrix operations
   LAPACKE interface :  Fast linear algebra routines
   SCALAPACK package :  Parallel linear algebra routines
   Shared memory     :  Shared parallel matrices
   BLAS/LAPACK       :  OpenBLAS 0.3.15  USE64BITINT DYNAMIC_ARCH NO_AFFINITY Zen SINGLE_THREADED
        Core in use  :  Zen
   Copyright (c) 2011-2014, The OpenBLAS Project


Your calculation utilizes the DFT-NL dispersion correction.
Cite in your paper:
Vydrov, O. A.; Van Voorhis, T. J. Chem. Phys. 2010, 133, 244103
Hujo, W.; Grimme, S. J. Chem. Theory Comput. 2011, 7, 3866 
   

Your calculation utilizes the SMD solvation module
Please cite in your paper:
A.V. Marenich, C.J. Cramer, D.G. Truhlar J. Phys. Chem. B, 113, (2009), 6378 

================================================================================

----- Orbital basis set information -----
Your calculation utilizes the basis: def2-QZVPP
   F. Weigend and R. Ahlrichs, Phys. Chem. Chem. Phys. 7, 3297 (2005).

----- AuxJ basis set information -----
Your calculation utilizes the auxiliary basis: def2/J
   F. Weigend, Phys. Chem. Chem. Phys. 8, 1057 (2006).

================================================================================
                                        WARNINGS
                       Please study these warnings very carefully!
================================================================================


INFO   : the flag for use of the SHARK integral package has been found!

================================================================================
                                       INPUT FILE
================================================================================
NAME = ImineBzOH1Aa.inp
|  1> ! wB97M-V def2-QZVPP
|  2> %maxcore 2660
|  3> %pal nprocs 20
|  4> end
|  5> %CPCM SMD TRUE
|  6>    SMDSOLVENT "2,2,2-TRIFLUOROETHANOL"
|  7> end
|  8> 
|  9> *xyz 0 1
| 10> O  1.874458  4.131597  1.318097
| 11> O  3.636314  2.757304  1.489985
| 12> N  1.370321  4.550657  3.554198
| 13> N  3.266710  6.392274  3.809378
| 14> C  2.093712  4.728754  2.559209
| 15> C  3.219891  5.739179  2.533306
| 16> H  4.139118  5.169543  2.352519
| 17> C  3.030013  6.675101  1.352363
| 18> C  3.765814  6.483743  0.189743
| 19> H  4.509175  5.692866  0.153089
| 20> C  3.551880  7.291887  -0.918277
| 21> H  4.130847  7.134211  -1.821577
| 22> C  2.600478  8.300662  -0.866169
| 23> H  2.431756  8.934644  -1.729568
| 24> C  1.868276  8.499951  0.297943
| 25> H  1.125490  9.288949  0.343015
| 26> C  2.081909  7.689758  1.403005
| 27> H  1.509911  7.842599  2.312189
| 28> C  0.249743  3.609568  3.658667
| 29> C  0.707666  2.179373  3.384933
| 30> H  0.917567  2.007092  2.328891
| 31> H  -0.081004  1.484568  3.682775
| 32> H  1.604959  1.944326  3.963033
| 33> C  -0.866626  4.021293  2.703690
| 34> H  -1.167884  5.055689  2.887604
| 35> H  -1.737552  3.381154  2.862933
| 36> H  -0.561035  3.928709  1.660774
| 37> C  -0.248816  3.709707  5.095527
| 38> H  -1.115565  3.061877  5.243931
| 39> H  -0.538606  4.736616  5.331376
| 40> H  0.532085  3.406529  5.797395
| 41> C  4.458347  6.785822  4.381915
| 42> C  4.556573  7.079653  5.768953
| 43> C  5.810291  7.452106  6.245420
| 44> H  5.926988  7.664367  7.299318
| 45> C  6.935865  7.565435  5.438479
| 46> H  7.887278  7.852642  5.871139
| 47> C  6.814391  7.311687  4.085319
| 48> H  7.669104  7.400406  3.423299
| 49> C  5.589895  6.928250  3.567630
| 50> H  5.509565  6.741096  2.504358
| 51> C  3.361540  7.009642  6.729989
| 52> C  2.851827  5.570405  6.889911
| 53> H  2.524386  5.097998  5.964076
| 54> H  1.998283  5.560445  7.574108
| 55> H  3.632589  4.938341  7.318677
| 56> C  3.740959  7.480523  8.134062
| 57> H  4.505699  6.846580  8.589445
| 58> H  2.854456  7.434611  8.771551
| 59> H  4.100140  8.512726  8.137643
| 60> C  2.228063  7.932836  6.261264
| 61> H  1.809235  7.656392  5.294354
| 62> H  2.582648  8.964594  6.186304
| 63> H  1.414433  7.909846  6.991600
| 64> C  2.754477  3.250519  0.822272
| 65> C  2.503175  2.941677  -0.592510
| 66> C  1.616225  3.701539  -1.353865
| 67> H  1.083426  4.528857  -0.902590
| 68> C  1.432811  3.401442  -2.692646
| 69> H  0.749550  3.994725  -3.289046
| 70> C  2.124550  2.344083  -3.269602
| 71> H  1.976657  2.110672  -4.318150
| 72> C  3.005987  1.584525  -2.509865
| 73> H  3.543359  0.759404  -2.962524
| 74> C  3.200638  1.884494  -1.173518
| 75> H  3.887992  1.303717  -0.569990
| 76> H  2.561085  6.027391  4.429070
| 77> O  4.372247  3.182560  4.834390
| 78> C  5.494638  3.358477  4.402280
| 79> C  6.652935  3.727410  5.246327
| 80> C  6.467732  3.838092  6.621932
| 81> H  5.489725  3.641490  7.042890
| 82> C  7.526204  4.195854  7.439017
| 83> H  7.376695  4.284798  8.508903
| 84> C  8.775998  4.443300  6.885562
| 85> H  9.604596  4.727282  7.524819
| 86> C  8.965672  4.331144  5.514608
| 87> H  9.940156  4.527952  5.082649
| 88> C  7.908182  3.974823  4.694148
| 89> H  8.052527  3.896767  3.624078
| 90> O  5.792578  3.231006  3.116687
| 91> H  4.979222  3.010114  2.611188
| 92> *
| 93> 
| 94>                          ****END OF INPUT****
================================================================================

                       ****************************
                       * Single Point Calculation *
                       ****************************

---------------------------------
CARTESIAN COORDINATES (ANGSTROEM)
---------------------------------
  O      1.874458    4.131597    1.318097
  O      3.636314    2.757304    1.489985
  N      1.370321    4.550657    3.554198
  N      3.266710    6.392274    3.809378
  C      2.093712    4.728754    2.559209
  C      3.219891    5.739179    2.533306
  H      4.139118    5.169543    2.352519
  C      3.030013    6.675101    1.352363
  C      3.765814    6.483743    0.189743
  H      4.509175    5.692866    0.153089
  C      3.551880    7.291887   -0.918277
  H      4.130847    7.134211   -1.821577
  C      2.600478    8.300662   -0.866169
  H      2.431756    8.934644   -1.729568
  C      1.868276    8.499951    0.297943
  H      1.125490    9.288949    0.343015
  C      2.081909    7.689758    1.403005
  H      1.509911    7.842599    2.312189
  C      0.249743    3.609568    3.658667
  C      0.707666    2.179373    3.384933
  H      0.917567    2.007092    2.328891
  H     -0.081004    1.484568    3.682775
  H      1.604959    1.944326    3.963033
  C     -0.866626    4.021293    2.703690
  H     -1.167884    5.055689    2.887604
  H     -1.737552    3.381154    2.862933
  H     -0.561035    3.928709    1.660774
  C     -0.248816    3.709707    5.095527
  H     -1.115565    3.061877    5.243931
  H     -0.538606    4.736616    5.331376
  H      0.532085    3.406529    5.797395
  C      4.458347    6.785822    4.381915
  C      4.556573    7.079653    5.768953
  C      5.810291    7.452106    6.245420
  H      5.926988    7.664367    7.299318
  C      6.935865    7.565435    5.438479
  H      7.887278    7.852642    5.871139
  C      6.814391    7.311687    4.085319
  H      7.669104    7.400406    3.423299
  C      5.589895    6.928250    3.567630
  H      5.509565    6.741096    2.504358
  C      3.361540    7.009642    6.729989
  C      2.851827    5.570405    6.889911
  H      2.524386    5.097998    5.964076
  H      1.998283    5.560445    7.574108
  H      3.632589    4.938341    7.318677
  C      3.740959    7.480523    8.134062
  H      4.505699    6.846580    8.589445
  H      2.854456    7.434611    8.771551
  H      4.100140    8.512726    8.137643
  C      2.228063    7.932836    6.261264
  H      1.809235    7.656392    5.294354
  H      2.582648    8.964594    6.186304
  H      1.414433    7.909846    6.991600
  C      2.754477    3.250519    0.822272
  C      2.503175    2.941677   -0.592510
  C      1.616225    3.701539   -1.353865
  H      1.083426    4.528857   -0.902590
  C      1.432811    3.401442   -2.692646
  H      0.749550    3.994725   -3.289046
  C      2.124550    2.344083   -3.269602
  H      1.976657    2.110672   -4.318150
  C      3.005987    1.584525   -2.509865
  H      3.543359    0.759404   -2.962524
  C      3.200638    1.884494   -1.173518
  H      3.887992    1.303717   -0.569990
  H      2.561085    6.027391    4.429070
  O      4.372247    3.182560    4.834390
  C      5.494638    3.358477    4.402280
  C      6.652935    3.727410    5.246327
  C      6.467732    3.838092    6.621932
  H      5.489725    3.641490    7.042890
  C      7.526204    4.195854    7.439017
  H      7.376695    4.284798    8.508903
  C      8.775998    4.443300    6.885562
  H      9.604596    4.727282    7.524819
  C      8.965672    4.331144    5.514608
  H      9.940156    4.527952    5.082649
  C      7.908182    3.974823    4.694148
  H      8.052527    3.896767    3.624078
  O      5.792578    3.231006    3.116687
  H      4.979222    3.010114    2.611188

----------------------------
CARTESIAN COORDINATES (A.U.)
----------------------------
  NO LB      ZA    FRAG     MASS         X           Y           Z
   0 O     8.0000    0    15.999    3.542212    7.807587    2.490842
   1 O     8.0000    0    15.999    6.871638    5.210549    2.815664
   2 N     7.0000    0    14.007    2.589531    8.599495    6.716461
   3 N     7.0000    0    14.007    6.173187   12.079647    7.198681
   4 C     6.0000    0    12.011    3.956542    8.936050    4.836204
   5 C     6.0000    0    12.011    6.084712   10.845477    4.787255
   6 H     1.0000    0     1.008    7.821799    9.769021    4.445617
   7 C     6.0000    0    12.011    5.725895   12.614113    2.555596
   8 C     6.0000    0    12.011    7.116357   12.252499    0.358562
   9 H     1.0000    0     1.008    8.521106   10.757958    0.289296
  10 C     6.0000    0    12.011    6.712080   13.779669   -1.735292
  11 H     1.0000    0     1.008    7.806170   13.481705   -3.442282
  12 C     6.0000    0    12.011    4.914191   15.685978   -1.636822
  13 H     1.0000    0     1.008    4.595353   16.884030   -3.268410
  14 C     6.0000    0    12.011    3.530530   16.062580    0.563031
  15 H     1.0000    0     1.008    2.126868   17.553570    0.648204
  16 C     6.0000    0    12.011    3.934238   14.531537    2.651295
  17 H     1.0000    0     1.008    2.853318   14.820364    4.369404
  18 C     6.0000    0    12.011    0.471946    6.821095    6.913879
  19 C     6.0000    0    12.011    1.337295    4.118418    6.396596
  20 H     1.0000    0     1.008    1.733950    3.792854    4.400966
  21 H     1.0000    0     1.008   -0.153075    2.805427    6.959436
  22 H     1.0000    0     1.008    3.032933    3.674244    7.489047
  23 C     6.0000    0    12.011   -1.637686    7.599142    5.109234
  24 H     1.0000    0     1.008   -2.206981    9.553868    5.456781
  25 H     1.0000    0     1.008   -3.283497    6.389455    5.410159
  26 H     1.0000    0     1.008   -1.060203    7.424184    3.138408
  27 C     6.0000    0    12.011   -0.470194    7.010330    9.629151
  28 H     1.0000    0     1.008   -2.108112    5.786109    9.909593
  29 H     1.0000    0     1.008   -1.017818    8.950907   10.074841
  30 H     1.0000    0     1.008    1.005495    6.437407   10.955489
  31 C     6.0000    0    12.011    8.425055   12.823345    8.280619
  32 C     6.0000    0    12.011    8.610675   13.378605   10.901741
  33 C     6.0000    0    12.011   10.979859   14.082439   11.802133
  34 H     1.0000    0     1.008   11.200384   14.483555   13.793712
  35 C     6.0000    0    12.011   13.106885   14.296600   10.277236
  36 H     1.0000    0     1.008   14.904795   14.839343   11.094845
  37 C     6.0000    0    12.011   12.877333   13.817086    7.720134
  38 H     1.0000    0     1.008   14.492506   13.984741    6.469098
  39 C     6.0000    0    12.011   10.563371   13.092495    6.741844
  40 H     1.0000    0     1.008   10.411569   12.738825    4.732551
  41 C     6.0000    0    12.011    6.352390   13.246304   12.717836
  42 C     6.0000    0    12.011    5.389172   10.526540   13.020045
  43 H     1.0000    0     1.008    4.770398    9.633820   11.270470
  44 H     1.0000    0     1.008    3.776208   10.507718   14.312990
  45 H     1.0000    0     1.008    6.864598    9.332112   13.830295
  46 C     6.0000    0    12.011    7.069388   14.136140   15.371150
  47 H     1.0000    0     1.008    8.514537   12.938161   16.231699
  48 H     1.0000    0     1.008    5.394140   14.049379   16.575829
  49 H     1.0000    0     1.008    7.748142   16.086721   15.377917
  50 C     6.0000    0    12.011    4.210429   14.990888   11.832074
  51 H     1.0000    0     1.008    3.418959   14.468484   10.004879
  52 H     1.0000    0     1.008    4.880497   16.940628   11.690420
  53 H     1.0000    0     1.008    2.672891   14.947443   13.212209
  54 C     6.0000    0    12.011    5.205207    6.142591    1.553869
  55 C     6.0000    0    12.011    4.730315    5.558964   -1.119682
  56 C     6.0000    0    12.011    3.054223    6.994895   -2.558434
  57 H     1.0000    0     1.008    2.047378    8.558299   -1.705648
  58 C     6.0000    0    12.011    2.707620    6.427794   -5.088364
  59 H     1.0000    0     1.008    1.416444    7.548936   -6.215396
  60 C     6.0000    0    12.011    4.014818    4.429675   -6.178652
  61 H     1.0000    0     1.008    3.735340    3.988592   -8.160121
  62 C     6.0000    0    12.011    5.680492    2.994318   -4.742957
  63 H     1.0000    0     1.008    6.695978    1.435066   -5.598359
  64 C     6.0000    0    12.011    6.048329    3.561178   -2.217628
  65 H     1.0000    0     1.008    7.347240    2.463668   -1.077125
  66 H     1.0000    0     1.008    4.839749   11.390118    8.369729
  67 O     8.0000    0    15.999    8.262349    6.014167    9.135673
  68 C     6.0000    0    12.011   10.383361    6.346602    8.319104
  69 C     6.0000    0    12.011   12.572225    7.043784    9.914121
  70 C     6.0000    0    12.011   12.222242    7.252943   12.513638
  71 H     1.0000    0     1.008   10.374077    6.881419   13.309133
  72 C     6.0000    0    12.011   14.222464    7.929015   14.057705
  73 H     1.0000    0     1.008   13.939933    8.097095   16.079496
  74 C     6.0000    0    12.011   16.584233    8.396620   13.011826
  75 H     1.0000    0     1.008   18.150056    8.933268   14.219847
  76 C     6.0000    0    12.011   16.942665    8.184676   10.421099
  77 H     1.0000    0     1.008   18.784173    8.556589    9.604815
  78 C     6.0000    0    12.011   14.944298    7.511327    8.870654
  79 H     1.0000    0     1.008   15.217071    7.363822    6.848515
  80 O     8.0000    0    15.999   10.946386    6.105716    5.889685
  81 H     1.0000    0     1.008    9.409366    5.688291    4.934430

--------------------------------
INTERNAL COORDINATES (ANGSTROEM)
--------------------------------
 O      0   0   0     0.000000000000     0.00000000     0.00000000
 O      1   0   0     2.241062984195     0.00000000     0.00000000
 N      1   2   0     2.330217389123   101.93293386     0.00000000
 N      3   1   2     2.655741185886    93.57903608    80.78259042
 C      3   1   2     1.242986802187    29.73907073    74.61770627
 C      4   3   1     1.434254108228    64.87695749   356.66310285
 H      6   4   3     1.096424821588   110.84920505   243.79297846
 C      6   4   3     1.518759366792   114.53733370   122.26280823
 C      8   6   4     1.389138675642   119.97791588   137.67195722
 H      9   8   6     1.086008987608   119.41461746   356.97848742
 C      9   8   6     1.388010375138   120.41533797   176.76926867
 H     11   9   8     1.084442436492   119.86735576   180.04348680
 C     11   9   8     1.387626754532   119.93186704     0.18817171
 H     13  11   9     1.084369919727   120.11998749   179.91982459
 C     13  11   9     1.389601605810   119.80090837     0.19589577
 H     15  13  11     1.084564599728   120.00090073   179.85680090
 C     15  13  11     1.386799834072   120.17115918   359.68448745
 H     17  15  13     1.084968953077   120.28000203   180.11493710
 C      3   1   2     1.467057371736    96.78960155   259.48996930
 C     19   3   1     1.526460453045   111.04590108    61.09602518
 H     20  19   3     1.090396202546   112.30014792   286.89311309
 H     20  19   3     1.092457877398   109.29502318   167.55059278
 H     20  19   3     1.092969089251   110.66623763    48.53714793
 C     19   3   1     1.525705833480   109.95097923   297.71871462
 H     24  19   3     1.092957376468   110.59490274   304.99351629
 H     24  19   3     1.092542159299   109.50795624   185.99621323
 H     24  19   3     1.090702268904   111.75178301    66.07240297
 C     19   3   1     1.524190130988   105.95192470   179.54150172
 H     28  19   3     1.092227670917   110.40728968   177.77422578
 H     28  19   3     1.092769458386   110.60623543    57.64638259
 H     28  19   3     1.092859533933   110.70032188   297.78342249
 C      4   3   1     1.379375722725   148.71695143   246.17289934
 C     32   4   3     1.421217582596   121.58622699   291.36324107
 C     33  32   4     1.391959361053   116.84878134   179.24852967
 H     34  33  32     1.081375936635   118.90253035   181.18139142
 C     34  33  32     1.389573340705   123.54649372     0.99826419
 H     36  34  33     1.083913849445   120.05336750   180.47874796
 C     36  34  33     1.382094774529   118.84143174     0.74242199
 H     38  36  34     1.084746907684   120.88078060   179.35220192
 C     38  36  34     1.383624330411   119.66865957   358.80009083
 H     40  38  36     1.082601900331   118.75391710   179.50437411
 C     33  32   4     1.535120713334   123.21248724   358.92707275
 C     42  33  32     1.535182572407   111.49600457    66.06479555
 H     43  42  33     1.089750627141   114.68747409   300.67053952
 H     43  42  33     1.093966222671   109.43514042   180.39755056
 H     43  42  33     1.092215401602   110.24791221    61.90176785
 C     42  33  32     1.528760505459   111.57514036   184.36730475
 H     47  42  33     1.092741813759   112.19399162   297.40775210
 H     47  42  33     1.092880462756   108.75217785   178.66177230
 H     47  42  33     1.092916669985   112.05390643    59.69376686
 C     42  33  32     1.535174386443   110.86696545   302.47770673
 H     51  42  33     1.089381993068   113.71950885    63.02292614
 H     51  42  33     1.093560283839   110.42001826   301.89112386
 H     51  42  33     1.093578067582   109.43751990   183.29703151
 C      2   1   3     1.211089666855    30.17855005   165.91066540
 C     55   2   1     1.469742897139   124.72498768   181.41300854
 C     56  55   2     1.394177893086   121.32711770   190.59733226
 H     57  56  55     1.082579776806   120.13065571   359.02142740
 C     57  56  55     1.384208608110   119.62421270   178.28822739
 H     59  57  56     1.083754248993   119.80856899   180.44724658
 C     59  57  56     1.389024522799   120.05174937     0.34550844
 H     61  59  57     1.084345859343   119.84069790   179.86862932
 C     61  59  57     1.389625794774   120.32281487   359.81985510
 H     63  61  59     1.083740513825   120.15335548   179.92530915
 C     63  61  59     1.383363190623   119.92508488   359.75528409
 H     65  63  61     1.083514416992   120.73789188   180.27009296
 H      4   3   1     1.007504054174    46.19897686   177.85252606
 O     44  43  42     2.891311720614   115.28352403   103.35683271
 C     68  44  43     1.215494714044   129.28474261   296.16382138
 C     69  68  44     1.479925280853   123.78294516    68.10933183
 C     70  69  68     1.392422267977   118.63035093     2.25960760
 H     71  70  69     1.082753746803   119.32718758     0.72965708
 C     71  70  69     1.384190926373   120.13268044   180.71682812
 H     73  71  70     1.083937281033   119.89288074   179.75152045
 C     73  71  70     1.389074152944   119.92457109   359.92009407
 H     75  73  71     1.084375365811   119.95205435   179.76708556
 C     75  73  71     1.388549626311   120.12572458   359.93642447
 H     77  75  73     1.083946969552   120.10554811   179.76910441
 C     77  75  73     1.385064751822   120.08887919     0.13686629
 H     79  77  75     1.082579337998   120.15004209   179.38594927
 O     69  68  44     1.325807852251   122.56888614   247.90672916
 H     81  69  68     0.982787106855   109.53480624     1.69785833

---------------------------
INTERNAL COORDINATES (A.U.)
---------------------------
 O      0   0   0     0.000000000000     0.00000000     0.00000000
 O      1   0   0     4.234995288997     0.00000000     0.00000000
 N      1   2   0     4.403472697943   101.93293386     0.00000000
 N      3   1   2     5.018623523899    93.57903608    80.78259042
 C      3   1   2     2.348904644212    29.73907073    74.61770627
 C      4   3   1     2.710347471003    64.87695749   356.66310285
 H      6   4   3     2.071942639235   110.84920505   243.79297846
 C      6   4   3     2.870039266564   114.53733370   122.26280823
 C      8   6   4     2.625091659002   119.97791588   137.67195722
 H      9   8   6     2.052259565557   119.41461746   356.97848742
 C      9   8   6     2.622959480053   120.41533797   176.76926867
 H     11   9   8     2.049299212972   119.86735576   180.04348680
 C     11   9   8     2.622234542167   119.93186704     0.18817171
 H     13  11   9     2.049162176146   120.11998749   179.91982459
 C     13  11   9     2.625966470238   119.80090837     0.19589577
 H     15  13  11     2.049530068033   120.00090073   179.85680090
 C     15  13  11     2.620671888963   120.17115918   359.68448745
 H     17  15  13     2.050294185123   120.28000203   180.11493710
 C      3   1   2     2.772336655332    96.78960155   259.48996930
 C     19   3   1     2.884592210516   111.04590108    61.09602518
 H     20  19   3     2.060550200279   112.30014792   286.89311309
 H     20  19   3     2.064446201127   109.29502318   167.55059278
 H     20  19   3     2.065412251526   110.66623763    48.53714793
 C     19   3   1     2.883166186203   109.95097923   297.71871462
 H     24  19   3     2.065390117574   110.59490274   304.99351629
 H     24  19   3     2.064605470838   109.50795624   185.99621323
 H     24  19   3     2.061128581876   111.75178301    66.07240297
 C     19   3   1     2.880301923593   105.95192470   179.54150172
 H     28  19   3     2.064011173924   110.40728968   177.77422578
 H     28  19   3     2.065035003864   110.60623543    57.64638259
 H     28  19   3     2.065205221979   110.70032188   297.78342249
 C      4   3   1     2.606642351729   148.71695143   246.17289934
 C     32   4   3     2.685712007821   121.58622699   291.36324107
 C     33  32   4     2.630421981937   116.84878134   179.24852967
 H     34  33  32     2.043504368053   118.90253035   181.18139142
 C     34  33  32     2.625913056930   123.54649372     0.99826419
 H     36  34  33     2.048300328215   120.05336750   180.47874796
 C     36  34  33     2.611780614983   118.84143174     0.74242199
 H     38  36  34     2.049874580141   120.88078060   179.35220192
 C     38  36  34     2.614671056707   119.66865957   358.80009083
 H     40  38  36     2.045821103688   118.75391710   179.50437411
 C     33  32   4     2.900957730710   123.21248724   358.92707275
 C     42  33  32     2.901074627418   111.49600457    66.06479555
 H     43  42  33     2.059330239566   114.68747409   300.67053952
 H     43  42  33     2.067296560608   109.43514042   180.39755056
 H     43  42  33     2.063987988278   110.24791221    61.90176785
 C     42  33  32     2.888938679672   111.57514036   184.36730475
 H     47  42  33     2.064982763089   112.19399162   297.40775210
 H     47  42  33     2.065244771722   108.75217785   178.66177230
 H     47  42  33     2.065313193469   112.05390643    59.69376686
 C     42  33  32     2.901059158187   110.86696545   302.47770673
 H     51  42  33     2.058633622123   113.71950885    63.02292614
 H     51  42  33     2.066529447388   110.42001826   301.89112386
 H     51  42  33     2.066563053792   109.43751990   183.29703151
 C      2   1   3     2.288627793978    30.17855005   165.91066540
 C     55   2   1     2.777411562870   124.72498768   181.41300854
 C     56  55   2     2.634614399899   121.32711770   190.59733226
 H     57  56  55     2.045779296286   120.13065571   359.02142740
 C     57  56  55     2.615775181544   119.62421270   178.28822739
 H     59  57  56     2.047998727070   119.80856899   180.44724658
 C     59  57  56     2.624875941391   120.05174937     0.34550844
 H     61  59  57     2.049116708609   119.84069790   179.86862932
 C     61  59  57     2.626012180756   120.32281487   359.81985510
 H     63  61  59     2.047972771365   120.15335548   179.92530915
 C     63  61  59     2.614177574025   119.92508488   359.75528409
 H     65  63  61     2.047545510270   120.73789188   180.27009296
 H      4   3   1     1.903906741205    46.19897686   177.85252606
 O     44  43  42     5.463787319757   115.28352403   103.35683271
 C     68  44  43     2.296952126773   129.28474261   296.16382138
 C     69  68  44     2.796653479478   123.78294516    68.10933183
 C     70  69  68     2.631296749250   118.63035093     2.25960760
 H     71  70  69     2.046108051936   119.32718758     0.72965708
 C     71  70  69     2.615741767903   120.13268044   180.71682812
 H     73  71  70     2.048344607499   119.89288074   179.75152045
 C     73  71  70     2.624969728773   119.92457109   359.92009407
 H     75  73  71     2.049172467753   119.95205435   179.76708556
 C     75  73  71     2.623978517086   120.12572458   359.93642447
 H     77  75  73     2.048362916147   120.10554811   179.76910441
 C     77  75  73     2.617393058692   120.08887919     0.13686629
 H     79  77  75     2.045778467059   120.15004209   179.38594927
 O     69  68  44     2.505413746956   122.56888614   247.90672916
 H     81  69  68     1.857198479905   109.53480624     1.69785833

---------------------
BASIS SET INFORMATION
---------------------
There are 4 groups of distinct atoms

 Group   1 Type O   : 15s8p3d2f1g contracted to 7s4p3d2f1g pattern {8211111/5111/111/11/1}
 Group   2 Type N   : 15s8p3d2f1g contracted to 7s4p3d2f1g pattern {8211111/5111/111/11/1}
 Group   3 Type C   : 15s8p3d2f1g contracted to 7s4p3d2f1g pattern {8211111/5111/111/11/1}
 Group   4 Type H   : 7s3p2d1f contracted to 4s3p2d1f pattern {4111/111/11/1}

Atom   0O    basis set group =>   1
Atom   1O    basis set group =>   1
Atom   2N    basis set group =>   2
Atom   3N    basis set group =>   2
Atom   4C    basis set group =>   3
Atom   5C    basis set group =>   3
Atom   6H    basis set group =>   4
Atom   7C    basis set group =>   3
Atom   8C    basis set group =>   3
Atom   9H    basis set group =>   4
Atom  10C    basis set group =>   3
Atom  11H    basis set group =>   4
Atom  12C    basis set group =>   3
Atom  13H    basis set group =>   4
Atom  14C    basis set group =>   3
Atom  15H    basis set group =>   4
Atom  16C    basis set group =>   3
Atom  17H    basis set group =>   4
Atom  18C    basis set group =>   3
Atom  19C    basis set group =>   3
Atom  20H    basis set group =>   4
Atom  21H    basis set group =>   4
Atom  22H    basis set group =>   4
Atom  23C    basis set group =>   3
Atom  24H    basis set group =>   4
Atom  25H    basis set group =>   4
Atom  26H    basis set group =>   4
Atom  27C    basis set group =>   3
Atom  28H    basis set group =>   4
Atom  29H    basis set group =>   4
Atom  30H    basis set group =>   4
Atom  31C    basis set group =>   3
Atom  32C    basis set group =>   3
Atom  33C    basis set group =>   3
Atom  34H    basis set group =>   4
Atom  35C    basis set group =>   3
Atom  36H    basis set group =>   4
Atom  37C    basis set group =>   3
Atom  38H    basis set group =>   4
Atom  39C    basis set group =>   3
Atom  40H    basis set group =>   4
Atom  41C    basis set group =>   3
Atom  42C    basis set group =>   3
Atom  43H    basis set group =>   4
Atom  44H    basis set group =>   4
Atom  45H    basis set group =>   4
Atom  46C    basis set group =>   3
Atom  47H    basis set group =>   4
Atom  48H    basis set group =>   4
Atom  49H    basis set group =>   4
Atom  50C    basis set group =>   3
Atom  51H    basis set group =>   4
Atom  52H    basis set group =>   4
Atom  53H    basis set group =>   4
Atom  54C    basis set group =>   3
Atom  55C    basis set group =>   3
Atom  56C    basis set group =>   3
Atom  57H    basis set group =>   4
Atom  58C    basis set group =>   3
Atom  59H    basis set group =>   4
Atom  60C    basis set group =>   3
Atom  61H    basis set group =>   4
Atom  62C    basis set group =>   3
Atom  63H    basis set group =>   4
Atom  64C    basis set group =>   3
Atom  65H    basis set group =>   4
Atom  66H    basis set group =>   4
Atom  67O    basis set group =>   1
Atom  68C    basis set group =>   3
Atom  69C    basis set group =>   3
Atom  70C    basis set group =>   3
Atom  71H    basis set group =>   4
Atom  72C    basis set group =>   3
Atom  73H    basis set group =>   4
Atom  74C    basis set group =>   3
Atom  75H    basis set group =>   4
Atom  76C    basis set group =>   3
Atom  77H    basis set group =>   4
Atom  78C    basis set group =>   3
Atom  79H    basis set group =>   4
Atom  80O    basis set group =>   1
Atom  81H    basis set group =>   4
---------------------------------
AUXILIARY/J BASIS SET INFORMATION
---------------------------------
There are 4 groups of distinct atoms

 Group   1 Type O   : 12s5p4d2f1g contracted to 6s4p3d1f1g pattern {711111/2111/211/2/1}
 Group   2 Type N   : 12s5p4d2f1g contracted to 6s4p3d1f1g pattern {711111/2111/211/2/1}
 Group   3 Type C   : 12s5p4d2f1g contracted to 6s4p3d1f1g pattern {711111/2111/211/2/1}
 Group   4 Type H   : 5s2p1d contracted to 3s1p1d pattern {311/2/1}

Atom   0O    basis set group =>   1
Atom   1O    basis set group =>   1
Atom   2N    basis set group =>   2
Atom   3N    basis set group =>   2
Atom   4C    basis set group =>   3
Atom   5C    basis set group =>   3
Atom   6H    basis set group =>   4
Atom   7C    basis set group =>   3
Atom   8C    basis set group =>   3
Atom   9H    basis set group =>   4
Atom  10C    basis set group =>   3
Atom  11H    basis set group =>   4
Atom  12C    basis set group =>   3
Atom  13H    basis set group =>   4
Atom  14C    basis set group =>   3
Atom  15H    basis set group =>   4
Atom  16C    basis set group =>   3
Atom  17H    basis set group =>   4
Atom  18C    basis set group =>   3
Atom  19C    basis set group =>   3
Atom  20H    basis set group =>   4
Atom  21H    basis set group =>   4
Atom  22H    basis set group =>   4
Atom  23C    basis set group =>   3
Atom  24H    basis set group =>   4
Atom  25H    basis set group =>   4
Atom  26H    basis set group =>   4
Atom  27C    basis set group =>   3
Atom  28H    basis set group =>   4
Atom  29H    basis set group =>   4
Atom  30H    basis set group =>   4
Atom  31C    basis set group =>   3
Atom  32C    basis set group =>   3
Atom  33C    basis set group =>   3
Atom  34H    basis set group =>   4
Atom  35C    basis set group =>   3
Atom  36H    basis set group =>   4
Atom  37C    basis set group =>   3
Atom  38H    basis set group =>   4
Atom  39C    basis set group =>   3
Atom  40H    basis set group =>   4
Atom  41C    basis set group =>   3
Atom  42C    basis set group =>   3
Atom  43H    basis set group =>   4
Atom  44H    basis set group =>   4
Atom  45H    basis set group =>   4
Atom  46C    basis set group =>   3
Atom  47H    basis set group =>   4
Atom  48H    basis set group =>   4
Atom  49H    basis set group =>   4
Atom  50C    basis set group =>   3
Atom  51H    basis set group =>   4
Atom  52H    basis set group =>   4
Atom  53H    basis set group =>   4
Atom  54C    basis set group =>   3
Atom  55C    basis set group =>   3
Atom  56C    basis set group =>   3
Atom  57H    basis set group =>   4
Atom  58C    basis set group =>   3
Atom  59H    basis set group =>   4
Atom  60C    basis set group =>   3
Atom  61H    basis set group =>   4
Atom  62C    basis set group =>   3
Atom  63H    basis set group =>   4
Atom  64C    basis set group =>   3
Atom  65H    basis set group =>   4
Atom  66H    basis set group =>   4
Atom  67O    basis set group =>   1
Atom  68C    basis set group =>   3
Atom  69C    basis set group =>   3
Atom  70C    basis set group =>   3
Atom  71H    basis set group =>   4
Atom  72C    basis set group =>   3
Atom  73H    basis set group =>   4
Atom  74C    basis set group =>   3
Atom  75H    basis set group =>   4
Atom  76C    basis set group =>   3
Atom  77H    basis set group =>   4
Atom  78C    basis set group =>   3
Atom  79H    basis set group =>   4
Atom  80O    basis set group =>   1
Atom  81H    basis set group =>   4


           ************************************************************
           *        Program running with 20 parallel MPI-processes    *
           *              working on a common directory               *
           ************************************************************
------------------------------------------------------------------------------
                           ORCA GTO INTEGRAL CALCULATION
                           -- RI-GTO INTEGRALS CHOSEN --
------------------------------------------------------------------------------
------------------------------------------------------------------------------
                   ___                                                        
                  /   \      - P O W E R E D   B Y -                         
                 /     \                                                     
                 |  |  |   _    _      __       _____    __    __             
                 |  |  |  | |  | |    /  \     |  _  \  |  |  /  |          
                  \  \/   | |  | |   /    \    | | | |  |  | /  /          
                 / \  \   | |__| |  /  /\  \   | |_| |  |  |/  /          
                |  |  |   |  __  | /  /__\  \  |    /   |      \           
                |  |  |   | |  | | |   __   |  |    \   |  |\   \          
                \     /   | |  | | |  |  |  |  | |\  \  |  | \   \       
                 \___/    |_|  |_| |__|  |__|  |_| \__\ |__|  \__/        
                                                                              
                      - O R C A' S   B I G   F R I E N D -                    
                                      &                                       
                       - I N T E G R A L  F E E D E R -                       
                                                                              
 v1 FN, 2020, v2 2021                                                         
------------------------------------------------------------------------------


Reading SHARK input file ImineBzOH1Aa.SHARKINP.tmp ... ok
----------------------
SHARK INTEGRAL PACKAGE
----------------------

Number of atoms                             ...     82
Number of basis functions                   ...   3594
Number of shells                            ...   1114
Maximum angular momentum                    ...      4
Integral batch strategy                     ... SHARK/LIBINT Hybrid
RI-J (if used) integral strategy            ... SPLIT-RIJ (Revised 2003 algorithm where possible)
Printlevel                                  ...      1
Contraction scheme used                     ... SEGMENTED contraction
Coulomb Range Separation                    ... NOT USED
Exchange Range Separation                   ... Long Range
   Mu parameter                             ...  0.300000
   Scaling (regular/separated)              ...  0.150000  0.850000
Finite Nucleus Model                        ... NOT USED
Auxiliary Coulomb fitting basis             ... AVAILABLE
   # of basis functions in Aux-J            ...   2498
   # of shells in Aux-J                     ...    830
   Maximum angular momentum in Aux-J        ...      4
Auxiliary J/K fitting basis                 ... NOT available
Auxiliary Correlation fitting basis         ... NOT available
Auxiliary 'external' fitting basis          ... NOT available
Integral threshold                          ...     1.000000e-10
Primitive cut-off                           ...     1.000000e-11
Primitive pair pre-selection threshold      ...     1.000000e-11

Calculating pre-screening integrals         ... done (  0.7 sec) Dimension = 1114
Organizing shell pair data                  ... done (  4.3 sec)
Shell pair information
Total number of shell pairs                 ...    621055
Shell pairs after pre-screening             ...    286144
Total number of primitive shell pairs       ...   1513069
Primitive shell pairs kept                  ...    461214
          la=0 lb=0:  47467 shell pairs
          la=1 lb=0:  68361 shell pairs
          la=1 lb=1:  24359 shell pairs
          la=2 lb=0:  39477 shell pairs
          la=2 lb=1:  29505 shell pairs
          la=2 lb=2:   8323 shell pairs
          la=3 lb=0:  22040 shell pairs
          la=3 lb=1:  16766 shell pairs
          la=3 lb=2:   8986 shell pairs
          la=3 lb=3:   2450 shell pairs
          la=4 lb=0:   7564 shell pairs
          la=4 lb=1:   5786 shell pairs
          la=4 lb=2:   3099 shell pairs
          la=4 lb=3:   1658 shell pairs
          la=4 lb=4:    303 shell pairs

Calculating one electron integrals          ... done (  1.2 sec)
Calculating RI/J V-Matrix + Cholesky decomp.... done (  2.2 sec)
Calculating Nuclear repulsion               ... done (  0.0 sec) ENN=   5231.371600962469 Eh

SHARK setup successfully completed in  15.0 seconds

Maximum memory used throughout the entire GTOINT-calculation: 512.2 MB
[1720886356.769617] [node107:1138176:0]          mpool.c:43   UCX  WARN  object 0xc546600 was not returned to mpool ucp_requests
[1720886356.769638] [node107:1138176:0]          mpool.c:43   UCX  WARN  object 0xc5467c0 was not returned to mpool ucp_requests
[1720886356.769643] [node107:1138176:0]          mpool.c:43   UCX  WARN  object 0xc546980 was not returned to mpool ucp_requests
[1720886356.769646] [node107:1138176:0]          mpool.c:43   UCX  WARN  object 0xc546b40 was not returned to mpool ucp_requests
[1720886356.769649] [node107:1138176:0]          mpool.c:43   UCX  WARN  object 0xc546d00 was not returned to mpool ucp_requests
[1720886356.769652] [node107:1138176:0]          mpool.c:43   UCX  WARN  object 0xc546ec0 was not returned to mpool ucp_requests
[1720886356.769654] [node107:1138176:0]          mpool.c:43   UCX  WARN  object 0xc547080 was not returned to mpool ucp_requests
[1720886356.769657] [node107:1138176:0]          mpool.c:43   UCX  WARN  object 0xc547240 was not returned to mpool ucp_requests
[1720886356.769659] [node107:1138176:0]          mpool.c:43   UCX  WARN  object 0xc547400 was not returned to mpool ucp_requests
[1720886356.769662] [node107:1138176:0]          mpool.c:43   UCX  WARN  object 0xc5475c0 was not returned to mpool ucp_requests
[1720886356.769664] [node107:1138176:0]          mpool.c:43   UCX  WARN  object 0xc547780 was not returned to mpool ucp_requests
[1720886356.769667] [node107:1138176:0]          mpool.c:43   UCX  WARN  object 0xc547940 was not returned to mpool ucp_requests
[1720886356.769669] [node107:1138176:0]          mpool.c:43   UCX  WARN  object 0xc547b00 was not returned to mpool ucp_requests
[1720886356.769672] [node107:1138176:0]          mpool.c:43   UCX  WARN  object 0xc547cc0 was not returned to mpool ucp_requests
[1720886356.769675] [node107:1138176:0]          mpool.c:43   UCX  WARN  object 0xc547e80 was not returned to mpool ucp_requests
[1720886356.776638] [node107:1138168:0]          mpool.c:43   UCX  WARN  object 0xa95d4c0 was not returned to mpool ucp_requests
[1720886356.776652] [node107:1138168:0]          mpool.c:43   UCX  WARN  object 0xa95d680 was not returned to mpool ucp_requests
[1720886356.776655] [node107:1138168:0]          mpool.c:43   UCX  WARN  object 0xa95d840 was not returned to mpool ucp_requests
[1720886356.776661] [node107:1138168:0]          mpool.c:43   UCX  WARN  object 0xa95da00 was not returned to mpool ucp_requests
[1720886356.776665] [node107:1138168:0]          mpool.c:43   UCX  WARN  object 0xa95dbc0 was not returned to mpool ucp_requests
[1720886356.776667] [node107:1138168:0]          mpool.c:43   UCX  WARN  object 0xa95dd80 was not returned to mpool ucp_requests
[1720886356.776670] [node107:1138168:0]          mpool.c:43   UCX  WARN  object 0xa95df40 was not returned to mpool ucp_requests
[1720886356.776672] [node107:1138168:0]          mpool.c:43   UCX  WARN  object 0xa95e100 was not returned to mpool ucp_requests
[1720886356.776674] [node107:1138168:0]          mpool.c:43   UCX  WARN  object 0xa95e2c0 was not returned to mpool ucp_requests
[1720886356.776677] [node107:1138168:0]          mpool.c:43   UCX  WARN  object 0xa95e480 was not returned to mpool ucp_requests
[1720886356.776679] [node107:1138168:0]          mpool.c:43   UCX  WARN  object 0xa95e640 was not returned to mpool ucp_requests
[1720886356.776682] [node107:1138168:0]          mpool.c:43   UCX  WARN  object 0xa95e800 was not returned to mpool ucp_requests
[1720886356.776684] [node107:1138168:0]          mpool.c:43   UCX  WARN  object 0xa95e9c0 was not returned to mpool ucp_requests
[1720886356.776687] [node107:1138168:0]          mpool.c:43   UCX  WARN  object 0xa95eb80 was not returned to mpool ucp_requests
[1720886356.776689] [node107:1138168:0]          mpool.c:43   UCX  WARN  object 0xa95ed40 was not returned to mpool ucp_requests
[1720886356.776692] [node107:1138168:0]          mpool.c:43   UCX  WARN  object 0xa95ef00 was not returned to mpool ucp_requests
[1720886356.780626] [node107:1138167:0]          mpool.c:43   UCX  WARN  object 0xb9d4440 was not returned to mpool ucp_requests
[1720886356.780645] [node107:1138167:0]          mpool.c:43   UCX  WARN  object 0xb9d4600 was not returned to mpool ucp_requests
[1720886356.780648] [node107:1138167:0]          mpool.c:43   UCX  WARN  object 0xb9d47c0 was not returned to mpool ucp_requests
[1720886356.780651] [node107:1138167:0]          mpool.c:43   UCX  WARN  object 0xb9d4980 was not returned to mpool ucp_requests
[1720886356.780654] [node107:1138167:0]          mpool.c:43   UCX  WARN  object 0xb9d4b40 was not returned to mpool ucp_requests
[1720886356.780656] [node107:1138167:0]          mpool.c:43   UCX  WARN  object 0xb9d4d00 was not returned to mpool ucp_requests
[1720886356.780658] [node107:1138167:0]          mpool.c:43   UCX  WARN  object 0xb9d4ec0 was not returned to mpool ucp_requests
[1720886356.780661] [node107:1138167:0]          mpool.c:43   UCX  WARN  object 0xb9d5080 was not returned to mpool ucp_requests
[1720886356.780663] [node107:1138167:0]          mpool.c:43   UCX  WARN  object 0xb9d5240 was not returned to mpool ucp_requests
[1720886356.780666] [node107:1138167:0]          mpool.c:43   UCX  WARN  object 0xb9d5400 was not returned to mpool ucp_requests
[1720886356.780668] [node107:1138167:0]          mpool.c:43   UCX  WARN  object 0xb9d55c0 was not returned to mpool ucp_requests
[1720886356.780671] [node107:1138167:0]          mpool.c:43   UCX  WARN  object 0xb9d5780 was not returned to mpool ucp_requests
[1720886356.780673] [node107:1138167:0]          mpool.c:43   UCX  WARN  object 0xb9d5940 was not returned to mpool ucp_requests
[1720886356.780676] [node107:1138167:0]          mpool.c:43   UCX  WARN  object 0xb9d5b00 was not returned to mpool ucp_requests
[1720886356.780679] [node107:1138167:0]          mpool.c:43   UCX  WARN  object 0xb9d5cc0 was not returned to mpool ucp_requests
[1720886356.780681] [node107:1138167:0]          mpool.c:43   UCX  WARN  object 0xb9d5e80 was not returned to mpool ucp_requests
[1720886356.800714] [node107:1138162:0]          mpool.c:43   UCX  WARN  object 0xa8405c0 was not returned to mpool ucp_requests
[1720886356.800735] [node107:1138162:0]          mpool.c:43   UCX  WARN  object 0xa840780 was not returned to mpool ucp_requests
[1720886356.800741] [node107:1138162:0]          mpool.c:43   UCX  WARN  object 0xa840940 was not returned to mpool ucp_requests
[1720886356.800745] [node107:1138162:0]          mpool.c:43   UCX  WARN  object 0xa840b00 was not returned to mpool ucp_requests
[1720886356.800749] [node107:1138162:0]          mpool.c:43   UCX  WARN  object 0xa840cc0 was not returned to mpool ucp_requests
[1720886356.800752] [node107:1138162:0]          mpool.c:43   UCX  WARN  object 0xa840e80 was not returned to mpool ucp_requests
[1720886356.800757] [node107:1138162:0]          mpool.c:43   UCX  WARN  object 0xa841040 was not returned to mpool ucp_requests
[1720886356.800760] [node107:1138162:0]          mpool.c:43   UCX  WARN  object 0xa841200 was not returned to mpool ucp_requests
[1720886356.800762] [node107:1138162:0]          mpool.c:43   UCX  WARN  object 0xa8413c0 was not returned to mpool ucp_requests
[1720886356.800764] [node107:1138162:0]          mpool.c:43   UCX  WARN  object 0xa841580 was not returned to mpool ucp_requests
[1720886356.800767] [node107:1138162:0]          mpool.c:43   UCX  WARN  object 0xa841740 was not returned to mpool ucp_requests
[1720886356.800770] [node107:1138162:0]          mpool.c:43   UCX  WARN  object 0xa841900 was not returned to mpool ucp_requests
[1720886356.800772] [node107:1138162:0]          mpool.c:43   UCX  WARN  object 0xa841ac0 was not returned to mpool ucp_requests
[1720886356.800775] [node107:1138162:0]          mpool.c:43   UCX  WARN  object 0xa841c80 was not returned to mpool ucp_requests
[1720886356.800777] [node107:1138162:0]          mpool.c:43   UCX  WARN  object 0xa841e40 was not returned to mpool ucp_requests
[1720886356.800780] [node107:1138162:0]          mpool.c:43   UCX  WARN  object 0xa842000 was not returned to mpool ucp_requests
[1720886356.860627] [node107:1138163:0]          mpool.c:43   UCX  WARN  object 0xb70e800 was not returned to mpool ucp_requests
[1720886356.860641] [node107:1138163:0]          mpool.c:43   UCX  WARN  object 0xb70e9c0 was not returned to mpool ucp_requests
[1720886356.860645] [node107:1138163:0]          mpool.c:43   UCX  WARN  object 0xb70eb80 was not returned to mpool ucp_requests
[1720886356.860647] [node107:1138163:0]          mpool.c:43   UCX  WARN  object 0xb70ed40 was not returned to mpool ucp_requests
[1720886356.860650] [node107:1138163:0]          mpool.c:43   UCX  WARN  object 0xb70ef00 was not returned to mpool ucp_requests
[1720886356.860652] [node107:1138163:0]          mpool.c:43   UCX  WARN  object 0xb70f0c0 was not returned to mpool ucp_requests
[1720886356.860655] [node107:1138163:0]          mpool.c:43   UCX  WARN  object 0xb70f280 was not returned to mpool ucp_requests
[1720886356.860657] [node107:1138163:0]          mpool.c:43   UCX  WARN  object 0xb70f440 was not returned to mpool ucp_requests
[1720886356.860660] [node107:1138163:0]          mpool.c:43   UCX  WARN  object 0xb70f600 was not returned to mpool ucp_requests
[1720886356.860662] [node107:1138163:0]          mpool.c:43   UCX  WARN  object 0xb70f7c0 was not returned to mpool ucp_requests
[1720886356.860665] [node107:1138163:0]          mpool.c:43   UCX  WARN  object 0xb70f980 was not returned to mpool ucp_requests
[1720886356.860667] [node107:1138163:0]          mpool.c:43   UCX  WARN  object 0xb70fb40 was not returned to mpool ucp_requests
[1720886356.860669] [node107:1138163:0]          mpool.c:43   UCX  WARN  object 0xb70fd00 was not returned to mpool ucp_requests
[1720886356.860672] [node107:1138163:0]          mpool.c:43   UCX  WARN  object 0xb70fec0 was not returned to mpool ucp_requests
[1720886356.860674] [node107:1138163:0]          mpool.c:43   UCX  WARN  object 0xb710080 was not returned to mpool ucp_requests
[1720886356.860677] [node107:1138163:0]          mpool.c:43   UCX  WARN  object 0xb710240 was not returned to mpool ucp_requests
[1720886356.866608] [node107:1138173:0]          mpool.c:43   UCX  WARN  object 0xb5d6680 was not returned to mpool ucp_requests
[1720886356.866620] [node107:1138173:0]          mpool.c:43   UCX  WARN  object 0xb5d6840 was not returned to mpool ucp_requests
[1720886356.866624] [node107:1138173:0]          mpool.c:43   UCX  WARN  object 0xb5d6a00 was not returned to mpool ucp_requests
[1720886356.866626] [node107:1138173:0]          mpool.c:43   UCX  WARN  object 0xb5d6bc0 was not returned to mpool ucp_requests
[1720886356.866630] [node107:1138173:0]          mpool.c:43   UCX  WARN  object 0xb5d6d80 was not returned to mpool ucp_requests
[1720886356.866632] [node107:1138173:0]          mpool.c:43   UCX  WARN  object 0xb5d6f40 was not returned to mpool ucp_requests
[1720886356.866635] [node107:1138173:0]          mpool.c:43   UCX  WARN  object 0xb5d7100 was not returned to mpool ucp_requests
[1720886356.866637] [node107:1138173:0]          mpool.c:43   UCX  WARN  object 0xb5d72c0 was not returned to mpool ucp_requests
[1720886356.866640] [node107:1138173:0]          mpool.c:43   UCX  WARN  object 0xb5d7480 was not returned to mpool ucp_requests
[1720886356.866642] [node107:1138173:0]          mpool.c:43   UCX  WARN  object 0xb5d7640 was not returned to mpool ucp_requests
[1720886356.866644] [node107:1138173:0]          mpool.c:43   UCX  WARN  object 0xb5d7800 was not returned to mpool ucp_requests
[1720886356.866647] [node107:1138173:0]          mpool.c:43   UCX  WARN  object 0xb5d79c0 was not returned to mpool ucp_requests
[1720886356.866649] [node107:1138173:0]          mpool.c:43   UCX  WARN  object 0xb5d7b80 was not returned to mpool ucp_requests
[1720886356.866652] [node107:1138173:0]          mpool.c:43   UCX  WARN  object 0xb5d7d40 was not returned to mpool ucp_requests
[1720886356.866654] [node107:1138173:0]          mpool.c:43   UCX  WARN  object 0xb5d7f00 was not returned to mpool ucp_requests
[1720886356.866657] [node107:1138173:0]          mpool.c:43   UCX  WARN  object 0xb5d80c0 was not returned to mpool ucp_requests
[1720886356.866659] [node107:1138173:0]          mpool.c:43   UCX  WARN  object 0xb5d8280 was not returned to mpool ucp_requests
[1720886356.868674] [node107:1138177:0]          mpool.c:43   UCX  WARN  object 0xb07e8c0 was not returned to mpool ucp_requests
[1720886356.868686] [node107:1138177:0]          mpool.c:43   UCX  WARN  object 0xb07ea80 was not returned to mpool ucp_requests
[1720886356.868689] [node107:1138177:0]          mpool.c:43   UCX  WARN  object 0xb07ec40 was not returned to mpool ucp_requests
[1720886356.868692] [node107:1138177:0]          mpool.c:43   UCX  WARN  object 0xb07ee00 was not returned to mpool ucp_requests
[1720886356.868694] [node107:1138177:0]          mpool.c:43   UCX  WARN  object 0xb07efc0 was not returned to mpool ucp_requests
[1720886356.868697] [node107:1138177:0]          mpool.c:43   UCX  WARN  object 0xb07f180 was not returned to mpool ucp_requests
[1720886356.868699] [node107:1138177:0]          mpool.c:43   UCX  WARN  object 0xb07f340 was not returned to mpool ucp_requests
[1720886356.868702] [node107:1138177:0]          mpool.c:43   UCX  WARN  object 0xb07f500 was not returned to mpool ucp_requests
[1720886356.868704] [node107:1138177:0]          mpool.c:43   UCX  WARN  object 0xb07f6c0 was not returned to mpool ucp_requests
[1720886356.868707] [node107:1138177:0]          mpool.c:43   UCX  WARN  object 0xb07f880 was not returned to mpool ucp_requests
[1720886356.868710] [node107:1138177:0]          mpool.c:43   UCX  WARN  object 0xb07fa40 was not returned to mpool ucp_requests
[1720886356.868712] [node107:1138177:0]          mpool.c:43   UCX  WARN  object 0xb07fc00 was not returned to mpool ucp_requests
[1720886356.868714] [node107:1138177:0]          mpool.c:43   UCX  WARN  object 0xb07fdc0 was not returned to mpool ucp_requests
[1720886356.868717] [node107:1138177:0]          mpool.c:43   UCX  WARN  object 0xb07ff80 was not returned to mpool ucp_requests
[1720886356.868719] [node107:1138177:0]          mpool.c:43   UCX  WARN  object 0xb080140 was not returned to mpool ucp_requests
[1720886356.874668] [node107:1138171:0]          mpool.c:43   UCX  WARN  object 0xbbb65c0 was not returned to mpool ucp_requests
[1720886356.874687] [node107:1138171:0]          mpool.c:43   UCX  WARN  object 0xbbb6780 was not returned to mpool ucp_requests
[1720886356.874693] [node107:1138171:0]          mpool.c:43   UCX  WARN  object 0xbbb6940 was not returned to mpool ucp_requests
[1720886356.874698] [node107:1138171:0]          mpool.c:43   UCX  WARN  object 0xbbb6b00 was not returned to mpool ucp_requests
[1720886356.874702] [node107:1138171:0]          mpool.c:43   UCX  WARN  object 0xbbb6cc0 was not returned to mpool ucp_requests
[1720886356.874706] [node107:1138171:0]          mpool.c:43   UCX  WARN  object 0xbbb6e80 was not returned to mpool ucp_requests
[1720886356.874709] [node107:1138171:0]          mpool.c:43   UCX  WARN  object 0xbbb7040 was not returned to mpool ucp_requests
[1720886356.874714] [node107:1138171:0]          mpool.c:43   UCX  WARN  object 0xbbb7200 was not returned to mpool ucp_requests
[1720886356.874718] [node107:1138171:0]          mpool.c:43   UCX  WARN  object 0xbbb73c0 was not returned to mpool ucp_requests
[1720886356.874722] [node107:1138171:0]          mpool.c:43   UCX  WARN  object 0xbbb7580 was not returned to mpool ucp_requests
[1720886356.874725] [node107:1138171:0]          mpool.c:43   UCX  WARN  object 0xbbb7740 was not returned to mpool ucp_requests
[1720886356.874729] [node107:1138171:0]          mpool.c:43   UCX  WARN  object 0xbbb7900 was not returned to mpool ucp_requests
[1720886356.874732] [node107:1138171:0]          mpool.c:43   UCX  WARN  object 0xbbb7ac0 was not returned to mpool ucp_requests
[1720886356.874735] [node107:1138171:0]          mpool.c:43   UCX  WARN  object 0xbbb7c80 was not returned to mpool ucp_requests
[1720886356.874739] [node107:1138171:0]          mpool.c:43   UCX  WARN  object 0xbbb7e40 was not returned to mpool ucp_requests
[1720886356.874742] [node107:1138171:0]          mpool.c:43   UCX  WARN  object 0xbbb8000 was not returned to mpool ucp_requests
[1720886356.874747] [node107:1138171:0]          mpool.c:43   UCX  WARN  object 0xbbb81c0 was not returned to mpool ucp_requests
[1720886356.896050] [node107:1138160:0]          mpool.c:43   UCX  WARN  object 0xb5e7a40 was not returned to mpool ucp_requests
[1720886356.896070] [node107:1138160:0]          mpool.c:43   UCX  WARN  object 0xb5e7c00 was not returned to mpool ucp_requests
[1720886356.896075] [node107:1138160:0]          mpool.c:43   UCX  WARN  object 0xb5e7dc0 was not returned to mpool ucp_requests
[1720886356.896079] [node107:1138160:0]          mpool.c:43   UCX  WARN  object 0xb5e7f80 was not returned to mpool ucp_requests
[1720886356.896082] [node107:1138160:0]          mpool.c:43   UCX  WARN  object 0xb5e8140 was not returned to mpool ucp_requests
[1720886356.896085] [node107:1138160:0]          mpool.c:43   UCX  WARN  object 0xb5e8300 was not returned to mpool ucp_requests
[1720886356.896088] [node107:1138160:0]          mpool.c:43   UCX  WARN  object 0xb5e84c0 was not returned to mpool ucp_requests
[1720886356.896091] [node107:1138160:0]          mpool.c:43   UCX  WARN  object 0xb5e8680 was not returned to mpool ucp_requests
[1720886356.896094] [node107:1138160:0]          mpool.c:43   UCX  WARN  object 0xb5e8840 was not returned to mpool ucp_requests
[1720886356.896097] [node107:1138160:0]          mpool.c:43   UCX  WARN  object 0xb5e8a00 was not returned to mpool ucp_requests
[1720886356.896100] [node107:1138160:0]          mpool.c:43   UCX  WARN  object 0xb5e8bc0 was not returned to mpool ucp_requests
[1720886356.896103] [node107:1138160:0]          mpool.c:43   UCX  WARN  object 0xb5e8d80 was not returned to mpool ucp_requests
[1720886356.896106] [node107:1138160:0]          mpool.c:43   UCX  WARN  object 0xb5e8f40 was not returned to mpool ucp_requests
[1720886356.901331] [node107:1138159:0]          mpool.c:43   UCX  WARN  object 0xc245dc0 was not returned to mpool ucp_requests
[1720886356.901344] [node107:1138159:0]          mpool.c:43   UCX  WARN  object 0xc245f80 was not returned to mpool ucp_requests
[1720886356.901349] [node107:1138159:0]          mpool.c:43   UCX  WARN  object 0xc246140 was not returned to mpool ucp_requests
[1720886356.901352] [node107:1138159:0]          mpool.c:43   UCX  WARN  object 0xc246300 was not returned to mpool ucp_requests
[1720886356.901356] [node107:1138159:0]          mpool.c:43   UCX  WARN  object 0xc2464c0 was not returned to mpool ucp_requests
[1720886356.901360] [node107:1138159:0]          mpool.c:43   UCX  WARN  object 0xc246680 was not returned to mpool ucp_requests
[1720886356.901365] [node107:1138159:0]          mpool.c:43   UCX  WARN  object 0xc246840 was not returned to mpool ucp_requests
[1720886356.901369] [node107:1138159:0]          mpool.c:43   UCX  WARN  object 0xc246a00 was not returned to mpool ucp_requests
[1720886356.901372] [node107:1138159:0]          mpool.c:43   UCX  WARN  object 0xc246bc0 was not returned to mpool ucp_requests
[1720886356.901375] [node107:1138159:0]          mpool.c:43   UCX  WARN  object 0xc246d80 was not returned to mpool ucp_requests
[1720886356.901379] [node107:1138159:0]          mpool.c:43   UCX  WARN  object 0xc246f40 was not returned to mpool ucp_requests
[1720886356.901383] [node107:1138159:0]          mpool.c:43   UCX  WARN  object 0xc247100 was not returned to mpool ucp_requests
[1720886356.905313] [node107:1138172:0]          mpool.c:43   UCX  WARN  object 0xb66ae00 was not returned to mpool ucp_requests
[1720886356.905334] [node107:1138172:0]          mpool.c:43   UCX  WARN  object 0xb66afc0 was not returned to mpool ucp_requests
[1720886356.905337] [node107:1138172:0]          mpool.c:43   UCX  WARN  object 0xb66b180 was not returned to mpool ucp_requests
[1720886356.905340] [node107:1138172:0]          mpool.c:43   UCX  WARN  object 0xb66b340 was not returned to mpool ucp_requests
[1720886356.905342] [node107:1138172:0]          mpool.c:43   UCX  WARN  object 0xb66b500 was not returned to mpool ucp_requests
[1720886356.905344] [node107:1138172:0]          mpool.c:43   UCX  WARN  object 0xb66b6c0 was not returned to mpool ucp_requests
[1720886356.905347] [node107:1138172:0]          mpool.c:43   UCX  WARN  object 0xb66b880 was not returned to mpool ucp_requests
[1720886356.905349] [node107:1138172:0]          mpool.c:43   UCX  WARN  object 0xb66ba40 was not returned to mpool ucp_requests
[1720886356.905352] [node107:1138172:0]          mpool.c:43   UCX  WARN  object 0xb66bc00 was not returned to mpool ucp_requests
[1720886356.905354] [node107:1138172:0]          mpool.c:43   UCX  WARN  object 0xb66bdc0 was not returned to mpool ucp_requests
[1720886356.905357] [node107:1138172:0]          mpool.c:43   UCX  WARN  object 0xb66bf80 was not returned to mpool ucp_requests
[1720886356.905359] [node107:1138172:0]          mpool.c:43   UCX  WARN  object 0xb66c140 was not returned to mpool ucp_requests
[1720886356.905636] [node107:1138175:0]          mpool.c:43   UCX  WARN  object 0xa946a00 was not returned to mpool ucp_requests
[1720886356.905646] [node107:1138175:0]          mpool.c:43   UCX  WARN  object 0xa946bc0 was not returned to mpool ucp_requests
[1720886356.905650] [node107:1138175:0]          mpool.c:43   UCX  WARN  object 0xa946d80 was not returned to mpool ucp_requests
[1720886356.905652] [node107:1138175:0]          mpool.c:43   UCX  WARN  object 0xa946f40 was not returned to mpool ucp_requests
[1720886356.905655] [node107:1138175:0]          mpool.c:43   UCX  WARN  object 0xa947100 was not returned to mpool ucp_requests
[1720886356.905657] [node107:1138175:0]          mpool.c:43   UCX  WARN  object 0xa9472c0 was not returned to mpool ucp_requests
[1720886356.905659] [node107:1138175:0]          mpool.c:43   UCX  WARN  object 0xa947480 was not returned to mpool ucp_requests
[1720886356.905662] [node107:1138175:0]          mpool.c:43   UCX  WARN  object 0xa947640 was not returned to mpool ucp_requests
[1720886356.905664] [node107:1138175:0]          mpool.c:43   UCX  WARN  object 0xa947800 was not returned to mpool ucp_requests
[1720886356.905667] [node107:1138175:0]          mpool.c:43   UCX  WARN  object 0xa9479c0 was not returned to mpool ucp_requests
[1720886356.905669] [node107:1138175:0]          mpool.c:43   UCX  WARN  object 0xa947b80 was not returned to mpool ucp_requests
[1720886356.905671] [node107:1138175:0]          mpool.c:43   UCX  WARN  object 0xa947d40 was not returned to mpool ucp_requests
[1720886356.905674] [node107:1138175:0]          mpool.c:43   UCX  WARN  object 0xa947f00 was not returned to mpool ucp_requests
[1720886356.905676] [node107:1138175:0]          mpool.c:43   UCX  WARN  object 0xa9480c0 was not returned to mpool ucp_requests
[1720886356.905678] [node107:1138175:0]          mpool.c:43   UCX  WARN  object 0xa948280 was not returned to mpool ucp_requests
[1720886356.905598] [node107:1138169:0]          mpool.c:43   UCX  WARN  object 0xb823800 was not returned to mpool ucp_requests
[1720886356.905610] [node107:1138169:0]          mpool.c:43   UCX  WARN  object 0xb8239c0 was not returned to mpool ucp_requests
[1720886356.905613] [node107:1138169:0]          mpool.c:43   UCX  WARN  object 0xb823b80 was not returned to mpool ucp_requests
[1720886356.905616] [node107:1138169:0]          mpool.c:43   UCX  WARN  object 0xb823d40 was not returned to mpool ucp_requests
[1720886356.905619] [node107:1138169:0]          mpool.c:43   UCX  WARN  object 0xb823f00 was not returned to mpool ucp_requests
[1720886356.905621] [node107:1138169:0]          mpool.c:43   UCX  WARN  object 0xb8240c0 was not returned to mpool ucp_requests
[1720886356.905623] [node107:1138169:0]          mpool.c:43   UCX  WARN  object 0xb824280 was not returned to mpool ucp_requests
[1720886356.905626] [node107:1138169:0]          mpool.c:43   UCX  WARN  object 0xb824440 was not returned to mpool ucp_requests
[1720886356.905628] [node107:1138169:0]          mpool.c:43   UCX  WARN  object 0xb824600 was not returned to mpool ucp_requests
[1720886356.905630] [node107:1138169:0]          mpool.c:43   UCX  WARN  object 0xb8247c0 was not returned to mpool ucp_requests
[1720886356.905633] [node107:1138169:0]          mpool.c:43   UCX  WARN  object 0xb824980 was not returned to mpool ucp_requests
[1720886356.905635] [node107:1138169:0]          mpool.c:43   UCX  WARN  object 0xb824b40 was not returned to mpool ucp_requests
[1720886356.905638] [node107:1138169:0]          mpool.c:43   UCX  WARN  object 0xb824d00 was not returned to mpool ucp_requests
[1720886356.905640] [node107:1138169:0]          mpool.c:43   UCX  WARN  object 0xb824ec0 was not returned to mpool ucp_requests
[1720886356.905643] [node107:1138169:0]          mpool.c:43   UCX  WARN  object 0xb825080 was not returned to mpool ucp_requests
[1720886356.905645] [node107:1138169:0]          mpool.c:43   UCX  WARN  object 0xb825240 was not returned to mpool ucp_requests
[1720886356.907658] [node107:1138174:0]          mpool.c:43   UCX  WARN  object 0xc466900 was not returned to mpool ucp_requests
[1720886356.907672] [node107:1138174:0]          mpool.c:43   UCX  WARN  object 0xc466ac0 was not returned to mpool ucp_requests
[1720886356.907676] [node107:1138174:0]          mpool.c:43   UCX  WARN  object 0xc466c80 was not returned to mpool ucp_requests
[1720886356.907678] [node107:1138174:0]          mpool.c:43   UCX  WARN  object 0xc466e40 was not returned to mpool ucp_requests
[1720886356.907681] [node107:1138174:0]          mpool.c:43   UCX  WARN  object 0xc467000 was not returned to mpool ucp_requests
[1720886356.907685] [node107:1138174:0]          mpool.c:43   UCX  WARN  object 0xc4671c0 was not returned to mpool ucp_requests
[1720886356.907688] [node107:1138174:0]          mpool.c:43   UCX  WARN  object 0xc467380 was not returned to mpool ucp_requests
[1720886356.907692] [node107:1138174:0]          mpool.c:43   UCX  WARN  object 0xc467540 was not returned to mpool ucp_requests
[1720886356.907695] [node107:1138174:0]          mpool.c:43   UCX  WARN  object 0xc467700 was not returned to mpool ucp_requests
[1720886356.907698] [node107:1138174:0]          mpool.c:43   UCX  WARN  object 0xc4678c0 was not returned to mpool ucp_requests
[1720886356.907701] [node107:1138174:0]          mpool.c:43   UCX  WARN  object 0xc467a80 was not returned to mpool ucp_requests
[1720886356.907704] [node107:1138174:0]          mpool.c:43   UCX  WARN  object 0xc467c40 was not returned to mpool ucp_requests
[1720886356.907707] [node107:1138174:0]          mpool.c:43   UCX  WARN  object 0xc467e00 was not returned to mpool ucp_requests
[1720886356.907711] [node107:1138174:0]          mpool.c:43   UCX  WARN  object 0xc467fc0 was not returned to mpool ucp_requests
[1720886356.907713] [node107:1138174:0]          mpool.c:43   UCX  WARN  object 0xc468180 was not returned to mpool ucp_requests
[1720886356.909566] [node107:1138166:0]          mpool.c:43   UCX  WARN  object 0xb118740 was not returned to mpool ucp_requests
[1720886356.909579] [node107:1138166:0]          mpool.c:43   UCX  WARN  object 0xb118900 was not returned to mpool ucp_requests
[1720886356.909583] [node107:1138166:0]          mpool.c:43   UCX  WARN  object 0xb118ac0 was not returned to mpool ucp_requests
[1720886356.909586] [node107:1138166:0]          mpool.c:43   UCX  WARN  object 0xb118c80 was not returned to mpool ucp_requests
[1720886356.909590] [node107:1138166:0]          mpool.c:43   UCX  WARN  object 0xb118e40 was not returned to mpool ucp_requests
[1720886356.909593] [node107:1138166:0]          mpool.c:43   UCX  WARN  object 0xb119000 was not returned to mpool ucp_requests
[1720886356.909595] [node107:1138166:0]          mpool.c:43   UCX  WARN  object 0xb1191c0 was not returned to mpool ucp_requests
[1720886356.909600] [node107:1138166:0]          mpool.c:43   UCX  WARN  object 0xb119380 was not returned to mpool ucp_requests
[1720886356.909602] [node107:1138166:0]          mpool.c:43   UCX  WARN  object 0xb119540 was not returned to mpool ucp_requests
[1720886356.909605] [node107:1138166:0]          mpool.c:43   UCX  WARN  object 0xb119700 was not returned to mpool ucp_requests
[1720886356.909607] [node107:1138166:0]          mpool.c:43   UCX  WARN  object 0xb1198c0 was not returned to mpool ucp_requests
[1720886356.909610] [node107:1138166:0]          mpool.c:43   UCX  WARN  object 0xb119a80 was not returned to mpool ucp_requests
[1720886356.909612] [node107:1138166:0]          mpool.c:43   UCX  WARN  object 0xb119c40 was not returned to mpool ucp_requests
[1720886356.909615] [node107:1138166:0]          mpool.c:43   UCX  WARN  object 0xb119e00 was not returned to mpool ucp_requests
[1720886356.909617] [node107:1138166:0]          mpool.c:43   UCX  WARN  object 0xb119fc0 was not returned to mpool ucp_requests
[1720886356.909619] [node107:1138166:0]          mpool.c:43   UCX  WARN  object 0xb11a180 was not returned to mpool ucp_requests
[1720886356.909654] [node107:1138165:0]          mpool.c:43   UCX  WARN  object 0xaa2f780 was not returned to mpool ucp_requests
[1720886356.909666] [node107:1138165:0]          mpool.c:43   UCX  WARN  object 0xaa2f940 was not returned to mpool ucp_requests
[1720886356.909670] [node107:1138165:0]          mpool.c:43   UCX  WARN  object 0xaa2fb00 was not returned to mpool ucp_requests
[1720886356.909674] [node107:1138165:0]          mpool.c:43   UCX  WARN  object 0xaa2fcc0 was not returned to mpool ucp_requests
[1720886356.909677] [node107:1138165:0]          mpool.c:43   UCX  WARN  object 0xaa2fe80 was not returned to mpool ucp_requests
[1720886356.909681] [node107:1138165:0]          mpool.c:43   UCX  WARN  object 0xaa30040 was not returned to mpool ucp_requests
[1720886356.909685] [node107:1138165:0]          mpool.c:43   UCX  WARN  object 0xaa30200 was not returned to mpool ucp_requests
[1720886356.909689] [node107:1138165:0]          mpool.c:43   UCX  WARN  object 0xaa303c0 was not returned to mpool ucp_requests
[1720886356.909692] [node107:1138165:0]          mpool.c:43   UCX  WARN  object 0xaa30580 was not returned to mpool ucp_requests
[1720886356.909696] [node107:1138165:0]          mpool.c:43   UCX  WARN  object 0xaa30740 was not returned to mpool ucp_requests
[1720886356.909700] [node107:1138165:0]          mpool.c:43   UCX  WARN  object 0xaa30900 was not returned to mpool ucp_requests
[1720886356.909703] [node107:1138165:0]          mpool.c:43   UCX  WARN  object 0xaa30ac0 was not returned to mpool ucp_requests
[1720886356.909707] [node107:1138165:0]          mpool.c:43   UCX  WARN  object 0xaa30c80 was not returned to mpool ucp_requests
[1720886356.909711] [node107:1138165:0]          mpool.c:43   UCX  WARN  object 0xaa30e40 was not returned to mpool ucp_requests
[1720886356.909715] [node107:1138165:0]          mpool.c:43   UCX  WARN  object 0xaa31000 was not returned to mpool ucp_requests
[1720886356.909719] [node107:1138165:0]          mpool.c:43   UCX  WARN  object 0xaa311c0 was not returned to mpool ucp_requests
[1720886356.910378] [node107:1138161:0]          mpool.c:43   UCX  WARN  object 0xb30ac80 was not returned to mpool ucp_requests
[1720886356.910390] [node107:1138161:0]          mpool.c:43   UCX  WARN  object 0xb30ae40 was not returned to mpool ucp_requests
[1720886356.910395] [node107:1138161:0]          mpool.c:43   UCX  WARN  object 0xb30b000 was not returned to mpool ucp_requests
[1720886356.910399] [node107:1138161:0]          mpool.c:43   UCX  WARN  object 0xb30b1c0 was not returned to mpool ucp_requests
[1720886356.910403] [node107:1138161:0]          mpool.c:43   UCX  WARN  object 0xb30b380 was not returned to mpool ucp_requests
[1720886356.910407] [node107:1138161:0]          mpool.c:43   UCX  WARN  object 0xb30b540 was not returned to mpool ucp_requests
[1720886356.910412] [node107:1138161:0]          mpool.c:43   UCX  WARN  object 0xb30b700 was not returned to mpool ucp_requests
[1720886356.910416] [node107:1138161:0]          mpool.c:43   UCX  WARN  object 0xb30b8c0 was not returned to mpool ucp_requests
[1720886356.910420] [node107:1138161:0]          mpool.c:43   UCX  WARN  object 0xb30ba80 was not returned to mpool ucp_requests
[1720886356.910423] [node107:1138161:0]          mpool.c:43   UCX  WARN  object 0xb30be00 was not returned to mpool ucp_requests
[1720886356.910427] [node107:1138161:0]          mpool.c:43   UCX  WARN  object 0xb30bfc0 was not returned to mpool ucp_requests
[1720886356.910430] [node107:1138161:0]          mpool.c:43   UCX  WARN  object 0xb30c180 was not returned to mpool ucp_requests
[1720886356.910477] [node107:1138164:0]          mpool.c:43   UCX  WARN  object 0xacd7780 was not returned to mpool ucp_requests
[1720886356.910496] [node107:1138164:0]          mpool.c:43   UCX  WARN  object 0xacd7940 was not returned to mpool ucp_requests
[1720886356.910499] [node107:1138164:0]          mpool.c:43   UCX  WARN  object 0xacd7b00 was not returned to mpool ucp_requests
[1720886356.910502] [node107:1138164:0]          mpool.c:43   UCX  WARN  object 0xacd7cc0 was not returned to mpool ucp_requests
[1720886356.910505] [node107:1138164:0]          mpool.c:43   UCX  WARN  object 0xacd7e80 was not returned to mpool ucp_requests
[1720886356.910507] [node107:1138164:0]          mpool.c:43   UCX  WARN  object 0xacd8040 was not returned to mpool ucp_requests
[1720886356.910509] [node107:1138164:0]          mpool.c:43   UCX  WARN  object 0xacd8200 was not returned to mpool ucp_requests
[1720886356.910512] [node107:1138164:0]          mpool.c:43   UCX  WARN  object 0xacd83c0 was not returned to mpool ucp_requests
[1720886356.910514] [node107:1138164:0]          mpool.c:43   UCX  WARN  object 0xacd8580 was not returned to mpool ucp_requests
[1720886356.910517] [node107:1138164:0]          mpool.c:43   UCX  WARN  object 0xacd8740 was not returned to mpool ucp_requests
[1720886356.910519] [node107:1138164:0]          mpool.c:43   UCX  WARN  object 0xacd8900 was not returned to mpool ucp_requests
[1720886356.910522] [node107:1138164:0]          mpool.c:43   UCX  WARN  object 0xacd8ac0 was not returned to mpool ucp_requests
[1720886356.910524] [node107:1138164:0]          mpool.c:43   UCX  WARN  object 0xacd8c80 was not returned to mpool ucp_requests
[1720886356.910527] [node107:1138164:0]          mpool.c:43   UCX  WARN  object 0xacd8e40 was not returned to mpool ucp_requests
[1720886356.910529] [node107:1138164:0]          mpool.c:43   UCX  WARN  object 0xacd9000 was not returned to mpool ucp_requests
[1720886356.910532] [node107:1138164:0]          mpool.c:43   UCX  WARN  object 0xacd91c0 was not returned to mpool ucp_requests
[1720886356.910633] [node107:1138170:0]          mpool.c:43   UCX  WARN  object 0xaeba3c0 was not returned to mpool ucp_requests
[1720886356.910646] [node107:1138170:0]          mpool.c:43   UCX  WARN  object 0xaeba580 was not returned to mpool ucp_requests
[1720886356.910649] [node107:1138170:0]          mpool.c:43   UCX  WARN  object 0xaeba740 was not returned to mpool ucp_requests
[1720886356.910652] [node107:1138170:0]          mpool.c:43   UCX  WARN  object 0xaeba900 was not returned to mpool ucp_requests
[1720886356.910654] [node107:1138170:0]          mpool.c:43   UCX  WARN  object 0xaebaac0 was not returned to mpool ucp_requests
[1720886356.910657] [node107:1138170:0]          mpool.c:43   UCX  WARN  object 0xaebac80 was not returned to mpool ucp_requests
[1720886356.910659] [node107:1138170:0]          mpool.c:43   UCX  WARN  object 0xaebae40 was not returned to mpool ucp_requests
[1720886356.910661] [node107:1138170:0]          mpool.c:43   UCX  WARN  object 0xaebb000 was not returned to mpool ucp_requests
[1720886356.910664] [node107:1138170:0]          mpool.c:43   UCX  WARN  object 0xaebb1c0 was not returned to mpool ucp_requests
[1720886356.910666] [node107:1138170:0]          mpool.c:43   UCX  WARN  object 0xaebb380 was not returned to mpool ucp_requests
[1720886356.910669] [node107:1138170:0]          mpool.c:43   UCX  WARN  object 0xaebb540 was not returned to mpool ucp_requests
[1720886356.910671] [node107:1138170:0]          mpool.c:43   UCX  WARN  object 0xaebb700 was not returned to mpool ucp_requests
[1720886356.910673] [node107:1138170:0]          mpool.c:43   UCX  WARN  object 0xaebb8c0 was not returned to mpool ucp_requests
[1720886356.910676] [node107:1138170:0]          mpool.c:43   UCX  WARN  object 0xaebba80 was not returned to mpool ucp_requests
[1720886356.910678] [node107:1138170:0]          mpool.c:43   UCX  WARN  object 0xaebbc40 was not returned to mpool ucp_requests
[1720886356.910680] [node107:1138170:0]          mpool.c:43   UCX  WARN  object 0xaebbe00 was not returned to mpool ucp_requests
[1720886356.910683] [node107:1138170:0]          mpool.c:43   UCX  WARN  object 0xaebbfc0 was not returned to mpool ucp_requests


           ************************************************************
           *        Program running with 20 parallel MPI-processes    *
           *              working on a common directory               *
           ************************************************************
-------------------------------------------------------------------------------
                                 ORCA SCF
-------------------------------------------------------------------------------

------------
SCF SETTINGS
------------
Hamiltonian:
 Density Functional     Method          .... DFT(GTOs)
 Exchange Functional    Exchange        .... WB97M-V
 Correlation Functional Correlation     .... WB97M-V
 Gradients option       PostSCFGGA      .... off
 Hybrid DFT is turned on
   Fraction HF Exchange ScalHFX         ....  0.150000
   Scaling of DF-GGA-X  ScalDFX         ....  0.000000
   Scaling of DF-GGA-C  ScalDFC         ....  1.000000
   Scaling of DF-LDA-C  ScalLDAC        ....  1.000000
   Perturbative correction              ....  0.000000
   Density functional embedding theory  .... OFF
 Long-range corrected/Screened/Range-Separated Hybrid DFT is turned on
   Amount of maximum screened exact exchange              ....  0.850000
   Range separation parameter mu (erf(mu*r12)/r12)        ....  0.300000
   NL short-range parameter             ....  6.000000
   NL long-range parameter              ....  0.010000
 RI-approximation to the Coulomb term is turned on
   Number of AuxJ basis functions       .... 2498
   RIJ-COSX (HFX calculated with COS-X)).... on


General Settings:
 Integral files         IntName         .... ImineBzOH1Aa
 Hartree-Fock type      HFTyp           .... RHF
 Total Charge           Charge          ....    0
 Multiplicity           Mult            ....    1
 Number of Electrons    NEL             ....  302
 Basis Dimension        Dim             .... 3594
 Nuclear Repulsion      ENuc            ....   5231.3716009625 Eh

Convergence Acceleration:
 DIIS                   CNVDIIS         .... on
   Start iteration      DIISMaxIt       ....    12
   Startup error        DIISStart       ....  0.200000
   # of expansion vecs  DIISMaxEq       ....     5
   Bias factor          DIISBfac        ....   1.050
   Max. coefficient     DIISMaxC        ....  10.000
 Trust-Rad. Augm. Hess. CNVTRAH         .... auto
   Auto Start mean grad. ratio tolernc. ....  1.125000
   Auto Start start iteration           ....    20
   Auto Start num. interpolation iter.  ....    10
   Max. Number of Micro iterations      ....    16
   Max. Number of Macro iterations      .... Maxiter - #DIIS iter
   Number of Davidson start vectors     ....     2
   Converg. threshold I  (grad. norm)   ....   5.000e-05
   Converg. threshold II (energy diff.) ....   1.000e-06
   Grad. Scal. Fac. for Micro threshold ....   0.100
   Minimum threshold for Micro iter.    ....   0.010
   NR start threshold (gradient norm)   ....   0.001
   Initial trust radius                 ....   0.400
   Minimum AH scaling param. (alpha)    ....   1.000
   Maximum AH scaling param. (alpha)    .... 1000.000
   Orbital update algorithm             .... Taylor
   White noise on init. David. guess    .... on
   Maximum white noise                  ....   0.010
   Quad. conv. algorithm                .... NR
 SOSCF                  CNVSOSCF        .... on
   Start iteration      SOSCFMaxIt      ....   150
   Startup grad/error   SOSCFStart      ....  0.003300
 Level Shifting         CNVShift        .... on
   Level shift para.    LevelShift      ....    0.2500
   Turn off err/grad.   ShiftErr        ....    0.0010
 Zerner damping         CNVZerner       .... off
 Static damping         CNVDamp         .... on
   Fraction old density DampFac         ....    0.7000
   Max. Damping (<1)    DampMax         ....    0.9800
   Min. Damping (>=0)   DampMin         ....    0.0000
   Turn off err/grad.   DampErr         ....    0.1000
 Fernandez-Rico         CNVRico         .... off

SCF Procedure:
 Maximum # iterations   MaxIter         ....   125
 SCF integral mode      SCFMode         .... Direct
   Integral package                     .... SHARK and LIBINT hybrid scheme
 Reset frequency        DirectResetFreq ....    20
 Integral Threshold     Thresh          ....  1.000e-10 Eh
 Primitive CutOff       TCut            ....  1.000e-11 Eh

Convergence Tolerance:
 Convergence Check Mode ConvCheckMode   .... Total+1el-Energy
 Convergence forced     ConvForced      .... 0
 Energy Change          TolE            ....  1.000e-06 Eh
 1-El. energy change                    ....  1.000e-03 Eh
 Orbital Gradient       TolG            ....  5.000e-05
 Orbital Rotation angle TolX            ....  5.000e-05
 DIIS Error             TolErr          ....  1.000e-06


Diagonalization of the overlap matrix:
Smallest eigenvalue                        ... 2.166e-06
Time for diagonalization                   ...    3.732 sec
Threshold for overlap eigenvalues          ... 1.000e-08
Number of eigenvalues below threshold      ... 0
Time for construction of square roots      ...    3.269 sec
Total time needed                          ...    7.739 sec

Time for model grid setup =    1.670 sec

------------------------------
INITIAL GUESS: MODEL POTENTIAL
------------------------------
Loading Hartree-Fock densities                     ... done
Calculating cut-offs                               ... done
Initializing the effective Hamiltonian             ... done
Setting up the integral package (SHARK)            ... done
Starting the Coulomb interaction                   ... done (   6.8 sec)
Reading the grid                                   ... done
Mapping shells                                     ... done
Starting the XC term evaluation                    ... done (   1.7 sec)
  promolecular density results
     # of electrons  =    301.981374071
     EX              =   -241.786450327
     EC              =    -10.128180435
     EX+EC           =   -251.914630763
Transforming the Hamiltonian                       ... done (   2.0 sec)
Diagonalizing the Hamiltonian                      ... done (   2.9 sec)
Back transforming the eigenvectors                 ... done (   0.7 sec)
Now organizing SCF variables                       ... done
                      ------------------
                      INITIAL GUESS DONE (  17.6 sec)
                      ------------------
-------------------
DFT GRID GENERATION
-------------------

General Integration Accuracy     IntAcc      ... 4.388
Radial Grid Type                 RadialGrid  ... OptM3 with GC (2021)
Angular Grid (max. ang.)         AngularGrid ... 4 (Lebedev-302)
Angular grid pruning method      GridPruning ... 4 (adaptive)
Weight generation scheme         WeightScheme... Becke
Basis function cutoff            BFCut       ... 1.0000e-10
Integration weight cutoff        WCut        ... 1.0000e-14
Angular grids for H and He will be reduced by one unit
Partially contracted basis set               ... off
Rotationally invariant grid construction     ... off

Total number of grid points                  ...   382887
Total number of batches                      ...     6027
Average number of points per batch           ...       63
Average number of grid points per atom       ...     4669
Time for grid setup =    4.477 sec

--------------------
COSX GRID GENERATION
--------------------

GRIDX 1
-------
General Integration Accuracy     IntAcc      ... 3.816
Radial Grid Type                 RadialGrid  ... OptM3 with GC (2021)
Angular Grid (max. ang.)         AngularGrid ... 1 (Lebedev-50)
Angular grid pruning method      GridPruning ... 4 (adaptive)
Weight generation scheme         WeightScheme... Becke
Basis function cutoff            BFCut       ... 1.0000e-10
Integration weight cutoff        WCut        ... 1.0000e-14
Angular grids for H and He will be reduced by one unit
Partially contracted basis set               ... on
Rotationally invariant grid construction     ... off

Total number of grid points                  ...    48398
Total number of batches                      ...      794
Average number of points per batch           ...       60
Average number of grid points per atom       ...      590
UseSFitting                                  ... on

GRIDX 2
-------
General Integration Accuracy     IntAcc      ... 4.020
Radial Grid Type                 RadialGrid  ... OptM3 with GC (2021)
Angular Grid (max. ang.)         AngularGrid ... 2 (Lebedev-110)
Angular grid pruning method      GridPruning ... 4 (adaptive)
Weight generation scheme         WeightScheme... Becke
Basis function cutoff            BFCut       ... 1.0000e-10
Integration weight cutoff        WCut        ... 1.0000e-14
Angular grids for H and He will be reduced by one unit
Partially contracted basis set               ... on
Rotationally invariant grid construction     ... off

Total number of grid points                  ...   108632
Total number of batches                      ...     1734
Average number of points per batch           ...       62
Average number of grid points per atom       ...     1325
UseSFitting                                  ... on

GRIDX 3
-------
General Integration Accuracy     IntAcc      ... 4.338
Radial Grid Type                 RadialGrid  ... OptM3 with GC (2021)
Angular Grid (max. ang.)         AngularGrid ... 3 (Lebedev-194)
Angular grid pruning method      GridPruning ... 4 (adaptive)
Weight generation scheme         WeightScheme... Becke
Basis function cutoff            BFCut       ... 1.0000e-10
Integration weight cutoff        WCut        ... 1.0000e-14
Angular grids for H and He will be reduced by one unit
Partially contracted basis set               ... on
Rotationally invariant grid construction     ... off

Total number of grid points                  ...   233786
Total number of batches                      ...     3698
Average number of points per batch           ...       63
Average number of grid points per atom       ...     2851
UseSFitting                                  ... on

Time for X-Grid setup             =   31.064 sec


--------------------
CPCM SOLVATION MODEL
--------------------
CPCM parameters:
  Epsilon                                         ...      26.7260
  Refrac                                          ...       1.2907
  Rsolv                                           ...       1.3000
  Surface type                                    ... GAUSSIAN VDW
  Epsilon function type                           ...         CPCM
Solvent:                                     ... 2,2,2-TRIFLUOROETHANOL
SMD-CDS solvent descriptors:
  Soln                                       ...    1.2907
  Soln25                                     ... Unavailable
  Sola                                       ...    0.5700
  Solb                                       ...    0.2500
  Solg                                       ...   42.0200
  Solc                                       ...    0.0000
  Solh                                       ...    0.5000
Radii:
 Radius for O  used is    2.8724 Bohr (=   1.5200 Ang.)
 Radius for N  used is    3.5716 Bohr (=   1.8900 Ang.)
 Radius for C  used is    3.4960 Bohr (=   1.8500 Ang.)
 Radius for H  used is    2.2677 Bohr (=   1.2000 Ang.)
Calculating surface                               ...        done! (  0.0s)
GEPOL surface points                              ...         4752
GEPOL Volume                                      ...    3983.7525
GEPOL Surface-area                                ...    2221.6119
Calculating surface distance matrix               ...        done! (  0.2s)
Performing Cholesky decomposition & store         ...        done! (  1.7s)
Overall time for CPCM initialization              ...                 2.0s
--------------
SCF ITERATIONS
--------------
ITER       Energy         Delta-E        Max-DP      RMS-DP      [F,P]     Damp
               ***  Starting incremental Fock matrix formation  ***
  0  -1806.4020195581   0.000000000000 0.08319794  0.00017302  0.3054325 0.7000
  1  -1806.8779400187  -0.475920460583 0.05382430  0.00014170  0.1489266 0.7000
                               ***Turning on DIIS***
  2  -1807.1243689076  -0.246428888920 0.11337557  0.00035334  0.0879528 0.0000
  3  -1807.5389456043  -0.414576696683 0.03278341  0.00010107  0.0719250 0.0000
  4  -1807.5933756583  -0.054430054010 0.01855196  0.00004243  0.0134603 0.0000
  5  -1807.5948090357  -0.001433377360 0.00829008  0.00001628  0.0106771 0.0000
                      *** Initiating the SOSCF procedure ***
                           *** Shutting down DIIS ***
                      *** Re-Reading the Fockian *** 
                      *** Removing any level shift *** 
ITER      Energy       Delta-E        Grad      Rot      Max-DP    RMS-DP
  6  -1807.59517318  -0.0003641430  0.000415  0.000415  0.004688  0.000008
               *** Restarting incremental Fock matrix formation ***
  7  -1807.59519666  -0.0000234835  0.000220  0.000593  0.059457  0.000193
  8  -1807.59522050  -0.0000238397  0.000217  0.000463  0.011781  0.000058
  9  -1807.59522282  -0.0000023188  0.000094  0.000097  0.009129  0.000044
 10  -1807.59522549  -0.0000026714  0.000024  0.000069  0.001424  0.000007
                 **** Energy Check signals convergence ****
              ***Rediagonalizing the Fockian in SOSCF/NRSCF***

               *****************************************************
               *                     SUCCESS                       *
               *           SCF CONVERGED AFTER  11 CYCLES          *
               *****************************************************

Old exchange energy                            =    -77.254921456 Eh
New exchange energy                            =    -77.254888597 Eh
Exchange energy change after final integration =      0.000032859 Eh
Total energy after final integration           =  -1807.595192970 Eh
Final COS-X integration done in                =   339.222 sec

------------------
NL GRID GENERATION
------------------

General Integration Accuracy     IntAcc      ... 4.004
Radial Grid Type                 RadialGrid  ... OptM3 with GC (2021)
Angular Grid (max. ang.)         AngularGrid ... 2 (Lebedev-110)
Angular grid pruning method      GridPruning ... 4 (adaptive)
Weight generation scheme         WeightScheme... Becke
Basis function cutoff            BFCut       ... 1.0000e-10
Integration weight cutoff        WCut        ... 1.0000e-14
Angular grids for H and He will be reduced by one unit
Partially contracted basis set               ... off
Rotationally invariant grid construction     ... off

Total number of grid points                  ...   121573
Total number of batches                      ...     1947
Average number of points per batch           ...       62
Average number of grid points per atom       ...     1483
Final grid set up in    1.7 sec

-------------------------------------------------------------------------------
                    post-SCF DFT-NL dispersion correction                      
-------------------------------------------------------------------------------

SCF Energy:   -1807.595192970 
NL    Energy:  1.092941828 
SC+NL Energy: -1806.502251142 
NL done in:    9.9 sec
-------------------------------------------------------------------------------

SMD CDS free energy correction energy :                 2.08400     Kcal/mol
Total Energy after SMD CDS correction =             -1806.498930075 Eh

----------------
TOTAL SCF ENERGY
----------------

Total Energy       :        -1806.49893008 Eh          -49157.33500 eV

Components:
Nuclear Repulsion  :         5231.37160096 Eh          142352.85834 eV
Electronic Energy  :        -7037.87053104 Eh         -191510.19334 eV
One Electron Energy:       -12870.18668230 Eh         -350215.58424 eV
Two Electron Energy:         5832.31615126 Eh          158705.39090 eV
Max COSX asymmetry :            0.00000099 Eh               0.00003 eV
CPCM Dielectric    :           -0.04526369 Eh              -1.23169 eV
SMD CDS (Gcds)     :            0.00332107 Eh               0.09037 eV

Virial components:
Potential Energy   :        -3607.63829494 Eh          -98168.82881 eV
Kinetic Energy     :         1801.13936487 Eh           49011.49381 eV
Virial Ratio       :            2.00297565


DFT components:
N(Alpha)           :      151.000049025725 electrons
N(Beta)            :      151.000049025725 electrons
N(Total)           :      302.000098051450 electrons
E(X)               :     -172.798106613595 Eh       
E(C)               :       -9.605141274804 Eh       
NL Energy, E(C,NL) :        1.092941828289 Eh       
E(XC)              :     -181.310306060109 Eh       
DFET-embed. en.    :        0.000000000000 Eh       
CPCM Solvation Model Properties:
Surface-charge          :           -0.09324601
Charge-correction       :           -0.00070319 Eh              -0.01913 eV
Free-energy (cav+disp)  :            0.00332107 Eh               0.09037 eV

---------------
SCF CONVERGENCE
---------------

  Last Energy change         ...   -3.3641e-07  Tolerance :   1.0000e-06
  Last MAX-Density change    ...    3.4417e-15  Tolerance :   1.0000e-05
  Last RMS-Density change    ...    4.1204e-18  Tolerance :   1.0000e-06
  Last Orbital Gradient      ...    9.1521e-06  Tolerance :   5.0000e-05
  Last Orbital Rotation      ...    2.4450e-05  Tolerance :   5.0000e-05

             **** THE GBW FILE WAS UPDATED (ImineBzOH1Aa.gbw) ****
             **** DENSITY ImineBzOH1Aa.scfp WAS UPDATED ****
             **** ENERGY FILE WAS UPDATED (ImineBzOH1Aa.en.tmp) ****
             **** THE GBW FILE WAS UPDATED (ImineBzOH1Aa.gbw) ****
             **** DENSITY ImineBzOH1Aa.scfp WAS UPDATED ****
----------------
ORBITAL ENERGIES
----------------

  NO   OCC          E(Eh)            E(eV) 
   0   2.0000     -19.404160      -528.0140 
   1   2.0000     -19.372397      -527.1497 
   2   2.0000     -19.347802      -526.4805 
   3   2.0000     -19.324581      -525.8486 
   4   2.0000     -14.506611      -394.7449 
   5   2.0000     -14.504440      -394.6859 
   6   2.0000     -10.510924      -286.0168 
   7   2.0000     -10.488102      -285.3958 
   8   2.0000     -10.460727      -284.6509 
   9   2.0000     -10.397445      -282.9289 
  10   2.0000     -10.388163      -282.6763 
  11   2.0000     -10.387195      -282.6499 
  12   2.0000     -10.372663      -282.2545 
  13   2.0000     -10.364721      -282.0384 
  14   2.0000     -10.363337      -282.0007 
  15   2.0000     -10.362851      -281.9875 
  16   2.0000     -10.360380      -281.9203 
  17   2.0000     -10.358733      -281.8755 
  18   2.0000     -10.357576      -281.8440 
  19   2.0000     -10.357219      -281.8342 
  20   2.0000     -10.356271      -281.8084 
  21   2.0000     -10.355236      -281.7803 
  22   2.0000     -10.355230      -281.7801 
  23   2.0000     -10.355064      -281.7756 
  24   2.0000     -10.350816      -281.6600 
  25   2.0000     -10.350649      -281.6555 
  26   2.0000     -10.348161      -281.5878 
  27   2.0000     -10.348072      -281.5854 
  28   2.0000     -10.347523      -281.5704 
  29   2.0000     -10.346934      -281.5544 
  30   2.0000     -10.346760      -281.5497 
  31   2.0000     -10.346446      -281.5411 
  32   2.0000     -10.339016      -281.3389 
  33   2.0000     -10.336430      -281.2685 
  34   2.0000     -10.332482      -281.1611 
  35   2.0000     -10.329087      -281.0687 
  36   2.0000     -10.325011      -280.9578 
  37   2.0000     -10.324787      -280.9517 
  38   2.0000     -10.320614      -280.8382 
  39   2.0000     -10.320243      -280.8281 
  40   2.0000     -10.319623      -280.8112 
  41   2.0000     -10.319512      -280.8082 
  42   2.0000      -1.277447       -34.7611 
  43   2.0000      -1.243165       -33.8282 
  44   2.0000      -1.186511       -32.2866 
  45   2.0000      -1.149867       -31.2895 
  46   2.0000      -1.087083       -29.5810 
  47   2.0000      -1.056263       -28.7424 
  48   2.0000      -1.002972       -27.2923 
  49   2.0000      -0.996616       -27.1193 
  50   2.0000      -0.992926       -27.0189 
  51   2.0000      -0.974684       -26.5225 
  52   2.0000      -0.938103       -25.5271 
  53   2.0000      -0.935698       -25.4616 
  54   2.0000      -0.905461       -24.6388 
  55   2.0000      -0.900647       -24.5079 
  56   2.0000      -0.896598       -24.3977 
  57   2.0000      -0.883893       -24.0520 
  58   2.0000      -0.878392       -23.9023 
  59   2.0000      -0.872613       -23.7450 
  60   2.0000      -0.856442       -23.3050 
  61   2.0000      -0.852416       -23.1954 
  62   2.0000      -0.829272       -22.5656 
  63   2.0000      -0.807469       -21.9723 
  64   2.0000      -0.805280       -21.9128 
  65   2.0000      -0.802125       -21.8269 
  66   2.0000      -0.800118       -21.7723 
  67   2.0000      -0.792435       -21.5633 
  68   2.0000      -0.783822       -21.3289 
  69   2.0000      -0.745726       -20.2922 
  70   2.0000      -0.737459       -20.0673 
  71   2.0000      -0.731436       -19.9034 
  72   2.0000      -0.727109       -19.7856 
  73   2.0000      -0.725591       -19.7443 
  74   2.0000      -0.721294       -19.6274 
  75   2.0000      -0.706146       -19.2152 
  76   2.0000      -0.703525       -19.1439 
  77   2.0000      -0.693859       -18.8809 
  78   2.0000      -0.671641       -18.2763 
  79   2.0000      -0.667887       -18.1741 
  80   2.0000      -0.654571       -17.8118 
  81   2.0000      -0.646989       -17.6055 
  82   2.0000      -0.636629       -17.3235 
  83   2.0000      -0.631142       -17.1743 
  84   2.0000      -0.624656       -16.9977 
  85   2.0000      -0.613427       -16.6922 
  86   2.0000      -0.604066       -16.4375 
  87   2.0000      -0.596476       -16.2309 
  88   2.0000      -0.593275       -16.1438 
  89   2.0000      -0.588516       -16.0143 
  90   2.0000      -0.585319       -15.9274 
  91   2.0000      -0.578403       -15.7391 
  92   2.0000      -0.570629       -15.5276 
  93   2.0000      -0.570129       -15.5140 
  94   2.0000      -0.567298       -15.4370 
  95   2.0000      -0.560821       -15.2607 
  96   2.0000      -0.557857       -15.1801 
  97   2.0000      -0.554307       -15.0835 
  98   2.0000      -0.552632       -15.0379 
  99   2.0000      -0.550768       -14.9871 
 100   2.0000      -0.547514       -14.8986 
 101   2.0000      -0.544205       -14.8086 
 102   2.0000      -0.540380       -14.7045 
 103   2.0000      -0.538673       -14.6580 
 104   2.0000      -0.534740       -14.5510 
 105   2.0000      -0.532248       -14.4832 
 106   2.0000      -0.528491       -14.3810 
 107   2.0000      -0.524858       -14.2821 
 108   2.0000      -0.524005       -14.2589 
 109   2.0000      -0.520432       -14.1617 
 110   2.0000      -0.508232       -13.8297 
 111   2.0000      -0.502921       -13.6852 
 112   2.0000      -0.500600       -13.6220 
 113   2.0000      -0.496729       -13.5167 
 114   2.0000      -0.494517       -13.4565 
 115   2.0000      -0.489578       -13.3221 
 116   2.0000      -0.488738       -13.2992 
 117   2.0000      -0.485005       -13.1977 
 118   2.0000      -0.477274       -12.9873 
 119   2.0000      -0.474293       -12.9062 
 120   2.0000      -0.468088       -12.7373 
 121   2.0000      -0.466777       -12.7017 
 122   2.0000      -0.460855       -12.5405 
 123   2.0000      -0.459784       -12.5114 
 124   2.0000      -0.459073       -12.4920 
 125   2.0000      -0.455818       -12.4034 
 126   2.0000      -0.452500       -12.3131 
 127   2.0000      -0.449856       -12.2412 
 128   2.0000      -0.448706       -12.2099 
 129   2.0000      -0.445362       -12.1189 
 130   2.0000      -0.443389       -12.0652 
 131   2.0000      -0.441305       -12.0085 
 132   2.0000      -0.437956       -11.9174 
 133   2.0000      -0.434893       -11.8341 
 134   2.0000      -0.426048       -11.5934 
 135   2.0000      -0.423480       -11.5235 
 136   2.0000      -0.420903       -11.4534 
 137   2.0000      -0.411568       -11.1993 
 138   2.0000      -0.407120       -11.0783 
 139   2.0000      -0.403496       -10.9797 
 140   2.0000      -0.395869       -10.7721 
 141   2.0000      -0.387505       -10.5445 
 142   2.0000      -0.371725       -10.1151 
 143   2.0000      -0.361901        -9.8478 
 144   2.0000      -0.359181        -9.7738 
 145   2.0000      -0.358794        -9.7633 
 146   2.0000      -0.355263        -9.6672 
 147   2.0000      -0.347931        -9.4677 
 148   2.0000      -0.341286        -9.2869 
 149   2.0000      -0.330871        -9.0035 
 150   2.0000      -0.285562        -7.7705 
 151   0.0000       0.007177         0.1953 
 152   0.0000       0.019684         0.5356 
 153   0.0000       0.050063         1.3623 
 154   0.0000       0.055172         1.5013 
 155   0.0000       0.057792         1.5726 
 156   0.0000       0.058545         1.5931 
 157   0.0000       0.060703         1.6518 
 158   0.0000       0.069603         1.8940 
 159   0.0000       0.071136         1.9357 
 160   0.0000       0.071973         1.9585 
 161   0.0000       0.075911         2.0657 
 162   0.0000       0.082259         2.2384 
 163   0.0000       0.082334         2.2404 
 164   0.0000       0.085862         2.3364 
 165   0.0000       0.086879         2.3641 
 166   0.0000       0.093199         2.5361 
 167   0.0000       0.094930         2.5832 
 168   0.0000       0.098145         2.6707 
 169   0.0000       0.099105         2.6968 
 170   0.0000       0.103455         2.8151 
 171   0.0000       0.106442         2.8964 
 172   0.0000       0.109771         2.9870 
 173   0.0000       0.111752         3.0409 
 174   0.0000       0.113851         3.0981 
 175   0.0000       0.114728         3.1219 
 176   0.0000       0.118231         3.2172 
 177   0.0000       0.119327         3.2471 
 178   0.0000       0.124128         3.3777 
 179   0.0000       0.125349         3.4109 
 180   0.0000       0.127465         3.4685 
 181   0.0000       0.130993         3.5645 
 182   0.0000       0.132616         3.6087 
 183   0.0000       0.134828         3.6688 
 184   0.0000       0.140986         3.8364 
 185   0.0000       0.142078         3.8661 
 186   0.0000       0.142593         3.8801 
 187   0.0000       0.146840         3.9957 
 188   0.0000       0.149176         4.0593 
 189   0.0000       0.151534         4.1235 
 190   0.0000       0.155503         4.2315 
 191   0.0000       0.157820         4.2945 
 192   0.0000       0.159103         4.3294 
 193   0.0000       0.162607         4.4248 
 194   0.0000       0.166893         4.5414 
 195   0.0000       0.170001         4.6259 
 196   0.0000       0.170827         4.6484 
 197   0.0000       0.172513         4.6943 
 198   0.0000       0.175153         4.7662 
 199   0.0000       0.179234         4.8772 
 200   0.0000       0.182538         4.9671 
 201   0.0000       0.183583         4.9955 
 202   0.0000       0.184405         5.0179 
 203   0.0000       0.187801         5.1103 
 204   0.0000       0.191519         5.2115 
 205   0.0000       0.192734         5.2446 
 206   0.0000       0.196184         5.3384 
 207   0.0000       0.196526         5.3478 
 208   0.0000       0.200292         5.4502 
 209   0.0000       0.203420         5.5353 
 210   0.0000       0.206634         5.6228 
 211   0.0000       0.207594         5.6489 
 212   0.0000       0.210668         5.7326 
 213   0.0000       0.210953         5.7403 
 214   0.0000       0.213098         5.7987 
 215   0.0000       0.215011         5.8507 
 216   0.0000       0.216393         5.8883 
 217   0.0000       0.219271         5.9667 
 218   0.0000       0.222362         6.0508 
 219   0.0000       0.223969         6.0945 
 220   0.0000       0.226734         6.1698 
 221   0.0000       0.229009         6.2317 
 222   0.0000       0.230734         6.2786 
 223   0.0000       0.233383         6.3507 
 224   0.0000       0.234271         6.3748 
 225   0.0000       0.237591         6.4652 
 226   0.0000       0.238882         6.5003 
 227   0.0000       0.241336         6.5671 
 228   0.0000       0.243255         6.6193 
 229   0.0000       0.244098         6.6422 
 230   0.0000       0.249039         6.7767 
 231   0.0000       0.251250         6.8369 
 232   0.0000       0.253839         6.9073 
 233   0.0000       0.256400         6.9770 
 234   0.0000       0.258621         7.0374 
 235   0.0000       0.260158         7.0793 
 236   0.0000       0.261026         7.1029 
 237   0.0000       0.265017         7.2115 
 238   0.0000       0.268291         7.3006 
 239   0.0000       0.271466         7.3870 
 240   0.0000       0.273464         7.4413 
 241   0.0000       0.274122         7.4592 
 242   0.0000       0.276570         7.5258 
 243   0.0000       0.279871         7.6157 
 244   0.0000       0.281153         7.6506 
 245   0.0000       0.283231         7.7071 
 246   0.0000       0.285347         7.7647 
 247   0.0000       0.286949         7.8083 
 248   0.0000       0.291052         7.9199 
 249   0.0000       0.291993         7.9455 
 250   0.0000       0.295190         8.0325 
 251   0.0000       0.296241         8.0611 
 252   0.0000       0.299624         8.1532 
 253   0.0000       0.302303         8.2261 
 254   0.0000       0.302949         8.2437 
 255   0.0000       0.304379         8.2826 
 256   0.0000       0.306274         8.3341 
 257   0.0000       0.309030         8.4091 
 258   0.0000       0.311325         8.4716 
 259   0.0000       0.313033         8.5181 
 260   0.0000       0.315815         8.5938 
 261   0.0000       0.317603         8.6424 
 262   0.0000       0.318724         8.6729 
 263   0.0000       0.321953         8.7608 
 264   0.0000       0.322927         8.7873 
 265   0.0000       0.327270         8.9055 
 266   0.0000       0.328462         8.9379 
 267   0.0000       0.330977         9.0063 
 268   0.0000       0.332495         9.0477 
 269   0.0000       0.332941         9.0598 
 270   0.0000       0.334725         9.1083 
 271   0.0000       0.335576         9.1315 
 272   0.0000       0.336592         9.1591 
 273   0.0000       0.338600         9.2138 
 274   0.0000       0.339667         9.2428 
 275   0.0000       0.343080         9.3357 
 276   0.0000       0.343826         9.3560 
 277   0.0000       0.346450         9.4274 
 278   0.0000       0.347191         9.4475 
 279   0.0000       0.349082         9.4990 
 280   0.0000       0.351670         9.5694 
 281   0.0000       0.352111         9.5814 
 282   0.0000       0.353932         9.6310 
 283   0.0000       0.354754         9.6533 
 284   0.0000       0.356987         9.7141 
 285   0.0000       0.358918         9.7666 
 286   0.0000       0.359458         9.7814 
 287   0.0000       0.360990         9.8230 
 288   0.0000       0.363736         9.8978 
 289   0.0000       0.364490         9.9183 
 290   0.0000       0.365446         9.9443 
 291   0.0000       0.368849        10.0369 
 292   0.0000       0.369998        10.0682 
 293   0.0000       0.372863        10.1461 
 294   0.0000       0.374795        10.1987 
 295   0.0000       0.375173        10.2090 
 296   0.0000       0.378073        10.2879 
 297   0.0000       0.379642        10.3306 
 298   0.0000       0.380649        10.3580 
 299   0.0000       0.382434        10.4066 
 300   0.0000       0.383512        10.4359 
 301   0.0000       0.384226        10.4553 
 302   0.0000       0.388113        10.5611 
 303   0.0000       0.390299        10.6206 
 304   0.0000       0.390725        10.6322 
 305   0.0000       0.393763        10.7148 
 306   0.0000       0.395026        10.7492 
 307   0.0000       0.395098        10.7512 
 308   0.0000       0.397825        10.8254 
 309   0.0000       0.399556        10.8725 
 310   0.0000       0.400852        10.9077 
 311   0.0000       0.401419        10.9232 
 312   0.0000       0.403542        10.9809 
 313   0.0000       0.405059        11.0222 
 314   0.0000       0.405738        11.0407 
 315   0.0000       0.408237        11.1087 
 316   0.0000       0.409430        11.1412 
 317   0.0000       0.411449        11.1961 
 318   0.0000       0.413530        11.2527 
 319   0.0000       0.414476        11.2785 
 320   0.0000       0.416800        11.3417 
 321   0.0000       0.417969        11.3735 
 322   0.0000       0.421007        11.4562 
 323   0.0000       0.421814        11.4781 
 324   0.0000       0.424640        11.5550 
 325   0.0000       0.425781        11.5861 
 326   0.0000       0.427609        11.6358 
 327   0.0000       0.430108        11.7038 
 328   0.0000       0.431220        11.7341 
 329   0.0000       0.431585        11.7440 
 330   0.0000       0.434723        11.8294 
 331   0.0000       0.436223        11.8702 
 332   0.0000       0.438101        11.9213 
 333   0.0000       0.438329        11.9275 
 334   0.0000       0.440979        11.9997 
 335   0.0000       0.441539        12.0149 
 336   0.0000       0.444899        12.1063 
 337   0.0000       0.446250        12.1431 
 338   0.0000       0.450345        12.2545 
 339   0.0000       0.453541        12.3415 
 340   0.0000       0.454814        12.3761 
 341   0.0000       0.456091        12.4109 
 342   0.0000       0.458774        12.4839 
 343   0.0000       0.460042        12.5184 
 344   0.0000       0.460995        12.5443 
 345   0.0000       0.464146        12.6301 
 346   0.0000       0.465810        12.6753 
 347   0.0000       0.467372        12.7178 
 348   0.0000       0.471535        12.8311 
 349   0.0000       0.471743        12.8368 
 350   0.0000       0.474339        12.9074 
 351   0.0000       0.475168        12.9300 
 352   0.0000       0.480100        13.0642 
 353   0.0000       0.481153        13.0928 
 354   0.0000       0.482606        13.1324 
 355   0.0000       0.484122        13.1736 
 356   0.0000       0.487238        13.2584 
 357   0.0000       0.490635        13.3509 
 358   0.0000       0.493332        13.4242 
 359   0.0000       0.494384        13.4529 
 360   0.0000       0.497530        13.5385 
 361   0.0000       0.501206        13.6385 
 362   0.0000       0.503348        13.6968 
 363   0.0000       0.504151        13.7186 
 364   0.0000       0.508101        13.8261 
 365   0.0000       0.509325        13.8594 
 366   0.0000       0.511339        13.9142 
 367   0.0000       0.512638        13.9496 
 368   0.0000       0.516147        14.0451 
 369   0.0000       0.517797        14.0900 
 370   0.0000       0.521450        14.1894 
 371   0.0000       0.521757        14.1977 
 372   0.0000       0.524468        14.2715 
 373   0.0000       0.528699        14.3866 
 374   0.0000       0.530919        14.4470 
 375   0.0000       0.531382        14.4596 
 376   0.0000       0.535431        14.5698 
 377   0.0000       0.537061        14.6142 
 378   0.0000       0.537584        14.6284 
 379   0.0000       0.539857        14.6903 
 380   0.0000       0.542862        14.7720 
 381   0.0000       0.543271        14.7832 
 382   0.0000       0.546425        14.8690 
 383   0.0000       0.546933        14.8828 
 384   0.0000       0.549450        14.9513 
 385   0.0000       0.550107        14.9692 
 386   0.0000       0.553171        15.0525 
 387   0.0000       0.556947        15.1553 
 388   0.0000       0.557948        15.1825 
 389   0.0000       0.562017        15.2933 
 390   0.0000       0.565966        15.4007 
 391   0.0000       0.568425        15.4676 
 392   0.0000       0.569454        15.4956 
 393   0.0000       0.571774        15.5588 
 394   0.0000       0.574202        15.6248 
 395   0.0000       0.575799        15.6683 
 396   0.0000       0.577171        15.7056 
 397   0.0000       0.581093        15.8124 
 398   0.0000       0.582135        15.8407 
 399   0.0000       0.584668        15.9096 
 400   0.0000       0.590104        16.0575 
 401   0.0000       0.591380        16.0923 
 402   0.0000       0.592178        16.1140 
 403   0.0000       0.593950        16.1622 
 404   0.0000       0.597478        16.2582 
 405   0.0000       0.599958        16.3257 
 406   0.0000       0.601540        16.3687 
 407   0.0000       0.603442        16.4205 
 408   0.0000       0.606315        16.4987 
 409   0.0000       0.608025        16.5452 
 410   0.0000       0.611170        16.6308 
 411   0.0000       0.613829        16.7031 
 412   0.0000       0.616094        16.7648 
 413   0.0000       0.618190        16.8218 
 414   0.0000       0.621258        16.9053 
 415   0.0000       0.623861        16.9761 
 416   0.0000       0.624929        17.0052 
 417   0.0000       0.630136        17.1469 
 418   0.0000       0.631974        17.1969 
 419   0.0000       0.634097        17.2547 
 420   0.0000       0.635827        17.3017 
 421   0.0000       0.637759        17.3543 
 422   0.0000       0.642062        17.4714 
 423   0.0000       0.644598        17.5404 
 424   0.0000       0.646390        17.5892 
 425   0.0000       0.650647        17.7050 
 426   0.0000       0.653852        17.7922 
 427   0.0000       0.654384        17.8067 
 428   0.0000       0.656482        17.8638 
 429   0.0000       0.657731        17.8978 
 430   0.0000       0.660695        17.9784 
 431   0.0000       0.661835        18.0095 
 432   0.0000       0.662567        18.0294 
 433   0.0000       0.668167        18.1818 
 434   0.0000       0.670099        18.2343 
 435   0.0000       0.671709        18.2781 
 436   0.0000       0.671899        18.2833 
 437   0.0000       0.673412        18.3245 
 438   0.0000       0.677959        18.4482 
 439   0.0000       0.683339        18.5946 
 440   0.0000       0.684711        18.6319 
 441   0.0000       0.685484        18.6530 
 442   0.0000       0.688003        18.7215 
 443   0.0000       0.690235        18.7823 
 444   0.0000       0.694217        18.8906 
 445   0.0000       0.696381        18.9495 
 446   0.0000       0.698238        19.0000 
 447   0.0000       0.700862        19.0714 
 448   0.0000       0.703591        19.1457 
 449   0.0000       0.704953        19.1828 
 450   0.0000       0.708631        19.2828 
 451   0.0000       0.709814        19.3150 
 452   0.0000       0.711404        19.3583 
 453   0.0000       0.714436        19.4408 
 454   0.0000       0.716197        19.4887 
 455   0.0000       0.718954        19.5637 
 456   0.0000       0.721295        19.6274 
 457   0.0000       0.721735        19.6394 
 458   0.0000       0.722720        19.6662 
 459   0.0000       0.725548        19.7432 
 460   0.0000       0.730651        19.8820 
 461   0.0000       0.734108        19.9761 
 462   0.0000       0.735778        20.0215 
 463   0.0000       0.737264        20.0620 
 464   0.0000       0.739952        20.1351 
 465   0.0000       0.742254        20.1978 
 466   0.0000       0.745400        20.2834 
 467   0.0000       0.747511        20.3408 
 468   0.0000       0.752832        20.4856 
 469   0.0000       0.754951        20.5433 
 470   0.0000       0.756783        20.5931 
 471   0.0000       0.758452        20.6385 
 472   0.0000       0.760464        20.6933 
 473   0.0000       0.762592        20.7512 
 474   0.0000       0.763684        20.7809 
 475   0.0000       0.765100        20.8194 
 476   0.0000       0.768794        20.9199 
 477   0.0000       0.770370        20.9628 
 478   0.0000       0.771728        20.9998 
 479   0.0000       0.775493        21.1022 
 480   0.0000       0.778368        21.1805 
 481   0.0000       0.778976        21.1970 
 482   0.0000       0.781404        21.2631 
 483   0.0000       0.783437        21.3184 
 484   0.0000       0.786215        21.3940 
 485   0.0000       0.787845        21.4384 
 486   0.0000       0.788954        21.4685 
 487   0.0000       0.792056        21.5529 
 488   0.0000       0.794684        21.6244 
 489   0.0000       0.796341        21.6696 
 490   0.0000       0.799194        21.7472 
 491   0.0000       0.801188        21.8014 
 492   0.0000       0.802832        21.8462 
 493   0.0000       0.805298        21.9133 
 494   0.0000       0.806850        21.9555 
 495   0.0000       0.808834        22.0095 
 496   0.0000       0.810303        22.0495 
 497   0.0000       0.814978        22.1767 
 498   0.0000       0.817072        22.2337 
 499   0.0000       0.817562        22.2470 
 500   0.0000       0.820222        22.3194 
 501   0.0000       0.822222        22.3738 
 502   0.0000       0.824045        22.4234 
 503   0.0000       0.826916        22.5015 
 504   0.0000       0.829478        22.5713 
 505   0.0000       0.831399        22.6235 
 506   0.0000       0.834946        22.7200 
 507   0.0000       0.836163        22.7531 
 508   0.0000       0.838907        22.8278 
 509   0.0000       0.840012        22.8579 
 510   0.0000       0.841235        22.8912 
 511   0.0000       0.842189        22.9171 
 512   0.0000       0.845415        23.0049 
 513   0.0000       0.848052        23.0767 
 514   0.0000       0.849471        23.1153 
 515   0.0000       0.853186        23.2164 
 516   0.0000       0.855491        23.2791 
 517   0.0000       0.857847        23.3432 
 518   0.0000       0.858827        23.3699 
 519   0.0000       0.859866        23.3982 
 520   0.0000       0.860688        23.4205 
 521   0.0000       0.862900        23.4807 
 522   0.0000       0.863912        23.5083 
 523   0.0000       0.868058        23.6210 
 524   0.0000       0.868805        23.6414 
 525   0.0000       0.870339        23.6831 
 526   0.0000       0.873523        23.7698 
 527   0.0000       0.874948        23.8085 
 528   0.0000       0.875159        23.8143 
 529   0.0000       0.879148        23.9228 
 530   0.0000       0.879914        23.9437 
 531   0.0000       0.882605        24.0169 
 532   0.0000       0.884892        24.0791 
 533   0.0000       0.886693        24.1281 
 534   0.0000       0.888729        24.1836 
 535   0.0000       0.892418        24.2839 
 536   0.0000       0.893590        24.3158 
 537   0.0000       0.895604        24.3706 
 538   0.0000       0.898207        24.4415 
 539   0.0000       0.899868        24.4867 
 540   0.0000       0.901477        24.5304 
 541   0.0000       0.905052        24.6277 
 542   0.0000       0.906756        24.6741 
 543   0.0000       0.908522        24.7221 
 544   0.0000       0.910856        24.7857 
 545   0.0000       0.912494        24.8302 
 546   0.0000       0.912723        24.8365 
 547   0.0000       0.915408        24.9095 
 548   0.0000       0.917565        24.9682 
 549   0.0000       0.918270        24.9874 
 550   0.0000       0.921484        25.0749 
 551   0.0000       0.921658        25.0796 
 552   0.0000       0.923713        25.1355 
 553   0.0000       0.925207        25.1762 
 554   0.0000       0.928070        25.2541 
 555   0.0000       0.930691        25.3254 
 556   0.0000       0.931793        25.3554 
 557   0.0000       0.933263        25.3954 
 558   0.0000       0.935072        25.4446 
 559   0.0000       0.937778        25.5182 
 560   0.0000       0.939534        25.5660 
 561   0.0000       0.941849        25.6290 
 562   0.0000       0.945341        25.7240 
 563   0.0000       0.947121        25.7725 
 564   0.0000       0.949076        25.8257 
 565   0.0000       0.950442        25.8629 
 566   0.0000       0.952941        25.9308 
 567   0.0000       0.954366        25.9696 
 568   0.0000       0.955782        26.0082 
 569   0.0000       0.958762        26.0893 
 570   0.0000       0.959437        26.1076 
 571   0.0000       0.963066        26.2064 
 572   0.0000       0.965367        26.2690 
 573   0.0000       0.966441        26.2982 
 574   0.0000       0.967605        26.3299 
 575   0.0000       0.969552        26.3829 
 576   0.0000       0.970284        26.4028 
 577   0.0000       0.974284        26.5116 
 578   0.0000       0.975138        26.5349 
 579   0.0000       0.977462        26.5981 
 580   0.0000       0.980572        26.6827 
 581   0.0000       0.983061        26.7504 
 582   0.0000       0.983899        26.7733 
 583   0.0000       0.986032        26.8313 
 584   0.0000       0.987899        26.8821 
 585   0.0000       0.989894        26.9364 
 586   0.0000       0.992315        27.0023 
 587   0.0000       0.993448        27.0331 
 588   0.0000       0.995504        27.0890 
 589   0.0000       0.997106        27.1326 
 590   0.0000       0.997637        27.1471 
 591   0.0000       0.999644        27.2017 
 592   0.0000       1.000509        27.2252 
 593   0.0000       1.003458        27.3055 
 594   0.0000       1.005173        27.3521 
 595   0.0000       1.007454        27.4142 
 596   0.0000       1.007914        27.4267 
 597   0.0000       1.012040        27.5390 
 598   0.0000       1.012528        27.5523 
 599   0.0000       1.015333        27.6286 
 600   0.0000       1.018159        27.7055 
 601   0.0000       1.018969        27.7275 
 602   0.0000       1.020728        27.7754 
 603   0.0000       1.023673        27.8555 
 604   0.0000       1.024629        27.8816 
 605   0.0000       1.026378        27.9292 
 606   0.0000       1.029841        28.0234 
 607   0.0000       1.031102        28.0577 
 608   0.0000       1.031873        28.0787 
 609   0.0000       1.034215        28.1424 
 610   0.0000       1.034494        28.1500 
 611   0.0000       1.037219        28.2242 
 612   0.0000       1.040164        28.3043 
 613   0.0000       1.041647        28.3447 
 614   0.0000       1.044750        28.4291 
 615   0.0000       1.046550        28.4781 
 616   0.0000       1.047986        28.5172 
 617   0.0000       1.050274        28.5794 
 618   0.0000       1.054202        28.6863 
 619   0.0000       1.054374        28.6910 
 620   0.0000       1.055402        28.7189 
 621   0.0000       1.058090        28.7921 
 622   0.0000       1.060077        28.8462 
 623   0.0000       1.061350        28.8808 
 624   0.0000       1.063648        28.9433 
 625   0.0000       1.064672        28.9712 
 626   0.0000       1.067130        29.0381 
 627   0.0000       1.068377        29.0720 
 628   0.0000       1.071101        29.1462 
 629   0.0000       1.074393        29.2357 
 630   0.0000       1.077194        29.3120 
 631   0.0000       1.078019        29.3344 
 632   0.0000       1.081578        29.4312 
 633   0.0000       1.082908        29.4674 
 634   0.0000       1.086508        29.5654 
 635   0.0000       1.088211        29.6117 
 636   0.0000       1.089737        29.6533 
 637   0.0000       1.091450        29.6999 
 638   0.0000       1.093228        29.7483 
 639   0.0000       1.095311        29.8049 
 640   0.0000       1.097147        29.8549 
 641   0.0000       1.102778        30.0081 
 642   0.0000       1.103763        30.0349 
 643   0.0000       1.105478        30.0816 
 644   0.0000       1.108060        30.1519 
 645   0.0000       1.109679        30.1959 
 646   0.0000       1.110713        30.2240 
 647   0.0000       1.114124        30.3168 
 648   0.0000       1.116050        30.3693 
 649   0.0000       1.117354        30.4048 
 650   0.0000       1.118851        30.4455 
 651   0.0000       1.122640        30.5486 
 652   0.0000       1.125569        30.6283 
 653   0.0000       1.126040        30.6411 
 654   0.0000       1.127604        30.6837 
 655   0.0000       1.131657        30.7940 
 656   0.0000       1.137498        30.9529 
 657   0.0000       1.139127        30.9972 
 658   0.0000       1.140641        31.0384 
 659   0.0000       1.142397        31.0862 
 660   0.0000       1.145297        31.1651 
 661   0.0000       1.148197        31.2440 
 662   0.0000       1.149645        31.2834 
 663   0.0000       1.153776        31.3958 
 664   0.0000       1.155251        31.4360 
 665   0.0000       1.156620        31.4732 
 666   0.0000       1.158791        31.5323 
 667   0.0000       1.162029        31.6204 
 668   0.0000       1.162937        31.6451 
 669   0.0000       1.165644        31.7188 
 670   0.0000       1.167495        31.7691 
 671   0.0000       1.171409        31.8757 
 672   0.0000       1.172928        31.9170 
 673   0.0000       1.175157        31.9777 
 674   0.0000       1.177069        32.0297 
 675   0.0000       1.178672        32.0733 
 676   0.0000       1.182047        32.1651 
 677   0.0000       1.184371        32.2284 
 678   0.0000       1.185351        32.2550 
 679   0.0000       1.186781        32.2940 
 680   0.0000       1.191045        32.4100 
 681   0.0000       1.194525        32.5047 
 682   0.0000       1.195877        32.5415 
 683   0.0000       1.196295        32.5528 
 684   0.0000       1.198499        32.6128 
 685   0.0000       1.202491        32.7214 
 686   0.0000       1.205904        32.8143 
 687   0.0000       1.207264        32.8513 
 688   0.0000       1.209536        32.9132 
 689   0.0000       1.213746        33.0277 
 690   0.0000       1.214031        33.0355 
 691   0.0000       1.216629        33.1062 
 692   0.0000       1.218336        33.1526 
 693   0.0000       1.219820        33.1930 
 694   0.0000       1.224107        33.3097 
 695   0.0000       1.227346        33.3978 
 696   0.0000       1.228059        33.4172 
 697   0.0000       1.229142        33.4467 
 698   0.0000       1.230478        33.4830 
 699   0.0000       1.232078        33.5265 
 700   0.0000       1.236591        33.6494 
 701   0.0000       1.239346        33.7243 
 702   0.0000       1.240343        33.7514 
 703   0.0000       1.243414        33.8350 
 704   0.0000       1.245797        33.8999 
 705   0.0000       1.247584        33.9485 
 706   0.0000       1.251479        34.0545 
 707   0.0000       1.251629        34.0586 
 708   0.0000       1.253226        34.1020 
 709   0.0000       1.256555        34.1926 
 710   0.0000       1.258326        34.2408 
 711   0.0000       1.260632        34.3035 
 712   0.0000       1.263824        34.3904 
 713   0.0000       1.265167        34.4269 
 714   0.0000       1.266660        34.4676 
 715   0.0000       1.268753        34.5245 
 716   0.0000       1.270553        34.5735 
 717   0.0000       1.273901        34.6646 
 718   0.0000       1.276070        34.7236 
 719   0.0000       1.277839        34.7718 
 720   0.0000       1.283025        34.9129 
 721   0.0000       1.285020        34.9672 
 722   0.0000       1.288003        35.0483 
 723   0.0000       1.289612        35.0921 
 724   0.0000       1.291363        35.1398 
 725   0.0000       1.294670        35.2298 
 726   0.0000       1.295785        35.2601 
 727   0.0000       1.299397        35.3584 
 728   0.0000       1.301135        35.4057 
 729   0.0000       1.302398        35.4401 
 730   0.0000       1.308297        35.6006 
 731   0.0000       1.308699        35.6115 
 732   0.0000       1.311517        35.6882 
 733   0.0000       1.313330        35.7375 
 734   0.0000       1.318458        35.8771 
 735   0.0000       1.319622        35.9087 
 736   0.0000       1.321787        35.9677 
 737   0.0000       1.326482        36.0954 
 738   0.0000       1.328240        36.1433 
 739   0.0000       1.330699        36.2102 
 740   0.0000       1.334646        36.3176 
 741   0.0000       1.336425        36.3660 
 742   0.0000       1.337596        36.3978 
 743   0.0000       1.339712        36.4554 
 744   0.0000       1.344124        36.5755 
 745   0.0000       1.345809        36.6213 
 746   0.0000       1.346587        36.6425 
 747   0.0000       1.349902        36.7327 
 748   0.0000       1.351200        36.7680 
 749   0.0000       1.354634        36.8615 
 750   0.0000       1.360225        37.0136 
 751   0.0000       1.362280        37.0695 
 752   0.0000       1.365567        37.1590 
 753   0.0000       1.366639        37.1881 
 754   0.0000       1.368026        37.2259 
 755   0.0000       1.371653        37.3246 
 756   0.0000       1.373480        37.3743 
 757   0.0000       1.374526        37.4028 
 758   0.0000       1.379287        37.5323 
 759   0.0000       1.383564        37.6487 
 760   0.0000       1.386416        37.7263 
 761   0.0000       1.387918        37.7672 
 762   0.0000       1.392441        37.8902 
 763   0.0000       1.395463        37.9725 
 764   0.0000       1.398779        38.0627 
 765   0.0000       1.399874        38.0925 
 766   0.0000       1.402571        38.1659 
 767   0.0000       1.404635        38.2221 
 768   0.0000       1.408484        38.3268 
 769   0.0000       1.412206        38.4281 
 770   0.0000       1.414373        38.4871 
 771   0.0000       1.417695        38.5774 
 772   0.0000       1.420741        38.6603 
 773   0.0000       1.422379        38.7049 
 774   0.0000       1.423164        38.7263 
 775   0.0000       1.427095        38.8332 
 776   0.0000       1.430256        38.9193 
 777   0.0000       1.432243        38.9733 
 778   0.0000       1.434976        39.0477 
 779   0.0000       1.440047        39.1857 
 780   0.0000       1.442394        39.2495 
 781   0.0000       1.447458        39.3873 
 782   0.0000       1.449496        39.4428 
 783   0.0000       1.453872        39.5619 
 784   0.0000       1.455075        39.5946 
 785   0.0000       1.458381        39.6846 
 786   0.0000       1.460286        39.7364 
 787   0.0000       1.469061        39.9752 
 788   0.0000       1.469940        39.9991 
 789   0.0000       1.470250        40.0075 
 790   0.0000       1.474780        40.1308 
 791   0.0000       1.477313        40.1997 
 792   0.0000       1.480672        40.2911 
 793   0.0000       1.483615        40.3712 
 794   0.0000       1.486449        40.4483 
 795   0.0000       1.491153        40.5763 
 796   0.0000       1.494463        40.6664 
 797   0.0000       1.495548        40.6959 
 798   0.0000       1.499059        40.7915 
 799   0.0000       1.504482        40.9390 
 800   0.0000       1.506454        40.9927 
 801   0.0000       1.510684        41.1078 
 802   0.0000       1.512513        41.1576 
 803   0.0000       1.513783        41.1921 
 804   0.0000       1.517535        41.2942 
 805   0.0000       1.518742        41.3271 
 806   0.0000       1.524013        41.4705 
 807   0.0000       1.524324        41.4790 
 808   0.0000       1.527749        41.5722 
 809   0.0000       1.529162        41.6106 
 810   0.0000       1.530697        41.6524 
 811   0.0000       1.534339        41.7515 
 812   0.0000       1.540398        41.9163 
 813   0.0000       1.541300        41.9409 
 814   0.0000       1.546110        42.0718 
 815   0.0000       1.548390        42.1338 
 816   0.0000       1.549089        42.1529 
 817   0.0000       1.553612        42.2759 
 818   0.0000       1.556614        42.3576 
 819   0.0000       1.560869        42.4734 
 820   0.0000       1.563493        42.5448 
 821   0.0000       1.566426        42.6246 
 822   0.0000       1.568017        42.6679 
 823   0.0000       1.573449        42.8157 
 824   0.0000       1.575914        42.8828 
 825   0.0000       1.578847        42.9626 
 826   0.0000       1.581728        43.0410 
 827   0.0000       1.584063        43.1046 
 828   0.0000       1.584783        43.1241 
 829   0.0000       1.591912        43.3181 
 830   0.0000       1.593975        43.3743 
 831   0.0000       1.595982        43.4289 
 832   0.0000       1.601692        43.5842 
 833   0.0000       1.605871        43.6980 
 834   0.0000       1.606861        43.7249 
 835   0.0000       1.610593        43.8265 
 836   0.0000       1.612528        43.8791 
 837   0.0000       1.615040        43.9475 
 838   0.0000       1.617623        44.0178 
 839   0.0000       1.619062        44.0569 
 840   0.0000       1.620683        44.1010 
 841   0.0000       1.622766        44.1577 
 842   0.0000       1.627131        44.2765 
 843   0.0000       1.627838        44.2957 
 844   0.0000       1.631343        44.3911 
 845   0.0000       1.636385        44.5283 
 846   0.0000       1.639351        44.6090 
 847   0.0000       1.640186        44.6317 
 848   0.0000       1.644203        44.7410 
 849   0.0000       1.644690        44.7543 
 850   0.0000       1.649122        44.8749 
 851   0.0000       1.654743        45.0278 
 852   0.0000       1.655539        45.0495 
 853   0.0000       1.662724        45.2450 
 854   0.0000       1.663553        45.2676 
 855   0.0000       1.665305        45.3152 
 856   0.0000       1.666853        45.3574 
 857   0.0000       1.669577        45.4315 
 858   0.0000       1.672906        45.5221 
 859   0.0000       1.675623        45.5960 
 860   0.0000       1.679718        45.7075 
 861   0.0000       1.681750        45.7628 
 862   0.0000       1.686684        45.8970 
 863   0.0000       1.688537        45.9474 
 864   0.0000       1.691066        46.0162 
 865   0.0000       1.693954        46.0948 
 866   0.0000       1.695632        46.1405 
 867   0.0000       1.697234        46.1841 
 868   0.0000       1.702525        46.3281 
 869   0.0000       1.706122        46.4259 
 870   0.0000       1.707240        46.4564 
 871   0.0000       1.711329        46.5676 
 872   0.0000       1.713517        46.6272 
 873   0.0000       1.718836        46.7719 
 874   0.0000       1.719789        46.7978 
 875   0.0000       1.720282        46.8113 
 876   0.0000       1.723823        46.9076 
 877   0.0000       1.728557        47.0364 
 878   0.0000       1.729779        47.0697 
 879   0.0000       1.733295        47.1654 
 880   0.0000       1.736591        47.2550 
 881   0.0000       1.740666        47.3659 
 882   0.0000       1.743257        47.4364 
 883   0.0000       1.745306        47.4922 
 884   0.0000       1.747630        47.5554 
 885   0.0000       1.749444        47.6048 
 886   0.0000       1.751934        47.6726 
 887   0.0000       1.753710        47.7209 
 888   0.0000       1.760655        47.9099 
 889   0.0000       1.763178        47.9785 
 890   0.0000       1.765524        48.0423 
 891   0.0000       1.767630        48.0997 
 892   0.0000       1.772129        48.2221 
 893   0.0000       1.774855        48.2963 
 894   0.0000       1.775834        48.3229 
 895   0.0000       1.778897        48.4063 
 896   0.0000       1.779825        48.4315 
 897   0.0000       1.783064        48.5196 
 898   0.0000       1.787032        48.6276 
 899   0.0000       1.789583        48.6970 
 900   0.0000       1.790688        48.7271 
 901   0.0000       1.791851        48.7587 
 902   0.0000       1.797777        48.9200 
 903   0.0000       1.801360        49.0175 
 904   0.0000       1.802382        49.0453 
 905   0.0000       1.805060        49.1182 
 906   0.0000       1.809272        49.2328 
 907   0.0000       1.812072        49.3090 
 908   0.0000       1.814077        49.3635 
 909   0.0000       1.817571        49.4586 
 910   0.0000       1.820142        49.5286 
 911   0.0000       1.823280        49.6140 
 912   0.0000       1.823970        49.6328 
 913   0.0000       1.828901        49.7669 
 914   0.0000       1.831428        49.8357 
 915   0.0000       1.833184        49.8835 
 916   0.0000       1.834362        49.9155 
 917   0.0000       1.839696        50.0607 
 918   0.0000       1.842624        50.1404 
 919   0.0000       1.845382        50.2154 
 920   0.0000       1.850225        50.3472 
 921   0.0000       1.854229        50.4561 
 922   0.0000       1.857403        50.5425 
 923   0.0000       1.858300        50.5669 
 924   0.0000       1.859770        50.6069 
 925   0.0000       1.862864        50.6911 
 926   0.0000       1.864959        50.7481 
 927   0.0000       1.868356        50.8405 
 928   0.0000       1.870742        50.9055 
 929   0.0000       1.874826        51.0166 
 930   0.0000       1.878739        51.1231 
 931   0.0000       1.885181        51.2984 
 932   0.0000       1.887279        51.3555 
 933   0.0000       1.890126        51.4330 
 934   0.0000       1.890477        51.4425 
 935   0.0000       1.892792        51.5055 
 936   0.0000       1.896581        51.6086 
 937   0.0000       1.897979        51.6466 
 938   0.0000       1.901865        51.7524 
 939   0.0000       1.905312        51.8462 
 940   0.0000       1.907237        51.8985 
 941   0.0000       1.910219        51.9797 
 942   0.0000       1.912478        52.0412 
 943   0.0000       1.915059        52.1114 
 944   0.0000       1.917079        52.1664 
 945   0.0000       1.919332        52.2277 
 946   0.0000       1.920744        52.2661 
 947   0.0000       1.926428        52.4208 
 948   0.0000       1.928602        52.4799 
 949   0.0000       1.930311        52.5264 
 950   0.0000       1.930344        52.5273 
 951   0.0000       1.933193        52.6048 
 952   0.0000       1.934826        52.6493 
 953   0.0000       1.938857        52.7590 
 954   0.0000       1.942768        52.8654 
 955   0.0000       1.947110        52.9836 
 956   0.0000       1.948303        53.0160 
 957   0.0000       1.949768        53.0559 
 958   0.0000       1.952211        53.1224 
 959   0.0000       1.952719        53.1362 
 960   0.0000       1.956720        53.2450 
 961   0.0000       1.958883        53.3039 
 962   0.0000       1.961123        53.3649 
 963   0.0000       1.965543        53.4851 
 964   0.0000       1.968195        53.5573 
 965   0.0000       1.968713        53.5714 
 966   0.0000       1.972384        53.6713 
 967   0.0000       1.974213        53.7211 
 968   0.0000       1.977321        53.8056 
 969   0.0000       1.978331        53.8331 
 970   0.0000       1.978704        53.8433 
 971   0.0000       1.981781        53.9270 
 972   0.0000       1.983332        53.9692 
 973   0.0000       1.990764        54.1714 
 974   0.0000       1.991774        54.1989 
 975   0.0000       1.996041        54.3150 
 976   0.0000       1.996650        54.3316 
 977   0.0000       1.998163        54.3728 
 978   0.0000       2.000240        54.4293 
 979   0.0000       2.004629        54.5487 
 980   0.0000       2.005838        54.5816 
 981   0.0000       2.008368        54.6505 
 982   0.0000       2.010550        54.7098 
 983   0.0000       2.012572        54.7649 
 984   0.0000       2.016980        54.8848 
 985   0.0000       2.020347        54.9764 
 986   0.0000       2.020595        54.9832 
 987   0.0000       2.024183        55.0808 
 988   0.0000       2.026650        55.1480 
 989   0.0000       2.028009        55.1849 
 990   0.0000       2.031307        55.2747 
 991   0.0000       2.033828        55.3433 
 992   0.0000       2.034932        55.3733 
 993   0.0000       2.037166        55.4341 
 994   0.0000       2.038965        55.4831 
 995   0.0000       2.045592        55.6634 
 996   0.0000       2.046170        55.6791 
 997   0.0000       2.049002        55.7562 
 998   0.0000       2.049974        55.7826 
 999   0.0000       2.051855        55.8338 
 1000   0.0000       2.054007        55.8924 
 1001   0.0000       2.055394        55.9301 
 1002   0.0000       2.058486        56.0143 
 1003   0.0000       2.062583        56.1257 
 1004   0.0000       2.063680        56.1556 
 1005   0.0000       2.065563        56.2068 
 1006   0.0000       2.068119        56.2764 
 1007   0.0000       2.069242        56.3069 
 1008   0.0000       2.071807        56.3767 
 1009   0.0000       2.074391        56.4471 
 1010   0.0000       2.077971        56.5445 
 1011   0.0000       2.080617        56.6165 
 1012   0.0000       2.082275        56.6616 
 1013   0.0000       2.083229        56.6875 
 1014   0.0000       2.083433        56.6931 
 1015   0.0000       2.086767        56.7838 
 1016   0.0000       2.091526        56.9133 
 1017   0.0000       2.092477        56.9392 
 1018   0.0000       2.093876        56.9773 
 1019   0.0000       2.096554        57.0501 
 1020   0.0000       2.098062        57.0912 
 1021   0.0000       2.101986        57.1980 
 1022   0.0000       2.103844        57.2485 
 1023   0.0000       2.106084        57.3095 
 1024   0.0000       2.108393        57.3723 
 1025   0.0000       2.111593        57.4594 
 1026   0.0000       2.113230        57.5039 
 1027   0.0000       2.116730        57.5991 
 1028   0.0000       2.118541        57.6484 
 1029   0.0000       2.121473        57.7282 
 1030   0.0000       2.124362        57.8068 
 1031   0.0000       2.125693        57.8430 
 1032   0.0000       2.128047        57.9071 
 1033   0.0000       2.128933        57.9312 
 1034   0.0000       2.130907        57.9849 
 1035   0.0000       2.133205        58.0475 
 1036   0.0000       2.136417        58.1348 
 1037   0.0000       2.138753        58.1984 
 1038   0.0000       2.140813        58.2545 
 1039   0.0000       2.141860        58.2830 
 1040   0.0000       2.145433        58.3802 
 1041   0.0000       2.149646        58.4948 
 1042   0.0000       2.150535        58.5190 
 1043   0.0000       2.153644        58.6036 
 1044   0.0000       2.155876        58.6644 
 1045   0.0000       2.159371        58.7595 
 1046   0.0000       2.160353        58.7862 
 1047   0.0000       2.162214        58.8368 
 1048   0.0000       2.163914        58.8831 
 1049   0.0000       2.169423        59.0330 
 1050   0.0000       2.172284        59.1108 
 1051   0.0000       2.174074        59.1596 
 1052   0.0000       2.175033        59.1856 
 1053   0.0000       2.176973        59.2385 
 1054   0.0000       2.181025        59.3487 
 1055   0.0000       2.181715        59.3675 
 1056   0.0000       2.182972        59.4017 
 1057   0.0000       2.187692        59.5301 
 1058   0.0000       2.191197        59.6255 
 1059   0.0000       2.194756        59.7224 
 1060   0.0000       2.195692        59.7478 
 1061   0.0000       2.198014        59.8110 
 1062   0.0000       2.202853        59.9427 
 1063   0.0000       2.204436        59.9857 
 1064   0.0000       2.206454        60.0407 
 1065   0.0000       2.207911        60.0803 
 1066   0.0000       2.209742        60.1301 
 1067   0.0000       2.211691        60.1832 
 1068   0.0000       2.214848        60.2691 
 1069   0.0000       2.215842        60.2961 
 1070   0.0000       2.218003        60.3549 
 1071   0.0000       2.220853        60.4325 
 1072   0.0000       2.222919        60.4887 
 1073   0.0000       2.225752        60.5658 
 1074   0.0000       2.226505        60.5863 
 1075   0.0000       2.227246        60.6064 
 1076   0.0000       2.228697        60.6459 
 1077   0.0000       2.230654        60.6992 
 1078   0.0000       2.233398        60.7738 
 1079   0.0000       2.235749        60.8378 
 1080   0.0000       2.236753        60.8652 
 1081   0.0000       2.238649        60.9167 
 1082   0.0000       2.241788        61.0022 
 1083   0.0000       2.242695        61.0268 
 1084   0.0000       2.244837        61.0851 
 1085   0.0000       2.245604        61.1060 
 1086   0.0000       2.250287        61.2334 
 1087   0.0000       2.253990        61.3342 
 1088   0.0000       2.255661        61.3797 
 1089   0.0000       2.257011        61.4164 
 1090   0.0000       2.259893        61.4948 
 1091   0.0000       2.263109        61.5823 
 1092   0.0000       2.265082        61.6360 
 1093   0.0000       2.265729        61.6536 
 1094   0.0000       2.266791        61.6825 
 1095   0.0000       2.269128        61.7461 
 1096   0.0000       2.272420        61.8357 
 1097   0.0000       2.273138        61.8552 
 1098   0.0000       2.276773        61.9541 
 1099   0.0000       2.280428        62.0536 
 1100   0.0000       2.282435        62.1082 
 1101   0.0000       2.284125        62.1542 
 1102   0.0000       2.285440        62.1900 
 1103   0.0000       2.287798        62.2542 
 1104   0.0000       2.289644        62.3044 
 1105   0.0000       2.291397        62.3521 
 1106   0.0000       2.293881        62.4197 
 1107   0.0000       2.295634        62.4674 
 1108   0.0000       2.297152        62.5087 
 1109   0.0000       2.299836        62.5817 
 1110   0.0000       2.302142        62.6445 
 1111   0.0000       2.303009        62.6681 
 1112   0.0000       2.303855        62.6911 
 1113   0.0000       2.310273        62.8657 
 1114   0.0000       2.312201        62.9182 
 1115   0.0000       2.314019        62.9677 
 1116   0.0000       2.314649        62.9848 
 1117   0.0000       2.317950        63.0746 
 1118   0.0000       2.319210        63.1089 
 1119   0.0000       2.320475        63.1433 
 1120   0.0000       2.324494        63.2527 
 1121   0.0000       2.327324        63.3297 
 1122   0.0000       2.328332        63.3571 
 1123   0.0000       2.328940        63.3737 
 1124   0.0000       2.334098        63.5140 
 1125   0.0000       2.336484        63.5790 
 1126   0.0000       2.336830        63.5884 
 1127   0.0000       2.338238        63.6267 
 1128   0.0000       2.340694        63.6935 
 1129   0.0000       2.343529        63.7707 
 1130   0.0000       2.344702        63.8026 
 1131   0.0000       2.347629        63.8822 
 1132   0.0000       2.348196        63.8977 
 1133   0.0000       2.350239        63.9532 
 1134   0.0000       2.350956        63.9728 
 1135   0.0000       2.355961        64.1090 
 1136   0.0000       2.356759        64.1307 
 1137   0.0000       2.360067        64.2207 
 1138   0.0000       2.361670        64.2643 
 1139   0.0000       2.364528        64.3421 
 1140   0.0000       2.367093        64.4119 
 1141   0.0000       2.369100        64.4665 
 1142   0.0000       2.371595        64.5344 
 1143   0.0000       2.374508        64.6136 
 1144   0.0000       2.376921        64.6793 
 1145   0.0000       2.377582        64.6973 
 1146   0.0000       2.379505        64.7496 
 1147   0.0000       2.381309        64.7987 
 1148   0.0000       2.383685        64.8634 
 1149   0.0000       2.384771        64.8929 
 1150   0.0000       2.388323        64.9896 
 1151   0.0000       2.388823        65.0032 
 1152   0.0000       2.393566        65.1322 
 1153   0.0000       2.395642        65.1887 
 1154   0.0000       2.398905        65.2775 
 1155   0.0000       2.399274        65.2876 
 1156   0.0000       2.401902        65.3591 
 1157   0.0000       2.402431        65.3735 
 1158   0.0000       2.406419        65.4820 
 1159   0.0000       2.407416        65.5091 
 1160   0.0000       2.412297        65.6419 
 1161   0.0000       2.413302        65.6693 
 1162   0.0000       2.416598        65.7590 
 1163   0.0000       2.417325        65.7788 
 1164   0.0000       2.419571        65.8399 
 1165   0.0000       2.423197        65.9386 
 1166   0.0000       2.427062        66.0437 
 1167   0.0000       2.429849        66.1196 
 1168   0.0000       2.435188        66.2648 
 1169   0.0000       2.435545        66.2746 
 1170   0.0000       2.436783        66.3082 
 1171   0.0000       2.441564        66.4383 
 1172   0.0000       2.445129        66.5353 
 1173   0.0000       2.445935        66.5573 
 1174   0.0000       2.450079        66.6700 
 1175   0.0000       2.451145        66.6990 
 1176   0.0000       2.452697        66.7413 
 1177   0.0000       2.454617        66.7935 
 1178   0.0000       2.457769        66.8793 
 1179   0.0000       2.460578        66.9557 
 1180   0.0000       2.464279        67.0564 
 1181   0.0000       2.466523        67.1175 
 1182   0.0000       2.468082        67.1599 
 1183   0.0000       2.469140        67.1887 
 1184   0.0000       2.473209        67.2994 
 1185   0.0000       2.474302        67.3292 
 1186   0.0000       2.475741        67.3683 
 1187   0.0000       2.477596        67.4188 
 1188   0.0000       2.478708        67.4491 
 1189   0.0000       2.482899        67.5631 
 1190   0.0000       2.483957        67.5919 
 1191   0.0000       2.487617        67.6915 
 1192   0.0000       2.488369        67.7120 
 1193   0.0000       2.494492        67.8786 
 1194   0.0000       2.496050        67.9210 
 1195   0.0000       2.499480        68.0143 
 1196   0.0000       2.501400        68.0665 
 1197   0.0000       2.503225        68.1162 
 1198   0.0000       2.504712        68.1567 
 1199   0.0000       2.506945        68.2174 
 1200   0.0000       2.509326        68.2822 
 1201   0.0000       2.512814        68.3771 
 1202   0.0000       2.514536        68.4240 
 1203   0.0000       2.516176        68.4686 
 1204   0.0000       2.518229        68.5245 
 1205   0.0000       2.520939        68.5982 
 1206   0.0000       2.524471        68.6943 
 1207   0.0000       2.526460        68.7485 
 1208   0.0000       2.528399        68.8012 
 1209   0.0000       2.529673        68.8359 
 1210   0.0000       2.533603        68.9428 
 1211   0.0000       2.534678        68.9721 
 1212   0.0000       2.538438        69.0744 
 1213   0.0000       2.538894        69.0868 
 1214   0.0000       2.542485        69.1845 
 1215   0.0000       2.544064        69.2275 
 1216   0.0000       2.545952        69.2789 
 1217   0.0000       2.547775        69.3285 
 1218   0.0000       2.549652        69.3796 
 1219   0.0000       2.551919        69.4412 
 1220   0.0000       2.553715        69.4901 
 1221   0.0000       2.556426        69.5639 
 1222   0.0000       2.558160        69.6111 
 1223   0.0000       2.559989        69.6608 
 1224   0.0000       2.563575        69.7584 
 1225   0.0000       2.565361        69.8070 
 1226   0.0000       2.566208        69.8301 
 1227   0.0000       2.567576        69.8673 
 1228   0.0000       2.567981        69.8783 
 1229   0.0000       2.573251        70.0217 
 1230   0.0000       2.573865        70.0384 
 1231   0.0000       2.576207        70.1022 
 1232   0.0000       2.579491        70.1915 
 1233   0.0000       2.579670        70.1964 
 1234   0.0000       2.585648        70.3591 
 1235   0.0000       2.588422        70.4345 
 1236   0.0000       2.590250        70.4843 
 1237   0.0000       2.592944        70.5576 
 1238   0.0000       2.595928        70.6388 
 1239   0.0000       2.598096        70.6978 
 1240   0.0000       2.600790        70.7711 
 1241   0.0000       2.603278        70.8388 
 1242   0.0000       2.604022        70.8590 
 1243   0.0000       2.606751        70.9333 
 1244   0.0000       2.609284        71.0022 
 1245   0.0000       2.610173        71.0264 
 1246   0.0000       2.610860        71.0451 
 1247   0.0000       2.614001        71.1306 
 1248   0.0000       2.617906        71.2369 
 1249   0.0000       2.620612        71.3105 
 1250   0.0000       2.621450        71.3333 
 1251   0.0000       2.625514        71.4439 
 1252   0.0000       2.627935        71.5097 
 1253   0.0000       2.628586        71.5275 
 1254   0.0000       2.629788        71.5602 
 1255   0.0000       2.631794        71.6148 
 1256   0.0000       2.635475        71.7149 
 1257   0.0000       2.640056        71.8396 
 1258   0.0000       2.644003        71.9470 
 1259   0.0000       2.645975        72.0006 
 1260   0.0000       2.649147        72.0870 
 1261   0.0000       2.650266        72.1174 
 1262   0.0000       2.651999        72.1645 
 1263   0.0000       2.656443        72.2855 
 1264   0.0000       2.657834        72.3233 
 1265   0.0000       2.659107        72.3580 
 1266   0.0000       2.661669        72.4277 
 1267   0.0000       2.663960        72.4900 
 1268   0.0000       2.666690        72.5643 
 1269   0.0000       2.669105        72.6300 
 1270   0.0000       2.669414        72.6385 
 1271   0.0000       2.670491        72.6678 
 1272   0.0000       2.676574        72.8333 
 1273   0.0000       2.676833        72.8403 
 1274   0.0000       2.679083        72.9015 
 1275   0.0000       2.680940        72.9521 
 1276   0.0000       2.683732        73.0280 
 1277   0.0000       2.686317        73.0984 
 1278   0.0000       2.686802        73.1116 
 1279   0.0000       2.691265        73.2330 
 1280   0.0000       2.692987        73.2799 
 1281   0.0000       2.695518        73.3488 
 1282   0.0000       2.696374        73.3721 
 1283   0.0000       2.702103        73.5280 
 1284   0.0000       2.703686        73.5710 
 1285   0.0000       2.705388        73.6174 
 1286   0.0000       2.708153        73.6926 
 1287   0.0000       2.712378        73.8076 
 1288   0.0000       2.713840        73.8473 
 1289   0.0000       2.714675        73.8701 
 1290   0.0000       2.718148        73.9646 
 1291   0.0000       2.719073        73.9897 
 1292   0.0000       2.722903        74.0940 
 1293   0.0000       2.722991        74.0963 
 1294   0.0000       2.724945        74.1495 
 1295   0.0000       2.726899        74.2027 
 1296   0.0000       2.728532        74.2471 
 1297   0.0000       2.730690        74.3059 
 1298   0.0000       2.731141        74.3181 
 1299   0.0000       2.735494        74.4366 
 1300   0.0000       2.738016        74.5052 
 1301   0.0000       2.739275        74.5395 
 1302   0.0000       2.739711        74.5513 
 1303   0.0000       2.742250        74.6204 
 1304   0.0000       2.744301        74.6762 
 1305   0.0000       2.746598        74.7387 
 1306   0.0000       2.749223        74.8102 
 1307   0.0000       2.750823        74.8537 
 1308   0.0000       2.754373        74.9503 
 1309   0.0000       2.756288        75.0024 
 1310   0.0000       2.758896        75.0734 
 1311   0.0000       2.762204        75.1634 
 1312   0.0000       2.763000        75.1851 
 1313   0.0000       2.765589        75.2555 
 1314   0.0000       2.767054        75.2954 
 1315   0.0000       2.770992        75.4025 
 1316   0.0000       2.771814        75.4249 
 1317   0.0000       2.776239        75.5453 
 1318   0.0000       2.780457        75.6601 
 1319   0.0000       2.781515        75.6889 
 1320   0.0000       2.783919        75.7543 
 1321   0.0000       2.786070        75.8128 
 1322   0.0000       2.787723        75.8578 
 1323   0.0000       2.788730        75.8852 
 1324   0.0000       2.792380        75.9845 
 1325   0.0000       2.795304        76.0641 
 1326   0.0000       2.800075        76.1939 
 1327   0.0000       2.800484        76.2050 
 1328   0.0000       2.802007        76.2465 
 1329   0.0000       2.804264        76.3079 
 1330   0.0000       2.808058        76.4111 
 1331   0.0000       2.810642        76.4815 
 1332   0.0000       2.812627        76.5355 
 1333   0.0000       2.814950        76.5987 
 1334   0.0000       2.815708        76.6193 
 1335   0.0000       2.817718        76.6740 
 1336   0.0000       2.819746        76.7292 
 1337   0.0000       2.822413        76.8018 
 1338   0.0000       2.823704        76.8369 
 1339   0.0000       2.826936        76.9248 
 1340   0.0000       2.827426        76.9382 
 1341   0.0000       2.829149        76.9850 
 1342   0.0000       2.831570        77.0509 
 1343   0.0000       2.833224        77.0960 
 1344   0.0000       2.835468        77.1570 
 1345   0.0000       2.836229        77.1777 
 1346   0.0000       2.839105        77.2560 
 1347   0.0000       2.842244        77.3414 
 1348   0.0000       2.845648        77.4340 
 1349   0.0000       2.846148        77.4476 
 1350   0.0000       2.848869        77.5217 
 1351   0.0000       2.850318        77.5611 
 1352   0.0000       2.852222        77.6129 
 1353   0.0000       2.854320        77.6700 
 1354   0.0000       2.856842        77.7386 
 1355   0.0000       2.857688        77.7616 
 1356   0.0000       2.860903        77.8491 
 1357   0.0000       2.864040        77.9345 
 1358   0.0000       2.864990        77.9603 
 1359   0.0000       2.867445        78.0272 
 1360   0.0000       2.870868        78.1203 
 1361   0.0000       2.874000        78.2055 
 1362   0.0000       2.875914        78.2576 
 1363   0.0000       2.876934        78.2854 
 1364   0.0000       2.879150        78.3457 
 1365   0.0000       2.882744        78.4435 
 1366   0.0000       2.884724        78.4973 
 1367   0.0000       2.886394        78.5428 
 1368   0.0000       2.888811        78.6085 
 1369   0.0000       2.890040        78.6420 
 1370   0.0000       2.894996        78.7768 
 1371   0.0000       2.896446        78.8163 
 1372   0.0000       2.899637        78.9031 
 1373   0.0000       2.902777        78.9886 
 1374   0.0000       2.904258        79.0289 
 1375   0.0000       2.905958        79.0751 
 1376   0.0000       2.907423        79.1150 
 1377   0.0000       2.910606        79.2016 
 1378   0.0000       2.914273        79.3014 
 1379   0.0000       2.914578        79.3097 
 1380   0.0000       2.916854        79.3716 
 1381   0.0000       2.920108        79.4602 
 1382   0.0000       2.923747        79.5592 
 1383   0.0000       2.925470        79.6061 
 1384   0.0000       2.930630        79.7465 
 1385   0.0000       2.931998        79.7837 
 1386   0.0000       2.936437        79.9045 
 1387   0.0000       2.937360        79.9296 
 1388   0.0000       2.939729        79.9941 
 1389   0.0000       2.941535        80.0432 
 1390   0.0000       2.945642        80.1550 
 1391   0.0000       2.946629        80.1819 
 1392   0.0000       2.949298        80.2545 
 1393   0.0000       2.950795        80.2952 
 1394   0.0000       2.953679        80.3737 
 1395   0.0000       2.957757        80.4847 
 1396   0.0000       2.960459        80.5582 
 1397   0.0000       2.963039        80.6284 
 1398   0.0000       2.964507        80.6683 
 1399   0.0000       2.967551        80.7512 
 1400   0.0000       2.970469        80.8306 
 1401   0.0000       2.972276        80.8797 
 1402   0.0000       2.976708        81.0003 
 1403   0.0000       2.978767        81.0564 
 1404   0.0000       2.980834        81.1126 
 1405   0.0000       2.985345        81.2354 
 1406   0.0000       2.989350        81.3444 
 1407   0.0000       2.990153        81.3662 
 1408   0.0000       2.992080        81.4186 
 1409   0.0000       2.995290        81.5060 
 1410   0.0000       2.997516        81.5666 
 1411   0.0000       2.997912        81.5773 
 1412   0.0000       3.004778        81.7642 
 1413   0.0000       3.005307        81.7786 
 1414   0.0000       3.007039        81.8257 
 1415   0.0000       3.008221        81.8579 
 1416   0.0000       3.014589        82.0311 
 1417   0.0000       3.015519        82.0564 
 1418   0.0000       3.020219        82.1843 
 1419   0.0000       3.020414        82.1896 
 1420   0.0000       3.025878        82.3383 
 1421   0.0000       3.029652        82.4410 
 1422   0.0000       3.031904        82.5023 
 1423   0.0000       3.032575        82.5206 
 1424   0.0000       3.034713        82.5787 
 1425   0.0000       3.036608        82.6303 
 1426   0.0000       3.039502        82.7091 
 1427   0.0000       3.040924        82.7478 
 1428   0.0000       3.043340        82.8135 
 1429   0.0000       3.046007        82.8861 
 1430   0.0000       3.049044        82.9687 
 1431   0.0000       3.050115        82.9979 
 1432   0.0000       3.053490        83.0897 
 1433   0.0000       3.057833        83.2079 
 1434   0.0000       3.058748        83.2328 
 1435   0.0000       3.059953        83.2655 
 1436   0.0000       3.061191        83.2992 
 1437   0.0000       3.065065        83.4047 
 1438   0.0000       3.069621        83.5286 
 1439   0.0000       3.073083        83.6228 
 1440   0.0000       3.077015        83.7298 
 1441   0.0000       3.079864        83.8073 
 1442   0.0000       3.080301        83.8193 
 1443   0.0000       3.081606        83.8548 
 1444   0.0000       3.083715        83.9122 
 1445   0.0000       3.086558        83.9895 
 1446   0.0000       3.089429        84.0677 
 1447   0.0000       3.091379        84.1207 
 1448   0.0000       3.094258        84.1990 
 1449   0.0000       3.099292        84.3360 
 1450   0.0000       3.101194        84.3878 
 1451   0.0000       3.103350        84.4464 
 1452   0.0000       3.106277        84.5261 
 1453   0.0000       3.110387        84.6379 
 1454   0.0000       3.113624        84.7260 
 1455   0.0000       3.114759        84.7569 
 1456   0.0000       3.116744        84.8109 
 1457   0.0000       3.120945        84.9252 
 1458   0.0000       3.122360        84.9637 
 1459   0.0000       3.123548        84.9961 
 1460   0.0000       3.126046        85.0640 
 1461   0.0000       3.129757        85.1650 
 1462   0.0000       3.133692        85.2721 
 1463   0.0000       3.138192        85.3945 
 1464   0.0000       3.139785        85.4379 
 1465   0.0000       3.143644        85.5429 
 1466   0.0000       3.149654        85.7064 
 1467   0.0000       3.152963        85.7965 
 1468   0.0000       3.153832        85.8201 
 1469   0.0000       3.155425        85.8635 
 1470   0.0000       3.159727        85.9805 
 1471   0.0000       3.160611        86.0046 
 1472   0.0000       3.164013        86.0972 
 1473   0.0000       3.166800        86.1730 
 1474   0.0000       3.170275        86.2676 
 1475   0.0000       3.174029        86.3697 
 1476   0.0000       3.177272        86.4580 
 1477   0.0000       3.178098        86.4804 
 1478   0.0000       3.183310        86.6223 
 1479   0.0000       3.184844        86.6640 
 1480   0.0000       3.191697        86.8505 
 1481   0.0000       3.196368        86.9776 
 1482   0.0000       3.197971        87.0212 
 1483   0.0000       3.199246        87.0559 
 1484   0.0000       3.202371        87.1409 
 1485   0.0000       3.205923        87.2376 
 1486   0.0000       3.210170        87.3532 
 1487   0.0000       3.213077        87.4323 
 1488   0.0000       3.216200        87.5172 
 1489   0.0000       3.221109        87.6508 
 1490   0.0000       3.222853        87.6983 
 1491   0.0000       3.226301        87.7921 
 1492   0.0000       3.230435        87.9046 
 1493   0.0000       3.232755        87.9677 
 1494   0.0000       3.241686        88.2108 
 1495   0.0000       3.242057        88.2209 
 1496   0.0000       3.244604        88.2902 
 1497   0.0000       3.247700        88.3744 
 1498   0.0000       3.249342        88.4191 
 1499   0.0000       3.254892        88.5701 
 1500   0.0000       3.257923        88.6526 
 1501   0.0000       3.261623        88.7533 
 1502   0.0000       3.265506        88.8589 
 1503   0.0000       3.266729        88.8922 
 1504   0.0000       3.267019        88.9001 
 1505   0.0000       3.270454        88.9936 
 1506   0.0000       3.275261        89.1244 
 1507   0.0000       3.279399        89.2370 
 1508   0.0000       3.280366        89.2633 
 1509   0.0000       3.284478        89.3752 
 1510   0.0000       3.285956        89.4154 
 1511   0.0000       3.287963        89.4700 
 1512   0.0000       3.290144        89.5294 
 1513   0.0000       3.295295        89.6695 
 1514   0.0000       3.298691        89.7620 
 1515   0.0000       3.301141        89.8286 
 1516   0.0000       3.302874        89.8758 
 1517   0.0000       3.303883        89.9032 
 1518   0.0000       3.307197        89.9934 
 1519   0.0000       3.311007        90.0971 
 1520   0.0000       3.317882        90.2842 
 1521   0.0000       3.321842        90.3919 
 1522   0.0000       3.325195        90.4832 
 1523   0.0000       3.329050        90.5880 
 1524   0.0000       3.331768        90.6620 
 1525   0.0000       3.334295        90.7308 
 1526   0.0000       3.341270        90.9206 
 1527   0.0000       3.342785        90.9618 
 1528   0.0000       3.346530        91.0637 
 1529   0.0000       3.350250        91.1649 
 1530   0.0000       3.356079        91.3235 
 1531   0.0000       3.358566        91.3912 
 1532   0.0000       3.360150        91.4343 
 1533   0.0000       3.360871        91.4539 
 1534   0.0000       3.362270        91.4920 
 1535   0.0000       3.365350        91.5758 
 1536   0.0000       3.369819        91.6974 
 1537   0.0000       3.371061        91.7312 
 1538   0.0000       3.375485        91.8516 
 1539   0.0000       3.377948        91.9186 
 1540   0.0000       3.387848        92.1880 
 1541   0.0000       3.389566        92.2348 
 1542   0.0000       3.392200        92.3064 
 1543   0.0000       3.393560        92.3435 
 1544   0.0000       3.396777        92.4310 
 1545   0.0000       3.403210        92.6060 
 1546   0.0000       3.404397        92.6384 
 1547   0.0000       3.407194        92.7145 
 1548   0.0000       3.409861        92.7870 
 1549   0.0000       3.412203        92.8508 
 1550   0.0000       3.418067        93.0103 
 1551   0.0000       3.423035        93.1455 
 1552   0.0000       3.429702        93.3269 
 1553   0.0000       3.431441        93.3743 
 1554   0.0000       3.433525        93.4310 
 1555   0.0000       3.436632        93.5155 
 1556   0.0000       3.442095        93.6642 
 1557   0.0000       3.443756        93.7094 
 1558   0.0000       3.445748        93.7636 
 1559   0.0000       3.447918        93.8226 
 1560   0.0000       3.451521        93.9207 
 1561   0.0000       3.453280        93.9685 
 1562   0.0000       3.454171        93.9928 
 1563   0.0000       3.459948        94.1500 
 1564   0.0000       3.461718        94.1981 
 1565   0.0000       3.464343        94.2696 
 1566   0.0000       3.466520        94.3288 
 1567   0.0000       3.470522        94.4377 
 1568   0.0000       3.471070        94.4526 
 1569   0.0000       3.476870        94.6104 
 1570   0.0000       3.480242        94.7022 
 1571   0.0000       3.480916        94.7205 
 1572   0.0000       3.482375        94.7602 
 1573   0.0000       3.483814        94.7994 
 1574   0.0000       3.487146        94.8901 
 1575   0.0000       3.490347        94.9772 
 1576   0.0000       3.490854        94.9910 
 1577   0.0000       3.497685        95.1768 
 1578   0.0000       3.499409        95.2238 
 1579   0.0000       3.502769        95.3152 
 1580   0.0000       3.504144        95.3526 
 1581   0.0000       3.506471        95.4159 
 1582   0.0000       3.510685        95.5306 
 1583   0.0000       3.513530        95.6080 
 1584   0.0000       3.515971        95.6744 
 1585   0.0000       3.518605        95.7461 
 1586   0.0000       3.524193        95.8982 
 1587   0.0000       3.527472        95.9874 
 1588   0.0000       3.527878        95.9985 
 1589   0.0000       3.529329        96.0379 
 1590   0.0000       3.532527        96.1249 
 1591   0.0000       3.533945        96.1635 
 1592   0.0000       3.538461        96.2864 
 1593   0.0000       3.541164        96.3600 
 1594   0.0000       3.541729        96.3753 
 1595   0.0000       3.543634        96.4272 
 1596   0.0000       3.546711        96.5109 
 1597   0.0000       3.548907        96.5707 
 1598   0.0000       3.552637        96.6722 
 1599   0.0000       3.556164        96.7681 
 1600   0.0000       3.558191        96.8233 
 1601   0.0000       3.560551        96.8875 
 1602   0.0000       3.561884        96.9238 
 1603   0.0000       3.563530        96.9686 
 1604   0.0000       3.570179        97.1495 
 1605   0.0000       3.575005        97.2808 
 1606   0.0000       3.577261        97.3422 
 1607   0.0000       3.578579        97.3781 
 1608   0.0000       3.580549        97.4317 
 1609   0.0000       3.582528        97.4856 
 1610   0.0000       3.587345        97.6166 
 1611   0.0000       3.589674        97.6800 
 1612   0.0000       3.594000        97.7977 
 1613   0.0000       3.594825        97.8201 
 1614   0.0000       3.597952        97.9053 
 1615   0.0000       3.598511        97.9205 
 1616   0.0000       3.603832        98.0653 
 1617   0.0000       3.604908        98.0945 
 1618   0.0000       3.607395        98.1622 
 1619   0.0000       3.613019        98.3152 
 1620   0.0000       3.615148        98.3732 
 1621   0.0000       3.615736        98.3892 
 1622   0.0000       3.619404        98.4890 
 1623   0.0000       3.620644        98.5227 
 1624   0.0000       3.625245        98.6479 
 1625   0.0000       3.626868        98.6921 
 1626   0.0000       3.634040        98.8873 
 1627   0.0000       3.637021        98.9684 
 1628   0.0000       3.639192        99.0275 
 1629   0.0000       3.645082        99.1877 
 1630   0.0000       3.645364        99.1954 
 1631   0.0000       3.650389        99.3321 
 1632   0.0000       3.656119        99.4881 
 1633   0.0000       3.660814        99.6158 
 1634   0.0000       3.663478        99.6883 
 1635   0.0000       3.665844        99.7527 
 1636   0.0000       3.668376        99.8216 
 1637   0.0000       3.671296        99.9011 
 1638   0.0000       3.672227        99.9264 
 1639   0.0000       3.675187       100.0069 
 1640   0.0000       3.678968       100.1098 
 1641   0.0000       3.685244       100.2806 
 1642   0.0000       3.686240       100.3077 
 1643   0.0000       3.690992       100.4370 
 1644   0.0000       3.691382       100.4476 
 1645   0.0000       3.693919       100.5166 
 1646   0.0000       3.697477       100.6135 
 1647   0.0000       3.701244       100.7160 
 1648   0.0000       3.705060       100.8198 
 1649   0.0000       3.709513       100.9410 
 1650   0.0000       3.711173       100.9861 
 1651   0.0000       3.714565       101.0785 
 1652   0.0000       3.722370       101.2908 
 1653   0.0000       3.724860       101.3586 
 1654   0.0000       3.728322       101.4528 
 1655   0.0000       3.732974       101.5794 
 1656   0.0000       3.734532       101.6218 
 1657   0.0000       3.735577       101.6502 
 1658   0.0000       3.742225       101.8311 
 1659   0.0000       3.747971       101.9875 
 1660   0.0000       3.749628       102.0326 
 1661   0.0000       3.755719       102.1983 
 1662   0.0000       3.758668       102.2786 
 1663   0.0000       3.763443       102.4085 
 1664   0.0000       3.763730       102.4163 
 1665   0.0000       3.766122       102.4814 
 1666   0.0000       3.770936       102.6124 
 1667   0.0000       3.771599       102.6304 
 1668   0.0000       3.778416       102.8159 
 1669   0.0000       3.780692       102.8779 
 1670   0.0000       3.786472       103.0351 
 1671   0.0000       3.793584       103.2287 
 1672   0.0000       3.795123       103.2706 
 1673   0.0000       3.797595       103.3378 
 1674   0.0000       3.799142       103.3799 
 1675   0.0000       3.805029       103.5401 
 1676   0.0000       3.808827       103.6434 
 1677   0.0000       3.811931       103.7279 
 1678   0.0000       3.816074       103.8407 
 1679   0.0000       3.821391       103.9853 
 1680   0.0000       3.828986       104.1920 
 1681   0.0000       3.835457       104.3681 
 1682   0.0000       3.836852       104.4060 
 1683   0.0000       3.839282       104.4722 
 1684   0.0000       3.846036       104.6559 
 1685   0.0000       3.849956       104.7626 
 1686   0.0000       3.856008       104.9273 
 1687   0.0000       3.860126       105.0394 
 1688   0.0000       3.862695       105.1093 
 1689   0.0000       3.866521       105.2134 
 1690   0.0000       3.867966       105.2527 
 1691   0.0000       3.870858       105.3314 
 1692   0.0000       3.873693       105.4086 
 1693   0.0000       3.881927       105.6326 
 1694   0.0000       3.883079       105.6640 
 1695   0.0000       3.884903       105.7136 
 1696   0.0000       3.890295       105.8603 
 1697   0.0000       3.894828       105.9837 
 1698   0.0000       3.896289       106.0234 
 1699   0.0000       3.900902       106.1489 
 1700   0.0000       3.909648       106.3869 
 1701   0.0000       3.912471       106.4637 
 1702   0.0000       3.916568       106.5752 
 1703   0.0000       3.920607       106.6851 
 1704   0.0000       3.923029       106.7510 
 1705   0.0000       3.928547       106.9012 
 1706   0.0000       3.930145       106.9447 
 1707   0.0000       3.933487       107.0356 
 1708   0.0000       3.938264       107.1656 
 1709   0.0000       3.940720       107.2324 
 1710   0.0000       3.945924       107.3741 
 1711   0.0000       3.948634       107.4478 
 1712   0.0000       3.950633       107.5022 
 1713   0.0000       3.956124       107.6516 
 1714   0.0000       3.959170       107.7345 
 1715   0.0000       3.962218       107.8174 
 1716   0.0000       3.966183       107.9253 
 1717   0.0000       3.967936       107.9730 
 1718   0.0000       3.971583       108.0723 
 1719   0.0000       3.976288       108.2003 
 1720   0.0000       3.977966       108.2460 
 1721   0.0000       3.985589       108.4534 
 1722   0.0000       3.988716       108.5385 
 1723   0.0000       3.993188       108.6602 
 1724   0.0000       3.996651       108.7544 
 1725   0.0000       3.999162       108.8227 
 1726   0.0000       4.004801       108.9762 
 1727   0.0000       4.009663       109.1085 
 1728   0.0000       4.013170       109.2039 
 1729   0.0000       4.017777       109.3293 
 1730   0.0000       4.019629       109.3797 
 1731   0.0000       4.022898       109.4686 
 1732   0.0000       4.025710       109.5451 
 1733   0.0000       4.028519       109.6216 
 1734   0.0000       4.033358       109.7533 
 1735   0.0000       4.035292       109.8059 
 1736   0.0000       4.043628       110.0327 
 1737   0.0000       4.046956       110.1233 
 1738   0.0000       4.048484       110.1649 
 1739   0.0000       4.053169       110.2923 
 1740   0.0000       4.055129       110.3457 
 1741   0.0000       4.062205       110.5382 
 1742   0.0000       4.066193       110.6467 
 1743   0.0000       4.069086       110.7255 
 1744   0.0000       4.074096       110.8618 
 1745   0.0000       4.075672       110.9047 
 1746   0.0000       4.083960       111.1302 
 1747   0.0000       4.088357       111.2499 
 1748   0.0000       4.090949       111.3204 
 1749   0.0000       4.097274       111.4925 
 1750   0.0000       4.099857       111.5628 
 1751   0.0000       4.101659       111.6118 
 1752   0.0000       4.103852       111.6715 
 1753   0.0000       4.107797       111.7788 
 1754   0.0000       4.108828       111.8069 
 1755   0.0000       4.116245       112.0087 
 1756   0.0000       4.120928       112.1362 
 1757   0.0000       4.123076       112.1946 
 1758   0.0000       4.131705       112.4294 
 1759   0.0000       4.132320       112.4461 
 1760   0.0000       4.137153       112.5776 
 1761   0.0000       4.142542       112.7243 
 1762   0.0000       4.146167       112.8229 
 1763   0.0000       4.150857       112.9506 
 1764   0.0000       4.156218       113.0964 
 1765   0.0000       4.159761       113.1929 
 1766   0.0000       4.166415       113.3739 
 1767   0.0000       4.167664       113.4079 
 1768   0.0000       4.172838       113.5487 
 1769   0.0000       4.173142       113.5570 
 1770   0.0000       4.176679       113.6532 
 1771   0.0000       4.182687       113.8167 
 1772   0.0000       4.188104       113.9641 
 1773   0.0000       4.189204       113.9940 
 1774   0.0000       4.194152       114.1287 
 1775   0.0000       4.203922       114.3945 
 1776   0.0000       4.204971       114.4231 
 1777   0.0000       4.208335       114.5146 
 1778   0.0000       4.213141       114.6454 
 1779   0.0000       4.220663       114.8501 
 1780   0.0000       4.222566       114.9019 
 1781   0.0000       4.231580       115.1471 
 1782   0.0000       4.233301       115.1940 
 1783   0.0000       4.238003       115.3219 
 1784   0.0000       4.244126       115.4885 
 1785   0.0000       4.251912       115.7004 
 1786   0.0000       4.255118       115.7876 
 1787   0.0000       4.260161       115.9249 
 1788   0.0000       4.264488       116.0426 
 1789   0.0000       4.271256       116.2268 
 1790   0.0000       4.276531       116.3703 
 1791   0.0000       4.279004       116.4376 
 1792   0.0000       4.285437       116.6127 
 1793   0.0000       4.295069       116.8748 
 1794   0.0000       4.304911       117.1426 
 1795   0.0000       4.306185       117.1773 
 1796   0.0000       4.309032       117.2547 
 1797   0.0000       4.316572       117.4599 
 1798   0.0000       4.323563       117.6501 
 1799   0.0000       4.330426       117.8369 
 1800   0.0000       4.337205       118.0213 
 1801   0.0000       4.348386       118.3256 
 1802   0.0000       4.350579       118.3853 
 1803   0.0000       4.354577       118.4941 
 1804   0.0000       4.359923       118.6395 
 1805   0.0000       4.366459       118.8174 
 1806   0.0000       4.370529       118.9281 
 1807   0.0000       4.374039       119.0236 
 1808   0.0000       4.386708       119.3684 
 1809   0.0000       4.388148       119.4076 
 1810   0.0000       4.398127       119.6791 
 1811   0.0000       4.403200       119.8172 
 1812   0.0000       4.409991       120.0020 
 1813   0.0000       4.417399       120.2035 
 1814   0.0000       4.421362       120.3114 
 1815   0.0000       4.425882       120.4344 
 1816   0.0000       4.431487       120.5869 
 1817   0.0000       4.440881       120.8425 
 1818   0.0000       4.446800       121.0036 
 1819   0.0000       4.453695       121.1912 
 1820   0.0000       4.462309       121.4256 
 1821   0.0000       4.464294       121.4796 
 1822   0.0000       4.471194       121.6674 
 1823   0.0000       4.483094       121.9912 
 1824   0.0000       4.488498       122.1382 
 1825   0.0000       4.492938       122.2590 
 1826   0.0000       4.498653       122.4146 
 1827   0.0000       4.508855       122.6922 
 1828   0.0000       4.513958       122.8310 
 1829   0.0000       4.517047       122.9151 
 1830   0.0000       4.520543       123.0102 
 1831   0.0000       4.530273       123.2750 
 1832   0.0000       4.533622       123.3661 
 1833   0.0000       4.539544       123.5273 
 1834   0.0000       4.542760       123.6148 
 1835   0.0000       4.549048       123.7859 
 1836   0.0000       4.557411       124.0135 
 1837   0.0000       4.567559       124.2896 
 1838   0.0000       4.569507       124.3426 
 1839   0.0000       4.579982       124.6276 
 1840   0.0000       4.582560       124.6978 
 1841   0.0000       4.585764       124.7850 
 1842   0.0000       4.593093       124.9844 
 1843   0.0000       4.595221       125.0423 
 1844   0.0000       4.602342       125.2361 
 1845   0.0000       4.608083       125.3923 
 1846   0.0000       4.614602       125.5697 
 1847   0.0000       4.616483       125.6209 
 1848   0.0000       4.622917       125.7960 
 1849   0.0000       4.631324       126.0247 
 1850   0.0000       4.636456       126.1644 
 1851   0.0000       4.641751       126.3085 
 1852   0.0000       4.647164       126.4558 
 1853   0.0000       4.650291       126.5408 
 1854   0.0000       4.655227       126.6752 
 1855   0.0000       4.664708       126.9332 
 1856   0.0000       4.666231       126.9746 
 1857   0.0000       4.678449       127.3071 
 1858   0.0000       4.682740       127.4238 
 1859   0.0000       4.684887       127.4822 
 1860   0.0000       4.691490       127.6619 
 1861   0.0000       4.694943       127.7559 
 1862   0.0000       4.699638       127.8836 
 1863   0.0000       4.708955       128.1372 
 1864   0.0000       4.726900       128.6255 
 1865   0.0000       4.731472       128.7499 
 1866   0.0000       4.741628       129.0262 
 1867   0.0000       4.744814       129.1130 
 1868   0.0000       4.747241       129.1790 
 1869   0.0000       4.756620       129.4342 
 1870   0.0000       4.770127       129.8017 
 1871   0.0000       4.772383       129.8631 
 1872   0.0000       4.780382       130.0808 
 1873   0.0000       4.794197       130.4567 
 1874   0.0000       4.795744       130.4988 
 1875   0.0000       4.803380       130.7066 
 1876   0.0000       4.809500       130.8732 
 1877   0.0000       4.812141       130.9450 
 1878   0.0000       4.816579       131.0658 
 1879   0.0000       4.818238       131.1109 
 1880   0.0000       4.824726       131.2875 
 1881   0.0000       4.830015       131.4314 
 1882   0.0000       4.837961       131.6476 
 1883   0.0000       4.841646       131.7479 
 1884   0.0000       4.843297       131.7928 
 1885   0.0000       4.859218       132.2260 
 1886   0.0000       4.863961       132.3551 
 1887   0.0000       4.871160       132.5510 
 1888   0.0000       4.873431       132.6128 
 1889   0.0000       4.883130       132.8767 
 1890   0.0000       4.891535       133.1054 
 1891   0.0000       4.896228       133.2331 
 1892   0.0000       4.902151       133.3943 
 1893   0.0000       4.908431       133.5652 
 1894   0.0000       4.910899       133.6323 
 1895   0.0000       4.918606       133.8421 
 1896   0.0000       4.920562       133.8953 
 1897   0.0000       4.925830       134.0386 
 1898   0.0000       4.936986       134.3422 
 1899   0.0000       4.940642       134.4417 
 1900   0.0000       4.950470       134.7091 
 1901   0.0000       4.951546       134.7384 
 1902   0.0000       4.959371       134.9513 
 1903   0.0000       4.963363       135.0600 
 1904   0.0000       4.970112       135.2436 
 1905   0.0000       4.980068       135.5146 
 1906   0.0000       4.982658       135.5850 
 1907   0.0000       4.984734       135.6415 
 1908   0.0000       4.989474       135.7705 
 1909   0.0000       4.992510       135.8531 
 1910   0.0000       4.997766       135.9961 
 1911   0.0000       5.000432       136.0687 
 1912   0.0000       5.007873       136.2712 
 1913   0.0000       5.013097       136.4133 
 1914   0.0000       5.015214       136.4709 
 1915   0.0000       5.019423       136.5854 
 1916   0.0000       5.022394       136.6663 
 1917   0.0000       5.038896       137.1153 
 1918   0.0000       5.042907       137.2245 
 1919   0.0000       5.048042       137.3642 
 1920   0.0000       5.054710       137.5457 
 1921   0.0000       5.062250       137.7508 
 1922   0.0000       5.067294       137.8881 
 1923   0.0000       5.070819       137.9840 
 1924   0.0000       5.076281       138.1326 
 1925   0.0000       5.087407       138.4354 
 1926   0.0000       5.090136       138.5096 
 1927   0.0000       5.098510       138.7375 
 1928   0.0000       5.107855       138.9918 
 1929   0.0000       5.109639       139.0403 
 1930   0.0000       5.111402       139.0883 
 1931   0.0000       5.116308       139.2218 
 1932   0.0000       5.123171       139.4086 
 1933   0.0000       5.128080       139.5422 
 1934   0.0000       5.130659       139.6123 
 1935   0.0000       5.131857       139.6449 
 1936   0.0000       5.139925       139.8645 
 1937   0.0000       5.142931       139.9463 
 1938   0.0000       5.149742       140.1316 
 1939   0.0000       5.150893       140.1629 
 1940   0.0000       5.157820       140.3514 
 1941   0.0000       5.163465       140.5050 
 1942   0.0000       5.166883       140.5980 
 1943   0.0000       5.169473       140.6685 
 1944   0.0000       5.171775       140.7312 
 1945   0.0000       5.175462       140.8315 
 1946   0.0000       5.179810       140.9498 
 1947   0.0000       5.181680       141.0007 
 1948   0.0000       5.186250       141.1250 
 1949   0.0000       5.191535       141.2688 
 1950   0.0000       5.199563       141.4873 
 1951   0.0000       5.201618       141.5432 
 1952   0.0000       5.202733       141.5736 
 1953   0.0000       5.216689       141.9533 
 1954   0.0000       5.219610       142.0328 
 1955   0.0000       5.223132       142.1287 
 1956   0.0000       5.225600       142.1958 
 1957   0.0000       5.230535       142.3301 
 1958   0.0000       5.235606       142.4681 
 1959   0.0000       5.239551       142.5754 
 1960   0.0000       5.240460       142.6002 
 1961   0.0000       5.245817       142.7459 
 1962   0.0000       5.248121       142.8086 
 1963   0.0000       5.256012       143.0234 
 1964   0.0000       5.260875       143.1557 
 1965   0.0000       5.264051       143.2421 
 1966   0.0000       5.265757       143.2885 
 1967   0.0000       5.272173       143.4631 
 1968   0.0000       5.275952       143.5659 
 1969   0.0000       5.276958       143.5933 
 1970   0.0000       5.280162       143.6805 
 1971   0.0000       5.290541       143.9629 
 1972   0.0000       5.293139       144.0336 
 1973   0.0000       5.295794       144.1059 
 1974   0.0000       5.299912       144.2179 
 1975   0.0000       5.306677       144.4020 
 1976   0.0000       5.310310       144.5009 
 1977   0.0000       5.315232       144.6348 
 1978   0.0000       5.318130       144.7137 
 1979   0.0000       5.320258       144.7716 
 1980   0.0000       5.325006       144.9008 
 1981   0.0000       5.329167       145.0140 
 1982   0.0000       5.332162       145.0955 
 1983   0.0000       5.336270       145.2073 
 1984   0.0000       5.339862       145.3050 
 1985   0.0000       5.345971       145.4713 
 1986   0.0000       5.351406       145.6192 
 1987   0.0000       5.356478       145.7572 
 1988   0.0000       5.357625       145.7884 
 1989   0.0000       5.362245       145.9141 
 1990   0.0000       5.368092       146.0732 
 1991   0.0000       5.371506       146.1661 
 1992   0.0000       5.373555       146.2219 
 1993   0.0000       5.378140       146.3466 
 1994   0.0000       5.380096       146.3999 
 1995   0.0000       5.383209       146.4846 
 1996   0.0000       5.389358       146.6519 
 1997   0.0000       5.391117       146.6998 
 1998   0.0000       5.394865       146.8017 
 1999   0.0000       5.399148       146.9183 
 2000   0.0000       5.403871       147.0468 
 2001   0.0000       5.407337       147.1411 
 2002   0.0000       5.413364       147.3051 
 2003   0.0000       5.417266       147.4113 
 2004   0.0000       5.421997       147.5400 
 2005   0.0000       5.424901       147.6191 
 2006   0.0000       5.430868       147.7814 
 2007   0.0000       5.436214       147.9269 
 2008   0.0000       5.439054       148.0042 
 2009   0.0000       5.440787       148.0514 
 2010   0.0000       5.446256       148.2001 
 2011   0.0000       5.451237       148.3357 
 2012   0.0000       5.453289       148.3915 
 2013   0.0000       5.460682       148.5927 
 2014   0.0000       5.461049       148.6027 
 2015   0.0000       5.465319       148.7189 
 2016   0.0000       5.470883       148.8703 
 2017   0.0000       5.477199       149.0422 
 2018   0.0000       5.477896       149.0611 
 2019   0.0000       5.478765       149.0848 
 2020   0.0000       5.485555       149.2696 
 2021   0.0000       5.492014       149.4453 
 2022   0.0000       5.494562       149.5146 
 2023   0.0000       5.501160       149.6942 
 2024   0.0000       5.504398       149.7823 
 2025   0.0000       5.509702       149.9266 
 2026   0.0000       5.517294       150.1332 
 2027   0.0000       5.522039       150.2623 
 2028   0.0000       5.526996       150.3972 
 2029   0.0000       5.528569       150.4400 
 2030   0.0000       5.531610       150.5228 
 2031   0.0000       5.535145       150.6190 
 2032   0.0000       5.539811       150.7459 
 2033   0.0000       5.545971       150.9135 
 2034   0.0000       5.550344       151.0325 
 2035   0.0000       5.552335       151.0867 
 2036   0.0000       5.555471       151.1720 
 2037   0.0000       5.556594       151.2026 
 2038   0.0000       5.559889       151.2923 
 2039   0.0000       5.560814       151.3174 
 2040   0.0000       5.564076       151.4062 
 2041   0.0000       5.566415       151.4699 
 2042   0.0000       5.570489       151.5807 
 2043   0.0000       5.572669       151.6400 
 2044   0.0000       5.576716       151.7502 
 2045   0.0000       5.582480       151.9070 
 2046   0.0000       5.586569       152.0183 
 2047   0.0000       5.590325       152.1205 
 2048   0.0000       5.596973       152.3014 
 2049   0.0000       5.597583       152.3180 
 2050   0.0000       5.603218       152.4713 
 2051   0.0000       5.606632       152.5642 
 2052   0.0000       5.608587       152.6174 
 2053   0.0000       5.609260       152.6357 
 2054   0.0000       5.613367       152.7475 
 2055   0.0000       5.616347       152.8286 
 2056   0.0000       5.620934       152.9534 
 2057   0.0000       5.624739       153.0569 
 2058   0.0000       5.625933       153.0894 
 2059   0.0000       5.631553       153.2424 
 2060   0.0000       5.635278       153.3437 
 2061   0.0000       5.640104       153.4750 
 2062   0.0000       5.640639       153.4896 
 2063   0.0000       5.645888       153.6324 
 2064   0.0000       5.647183       153.6677 
 2065   0.0000       5.651216       153.7774 
 2066   0.0000       5.652448       153.8109 
 2067   0.0000       5.658024       153.9627 
 2068   0.0000       5.662281       154.0785 
 2069   0.0000       5.663907       154.1228 
 2070   0.0000       5.668784       154.2554 
 2071   0.0000       5.671448       154.3279 
 2072   0.0000       5.676897       154.4762 
 2073   0.0000       5.677635       154.4963 
 2074   0.0000       5.679520       154.5476 
 2075   0.0000       5.686491       154.7373 
 2076   0.0000       5.689022       154.8061 
 2077   0.0000       5.691630       154.8771 
 2078   0.0000       5.697632       155.0404 
 2079   0.0000       5.699136       155.0814 
 2080   0.0000       5.701780       155.1533 
 2081   0.0000       5.702786       155.1807 
 2082   0.0000       5.706352       155.2777 
 2083   0.0000       5.710749       155.3974 
 2084   0.0000       5.713237       155.4651 
 2085   0.0000       5.714465       155.4985 
 2086   0.0000       5.716147       155.5443 
 2087   0.0000       5.722175       155.7083 
 2088   0.0000       5.723002       155.7308 
 2089   0.0000       5.731611       155.9651 
 2090   0.0000       5.733103       156.0057 
 2091   0.0000       5.735607       156.0738 
 2092   0.0000       5.741078       156.2227 
 2093   0.0000       5.744625       156.3192 
 2094   0.0000       5.750109       156.4684 
 2095   0.0000       5.753662       156.5651 
 2096   0.0000       5.757119       156.6592 
 2097   0.0000       5.758610       156.6997 
 2098   0.0000       5.761837       156.7876 
 2099   0.0000       5.766051       156.9022 
 2100   0.0000       5.772318       157.0728 
 2101   0.0000       5.774236       157.1249 
 2102   0.0000       5.779354       157.2642 
 2103   0.0000       5.786471       157.4579 
 2104   0.0000       5.791819       157.6034 
 2105   0.0000       5.794090       157.6652 
 2106   0.0000       5.797136       157.7481 
 2107   0.0000       5.801565       157.8686 
 2108   0.0000       5.807814       158.0387 
 2109   0.0000       5.811724       158.1450 
 2110   0.0000       5.818787       158.3372 
 2111   0.0000       5.819515       158.3571 
 2112   0.0000       5.829582       158.6310 
 2113   0.0000       5.834410       158.7624 
 2114   0.0000       5.837978       158.8595 
 2115   0.0000       5.838825       158.8825 
 2116   0.0000       5.841711       158.9610 
 2117   0.0000       5.843116       158.9993 
 2118   0.0000       5.847241       159.1115 
 2119   0.0000       5.849715       159.1788 
 2120   0.0000       5.852036       159.2420 
 2121   0.0000       5.854755       159.3160 
 2122   0.0000       5.859947       159.4573 
 2123   0.0000       5.864297       159.5756 
 2124   0.0000       5.868849       159.6995 
 2125   0.0000       5.871150       159.7621 
 2126   0.0000       5.876081       159.8963 
 2127   0.0000       5.876799       159.9158 
 2128   0.0000       5.882772       160.0784 
 2129   0.0000       5.885141       160.1428 
 2130   0.0000       5.888899       160.2451 
 2131   0.0000       5.894443       160.3959 
 2132   0.0000       5.898245       160.4994 
 2133   0.0000       5.899414       160.5312 
 2134   0.0000       5.902219       160.6075 
 2135   0.0000       5.905406       160.6943 
 2136   0.0000       5.908396       160.7756 
 2137   0.0000       5.910763       160.8400 
 2138   0.0000       5.911579       160.8622 
 2139   0.0000       5.913827       160.9234 
 2140   0.0000       5.917445       161.0219 
 2141   0.0000       5.918090       161.0394 
 2142   0.0000       5.923353       161.1826 
 2143   0.0000       5.925282       161.2351 
 2144   0.0000       5.926364       161.2646 
 2145   0.0000       5.929376       161.3465 
 2146   0.0000       5.931589       161.4068 
 2147   0.0000       5.934161       161.4767 
 2148   0.0000       5.936935       161.5522 
 2149   0.0000       5.939186       161.6135 
 2150   0.0000       5.940635       161.6529 
 2151   0.0000       5.947454       161.8384 
 2152   0.0000       5.949224       161.8866 
 2153   0.0000       5.951733       161.9549 
 2154   0.0000       5.953462       162.0019 
 2155   0.0000       5.954651       162.0343 
 2156   0.0000       5.956136       162.0747 
 2157   0.0000       5.960303       162.1881 
 2158   0.0000       5.964090       162.2912 
 2159   0.0000       5.964692       162.3075 
 2160   0.0000       5.967900       162.3948 
 2161   0.0000       5.970850       162.4751 
 2162   0.0000       5.972036       162.5074 
 2163   0.0000       5.976808       162.6372 
 2164   0.0000       5.979840       162.7197 
 2165   0.0000       5.982780       162.7997 
 2166   0.0000       5.984806       162.8548 
 2167   0.0000       5.985850       162.8833 
 2168   0.0000       5.991212       163.0292 
 2169   0.0000       5.992433       163.0624 
 2170   0.0000       5.992924       163.0758 
 2171   0.0000       5.998792       163.2354 
 2172   0.0000       6.000052       163.2697 
 2173   0.0000       6.004084       163.3794 
 2174   0.0000       6.007150       163.4629 
 2175   0.0000       6.007458       163.4712 
 2176   0.0000       6.007916       163.4837 
 2177   0.0000       6.011890       163.5918 
 2178   0.0000       6.015243       163.6831 
 2179   0.0000       6.016043       163.7048 
 2180   0.0000       6.019268       163.7926 
 2181   0.0000       6.021356       163.8494 
 2182   0.0000       6.021924       163.8649 
 2183   0.0000       6.025949       163.9744 
 2184   0.0000       6.026504       163.9895 
 2185   0.0000       6.030954       164.1106 
 2186   0.0000       6.034726       164.2132 
 2187   0.0000       6.037276       164.2826 
 2188   0.0000       6.037313       164.2836 
 2189   0.0000       6.041563       164.3993 
 2190   0.0000       6.044423       164.4771 
 2191   0.0000       6.048013       164.5748 
 2192   0.0000       6.051060       164.6577 
 2193   0.0000       6.055159       164.7692 
 2194   0.0000       6.055224       164.7710 
 2195   0.0000       6.057666       164.8375 
 2196   0.0000       6.063739       165.0027 
 2197   0.0000       6.064477       165.0228 
 2198   0.0000       6.065591       165.0531 
 2199   0.0000       6.068421       165.1301 
 2200   0.0000       6.071754       165.2208 
 2201   0.0000       6.074636       165.2993 
 2202   0.0000       6.076723       165.3560 
 2203   0.0000       6.078953       165.4167 
 2204   0.0000       6.081084       165.4747 
 2205   0.0000       6.084297       165.5621 
 2206   0.0000       6.087103       165.6385 
 2207   0.0000       6.087501       165.6493 
 2208   0.0000       6.090174       165.7221 
 2209   0.0000       6.093055       165.8004 
 2210   0.0000       6.094242       165.8328 
 2211   0.0000       6.094895       165.8505 
 2212   0.0000       6.096298       165.8887 
 2213   0.0000       6.098484       165.9482 
 2214   0.0000       6.100908       166.0141 
 2215   0.0000       6.103780       166.0923 
 2216   0.0000       6.106708       166.1720 
 2217   0.0000       6.110356       166.2712 
 2218   0.0000       6.111728       166.3086 
 2219   0.0000       6.112625       166.3330 
 2220   0.0000       6.115346       166.4070 
 2221   0.0000       6.121928       166.5861 
 2222   0.0000       6.124133       166.6461 
 2223   0.0000       6.125606       166.6862 
 2224   0.0000       6.129161       166.7829 
 2225   0.0000       6.130608       166.8223 
 2226   0.0000       6.135139       166.9456 
 2227   0.0000       6.139954       167.0766 
 2228   0.0000       6.141739       167.1252 
 2229   0.0000       6.142513       167.1463 
 2230   0.0000       6.146664       167.2592 
 2231   0.0000       6.148889       167.3198 
 2232   0.0000       6.150988       167.3769 
 2233   0.0000       6.154039       167.4599 
 2234   0.0000       6.156509       167.5271 
 2235   0.0000       6.158863       167.5912 
 2236   0.0000       6.161429       167.6610 
 2237   0.0000       6.161925       167.6745 
 2238   0.0000       6.163189       167.7089 
 2239   0.0000       6.166088       167.7878 
 2240   0.0000       6.169341       167.8763 
 2241   0.0000       6.170507       167.9080 
 2242   0.0000       6.173368       167.9859 
 2243   0.0000       6.175075       168.0323 
 2244   0.0000       6.175943       168.0560 
 2245   0.0000       6.180934       168.1918 
 2246   0.0000       6.181924       168.2187 
 2247   0.0000       6.186772       168.3506 
 2248   0.0000       6.187868       168.3804 
 2249   0.0000       6.190405       168.4495 
 2250   0.0000       6.192236       168.4993 
 2251   0.0000       6.193877       168.5440 
 2252   0.0000       6.196338       168.6109 
 2253   0.0000       6.197095       168.6315 
 2254   0.0000       6.198823       168.6786 
 2255   0.0000       6.200430       168.7223 
 2256   0.0000       6.202272       168.7724 
 2257   0.0000       6.207218       168.9070 
 2258   0.0000       6.208262       168.9354 
 2259   0.0000       6.210837       169.0055 
 2260   0.0000       6.213541       169.0791 
 2261   0.0000       6.216257       169.1530 
 2262   0.0000       6.217702       169.1923 
 2263   0.0000       6.218560       169.2156 
 2264   0.0000       6.222338       169.3184 
 2265   0.0000       6.223272       169.3438 
 2266   0.0000       6.229260       169.5068 
 2267   0.0000       6.231472       169.5670 
 2268   0.0000       6.234759       169.6564 
 2269   0.0000       6.235662       169.6810 
 2270   0.0000       6.237921       169.7424 
 2271   0.0000       6.239599       169.7881 
 2272   0.0000       6.242038       169.8545 
 2273   0.0000       6.242705       169.8726 
 2274   0.0000       6.246979       169.9890 
 2275   0.0000       6.248774       170.0378 
 2276   0.0000       6.250273       170.0786 
 2277   0.0000       6.255030       170.2080 
 2278   0.0000       6.256414       170.2457 
 2279   0.0000       6.259774       170.3371 
 2280   0.0000       6.260925       170.3684 
 2281   0.0000       6.262567       170.4131 
 2282   0.0000       6.265757       170.4999 
 2283   0.0000       6.269474       170.6011 
 2284   0.0000       6.270956       170.6414 
 2285   0.0000       6.274743       170.7444 
 2286   0.0000       6.276676       170.7970 
 2287   0.0000       6.278834       170.8558 
 2288   0.0000       6.279891       170.8845 
 2289   0.0000       6.281129       170.9182 
 2290   0.0000       6.283121       170.9724 
 2291   0.0000       6.284483       171.0095 
 2292   0.0000       6.287244       171.0846 
 2293   0.0000       6.288614       171.1219 
 2294   0.0000       6.290383       171.1700 
 2295   0.0000       6.292593       171.2302 
 2296   0.0000       6.294421       171.2799 
 2297   0.0000       6.295942       171.3213 
 2298   0.0000       6.300691       171.4505 
 2299   0.0000       6.303385       171.5238 
 2300   0.0000       6.305628       171.5849 
 2301   0.0000       6.306869       171.6186 
 2302   0.0000       6.310445       171.7159 
 2303   0.0000       6.312016       171.7587 
 2304   0.0000       6.314662       171.8307 
 2305   0.0000       6.316476       171.8800 
 2306   0.0000       6.317707       171.9136 
 2307   0.0000       6.318564       171.9369 
 2308   0.0000       6.320767       171.9968 
 2309   0.0000       6.323582       172.0734 
 2310   0.0000       6.328499       172.2072 
 2311   0.0000       6.328695       172.2125 
 2312   0.0000       6.331165       172.2797 
 2313   0.0000       6.332475       172.3154 
 2314   0.0000       6.336187       172.4164 
 2315   0.0000       6.340800       172.5420 
 2316   0.0000       6.341230       172.5536 
 2317   0.0000       6.343633       172.6190 
 2318   0.0000       6.345073       172.6582 
 2319   0.0000       6.346899       172.7079 
 2320   0.0000       6.348254       172.7448 
 2321   0.0000       6.349343       172.7744 
 2322   0.0000       6.352306       172.8550 
 2323   0.0000       6.354948       172.9269 
 2324   0.0000       6.355684       172.9470 
 2325   0.0000       6.359385       173.0477 
 2326   0.0000       6.363110       173.1490 
 2327   0.0000       6.363688       173.1648 
 2328   0.0000       6.368019       173.2826 
 2329   0.0000       6.370324       173.3453 
 2330   0.0000       6.373950       173.4440 
 2331   0.0000       6.376010       173.5001 
 2332   0.0000       6.376338       173.5090 
 2333   0.0000       6.378530       173.5686 
 2334   0.0000       6.381787       173.6573 
 2335   0.0000       6.384248       173.7242 
 2336   0.0000       6.384566       173.7329 
 2337   0.0000       6.389496       173.8670 
 2338   0.0000       6.390048       173.8821 
 2339   0.0000       6.393296       173.9704 
 2340   0.0000       6.393821       173.9847 
 2341   0.0000       6.394911       174.0144 
 2342   0.0000       6.400355       174.1625 
 2343   0.0000       6.400710       174.1722 
 2344   0.0000       6.405228       174.2951 
 2345   0.0000       6.407017       174.3438 
 2346   0.0000       6.409647       174.4154 
 2347   0.0000       6.410869       174.4486 
 2348   0.0000       6.414791       174.5553 
 2349   0.0000       6.415304       174.5693 
 2350   0.0000       6.417006       174.6156 
 2351   0.0000       6.418966       174.6689 
 2352   0.0000       6.423478       174.7917 
 2353   0.0000       6.424721       174.8255 
 2354   0.0000       6.427308       174.8959 
 2355   0.0000       6.430568       174.9847 
 2356   0.0000       6.434083       175.0803 
 2357   0.0000       6.435004       175.1054 
 2358   0.0000       6.439108       175.2170 
 2359   0.0000       6.440898       175.2657 
 2360   0.0000       6.443647       175.3406 
 2361   0.0000       6.447025       175.4325 
 2362   0.0000       6.448653       175.4768 
 2363   0.0000       6.449837       175.5090 
 2364   0.0000       6.452190       175.5730 
 2365   0.0000       6.454751       175.6427 
 2366   0.0000       6.457849       175.7270 
 2367   0.0000       6.458517       175.7452 
 2368   0.0000       6.462209       175.8456 
 2369   0.0000       6.464018       175.8949 
 2370   0.0000       6.465539       175.9363 
 2371   0.0000       6.468736       176.0232 
 2372   0.0000       6.469729       176.0503 
 2373   0.0000       6.473659       176.1572 
 2374   0.0000       6.474363       176.1764 
 2375   0.0000       6.478682       176.2939 
 2376   0.0000       6.483633       176.4286 
 2377   0.0000       6.485813       176.4879 
 2378   0.0000       6.489949       176.6005 
 2379   0.0000       6.493067       176.6853 
 2380   0.0000       6.495013       176.7383 
 2381   0.0000       6.498121       176.8229 
 2382   0.0000       6.501813       176.9233 
 2383   0.0000       6.506930       177.0626 
 2384   0.0000       6.510329       177.1551 
 2385   0.0000       6.511147       177.1773 
 2386   0.0000       6.513238       177.2342 
 2387   0.0000       6.516847       177.3324 
 2388   0.0000       6.518754       177.3843 
 2389   0.0000       6.520853       177.4414 
 2390   0.0000       6.525937       177.5798 
 2391   0.0000       6.528380       177.6463 
 2392   0.0000       6.530280       177.6980 
 2393   0.0000       6.531312       177.7260 
 2394   0.0000       6.532069       177.7466 
 2395   0.0000       6.536808       177.8756 
 2396   0.0000       6.538729       177.9279 
 2397   0.0000       6.540000       177.9624 
 2398   0.0000       6.544343       178.0806 
 2399   0.0000       6.546584       178.1416 
 2400   0.0000       6.548616       178.1969 
 2401   0.0000       6.551093       178.2643 
 2402   0.0000       6.554468       178.3561 
 2403   0.0000       6.556134       178.4015 
 2404   0.0000       6.558550       178.4672 
 2405   0.0000       6.564425       178.6271 
 2406   0.0000       6.566857       178.6933 
 2407   0.0000       6.568970       178.7508 
 2408   0.0000       6.571996       178.8331 
 2409   0.0000       6.575268       178.9221 
 2410   0.0000       6.579039       179.0248 
 2411   0.0000       6.581725       179.0979 
 2412   0.0000       6.586243       179.2208 
 2413   0.0000       6.589549       179.3108 
 2414   0.0000       6.592832       179.4001 
 2415   0.0000       6.596493       179.4997 
 2416   0.0000       6.601900       179.6468 
 2417   0.0000       6.604625       179.7210 
 2418   0.0000       6.609089       179.8425 
 2419   0.0000       6.610671       179.8855 
 2420   0.0000       6.612300       179.9298 
 2421   0.0000       6.614373       179.9862 
 2422   0.0000       6.618286       180.0927 
 2423   0.0000       6.625431       180.2871 
 2424   0.0000       6.627916       180.3548 
 2425   0.0000       6.631415       180.4500 
 2426   0.0000       6.634964       180.5465 
 2427   0.0000       6.638834       180.6519 
 2428   0.0000       6.641011       180.7111 
 2429   0.0000       6.643180       180.7701 
 2430   0.0000       6.644858       180.8158 
 2431   0.0000       6.646970       180.8733 
 2432   0.0000       6.652171       181.0148 
 2433   0.0000       6.654374       181.0747 
 2434   0.0000       6.656679       181.1374 
 2435   0.0000       6.658536       181.1880 
 2436   0.0000       6.661384       181.2655 
 2437   0.0000       6.663331       181.3184 
 2438   0.0000       6.664647       181.3543 
 2439   0.0000       6.665728       181.3837 
 2440   0.0000       6.668305       181.4538 
 2441   0.0000       6.672270       181.5617 
 2442   0.0000       6.672898       181.5788 
 2443   0.0000       6.676179       181.6681 
 2444   0.0000       6.679242       181.7514 
 2445   0.0000       6.684853       181.9041 
 2446   0.0000       6.687349       181.9720 
 2447   0.0000       6.688172       181.9944 
 2448   0.0000       6.690420       182.0556 
 2449   0.0000       6.693010       182.1261 
 2450   0.0000       6.694949       182.1788 
 2451   0.0000       6.697932       182.2600 
 2452   0.0000       6.700013       182.3166 
 2453   0.0000       6.702119       182.3739 
 2454   0.0000       6.704216       182.4310 
 2455   0.0000       6.708193       182.5392 
 2456   0.0000       6.709926       182.5864 
 2457   0.0000       6.711017       182.6161 
 2458   0.0000       6.713571       182.6856 
 2459   0.0000       6.715821       182.7468 
 2460   0.0000       6.717359       182.7886 
 2461   0.0000       6.722818       182.9372 
 2462   0.0000       6.723282       182.9498 
 2463   0.0000       6.726382       183.0341 
 2464   0.0000       6.730285       183.1404 
 2465   0.0000       6.732238       183.1935 
 2466   0.0000       6.733769       183.2352 
 2467   0.0000       6.737050       183.3245 
 2468   0.0000       6.741128       183.4354 
 2469   0.0000       6.743625       183.5034 
 2470   0.0000       6.745663       183.5588 
 2471   0.0000       6.747505       183.6089 
 2472   0.0000       6.749936       183.6751 
 2473   0.0000       6.753567       183.7739 
 2474   0.0000       6.759025       183.9224 
 2475   0.0000       6.759997       183.9489 
 2476   0.0000       6.765253       184.0919 
 2477   0.0000       6.767097       184.1421 
 2478   0.0000       6.768596       184.1829 
 2479   0.0000       6.772108       184.2784 
 2480   0.0000       6.773440       184.3147 
 2481   0.0000       6.777267       184.4188 
 2482   0.0000       6.780147       184.4972 
 2483   0.0000       6.782562       184.5629 
 2484   0.0000       6.784835       184.6248 
 2485   0.0000       6.788395       184.7216 
 2486   0.0000       6.789823       184.7605 
 2487   0.0000       6.792763       184.8405 
 2488   0.0000       6.797465       184.9684 
 2489   0.0000       6.798943       185.0086 
 2490   0.0000       6.800718       185.0569 
 2491   0.0000       6.801937       185.0901 
 2492   0.0000       6.804276       185.1538 
 2493   0.0000       6.809381       185.2927 
 2494   0.0000       6.811400       185.3476 
 2495   0.0000       6.812749       185.3843 
 2496   0.0000       6.813286       185.3989 
 2497   0.0000       6.820996       185.6087 
 2498   0.0000       6.824340       185.6997 
 2499   0.0000       6.827224       185.7782 
 2500   0.0000       6.831561       185.8962 
 2501   0.0000       6.834485       185.9758 
 2502   0.0000       6.835590       186.0059 
 2503   0.0000       6.839971       186.1251 
 2504   0.0000       6.844029       186.2355 
 2505   0.0000       6.844514       186.2487 
 2506   0.0000       6.847995       186.3434 
 2507   0.0000       6.852758       186.4730 
 2508   0.0000       6.855212       186.5398 
 2509   0.0000       6.857969       186.6148 
 2510   0.0000       6.861047       186.6986 
 2511   0.0000       6.863868       186.7754 
 2512   0.0000       6.871601       186.9858 
 2513   0.0000       6.872571       187.0122 
 2514   0.0000       6.879088       187.1895 
 2515   0.0000       6.882121       187.2720 
 2516   0.0000       6.882578       187.2845 
 2517   0.0000       6.889149       187.4633 
 2518   0.0000       6.892416       187.5522 
 2519   0.0000       6.894187       187.6004 
 2520   0.0000       6.897820       187.6992 
 2521   0.0000       6.901419       187.7972 
 2522   0.0000       6.905496       187.9081 
 2523   0.0000       6.906636       187.9391 
 2524   0.0000       6.910588       188.0467 
 2525   0.0000       6.916552       188.2090 
 2526   0.0000       6.917627       188.2382 
 2527   0.0000       6.922780       188.3784 
 2528   0.0000       6.927898       188.5177 
 2529   0.0000       6.930179       188.5798 
 2530   0.0000       6.935519       188.7251 
 2531   0.0000       6.941267       188.8815 
 2532   0.0000       6.943528       188.9430 
 2533   0.0000       6.947026       189.0382 
 2534   0.0000       6.952232       189.1798 
 2535   0.0000       6.956845       189.3054 
 2536   0.0000       6.960990       189.4182 
 2537   0.0000       6.964575       189.5157 
 2538   0.0000       6.973538       189.7596 
 2539   0.0000       6.976045       189.8278 
 2540   0.0000       6.977072       189.8558 
 2541   0.0000       6.982105       189.9927 
 2542   0.0000       6.985809       190.0935 
 2543   0.0000       6.987375       190.1362 
 2544   0.0000       6.995618       190.3604 
 2545   0.0000       7.001617       190.5237 
 2546   0.0000       7.004041       190.5897 
 2547   0.0000       7.007592       190.6863 
 2548   0.0000       7.008551       190.7124 
 2549   0.0000       7.012181       190.8111 
 2550   0.0000       7.018098       190.9722 
 2551   0.0000       7.021220       191.0571 
 2552   0.0000       7.024307       191.1411 
 2553   0.0000       7.027005       191.2145 
 2554   0.0000       7.027636       191.2317 
 2555   0.0000       7.032019       191.3510 
 2556   0.0000       7.033164       191.3821 
 2557   0.0000       7.037342       191.4958 
 2558   0.0000       7.039630       191.5581 
 2559   0.0000       7.044541       191.6917 
 2560   0.0000       7.045390       191.7148 
 2561   0.0000       7.048557       191.8010 
 2562   0.0000       7.050333       191.8493 
 2563   0.0000       7.052951       191.9205 
 2564   0.0000       7.056420       192.0149 
 2565   0.0000       7.059537       192.0998 
 2566   0.0000       7.065311       192.2569 
 2567   0.0000       7.070586       192.4004 
 2568   0.0000       7.075900       192.5450 
 2569   0.0000       7.082685       192.7296 
 2570   0.0000       7.085281       192.8003 
 2571   0.0000       7.089530       192.9159 
 2572   0.0000       7.091153       192.9601 
 2573   0.0000       7.096539       193.1066 
 2574   0.0000       7.097578       193.1349 
 2575   0.0000       7.099543       193.1884 
 2576   0.0000       7.105868       193.3605 
 2577   0.0000       7.107031       193.3921 
 2578   0.0000       7.109968       193.4721 
 2579   0.0000       7.110546       193.4878 
 2580   0.0000       7.116753       193.6567 
 2581   0.0000       7.118546       193.7055 
 2582   0.0000       7.123158       193.8310 
 2583   0.0000       7.127272       193.9429 
 2584   0.0000       7.129880       194.0139 
 2585   0.0000       7.133484       194.1120 
 2586   0.0000       7.136157       194.1847 
 2587   0.0000       7.137280       194.2153 
 2588   0.0000       7.143694       194.3898 
 2589   0.0000       7.145367       194.4353 
 2590   0.0000       7.147116       194.4829 
 2591   0.0000       7.150244       194.5680 
 2592   0.0000       7.151988       194.6155 
 2593   0.0000       7.156457       194.7371 
 2594   0.0000       7.160063       194.8352 
 2595   0.0000       7.161282       194.8684 
 2596   0.0000       7.164143       194.9462 
 2597   0.0000       7.170354       195.1152 
 2598   0.0000       7.172053       195.1615 
 2599   0.0000       7.177572       195.3117 
 2600   0.0000       7.180475       195.3907 
 2601   0.0000       7.184602       195.5029 
 2602   0.0000       7.191357       195.6868 
 2603   0.0000       7.194178       195.7635 
 2604   0.0000       7.197585       195.8562 
 2605   0.0000       7.201437       195.9611 
 2606   0.0000       7.208859       196.1630 
 2607   0.0000       7.211121       196.2246 
 2608   0.0000       7.218026       196.4125 
 2609   0.0000       7.220129       196.4697 
 2610   0.0000       7.230221       196.7443 
 2611   0.0000       7.233951       196.8458 
 2612   0.0000       7.241845       197.0606 
 2613   0.0000       7.242610       197.0814 
 2614   0.0000       7.247802       197.2227 
 2615   0.0000       7.249494       197.2688 
 2616   0.0000       7.252818       197.3592 
 2617   0.0000       7.253655       197.3820 
 2618   0.0000       7.255179       197.4235 
 2619   0.0000       7.260531       197.5691 
 2620   0.0000       7.263027       197.6370 
 2621   0.0000       7.267255       197.7521 
 2622   0.0000       7.270008       197.8270 
 2623   0.0000       7.275005       197.9629 
 2624   0.0000       7.278497       198.0580 
 2625   0.0000       7.280612       198.1155 
 2626   0.0000       7.284219       198.2137 
 2627   0.0000       7.290654       198.3888 
 2628   0.0000       7.294440       198.4918 
 2629   0.0000       7.304233       198.7583 
 2630   0.0000       7.308231       198.8671 
 2631   0.0000       7.312579       198.9854 
 2632   0.0000       7.314258       199.0311 
 2633   0.0000       7.319103       199.1629 
 2634   0.0000       7.323310       199.2774 
 2635   0.0000       7.324568       199.3116 
 2636   0.0000       7.336939       199.6483 
 2637   0.0000       7.340137       199.7353 
 2638   0.0000       7.346218       199.9007 
 2639   0.0000       7.347171       199.9267 
 2640   0.0000       7.353600       200.1016 
 2641   0.0000       7.360685       200.2944 
 2642   0.0000       7.366290       200.4469 
 2643   0.0000       7.369614       200.5374 
 2644   0.0000       7.377268       200.7457 
 2645   0.0000       7.380775       200.8411 
 2646   0.0000       7.387191       201.0157 
 2647   0.0000       7.388522       201.0519 
 2648   0.0000       7.390131       201.0957 
 2649   0.0000       7.399295       201.3450 
 2650   0.0000       7.399344       201.3464 
 2651   0.0000       7.404587       201.4890 
 2652   0.0000       7.407506       201.5685 
 2653   0.0000       7.412415       201.7021 
 2654   0.0000       7.418182       201.8590 
 2655   0.0000       7.419284       201.8890 
 2656   0.0000       7.425745       202.0648 
 2657   0.0000       7.431232       202.2141 
 2658   0.0000       7.435708       202.3359 
 2659   0.0000       7.440891       202.4770 
 2660   0.0000       7.446169       202.6206 
 2661   0.0000       7.449357       202.7073 
 2662   0.0000       7.452503       202.7929 
 2663   0.0000       7.456171       202.8927 
 2664   0.0000       7.458256       202.9495 
 2665   0.0000       7.460756       203.0175 
 2666   0.0000       7.466076       203.1622 
 2667   0.0000       7.469358       203.2516 
 2668   0.0000       7.470327       203.2779 
 2669   0.0000       7.475143       203.4090 
 2670   0.0000       7.478496       203.5002 
 2671   0.0000       7.479135       203.5176 
 2672   0.0000       7.480262       203.5483 
 2673   0.0000       7.482888       203.6197 
 2674   0.0000       7.488456       203.7712 
 2675   0.0000       7.491346       203.8499 
 2676   0.0000       7.495000       203.9493 
 2677   0.0000       7.498804       204.0528 
 2678   0.0000       7.503659       204.1849 
 2679   0.0000       7.506085       204.2510 
 2680   0.0000       7.507954       204.3018 
 2681   0.0000       7.511989       204.4116 
 2682   0.0000       7.517025       204.5486 
 2683   0.0000       7.522925       204.7092 
 2684   0.0000       7.524054       204.7399 
 2685   0.0000       7.527891       204.8443 
 2686   0.0000       7.531747       204.9493 
 2687   0.0000       7.533478       204.9964 
 2688   0.0000       7.534263       205.0177 
 2689   0.0000       7.537479       205.1052 
 2690   0.0000       7.538462       205.1320 
 2691   0.0000       7.541103       205.2038 
 2692   0.0000       7.545502       205.3235 
 2693   0.0000       7.549711       205.4381 
 2694   0.0000       7.553465       205.5402 
 2695   0.0000       7.556869       205.6329 
 2696   0.0000       7.559273       205.6983 
 2697   0.0000       7.562193       205.7777 
 2698   0.0000       7.564137       205.8306 
 2699   0.0000       7.568876       205.9596 
 2700   0.0000       7.570269       205.9975 
 2701   0.0000       7.573079       206.0740 
 2702   0.0000       7.576086       206.1558 
 2703   0.0000       7.579351       206.2446 
 2704   0.0000       7.581432       206.3012 
 2705   0.0000       7.582430       206.3284 
 2706   0.0000       7.591884       206.5857 
 2707   0.0000       7.596566       206.7131 
 2708   0.0000       7.597906       206.7495 
 2709   0.0000       7.601731       206.8536 
 2710   0.0000       7.604011       206.9157 
 2711   0.0000       7.606021       206.9704 
 2712   0.0000       7.609570       207.0669 
 2713   0.0000       7.611256       207.1128 
 2714   0.0000       7.613887       207.1844 
 2715   0.0000       7.617922       207.2942 
 2716   0.0000       7.621361       207.3878 
 2717   0.0000       7.626625       207.5310 
 2718   0.0000       7.629898       207.6201 
 2719   0.0000       7.631174       207.6548 
 2720   0.0000       7.634627       207.7488 
 2721   0.0000       7.641244       207.9288 
 2722   0.0000       7.644517       208.0179 
 2723   0.0000       7.647856       208.1087 
 2724   0.0000       7.651861       208.2177 
 2725   0.0000       7.657830       208.3801 
 2726   0.0000       7.659840       208.4348 
 2727   0.0000       7.665524       208.5895 
 2728   0.0000       7.667699       208.6487 
 2729   0.0000       7.672566       208.7811 
 2730   0.0000       7.675903       208.8719 
 2731   0.0000       7.679167       208.9608 
 2732   0.0000       7.682846       209.0609 
 2733   0.0000       7.685716       209.1390 
 2734   0.0000       7.687174       209.1786 
 2735   0.0000       7.692103       209.3128 
 2736   0.0000       7.693691       209.3560 
 2737   0.0000       7.698746       209.4935 
 2738   0.0000       7.705246       209.6704 
 2739   0.0000       7.707059       209.7197 
 2740   0.0000       7.709255       209.7795 
 2741   0.0000       7.713986       209.9082 
 2742   0.0000       7.715915       209.9607 
 2743   0.0000       7.721825       210.1216 
 2744   0.0000       7.724125       210.1841 
 2745   0.0000       7.729416       210.3281 
 2746   0.0000       7.730242       210.3506 
 2747   0.0000       7.735258       210.4871 
 2748   0.0000       7.740210       210.6218 
 2749   0.0000       7.742262       210.6777 
 2750   0.0000       7.745730       210.7720 
 2751   0.0000       7.749138       210.8648 
 2752   0.0000       7.754494       211.0105 
 2753   0.0000       7.755771       211.0453 
 2754   0.0000       7.759183       211.1381 
 2755   0.0000       7.765841       211.3193 
 2756   0.0000       7.766939       211.3492 
 2757   0.0000       7.770846       211.4555 
 2758   0.0000       7.774262       211.5484 
 2759   0.0000       7.777164       211.6274 
 2760   0.0000       7.777585       211.6388 
 2761   0.0000       7.780113       211.7076 
 2762   0.0000       7.783557       211.8014 
 2763   0.0000       7.786486       211.8811 
 2764   0.0000       7.790668       211.9949 
 2765   0.0000       7.795915       212.1376 
 2766   0.0000       7.796867       212.1635 
 2767   0.0000       7.803889       212.3546 
 2768   0.0000       7.809794       212.5153 
 2769   0.0000       7.812355       212.5850 
 2770   0.0000       7.817556       212.7265 
 2771   0.0000       7.818815       212.7608 
 2772   0.0000       7.823240       212.8812 
 2773   0.0000       7.829283       213.0456 
 2774   0.0000       7.831197       213.0977 
 2775   0.0000       7.836577       213.2441 
 2776   0.0000       7.843055       213.4204 
 2777   0.0000       7.849836       213.6049 
 2778   0.0000       7.852423       213.6753 
 2779   0.0000       7.854005       213.7184 
 2780   0.0000       7.860037       213.8825 
 2781   0.0000       7.863922       213.9882 
 2782   0.0000       7.867225       214.0781 
 2783   0.0000       7.870984       214.1804 
 2784   0.0000       7.872298       214.2161 
 2785   0.0000       7.876642       214.3343 
 2786   0.0000       7.880760       214.4464 
 2787   0.0000       7.881423       214.4644 
 2788   0.0000       7.887294       214.6242 
 2789   0.0000       7.892779       214.7734 
 2790   0.0000       7.895976       214.8604 
 2791   0.0000       7.897551       214.9033 
 2792   0.0000       7.900420       214.9814 
 2793   0.0000       7.904403       215.0897 
 2794   0.0000       7.909626       215.2319 
 2795   0.0000       7.911953       215.2952 
 2796   0.0000       7.915857       215.4014 
 2797   0.0000       7.920792       215.5357 
 2798   0.0000       7.927032       215.7055 
 2799   0.0000       7.929004       215.7592 
 2800   0.0000       7.930296       215.7943 
 2801   0.0000       7.932220       215.8467 
 2802   0.0000       7.934012       215.8954 
 2803   0.0000       7.937114       215.9799 
 2804   0.0000       7.942466       216.1255 
 2805   0.0000       7.944956       216.1932 
 2806   0.0000       7.946796       216.2433 
 2807   0.0000       7.952063       216.3866 
 2808   0.0000       7.953206       216.4177 
 2809   0.0000       7.958655       216.5660 
 2810   0.0000       7.963011       216.6846 
 2811   0.0000       7.963440       216.6962 
 2812   0.0000       7.968545       216.8351 
 2813   0.0000       7.971513       216.9159 
 2814   0.0000       7.974853       217.0068 
 2815   0.0000       7.981106       217.1769 
 2816   0.0000       7.981550       217.1890 
 2817   0.0000       7.982896       217.2257 
 2818   0.0000       7.987842       217.3602 
 2819   0.0000       7.989383       217.4022 
 2820   0.0000       7.993223       217.5066 
 2821   0.0000       7.994373       217.5380 
 2822   0.0000       7.997820       217.6318 
 2823   0.0000       8.004217       217.8058 
 2824   0.0000       8.006026       217.8550 
 2825   0.0000       8.009848       217.9590 
 2826   0.0000       8.013356       218.0545 
 2827   0.0000       8.015088       218.1016 
 2828   0.0000       8.018521       218.1950 
 2829   0.0000       8.020728       218.2551 
 2830   0.0000       8.023092       218.3194 
 2831   0.0000       8.026185       218.4036 
 2832   0.0000       8.027290       218.4337 
 2833   0.0000       8.032118       218.5651 
 2834   0.0000       8.034005       218.6164 
 2835   0.0000       8.037029       218.6987 
 2836   0.0000       8.041173       218.8114 
 2837   0.0000       8.042962       218.8601 
 2838   0.0000       8.045968       218.9419 
 2839   0.0000       8.049196       219.0298 
 2840   0.0000       8.051589       219.0949 
 2841   0.0000       8.053423       219.1448 
 2842   0.0000       8.059720       219.3161 
 2843   0.0000       8.060406       219.3348 
 2844   0.0000       8.065758       219.4804 
 2845   0.0000       8.070434       219.6077 
 2846   0.0000       8.076772       219.7801 
 2847   0.0000       8.080665       219.8861 
 2848   0.0000       8.086632       220.0485 
 2849   0.0000       8.088380       220.0960 
 2850   0.0000       8.095345       220.2855 
 2851   0.0000       8.097524       220.3448 
 2852   0.0000       8.103764       220.5146 
 2853   0.0000       8.106444       220.5876 
 2854   0.0000       8.111327       220.7204 
 2855   0.0000       8.117451       220.8871 
 2856   0.0000       8.118341       220.9113 
 2857   0.0000       8.122038       221.0119 
 2858   0.0000       8.127768       221.1678 
 2859   0.0000       8.129279       221.2089 
 2860   0.0000       8.136403       221.4028 
 2861   0.0000       8.137607       221.4355 
 2862   0.0000       8.139808       221.4954 
 2863   0.0000       8.142787       221.5765 
 2864   0.0000       8.145499       221.6503 
 2865   0.0000       8.148721       221.7380 
 2866   0.0000       8.150751       221.7932 
 2867   0.0000       8.152712       221.8466 
 2868   0.0000       8.156267       221.9433 
 2869   0.0000       8.159074       222.0197 
 2870   0.0000       8.162724       222.1190 
 2871   0.0000       8.167135       222.2390 
 2872   0.0000       8.170343       222.3263 
 2873   0.0000       8.174802       222.4477 
 2874   0.0000       8.177369       222.5175 
 2875   0.0000       8.180082       222.5913 
 2876   0.0000       8.181112       222.6194 
 2877   0.0000       8.186390       222.7630 
 2878   0.0000       8.190492       222.8746 
 2879   0.0000       8.191960       222.9146 
 2880   0.0000       8.194671       222.9883 
 2881   0.0000       8.197378       223.0620 
 2882   0.0000       8.200081       223.1355 
 2883   0.0000       8.202211       223.1935 
 2884   0.0000       8.203596       223.2312 
 2885   0.0000       8.206560       223.3118 
 2886   0.0000       8.207540       223.3385 
 2887   0.0000       8.209044       223.3794 
 2888   0.0000       8.211199       223.4381 
 2889   0.0000       8.213844       223.5100 
 2890   0.0000       8.214670       223.5325 
 2891   0.0000       8.222350       223.7415 
 2892   0.0000       8.225605       223.8301 
 2893   0.0000       8.228680       223.9138 
 2894   0.0000       8.232803       224.0260 
 2895   0.0000       8.236678       224.1314 
 2896   0.0000       8.238495       224.1808 
 2897   0.0000       8.239228       224.2008 
 2898   0.0000       8.242724       224.2959 
 2899   0.0000       8.244861       224.3541 
 2900   0.0000       8.247296       224.4203 
 2901   0.0000       8.251237       224.5276 
 2902   0.0000       8.258197       224.7170 
 2903   0.0000       8.259321       224.7476 
 2904   0.0000       8.264035       224.8758 
 2905   0.0000       8.272018       225.0931 
 2906   0.0000       8.273223       225.1258 
 2907   0.0000       8.278196       225.2612 
 2908   0.0000       8.283097       225.3945 
 2909   0.0000       8.286266       225.4807 
 2910   0.0000       8.291002       225.6096 
 2911   0.0000       8.293704       225.6832 
 2912   0.0000       8.298340       225.8093 
 2913   0.0000       8.301516       225.8957 
 2914   0.0000       8.308618       226.0890 
 2915   0.0000       8.309524       226.1136 
 2916   0.0000       8.317212       226.3228 
 2917   0.0000       8.320290       226.4066 
 2918   0.0000       8.321445       226.4380 
 2919   0.0000       8.326980       226.5886 
 2920   0.0000       8.328265       226.6236 
 2921   0.0000       8.330037       226.6718 
 2922   0.0000       8.335914       226.8317 
 2923   0.0000       8.337590       226.8774 
 2924   0.0000       8.340304       226.9512 
 2925   0.0000       8.343302       227.0328 
 2926   0.0000       8.348164       227.1651 
 2927   0.0000       8.353874       227.3205 
 2928   0.0000       8.356034       227.3793 
 2929   0.0000       8.357478       227.4185 
 2930   0.0000       8.360102       227.4899 
 2931   0.0000       8.363186       227.5739 
 2932   0.0000       8.368642       227.7223 
 2933   0.0000       8.371711       227.8058 
 2934   0.0000       8.375460       227.9078 
 2935   0.0000       8.375934       227.9207 
 2936   0.0000       8.378042       227.9781 
 2937   0.0000       8.379724       228.0239 
 2938   0.0000       8.380473       228.0443 
 2939   0.0000       8.382705       228.1050 
 2940   0.0000       8.384753       228.1607 
 2941   0.0000       8.385918       228.1924 
 2942   0.0000       8.390762       228.3243 
 2943   0.0000       8.395011       228.4399 
 2944   0.0000       8.398199       228.5266 
 2945   0.0000       8.401122       228.6061 
 2946   0.0000       8.403837       228.6800 
 2947   0.0000       8.405609       228.7283 
 2948   0.0000       8.406237       228.7453 
 2949   0.0000       8.408048       228.7946 
 2950   0.0000       8.409430       228.8322 
 2951   0.0000       8.412684       228.9208 
 2952   0.0000       8.415582       228.9996 
 2953   0.0000       8.421736       229.1671 
 2954   0.0000       8.425618       229.2727 
 2955   0.0000       8.426796       229.3048 
 2956   0.0000       8.428240       229.3441 
 2957   0.0000       8.432483       229.4595 
 2958   0.0000       8.435204       229.5336 
 2959   0.0000       8.437209       229.5881 
 2960   0.0000       8.437945       229.6082 
 2961   0.0000       8.438520       229.6238 
 2962   0.0000       8.440350       229.6736 
 2963   0.0000       8.442792       229.7400 
 2964   0.0000       8.445806       229.8221 
 2965   0.0000       8.448191       229.8870 
 2966   0.0000       8.450889       229.9604 
 2967   0.0000       8.454822       230.0674 
 2968   0.0000       8.457399       230.1375 
 2969   0.0000       8.459112       230.1841 
 2970   0.0000       8.463292       230.2979 
 2971   0.0000       8.466297       230.3797 
 2972   0.0000       8.469683       230.4718 
 2973   0.0000       8.470691       230.4992 
 2974   0.0000       8.472404       230.5458 
 2975   0.0000       8.476018       230.6442 
 2976   0.0000       8.482971       230.8334 
 2977   0.0000       8.487680       230.9615 
 2978   0.0000       8.491193       231.0571 
 2979   0.0000       8.492851       231.1022 
 2980   0.0000       8.495634       231.1780 
 2981   0.0000       8.499321       231.2783 
 2982   0.0000       8.500574       231.3124 
 2983   0.0000       8.504451       231.4179 
 2984   0.0000       8.505315       231.4414 
 2985   0.0000       8.510281       231.5765 
 2986   0.0000       8.510841       231.5917 
 2987   0.0000       8.515158       231.7092 
 2988   0.0000       8.516864       231.7556 
 2989   0.0000       8.523423       231.9341 
 2990   0.0000       8.523711       231.9420 
 2991   0.0000       8.527032       232.0323 
 2992   0.0000       8.528286       232.0665 
 2993   0.0000       8.531203       232.1458 
 2994   0.0000       8.532126       232.1709 
 2995   0.0000       8.537452       232.3159 
 2996   0.0000       8.542098       232.4423 
 2997   0.0000       8.544270       232.5014 
 2998   0.0000       8.545576       232.5369 
 2999   0.0000       8.548352       232.6125 
 3000   0.0000       8.548888       232.6271 
 3001   0.0000       8.553010       232.7392 
 3002   0.0000       8.554825       232.7886 
 3003   0.0000       8.557224       232.8539 
 3004   0.0000       8.559725       232.9220 
 3005   0.0000       8.565888       233.0897 
 3006   0.0000       8.566929       233.1180 
 3007   0.0000       8.572537       233.2706 
 3008   0.0000       8.574206       233.3160 
 3009   0.0000       8.576313       233.3733 
 3010   0.0000       8.579531       233.4609 
 3011   0.0000       8.583291       233.5632 
 3012   0.0000       8.586130       233.6405 
 3013   0.0000       8.590887       233.7699 
 3014   0.0000       8.594460       233.8671 
 3015   0.0000       8.595291       233.8898 
 3016   0.0000       8.600910       234.0427 
 3017   0.0000       8.605864       234.1775 
 3018   0.0000       8.608341       234.2449 
 3019   0.0000       8.610532       234.3045 
 3020   0.0000       8.612321       234.3532 
 3021   0.0000       8.614706       234.4181 
 3022   0.0000       8.619281       234.5425 
 3023   0.0000       8.621577       234.6050 
 3024   0.0000       8.623018       234.6442 
 3025   0.0000       8.626401       234.7363 
 3026   0.0000       8.629477       234.8200 
 3027   0.0000       8.631870       234.8851 
 3028   0.0000       8.636457       235.0099 
 3029   0.0000       8.638964       235.0782 
 3030   0.0000       8.643440       235.2000 
 3031   0.0000       8.645199       235.2478 
 3032   0.0000       8.650985       235.4053 
 3033   0.0000       8.655015       235.5149 
 3034   0.0000       8.657464       235.5816 
 3035   0.0000       8.659449       235.6356 
 3036   0.0000       8.662911       235.7298 
 3037   0.0000       8.669723       235.9152 
 3038   0.0000       8.670422       235.9342 
 3039   0.0000       8.675889       236.0829 
 3040   0.0000       8.679567       236.1830 
 3041   0.0000       8.681969       236.2484 
 3042   0.0000       8.683454       236.2888 
 3043   0.0000       8.686649       236.3757 
 3044   0.0000       8.689518       236.4538 
 3045   0.0000       8.691616       236.5109 
 3046   0.0000       8.696544       236.6450 
 3047   0.0000       8.699538       236.7265 
 3048   0.0000       8.700617       236.7558 
 3049   0.0000       8.704579       236.8636 
 3050   0.0000       8.707583       236.9454 
 3051   0.0000       8.713470       237.1056 
 3052   0.0000       8.720492       237.2967 
 3053   0.0000       8.721139       237.3143 
 3054   0.0000       8.723356       237.3746 
 3055   0.0000       8.729607       237.5447 
 3056   0.0000       8.734916       237.6891 
 3057   0.0000       8.736439       237.7306 
 3058   0.0000       8.739222       237.8063 
 3059   0.0000       8.741338       237.8639 
 3060   0.0000       8.746964       238.0170 
 3061   0.0000       8.749694       238.0913 
 3062   0.0000       8.753867       238.2048 
 3063   0.0000       8.759790       238.3660 
 3064   0.0000       8.763340       238.4626 
 3065   0.0000       8.765551       238.5228 
 3066   0.0000       8.771430       238.6827 
 3067   0.0000       8.772243       238.7049 
 3068   0.0000       8.776456       238.8195 
 3069   0.0000       8.780152       238.9201 
 3070   0.0000       8.781804       238.9650 
 3071   0.0000       8.788069       239.1355 
 3072   0.0000       8.790399       239.1989 
 3073   0.0000       8.792544       239.2573 
 3074   0.0000       8.794784       239.3183 
 3075   0.0000       8.800340       239.4694 
 3076   0.0000       8.810042       239.7334 
 3077   0.0000       8.813698       239.8329 
 3078   0.0000       8.819836       239.9999 
 3079   0.0000       8.822873       240.0826 
 3080   0.0000       8.827158       240.1992 
 3081   0.0000       8.828938       240.2476 
 3082   0.0000       8.835056       240.4141 
 3083   0.0000       8.836317       240.4484 
 3084   0.0000       8.842949       240.6289 
 3085   0.0000       8.853067       240.9042 
 3086   0.0000       8.857100       241.0140 
 3087   0.0000       8.861233       241.1264 
 3088   0.0000       8.865328       241.2379 
 3089   0.0000       8.867799       241.3051 
 3090   0.0000       8.871305       241.4005 
 3091   0.0000       8.882640       241.7089 
 3092   0.0000       8.884794       241.7675 
 3093   0.0000       8.888832       241.8774 
 3094   0.0000       8.893600       242.0072 
 3095   0.0000       8.895487       242.0585 
 3096   0.0000       8.900244       242.1879 
 3097   0.0000       8.903439       242.2749 
 3098   0.0000       8.907880       242.3957 
 3099   0.0000       8.909421       242.4377 
 3100   0.0000       8.918836       242.6939 
 3101   0.0000       8.922850       242.8031 
 3102   0.0000       8.926629       242.9059 
 3103   0.0000       8.929446       242.9826 
 3104   0.0000       8.931995       243.0520 
 3105   0.0000       8.938358       243.2251 
 3106   0.0000       8.940591       243.2858 
 3107   0.0000       8.946457       243.4455 
 3108   0.0000       8.947039       243.4613 
 3109   0.0000       8.948869       243.5111 
 3110   0.0000       8.950544       243.5567 
 3111   0.0000       8.953068       243.6254 
 3112   0.0000       8.955910       243.7027 
 3113   0.0000       8.959756       243.8074 
 3114   0.0000       8.963197       243.9010 
 3115   0.0000       8.963287       243.9034 
 3116   0.0000       8.965546       243.9649 
 3117   0.0000       8.968744       244.0519 
 3118   0.0000       8.972820       244.1629 
 3119   0.0000       8.979740       244.3511 
 3120   0.0000       8.981398       244.3963 
 3121   0.0000       8.982456       244.4250 
 3122   0.0000       8.991828       244.6801 
 3123   0.0000       8.996484       244.8068 
 3124   0.0000       8.999128       244.8787 
 3125   0.0000       9.001825       244.9521 
 3126   0.0000       9.006186       245.0708 
 3127   0.0000       9.007492       245.1063 
 3128   0.0000       9.016661       245.3558 
 3129   0.0000       9.019726       245.4392 
 3130   0.0000       9.020747       245.4670 
 3131   0.0000       9.021316       245.4825 
 3132   0.0000       9.029242       245.6982 
 3133   0.0000       9.029626       245.7086 
 3134   0.0000       9.034076       245.8297 
 3135   0.0000       9.037593       245.9254 
 3136   0.0000       9.040050       245.9923 
 3137   0.0000       9.042743       246.0655 
 3138   0.0000       9.045847       246.1500 
 3139   0.0000       9.054296       246.3799 
 3140   0.0000       9.059344       246.5173 
 3141   0.0000       9.065522       246.6854 
 3142   0.0000       9.070655       246.8251 
 3143   0.0000       9.072528       246.8760 
 3144   0.0000       9.076324       246.9793 
 3145   0.0000       9.080209       247.0851 
 3146   0.0000       9.084804       247.2101 
 3147   0.0000       9.092516       247.4200 
 3148   0.0000       9.096231       247.5210 
 3149   0.0000       9.097200       247.5474 
 3150   0.0000       9.100219       247.6295 
 3151   0.0000       9.104914       247.7573 
 3152   0.0000       9.108044       247.8425 
 3153   0.0000       9.111587       247.9389 
 3154   0.0000       9.116627       248.0760 
 3155   0.0000       9.120076       248.1699 
 3156   0.0000       9.123735       248.2695 
 3157   0.0000       9.129037       248.4137 
 3158   0.0000       9.133711       248.5409 
 3159   0.0000       9.135045       248.5772 
 3160   0.0000       9.142811       248.7885 
 3161   0.0000       9.151564       249.0267 
 3162   0.0000       9.156498       249.1610 
 3163   0.0000       9.159332       249.2381 
 3164   0.0000       9.165026       249.3930 
 3165   0.0000       9.170240       249.5349 
 3166   0.0000       9.179083       249.7756 
 3167   0.0000       9.189947       250.0712 
 3168   0.0000       9.193937       250.1798 
 3169   0.0000       9.204101       250.4563 
 3170   0.0000       9.211567       250.6595 
 3171   0.0000       9.226113       251.0553 
 3172   0.0000       9.235805       251.3190 
 3173   0.0000       9.242037       251.4886 
 3174   0.0000       9.250358       251.7150 
 3175   0.0000       9.256762       251.8893 
 3176   0.0000       9.277473       252.4529 
 3177   0.0000       9.286955       252.7109 
 3178   0.0000       9.292329       252.8571 
 3179   0.0000       9.319392       253.5936 
 3180   0.0000       9.322535       253.6791 
 3181   0.0000       9.331765       253.9302 
 3182   0.0000       9.344513       254.2771 
 3183   0.0000       9.371676       255.0163 
 3184   0.0000       9.383252       255.3313 
 3185   0.0000       9.393252       255.6034 
 3186   0.0000       9.398172       255.7373 
 3187   0.0000       9.401333       255.8233 
 3188   0.0000       9.408587       256.0207 
 3189   0.0000       9.409548       256.0468 
 3190   0.0000       9.415188       256.2003 
 3191   0.0000       9.420030       256.3321 
 3192   0.0000       9.437348       256.8033 
 3193   0.0000       9.443569       256.9726 
 3194   0.0000       9.455009       257.2839 
 3195   0.0000       9.468633       257.6546 
 3196   0.0000       9.475504       257.8416 
 3197   0.0000       9.479831       257.9593 
 3198   0.0000       9.492712       258.3098 
 3199   0.0000       9.499194       258.4862 
 3200   0.0000       9.516224       258.9496 
 3201   0.0000       9.524457       259.1736 
 3202   0.0000       9.540313       259.6051 
 3203   0.0000       9.549444       259.8536 
 3204   0.0000       9.552943       259.9488 
 3205   0.0000       9.558516       260.1004 
 3206   0.0000       9.559775       260.1347 
 3207   0.0000       9.567552       260.3463 
 3208   0.0000       9.570717       260.4324 
 3209   0.0000       9.582357       260.7492 
 3210   0.0000       9.584108       260.7968 
 3211   0.0000       9.595270       261.1006 
 3212   0.0000       9.598660       261.1928 
 3213   0.0000       9.612816       261.5780 
 3214   0.0000       9.620976       261.8001 
 3215   0.0000       9.625568       261.9250 
 3216   0.0000       9.628145       261.9951 
 3217   0.0000       9.638692       262.2821 
 3218   0.0000       9.648449       262.5477 
 3219   0.0000       9.656207       262.7588 
 3220   0.0000       9.668764       263.1004 
 3221   0.0000       9.672024       263.1892 
 3222   0.0000       9.687752       263.6171 
 3223   0.0000       9.692406       263.7438 
 3224   0.0000       9.702266       264.0121 
 3225   0.0000       9.706575       264.1293 
 3226   0.0000       9.712387       264.2875 
 3227   0.0000       9.716185       264.3908 
 3228   0.0000       9.727631       264.7023 
 3229   0.0000       9.730287       264.7746 
 3230   0.0000       9.733225       264.8545 
 3231   0.0000       9.739671       265.0299 
 3232   0.0000       9.740235       265.0453 
 3233   0.0000       9.744776       265.1688 
 3234   0.0000       9.745513       265.1889 
 3235   0.0000       9.752441       265.3774 
 3236   0.0000       9.754075       265.4219 
 3237   0.0000       9.758022       265.5293 
 3238   0.0000       9.763994       265.6918 
 3239   0.0000       9.779257       266.1071 
 3240   0.0000       9.780454       266.1397 
 3241   0.0000       9.787699       266.3368 
 3242   0.0000       9.789201       266.3777 
 3243   0.0000       9.793307       266.4894 
 3244   0.0000       9.796744       266.5830 
 3245   0.0000       9.801934       266.7242 
 3246   0.0000       9.803696       266.7721 
 3247   0.0000       9.808209       266.8949 
 3248   0.0000       9.810769       266.9646 
 3249   0.0000       9.815199       267.0851 
 3250   0.0000       9.818923       267.1865 
 3251   0.0000       9.821547       267.2579 
 3252   0.0000       9.824832       267.3473 
 3253   0.0000       9.828726       267.4532 
 3254   0.0000       9.835194       267.6292 
 3255   0.0000       9.841084       267.7895 
 3256   0.0000       9.841829       267.8098 
 3257   0.0000       9.846833       267.9460 
 3258   0.0000       9.849606       268.0214 
 3259   0.0000       9.858490       268.2631 
 3260   0.0000       9.861165       268.3359 
 3261   0.0000       9.867813       268.5169 
 3262   0.0000       9.872439       268.6427 
 3263   0.0000       9.875061       268.7141 
 3264   0.0000       9.882567       268.9183 
 3265   0.0000       9.885569       269.0000 
 3266   0.0000       9.886733       269.0317 
 3267   0.0000       9.892929       269.2003 
 3268   0.0000       9.894595       269.2456 
 3269   0.0000       9.899004       269.3656 
 3270   0.0000       9.903720       269.4939 
 3271   0.0000       9.908296       269.6184 
 3272   0.0000       9.913022       269.7470 
 3273   0.0000       9.918155       269.8867 
 3274   0.0000       9.922894       270.0157 
 3275   0.0000       9.927187       270.1325 
 3276   0.0000       9.931168       270.2408 
 3277   0.0000       9.934061       270.3195 
 3278   0.0000       9.940827       270.5037 
 3279   0.0000       9.947346       270.6810 
 3280   0.0000       9.951858       270.8038 
 3281   0.0000       9.967452       271.2282 
 3282   0.0000       9.969417       271.2816 
 3283   0.0000       9.973569       271.3946 
 3284   0.0000       9.975374       271.4437 
 3285   0.0000       9.980468       271.5823 
 3286   0.0000       9.992534       271.9107 
 3287   0.0000       9.993189       271.9285 
 3288   0.0000       9.998112       272.0625 
 3289   0.0000      10.003253       272.2024 
 3290   0.0000      10.009194       272.3640 
 3291   0.0000      10.020790       272.6796 
 3292   0.0000      10.025028       272.7949 
 3293   0.0000      10.026187       272.8264 
 3294   0.0000      10.031675       272.9758 
 3295   0.0000      10.041703       273.2486 
 3296   0.0000      10.051708       273.5209 
 3297   0.0000      10.058355       273.7017 
 3298   0.0000      10.060000       273.7465 
 3299   0.0000      10.066586       273.9257 
 3300   0.0000      10.074802       274.1493 
 3301   0.0000      10.081602       274.3343 
 3302   0.0000      10.090827       274.5854 
 3303   0.0000      10.098035       274.7815 
 3304   0.0000      10.107852       275.0486 
 3305   0.0000      10.113907       275.2134 
 3306   0.0000      10.116511       275.2843 
 3307   0.0000      10.122536       275.4482 
 3308   0.0000      10.124949       275.5139 
 3309   0.0000      10.135302       275.7956 
 3310   0.0000      10.140760       275.9441 
 3311   0.0000      10.142421       275.9893 
 3312   0.0000      10.151268       276.2300 
 3313   0.0000      10.163910       276.5741 
 3314   0.0000      10.173470       276.8342 
 3315   0.0000      10.185828       277.1705 
 3316   0.0000      10.195889       277.4443 
 3317   0.0000      10.207098       277.7493 
 3318   0.0000      10.211824       277.8779 
 3319   0.0000      10.217967       278.0450 
 3320   0.0000      10.228183       278.3230 
 3321   0.0000      10.230027       278.3732 
 3322   0.0000      10.238054       278.5916 
 3323   0.0000      10.248750       278.8827 
 3324   0.0000      10.251890       278.9681 
 3325   0.0000      10.256701       279.0990 
 3326   0.0000      10.260634       279.2060 
 3327   0.0000      10.274481       279.5828 
 3328   0.0000      10.292216       280.0654 
 3329   0.0000      10.302835       280.3544 
 3330   0.0000      10.310841       280.5722 
 3331   0.0000      10.320258       280.8285 
 3332   0.0000      10.334418       281.2138 
 3333   0.0000      10.345757       281.5223 
 3334   0.0000      10.355638       281.7912 
 3335   0.0000      10.361623       281.9541 
 3336   0.0000      10.366125       282.0766 
 3337   0.0000      10.380091       282.4566 
 3338   0.0000      10.384408       282.5741 
 3339   0.0000      10.386299       282.6256 
 3340   0.0000      10.393761       282.8286 
 3341   0.0000      10.395190       282.8675 
 3342   0.0000      10.399183       282.9762 
 3343   0.0000      10.401827       283.0481 
 3344   0.0000      10.408206       283.2217 
 3345   0.0000      10.417032       283.4618 
 3346   0.0000      10.417921       283.4861 
 3347   0.0000      10.423231       283.6305 
 3348   0.0000      10.425234       283.6851 
 3349   0.0000      10.427741       283.7533 
 3350   0.0000      10.434520       283.9377 
 3351   0.0000      10.445239       284.2294 
 3352   0.0000      10.447740       284.2975 
 3353   0.0000      10.449282       284.3394 
 3354   0.0000      10.465765       284.7879 
 3355   0.0000      10.472982       284.9843 
 3356   0.0000      10.476764       285.0872 
 3357   0.0000      10.488929       285.4183 
 3358   0.0000      10.508425       285.9488 
 3359   0.0000      10.511241       286.0254 
 3360   0.0000      10.526597       286.4433 
 3361   0.0000      10.536740       286.7193 
 3362   0.0000      10.542979       286.8890 
 3363   0.0000      10.561919       287.4044 
 3364   0.0000      10.570196       287.6297 
 3365   0.0000      10.591914       288.2206 
 3366   0.0000      10.603381       288.5327 
 3367   0.0000      10.605773       288.5978 
 3368   0.0000      10.613086       288.7968 
 3369   0.0000      10.623305       289.0748 
 3370   0.0000      10.628526       289.2169 
 3371   0.0000      10.643808       289.6327 
 3372   0.0000      10.653278       289.8904 
 3373   0.0000      10.662000       290.1278 
 3374   0.0000      10.687984       290.8348 
 3375   0.0000      10.712150       291.4924 
 3376   0.0000      10.726117       291.8725 
 3377   0.0000      10.731893       292.0297 
 3378   0.0000      10.744105       292.3619 
 3379   0.0000      10.749178       292.5000 
 3380   0.0000      10.751975       292.5761 
 3381   0.0000      10.767487       292.9982 
 3382   0.0000      10.777340       293.2663 
 3383   0.0000      10.783116       293.4235 
 3384   0.0000      10.792177       293.6701 
 3385   0.0000      10.800245       293.8896 
 3386   0.0000      10.805380       294.0293 
 3387   0.0000      10.847894       295.1862 
 3388   0.0000      10.849756       295.2369 
 3389   0.0000      10.857102       295.4368 
 3390   0.0000      10.858118       295.4644 
 3391   0.0000      10.879814       296.0548 
 3392   0.0000      10.884730       296.1886 
 3393   0.0000      10.923696       297.2489 
 3394   0.0000      10.949240       297.9440 
 3395   0.0000      10.961995       298.2911 
 3396   0.0000      10.965391       298.3835 
 3397   0.0000      10.974037       298.6187 
 3398   0.0000      10.993170       299.1394 
 3399   0.0000      11.034729       300.2702 
 3400   0.0000      11.115042       302.4557 
 3401   0.0000      11.139429       303.1193 
 3402   0.0000      11.150300       303.4151 
 3403   0.0000      11.180937       304.2488 
 3404   0.0000      11.195029       304.6322 
 3405   0.0000      11.218174       305.2620 
 3406   0.0000      11.250643       306.1456 
 3407   0.0000      11.276521       306.8497 
 3408   0.0000      11.318982       308.0051 
 3409   0.0000      11.440870       311.3219 
 3410   0.0000      11.511433       313.2420 
 3411   0.0000      11.537576       313.9534 
 3412   0.0000      11.570307       314.8441 
 3413   0.0000      11.605043       315.7893 
 3414   0.0000      11.626483       316.3727 
 3415   0.0000      11.644158       316.8537 
 3416   0.0000      11.673101       317.6412 
 3417   0.0000      11.680163       317.8334 
 3418   0.0000      11.708742       318.6111 
 3419   0.0000      11.715643       318.7989 
 3420   0.0000      11.752604       319.8046 
 3421   0.0000      11.779191       320.5281 
 3422   0.0000      11.824554       321.7625 
 3423   0.0000      11.841351       322.2195 
 3424   0.0000      11.887409       323.4729 
 3425   0.0000      11.900879       323.8394 
 3426   0.0000      11.931872       324.6828 
 3427   0.0000      11.996812       326.4499 
 3428   0.0000      12.026366       327.2541 
 3429   0.0000      12.055790       328.0547 
 3430   0.0000      12.076069       328.6065 
 3431   0.0000      12.092421       329.0515 
 3432   0.0000      12.097714       329.1955 
 3433   0.0000      12.128019       330.0202 
 3434   0.0000      12.152872       330.6965 
 3435   0.0000      12.173610       331.2608 
 3436   0.0000      12.180198       331.4400 
 3437   0.0000      12.182433       331.5008 
 3438   0.0000      12.189983       331.7063 
 3439   0.0000      12.238069       333.0148 
 3440   0.0000      12.248156       333.2893 
 3441   0.0000      12.251030       333.3675 
 3442   0.0000      12.269055       333.8580 
 3443   0.0000      12.282922       334.2353 
 3444   0.0000      12.294155       334.5410 
 3445   0.0000      12.316751       335.1558 
 3446   0.0000      12.327456       335.4471 
 3447   0.0000      12.333204       335.6036 
 3448   0.0000      12.344270       335.9047 
 3449   0.0000      12.362815       336.4093 
 3450   0.0000      12.375813       336.7630 
 3451   0.0000      12.392875       337.2273 
 3452   0.0000      12.398576       337.3824 
 3453   0.0000      12.418677       337.9294 
 3454   0.0000      12.421418       338.0040 
 3455   0.0000      12.431585       338.2806 
 3456   0.0000      12.454704       338.9097 
 3457   0.0000      12.470223       339.3320 
 3458   0.0000      12.499251       340.1219 
 3459   0.0000      12.521957       340.7398 
 3460   0.0000      12.548150       341.4525 
 3461   0.0000      12.558674       341.7389 
 3462   0.0000      12.577707       342.2568 
 3463   0.0000      12.587690       342.5285 
 3464   0.0000      12.616920       343.3238 
 3465   0.0000      12.630236       343.6862 
 3466   0.0000      12.635110       343.8188 
 3467   0.0000      12.704047       345.6947 
 3468   0.0000      12.743680       346.7732 
 3469   0.0000      12.750710       346.9645 
 3470   0.0000      12.765800       347.3751 
 3471   0.0000      12.769919       347.4872 
 3472   0.0000      12.782944       347.8416 
 3473   0.0000      12.788536       347.9937 
 3474   0.0000      12.867204       350.1344 
 3475   0.0000      12.908998       351.2717 
 3476   0.0000      12.924176       351.6847 
 3477   0.0000      12.937025       352.0343 
 3478   0.0000      12.946793       352.3001 
 3479   0.0000      12.972159       352.9904 
 3480   0.0000      13.054464       355.2300 
 3481   0.0000      13.107826       356.6821 
 3482   0.0000      13.132622       357.3568 
 3483   0.0000      13.148726       357.7950 
 3484   0.0000      13.155898       357.9902 
 3485   0.0000      13.184642       358.7723 
 3486   0.0000      13.200817       359.2125 
 3487   0.0000      13.296624       361.8195 
 3488   0.0000      13.308954       362.1551 
 3489   0.0000      13.339717       362.9922 
 3490   0.0000      13.347110       363.1933 
 3491   0.0000      13.355768       363.4289 
 3492   0.0000      13.369231       363.7953 
 3493   0.0000      13.389489       364.3465 
 3494   0.0000      13.402100       364.6897 
 3495   0.0000      13.549571       368.7026 
 3496   0.0000      13.748424       374.1136 
 3497   0.0000      13.759597       374.4177 
 3498   0.0000      13.831721       376.3803 
 3499   0.0000      13.856601       377.0573 
 3500   0.0000      13.964221       379.9858 
 3501   0.0000      14.268549       388.2670 
 3502   0.0000      14.514814       394.9682 
 3503   0.0000      14.567425       396.3998 
 3504   0.0000      14.699979       400.0068 
 3505   0.0000      14.778711       402.1492 
 3506   0.0000      14.910641       405.7392 
 3507   0.0000      15.143634       412.0792 
 3508   0.0000      15.390118       418.7864 
 3509   0.0000      16.760474       456.0757 
 3510   0.0000      28.125332       765.3292 
 3511   0.0000      28.185017       766.9533 
 3512   0.0000      28.348148       771.3923 
 3513   0.0000      28.413159       773.1614 
 3514   0.0000      28.590596       777.9897 
 3515   0.0000      28.603029       778.3280 
 3516   0.0000      28.732887       781.8616 
 3517   0.0000      28.744805       782.1859 
 3518   0.0000      28.757499       782.5313 
 3519   0.0000      28.769326       782.8532 
 3520   0.0000      28.778561       783.1044 
 3521   0.0000      28.782261       783.2051 
 3522   0.0000      28.808020       783.9061 
 3523   0.0000      28.849742       785.0414 
 3524   0.0000      28.881178       785.8968 
 3525   0.0000      29.075076       791.1730 
 3526   0.0000      29.107720       792.0613 
 3527   0.0000      29.126780       792.5800 
 3528   0.0000      29.148814       793.1795 
 3529   0.0000      29.152932       793.2916 
 3530   0.0000      29.174785       793.8863 
 3531   0.0000      29.236002       795.5521 
 3532   0.0000      29.242242       795.7219 
 3533   0.0000      29.252698       796.0064 
 3534   0.0000      29.258940       796.1762 
 3535   0.0000      29.298746       797.2594 
 3536   0.0000      29.388842       799.7111 
 3537   0.0000      29.415197       800.4282 
 3538   0.0000      29.425579       800.7107 
 3539   0.0000      29.443921       801.2098 
 3540   0.0000      29.457134       801.5694 
 3541   0.0000      29.499609       802.7252 
 3542   0.0000      29.564759       804.4980 
 3543   0.0000      29.573325       804.7311 
 3544   0.0000      29.588172       805.1351 
 3545   0.0000      29.597662       805.3933 
 3546   0.0000      38.307065      1042.3882 
 3547   0.0000      38.657715      1051.9299 
 3548   0.0000      48.591509      1322.2422 
 3549   0.0000      48.635133      1323.4293 
 3550   0.0000      48.868704      1329.7850 
 3551   0.0000      48.885367      1330.2385 
 3552   0.0000     148.954271      4053.2518 
 3553   0.0000     149.022939      4055.1203 
 3554   0.0000     149.190315      4059.6748 
 3555   0.0000     149.263725      4061.6724 
 3556   0.0000     149.395821      4065.2670 
 3557   0.0000     149.419606      4065.9142 
 3558   0.0000     149.536908      4069.1061 
 3559   0.0000     149.543150      4069.2760 
 3560   0.0000     149.568493      4069.9656 
 3561   0.0000     149.568795      4069.9738 
 3562   0.0000     149.598692      4070.7874 
 3563   0.0000     149.610516      4071.1091 
 3564   0.0000     149.627673      4071.5760 
 3565   0.0000     149.681238      4073.0335 
 3566   0.0000     149.693367      4073.3636 
 3567   0.0000     149.873212      4078.2574 
 3568   0.0000     149.919501      4079.5170 
 3569   0.0000     149.923936      4079.6377 
 3570   0.0000     149.928437      4079.7602 
 3571   0.0000     149.957741      4080.5576 
 3572   0.0000     149.987443      4081.3658 
 3573   0.0000     150.012159      4082.0384 
 3574   0.0000     150.027668      4082.4604 
 3575   0.0000     150.035951      4082.6858 
 3576   0.0000     150.047512      4083.0004 
 3577   0.0000     150.159667      4086.0523 
 3578   0.0000     150.261624      4088.8267 
 3579   0.0000     150.266987      4088.9726 
 3580   0.0000     150.286136      4089.4937 
 3581   0.0000     150.294816      4089.7299 
 3582   0.0000     150.305407      4090.0181 
 3583   0.0000     150.346174      4091.1274 
 3584   0.0000     150.371394      4091.8137 
 3585   0.0000     150.379841      4092.0435 
 3586   0.0000     150.399230      4092.5711 
 3587   0.0000     150.405125      4092.7315 
 3588   0.0000     199.726756      5434.8413 
 3589   0.0000     200.106578      5445.1768 
 3590   0.0000     256.018034      6966.6049 
 3591   0.0000     256.072440      6968.0853 
 3592   0.0000     256.325712      6974.9772 
 3593   0.0000     256.366197      6976.0789 

                    ********************************
                    * MULLIKEN POPULATION ANALYSIS *
                    ********************************

-----------------------
MULLIKEN ATOMIC CHARGES
-----------------------
   0 O :   -0.389031
   1 O :   -0.443388
   2 N :   -0.384868
   3 N :   -0.472116
   4 C :    0.203037
   5 C :    0.606914
   6 H :   -0.066627
   7 C :    0.060358
   8 C :   -0.206255
   9 H :    0.117439
  10 C :   -0.131200
  11 H :    0.145084
  12 C :   -0.118075
  13 H :    0.136976
  14 C :   -0.136595
  15 H :    0.140521
  16 C :   -0.163400
  17 H :    0.118286
  18 C :    0.079045
  19 C :   -0.256940
  20 H :    0.081585
  21 H :    0.119575
  22 H :    0.108103
  23 C :   -0.266234
  24 H :    0.116567
  25 H :    0.122901
  26 H :    0.087168
  27 C :   -0.284635
  28 H :    0.106459
  29 H :    0.107205
  30 H :    0.095497
  31 C :    0.104726
  32 C :    0.011315
  33 C :   -0.094234
  34 H :    0.089075
  35 C :   -0.226006
  36 H :    0.159600
  37 C :   -0.159481
  38 H :    0.144330
  39 C :   -0.105994
  40 H :    0.049583
  41 C :   -0.112928
  42 C :   -0.180004
  43 H :    0.019218
  44 H :    0.089740
  45 H :    0.097003
  46 C :   -0.240530
  47 H :    0.100482
  48 H :    0.098269
  49 H :    0.106037
  50 C :   -0.243183
  51 H :    0.079957
  52 H :    0.115395
  53 H :    0.090797
  54 C :    0.425314
  55 C :    0.068381
  56 C :   -0.127553
  57 H :    0.119426
  58 C :   -0.127733
  59 H :    0.153788
  60 C :   -0.085177
  61 H :    0.148267
  62 C :   -0.135352
  63 H :    0.146204
  64 C :   -0.083338
  65 H :    0.135363
  66 H :    0.178848
  67 O :   -0.509457
  68 C :    0.435873
  69 C :    0.040296
  70 C :   -0.080947
  71 H :    0.096443
  72 C :   -0.125518
  73 H :    0.142248
  74 C :   -0.087876
  75 H :    0.145346
  76 C :   -0.127391
  77 H :    0.143927
  78 C :   -0.118564
  79 H :    0.122272
  80 O :   -0.379887
  81 H :    0.260271
Sum of atomic charges:    0.0000000

--------------------------------
MULLIKEN REDUCED ORBITAL CHARGES
--------------------------------
  0 O s       :     3.856923  s :     3.856923
      pz      :     1.412498  p :     4.484038
      px      :     1.573755
      py      :     1.497786
      dz2     :     0.010960  d :     0.042654
      dxz     :     0.008594
      dyz     :     0.007069
      dx2y2   :     0.007103
      dxy     :     0.008929
      f0      :     0.000865  f :     0.005164
      f+1     :     0.000531
      f-1     :     0.001115
      f+2     :     0.000575
      f-2     :     0.000908
      f+3     :     0.000608
      f-3     :     0.000563
      g0      :     0.000025  g :     0.000251
      g+1     :     0.000028
      g-1     :     0.000056
      g+2     :     0.000016
      g-2     :     0.000030
      g+3     :     0.000025
      g-3     :     0.000029
      g+4     :     0.000024
      g-4     :     0.000019
  1 O s       :     3.811593  s :     3.811593
      pz      :     1.646176  p :     4.594804
      px      :     1.415189
      py      :     1.533439
      dz2     :     0.005505  d :     0.032888
      dxz     :     0.007197
      dyz     :     0.005448
      dx2y2   :     0.007872
      dxy     :     0.006865
      f0      :     0.000372  f :     0.003906
      f+1     :     0.000701
      f-1     :     0.000275
      f+2     :     0.000807
      f-2     :     0.000759
      f+3     :     0.000605
      f-3     :     0.000388
      g0      :     0.000015  g :     0.000196
      g+1     :     0.000021
      g-1     :     0.000007
      g+2     :     0.000011
      g-2     :     0.000027
      g+3     :     0.000038
      g-3     :     0.000041
      g+4     :     0.000019
      g-4     :     0.000018
  2 N s       :     3.680794  s :     3.680794
      pz      :     1.344060  p :     3.630034
      px      :     1.065656
      py      :     1.220319
      dz2     :     0.014690  d :     0.065357
      dxz     :     0.012677
      dyz     :     0.013529
      dx2y2   :     0.012289
      dxy     :     0.012172
      f0      :     0.001361  f :     0.008135
      f+1     :     0.000972
      f-1     :     0.000906
      f+2     :     0.000924
      f-2     :     0.001604
      f+3     :     0.001149
      f-3     :     0.001221
      g0      :     0.000059  g :     0.000547
      g+1     :     0.000108
      g-1     :     0.000034
      g+2     :     0.000080
      g-2     :     0.000106
      g+3     :     0.000041
      g-3     :     0.000033
      g+4     :     0.000054
      g-4     :     0.000034
  3 N s       :     3.642432  s :     3.642432
      pz      :     1.105345  p :     3.764256
      px      :     1.182707
      py      :     1.476205
      dz2     :     0.011342  d :     0.056557
      dxz     :     0.015032
      dyz     :     0.012055
      dx2y2   :     0.007674
      dxy     :     0.010454
      f0      :     0.001197  f :     0.008359
      f+1     :     0.001672
      f-1     :     0.001269
      f+2     :     0.000994
      f-2     :     0.001345
      f+3     :     0.000952
      f-3     :     0.000929
      g0      :     0.000061  g :     0.000512
      g+1     :     0.000056
      g-1     :     0.000090
      g+2     :     0.000067
      g-2     :     0.000045
      g+3     :     0.000059
      g-3     :     0.000070
      g+4     :     0.000032
      g-4     :     0.000032
  4 C s       :     3.242584  s :     3.242584
      pz      :     0.634759  p :     2.335261
      px      :     0.871589
      py      :     0.828914
      dz2     :     0.061975  d :     0.185616
      dxz     :     0.036739
      dyz     :     0.028769
      dx2y2   :     0.029283
      dxy     :     0.028851
      f0      :     0.008405  f :     0.030235
      f+1     :     0.004720
      f-1     :     0.003543
      f+2     :     0.002778
      f-2     :     0.006475
      f+3     :     0.002512
      f-3     :     0.001802
      g0      :     0.000525  g :     0.003267
      g+1     :     0.000499
      g-1     :     0.000492
      g+2     :     0.000474
      g-2     :     0.000588
      g+3     :     0.000211
      g-3     :     0.000224
      g+4     :     0.000143
      g-4     :     0.000111
  5 C s       :     3.214257  s :     3.214257
      pz      :     0.608459  p :     2.054785
      px      :     0.754967
      py      :     0.691358
      dz2     :     0.024648  d :     0.101861
      dxz     :     0.026143
      dyz     :     0.026800
      dx2y2   :     0.014983
      dxy     :     0.009286
      f0      :     0.005513  f :     0.020418
      f+1     :     0.002388
      f-1     :     0.003422
      f+2     :     0.001880
      f-2     :     0.003229
      f+3     :     0.001973
      f-3     :     0.002012
      g0      :     0.000254  g :     0.001765
      g+1     :     0.000106
      g-1     :     0.000414
      g+2     :     0.000270
      g-2     :     0.000262
      g+3     :     0.000055
      g-3     :     0.000117
      g+4     :     0.000146
      g-4     :     0.000140
  6 H s       :     1.032154  s :     1.032154
      pz      :     0.012786  p :     0.028696
      px      :     0.010459
      py      :     0.005451
      dz2     :     0.000578  d :     0.005383
      dxz     :     0.001346
      dyz     :     0.000887
      dx2y2   :     0.001555
      dxy     :     0.001016
      f0      :     0.000044  f :     0.000394
      f+1     :     0.000046
      f-1     :     0.000029
      f+2     :     0.000018
      f-2     :     0.000081
      f+3     :     0.000145
      f-3     :     0.000030
  7 C s       :     3.274664  s :     3.274664
      pz      :     0.771156  p :     2.538613
      px      :     0.897293
      py      :     0.870164
      dz2     :     0.015897  d :     0.106490
      dxz     :     0.024509
      dyz     :     0.025262
      dx2y2   :     0.025659
      dxy     :     0.015163
      f0      :     0.005065  f :     0.018315
      f+1     :     0.000976
      f-1     :     0.002429
      f+2     :     0.001259
      f-2     :     0.004833
      f+3     :     0.001761
      f-3     :     0.001992
      g0      :     0.000178  g :     0.001560
      g+1     :     0.000189
      g-1     :     0.000219
      g+2     :     0.000256
      g-2     :     0.000230
      g+3     :     0.000118
      g-3     :     0.000101
      g+4     :     0.000108
      g-4     :     0.000162
  8 C s       :     3.294640  s :     3.294640
      pz      :     0.863442  p :     2.787739
      px      :     0.954502
      py      :     0.969795
      dz2     :     0.040639  d :     0.109171
      dxz     :     0.016761
      dyz     :     0.021490
      dx2y2   :     0.008101
      dxy     :     0.022179
      f0      :     0.003752  f :     0.013458
      f+1     :     0.001334
      f-1     :     0.001818
      f+2     :     0.001532
      f-2     :     0.003142
      f+3     :     0.000962
      f-3     :     0.000919
      g0      :     0.000147  g :     0.001247
      g+1     :     0.000186
      g-1     :     0.000205
      g+2     :     0.000240
      g-2     :     0.000212
      g+3     :     0.000097
      g-3     :     0.000093
      g+4     :     0.000057
      g-4     :     0.000010
  9 H s       :     0.857361  s :     0.857361
      pz      :     0.008738  p :     0.021855
      px      :     0.004441
      py      :     0.008676
      dz2     :     0.000134  d :     0.003048
      dxz     :     0.000726
      dyz     :     0.000840
      dx2y2   :     0.001114
      dxy     :     0.000233
      f0      :     0.000049  f :     0.000297
      f+1     :     0.000011
      f-1     :     0.000011
      f+2     :     0.000003
      f-2     :     0.000085
      f+3     :     0.000058
      f-3     :     0.000080
 10 C s       :     3.181020  s :     3.181020
      pz      :     0.948554  p :     2.808603
      px      :     0.941780
      py      :     0.918269
      dz2     :     0.025370  d :     0.127602
      dxz     :     0.038347
      dyz     :     0.024483
      dx2y2   :     0.025258
      dxy     :     0.014145
      f0      :     0.003102  f :     0.012704
      f+1     :     0.001426
      f-1     :     0.000762
      f+2     :     0.000826
      f-2     :     0.003303
      f+3     :     0.001515
      f-3     :     0.001770
      g0      :     0.000121  g :     0.001271
      g+1     :     0.000135
      g-1     :     0.000200
      g+2     :     0.000181
      g-2     :     0.000206
      g+3     :     0.000094
      g-3     :     0.000083
      g+4     :     0.000095
      g-4     :     0.000157
 11 H s       :     0.829398  s :     0.829398
      pz      :     0.006175  p :     0.022376
      px      :     0.007542
      py      :     0.008659
      dz2     :     0.000892  d :     0.002859
      dxz     :     0.000392
      dyz     :     0.000865
      dx2y2   :     0.000324
      dxy     :     0.000386
      f0      :     0.000090  f :     0.000284
      f+1     :     0.000020
      f-1     :     0.000051
      f+2     :     0.000043
      f-2     :     0.000059
      f+3     :     0.000012
      f-3     :     0.000009
 12 C s       :     3.189136  s :     3.189136
      pz      :     0.943949  p :     2.788921
      px      :     0.920366
      py      :     0.924606
      dz2     :     0.021014  d :     0.126303
      dxz     :     0.025667
      dyz     :     0.043791
      dx2y2   :     0.023448
      dxy     :     0.012384
      f0      :     0.003165  f :     0.012461
      f+1     :     0.000645
      f-1     :     0.001550
      f+2     :     0.000835
      f-2     :     0.003164
      f+3     :     0.001367
      f-3     :     0.001735
      g0      :     0.000142  g :     0.001253
      g+1     :     0.000188
      g-1     :     0.000142
      g+2     :     0.000184
      g-2     :     0.000202
      g+3     :     0.000079
      g-3     :     0.000071
      g+4     :     0.000096
      g-4     :     0.000150
 13 H s       :     0.836437  s :     0.836437
      pz      :     0.006763  p :     0.023374
      px      :     0.008687
      py      :     0.007924
      dz2     :     0.000953  d :     0.002928
      dxz     :     0.000777
      dyz     :     0.000369
      dx2y2   :     0.000388
      dxy     :     0.000441
      f0      :     0.000082  f :     0.000285
      f+1     :     0.000042
      f-1     :     0.000026
      f+2     :     0.000041
      f-2     :     0.000064
      f+3     :     0.000013
      f-3     :     0.000017
 14 C s       :     3.181087  s :     3.181087
      pz      :     0.905322  p :     2.814409
      px      :     0.949363
      py      :     0.959725
      dz2     :     0.051378  d :     0.127398
      dxz     :     0.021097
      dyz     :     0.021274
      dx2y2   :     0.007942
      dxy     :     0.025707
      f0      :     0.003372  f :     0.012428
      f+1     :     0.001069
      f-1     :     0.001469
      f+2     :     0.001509
      f-2     :     0.003023
      f+3     :     0.001050
      f-3     :     0.000937
      g0      :     0.000156  g :     0.001273
      g+1     :     0.000180
      g-1     :     0.000201
      g+2     :     0.000237
      g-2     :     0.000231
      g+3     :     0.000099
      g-3     :     0.000100
      g+4     :     0.000059
      g-4     :     0.000011
 15 H s       :     0.833443  s :     0.833443
      pz      :     0.007330  p :     0.022851
      px      :     0.008301
      py      :     0.007220
      dz2     :     0.000134  d :     0.002899
      dxz     :     0.000601
      dyz     :     0.000689
      dx2y2   :     0.001216
      dxy     :     0.000260
      f0      :     0.000043  f :     0.000285
      f+1     :     0.000012
      f-1     :     0.000012
      f+2     :     0.000004
      f-2     :     0.000078
      f+3     :     0.000057
      f-3     :     0.000081
 16 C s       :     3.216890  s :     3.216890
      pz      :     0.944137  p :     2.821503
      px      :     0.939592
      py      :     0.937774
      dz2     :     0.022323  d :     0.110815
      dxz     :     0.033787
      dyz     :     0.019476
      dx2y2   :     0.024043
      dxy     :     0.011187
      f0      :     0.003138  f :     0.012955
      f+1     :     0.001467
      f-1     :     0.000826
      f+2     :     0.000938
      f-2     :     0.003318
      f+3     :     0.001501
      f-3     :     0.001767
      g0      :     0.000120  g :     0.001237
      g+1     :     0.000121
      g-1     :     0.000200
      g+2     :     0.000171
      g-2     :     0.000206
      g+3     :     0.000093
      g-3     :     0.000077
      g+4     :     0.000095
      g-4     :     0.000154
 17 H s       :     0.850334  s :     0.850334
      pz      :     0.007062  p :     0.027574
      px      :     0.010487
      py      :     0.010025
      dz2     :     0.000947  d :     0.003493
      dxz     :     0.000648
      dyz     :     0.001046
      dx2y2   :     0.000393
      dxy     :     0.000459
      f0      :     0.000098  f :     0.000314
      f+1     :     0.000019
      f-1     :     0.000054
      f+2     :     0.000050
      f-2     :     0.000070
      f+3     :     0.000012
      f-3     :     0.000011
 18 C s       :     3.233902  s :     3.233902
      pz      :     0.907515  p :     2.518100
      px      :     0.779957
      py      :     0.830628
      dz2     :     0.031545  d :     0.142653
      dxz     :     0.035418
      dyz     :     0.020736
      dx2y2   :     0.031794
      dxy     :     0.023160
      f0      :     0.004445  f :     0.024326
      f+1     :     0.003616
      f-1     :     0.002785
      f+2     :     0.001725
      f-2     :     0.004136
      f+3     :     0.004398
      f-3     :     0.003221
      g0      :     0.000243  g :     0.001974
      g+1     :     0.000301
      g-1     :     0.000172
      g+2     :     0.000161
      g-2     :     0.000221
      g+3     :     0.000127
      g-3     :     0.000169
      g+4     :     0.000299
      g-4     :     0.000281
 19 C s       :     3.169587  s :     3.169587
      pz      :     1.012771  p :     3.013058
      px      :     1.028185
      py      :     0.972103
      dz2     :     0.014706  d :     0.067142
      dxz     :     0.011795
      dyz     :     0.011170
      dx2y2   :     0.010498
      dxy     :     0.018972
      f0      :     0.001243  f :     0.006406
      f+1     :     0.000467
      f-1     :     0.000941
      f+2     :     0.000552
      f-2     :     0.000372
      f+3     :     0.001382
      f-3     :     0.001448
      g0      :     0.000084  g :     0.000748
      g+1     :     0.000052
      g-1     :     0.000107
      g+2     :     0.000055
      g-2     :     0.000053
      g+3     :     0.000070
      g-3     :     0.000069
      g+4     :     0.000122
      g-4     :     0.000135
 20 H s       :     0.884642  s :     0.884642
      pz      :     0.008846  p :     0.029221
      px      :     0.011375
      py      :     0.009000
      dz2     :     0.000620  d :     0.004164
      dxz     :     0.001646
      dyz     :     0.001580
      dx2y2   :     0.000144
      dxy     :     0.000174
      f0      :     0.000058  f :     0.000388
      f+1     :     0.000143
      f-1     :     0.000124
      f+2     :     0.000031
      f-2     :     0.000028
      f+3     :     0.000003
      f-3     :     0.000001
 21 H s       :     0.849810  s :     0.849810
      pz      :     0.010079  p :     0.026265
      px      :     0.008159
      py      :     0.008027
      dz2     :     0.000519  d :     0.003957
      dxz     :     0.000765
      dyz     :     0.000612
      dx2y2   :     0.001536
      dxy     :     0.000525
      f0      :     0.000023  f :     0.000392
      f+1     :     0.000061
      f-1     :     0.000049
      f+2     :     0.000018
      f-2     :     0.000067
      f+3     :     0.000109
      f-3     :     0.000065
 22 H s       :     0.860099  s :     0.860099
      pz      :     0.010154  p :     0.027518
      px      :     0.009312
      py      :     0.008051
      dz2     :     0.001253  d :     0.003901
      dxz     :     0.000449
      dyz     :     0.000399
      dx2y2   :     0.000677
      dxy     :     0.001124
      f0      :     0.000025  f :     0.000379
      f+1     :     0.000136
      f-1     :     0.000011
      f+2     :     0.000020
      f-2     :     0.000061
      f+3     :     0.000063
      f-3     :     0.000063
 23 C s       :     3.156478  s :     3.156478
      pz      :     0.988686  p :     3.032366
      px      :     1.004591
      py      :     1.039089
      dz2     :     0.023667  d :     0.070146
      dxz     :     0.009756
      dyz     :     0.005430
      dx2y2   :     0.013201
      dxy     :     0.018093
      f0      :     0.001540  f :     0.006486
      f+1     :     0.001522
      f-1     :     0.000158
      f+2     :     0.000557
      f-2     :     0.000481
      f+3     :     0.001070
      f-3     :     0.001157
      g0      :     0.000139  g :     0.000757
      g+1     :     0.000122
      g-1     :     0.000024
      g+2     :     0.000079
      g-2     :     0.000077
      g+3     :     0.000065
      g-3     :     0.000089
      g+4     :     0.000060
      g-4     :     0.000103
 24 H s       :     0.852286  s :     0.852286
      pz      :     0.010106  p :     0.026867
      px      :     0.009003
      py      :     0.007758
      dz2     :     0.000359  d :     0.003899
      dxz     :     0.000212
      dyz     :     0.001239
      dx2y2   :     0.000675
      dxy     :     0.001413
      f0      :     0.000041  f :     0.000381
      f+1     :     0.000016
      f-1     :     0.000054
      f+2     :     0.000044
      f-2     :     0.000042
      f+3     :     0.000098
      f-3     :     0.000086
 25 H s       :     0.846038  s :     0.846038
      pz      :     0.009643  p :     0.026758
      px      :     0.007758
      py      :     0.009356
      dz2     :     0.000343  d :     0.003920
      dxz     :     0.001022
      dyz     :     0.000431
      dx2y2   :     0.001654
      dxy     :     0.000471
      f0      :     0.000045  f :     0.000384
      f+1     :     0.000041
      f-1     :     0.000023
      f+2     :     0.000020
      f-2     :     0.000069
      f+3     :     0.000135
      f-3     :     0.000052
 26 H s       :     0.878573  s :     0.878573
      pz      :     0.008414  p :     0.029828
      px      :     0.010537
      py      :     0.010877
      dz2     :     0.001108  d :     0.004046
      dxz     :     0.001005
      dyz     :     0.001555
      dx2y2   :     0.000178
      dxy     :     0.000199
      f0      :     0.000115  f :     0.000385
      f+1     :     0.000075
      f-1     :     0.000132
      f+2     :     0.000025
      f-2     :     0.000037
      f+3     :     0.000001
      f-3     :     0.000001
 27 C s       :     3.186985  s :     3.186985
      pz      :     0.962871  p :     3.021704
      px      :     1.023124
      py      :     1.035709
      dz2     :     0.016596  d :     0.068695
      dxz     :     0.015690
      dyz     :     0.011675
      dx2y2   :     0.009930
      dxy     :     0.014805
      f0      :     0.001697  f :     0.006485
      f+1     :     0.001783
      f-1     :     0.000644
      f+2     :     0.000250
      f-2     :     0.000792
      f+3     :     0.000412
      f-3     :     0.000907
      g0      :     0.000157  g :     0.000766
      g+1     :     0.000200
      g-1     :     0.000076
      g+2     :     0.000080
      g-2     :     0.000087
      g+3     :     0.000024
      g-3     :     0.000061
      g+4     :     0.000030
      g-4     :     0.000051
 28 H s       :     0.863082  s :     0.863082
      pz      :     0.008426  p :     0.026136
      px      :     0.008088
      py      :     0.009623
      dz2     :     0.000226  d :     0.003936
      dxz     :     0.001117
      dyz     :     0.000544
      dx2y2   :     0.001613
      dxy     :     0.000435
      f0      :     0.000052  f :     0.000386
      f+1     :     0.000028
      f-1     :     0.000021
      f+2     :     0.000020
      f-2     :     0.000081
      f+3     :     0.000138
      f-3     :     0.000047
 29 H s       :     0.862295  s :     0.862295
      pz      :     0.009027  p :     0.026233
      px      :     0.009246
      py      :     0.007960
      dz2     :     0.000312  d :     0.003886
      dxz     :     0.000251
      dyz     :     0.001353
      dx2y2   :     0.000615
      dxy     :     0.001354
      f0      :     0.000041  f :     0.000381
      f+1     :     0.000014
      f-1     :     0.000055
      f+2     :     0.000054
      f-2     :     0.000045
      f+3     :     0.000096
      f-3     :     0.000076
 30 H s       :     0.872637  s :     0.872637
      pz      :     0.007850  p :     0.027502
      px      :     0.008990
      py      :     0.010662
      dz2     :     0.001318  d :     0.003978
      dxz     :     0.000468
      dyz     :     0.000678
      dx2y2   :     0.000650
      dxy     :     0.000863
      f0      :     0.000055  f :     0.000386
      f+1     :     0.000099
      f-1     :     0.000024
      f+2     :     0.000055
      f-2     :     0.000074
      f+3     :     0.000055
      f-3     :     0.000024
 31 C s       :     3.316736  s :     3.316736
      pz      :     0.786012  p :     2.418566
      px      :     0.726455
      py      :     0.906099
      dz2     :     0.018661  d :     0.133788
      dxz     :     0.040840
      dyz     :     0.022960
      dx2y2   :     0.018516
      dxy     :     0.032811
      f0      :     0.001731  f :     0.024125
      f+1     :     0.008751
      f-1     :     0.002605
      f+2     :     0.001913
      f-2     :     0.003206
      f+3     :     0.002870
      f-3     :     0.003048
      g0      :     0.000320  g :     0.002060
      g+1     :     0.000354
      g-1     :     0.000173
      g+2     :     0.000206
      g-2     :     0.000112
      g+3     :     0.000259
      g-3     :     0.000288
      g+4     :     0.000190
      g-4     :     0.000157
 32 C s       :     3.317681  s :     3.317681
      pz      :     0.758562  p :     2.564146
      px      :     0.806237
      py      :     0.999347
      dz2     :     0.016099  d :     0.087239
      dxz     :     0.028897
      dyz     :     0.016316
      dx2y2   :     0.007698
      dxy     :     0.018230
      f0      :     0.002370  f :     0.018156
      f+1     :     0.005979
      f-1     :     0.001886
      f+2     :     0.002048
      f-2     :     0.002002
      f+3     :     0.001961
      f-3     :     0.001910
      g0      :     0.000289  g :     0.001462
      g+1     :     0.000262
      g-1     :     0.000176
      g+2     :     0.000179
      g-2     :     0.000070
      g+3     :     0.000159
      g-3     :     0.000134
      g+4     :     0.000112
      g-4     :     0.000081
 33 C s       :     3.256937  s :     3.256937
      pz      :     0.899698  p :     2.710935
      px      :     0.852686
      py      :     0.958552
      dz2     :     0.034261  d :     0.111334
      dxz     :     0.023940
      dyz     :     0.009531
      dx2y2   :     0.018065
      dxy     :     0.025537
      f0      :     0.001554  f :     0.013784
      f+1     :     0.004336
      f-1     :     0.000570
      f+2     :     0.001099
      f-2     :     0.002098
      f+3     :     0.002025
      f-3     :     0.002101
      g0      :     0.000172  g :     0.001244
      g+1     :     0.000218
      g-1     :     0.000050
      g+2     :     0.000159
      g-2     :     0.000066
      g+3     :     0.000185
      g-3     :     0.000195
      g+4     :     0.000111
      g-4     :     0.000091
 34 H s       :     0.877752  s :     0.877752
      pz      :     0.007535  p :     0.029276
      px      :     0.011529
      py      :     0.010213
      dz2     :     0.000555  d :     0.003582
      dxz     :     0.001673
      dyz     :     0.000980
      dx2y2   :     0.000173
      dxy     :     0.000200
      f0      :     0.000053  f :     0.000315
      f+1     :     0.000123
      f-1     :     0.000095
      f+2     :     0.000020
      f-2     :     0.000020
      f+3     :     0.000002
      f-3     :     0.000002
 35 C s       :     3.216848  s :     3.216848
      pz      :     0.896864  p :     2.870083
      px      :     0.953542
      py      :     1.019677
      dz2     :     0.034597  d :     0.125070
      dxz     :     0.048726
      dyz     :     0.018595
      dx2y2   :     0.009776
      dxy     :     0.013376
      f0      :     0.001192  f :     0.012756
      f+1     :     0.004674
      f-1     :     0.001882
      f+2     :     0.000982
      f-2     :     0.001483
      f+3     :     0.001142
      f-3     :     0.001400
      g0      :     0.000270  g :     0.001249
      g+1     :     0.000298
      g-1     :     0.000161
      g+2     :     0.000136
      g-2     :     0.000057
      g+3     :     0.000108
      g-3     :     0.000136
      g+4     :     0.000029
      g-4     :     0.000054
 36 H s       :     0.819143  s :     0.819143
      pz      :     0.006776  p :     0.018350
      px      :     0.004538
      py      :     0.007036
      dz2     :     0.000513  d :     0.002631
      dxz     :     0.000726
      dyz     :     0.000210
      dx2y2   :     0.000637
      dxy     :     0.000545
      f0      :     0.000012  f :     0.000276
      f+1     :     0.000078
      f-1     :     0.000008
      f+2     :     0.000036
      f-2     :     0.000034
      f+3     :     0.000061
      f-3     :     0.000048
 37 C s       :     3.221076  s :     3.221076
      pz      :     0.916005  p :     2.799774
      px      :     0.927727
      py      :     0.956042
      dz2     :     0.012583  d :     0.124641
      dxz     :     0.063536
      dyz     :     0.022589
      dx2y2   :     0.012540
      dxy     :     0.013393
      f0      :     0.001160  f :     0.012719
      f+1     :     0.004423
      f-1     :     0.002063
      f+2     :     0.001184
      f-2     :     0.000814
      f+3     :     0.001783
      f-3     :     0.001292
      g0      :     0.000278  g :     0.001271
      g+1     :     0.000250
      g-1     :     0.000184
      g+2     :     0.000128
      g-2     :     0.000059
      g+3     :     0.000117
      g-3     :     0.000093
      g+4     :     0.000099
      g-4     :     0.000062
 38 H s       :     0.832957  s :     0.832957
      pz      :     0.005697  p :     0.019794
      px      :     0.005304
      py      :     0.008794
      dz2     :     0.000833  d :     0.002643
      dxz     :     0.000368
      dyz     :     0.000418
      dx2y2   :     0.000424
      dxy     :     0.000599
      f0      :     0.000029  f :     0.000276
      f+1     :     0.000084
      f-1     :     0.000010
      f+2     :     0.000016
      f-2     :     0.000066
      f+3     :     0.000025
      f-3     :     0.000046
 39 C s       :     3.232690  s :     3.232690
      pz      :     0.890539  p :     2.768893
      px      :     0.842676
      py      :     1.035678
      dz2     :     0.034301  d :     0.089995
      dxz     :     0.008650
      dyz     :     0.006620
      dx2y2   :     0.016955
      dxy     :     0.023469
      f0      :     0.001237  f :     0.013200
      f+1     :     0.004161
      f-1     :     0.000705
      f+2     :     0.001111
      f-2     :     0.001926
      f+3     :     0.001953
      f-3     :     0.002106
      g0      :     0.000183  g :     0.001215
      g+1     :     0.000193
      g-1     :     0.000048
      g+2     :     0.000145
      g-2     :     0.000077
      g+3     :     0.000186
      g-3     :     0.000200
      g+4     :     0.000102
      g-4     :     0.000081
 40 H s       :     0.914885  s :     0.914885
      pz      :     0.008080  p :     0.031635
      px      :     0.010381
      py      :     0.013174
      dz2     :     0.000626  d :     0.003574
      dxz     :     0.001472
      dyz     :     0.001214
      dx2y2   :     0.000109
      dxy     :     0.000153
      f0      :     0.000057  f :     0.000323
      f+1     :     0.000121
      f-1     :     0.000115
      f+2     :     0.000015
      f-2     :     0.000012
      f+3     :     0.000001
      f-3     :     0.000001
 41 C s       :     3.271019  s :     3.271019
      pz      :     0.888527  p :     2.700217
      px      :     0.903735
      py      :     0.907954
      dz2     :     0.029961  d :     0.120794
      dxz     :     0.011306
      dyz     :     0.026138
      dx2y2   :     0.019627
      dxy     :     0.033762
      f0      :     0.002989  f :     0.019290
      f+1     :     0.003986
      f-1     :     0.001716
      f+2     :     0.002177
      f-2     :     0.002871
      f+3     :     0.002625
      f-3     :     0.002927
      g0      :     0.000187  g :     0.001608
      g+1     :     0.000206
      g-1     :     0.000168
      g+2     :     0.000176
      g-2     :     0.000169
      g+3     :     0.000159
      g-3     :     0.000146
      g+4     :     0.000191
      g-4     :     0.000205
 42 C s       :     3.206336  s :     3.206336
      pz      :     0.985243  p :     2.904781
      px      :     1.010080
      py      :     0.909459
      dz2     :     0.005675  d :     0.061578
      dxz     :     0.015920
      dyz     :     0.012441
      dx2y2   :     0.011340
      dxy     :     0.016202
      f0      :     0.001011  f :     0.006588
      f+1     :     0.000524
      f-1     :     0.000479
      f+2     :     0.001035
      f-2     :     0.001214
      f+3     :     0.001157
      f-3     :     0.001168
      g0      :     0.000047  g :     0.000721
      g+1     :     0.000034
      g-1     :     0.000106
      g+2     :     0.000071
      g-2     :     0.000066
      g+3     :     0.000109
      g-3     :     0.000046
      g+4     :     0.000104
      g-4     :     0.000138
 43 H s       :     0.936297  s :     0.936297
      pz      :     0.014756  p :     0.039602
      px      :     0.012255
      py      :     0.012591
      dz2     :     0.001055  d :     0.004482
      dxz     :     0.001258
      dyz     :     0.001013
      dx2y2   :     0.000631
      dxy     :     0.000525
      f0      :     0.000094  f :     0.000401
      f+1     :     0.000076
      f-1     :     0.000049
      f+2     :     0.000092
      f-2     :     0.000064
      f+3     :     0.000017
      f-3     :     0.000010
 44 H s       :     0.880226  s :     0.880226
      pz      :     0.008671  p :     0.025625
      px      :     0.008105
      py      :     0.008849
      dz2     :     0.001242  d :     0.004015
      dxz     :     0.000477
      dyz     :     0.000672
      dx2y2   :     0.000596
      dxy     :     0.001027
      f0      :     0.000052  f :     0.000395
      f+1     :     0.000121
      f-1     :     0.000010
      f+2     :     0.000025
      f-2     :     0.000089
      f+3     :     0.000034
      f-3     :     0.000064
 45 H s       :     0.869437  s :     0.869437
      pz      :     0.011366  p :     0.029162
      px      :     0.011247
      py      :     0.006549
      dz2     :     0.000784  d :     0.004009
      dxz     :     0.000869
      dyz     :     0.000591
      dx2y2   :     0.001247
      dxy     :     0.000518
      f0      :     0.000010  f :     0.000389
      f+1     :     0.000093
      f-1     :     0.000048
      f+2     :     0.000047
      f-2     :     0.000048
      f+3     :     0.000087
      f-3     :     0.000055
 46 C s       :     3.144245  s :     3.144245
      pz      :     0.963454  p :     3.016437
      px      :     1.041183
      py      :     1.011800
      dz2     :     0.013380  d :     0.072398
      dxz     :     0.019822
      dyz     :     0.012090
      dx2y2   :     0.014727
      dxy     :     0.012379
      f0      :     0.001578  f :     0.006684
      f+1     :     0.001432
      f-1     :     0.000975
      f+2     :     0.000964
      f-2     :     0.000556
      f+3     :     0.000798
      f-3     :     0.000382
      g0      :     0.000140  g :     0.000767
      g+1     :     0.000123
      g-1     :     0.000138
      g+2     :     0.000107
      g-2     :     0.000085
      g+3     :     0.000062
      g-3     :     0.000042
      g+4     :     0.000020
      g-4     :     0.000050
 47 H s       :     0.870803  s :     0.870803
      pz      :     0.006456  p :     0.024430
      px      :     0.009424
      py      :     0.008550
      dz2     :     0.000707  d :     0.003893
      dxz     :     0.000813
      dyz     :     0.000474
      dx2y2   :     0.001482
      dxy     :     0.000417
      f0      :     0.000013  f :     0.000392
      f+1     :     0.000086
      f-1     :     0.000043
      f+2     :     0.000066
      f-2     :     0.000046
      f+3     :     0.000079
      f-3     :     0.000059
 48 H s       :     0.870261  s :     0.870261
      pz      :     0.007614  p :     0.026984
      px      :     0.008763
      py      :     0.010606
      dz2     :     0.001121  d :     0.004092
      dxz     :     0.000796
      dyz     :     0.000533
      dx2y2   :     0.000436
      dxy     :     0.001205
      f0      :     0.000029  f :     0.000394
      f+1     :     0.000145
      f-1     :     0.000005
      f+2     :     0.000025
      f-2     :     0.000098
      f+3     :     0.000019
      f-3     :     0.000073
 49 H s       :     0.865085  s :     0.865085
      pz      :     0.008814  p :     0.024598
      px      :     0.010618
      py      :     0.005165
      dz2     :     0.000158  d :     0.003889
      dxz     :     0.000269
      dyz     :     0.001359
      dx2y2   :     0.000901
      dxy     :     0.001202
      f0      :     0.000061  f :     0.000391
      f+1     :     0.000014
      f-1     :     0.000020
      f+2     :     0.000053
      f-2     :     0.000044
      f+3     :     0.000071
      f-3     :     0.000127
 50 C s       :     3.156515  s :     3.156515
      pz      :     1.009904  p :     3.006424
      px      :     0.980834
      py      :     1.015686
      dz2     :     0.015143  d :     0.072892
      dxz     :     0.020766
      dyz     :     0.006216
      dx2y2   :     0.019619
      dxy     :     0.011150
      f0      :     0.000518  f :     0.006609
      f+1     :     0.001668
      f-1     :     0.000648
      f+2     :     0.000750
      f-2     :     0.000705
      f+3     :     0.001293
      f-3     :     0.001027
      g0      :     0.000057  g :     0.000743
      g+1     :     0.000101
      g-1     :     0.000044
      g+2     :     0.000078
      g-2     :     0.000078
      g+3     :     0.000070
      g-3     :     0.000087
      g+4     :     0.000114
      g-4     :     0.000114
 51 H s       :     0.883487  s :     0.883487
      pz      :     0.010710  p :     0.031960
      px      :     0.010347
      py      :     0.010903
      dz2     :     0.001022  d :     0.004206
      dxz     :     0.001406
      dyz     :     0.001013
      dx2y2   :     0.000370
      dxy     :     0.000396
      f0      :     0.000134  f :     0.000389
      f+1     :     0.000070
      f-1     :     0.000044
      f+2     :     0.000062
      f-2     :     0.000060
      f+3     :     0.000013
      f-3     :     0.000006
 52 H s       :     0.852877  s :     0.852877
      pz      :     0.011508  p :     0.027392
      px      :     0.009187
      py      :     0.006697
      dz2     :     0.000137  d :     0.003951
      dxz     :     0.000317
      dyz     :     0.001586
      dx2y2   :     0.000927
      dxy     :     0.000984
      f0      :     0.000066  f :     0.000384
      f+1     :     0.000004
      f-1     :     0.000018
      f+2     :     0.000068
      f-2     :     0.000060
      f+3     :     0.000056
      f-3     :     0.000111
 53 H s       :     0.877619  s :     0.877619
      pz      :     0.009851  p :     0.027157
      px      :     0.007381
      py      :     0.009925
      dz2     :     0.001223  d :     0.004033
      dxz     :     0.000514
      dyz     :     0.000695
      dx2y2   :     0.000637
      dxy     :     0.000964
      f0      :     0.000072  f :     0.000394
      f+1     :     0.000085
      f-1     :     0.000010
      f+2     :     0.000035
      f-2     :     0.000103
      f+3     :     0.000032
      f-3     :     0.000057
 54 C s       :     3.131962  s :     3.131962
      pz      :     0.829672  p :     2.141209
      px      :     0.644860
      py      :     0.666677
      dz2     :     0.057040  d :     0.260797
      dxz     :     0.055544
      dyz     :     0.042146
      dx2y2   :     0.061173
      dxy     :     0.044895
      f0      :     0.003232  f :     0.036301
      f+1     :     0.009216
      f-1     :     0.005945
      f+2     :     0.005041
      f-2     :     0.004577
      f+3     :     0.004689
      f-3     :     0.003600
      g0      :     0.000523  g :     0.004417
      g+1     :     0.000593
      g-1     :     0.000379
      g+2     :     0.000215
      g-2     :     0.000632
      g+3     :     0.000720
      g-3     :     0.000538
      g+4     :     0.000389
      g-4     :     0.000428
 55 C s       :     3.232699  s :     3.232699
      pz      :     0.711012  p :     2.570977
      px      :     0.950092
      py      :     0.909873
      dz2     :     0.030647  d :     0.108845
      dxz     :     0.014118
      dyz     :     0.018438
      dx2y2   :     0.027892
      dxy     :     0.017749
      f0      :     0.001759  f :     0.017560
      f+1     :     0.003612
      f-1     :     0.004367
      f+2     :     0.002588
      f-2     :     0.001517
      f+3     :     0.001550
      f-3     :     0.002166
      g0      :     0.000277  g :     0.001538
      g+1     :     0.000159
      g-1     :     0.000215
      g+2     :     0.000051
      g-2     :     0.000222
      g+3     :     0.000212
      g-3     :     0.000206
      g+4     :     0.000097
      g-4     :     0.000099
 56 C s       :     3.290316  s :     3.290316
      pz      :     0.896832  p :     2.718753
      px      :     0.912138
      py      :     0.909783
      dz2     :     0.027571  d :     0.103874
      dxz     :     0.026369
      dyz     :     0.026498
      dx2y2   :     0.013203
      dxy     :     0.010234
      f0      :     0.001570  f :     0.013355
      f+1     :     0.003414
      f-1     :     0.003007
      f+2     :     0.001855
      f-2     :     0.001169
      f+3     :     0.001451
      f-3     :     0.000888
      g0      :     0.000266  g :     0.001254
      g+1     :     0.000207
      g-1     :     0.000205
      g+2     :     0.000057
      g-2     :     0.000160
      g+3     :     0.000150
      g-3     :     0.000109
      g+4     :     0.000032
      g-4     :     0.000067
 57 H s       :     0.849309  s :     0.849309
      pz      :     0.008841  p :     0.027589
      px      :     0.008717
      py      :     0.010031
      dz2     :     0.000897  d :     0.003370
      dxz     :     0.000379
      dyz     :     0.000553
      dx2y2   :     0.000943
      dxy     :     0.000598
      f0      :     0.000007  f :     0.000306
      f+1     :     0.000034
      f-1     :     0.000077
      f+2     :     0.000041
      f-2     :     0.000028
      f+3     :     0.000031
      f-3     :     0.000088
 58 C s       :     3.173452  s :     3.173452
      pz      :     0.921634  p :     2.817181
      px      :     0.957472
      py      :     0.938075
      dz2     :     0.020375  d :     0.123302
      dxz     :     0.032715
      dyz     :     0.045728
      dx2y2   :     0.013635
      dxy     :     0.010850
      f0      :     0.001199  f :     0.012526
      f+1     :     0.002872
      f-1     :     0.003176
      f+2     :     0.001059
      f-2     :     0.001434
      f+3     :     0.000950
      f-3     :     0.001835
      g0      :     0.000289  g :     0.001271
      g+1     :     0.000173
      g-1     :     0.000230
      g+2     :     0.000051
      g-2     :     0.000150
      g+3     :     0.000111
      g-3     :     0.000126
      g+4     :     0.000070
      g-4     :     0.000071
 59 H s       :     0.820286  s :     0.820286
      pz      :     0.006425  p :     0.022806
      px      :     0.008056
      py      :     0.008325
      dz2     :     0.000820  d :     0.002838
      dxz     :     0.000369
      dyz     :     0.000401
      dx2y2   :     0.000853
      dxy     :     0.000396
      f0      :     0.000018  f :     0.000282
      f+1     :     0.000056
      f-1     :     0.000045
      f+2     :     0.000066
      f-2     :     0.000013
      f+3     :     0.000049
      f-3     :     0.000035
 60 C s       :     3.204368  s :     3.204368
      pz      :     0.949824  p :     2.744234
      px      :     0.897464
      py      :     0.896945
      dz2     :     0.046152  d :     0.122949
      dxz     :     0.011636
      dyz     :     0.017221
      dx2y2   :     0.024016
      dxy     :     0.023924
      f0      :     0.000871  f :     0.012361
      f+1     :     0.002249
      f-1     :     0.002786
      f+2     :     0.002047
      f-2     :     0.000947
      f+3     :     0.001452
      f-3     :     0.002010
      g0      :     0.000180  g :     0.001266
      g+1     :     0.000116
      g-1     :     0.000161
      g+2     :     0.000038
      g-2     :     0.000189
      g+3     :     0.000200
      g-3     :     0.000203
      g+4     :     0.000087
      g-4     :     0.000093
 61 H s       :     0.826016  s :     0.826016
      pz      :     0.006074  p :     0.022616
      px      :     0.008559
      py      :     0.007983
      dz2     :     0.000441  d :     0.002824
      dxz     :     0.001112
      dyz     :     0.001043
      dx2y2   :     0.000122
      dxy     :     0.000106
      f0      :     0.000056  f :     0.000276
      f+1     :     0.000096
      f-1     :     0.000081
      f+2     :     0.000020
      f-2     :     0.000023
      f+3     :     0.000001
      f-3     :     0.000001
 62 C s       :     3.204911  s :     3.204911
      pz      :     0.899979  p :     2.794921
      px      :     0.936345
      py      :     0.958597
      dz2     :     0.029090  d :     0.121729
      dxz     :     0.035034
      dyz     :     0.032252
      dx2y2   :     0.013994
      dxy     :     0.011359
      f0      :     0.001327  f :     0.012521
      f+1     :     0.003158
      f-1     :     0.002880
      f+2     :     0.001554
      f-2     :     0.001114
      f+3     :     0.001487
      f-3     :     0.001001
      g0      :     0.000271  g :     0.001269
      g+1     :     0.000213
      g-1     :     0.000210
      g+2     :     0.000055
      g-2     :     0.000159
      g+3     :     0.000153
      g-3     :     0.000109
      g+4     :     0.000035
      g-4     :     0.000064
 63 H s       :     0.827295  s :     0.827295
      pz      :     0.006877  p :     0.023344
      px      :     0.008770
      py      :     0.007697
      dz2     :     0.000602  d :     0.002875
      dxz     :     0.000379
      dyz     :     0.000529
      dx2y2   :     0.000922
      dxy     :     0.000442
      f0      :     0.000009  f :     0.000281
      f+1     :     0.000028
      f-1     :     0.000066
      f+2     :     0.000041
      f-2     :     0.000031
      f+3     :     0.000021
      f-3     :     0.000086
 64 C s       :     3.218937  s :     3.218937
      pz      :     0.897043  p :     2.750111
      px      :     0.933812
      py      :     0.919256
      dz2     :     0.018811  d :     0.100297
      dxz     :     0.028581
      dyz     :     0.030627
      dx2y2   :     0.013312
      dxy     :     0.008967
      f0      :     0.001413  f :     0.012740
      f+1     :     0.002917
      f-1     :     0.003228
      f+2     :     0.001298
      f-2     :     0.001339
      f+3     :     0.000804
      f-3     :     0.001741
      g0      :     0.000277  g :     0.001252
      g+1     :     0.000167
      g-1     :     0.000223
      g+2     :     0.000051
      g-2     :     0.000148
      g+3     :     0.000111
      g-3     :     0.000135
      g+4     :     0.000066
      g-4     :     0.000074
 65 H s       :     0.834003  s :     0.834003
      pz      :     0.008964  p :     0.027021
      px      :     0.009283
      py      :     0.008774
      dz2     :     0.001014  d :     0.003310
      dxz     :     0.000369
      dyz     :     0.000490
      dx2y2   :     0.000898
      dxy     :     0.000540
      f0      :     0.000020  f :     0.000303
      f+1     :     0.000059
      f-1     :     0.000047
      f+2     :     0.000068
      f-2     :     0.000016
      f+3     :     0.000055
      f-3     :     0.000038
 66 H s       :     0.722113  s :     0.722113
      pz      :     0.016531  p :     0.087408
      px      :     0.036337
      py      :     0.034539
      dz2     :     0.002879  d :     0.010711
      dxz     :     0.001207
      dyz     :     0.002174
      dx2y2   :     0.002581
      dxy     :     0.001870
      f0      :     0.000075  f :     0.000920
      f+1     :     0.000204
      f-1     :     0.000062
      f+2     :     0.000199
      f-2     :     0.000142
      f+3     :     0.000172
      f-3     :     0.000067
 67 O s       :     3.831192  s :     3.831192
      pz      :     1.767785  p :     4.641321
      px      :     1.396942
      py      :     1.476594
      dz2     :     0.004419  d :     0.033148
      dxz     :     0.008864
      dyz     :     0.001913
      dx2y2   :     0.007755
      dxy     :     0.010198
      f0      :     0.000364  f :     0.003599
      f+1     :     0.000708
      f-1     :     0.000059
      f+2     :     0.000624
      f-2     :     0.000450
      f+3     :     0.000587
      f-3     :     0.000807
      g0      :     0.000012  g :     0.000196
      g+1     :     0.000029
      g-1     :     0.000003
      g+2     :     0.000020
      g-2     :     0.000002
      g+3     :     0.000034
      g-3     :     0.000028
      g+4     :     0.000034
      g-4     :     0.000035
 68 C s       :     3.085892  s :     3.085892
      pz      :     0.666487  p :     2.190521
      px      :     0.809266
      py      :     0.714768
      dz2     :     0.053492  d :     0.250796
      dxz     :     0.071496
      dyz     :     0.048272
      dx2y2   :     0.028597
      dxy     :     0.048941
      f0      :     0.005145  f :     0.032560
      f+1     :     0.009910
      f-1     :     0.005135
      f+2     :     0.003259
      f-2     :     0.002349
      f+3     :     0.002665
      f-3     :     0.004098
      g0      :     0.000903  g :     0.004357
      g+1     :     0.000763
      g-1     :     0.000484
      g+2     :     0.000545
      g-2     :     0.000209
      g+3     :     0.000384
      g-3     :     0.000410
      g+4     :     0.000292
      g-4     :     0.000368
 69 C s       :     3.233524  s :     3.233524
      pz      :     0.829421  p :     2.599042
      px      :     0.806893
      py      :     0.962728
      dz2     :     0.019856  d :     0.108543
      dxz     :     0.042263
      dyz     :     0.020342
      dx2y2   :     0.009907
      dxy     :     0.016174
      f0      :     0.001622  f :     0.017069
      f+1     :     0.006264
      f-1     :     0.002530
      f+2     :     0.001575
      f-2     :     0.001021
      f+3     :     0.001838
      f-3     :     0.002220
      g0      :     0.000324  g :     0.001526
      g+1     :     0.000306
      g-1     :     0.000191
      g+2     :     0.000149
      g-2     :     0.000060
      g+3     :     0.000164
      g-3     :     0.000171
      g+4     :     0.000079
      g-4     :     0.000080
 70 C s       :     3.259221  s :     3.259221
      pz      :     0.880997  p :     2.714762
      px      :     0.924470
      py      :     0.909295
      dz2     :     0.018968  d :     0.092861
      dxz     :     0.031740
      dyz     :     0.022668
      dx2y2   :     0.010350
      dxy     :     0.009134
      f0      :     0.001266  f :     0.012854
      f+1     :     0.004392
      f-1     :     0.002539
      f+2     :     0.001346
      f-2     :     0.000963
      f+3     :     0.001251
      f-3     :     0.001097
      g0      :     0.000280  g :     0.001249
      g+1     :     0.000286
      g-1     :     0.000189
      g+2     :     0.000093
      g-2     :     0.000081
      g+3     :     0.000130
      g-3     :     0.000111
      g+4     :     0.000048
      g-4     :     0.000032
 71 H s       :     0.871680  s :     0.871680
      pz      :     0.009590  p :     0.028160
      px      :     0.008857
      py      :     0.009712
      dz2     :     0.000577  d :     0.003411
      dxz     :     0.001136
      dyz     :     0.000275
      dx2y2   :     0.000422
      dxy     :     0.001001
      f0      :     0.000013  f :     0.000305
      f+1     :     0.000094
      f-1     :     0.000005
      f+2     :     0.000038
      f-2     :     0.000044
      f+3     :     0.000042
      f-3     :     0.000068
 72 C s       :     3.190779  s :     3.190779
      pz      :     0.967127  p :     2.801526
      px      :     0.886475
      py      :     0.947923
      dz2     :     0.049900  d :     0.119407
      dxz     :     0.021159
      dyz     :     0.007302
      dx2y2   :     0.019500
      dxy     :     0.021546
      f0      :     0.001299  f :     0.012532
      f+1     :     0.004195
      f-1     :     0.000693
      f+2     :     0.001367
      f-2     :     0.001456
      f+3     :     0.001629
      f-3     :     0.001893
      g0      :     0.000208  g :     0.001275
      g+1     :     0.000229
      g-1     :     0.000039
      g+2     :     0.000161
      g-2     :     0.000077
      g+3     :     0.000204
      g-3     :     0.000200
      g+4     :     0.000079
      g-4     :     0.000077
 73 H s       :     0.831976  s :     0.831976
      pz      :     0.005516  p :     0.022676
      px      :     0.007283
      py      :     0.009876
      dz2     :     0.000363  d :     0.002820
      dxz     :     0.001189
      dyz     :     0.001145
      dx2y2   :     0.000058
      dxy     :     0.000065
      f0      :     0.000037  f :     0.000280
      f+1     :     0.000103
      f-1     :     0.000119
      f+2     :     0.000010
      f-2     :     0.000010
      f+3     :     0.000000
      f-3     :     0.000000
 74 C s       :     3.196728  s :     3.196728
      pz      :     0.913062  p :     2.756781
      px      :     0.928094
      py      :     0.915626
      dz2     :     0.016316  d :     0.120784
      dxz     :     0.062950
      dyz     :     0.020718
      dx2y2   :     0.006484
      dxy     :     0.014316
      f0      :     0.001057  f :     0.012319
      f+1     :     0.004382
      f-1     :     0.002259
      f+2     :     0.001021
      f-2     :     0.000837
      f+3     :     0.001143
      f-3     :     0.001620
      g0      :     0.000291  g :     0.001265
      g+1     :     0.000275
      g-1     :     0.000182
      g+2     :     0.000119
      g-2     :     0.000042
      g+3     :     0.000102
      g-3     :     0.000113
      g+4     :     0.000069
      g-4     :     0.000072
 75 H s       :     0.829112  s :     0.829112
      pz      :     0.006663  p :     0.022458
      px      :     0.006461
      py      :     0.009334
      dz2     :     0.000879  d :     0.002808
      dxz     :     0.000364
      dyz     :     0.000422
      dx2y2   :     0.000520
      dxy     :     0.000622
      f0      :     0.000024  f :     0.000275
      f+1     :     0.000082
      f-1     :     0.000015
      f+2     :     0.000034
      f-2     :     0.000045
      f+3     :     0.000043
      f-3     :     0.000031
 76 C s       :     3.192389  s :     3.192389
      pz      :     0.891280  p :     2.800721
      px      :     0.958206
      py      :     0.951236
      dz2     :     0.034212  d :     0.120529
      dxz     :     0.041681
      dyz     :     0.022771
      dx2y2   :     0.013261
      dxy     :     0.008603
      f0      :     0.001219  f :     0.012482
      f+1     :     0.004328
      f-1     :     0.002323
      f+2     :     0.001170
      f-2     :     0.000967
      f+3     :     0.001326
      f-3     :     0.001150
      g0      :     0.000278  g :     0.001270
      g+1     :     0.000305
      g-1     :     0.000178
      g+2     :     0.000098
      g-2     :     0.000085
      g+3     :     0.000135
      g-3     :     0.000111
      g+4     :     0.000047
      g-4     :     0.000033
 77 H s       :     0.830464  s :     0.830464
      pz      :     0.007029  p :     0.022537
      px      :     0.005536
      py      :     0.009972
      dz2     :     0.000535  d :     0.002795
      dxz     :     0.000727
      dyz     :     0.000234
      dx2y2   :     0.000379
      dxy     :     0.000919
      f0      :     0.000010  f :     0.000278
      f+1     :     0.000085
      f-1     :     0.000004
      f+2     :     0.000028
      f-2     :     0.000040
      f+3     :     0.000042
      f-3     :     0.000067
 78 C s       :     3.251911  s :     3.251911
      pz      :     0.946405  p :     2.752705
      px      :     0.892178
      py      :     0.914123
      dz2     :     0.034331  d :     0.099470
      dxz     :     0.020813
      dyz     :     0.007708
      dx2y2   :     0.013137
      dxy     :     0.023481
      f0      :     0.001574  f :     0.013220
      f+1     :     0.004199
      f-1     :     0.000705
      f+2     :     0.001294
      f-2     :     0.001554
      f+3     :     0.001861
      f-3     :     0.002034
      g0      :     0.000198  g :     0.001258
      g+1     :     0.000223
      g-1     :     0.000037
      g+2     :     0.000152
      g-2     :     0.000074
      g+3     :     0.000201
      g-3     :     0.000196
      g+4     :     0.000091
      g-4     :     0.000085
 79 H s       :     0.848666  s :     0.848666
      pz      :     0.006706  p :     0.025509
      px      :     0.009931
      py      :     0.008872
      dz2     :     0.000411  d :     0.003255
      dxz     :     0.001550
      dyz     :     0.001074
      dx2y2   :     0.000112
      dxy     :     0.000108
      f0      :     0.000034  f :     0.000299
      f+1     :     0.000125
      f-1     :     0.000118
      f+2     :     0.000011
      f-2     :     0.000010
      f+3     :     0.000001
      f-3     :     0.000001
 80 O s       :     3.782934  s :     3.782934
      pz      :     1.277770  p :     4.564167
      px      :     1.582603
      py      :     1.703794
      dz2     :     0.007940  d :     0.029550
      dxz     :     0.009341
      dyz     :     0.005653
      dx2y2   :     0.003970
      dxy     :     0.002646
      f0      :     0.001058  f :     0.003058
      f+1     :     0.000595
      f-1     :     0.000780
      f+2     :     0.000231
      f-2     :     0.000210
      f+3     :     0.000090
      f-3     :     0.000093
      g0      :     0.000063  g :     0.000177
      g+1     :     0.000051
      g-1     :     0.000029
      g+2     :     0.000009
      g-2     :     0.000012
      g+3     :     0.000004
      g-3     :     0.000006
      g+4     :     0.000001
      g-4     :     0.000002
 81 H s       :     0.629726  s :     0.629726
      pz      :     0.025687  p :     0.097508
      px      :     0.046199
      py      :     0.025622
      dz2     :     0.002449  d :     0.011128
      dxz     :     0.002640
      dyz     :     0.001380
      dx2y2   :     0.001922
      dxy     :     0.002737
      f0      :     0.000096  f :     0.001366
      f+1     :     0.000382
      f-1     :     0.000039
      f+2     :     0.000262
      f-2     :     0.000274
      f+3     :     0.000151
      f-3     :     0.000162


                     *******************************
                     * LOEWDIN POPULATION ANALYSIS *
                     *******************************

----------------------
LOEWDIN ATOMIC CHARGES
----------------------
   0 O :    0.608626
   1 O :    0.399711
   2 N :    0.404047
   3 N :    0.591591
   4 C :   -0.465324
   5 C :   -0.153599
   6 H :   -0.016883
   7 C :   -0.099694
   8 C :    0.079480
   9 H :   -0.039297
  10 C :    0.062783
  11 H :   -0.050982
  12 C :    0.058839
  13 H :   -0.052299
  14 C :    0.063146
  15 H :   -0.051217
  16 C :    0.084437
  17 H :   -0.044214
  18 C :   -0.400607
  19 C :    0.244156
  20 H :   -0.052856
  21 H :   -0.043312
  22 H :   -0.050297
  23 C :    0.243878
  24 H :   -0.048587
  25 H :   -0.043547
  26 H :   -0.055814
  27 C :    0.226142
  28 H :   -0.048605
  29 H :   -0.050450
  30 H :   -0.050546
  31 C :   -0.208550
  32 C :   -0.052399
  33 C :    0.064961
  34 H :   -0.052016
  35 C :    0.030762
  36 H :   -0.060384
  37 C :    0.040282
  38 H :   -0.051812
  39 C :    0.059132
  40 H :   -0.053829
  41 C :   -0.245030
  42 C :    0.244987
  43 H :   -0.068189
  44 H :   -0.045499
  45 H :   -0.048818
  46 C :    0.231546
  47 H :   -0.048117
  48 H :   -0.045106
  49 H :   -0.046851
  50 C :    0.245554
  51 H :   -0.063273
  52 H :   -0.047196
  53 H :   -0.047631
  54 C :   -0.733176
  55 C :   -0.118891
  56 C :    0.100732
  57 H :   -0.042657
  58 C :    0.075815
  59 H :   -0.047191
  60 C :    0.085561
  61 H :   -0.044778
  62 C :    0.075747
  63 H :   -0.047463
  64 C :    0.104635
  65 H :   -0.040392
  66 H :   -0.213099
  67 O :    0.281124
  68 C :   -0.775319
  69 C :   -0.128647
  70 C :    0.092422
  71 H :   -0.046963
  72 C :    0.070321
  73 H :   -0.049480
  74 C :    0.076726
  75 H :   -0.047244
  76 C :    0.069002
  77 H :   -0.049501
  78 C :    0.090880
  79 H :   -0.046977
  80 O :    0.716440
  81 H :   -0.388857

-------------------------------
LOEWDIN REDUCED ORBITAL CHARGES
-------------------------------
  0 O s       :     3.029658  s :     3.029658
      pz      :     1.327515  p :     4.148553
      px      :     1.442901
      py      :     1.378138
      dz2     :     0.045826  d :     0.182445
      dxz     :     0.036900
      dyz     :     0.045632
      dx2y2   :     0.021411
      dxy     :     0.032676
      f0      :     0.005453  f :     0.029604
      f+1     :     0.006073
      f-1     :     0.004631
      f+2     :     0.002228
      f-2     :     0.004992
      f+3     :     0.003057
      f-3     :     0.003170
      g0      :     0.000210  g :     0.001114
      g+1     :     0.000068
      g-1     :     0.000155
      g+2     :     0.000083
      g-2     :     0.000221
      g+3     :     0.000118
      g-3     :     0.000078
      g+4     :     0.000078
      g-4     :     0.000104
  1 O s       :     3.204598  s :     3.204598
      pz      :     1.477312  p :     4.272159
      px      :     1.399040
      py      :     1.395808
      dz2     :     0.019726  d :     0.100544
      dxz     :     0.031047
      dyz     :     0.011939
      dx2y2   :     0.016886
      dxy     :     0.020945
      f0      :     0.001929  f :     0.021755
      f+1     :     0.005610
      f-1     :     0.001756
      f+2     :     0.003073
      f-2     :     0.003855
      f+3     :     0.002592
      f-3     :     0.002940
      g0      :     0.000103  g :     0.001234
      g+1     :     0.000211
      g-1     :     0.000063
      g+2     :     0.000107
      g-2     :     0.000180
      g+3     :     0.000174
      g-3     :     0.000190
      g+4     :     0.000114
      g-4     :     0.000091
  2 N s       :     2.841424  s :     2.841424
      pz      :     1.274301  p :     3.397817
      px      :     1.057553
      py      :     1.065963
      dz2     :     0.057013  d :     0.295737
      dxz     :     0.075010
      dyz     :     0.045795
      dx2y2   :     0.063617
      dxy     :     0.054302
      f0      :     0.012664  f :     0.056737
      f+1     :     0.007862
      f-1     :     0.005957
      f+2     :     0.005844
      f-2     :     0.011512
      f+3     :     0.006042
      f-3     :     0.006857
      g0      :     0.000434  g :     0.004237
      g+1     :     0.000955
      g-1     :     0.000198
      g+2     :     0.000542
      g-2     :     0.000638
      g+3     :     0.000305
      g-3     :     0.000505
      g+4     :     0.000257
      g-4     :     0.000403
  3 N s       :     2.676907  s :     2.676907
      pz      :     1.043823  p :     3.345353
      px      :     1.100720
      py      :     1.200809
      dz2     :     0.071742  d :     0.325361
      dxz     :     0.100297
      dyz     :     0.059901
      dx2y2   :     0.045950
      dxy     :     0.047472
      f0      :     0.009755  f :     0.057804
      f+1     :     0.013793
      f-1     :     0.005955
      f+2     :     0.006063
      f-2     :     0.010621
      f+3     :     0.006587
      f-3     :     0.005031
      g0      :     0.000519  g :     0.002984
      g+1     :     0.000166
      g-1     :     0.000242
      g+2     :     0.000393
      g-2     :     0.000426
      g+3     :     0.000370
      g-3     :     0.000370
      g+4     :     0.000274
      g-4     :     0.000224
  4 C s       :     2.587559  s :     2.587559
      pz      :     0.891769  p :     2.610774
      px      :     0.905498
      py      :     0.813506
      dz2     :     0.303669  d :     0.947259
      dxz     :     0.202281
      dyz     :     0.204364
      dx2y2   :     0.113128
      dxy     :     0.123817
      f0      :     0.074654  f :     0.284050
      f+1     :     0.053120
      f-1     :     0.034154
      f+2     :     0.032773
      f-2     :     0.054788
      f+3     :     0.018378
      f-3     :     0.016183
      g0      :     0.006535  g :     0.035683
      g+1     :     0.006050
      g-1     :     0.004644
      g+2     :     0.004458
      g-2     :     0.005991
      g+3     :     0.002495
      g-3     :     0.002766
      g+4     :     0.001207
      g-4     :     0.001537
  5 C s       :     2.518652  s :     2.518652
      pz      :     0.846683  p :     2.676411
      px      :     0.930084
      py      :     0.899643
      dz2     :     0.195191  d :     0.744225
      dxz     :     0.108515
      dyz     :     0.194047
      dx2y2   :     0.088803
      dxy     :     0.157670
      f0      :     0.045730  f :     0.199652
      f+1     :     0.033099
      f-1     :     0.027124
      f+2     :     0.026452
      f-2     :     0.031129
      f+3     :     0.017814
      f-3     :     0.018302
      g0      :     0.002611  g :     0.014661
      g+1     :     0.001593
      g-1     :     0.002550
      g+2     :     0.001702
      g-2     :     0.002150
      g+3     :     0.000996
      g-3     :     0.001286
      g+4     :     0.000621
      g-4     :     0.001153
  6 H s       :     0.738274  s :     0.738274
      pz      :     0.042862  p :     0.196009
      px      :     0.088271
      py      :     0.064876
      dz2     :     0.007509  d :     0.072769
      dxz     :     0.015396
      dyz     :     0.008662
      dx2y2   :     0.021397
      dxy     :     0.019804
      f0      :     0.001061  f :     0.009831
      f+1     :     0.001142
      f-1     :     0.000585
      f+2     :     0.000421
      f-2     :     0.001853
      f+3     :     0.003052
      f-3     :     0.001718
  7 C s       :     2.564527  s :     2.564527
      pz      :     0.929134  p :     2.704151
      px      :     0.893164
      py      :     0.881854
      dz2     :     0.145869  d :     0.655621
      dxz     :     0.131706
      dyz     :     0.157923
      dx2y2   :     0.106959
      dxy     :     0.113165
      f0      :     0.041476  f :     0.160950
      f+1     :     0.015169
      f-1     :     0.019592
      f+2     :     0.014378
      f-2     :     0.038457
      f+3     :     0.016282
      f-3     :     0.015596
      g0      :     0.001770  g :     0.014445
      g+1     :     0.001918
      g-1     :     0.001743
      g+2     :     0.001561
      g-2     :     0.002121
      g+3     :     0.001461
      g-3     :     0.001222
      g+4     :     0.001074
      g-4     :     0.001575
  8 C s       :     2.575815  s :     2.575815
      pz      :     0.972392  p :     2.708625
      px      :     0.860669
      py      :     0.875564
      dz2     :     0.162435  d :     0.507871
      dxz     :     0.109768
      dyz     :     0.114623
      dx2y2   :     0.035325
      dxy     :     0.085721
      f0      :     0.028975  f :     0.116400
      f+1     :     0.015300
      f-1     :     0.018210
      f+2     :     0.018714
      f-2     :     0.022799
      f+3     :     0.006723
      f-3     :     0.005680
      g0      :     0.001692  g :     0.011809
      g+1     :     0.001528
      g-1     :     0.001720
      g+2     :     0.001650
      g-2     :     0.002250
      g+3     :     0.001080
      g-3     :     0.001017
      g+4     :     0.000627
      g-4     :     0.000243
  9 H s       :     0.777070  s :     0.777070
      pz      :     0.042276  p :     0.187137
      px      :     0.070341
      py      :     0.074519
      dz2     :     0.005219  d :     0.065465
      dxz     :     0.011788
      dyz     :     0.013410
      dx2y2   :     0.021044
      dxy     :     0.014004
      f0      :     0.001379  f :     0.009625
      f+1     :     0.000681
      f-1     :     0.000753
      f+2     :     0.000068
      f-2     :     0.002316
      f+3     :     0.002142
      f-3     :     0.002286
 10 C s       :     2.586646  s :     2.586646
      pz      :     0.937801  p :     2.717280
      px      :     0.874546
      py      :     0.904934
      dz2     :     0.106917  d :     0.507939
      dxz     :     0.119513
      dyz     :     0.104547
      dx2y2   :     0.094153
      dxy     :     0.082809
      f0      :     0.026483  f :     0.113722
      f+1     :     0.012451
      f-1     :     0.013476
      f+2     :     0.009775
      f-2     :     0.025630
      f+3     :     0.013920
      f-3     :     0.011986
      g0      :     0.001048  g :     0.011629
      g+1     :     0.001026
      g-1     :     0.002070
      g+2     :     0.001161
      g-2     :     0.001548
      g+3     :     0.001390
      g-3     :     0.000840
      g+4     :     0.000976
      g-4     :     0.001569
 11 H s       :     0.790194  s :     0.790194
      pz      :     0.078127  p :     0.186695
      px      :     0.061056
      py      :     0.047511
      dz2     :     0.020269  d :     0.064471
      dxz     :     0.014967
      dyz     :     0.015827
      dx2y2   :     0.006094
      dxy     :     0.007315
      f0      :     0.002519  f :     0.009622
      f+1     :     0.002068
      f-1     :     0.001324
      f+2     :     0.001394
      f-2     :     0.001748
      f+3     :     0.000254
      f-3     :     0.000315
 12 C s       :     2.587449  s :     2.587449
      pz      :     0.943467  p :     2.721269
      px      :     0.887853
      py      :     0.889949
      dz2     :     0.105536  d :     0.507360
      dxz     :     0.100476
      dyz     :     0.133494
      dx2y2   :     0.089926
      dxy     :     0.077928
      f0      :     0.028001  f :     0.113511
      f+1     :     0.011950
      f-1     :     0.014398
      f+2     :     0.008663
      f-2     :     0.025146
      f+3     :     0.011193
      f-3     :     0.014160
      g0      :     0.001343  g :     0.011572
      g+1     :     0.001876
      g-1     :     0.001051
      g+2     :     0.001171
      g-2     :     0.001646
      g+3     :     0.000955
      g-3     :     0.001012
      g+4     :     0.000983
      g-4     :     0.001537
 13 H s       :     0.791347  s :     0.791347
      pz      :     0.075174  p :     0.186893
      px      :     0.048342
      py      :     0.063377
      dz2     :     0.020211  d :     0.064427
      dxz     :     0.014194
      dyz     :     0.014362
      dx2y2   :     0.007148
      dxy     :     0.008513
      f0      :     0.002290  f :     0.009631
      f+1     :     0.001034
      f-1     :     0.002173
      f+2     :     0.001504
      f-2     :     0.001843
      f+3     :     0.000435
      f-3     :     0.000352
 14 C s       :     2.587012  s :     2.587012
      pz      :     0.976021  p :     2.715969
      px      :     0.862605
      py      :     0.877343
      dz2     :     0.164850  d :     0.508547
      dxz     :     0.109724
      dyz     :     0.115254
      dx2y2   :     0.034455
      dxy     :     0.084264
      f0      :     0.028683  f :     0.113709
      f+1     :     0.014101
      f-1     :     0.017885
      f+2     :     0.018457
      f-2     :     0.022490
      f+3     :     0.006491
      f-3     :     0.005601
      g0      :     0.001673  g :     0.011617
      g+1     :     0.001436
      g-1     :     0.001704
      g+2     :     0.001612
      g-2     :     0.002227
      g+3     :     0.001077
      g-3     :     0.001021
      g+4     :     0.000627
      g-4     :     0.000241
 15 H s       :     0.790654  s :     0.790654
      pz      :     0.043789  p :     0.186531
      px      :     0.070293
      py      :     0.072448
      dz2     :     0.005114  d :     0.064419
      dxz     :     0.011775
      dyz     :     0.013110
      dx2y2   :     0.020597
      dxy     :     0.013823
      f0      :     0.001363  f :     0.009613
      f+1     :     0.000688
      f-1     :     0.000761
      f+2     :     0.000068
      f-2     :     0.002319
      f+3     :     0.002132
      f-3     :     0.002282
 16 C s       :     2.576336  s :     2.576336
      pz      :     0.941794  p :     2.704433
      px      :     0.864899
      py      :     0.897740
      dz2     :     0.111873  d :     0.506425
      dxz     :     0.115422
      dyz     :     0.103360
      dx2y2   :     0.091546
      dxy     :     0.084225
      f0      :     0.027327  f :     0.116538
      f+1     :     0.012839
      f-1     :     0.013896
      f+2     :     0.009891
      f-2     :     0.025595
      f+3     :     0.014633
      f-3     :     0.012357
      g0      :     0.001053  g :     0.011830
      g+1     :     0.001037
      g-1     :     0.002126
      g+2     :     0.001169
      g-2     :     0.001552
      g+3     :     0.001427
      g-3     :     0.000802
      g+4     :     0.001014
      g-4     :     0.001650
 17 H s       :     0.780303  s :     0.780303
      pz      :     0.081969  p :     0.188813
      px      :     0.060268
      py      :     0.046576
      dz2     :     0.020330  d :     0.065440
      dxz     :     0.015782
      dyz     :     0.016275
      dx2y2   :     0.005892
      dxy     :     0.007161
      f0      :     0.002539  f :     0.009658
      f+1     :     0.002051
      f-1     :     0.001373
      f+2     :     0.001394
      f-2     :     0.001751
      f+3     :     0.000243
      f-3     :     0.000306
 18 C s       :     2.544411  s :     2.544411
      pz      :     0.935420  p :     2.704492
      px      :     0.869798
      py      :     0.899274
      dz2     :     0.196152  d :     0.893247
      dxz     :     0.176563
      dyz     :     0.143563
      dx2y2   :     0.159711
      dxy     :     0.217258
      f0      :     0.039313  f :     0.242680
      f+1     :     0.032428
      f-1     :     0.032086
      f+2     :     0.022092
      f-2     :     0.040105
      f+3     :     0.042185
      f-3     :     0.034470
      g0      :     0.001596  g :     0.015777
      g+1     :     0.001930
      g-1     :     0.001851
      g+2     :     0.001237
      g-2     :     0.001784
      g+3     :     0.001431
      g-3     :     0.001523
      g+4     :     0.002437
      g-4     :     0.001989
 19 C s       :     2.536985  s :     2.536985
      pz      :     0.934186  p :     2.757255
      px      :     0.936683
      py      :     0.886386
      dz2     :     0.087742  d :     0.383182
      dxz     :     0.059037
      dyz     :     0.065007
      dx2y2   :     0.067385
      dxy     :     0.104011
      f0      :     0.011591  f :     0.074580
      f+1     :     0.003442
      f-1     :     0.010329
      f+2     :     0.012082
      f-2     :     0.010428
      f+3     :     0.013330
      f-3     :     0.013379
      g0      :     0.000345  g :     0.003842
      g+1     :     0.000155
      g-1     :     0.000533
      g+2     :     0.000366
      g-2     :     0.000303
      g+3     :     0.000517
      g-3     :     0.000350
      g+4     :     0.000814
      g-4     :     0.000459
 20 H s       :     0.778931  s :     0.778931
      pz      :     0.087612  p :     0.196272
      px      :     0.056445
      py      :     0.052215
      dz2     :     0.017624  d :     0.068189
      dxz     :     0.024627
      dyz     :     0.022177
      dx2y2   :     0.001856
      dxy     :     0.001905
      f0      :     0.002778  f :     0.009464
      f+1     :     0.003019
      f-1     :     0.002557
      f+2     :     0.000522
      f-2     :     0.000546
      f+3     :     0.000035
      f-3     :     0.000008
 21 H s       :     0.775985  s :     0.775985
      pz      :     0.057117  p :     0.190372
      px      :     0.070875
      py      :     0.062380
      dz2     :     0.009695  d :     0.067525
      dxz     :     0.013556
      dyz     :     0.008490
      dx2y2   :     0.023352
      dxy     :     0.012431
      f0      :     0.000712  f :     0.009431
      f+1     :     0.001325
      f-1     :     0.000992
      f+2     :     0.000434
      f-2     :     0.001683
      f+3     :     0.002309
      f-3     :     0.001976
 22 H s       :     0.782685  s :     0.782685
      pz      :     0.063272  p :     0.190861
      px      :     0.076872
      py      :     0.050717
      dz2     :     0.018011  d :     0.067391
      dxz     :     0.013188
      dyz     :     0.005630
      dx2y2   :     0.012775
      dxy     :     0.017786
      f0      :     0.000814  f :     0.009361
      f+1     :     0.002682
      f-1     :     0.000169
      f+2     :     0.001389
      f-2     :     0.001464
      f+3     :     0.001435
      f-3     :     0.001408
 23 C s       :     2.538178  s :     2.538178
      pz      :     0.917366  p :     2.755862
      px      :     0.904380
      py      :     0.934116
      dz2     :     0.132609  d :     0.383803
      dxz     :     0.066038
      dyz     :     0.024002
      dx2y2   :     0.066499
      dxy     :     0.094655
      f0      :     0.010978  f :     0.074434
      f+1     :     0.015740
      f-1     :     0.006674
      f+2     :     0.010770
      f-2     :     0.010969
      f+3     :     0.008669
      f-3     :     0.010635
      g0      :     0.000314  g :     0.003845
      g+1     :     0.000897
      g-1     :     0.000153
      g+2     :     0.000423
      g-2     :     0.000365
      g+3     :     0.000598
      g-3     :     0.000488
      g+4     :     0.000311
      g-4     :     0.000297
 24 H s       :     0.781790  s :     0.781790
      pz      :     0.052464  p :     0.190243
      px      :     0.054088
      py      :     0.083691
      dz2     :     0.007129  d :     0.067197
      dxz     :     0.003089
      dyz     :     0.019653
      dx2y2   :     0.014570
      dxy     :     0.022755
      f0      :     0.000951  f :     0.009357
      f+1     :     0.000302
      f-1     :     0.001502
      f+2     :     0.001149
      f-2     :     0.000830
      f+3     :     0.002464
      f-3     :     0.002158
 25 H s       :     0.776917  s :     0.776917
      pz      :     0.052389  p :     0.189883
      px      :     0.072477
      py      :     0.065016
      dz2     :     0.006825  d :     0.067333
      dxz     :     0.016451
      dyz     :     0.006656
      dx2y2   :     0.024581
      dxy     :     0.012821
      f0      :     0.001002  f :     0.009414
      f+1     :     0.001072
      f-1     :     0.000661
      f+2     :     0.000385
      f-2     :     0.001599
      f+3     :     0.002740
      f-3     :     0.001956
 26 H s       :     0.781655  s :     0.781655
      pz      :     0.084371  p :     0.196682
      px      :     0.057934
      py      :     0.054377
      dz2     :     0.019972  d :     0.068034
      dxz     :     0.020904
      dyz     :     0.021603
      dx2y2   :     0.002475
      dxy     :     0.003081
      f0      :     0.003101  f :     0.009443
      f+1     :     0.002555
      f-1     :     0.002381
      f+2     :     0.000574
      f-2     :     0.000757
      f+3     :     0.000048
      f-3     :     0.000026
 27 C s       :     2.540180  s :     2.540180
      pz      :     0.886711  p :     2.760258
      px      :     0.934177
      py      :     0.939369
      dz2     :     0.099523  d :     0.393948
      dxz     :     0.104169
      dyz     :     0.065324
      dx2y2   :     0.048981
      dxy     :     0.075952
      f0      :     0.016663  f :     0.075569
      f+1     :     0.013926
      f-1     :     0.015488
      f+2     :     0.008965
      f-2     :     0.010206
      f+3     :     0.003344
      f-3     :     0.006976
      g0      :     0.001073  g :     0.003903
      g+1     :     0.000525
      g-1     :     0.000618
      g+2     :     0.000437
      g-2     :     0.000640
      g+3     :     0.000137
      g-3     :     0.000260
      g+4     :     0.000071
      g-4     :     0.000141
 28 H s       :     0.783124  s :     0.783124
      pz      :     0.048483  p :     0.188896
      px      :     0.074703
      py      :     0.065710
      dz2     :     0.005635  d :     0.067189
      dxz     :     0.016894
      dyz     :     0.007151
      dx2y2   :     0.024865
      dxy     :     0.012644
      f0      :     0.001054  f :     0.009396
      f+1     :     0.000951
      f-1     :     0.000631
      f+2     :     0.000367
      f-2     :     0.001723
      f+3     :     0.002745
      f-3     :     0.001925
 29 H s       :     0.784488  s :     0.784488
      pz      :     0.049908  p :     0.189143
      px      :     0.055404
      py      :     0.083831
      dz2     :     0.006938  d :     0.067434
      dxz     :     0.003292
      dyz     :     0.020217
      dx2y2   :     0.014070
      dxy     :     0.022917
      f0      :     0.000891  f :     0.009385
      f+1     :     0.000293
      f-1     :     0.001559
      f+2     :     0.001277
      f-2     :     0.000918
      f+3     :     0.002404
      f-3     :     0.002043
 30 H s       :     0.783908  s :     0.783908
      pz      :     0.062901  p :     0.189873
      px      :     0.070051
      py      :     0.056921
      dz2     :     0.020127  d :     0.067387
      dxz     :     0.012474
      dyz     :     0.008560
      dx2y2   :     0.012141
      dxy     :     0.014085
      f0      :     0.001348  f :     0.009378
      f+1     :     0.002274
      f-1     :     0.000476
      f+2     :     0.001638
      f-2     :     0.001703
      f+3     :     0.001165
      f-3     :     0.000774
 31 C s       :     2.558578  s :     2.558578
      pz      :     0.980177  p :     2.654148
      px      :     0.904263
      py      :     0.769708
      dz2     :     0.168029  d :     0.772397
      dxz     :     0.220041
      dyz     :     0.110376
      dx2y2   :     0.127214
      dxy     :     0.146738
      f0      :     0.022228  f :     0.202923
      f+1     :     0.065479
      f-1     :     0.018375
      f+2     :     0.022388
      f-2     :     0.031690
      f+3     :     0.023104
      f-3     :     0.019658
      g0      :     0.002545  g :     0.020504
      g+1     :     0.003373
      g-1     :     0.001236
      g+2     :     0.002395
      g-2     :     0.001429
      g+3     :     0.002637
      g-3     :     0.002261
      g+4     :     0.002768
      g-4     :     0.001861
 32 C s       :     2.561968  s :     2.561968
      pz      :     0.945444  p :     2.708948
      px      :     0.957051
      py      :     0.806454
      dz2     :     0.161534  d :     0.616064
      dxz     :     0.181991
      dyz     :     0.088865
      dx2y2   :     0.087902
      dxy     :     0.095771
      f0      :     0.023023  f :     0.151801
      f+1     :     0.050195
      f-1     :     0.016052
      f+2     :     0.013945
      f-2     :     0.020328
      f+3     :     0.013959
      f-3     :     0.014300
      g0      :     0.002253  g :     0.013618
      g+1     :     0.002635
      g-1     :     0.001311
      g+2     :     0.001649
      g-2     :     0.001058
      g+3     :     0.001108
      g-3     :     0.001258
      g+4     :     0.001255
      g-4     :     0.001090
 33 C s       :     2.570812  s :     2.570812
      pz      :     0.941141  p :     2.703911
      px      :     0.986846
      py      :     0.775923
      dz2     :     0.142574  d :     0.530797
      dxz     :     0.139779
      dyz     :     0.035100
      dx2y2   :     0.099248
      dxy     :     0.114096
      f0      :     0.012134  f :     0.117692
      f+1     :     0.038657
      f-1     :     0.004546
      f+2     :     0.015084
      f-2     :     0.021582
      f+3     :     0.013988
      f-3     :     0.011701
      g0      :     0.001305  g :     0.011828
      g+1     :     0.001635
      g-1     :     0.000317
      g+2     :     0.002016
      g-2     :     0.000733
      g+3     :     0.001523
      g-3     :     0.001572
      g+4     :     0.001469
      g-4     :     0.001258
 34 H s       :     0.770266  s :     0.770266
      pz      :     0.098126  p :     0.203013
      px      :     0.049357
      py      :     0.055530
      dz2     :     0.019534  d :     0.068882
      dxz     :     0.025678
      dyz     :     0.019765
      dx2y2   :     0.001932
      dxy     :     0.001973
      f0      :     0.003011  f :     0.009855
      f+1     :     0.003401
      f-1     :     0.002484
      f+2     :     0.000415
      f-2     :     0.000501
      f+3     :     0.000020
      f-3     :     0.000024
 35 C s       :     2.581683  s :     2.581683
      pz      :     0.989038  p :     2.751560
      px      :     0.949044
      py      :     0.813478
      dz2     :     0.144719  d :     0.509974
      dxz     :     0.172998
      dyz     :     0.089090
      dx2y2   :     0.054818
      dxy     :     0.048350
      f0      :     0.017956  f :     0.114311
      f+1     :     0.043776
      f-1     :     0.013230
      f+2     :     0.010437
      f-2     :     0.014084
      f+3     :     0.006744
      f-3     :     0.008084
      g0      :     0.001933  g :     0.011709
      g+1     :     0.003240
      g-1     :     0.001254
      g+2     :     0.001357
      g-2     :     0.000603
      g+3     :     0.000975
      g-3     :     0.001053
      g+4     :     0.000548
      g-4     :     0.000746
 36 H s       :     0.794344  s :     0.794344
      pz      :     0.050693  p :     0.191033
      px      :     0.080094
      py      :     0.060245
      dz2     :     0.011446  d :     0.065247
      dxz     :     0.017576
      dyz     :     0.005094
      dx2y2   :     0.014654
      dxy     :     0.016477
      f0      :     0.000711  f :     0.009761
      f+1     :     0.002597
      f-1     :     0.000260
      f+2     :     0.001551
      f-2     :     0.001262
      f+3     :     0.001775
      f-3     :     0.001605
 37 C s       :     2.583234  s :     2.583234
      pz      :     0.982310  p :     2.715500
      px      :     0.954461
      py      :     0.778729
      dz2     :     0.121199  d :     0.531882
      dxz     :     0.197740
      dyz     :     0.086179
      dx2y2   :     0.068143
      dxy     :     0.058620
      f0      :     0.017630  f :     0.117110
      f+1     :     0.040600
      f-1     :     0.017743
      f+2     :     0.009940
      f-2     :     0.010135
      f+3     :     0.011662
      f-3     :     0.009400
      g0      :     0.002404  g :     0.011992
      g+1     :     0.002198
      g-1     :     0.001478
      g+2     :     0.001282
      g-2     :     0.000848
      g+3     :     0.000990
      g-3     :     0.000741
      g+4     :     0.001202
      g-4     :     0.000848
 38 H s       :     0.791625  s :     0.791625
      pz      :     0.061538  p :     0.186177
      px      :     0.073353
      py      :     0.051285
      dz2     :     0.017705  d :     0.064399
      dxz     :     0.014732
      dyz     :     0.007808
      dx2y2   :     0.011203
      dxy     :     0.012951
      f0      :     0.001127  f :     0.009612
      f+1     :     0.003080
      f-1     :     0.000187
      f+2     :     0.001611
      f-2     :     0.001618
      f+3     :     0.000930
      f-3     :     0.001060
 39 C s       :     2.570726  s :     2.570726
      pz      :     0.936683  p :     2.745468
      px      :     0.981454
      py      :     0.827330
      dz2     :     0.134481  d :     0.498112
      dxz     :     0.139523
      dyz     :     0.035324
      dx2y2   :     0.092296
      dxy     :     0.096488
      f0      :     0.011895  f :     0.114928
      f+1     :     0.037023
      f-1     :     0.004176
      f+2     :     0.015419
      f-2     :     0.020428
      f+3     :     0.013792
      f-3     :     0.012196
      g0      :     0.001427  g :     0.011635
      g+1     :     0.001509
      g-1     :     0.000330
      g+2     :     0.001896
      g-2     :     0.000809
      g+3     :     0.001564
      g-3     :     0.001647
      g+4     :     0.001296
      g-4     :     0.001158
 40 H s       :     0.772648  s :     0.772648
      pz      :     0.093120  p :     0.203043
      px      :     0.046817
      py      :     0.063107
      dz2     :     0.019590  d :     0.068204
      dxz     :     0.024266
      dyz     :     0.021355
      dx2y2   :     0.001243
      dxy     :     0.001749
      f0      :     0.003004  f :     0.009935
      f+1     :     0.003442
      f-1     :     0.002789
      f+2     :     0.000315
      f-2     :     0.000353
      f+3     :     0.000016
      f-3     :     0.000017
 41 C s       :     2.530144  s :     2.530144
      pz      :     0.903456  p :     2.715744
      px      :     0.901712
      py      :     0.910576
      dz2     :     0.154209  d :     0.790205
      dxz     :     0.178879
      dyz     :     0.139321
      dx2y2   :     0.158624
      dxy     :     0.159173
      f0      :     0.030823  f :     0.197473
      f+1     :     0.034757
      f-1     :     0.020572
      f+2     :     0.024893
      f-2     :     0.029407
      f+3     :     0.027093
      f-3     :     0.029929
      g0      :     0.001502  g :     0.011464
      g+1     :     0.001459
      g-1     :     0.001124
      g+2     :     0.001181
      g-2     :     0.001344
      g+3     :     0.001102
      g-3     :     0.001159
      g+4     :     0.001366
      g-4     :     0.001227
 42 C s       :     2.532694  s :     2.532694
      pz      :     0.927615  p :     2.747815
      px      :     0.929903
      py      :     0.890297
      dz2     :     0.045287  d :     0.395207
      dxz     :     0.087171
      dyz     :     0.092758
      dx2y2   :     0.073785
      dxy     :     0.096205
      f0      :     0.010251  f :     0.075476
      f+1     :     0.004389
      f-1     :     0.009206
      f+2     :     0.011813
      f-2     :     0.010974
      f+3     :     0.012881
      f-3     :     0.015963
      g0      :     0.000192  g :     0.003821
      g+1     :     0.000141
      g-1     :     0.000723
      g+2     :     0.000290
      g-2     :     0.000244
      g+3     :     0.000620
      g-3     :     0.000233
      g+4     :     0.000965
      g-4     :     0.000412
 43 H s       :     0.778032  s :     0.778032
      pz      :     0.091242  p :     0.210941
      px      :     0.060832
      py      :     0.058867
      dz2     :     0.019516  d :     0.069749
      dxz     :     0.020265
      dyz     :     0.016822
      dx2y2   :     0.006879
      dxy     :     0.006267
      f0      :     0.002241  f :     0.009467
      f+1     :     0.001883
      f-1     :     0.001774
      f+2     :     0.001649
      f-2     :     0.001436
      f+3     :     0.000328
      f-3     :     0.000155
 44 H s       :     0.776990  s :     0.776990
      pz      :     0.068826  p :     0.191373
      px      :     0.073921
      py      :     0.048626
      dz2     :     0.019104  d :     0.067754
      dxz     :     0.013231
      dyz     :     0.009227
      dx2y2   :     0.010422
      dxy     :     0.015770
      f0      :     0.001120  f :     0.009381
      f+1     :     0.002654
      f-1     :     0.000179
      f+2     :     0.001483
      f-2     :     0.001896
      f+3     :     0.000816
      f-3     :     0.001234
 45 H s       :     0.777566  s :     0.777566
      pz      :     0.061127  p :     0.193926
      px      :     0.071632
      py      :     0.061167
      dz2     :     0.011269  d :     0.067878
      dxz     :     0.014557
      dyz     :     0.008881
      dx2y2   :     0.020531
      dxy     :     0.012640
      f0      :     0.000608  f :     0.009448
      f+1     :     0.001689
      f-1     :     0.000813
      f+2     :     0.001147
      f-2     :     0.001591
      f+3     :     0.001886
      f-3     :     0.001714
 46 C s       :     2.530551  s :     2.530551
      pz      :     0.884454  p :     2.743728
      px      :     0.930476
      py      :     0.928797
      dz2     :     0.085162  d :     0.413112
      dxz     :     0.128628
      dyz     :     0.063294
      dx2y2   :     0.070704
      dxy     :     0.065324
      f0      :     0.016946  f :     0.077143
      f+1     :     0.013503
      f-1     :     0.013573
      f+2     :     0.012306
      f-2     :     0.009564
      f+3     :     0.006966
      f-3     :     0.004284
      g0      :     0.000915  g :     0.003919
      g+1     :     0.000617
      g-1     :     0.000498
      g+2     :     0.000739
      g-2     :     0.000449
      g+3     :     0.000319
      g-3     :     0.000158
      g+4     :     0.000051
      g-4     :     0.000174
 47 H s       :     0.779308  s :     0.779308
      pz      :     0.055212  p :     0.191317
      px      :     0.071475
      py      :     0.064630
      dz2     :     0.011767  d :     0.068110
      dxz     :     0.013632
      dyz     :     0.008718
      dx2y2   :     0.022699
      dxy     :     0.011294
      f0      :     0.000565  f :     0.009382
      f+1     :     0.001720
      f-1     :     0.000867
      f+2     :     0.001166
      f-2     :     0.001604
      f+3     :     0.001753
      f-3     :     0.001706
 48 H s       :     0.776663  s :     0.776663
      pz      :     0.060213  p :     0.190887
      px      :     0.076716
      py      :     0.053958
      dz2     :     0.017866  d :     0.068119
      dxz     :     0.014614
      dyz     :     0.007059
      dx2y2   :     0.010497
      dxy     :     0.018083
      f0      :     0.000919  f :     0.009437
      f+1     :     0.002877
      f-1     :     0.000067
      f+2     :     0.001494
      f-2     :     0.001729
      f+3     :     0.000898
      f-3     :     0.001453
 49 H s       :     0.779869  s :     0.779869
      pz      :     0.048884  p :     0.189887
      px      :     0.057073
      py      :     0.083930
      dz2     :     0.004401  d :     0.067727
      dxz     :     0.003688
      dyz     :     0.020971
      dx2y2   :     0.017796
      dxy     :     0.020870
      f0      :     0.001203  f :     0.009368
      f+1     :     0.000290
      f-1     :     0.000957
      f+2     :     0.001168
      f-2     :     0.000916
      f+3     :     0.002192
      f-3     :     0.002642
 50 C s       :     2.534015  s :     2.534015
      pz      :     0.932096  p :     2.746516
      px      :     0.902331
      py      :     0.912089
      dz2     :     0.075848  d :     0.394916
      dxz     :     0.118734
      dyz     :     0.029907
      dx2y2   :     0.105205
      dxy     :     0.065222
      f0      :     0.005752  f :     0.075210
      f+1     :     0.012864
      f-1     :     0.010244
      f+2     :     0.010183
      f-2     :     0.009382
      f+3     :     0.015953
      f-3     :     0.010830
      g0      :     0.000406  g :     0.003790
      g+1     :     0.000245
      g-1     :     0.000209
      g+2     :     0.000332
      g-2     :     0.000577
      g+3     :     0.000424
      g-3     :     0.000410
      g+4     :     0.000310
      g-4     :     0.000877
 51 H s       :     0.779685  s :     0.779685
      pz      :     0.087944  p :     0.205375
      px      :     0.058814
      py      :     0.058617
      dz2     :     0.020874  d :     0.068772
      dxz     :     0.020337
      dyz     :     0.016565
      dx2y2   :     0.004839
      dxy     :     0.006157
      f0      :     0.002846  f :     0.009442
      f+1     :     0.002168
      f-1     :     0.001523
      f+2     :     0.001272
      f-2     :     0.001326
      f+3     :     0.000213
      f-3     :     0.000093
 52 H s       :     0.780075  s :     0.780075
      pz      :     0.054767  p :     0.190431
      px      :     0.053759
      py      :     0.081904
      dz2     :     0.004342  d :     0.067340
      dxz     :     0.004836
      dyz     :     0.021522
      dx2y2   :     0.017294
      dxy     :     0.019346
      f0      :     0.001263  f :     0.009350
      f+1     :     0.000235
      f-1     :     0.000973
      f+2     :     0.001149
      f-2     :     0.001106
      f+3     :     0.002104
      f-3     :     0.002520
 53 H s       :     0.779131  s :     0.779131
      pz      :     0.069716  p :     0.191370
      px      :     0.069789
      py      :     0.051866
      dz2     :     0.020547  d :     0.067742
      dxz     :     0.012852
      dyz     :     0.009877
      dx2y2   :     0.009662
      dxy     :     0.014803
      f0      :     0.001506  f :     0.009388
      f+1     :     0.002409
      f-1     :     0.000212
      f+2     :     0.001537
      f-2     :     0.001942
      f+3     :     0.000695
      f-3     :     0.001087
 54 C s       :     2.602329  s :     2.602329
      pz      :     0.961639  p :     2.564270
      px      :     0.845085
      py      :     0.757546
      dz2     :     0.264996  d :     1.150580
      dxz     :     0.253385
      dyz     :     0.185564
      dx2y2   :     0.212993
      dxy     :     0.233642
      f0      :     0.033059  f :     0.365051
      f+1     :     0.090227
      f-1     :     0.056410
      f+2     :     0.056133
      f-2     :     0.047011
      f+3     :     0.036365
      f-3     :     0.045848
      g0      :     0.004243  g :     0.050947
      g+1     :     0.006053
      g-1     :     0.003061
      g+2     :     0.003235
      g-2     :     0.007745
      g+3     :     0.006845
      g-3     :     0.006239
      g+4     :     0.006301
      g-4     :     0.007224
 55 C s       :     2.569256  s :     2.569256
      pz      :     0.925388  p :     2.750047
      px      :     0.895476
      py      :     0.929183
      dz2     :     0.173026  d :     0.628812
      dxz     :     0.113333
      dyz     :     0.133294
      dx2y2   :     0.107737
      dxy     :     0.101421
      f0      :     0.017992  f :     0.155951
      f+1     :     0.033702
      f-1     :     0.037712
      f+2     :     0.025309
      f-2     :     0.016016
      f+3     :     0.012979
      f-3     :     0.012241
      g0      :     0.002212  g :     0.014825
      g+1     :     0.001761
      g-1     :     0.001890
      g+2     :     0.001001
      g-2     :     0.002553
      g+3     :     0.001740
      g-3     :     0.001345
      g+4     :     0.001191
      g-4     :     0.001133
 56 C s       :     2.579517  s :     2.579517
      pz      :     0.978986  p :     2.683229
      px      :     0.834175
      py      :     0.870067
      dz2     :     0.133644  d :     0.507787
      dxz     :     0.125132
      dyz     :     0.134442
      dx2y2   :     0.050426
      dxy     :     0.064142
      f0      :     0.016815  f :     0.116885
      f+1     :     0.029987
      f-1     :     0.026585
      f+2     :     0.016100
      f-2     :     0.010193
      f+3     :     0.010589
      f-3     :     0.006617
      g0      :     0.001843  g :     0.011850
      g+1     :     0.002100
      g-1     :     0.001979
      g+2     :     0.000909
      g-2     :     0.001575
      g+3     :     0.001268
      g-3     :     0.000757
      g+4     :     0.000591
      g-4     :     0.000828
 57 H s       :     0.776831  s :     0.776831
      pz      :     0.057053  p :     0.190228
      px      :     0.057672
      py      :     0.075503
      dz2     :     0.013023  d :     0.065897
      dxz     :     0.008151
      dyz     :     0.014718
      dx2y2   :     0.015671
      dxy     :     0.014334
      f0      :     0.000720  f :     0.009701
      f+1     :     0.000876
      f-1     :     0.002072
      f+2     :     0.001166
      f-2     :     0.001650
      f+3     :     0.001416
      f-3     :     0.001801
 58 C s       :     2.586903  s :     2.586903
      pz      :     0.969870  p :     2.714520
      px      :     0.849221
      py      :     0.895429
      dz2     :     0.120497  d :     0.498212
      dxz     :     0.114347
      dyz     :     0.143960
      dx2y2   :     0.050639
      dxy     :     0.068769
      f0      :     0.016381  f :     0.112905
      f+1     :     0.024282
      f-1     :     0.031187
      f+2     :     0.011316
      f-2     :     0.010212
      f+3     :     0.008225
      f-3     :     0.011302
      g0      :     0.002190  g :     0.011646
      g+1     :     0.001600
      g-1     :     0.001901
      g+2     :     0.000943
      g-2     :     0.001527
      g+3     :     0.000920
      g-3     :     0.000763
      g+4     :     0.000929
      g-4     :     0.000872
 59 H s       :     0.787092  s :     0.787092
      pz      :     0.057859  p :     0.185919
      px      :     0.067251
      py      :     0.060810
      dz2     :     0.015803  d :     0.064515
      dxz     :     0.012002
      dyz     :     0.010317
      dx2y2   :     0.014246
      dxy     :     0.012147
      f0      :     0.000870  f :     0.009665
      f+1     :     0.001855
      f-1     :     0.001362
      f+2     :     0.001510
      f-2     :     0.001658
      f+3     :     0.001308
      f-3     :     0.001103
 60 C s       :     2.589746  s :     2.589746
      pz      :     0.940282  p :     2.693054
      px      :     0.854456
      py      :     0.898317
      dz2     :     0.138176  d :     0.506572
      dxz     :     0.073970
      dyz     :     0.098955
      dx2y2   :     0.100304
      dxy     :     0.095168
      f0      :     0.008879  f :     0.113505
      f+1     :     0.020250
      f-1     :     0.025078
      f+2     :     0.020973
      f-2     :     0.013057
      f+3     :     0.012798
      f-3     :     0.012470
      g0      :     0.001273  g :     0.011561
      g+1     :     0.000885
      g-1     :     0.001067
      g+2     :     0.000613
      g-2     :     0.002263
      g+3     :     0.001743
      g-3     :     0.001388
      g+4     :     0.001218
      g-4     :     0.001111
 61 H s       :     0.787112  s :     0.787112
      pz      :     0.090693  p :     0.184196
      px      :     0.046528
      py      :     0.046975
      dz2     :     0.018880  d :     0.063902
      dxz     :     0.020480
      dyz     :     0.021044
      dx2y2   :     0.001912
      dxy     :     0.001586
      f0      :     0.002874  f :     0.009568
      f+1     :     0.002725
      f-1     :     0.002847
      f+2     :     0.000615
      f-2     :     0.000474
      f+3     :     0.000016
      f-3     :     0.000017
 62 C s       :     2.587055  s :     2.587055
      pz      :     0.975587  p :     2.714448
      px      :     0.857486
      py      :     0.881375
      dz2     :     0.135941  d :     0.498172
      dxz     :     0.121885
      dyz     :     0.128035
      dx2y2   :     0.047159
      dxy     :     0.065153
      f0      :     0.016659  f :     0.112922
      f+1     :     0.029304
      f-1     :     0.026318
      f+2     :     0.014297
      f-2     :     0.009802
      f+3     :     0.010088
      f-3     :     0.006452
      g0      :     0.001824  g :     0.011658
      g+1     :     0.002127
      g-1     :     0.001990
      g+2     :     0.000882
      g-2     :     0.001532
      g+3     :     0.001182
      g-3     :     0.000710
      g+4     :     0.000628
      g-4     :     0.000782
 63 H s       :     0.787423  s :     0.787423
      pz      :     0.051451  p :     0.185905
      px      :     0.059549
      py      :     0.074904
      dz2     :     0.011986  d :     0.064471
      dxz     :     0.008020
      dyz     :     0.014469
      dx2y2   :     0.016025
      dxy     :     0.013971
      f0      :     0.000705  f :     0.009664
      f+1     :     0.000862
      f-1     :     0.002050
      f+2     :     0.001180
      f-2     :     0.001652
      f+3     :     0.001379
      f-3     :     0.001835
 64 C s       :     2.580092  s :     2.580092
      pz      :     0.973013  p :     2.678886
      px      :     0.830396
      py      :     0.875477
      dz2     :     0.120072  d :     0.507470
      dxz     :     0.122877
      dyz     :     0.141501
      dx2y2   :     0.054707
      dxy     :     0.068314
      f0      :     0.016820  f :     0.117032
      f+1     :     0.024549
      f-1     :     0.031525
      f+2     :     0.012739
      f-2     :     0.010776
      f+3     :     0.008108
      f-3     :     0.012514
      g0      :     0.002182  g :     0.011884
      g+1     :     0.001593
      g-1     :     0.001887
      g+2     :     0.000982
      g-2     :     0.001578
      g+3     :     0.000913
      g-3     :     0.000915
      g+4     :     0.000918
      g-4     :     0.000915
 65 H s       :     0.778746  s :     0.778746
      pz      :     0.062136  p :     0.187035
      px      :     0.066133
      py      :     0.058766
      dz2     :     0.016272  d :     0.064952
      dxz     :     0.012213
      dyz     :     0.010500
      dx2y2   :     0.013607
      dxy     :     0.012360
      f0      :     0.000882  f :     0.009659
      f+1     :     0.001901
      f-1     :     0.001340
      f+2     :     0.001496
      f-2     :     0.001663
      f+3     :     0.001300
      f-3     :     0.001076
 66 H s       :     0.682400  s :     0.682400
      pz      :     0.107648  p :     0.369388
      px      :     0.128348
      py      :     0.133392
      dz2     :     0.029952  d :     0.138184
      dxz     :     0.025987
      dyz     :     0.026921
      dx2y2   :     0.029580
      dxy     :     0.025745
      f0      :     0.002021  f :     0.023126
      f+1     :     0.004863
      f-1     :     0.001622
      f+2     :     0.005106
      f-2     :     0.003963
      f+3     :     0.003751
      f-3     :     0.001801
 67 O s       :     3.248335  s :     3.248335
      pz      :     1.537459  p :     4.354047
      px      :     1.491549
      py      :     1.325039
      dz2     :     0.016717  d :     0.094054
      dxz     :     0.030441
      dyz     :     0.003859
      dx2y2   :     0.025591
      dxy     :     0.017446
      f0      :     0.001878  f :     0.021238
      f+1     :     0.006079
      f-1     :     0.000256
      f+2     :     0.004379
      f-2     :     0.001862
      f+3     :     0.003348
      f-3     :     0.003436
      g0      :     0.000143  g :     0.001202
      g+1     :     0.000151
      g-1     :     0.000012
      g+2     :     0.000244
      g-2     :     0.000027
      g+3     :     0.000193
      g-3     :     0.000121
      g+4     :     0.000148
      g-4     :     0.000164
 68 C s       :     2.615921  s :     2.615921
      pz      :     0.881992  p :     2.581723
      px      :     1.020001
      py      :     0.679731
      dz2     :     0.278981  d :     1.166971
      dxz     :     0.371013
      dyz     :     0.169333
      dx2y2   :     0.164628
      dxy     :     0.183017
      f0      :     0.054689  f :     0.360541
      f+1     :     0.124885
      f-1     :     0.046625
      f+2     :     0.042315
      f-2     :     0.027614
      f+3     :     0.030633
      f-3     :     0.033780
      g0      :     0.007890  g :     0.050164
      g+1     :     0.007797
      g-1     :     0.005038
      g+2     :     0.007942
      g-2     :     0.002583
      g+3     :     0.004545
      g-3     :     0.004324
      g+4     :     0.004522
      g-4     :     0.005523
 69 C s       :     2.572743  s :     2.572743
      pz      :     0.987481  p :     2.759520
      px      :     0.964497
      py      :     0.807542
      dz2     :     0.152286  d :     0.626488
      dxz     :     0.216008
      dyz     :     0.092130
      dx2y2   :     0.084489
      dxy     :     0.081575
      f0      :     0.020406  f :     0.155216
      f+1     :     0.057258
      f-1     :     0.019760
      f+2     :     0.016411
      f-2     :     0.011596
      f+3     :     0.014222
      f-3     :     0.015563
      g0      :     0.002620  g :     0.014681
      g+1     :     0.003076
      g-1     :     0.001520
      g+2     :     0.001841
      g-2     :     0.000633
      g+3     :     0.001449
      g-3     :     0.001314
      g+4     :     0.001123
      g-4     :     0.001105
 70 C s       :     2.578110  s :     2.578110
      pz      :     0.982495  p :     2.689574
      px      :     0.955142
      py      :     0.751936
      dz2     :     0.147602  d :     0.510505
      dxz     :     0.162679
      dyz     :     0.095360
      dx2y2   :     0.063861
      dxy     :     0.041003
      f0      :     0.018914  f :     0.117502
      f+1     :     0.041692
      f-1     :     0.018427
      f+2     :     0.011369
      f-2     :     0.012254
      f+3     :     0.008183
      f-3     :     0.006664
      g0      :     0.001991  g :     0.011888
      g+1     :     0.003243
      g-1     :     0.001629
      g+2     :     0.000907
      g-2     :     0.000771
      g+3     :     0.001101
      g-3     :     0.000930
      g+4     :     0.000716
      g-4     :     0.000599
 71 H s       :     0.780152  s :     0.780152
      pz      :     0.050410  p :     0.191452
      px      :     0.090413
      py      :     0.050629
      dz2     :     0.011334  d :     0.065644
      dxz     :     0.019891
      dyz     :     0.003756
      dx2y2   :     0.013785
      dxy     :     0.016878
      f0      :     0.000744  f :     0.009715
      f+1     :     0.002787
      f-1     :     0.000134
      f+2     :     0.001744
      f-2     :     0.001035
      f+3     :     0.001539
      f-3     :     0.001732
 72 C s       :     2.585479  s :     2.585479
      pz      :     0.949442  p :     2.718405
      px      :     0.986467
      py      :     0.782497
      dz2     :     0.148746  d :     0.500858
      dxz     :     0.138534
      dyz     :     0.030421
      dx2y2   :     0.091387
      dxy     :     0.091770
      f0      :     0.011465  f :     0.113278
      f+1     :     0.039524
      f-1     :     0.004657
      f+2     :     0.016890
      f-2     :     0.017676
      f+3     :     0.011158
      f-3     :     0.011909
      g0      :     0.001466  g :     0.011658
      g+1     :     0.001747
      g-1     :     0.000227
      g+2     :     0.001971
      g-2     :     0.000916
      g+3     :     0.001663
      g-3     :     0.001518
      g+4     :     0.001048
      g-4     :     0.001103
 73 H s       :     0.788945  s :     0.788945
      pz      :     0.091269  p :     0.186314
      px      :     0.043855
      py      :     0.051191
      dz2     :     0.018866  d :     0.064559
      dxz     :     0.023869
      dyz     :     0.020064
      dx2y2   :     0.000951
      dxy     :     0.000810
      f0      :     0.002999  f :     0.009662
      f+1     :     0.003484
      f-1     :     0.002674
      f+2     :     0.000277
      f-2     :     0.000221
      f+3     :     0.000005
      f-3     :     0.000003
 74 C s       :     2.588098  s :     2.588098
      pz      :     0.984341  p :     2.701168
      px      :     0.959584
      py      :     0.757243
      dz2     :     0.122428  d :     0.508516
      dxz     :     0.192842
      dyz     :     0.079200
      dx2y2   :     0.056961
      dxy     :     0.057086
      f0      :     0.016506  f :     0.113901
      f+1     :     0.042190
      f-1     :     0.017355
      f+2     :     0.011176
      f-2     :     0.007446
      f+3     :     0.008660
      f-3     :     0.010567
      g0      :     0.002358  g :     0.011591
      g+1     :     0.002375
      g-1     :     0.001460
      g+2     :     0.001487
      g-2     :     0.000332
      g+3     :     0.000858
      g-3     :     0.000859
      g+4     :     0.000914
      g-4     :     0.000948
 75 H s       :     0.788836  s :     0.788836
      pz      :     0.060331  p :     0.184783
      px      :     0.072474
      py      :     0.051977
      dz2     :     0.017242  d :     0.064042
      dxz     :     0.014359
      dyz     :     0.007933
      dx2y2   :     0.012401
      dxy     :     0.012107
      f0      :     0.001046  f :     0.009583
      f+1     :     0.002840
      f-1     :     0.000451
      f+2     :     0.001606
      f-2     :     0.001553
      f+3     :     0.001092
      f-3     :     0.000995
 76 C s       :     2.585653  s :     2.585653
      pz      :     0.991172  p :     2.719284
      px      :     0.946246
      py      :     0.781866
      dz2     :     0.146089  d :     0.501176
      dxz     :     0.169272
      dyz     :     0.087653
      dx2y2   :     0.060683
      dxy     :     0.037479
      f0      :     0.017897  f :     0.113237
      f+1     :     0.041806
      f-1     :     0.016487
      f+2     :     0.011196
      f-2     :     0.011872
      f+3     :     0.007711
      f-3     :     0.006268
      g0      :     0.001926  g :     0.011648
      g+1     :     0.003308
      g-1     :     0.001433
      g+2     :     0.000904
      g-2     :     0.000778
      g+3     :     0.001095
      g-3     :     0.000932
      g+4     :     0.000685
      g-4     :     0.000588
 77 H s       :     0.788821  s :     0.788821
      pz      :     0.050538  p :     0.186423
      px      :     0.083168
      py      :     0.052717
      dz2     :     0.011543  d :     0.064591
      dxz     :     0.018670
      dyz     :     0.004019
      dx2y2   :     0.013632
      dxy     :     0.016726
      f0      :     0.000729  f :     0.009666
      f+1     :     0.002749
      f-1     :     0.000129
      f+2     :     0.001706
      f-2     :     0.001070
      f+3     :     0.001535
      f-3     :     0.001748
 78 C s       :     2.579427  s :     2.579427
      pz      :     0.956566  p :     2.691459
      px      :     0.979905
      py      :     0.754988
      dz2     :     0.147083  d :     0.509539
      dxz     :     0.137198
      dyz     :     0.031986
      dx2y2   :     0.093522
      dxy     :     0.099749
      f0      :     0.011771  f :     0.116865
      f+1     :     0.039659
      f-1     :     0.004843
      f+2     :     0.017011
      f-2     :     0.019010
      f+3     :     0.011850
      f-3     :     0.012722
      g0      :     0.001464  g :     0.011829
      g+1     :     0.001729
      g-1     :     0.000220
      g+2     :     0.001947
      g-2     :     0.000908
      g+3     :     0.001636
      g-3     :     0.001520
      g+4     :     0.001207
      g-4     :     0.001198
 79 H s       :     0.781767  s :     0.781767
      pz      :     0.094985  p :     0.189717
      px      :     0.045701
      py      :     0.049032
      dz2     :     0.019251  d :     0.065783
      dxz     :     0.024709
      dyz     :     0.019865
      dx2y2   :     0.001093
      dxy     :     0.000865
      f0      :     0.003029  f :     0.009710
      f+1     :     0.003555
      f-1     :     0.002629
      f+2     :     0.000274
      f-2     :     0.000208
      f+3     :     0.000008
      f-3     :     0.000008
 80 O s       :     3.017143  s :     3.017143
      pz      :     1.276139  p :     4.125667
      px      :     1.428253
      py      :     1.421275
      dz2     :     0.042588  d :     0.118949
      dxz     :     0.044094
      dyz     :     0.019457
      dx2y2   :     0.007432
      dxy     :     0.005378
      f0      :     0.005343  f :     0.021031
      f+1     :     0.007183
      f-1     :     0.003224
      f+2     :     0.002426
      f-2     :     0.001590
      f+3     :     0.000637
      f-3     :     0.000629
      g0      :     0.000164  g :     0.000770
      g+1     :     0.000130
      g-1     :     0.000140
      g+2     :     0.000110
      g-2     :     0.000060
      g+3     :     0.000055
      g-3     :     0.000051
      g+4     :     0.000035
      g-4     :     0.000025
 81 H s       :     0.657739  s :     0.657739
      pz      :     0.132531  p :     0.491669
      px      :     0.246174
      py      :     0.112964
      dz2     :     0.040994  d :     0.200307
      dxz     :     0.049508
      dyz     :     0.019829
      dx2y2   :     0.043820
      dxy     :     0.046156
      f0      :     0.002717  f :     0.039141
      f+1     :     0.010760
      f-1     :     0.000970
      f+2     :     0.006396
      f-2     :     0.006907
      f+3     :     0.005685
      f-3     :     0.005707


                      *****************************
                      * MAYER POPULATION ANALYSIS *
                      *****************************

  NA   - Mulliken gross atomic population
  ZA   - Total nuclear charge
  QA   - Mulliken gross atomic charge
  VA   - Mayer's total valence
  BVA  - Mayer's bonded valence
  FA   - Mayer's free valence

  ATOM       NA         ZA         QA         VA         BVA        FA
  0 O      8.3890     8.0000    -0.3890     1.9894     1.9894    -0.0000
  1 O      8.4434     8.0000    -0.4434     2.0522     2.0522    -0.0000
  2 N      7.3849     7.0000    -0.3849     2.8503     2.8503     0.0000
  3 N      7.4721     7.0000    -0.4721     2.8246     2.8246     0.0000
  4 C      5.7970     6.0000     0.2030     3.7348     3.7348     0.0000
  5 C      5.3931     6.0000     0.6069     3.4855     3.4855     0.0000
  6 H      1.0666     1.0000    -0.0666     0.9492     0.9492     0.0000
  7 C      5.9396     6.0000     0.0604     3.7051     3.7051     0.0000
  8 C      6.2063     6.0000    -0.2063     3.9653     3.9653     0.0000
  9 H      0.8826     1.0000     0.1174     0.9943     0.9943    -0.0000
 10 C      6.1312     6.0000    -0.1312     3.9799     3.9799     0.0000
 11 H      0.8549     1.0000     0.1451     0.9721     0.9721     0.0000
 12 C      6.1181     6.0000    -0.1181     3.9710     3.9710     0.0000
 13 H      0.8630     1.0000     0.1370     0.9758     0.9758     0.0000
 14 C      6.1366     6.0000    -0.1366     3.9956     3.9956     0.0000
 15 H      0.8595     1.0000     0.1405     0.9726     0.9726    -0.0000
 16 C      6.1634     6.0000    -0.1634     4.0173     4.0173     0.0000
 17 H      0.8817     1.0000     0.1183     0.9901     0.9901     0.0000
 18 C      5.9210     6.0000     0.0790     4.1920     4.1920     0.0000
 19 C      6.2569     6.0000    -0.2569     3.9551     3.9551     0.0000
 20 H      0.9184     1.0000     0.0816     0.9984     0.9984     0.0000
 21 H      0.8804     1.0000     0.1196     0.9836     0.9836    -0.0000
 22 H      0.8919     1.0000     0.1081     1.0004     1.0004     0.0000
 23 C      6.2662     6.0000    -0.2662     3.9508     3.9508     0.0000
 24 H      0.8834     1.0000     0.1166     0.9915     0.9915    -0.0000
 25 H      0.8771     1.0000     0.1229     0.9824     0.9824    -0.0000
 26 H      0.9128     1.0000     0.0872     1.0039     1.0039    -0.0000
 27 C      6.2846     6.0000    -0.2846     3.9816     3.9816    -0.0000
 28 H      0.8935     1.0000     0.1065     0.9810     0.9810     0.0000
 29 H      0.8928     1.0000     0.1072     0.9919     0.9919    -0.0000
 30 H      0.9045     1.0000     0.0955     0.9898     0.9898    -0.0000
 31 C      5.8953     6.0000     0.1047     3.6668     3.6668    -0.0000
 32 C      5.9887     6.0000     0.0113     3.5128     3.5128    -0.0000
 33 C      6.0942     6.0000    -0.0942     3.8460     3.8460     0.0000
 34 H      0.9109     1.0000     0.0891     1.0099     1.0099     0.0000
 35 C      6.2260     6.0000    -0.2260     3.9274     3.9274    -0.0000
 36 H      0.8404     1.0000     0.1596     0.9598     0.9598    -0.0000
 37 C      6.1595     6.0000    -0.1595     3.9473     3.9473    -0.0000
 38 H      0.8557     1.0000     0.1443     0.9692     0.9692    -0.0000
 39 C      6.1060     6.0000    -0.1060     3.8490     3.8490    -0.0000
 40 H      0.9504     1.0000     0.0496     1.0428     1.0428    -0.0000
 41 C      6.1129     6.0000    -0.1129     4.1245     4.1245    -0.0000
 42 C      6.1800     6.0000    -0.1800     3.9433     3.9433    -0.0000
 43 H      0.9808     1.0000     0.0192     1.0369     1.0369     0.0000
 44 H      0.9103     1.0000     0.0897     0.9878     0.9878    -0.0000
 45 H      0.9030     1.0000     0.0970     0.9819     0.9819    -0.0000
 46 C      6.2405     6.0000    -0.2405     4.0142     4.0142     0.0000
 47 H      0.8995     1.0000     0.1005     0.9802     0.9802    -0.0000
 48 H      0.9017     1.0000     0.0983     0.9852     0.9852     0.0000
 49 H      0.8940     1.0000     0.1060     0.9823     0.9823     0.0000
 50 C      6.2432     6.0000    -0.2432     3.9537     3.9537    -0.0000
 51 H      0.9200     1.0000     0.0800     1.0148     1.0148    -0.0000
 52 H      0.8846     1.0000     0.1154     0.9899     0.9899    -0.0000
 53 H      0.9092     1.0000     0.0908     0.9895     0.9895     0.0000
 54 C      5.5747     6.0000     0.4253     3.9255     3.9255    -0.0000
 55 C      5.9316     6.0000     0.0684     3.8464     3.8464    -0.0000
 56 C      6.1276     6.0000    -0.1276     3.8984     3.8984     0.0000
 57 H      0.8806     1.0000     0.1194     1.0022     1.0022     0.0000
 58 C      6.1277     6.0000    -0.1277     3.9835     3.9835     0.0000
 59 H      0.8462     1.0000     0.1538     0.9684     0.9684     0.0000
 60 C      6.0852     6.0000    -0.0852     3.9550     3.9550    -0.0000
 61 H      0.8517     1.0000     0.1483     0.9715     0.9715    -0.0000
 62 C      6.1354     6.0000    -0.1354     3.9705     3.9705     0.0000
 63 H      0.8538     1.0000     0.1462     0.9741     0.9741     0.0000
 64 C      6.0833     6.0000    -0.0833     3.9062     3.9062    -0.0000
 65 H      0.8646     1.0000     0.1354     0.9918     0.9918    -0.0000
 66 H      0.8212     1.0000     0.1788     1.0274     1.0274     0.0000
 67 O      8.5095     8.0000    -0.5095     1.9848     1.9848     0.0000
 68 C      5.5641     6.0000     0.4359     4.0180     4.0180     0.0000
 69 C      5.9597     6.0000     0.0403     3.7847     3.7847     0.0000
 70 C      6.0809     6.0000    -0.0809     3.8645     3.8645    -0.0000
 71 H      0.9036     1.0000     0.0964     1.0202     1.0202    -0.0000
 72 C      6.1255     6.0000    -0.1255     3.9665     3.9665    -0.0000
 73 H      0.8578     1.0000     0.1422     0.9731     0.9731     0.0000
 74 C      6.0879     6.0000    -0.0879     3.9485     3.9485    -0.0000
 75 H      0.8547     1.0000     0.1453     0.9741     0.9741    -0.0000
 76 C      6.1274     6.0000    -0.1274     3.9612     3.9612    -0.0000
 77 H      0.8561     1.0000     0.1439     0.9743     0.9743     0.0000
 78 C      6.1186     6.0000    -0.1186     3.8942     3.8942     0.0000
 79 H      0.8777     1.0000     0.1223     1.0080     1.0080    -0.0000
 80 O      8.3799     8.0000    -0.3799     2.1629     2.1629     0.0000
 81 H      0.7397     1.0000     0.2603     1.0842     1.0842     0.0000

  Mayer bond orders larger than 0.100000
B(  0-O ,  4-C ) :   0.8246 B(  0-O , 54-C ) :   1.0320 B(  1-O , 54-C ) :   1.7737 
B(  1-O , 81-H ) :   0.1137 B(  2-N ,  4-C ) :   1.8540 B(  2-N , 18-C ) :   0.8882 
B(  3-N ,  5-C ) :   0.7782 B(  3-N , 31-C ) :   1.0826 B(  3-N , 66-H ) :   0.9186 
B(  4-C ,  5-C ) :   0.8823 B(  5-C ,  6-H ) :   0.8946 B(  5-C ,  7-C ) :   0.8511 
B(  7-C ,  8-C ) :   1.3656 B(  7-C , 16-C ) :   1.4102 B(  8-C ,  9-H ) :   0.9329 
B(  8-C , 10-C ) :   1.4894 B( 10-C , 11-H ) :   0.9166 B( 10-C , 12-C ) :   1.4524 
B( 12-C , 13-H ) :   0.9276 B( 12-C , 14-C ) :   1.4473 B( 14-C , 15-H ) :   0.9185 
B( 14-C , 16-C ) :   1.4943 B( 16-C , 17-H ) :   0.9230 B( 18-C , 19-C ) :   1.0545 
B( 18-C , 23-C ) :   1.0516 B( 18-C , 27-C ) :   1.0827 B( 19-C , 20-H ) :   0.9664 
B( 19-C , 21-H ) :   0.9541 B( 19-C , 22-H ) :   0.9571 B( 23-C , 24-H ) :   0.9590 
B( 23-C , 25-H ) :   0.9545 B( 23-C , 26-H ) :   0.9646 B( 27-C , 28-H ) :   0.9539 
B( 27-C , 29-H ) :   0.9601 B( 27-C , 30-H ) :   0.9631 B( 31-C , 32-C ) :   1.1906 
B( 31-C , 39-C ) :   1.3262 B( 32-C , 33-C ) :   1.4102 B( 32-C , 41-C ) :   0.8810 
B( 33-C , 34-H ) :   0.9335 B( 33-C , 35-C ) :   1.4350 B( 35-C , 36-H ) :   0.9127 
B( 35-C , 37-C ) :   1.4726 B( 37-C , 38-H ) :   0.9172 B( 37-C , 39-C ) :   1.4549 
B( 39-C , 40-H ) :   0.9563 B( 41-C , 42-C ) :   1.0170 B( 41-C , 46-C ) :   1.1240 
B( 41-C , 50-C ) :   1.0722 B( 42-C , 43-H ) :   0.9853 B( 42-C , 44-H ) :   0.9523 
B( 42-C , 45-H ) :   0.9610 B( 46-C , 47-H ) :   0.9543 B( 46-C , 48-H ) :   0.9569 
B( 46-C , 49-H ) :   0.9564 B( 50-C , 51-H ) :   0.9690 B( 50-C , 52-H ) :   0.9604 
B( 50-C , 53-H ) :   0.9572 B( 54-C , 55-C ) :   1.0482 B( 55-C , 56-C ) :   1.3212 
B( 55-C , 64-C ) :   1.3710 B( 56-C , 57-H ) :   0.9476 B( 56-C , 58-C ) :   1.4851 
B( 58-C , 59-H ) :   0.9172 B( 58-C , 60-C ) :   1.4402 B( 60-C , 61-H ) :   0.9255 
B( 60-C , 62-C ) :   1.4340 B( 62-C , 63-H ) :   0.9287 B( 62-C , 64-C ) :   1.4591 
B( 64-C , 65-H ) :   0.9245 B( 67-O , 68-C ) :   1.8123 B( 68-C , 69-C ) :   0.9937 
B( 68-C , 80-O ) :   1.1993 B( 69-C , 70-C ) :   1.3371 B( 69-C , 78-C ) :   1.3650 
B( 70-C , 71-H ) :   0.9417 B( 70-C , 72-C ) :   1.4564 B( 72-C , 73-H ) :   0.9285 
B( 72-C , 74-C ) :   1.4417 B( 74-C , 75-H ) :   0.9283 B( 74-C , 76-C ) :   1.4373 
B( 76-C , 77-H ) :   0.9290 B( 76-C , 78-C ) :   1.4581 B( 78-C , 79-H ) :   0.9329 
B( 80-O , 81-H ) :   0.9069 

-------
TIMINGS
-------

Total SCF time: 0 days 0 hours 38 min 6 sec 

Total time                  ....    2286.863 sec
Sum of individual times     ....    2226.438 sec  ( 97.4%)

Fock matrix formation       ....    2082.534 sec  ( 91.1%)
  Split-RI-J                ....     106.363 sec  (  5.1% of F)
  Chain of spheres X        ....    1666.584 sec  ( 80.0% of F)
  XC integration            ....     135.773 sec  (  6.5% of F)
    Basis function eval.    ....       5.620 sec  (  4.1% of XC)
    Density eval.           ....      57.466 sec  ( 42.3% of XC)
    XC-Functional eval.     ....       1.191 sec  (  0.9% of XC)
    XC-Potential eval.      ....      33.837 sec  ( 24.9% of XC)
Diagonalization             ....      28.197 sec  (  1.2%)
Density matrix formation    ....       4.644 sec  (  0.2%)
Population analysis         ....      11.888 sec  (  0.5%)
Initial guess               ....      15.912 sec  (  0.7%)
Orbital Transformation      ....       0.000 sec  (  0.0%)
Orbital Orthonormalization  ....       0.000 sec  (  0.0%)
DIIS solution               ....      24.317 sec  (  1.1%)
SOSCF solution              ....      19.995 sec  (  0.9%)
Grid generation             ....      38.952 sec  (  1.7%)

Maximum memory used throughout the entire SCF-calculation: 1695.8 MB
[1720888648.479184] [node107:1138398:0]          mpool.c:43   UCX  WARN  object 0x138407c0 was not returned to mpool ucp_requests
[1720888648.479220] [node107:1138398:0]          mpool.c:43   UCX  WARN  object 0x13840b40 was not returned to mpool ucp_requests
[1720888648.479224] [node107:1138398:0]          mpool.c:43   UCX  WARN  object 0x13840d00 was not returned to mpool ucp_requests
[1720888648.479228] [node107:1138398:0]          mpool.c:43   UCX  WARN  object 0x13840ec0 was not returned to mpool ucp_requests
[1720888648.479231] [node107:1138398:0]          mpool.c:43   UCX  WARN  object 0x13841080 was not returned to mpool ucp_requests
[1720888648.479233] [node107:1138398:0]          mpool.c:43   UCX  WARN  object 0x13841240 was not returned to mpool ucp_requests
[1720888648.479238] [node107:1138398:0]          mpool.c:43   UCX  WARN  object 0x13841400 was not returned to mpool ucp_requests
[1720888648.479240] [node107:1138398:0]          mpool.c:43   UCX  WARN  object 0x138415c0 was not returned to mpool ucp_requests
[1720888648.479242] [node107:1138398:0]          mpool.c:43   UCX  WARN  object 0x13841780 was not returned to mpool ucp_requests
[1720888648.479244] [node107:1138398:0]          mpool.c:43   UCX  WARN  object 0x13841940 was not returned to mpool ucp_requests
[1720888648.479247] [node107:1138398:0]          mpool.c:43   UCX  WARN  object 0x13841b00 was not returned to mpool ucp_requests
[1720888648.479249] [node107:1138398:0]          mpool.c:43   UCX  WARN  object 0x13841cc0 was not returned to mpool ucp_requests
[1720888648.479252] [node107:1138398:0]          mpool.c:43   UCX  WARN  object 0x13841e80 was not returned to mpool ucp_requests
[1720888648.479254] [node107:1138398:0]          mpool.c:43   UCX  WARN  object 0x13842040 was not returned to mpool ucp_requests
[1720888648.479257] [node107:1138398:0]          mpool.c:43   UCX  WARN  object 0x13842200 was not returned to mpool ucp_requests
[1720888648.479259] [node107:1138398:0]          mpool.c:43   UCX  WARN  object 0x138423c0 was not returned to mpool ucp_requests
[1720888648.479262] [node107:1138398:0]          mpool.c:43   UCX  WARN  object 0x13842580 was not returned to mpool ucp_requests
[1720888648.479264] [node107:1138398:0]          mpool.c:43   UCX  WARN  object 0x13842740 was not returned to mpool ucp_requests
[1720888648.479266] [node107:1138398:0]          mpool.c:43   UCX  WARN  object 0x13842900 was not returned to mpool ucp_requests
[1720888648.479269] [node107:1138398:0]          mpool.c:43   UCX  WARN  object 0x13842ac0 was not returned to mpool ucp_requests
[1720888648.479271] [node107:1138398:0]          mpool.c:43   UCX  WARN  object 0x13842c80 was not returned to mpool ucp_requests
[1720888648.479273] [node107:1138398:0]          mpool.c:43   UCX  WARN  object 0x13843000 was not returned to mpool ucp_requests
[1720888648.481812] [node107:1138393:0]          mpool.c:43   UCX  WARN  object 0x13a32780 was not returned to mpool ucp_requests
[1720888648.481836] [node107:1138393:0]          mpool.c:43   UCX  WARN  object 0x13a32940 was not returned to mpool ucp_requests
[1720888648.481839] [node107:1138393:0]          mpool.c:43   UCX  WARN  object 0x13a32b00 was not returned to mpool ucp_requests
[1720888648.481844] [node107:1138393:0]          mpool.c:43   UCX  WARN  object 0x13a32e80 was not returned to mpool ucp_requests
[1720888648.481847] [node107:1138393:0]          mpool.c:43   UCX  WARN  object 0x13a33040 was not returned to mpool ucp_requests
[1720888648.481850] [node107:1138393:0]          mpool.c:43   UCX  WARN  object 0x13a33200 was not returned to mpool ucp_requests
[1720888648.481853] [node107:1138393:0]          mpool.c:43   UCX  WARN  object 0x13a333c0 was not returned to mpool ucp_requests
[1720888648.481856] [node107:1138393:0]          mpool.c:43   UCX  WARN  object 0x13a33580 was not returned to mpool ucp_requests
[1720888648.481858] [node107:1138393:0]          mpool.c:43   UCX  WARN  object 0x13a33740 was not returned to mpool ucp_requests
[1720888648.481860] [node107:1138393:0]          mpool.c:43   UCX  WARN  object 0x13a33900 was not returned to mpool ucp_requests
[1720888648.481862] [node107:1138393:0]          mpool.c:43   UCX  WARN  object 0x13a33ac0 was not returned to mpool ucp_requests
[1720888648.481865] [node107:1138393:0]          mpool.c:43   UCX  WARN  object 0x13a33c80 was not returned to mpool ucp_requests
[1720888648.481867] [node107:1138393:0]          mpool.c:43   UCX  WARN  object 0x13a33e40 was not returned to mpool ucp_requests
[1720888648.481869] [node107:1138393:0]          mpool.c:43   UCX  WARN  object 0x13a34000 was not returned to mpool ucp_requests
[1720888648.481871] [node107:1138393:0]          mpool.c:43   UCX  WARN  object 0x13a341c0 was not returned to mpool ucp_requests
[1720888648.481874] [node107:1138393:0]          mpool.c:43   UCX  WARN  object 0x13a34380 was not returned to mpool ucp_requests
[1720888648.481876] [node107:1138393:0]          mpool.c:43   UCX  WARN  object 0x13a34540 was not returned to mpool ucp_requests
[1720888648.481879] [node107:1138393:0]          mpool.c:43   UCX  WARN  object 0x13a34700 was not returned to mpool ucp_requests
[1720888648.481881] [node107:1138393:0]          mpool.c:43   UCX  WARN  object 0x13a348c0 was not returned to mpool ucp_requests
[1720888648.481884] [node107:1138393:0]          mpool.c:43   UCX  WARN  object 0x13a34a80 was not returned to mpool ucp_requests
[1720888648.481887] [node107:1138393:0]          mpool.c:43   UCX  WARN  object 0x13a34c40 was not returned to mpool ucp_requests
[1720888648.481889] [node107:1138393:0]          mpool.c:43   UCX  WARN  object 0x13a34e00 was not returned to mpool ucp_requests
[1720888648.481892] [node107:1138393:0]          mpool.c:43   UCX  WARN  object 0x13a34fc0 was not returned to mpool ucp_requests
[1720888648.485349] [node107:1138386:0]          mpool.c:43   UCX  WARN  object 0x140535c0 was not returned to mpool ucp_requests
[1720888648.485365] [node107:1138386:0]          mpool.c:43   UCX  WARN  object 0x14053940 was not returned to mpool ucp_requests
[1720888648.485369] [node107:1138386:0]          mpool.c:43   UCX  WARN  object 0x14053b00 was not returned to mpool ucp_requests
[1720888648.485372] [node107:1138386:0]          mpool.c:43   UCX  WARN  object 0x14053cc0 was not returned to mpool ucp_requests
[1720888648.485376] [node107:1138386:0]          mpool.c:43   UCX  WARN  object 0x14053e80 was not returned to mpool ucp_requests
[1720888648.485380] [node107:1138386:0]          mpool.c:43   UCX  WARN  object 0x14054040 was not returned to mpool ucp_requests
[1720888648.485383] [node107:1138386:0]          mpool.c:43   UCX  WARN  object 0x14054200 was not returned to mpool ucp_requests
[1720888648.485386] [node107:1138386:0]          mpool.c:43   UCX  WARN  object 0x140543c0 was not returned to mpool ucp_requests
[1720888648.485390] [node107:1138386:0]          mpool.c:43   UCX  WARN  object 0x14054580 was not returned to mpool ucp_requests
[1720888648.485393] [node107:1138386:0]          mpool.c:43   UCX  WARN  object 0x14054740 was not returned to mpool ucp_requests
[1720888648.485397] [node107:1138386:0]          mpool.c:43   UCX  WARN  object 0x14054900 was not returned to mpool ucp_requests
[1720888648.485400] [node107:1138386:0]          mpool.c:43   UCX  WARN  object 0x14054ac0 was not returned to mpool ucp_requests
[1720888648.486253] [node107:1138400:0]          mpool.c:43   UCX  WARN  object 0x1490c9c0 was not returned to mpool ucp_requests
[1720888648.486269] [node107:1138400:0]          mpool.c:43   UCX  WARN  object 0x1490cd40 was not returned to mpool ucp_requests
[1720888648.486274] [node107:1138400:0]          mpool.c:43   UCX  WARN  object 0x1490cf00 was not returned to mpool ucp_requests
[1720888648.486277] [node107:1138400:0]          mpool.c:43   UCX  WARN  object 0x1490d0c0 was not returned to mpool ucp_requests
[1720888648.486281] [node107:1138400:0]          mpool.c:43   UCX  WARN  object 0x1490d280 was not returned to mpool ucp_requests
[1720888648.486285] [node107:1138400:0]          mpool.c:43   UCX  WARN  object 0x1490d440 was not returned to mpool ucp_requests
[1720888648.486289] [node107:1138400:0]          mpool.c:43   UCX  WARN  object 0x1490d600 was not returned to mpool ucp_requests
[1720888648.486292] [node107:1138400:0]          mpool.c:43   UCX  WARN  object 0x1490d7c0 was not returned to mpool ucp_requests
[1720888648.486296] [node107:1138400:0]          mpool.c:43   UCX  WARN  object 0x1490d980 was not returned to mpool ucp_requests
[1720888648.486300] [node107:1138400:0]          mpool.c:43   UCX  WARN  object 0x1490db40 was not returned to mpool ucp_requests
[1720888648.486303] [node107:1138400:0]          mpool.c:43   UCX  WARN  object 0x1490dd00 was not returned to mpool ucp_requests
[1720888648.486307] [node107:1138400:0]          mpool.c:43   UCX  WARN  object 0x1490dec0 was not returned to mpool ucp_requests
[1720888648.485404] [node107:1138386:0]          mpool.c:43   UCX  WARN  object 0x14054e40 was not returned to mpool ucp_requests
[1720888648.485407] [node107:1138386:0]          mpool.c:43   UCX  WARN  object 0x14055000 was not returned to mpool ucp_requests
[1720888648.485411] [node107:1138386:0]          mpool.c:43   UCX  WARN  object 0x140551c0 was not returned to mpool ucp_requests
[truncated: 47,020 more chars]
