# Supplementary material for: A stereodivergent multicomponent approach for the synthesis of C–N atropisomeric peptide analogues
Source: Chem Sci. 2024 Sep 16;15(40):16743–51. doi: 10.1039/d4sc04700a (PMC11418089; doi:10.1039/d4sc04700a)
Supplement: SC-015-D4SC04700A-s001 [file SC-015-D4SC04700A-s001.zip › CompData/_2_Imine-BzOH/ImineBzOH2Afreq.out]

                                 *****************
                                 * O   R   C   A *
                                 *****************

                                            #,                                       
                                            ###                                      
                                            ####                                     
                                            #####                                    
                                            ######                                   
                                           ########,                                 
                                     ,,################,,,,,                         
                               ,,#################################,,                 
                          ,,##########################################,,             
                       ,#########################################, ''#####,          
                    ,#############################################,,   '####,        
                  ,##################################################,,,,####,       
                ,###########''''           ''''###############################       
              ,#####''   ,,,,##########,,,,          '''####'''          '####       
            ,##' ,,,,###########################,,,                        '##       
           ' ,,###''''                  '''############,,,                           
         ,,##''                                '''############,,,,        ,,,,,,###''
      ,#''                                            '''#######################'''  
     '                                                          ''''####''''         
             ,#######,   #######,   ,#######,      ##                                
            ,#'     '#,  ##    ##  ,#'     '#,    #''#        ######   ,####,        
            ##       ##  ##   ,#'  ##            #'  '#       #        #'  '#        
            ##       ##  #######   ##           ,######,      #####,   #    #        
            '#,     ,#'  ##    ##  '#,     ,#' ,#      #,         ##   #,  ,#        
             '#######'   ##     ##  '#######'  #'      '#     #####' # '####'        


                  #######################################################
                  #                        -***-                        #
                  #          Department of theory and spectroscopy      #
                  #    Directorship and core code : Frank Neese         #
                  #        Max Planck Institute fuer Kohlenforschung    #
                  #                Kaiser Wilhelm Platz 1               #
                  #                 D-45470 Muelheim/Ruhr               #
                  #                      Germany                        #
                  #                                                     #
                  #                  All rights reserved                #
                  #                        -***-                        #
                  #######################################################


                         Program Version 5.0.2 -  RELEASE  -


 With contributions from (in alphabetic order):
   Daniel Aravena         : Magnetic Suceptibility
   Michael Atanasov       : Ab Initio Ligand Field Theory (pilot matlab implementation)
   Alexander A. Auer      : GIAO ZORA, VPT2 properties, NMR spectrum
   Ute Becker             : Parallelization
   Giovanni Bistoni       : ED, misc. LED, open-shell LED, HFLD
   Martin Brehm           : Molecular dynamics
   Dmytro Bykov           : SCF Hessian
   Vijay G. Chilkuri      : MRCI spin determinant printing, contributions to CSF-ICE
   Dipayan Datta          : RHF DLPNO-CCSD density
   Achintya Kumar Dutta   : EOM-CC, STEOM-CC
   Dmitry Ganyushin       : Spin-Orbit,Spin-Spin,Magnetic field MRCI
   Miquel Garcia          : C-PCM and meta-GGA Hessian, CC/C-PCM, Gaussian charge scheme
   Yang Guo               : DLPNO-NEVPT2, F12-NEVPT2, CIM, IAO-localization
   Andreas Hansen         : Spin unrestricted coupled pair/coupled cluster methods
   Benjamin Helmich-Paris : MC-RPA, TRAH-SCF, COSX integrals
   Lee Huntington         : MR-EOM, pCC
   Robert Izsak           : Overlap fitted RIJCOSX, COSX-SCS-MP3, EOM
   Marcus Kettner         : VPT2
   Christian Kollmar      : KDIIS, OOCD, Brueckner-CCSD(T), CCSD density, CASPT2, CASPT2-K
   Simone Kossmann        : Meta GGA functionals, TD-DFT gradient, OOMP2, MP2 Hessian
   Martin Krupicka        : Initial AUTO-CI
   Lucas Lang             : DCDCAS
   Marvin Lechner         : AUTO-CI (C++ implementation), FIC-MRCC
   Dagmar Lenk            : GEPOL surface, SMD
   Dimitrios Liakos       : Extrapolation schemes; Compound Job, initial MDCI parallelization
   Dimitrios Manganas     : Further ROCIS development; embedding schemes
   Dimitrios Pantazis     : SARC Basis sets
   Anastasios Papadopoulos: AUTO-CI, single reference methods and gradients
   Taras Petrenko         : DFT Hessian,TD-DFT gradient, ASA, ECA, R-Raman, ABS, FL, XAS/XES, NRVS
   Peter Pinski           : DLPNO-MP2, DLPNO-MP2 Gradient
   Christoph Reimann      : Effective Core Potentials
   Marius Retegan         : Local ZFS, SOC
   Christoph Riplinger    : Optimizer, TS searches, QM/MM, DLPNO-CCSD(T), (RO)-DLPNO pert. Triples
   Tobias Risthaus        : Range-separated hybrids, TD-DFT gradient, RPA, STAB
   Michael Roemelt        : Original ROCIS implementation
   Masaaki Saitow         : Open-shell DLPNO-CCSD energy and density
   Barbara Sandhoefer     : DKH picture change effects
   Avijit Sen             : IP-ROCIS
   Kantharuban Sivalingam : CASSCF convergence, NEVPT2, FIC-MRCI
   Bernardo de Souza      : ESD, SOC TD-DFT
   Georgi Stoychev        : AutoAux, RI-MP2 NMR, DLPNO-MP2 response
   Willem Van den Heuvel  : Paramagnetic NMR
   Boris Wezisla          : Elementary symmetry handling
   Frank Wennmohs         : Technical directorship


 We gratefully acknowledge several colleagues who have allowed us to
 interface, adapt or use parts of their codes:
   Stefan Grimme, W. Hujo, H. Kruse, P. Pracht,  : VdW corrections, initial TS optimization,
                  C. Bannwarth, S. Ehlert          DFT functionals, gCP, sTDA/sTD-DF
   Ed Valeev, F. Pavosevic, A. Kumar             : LibInt (2-el integral package), F12 methods
   Garnet Chan, S. Sharma, J. Yang, R. Olivares  : DMRG
   Ulf Ekstrom                                   : XCFun DFT Library
   Mihaly Kallay                                 : mrcc  (arbitrary order and MRCC methods)
   Jiri Pittner, Ondrej Demel                    : Mk-CCSD
   Frank Weinhold                                : gennbo (NPA and NBO analysis)
   Christopher J. Cramer and Donald G. Truhlar   : smd solvation model
   Lars Goerigk                                  : TD-DFT with DH, B97 family of functionals
   V. Asgeirsson, H. Jonsson                     : NEB implementation
   FAccTs GmbH                                   : IRC, NEB, NEB-TS, DLPNO-Multilevel, CI-OPT
                                                   MM, QMMM, 2- and 3-layer-ONIOM, Crystal-QMMM,
                                                   LR-CPCM, SF, NACMEs, symmetry and pop. for TD-DFT,
                                                   nearIR, NL-DFT gradient (VV10), updates on ESD,
                                                   ML-optimized integration grids
   S Lehtola, MJT Oliveira, MAL Marques          : LibXC Library
   Liviu Ungur et al                             : ANISO software


 Your calculation uses the libint2 library for the computation of 2-el integrals
 For citations please refer to: http://libint.valeyev.net

 Your ORCA version has been built with support for libXC version: 5.1.0
 For citations please refer to: https://tddft.org/programs/libxc/

 This ORCA versions uses:
   CBLAS   interface :  Fast vector & matrix operations
   LAPACKE interface :  Fast linear algebra routines
   SCALAPACK package :  Parallel linear algebra routines
   Shared memory     :  Shared parallel matrices
   BLAS/LAPACK       :  OpenBLAS 0.3.15  USE64BITINT DYNAMIC_ARCH NO_AFFINITY Zen SINGLE_THREADED
        Core in use  :  Zen
   Copyright (c) 2011-2014, The OpenBLAS Project


Your calculation utilizes the atom-pairwise dispersion correction
with the Becke-Johnson damping scheme (D3BJ)
Cite in your paper:
S.Grimme, S.Ehrlich, L.Goerigk, J Comput Chem, (2011), 32, 1456–1465 
S.Grimme, J.Antony, S.Ehrlich and H.Krieg, J.Chem.Phys., 132, (2010), 154104 
   

Your calculation utilizes the SMD solvation module
Please cite in your paper:
A.V. Marenich, C.J. Cramer, D.G. Truhlar J. Phys. Chem. B, 113, (2009), 6378 

================================================================================

----- Orbital basis set information -----
Your calculation utilizes the basis: def2-TZVP
   F. Weigend and R. Ahlrichs, Phys. Chem. Chem. Phys. 7, 3297 (2005).

----- AuxJ basis set information -----
Your calculation utilizes the auxiliary basis: def2/J
   F. Weigend, Phys. Chem. Chem. Phys. 8, 1057 (2006).

================================================================================
                                        WARNINGS
                       Please study these warnings very carefully!
================================================================================

WARNING: Gradients needed for Numerical Frequencies
  ===> : Setting RunTyp to EnGrad

WARNING: The environment variable RSH_COMMAND is not set!
  ===> : All Displacements for the Numerical Hessian or Gradient calculation
         will be started on localhost

INFO   : the flag for use of the SHARK integral package has been found!

================================================================================
                                       INPUT FILE
================================================================================
NAME = ImineBzOH2Afreq.inp
|  1> ! PBE0 D3 def2-tzvp NumFreq
|  2> %maxcore 2660
|  3> %pal nprocs 30
|  4> end
|  5> %CPCM SMD TRUE
|  6>    SMDSOLVENT "2,2,2-TRIFLUOROETHANOL"
|  7> end
|  8> 
|  9> *xyz 0 1
| 10> O  2.415422  3.936322  2.383995
| 11> O  2.791252  4.156043  0.191050
| 12> N  0.679455  5.465055  2.658772
| 13> N  3.493080  6.375063  3.733472
| 14> C  1.879514  5.227416  2.433617
| 15> C  2.938529  6.311481  2.381299
| 16> H  3.725184  5.955375  1.714432
| 17> C  2.396920  7.604744  1.821971
| 18> C  1.901612  8.615855  2.634569
| 19> H  1.911588  8.502808  3.711798
| 20> C  1.397023  9.781508  2.075532
| 21> H  1.015348  10.564769  2.721326
| 22> C  1.382444  9.946527  0.697623
| 23> H  0.989934  10.858599  0.261856
| 24> C  1.879740  8.939884  -0.119432
| 25> H  1.879253  9.062857  -1.196931
| 26> C  2.387695  7.777979  0.441770
| 27> H  2.784639  6.995026  -0.196777
| 28> C  -0.370984  4.454802  2.839283
| 29> C  -1.677784  5.227103  2.971578
| 30> H  -1.627048  5.930291  3.806564
| 31> H  -2.511317  4.542811  3.144810
| 32> H  -1.883089  5.794639  2.060183
| 33> C  -0.106677  3.678756  4.126371
| 34> H  0.805430  3.084753  4.055758
| 35> H  -0.942226  3.003644  4.325896
| 36> H  -0.011921  4.361226  4.974975
| 37> C  -0.473358  3.511061  1.643136
| 38> H  -0.504400  4.073183  0.706635
| 39> H  -1.398606  2.935558  1.721205
| 40> H  0.352117  2.801031  1.599655
| 41> C  4.509329  7.305385  4.035094
| 42> C  4.739324  7.729689  5.364585
| 43> C  5.816173  8.594373  5.560411
| 44> H  6.029749  8.949694  6.558344
| 45> C  6.641545  9.030197  4.533826
| 46> H  7.463096  9.703359  4.750868
| 47> C  6.400274  8.596517  3.243913
| 48> H  7.027306  8.918306  2.419909
| 49> C  5.339300  7.742002  3.002921
| 50> H  5.157675  7.407371  1.990401
| 51> C  3.885940  7.294814  6.568513
| 52> C  2.441669  7.801334  6.446095
| 53> H  2.420710  8.883216  6.294600
| 54> H  1.903980  7.581431  7.372520
| 55> H  1.863963  7.341092  5.642109
| 56> C  3.898446  5.770472  6.750011
| 57> H  3.386077  5.225624  5.957579
| 58> H  3.394543  5.517863  7.686930
| 59> H  4.923189  5.395452  6.808155
| 60> C  4.428419  7.881213  7.873443
| 61> H  5.451224  7.554483  8.075874
| 62> H  3.800532  7.535055  8.697489
| 63> H  4.405693  8.973547  7.878538
| 64> C  2.899412  3.505478  1.203408
| 65> C  3.533582  2.179569  1.298415
| 66> C  4.210772  1.697523  0.179769
| 67> H  4.243827  2.298175  -0.721293
| 68> C  4.844014  0.469328  0.233850
| 69> H  5.381452  0.099585  -0.631646
| 70> C  4.796547  -0.285309  1.400409
| 71> H  5.296678  -1.246345  1.442973
| 72> C  4.117172  0.190229  2.513182
| 73> H  4.085272  -0.396811  3.423424
| 74> C  3.489844  1.424620  2.468538
| 75> H  2.970949  1.802942  3.340130
| 76> H  2.752879  6.383423  4.419862
| 77> O  5.780339  4.486448  2.038564
| 78> C  5.798507  3.834945  3.067485
| 79> C  6.647824  2.635876  3.251576
| 80> C  6.640663  1.914403  4.443834
| 81> H  6.023645  2.244055  5.270230
| 82> C  7.412073  0.770717  4.563201
| 83> H  7.403036  0.207977  5.489622
| 84> C  8.190468  0.342430  3.495225
| 85> H  8.789143  -0.556855  3.589135
| 86> C  8.202724  1.062360  2.307536
| 87> H  8.808395  0.726271  1.473745
| 88> C  7.433455  2.207160  2.185646
| 89> H  7.426208  2.772235  1.261335
| 90> O  5.049553  4.122900  4.113890
| 91> H  4.461543  4.914211  3.924234
| 92> *
| 93> 
| 94>                          ****END OF INPUT****
================================================================================

                     *******************************
                     * Energy+Gradient Calculation *
                     *******************************

---------------------------------
CARTESIAN COORDINATES (ANGSTROEM)
---------------------------------
  O      2.415422    3.936322    2.383995
  O      2.791252    4.156043    0.191050
  N      0.679455    5.465055    2.658772
  N      3.493080    6.375063    3.733472
  C      1.879514    5.227416    2.433617
  C      2.938529    6.311481    2.381299
  H      3.725184    5.955375    1.714432
  C      2.396920    7.604744    1.821971
  C      1.901612    8.615855    2.634569
  H      1.911588    8.502808    3.711798
  C      1.397023    9.781508    2.075532
  H      1.015348   10.564769    2.721326
  C      1.382444    9.946527    0.697623
  H      0.989934   10.858599    0.261856
  C      1.879740    8.939884   -0.119432
  H      1.879253    9.062857   -1.196931
  C      2.387695    7.777979    0.441770
  H      2.784639    6.995026   -0.196777
  C     -0.370984    4.454802    2.839283
  C     -1.677784    5.227103    2.971578
  H     -1.627048    5.930291    3.806564
  H     -2.511317    4.542811    3.144810
  H     -1.883089    5.794639    2.060183
  C     -0.106677    3.678756    4.126371
  H      0.805430    3.084753    4.055758
  H     -0.942226    3.003644    4.325896
  H     -0.011921    4.361226    4.974975
  C     -0.473358    3.511061    1.643136
  H     -0.504400    4.073183    0.706635
  H     -1.398606    2.935558    1.721205
  H      0.352117    2.801031    1.599655
  C      4.509329    7.305385    4.035094
  C      4.739324    7.729689    5.364585
  C      5.816173    8.594373    5.560411
  H      6.029749    8.949694    6.558344
  C      6.641545    9.030197    4.533826
  H      7.463096    9.703359    4.750868
  C      6.400274    8.596517    3.243913
  H      7.027306    8.918306    2.419909
  C      5.339300    7.742002    3.002921
  H      5.157675    7.407371    1.990401
  C      3.885940    7.294814    6.568513
  C      2.441669    7.801334    6.446095
  H      2.420710    8.883216    6.294600
  H      1.903980    7.581431    7.372520
  H      1.863963    7.341092    5.642109
  C      3.898446    5.770472    6.750011
  H      3.386077    5.225624    5.957579
  H      3.394543    5.517863    7.686930
  H      4.923189    5.395452    6.808155
  C      4.428419    7.881213    7.873443
  H      5.451224    7.554483    8.075874
  H      3.800532    7.535055    8.697489
  H      4.405693    8.973547    7.878538
  C      2.899412    3.505478    1.203408
  C      3.533582    2.179569    1.298415
  C      4.210772    1.697523    0.179769
  H      4.243827    2.298175   -0.721293
  C      4.844014    0.469328    0.233850
  H      5.381452    0.099585   -0.631646
  C      4.796547   -0.285309    1.400409
  H      5.296678   -1.246345    1.442973
  C      4.117172    0.190229    2.513182
  H      4.085272   -0.396811    3.423424
  C      3.489844    1.424620    2.468538
  H      2.970949    1.802942    3.340130
  H      2.752879    6.383423    4.419862
  O      5.780339    4.486448    2.038564
  C      5.798507    3.834945    3.067485
  C      6.647824    2.635876    3.251576
  C      6.640663    1.914403    4.443834
  H      6.023645    2.244055    5.270230
  C      7.412073    0.770717    4.563201
  H      7.403036    0.207977    5.489622
  C      8.190468    0.342430    3.495225
  H      8.789143   -0.556855    3.589135
  C      8.202724    1.062360    2.307536
  H      8.808395    0.726271    1.473745
  C      7.433455    2.207160    2.185646
  H      7.426208    2.772235    1.261335
  O      5.049553    4.122900    4.113890
  H      4.461543    4.914211    3.924234

----------------------------
CARTESIAN COORDINATES (A.U.)
----------------------------
  NO LB      ZA    FRAG     MASS         X           Y           Z
   0 O     8.0000    0    15.999    4.564486    7.438571    4.505098
   1 O     8.0000    0    15.999    5.274702    7.853783    0.361032
   2 N     7.0000    0    14.007    1.283984   10.327457    5.024351
   3 N     7.0000    0    14.007    6.600965   12.047123    7.055240
   4 C     6.0000    0    12.011    3.551767    9.878385    4.598870
   5 C     6.0000    0    12.011    5.553015   11.926971    4.500003
   6 H     1.0000    0     1.008    7.039578   11.254028    3.239807
   7 C     6.0000    0    12.011    4.529522   14.370883    3.443026
   8 C     6.0000    0    12.011    3.593526   16.281606    4.978614
   9 H     1.0000    0     1.008    3.612378   16.067978    7.014282
  10 C     6.0000    0    12.011    2.639991   18.484371    3.922187
  11 H     1.0000    0     1.008    1.918730   19.964520    5.142561
  12 C     6.0000    0    12.011    2.612441   18.796212    1.318316
  13 H     1.0000    0     1.008    1.870704   20.519778    0.494836
  14 C     6.0000    0    12.011    3.552194   16.893932   -0.225694
  15 H     1.0000    0     1.008    3.551274   17.126318   -2.261872
  16 C     6.0000    0    12.011    4.512090   14.698250    0.834824
  17 H     1.0000    0     1.008    5.262205   13.218683   -0.371855
  18 C     6.0000    0    12.011   -0.701058    8.418356    5.365467
  19 C     6.0000    0    12.011   -3.170552    9.877793    5.615469
  20 H     1.0000    0     1.008   -3.074675   11.206626    7.193363
  21 H     1.0000    0     1.008   -4.745701    8.584669    5.942830
  22 H     1.0000    0     1.008   -3.558522   10.950281    3.893182
  23 C     6.0000    0    12.011   -0.201590    6.951841    7.797711
  24 H     1.0000    0     1.008    1.522042    5.829338    7.664272
  25 H     1.0000    0     1.008   -1.780549    5.676065    8.174759
  26 H     1.0000    0     1.008   -0.022527    8.241523    9.401340
  27 C     6.0000    0    12.011   -0.894517    6.634944    3.105077
  28 H     1.0000    0     1.008   -0.953178    7.697200    1.335347
  29 H     1.0000    0     1.008   -2.642982    5.547401    3.252606
  30 H     1.0000    0     1.008    0.665405    5.293181    3.022910
  31 C     6.0000    0    12.011    8.521397   13.805177    7.625223
  32 C     6.0000    0    12.011    8.956024   14.606995   10.137596
  33 C     6.0000    0    12.011   10.990974   16.241011   10.507654
  34 H     1.0000    0     1.008   11.394574   16.912471   12.393474
  35 C     6.0000    0    12.011   12.550701   17.064599    8.567689
  36 H     1.0000    0     1.008   14.103208   18.336691    8.977839
  37 C     6.0000    0    12.011   12.094765   16.245063    6.130107
  38 H     1.0000    0     1.008   13.279684   16.853156    4.572965
  39 C     6.0000    0    12.011   10.089815   14.630264    5.674698
  40 H     1.0000    0     1.008    9.746593   13.997903    3.761313
  41 C     6.0000    0    12.011    7.343362   13.785201   12.412691
  42 C     6.0000    0    12.011    4.614086   14.742385   12.181354
  43 H     1.0000    0     1.008    4.574479   16.786845   11.895070
  44 H     1.0000    0     1.008    3.598001   14.326828   13.932044
  45 H     1.0000    0     1.008    3.522380   13.872653   10.662041
  46 C     6.0000    0    12.011    7.366995   10.904612   12.755672
  47 H     1.0000    0     1.008    6.398758    9.874998   11.258193
  48 H     1.0000    0     1.008    6.414757   10.427250   14.526193
  49 H     1.0000    0     1.008    9.303479   10.195927   12.865548
  50 C     6.0000    0    12.011    8.368499   14.893334   14.878651
  51 H     1.0000    0     1.008   10.301320   14.275904   15.261190
  52 H     1.0000    0     1.008    7.181965   14.239190   16.435872
  53 H     1.0000    0     1.008    8.325553   16.957546   14.888279
  54 C     6.0000    0    12.011    5.479095    6.624393    2.274112
  55 C     6.0000    0    12.011    6.677502    4.118788    2.453649
  56 C     6.0000    0    12.011    7.957206    3.207854    0.339714
  57 H     1.0000    0     1.008    8.019671    4.342921   -1.363046
  58 C     6.0000    0    12.011    9.153860    0.886901    0.441912
  59 H     1.0000    0     1.008   10.169470    0.188188   -1.193638
  60 C     6.0000    0    12.011    9.064160   -0.539156    2.646389
  61 H     1.0000    0     1.008   10.009271   -2.355251    2.726824
  62 C     6.0000    0    12.011    7.780328    0.359481    4.749226
  63 H     1.0000    0     1.008    7.720045   -0.749864    6.469334
  64 C     6.0000    0    12.011    6.594849    2.692142    4.664861
  65 H     1.0000    0     1.008    5.614280    3.407067    6.311931
  66 H     1.0000    0     1.008    5.202187   12.062921    8.352329
  67 O     8.0000    0    15.999   10.923258    8.478158    3.852328
  68 C     6.0000    0    12.011   10.957590    7.246996    5.796707
  69 C     6.0000    0    12.011   12.562567    4.981084    6.144588
  70 C     6.0000    0    12.011   12.549034    3.617697    8.397629
  71 H     1.0000    0     1.008   11.383039    4.240649    9.959291
  72 C     6.0000    0    12.011   14.006788    1.456444    8.623200
  73 H     1.0000    0     1.008   13.989711    0.393020   10.373882
  74 C     6.0000    0    12.011   15.477741    0.647099    6.605018
  75 H     1.0000    0     1.008   16.609073   -1.052303    6.782482
  76 C     6.0000    0    12.011   15.500902    2.007569    4.360611
  77 H     1.0000    0     1.008   16.645454    1.372453    2.784974
  78 C     6.0000    0    12.011   14.047194    4.170928    4.130272
  79 H     1.0000    0     1.008   14.033499    5.238765    2.383578
  80 O     8.0000    0    15.999    9.542272    7.791152    7.774125
  81 H     1.0000    0     1.008    8.431094    9.286513    7.415728

--------------------------------
INTERNAL COORDINATES (ANGSTROEM)
--------------------------------
 O      0   0   0     0.000000000000     0.00000000     0.00000000
 O      1   0   0     2.235739984830     0.00000000     0.00000000
 N      1   2   0     2.329400869345   100.16488894     0.00000000
 N      1   2   3     2.988292590021   107.58491359   286.51847822
 C      3   1   2     1.243908626800    30.03736484   289.95614621
 C      4   1   2     1.462853821902    53.87129885    30.92149469
 H      6   4   1     1.091031240593   107.80850566   277.62610447
 C      6   4   1     1.509542085413   116.18493967   156.09506286
 C      8   6   4     1.388521148125   122.34424331   332.65890506
 H      9   8   6     1.083190409497   120.18022804     1.21529999
 C      9   8   6     1.387760549482   120.37122150   180.85525386
 H     11   9   8     1.084538376537   119.65058038   180.15161813
 C     11   9   8     1.387831772904   120.24158779     0.03557050
 H     13  11   9     1.084358018172   120.18594376   180.13242989
 C     13  11   9     1.388600847648   119.61931588   359.79969442
 H     15  13  11     1.084493748668   120.14857669   180.45142732
 C     15  13  11     1.386718859702   120.03075961   359.97551198
 H     17  15  13     1.085505509223   120.01526811   180.55480926
 C      3   1   2     1.468542623777    95.51428789   107.30630839
 C     19   3   1     1.523705037606   105.98939133   182.98615808
 H     20  19   3     1.092817059364   110.65048215   302.18086004
 H     20  19   3     1.092264679085   110.53135065   181.96139000
 H     20  19   3     1.093109372545   110.60033431    62.01604438
 C     19   3   1     1.526008225439   109.24616933    65.14416285
 H     24  19   3     1.090763466214   111.54138028   293.66555211
 H     24  19   3     1.092578861945   109.62150927   173.66217145
 H     24  19   3     1.093102350767   110.62728301    54.57113878
 C     19   3   1     1.527054405241   112.13688650   301.68186871
 H     28  19   3     1.092693402400   110.81252201   311.41935293
 H     28  19   3     1.092420401345   109.04930346   192.72957999
 H     28  19   3     1.089698203121   112.52947526    73.50734084
 C      4   1   2     1.410403092938   153.47374811   305.38000761
 C     32   4   1     1.414382516691   121.06877746   225.90136785
 C     33  32   4     1.394858419673   116.32555464   176.55550936
 H     34  33  32     1.080619263805   119.08225672   179.74568043
 C     34  33  32     1.387464687689   123.37391782   359.69132839
 H     36  34  33     1.084066581723   119.85061433   179.97940982
 C     36  34  33     1.382087401509   119.21849922     0.00000000
 H     38  36  34     1.084296952666   121.00994030   180.03904969
 C     38  36  34     1.383451790980   119.35852370     0.23603838
 H     40  38  36     1.081740401938   118.87404816   180.00581294
 C     33  32   4     1.538448291710   124.09660768   356.64536659
 C     42  33  32     1.535404636754   111.47745072   295.70134650
 H     43  42  33     1.092638401590   110.83904790   305.74076032
 H     43  42  33     1.093494431058   109.18625084   187.02684791
 H     43  42  33     1.091769393781   114.66955907    68.02621873
 C     42  33  32     1.535160075368   111.63425946    59.37739124
 H     47  42  33     1.089646644509   113.99701687   291.90924003
 H     47  42  33     1.093410605789   109.08391345   172.50347766
 H     47  42  33     1.092757494225   110.77496731    53.88198325
 C     42  33  32     1.530029266891   111.24885727   177.65657861
 H     51  42  33     1.092639405607   112.04281858   299.52730665
 H     51  42  33     1.092299984367   108.55150256   180.75514421
 H     51  42  33     1.092582261277   112.31976326    61.97853574
 C      2   1   3     1.208222713323    30.71479880   199.81808995
 C     55   2   1     1.472831489081   125.26293952   178.97089927
 C     56  55   2     1.393672671588   117.95780592     8.40722567
 H     57  56  55     1.083415057110   119.38186965   359.38718680
 C     57  56  55     1.382889418265   119.88769363   178.68332359
 H     59  57  56     1.083804786808   119.92264201   180.77719835
 C     59  57  56     1.390176254415   119.95327524     0.41270602
 H     61  59  57     1.084219952110   119.89114148   180.24082451
 C     61  59  57     1.387786197365   120.23590411   359.90008304
 H     63  61  59     1.083593129437   120.15441786   180.31135331
 C     63  61  59     1.385371663923   120.07615817   359.58714355
 H     65  63  61     1.082613583497   120.16300230   180.83594107
 H      4   1   2     1.009504156555    92.83055974   144.42873310
 O      7   6   4     2.546854954405   133.81090463    27.35988619
 C     68   7   6     1.217975639935   115.34469750    15.85949820
 C     69  68   7     1.480876540948   123.13997535   160.11135751
 C     70  69  68     1.393575870993   121.50685158   180.07349233
 H     71  70  69     1.082733578607   119.88715790   358.34922055
 C     71  70  69     1.384680300786   119.90069800   177.69100398
 H     73  71  70     1.083980555273   119.85585791   180.23317672
 C     73  71  70     1.389208863695   120.03444642   359.91340275
 H     75  73  71     1.084409680402   119.89589721   180.36630402
 C     75  73  71     1.388904091418   120.16773737     0.30565738
 H     77  75  73     1.083974449811   120.13098177   180.15270670
 C     77  75  73     1.384629555679   119.92971669   359.76115758
 H     79  77  75     1.083380403808   120.66809046   180.62576416
 O     69  68   7     1.318640815448   123.03096463   341.04837244
 H     81  69  68     1.003941361414   110.78580139     1.89515137

---------------------------
INTERNAL COORDINATES (A.U.)
---------------------------
 O      0   0   0     0.000000000000     0.00000000     0.00000000
 O      1   0   0     4.224936277985     0.00000000     0.00000000
 N      1   2   0     4.401929699181   100.16488894     0.00000000
 N      1   2   3     5.647054603166   107.58491359   286.51847822
 C      3   1   2     2.350646640274    30.03736484   289.95614621
 C      4   1   2     2.764393097355    53.87129885    30.92149469
 H      6   4   1     2.061750248273   107.80850566   277.62610447
 C      6   4   1     2.852621129060   116.18493967   156.09506286
 C      8   6   4     2.623924701113   122.34424331   332.65890506
 H      9   8   6     2.046933224839   120.18022804     1.21529999
 C      9   8   6     2.622487377981   120.37122150   180.85525386
 H     11   9   8     2.049480513383   119.65058038   180.15161813
 C     11   9   8     2.622621970744   120.24158779     0.03557050
 H     13  11   9     2.049139685466   120.18594376   180.13242989
 C     13  11   9     2.624075311386   119.61931588   359.79969442
 H     15  13  11     2.049396178931   120.14857669   180.45142732
 C     15  13  11     2.620518869581   120.03075961   359.97551198
 H     17  15  13     2.051308129295   120.01526811   180.55480926
 C      3   1   2     2.775143374929    95.51428789   107.30630839
 C     19   3   1     2.879385229952   105.98939133   182.98615808
 H     20  19   3     2.065124956674   110.65048215   302.18086004
 H     20  19   3     2.064081109226   110.53135065   181.96139000
 H     20  19   3     2.065677348533   110.60033431    62.01604438
 C     19   3   1     2.883737624192   109.24616933    65.14416285
 H     24  19   3     2.061244228031   111.54138028   293.66555211
 H     24  19   3     2.064674828788   109.62150927   173.66217145
 H     24  19   3     2.065664079295   110.62728301    54.57113878
 C     19   3   1     2.885714617504   112.13688650   301.68186871
 H     28  19   3     2.064891278879   110.81252201   311.41935293
 H     28  19   3     2.064375381650   109.04930346   192.72957999
 H     28  19   3     2.059231172526   112.52947526    73.50734084
 C      4   1   2     2.665275584088   153.47374811   305.38000761
 C     32   4   1     2.672795605153   121.06877746   225.90136785
 C     33  32   4     2.635900408776   116.32555464   176.55550936
 H     34  33  32     2.042074463631   119.08225672   179.74568043
 C     34  33  32     2.621928280220   123.37391782   359.69132839
 H     36  34  33     2.048588950393   119.85061433   179.97940982
 C     36  34  33     2.611766681995   119.21849922     0.00000000
 H     38  36  34     2.049024288384   121.00994030   180.03904969
 C     38  36  34     2.614345004435   119.35852370     0.23603838
 H     40  38  36     2.044193107662   118.87404816   180.00581294
 C     33  32   4     2.907245942531   124.09660768   356.64536659
 C     42  33  32     2.901494268217   111.47745072   295.70134650
 H     43  42  33     2.064787342411   110.83904790   305.74076032
 H     43  42  33     2.066405003668   109.18625084   187.02684791
 H     43  42  33     2.063145155643   114.66955907    68.02621873
 C     42  33  32     2.901032114175   111.63425946    59.37739124
 H     47  42  33     2.059133740868   113.99701687   291.90924003
 H     47  42  33     2.066246596865   109.08391345   172.50347766
 H     47  42  33     2.065012394875   110.77496731    53.88198325
 C     42  33  32     2.891336291308   111.24885727   177.65657861
 H     51  42  33     2.064789239728   112.04281858   299.52730665
 H     51  42  33     2.064147826541   108.55150256   180.75514421
 H     51  42  33     2.064681252594   112.31976326    61.97853574
 C      2   1   3     2.283210036963    30.71479880   199.81808995
 C     55   2   1     2.783248155779   125.26293952   178.97089927
 C     56  55   2     2.633659669632   117.95780592     8.40722567
 H     57  56  55     2.047357747305   119.38186965   359.38718680
 C     57  56  55     2.613282274019   119.88769363   178.68332359
 H     59  57  56     2.048094229701   119.92264201   180.77719835
 C     59  57  56     2.627052398725   119.95327524     0.41270602
 H     61  59  57     2.048878778421   119.89114148   180.24082451
 C     61  59  57     2.622535845457   120.23590411   359.90008304
 H     63  61  59     2.047694255235   120.15441786   180.31135331
 C     63  61  59     2.617973038509   120.07615817   359.58714355
 H     65  63  61     2.045843181673   120.16300230   180.83594107
 H      4   1   2     1.907686386943    92.83055974   144.42873310
 O      7   6   4     4.812858366646   133.81090463    27.35988619
 C     68   7   6     2.301640397264   115.34469750    15.85949820
 C     69  68   7     2.798451100541   123.13997535   160.11135751
 C     70  69  68     2.633476743018   121.50685158   180.07349233
 H     71  70  69     2.046069939568   119.88715790   358.34922055
 C     71  70  69     2.616666551521   119.90069800   177.69100398
 H     73  71  70     2.048426383962   119.85585791   180.23317672
 C     73  71  70     2.625224295200   120.03444642   359.91340275
 H     75  73  71     2.049237312933   119.89589721   180.36630402
 C     75  73  71     2.624648359062   120.16773737     0.30565738
 H     77  75  73     2.048414846311   120.13098177   180.15270670
 C     77  75  73     2.616570657167   119.92971669   359.76115758
 H     79  77  75     2.047292262054   120.66809046   180.62576416
 O     69  68   7     2.491870010208   123.03096463   341.04837244
 H     81  69  68     1.897174227588   110.78580139     1.89515137

---------------------
BASIS SET INFORMATION
---------------------
There are 4 groups of distinct atoms

 Group   1 Type O   : 11s6p2d1f contracted to 5s3p2d1f pattern {62111/411/11/1}
 Group   2 Type N   : 11s6p2d1f contracted to 5s3p2d1f pattern {62111/411/11/1}
 Group   3 Type C   : 11s6p2d1f contracted to 5s3p2d1f pattern {62111/411/11/1}
 Group   4 Type H   : 5s1p contracted to 3s1p pattern {311/1}

Atom   0O    basis set group =>   1
Atom   1O    basis set group =>   1
Atom   2N    basis set group =>   2
Atom   3N    basis set group =>   2
Atom   4C    basis set group =>   3
Atom   5C    basis set group =>   3
Atom   6H    basis set group =>   4
Atom   7C    basis set group =>   3
Atom   8C    basis set group =>   3
Atom   9H    basis set group =>   4
Atom  10C    basis set group =>   3
Atom  11H    basis set group =>   4
Atom  12C    basis set group =>   3
Atom  13H    basis set group =>   4
Atom  14C    basis set group =>   3
Atom  15H    basis set group =>   4
Atom  16C    basis set group =>   3
Atom  17H    basis set group =>   4
Atom  18C    basis set group =>   3
Atom  19C    basis set group =>   3
Atom  20H    basis set group =>   4
Atom  21H    basis set group =>   4
Atom  22H    basis set group =>   4
Atom  23C    basis set group =>   3
Atom  24H    basis set group =>   4
Atom  25H    basis set group =>   4
Atom  26H    basis set group =>   4
Atom  27C    basis set group =>   3
Atom  28H    basis set group =>   4
Atom  29H    basis set group =>   4
Atom  30H    basis set group =>   4
Atom  31C    basis set group =>   3
Atom  32C    basis set group =>   3
Atom  33C    basis set group =>   3
Atom  34H    basis set group =>   4
Atom  35C    basis set group =>   3
Atom  36H    basis set group =>   4
Atom  37C    basis set group =>   3
Atom  38H    basis set group =>   4
Atom  39C    basis set group =>   3
Atom  40H    basis set group =>   4
Atom  41C    basis set group =>   3
Atom  42C    basis set group =>   3
Atom  43H    basis set group =>   4
Atom  44H    basis set group =>   4
Atom  45H    basis set group =>   4
Atom  46C    basis set group =>   3
Atom  47H    basis set group =>   4
Atom  48H    basis set group =>   4
Atom  49H    basis set group =>   4
Atom  50C    basis set group =>   3
Atom  51H    basis set group =>   4
Atom  52H    basis set group =>   4
Atom  53H    basis set group =>   4
Atom  54C    basis set group =>   3
Atom  55C    basis set group =>   3
Atom  56C    basis set group =>   3
Atom  57H    basis set group =>   4
Atom  58C    basis set group =>   3
Atom  59H    basis set group =>   4
Atom  60C    basis set group =>   3
Atom  61H    basis set group =>   4
Atom  62C    basis set group =>   3
Atom  63H    basis set group =>   4
Atom  64C    basis set group =>   3
Atom  65H    basis set group =>   4
Atom  66H    basis set group =>   4
Atom  67O    basis set group =>   1
Atom  68C    basis set group =>   3
Atom  69C    basis set group =>   3
Atom  70C    basis set group =>   3
Atom  71H    basis set group =>   4
Atom  72C    basis set group =>   3
Atom  73H    basis set group =>   4
Atom  74C    basis set group =>   3
Atom  75H    basis set group =>   4
Atom  76C    basis set group =>   3
Atom  77H    basis set group =>   4
Atom  78C    basis set group =>   3
Atom  79H    basis set group =>   4
Atom  80O    basis set group =>   1
Atom  81H    basis set group =>   4
---------------------------------
AUXILIARY/J BASIS SET INFORMATION
---------------------------------
There are 4 groups of distinct atoms

 Group   1 Type O   : 12s5p4d2f1g contracted to 6s4p3d1f1g pattern {711111/2111/211/2/1}
 Group   2 Type N   : 12s5p4d2f1g contracted to 6s4p3d1f1g pattern {711111/2111/211/2/1}
 Group   3 Type C   : 12s5p4d2f1g contracted to 6s4p3d1f1g pattern {711111/2111/211/2/1}
 Group   4 Type H   : 5s2p1d contracted to 3s1p1d pattern {311/2/1}

Atom   0O    basis set group =>   1
Atom   1O    basis set group =>   1
Atom   2N    basis set group =>   2
Atom   3N    basis set group =>   2
Atom   4C    basis set group =>   3
Atom   5C    basis set group =>   3
Atom   6H    basis set group =>   4
Atom   7C    basis set group =>   3
Atom   8C    basis set group =>   3
Atom   9H    basis set group =>   4
Atom  10C    basis set group =>   3
Atom  11H    basis set group =>   4
Atom  12C    basis set group =>   3
Atom  13H    basis set group =>   4
Atom  14C    basis set group =>   3
Atom  15H    basis set group =>   4
Atom  16C    basis set group =>   3
Atom  17H    basis set group =>   4
Atom  18C    basis set group =>   3
Atom  19C    basis set group =>   3
Atom  20H    basis set group =>   4
Atom  21H    basis set group =>   4
Atom  22H    basis set group =>   4
Atom  23C    basis set group =>   3
Atom  24H    basis set group =>   4
Atom  25H    basis set group =>   4
Atom  26H    basis set group =>   4
Atom  27C    basis set group =>   3
Atom  28H    basis set group =>   4
Atom  29H    basis set group =>   4
Atom  30H    basis set group =>   4
Atom  31C    basis set group =>   3
Atom  32C    basis set group =>   3
Atom  33C    basis set group =>   3
Atom  34H    basis set group =>   4
Atom  35C    basis set group =>   3
Atom  36H    basis set group =>   4
Atom  37C    basis set group =>   3
Atom  38H    basis set group =>   4
Atom  39C    basis set group =>   3
Atom  40H    basis set group =>   4
Atom  41C    basis set group =>   3
Atom  42C    basis set group =>   3
Atom  43H    basis set group =>   4
Atom  44H    basis set group =>   4
Atom  45H    basis set group =>   4
Atom  46C    basis set group =>   3
Atom  47H    basis set group =>   4
Atom  48H    basis set group =>   4
Atom  49H    basis set group =>   4
Atom  50C    basis set group =>   3
Atom  51H    basis set group =>   4
Atom  52H    basis set group =>   4
Atom  53H    basis set group =>   4
Atom  54C    basis set group =>   3
Atom  55C    basis set group =>   3
Atom  56C    basis set group =>   3
Atom  57H    basis set group =>   4
Atom  58C    basis set group =>   3
Atom  59H    basis set group =>   4
Atom  60C    basis set group =>   3
Atom  61H    basis set group =>   4
Atom  62C    basis set group =>   3
Atom  63H    basis set group =>   4
Atom  64C    basis set group =>   3
Atom  65H    basis set group =>   4
Atom  66H    basis set group =>   4
Atom  67O    basis set group =>   1
Atom  68C    basis set group =>   3
Atom  69C    basis set group =>   3
Atom  70C    basis set group =>   3
Atom  71H    basis set group =>   4
Atom  72C    basis set group =>   3
Atom  73H    basis set group =>   4
Atom  74C    basis set group =>   3
Atom  75H    basis set group =>   4
Atom  76C    basis set group =>   3
Atom  77H    basis set group =>   4
Atom  78C    basis set group =>   3
Atom  79H    basis set group =>   4
Atom  80O    basis set group =>   1
Atom  81H    basis set group =>   4


           ************************************************************
           *        Program running with 30 parallel MPI-processes    *
           *              working on a common directory               *
           ************************************************************
------------------------------------------------------------------------------
                           ORCA GTO INTEGRAL CALCULATION
                           -- RI-GTO INTEGRALS CHOSEN --
------------------------------------------------------------------------------
------------------------------------------------------------------------------
                   ___                                                        
                  /   \      - P O W E R E D   B Y -                         
                 /     \                                                     
                 |  |  |   _    _      __       _____    __    __             
                 |  |  |  | |  | |    /  \     |  _  \  |  |  /  |          
                  \  \/   | |  | |   /    \    | | | |  |  | /  /          
                 / \  \   | |__| |  /  /\  \   | |_| |  |  |/  /          
                |  |  |   |  __  | /  /__\  \  |    /   |      \           
                |  |  |   | |  | | |   __   |  |    \   |  |\   \          
                \     /   | |  | | |  |  |  |  | |\  \  |  | \   \       
                 \___/    |_|  |_| |__|  |__|  |_| \__\ |__|  \__/        
                                                                              
                      - O R C A' S   B I G   F R I E N D -                    
                                      &                                       
                       - I N T E G R A L  F E E D E R -                       
                                                                              
 v1 FN, 2020, v2 2021                                                         
------------------------------------------------------------------------------


Reading SHARK input file ImineBzOH2Afreq.SHARKINP.tmp ... ok
----------------------
SHARK INTEGRAL PACKAGE
----------------------

Number of atoms                             ...     82
Number of basis functions                   ...   1542
Number of shells                            ...    622
Maximum angular momentum                    ...      3
Integral batch strategy                     ... SHARK/LIBINT Hybrid
RI-J (if used) integral strategy            ... SPLIT-RIJ (Revised 2003 algorithm where possible)
Printlevel                                  ...      1
Contraction scheme used                     ... SEGMENTED contraction
Coulomb Range Separation                    ... NOT USED
Exchange Range Separation                   ... NOT USED
Finite Nucleus Model                        ... NOT USED
Auxiliary Coulomb fitting basis             ... AVAILABLE
   # of basis functions in Aux-J            ...   2498
   # of shells in Aux-J                     ...    830
   Maximum angular momentum in Aux-J        ...      4
Auxiliary J/K fitting basis                 ... NOT available
Auxiliary Correlation fitting basis         ... NOT available
Auxiliary 'external' fitting basis          ... NOT available
Integral threshold                          ...     2.500000e-11
Primitive cut-off                           ...     2.500000e-12
Primitive pair pre-selection threshold      ...     2.500000e-12

Calculating pre-screening integrals         ... done (  0.2 sec) Dimension = 622
Organizing shell pair data                  ... done (  1.1 sec)
Shell pair information
Total number of shell pairs                 ...    193753
Shell pairs after pre-screening             ...    113462
Total number of primitive shell pairs       ...    584784
Primitive shell pairs kept                  ...    212593
          la=0 lb=0:  31372 shell pairs
          la=1 lb=0:  34035 shell pairs
          la=1 lb=1:   9317 shell pairs
          la=2 lb=0:  15327 shell pairs
          la=2 lb=1:   8502 shell pairs
          la=2 lb=2:   1915 shell pairs
          la=3 lb=0:   6966 shell pairs
          la=3 lb=1:   3959 shell pairs
          la=3 lb=2:   1687 shell pairs
          la=3 lb=3:    382 shell pairs

Calculating one electron integrals          ... done (  0.3 sec)
Calculating RI/J V-Matrix + Cholesky decomp.... done (  1.9 sec)
Calculating Nuclear repulsion               ... done (  0.0 sec) ENN=   5250.170941224399 Eh

SHARK setup successfully completed in   6.1 seconds

Maximum memory used throughout the entire GTOINT-calculation: 165.3 MB
[1711143868.597638] [node048:2442317:0]          mpool.c:43   UCX  WARN  object 0xaf7cb80 was not returned to mpool ucp_requests
[1711143868.597660] [node048:2442317:0]          mpool.c:43   UCX  WARN  object 0xaf7cd40 was not returned to mpool ucp_requests
[1711143868.597667] [node048:2442317:0]          mpool.c:43   UCX  WARN  object 0xaf7cf00 was not returned to mpool ucp_requests
[1711143868.597669] [node048:2442317:0]          mpool.c:43   UCX  WARN  object 0xaf7d0c0 was not returned to mpool ucp_requests
[1711143868.597672] [node048:2442317:0]          mpool.c:43   UCX  WARN  object 0xaf7d280 was not returned to mpool ucp_requests
[1711143868.597675] [node048:2442317:0]          mpool.c:43   UCX  WARN  object 0xaf7d440 was not returned to mpool ucp_requests
[1711143868.602447] [node048:2442325:0]          mpool.c:43   UCX  WARN  object 0xb1d9900 was not returned to mpool ucp_requests
[1711143868.602472] [node048:2442325:0]          mpool.c:43   UCX  WARN  object 0xb1d9ac0 was not returned to mpool ucp_requests
[1711143868.602478] [node048:2442325:0]          mpool.c:43   UCX  WARN  object 0xb1d9c80 was not returned to mpool ucp_requests
[1711143868.602480] [node048:2442325:0]          mpool.c:43   UCX  WARN  object 0xb1d9e40 was not returned to mpool ucp_requests
[1711143868.602484] [node048:2442325:0]          mpool.c:43   UCX  WARN  object 0xb1da000 was not returned to mpool ucp_requests
[1711143868.602487] [node048:2442325:0]          mpool.c:43   UCX  WARN  object 0xb1da1c0 was not returned to mpool ucp_requests
[1711143868.602408] [node048:2442337:0]          mpool.c:43   UCX  WARN  object 0xbd52bc0 was not returned to mpool ucp_requests
[1711143868.602430] [node048:2442337:0]          mpool.c:43   UCX  WARN  object 0xbd52d80 was not returned to mpool ucp_requests
[1711143868.602434] [node048:2442337:0]          mpool.c:43   UCX  WARN  object 0xbd52f40 was not returned to mpool ucp_requests
[1711143868.602436] [node048:2442337:0]          mpool.c:43   UCX  WARN  object 0xbd53100 was not returned to mpool ucp_requests
[1711143868.602439] [node048:2442337:0]          mpool.c:43   UCX  WARN  object 0xbd532c0 was not returned to mpool ucp_requests
[1711143868.602417] [node048:2442323:0]          mpool.c:43   UCX  WARN  object 0xa9b2800 was not returned to mpool ucp_requests
[1711143868.602430] [node048:2442323:0]          mpool.c:43   UCX  WARN  object 0xa9b29c0 was not returned to mpool ucp_requests
[1711143868.602433] [node048:2442323:0]          mpool.c:43   UCX  WARN  object 0xa9b2b80 was not returned to mpool ucp_requests
[1711143868.602436] [node048:2442323:0]          mpool.c:43   UCX  WARN  object 0xa9b2d40 was not returned to mpool ucp_requests
[1711143868.603438] [node048:2442343:0]          mpool.c:43   UCX  WARN  object 0xb1a0ac0 was not returned to mpool ucp_requests
[1711143868.603450] [node048:2442343:0]          mpool.c:43   UCX  WARN  object 0xb1a0c80 was not returned to mpool ucp_requests
[1711143868.603454] [node048:2442343:0]          mpool.c:43   UCX  WARN  object 0xb1a0e40 was not returned to mpool ucp_requests
[1711143868.603456] [node048:2442343:0]          mpool.c:43   UCX  WARN  object 0xb1a1000 was not returned to mpool ucp_requests
[1711143868.603459] [node048:2442343:0]          mpool.c:43   UCX  WARN  object 0xb1a11c0 was not returned to mpool ucp_requests
[1711143868.603412] [node048:2442352:0]          mpool.c:43   UCX  WARN  object 0xc7129c0 was not returned to mpool ucp_requests
[1711143868.603433] [node048:2442352:0]          mpool.c:43   UCX  WARN  object 0xc712b80 was not returned to mpool ucp_requests
[1711143868.603440] [node048:2442352:0]          mpool.c:43   UCX  WARN  object 0xc712d40 was not returned to mpool ucp_requests
[1711143868.603443] [node048:2442352:0]          mpool.c:43   UCX  WARN  object 0xc712f00 was not returned to mpool ucp_requests
[1711143868.603446] [node048:2442352:0]          mpool.c:43   UCX  WARN  object 0xc7130c0 was not returned to mpool ucp_requests
[1711143868.603460] [node048:2442360:0]          mpool.c:43   UCX  WARN  object 0xaae37c0 was not returned to mpool ucp_requests
[1711143868.603472] [node048:2442360:0]          mpool.c:43   UCX  WARN  object 0xaae3980 was not returned to mpool ucp_requests
[1711143868.603476] [node048:2442360:0]          mpool.c:43   UCX  WARN  object 0xaae3b40 was not returned to mpool ucp_requests
[1711143868.603480] [node048:2442360:0]          mpool.c:43   UCX  WARN  object 0xaae3d00 was not returned to mpool ucp_requests
[1711143868.603484] [node048:2442360:0]          mpool.c:43   UCX  WARN  object 0xaae3ec0 was not returned to mpool ucp_requests
[1711143868.603386] [node048:2442371:0]          mpool.c:43   UCX  WARN  object 0xac87b00 was not returned to mpool ucp_requests
[1711143868.603405] [node048:2442371:0]          mpool.c:43   UCX  WARN  object 0xac87cc0 was not returned to mpool ucp_requests
[1711143868.603408] [node048:2442371:0]          mpool.c:43   UCX  WARN  object 0xac87e80 was not returned to mpool ucp_requests
[1711143868.603411] [node048:2442371:0]          mpool.c:43   UCX  WARN  object 0xac88040 was not returned to mpool ucp_requests
[1711143868.603414] [node048:2442371:0]          mpool.c:43   UCX  WARN  object 0xac88200 was not returned to mpool ucp_requests
[1711143868.603377] [node048:2442373:0]          mpool.c:43   UCX  WARN  object 0xa921ac0 was not returned to mpool ucp_requests
[1711143868.603390] [node048:2442373:0]          mpool.c:43   UCX  WARN  object 0xa921c80 was not returned to mpool ucp_requests
[1711143868.603394] [node048:2442373:0]          mpool.c:43   UCX  WARN  object 0xa921e40 was not returned to mpool ucp_requests
[1711143868.603396] [node048:2442373:0]          mpool.c:43   UCX  WARN  object 0xa922000 was not returned to mpool ucp_requests
[1711143868.603399] [node048:2442373:0]          mpool.c:43   UCX  WARN  object 0xa9221c0 was not returned to mpool ucp_requests
[1711143868.603452] [node048:2442341:0]          mpool.c:43   UCX  WARN  object 0xc3cab80 was not returned to mpool ucp_requests
[1711143868.603464] [node048:2442341:0]          mpool.c:43   UCX  WARN  object 0xc3cad40 was not returned to mpool ucp_requests
[1711143868.603468] [node048:2442341:0]          mpool.c:43   UCX  WARN  object 0xc3caf00 was not returned to mpool ucp_requests
[1711143868.603472] [node048:2442341:0]          mpool.c:43   UCX  WARN  object 0xc3cb0c0 was not returned to mpool ucp_requests
[1711143868.603476] [node048:2442341:0]          mpool.c:43   UCX  WARN  object 0xc3cb280 was not returned to mpool ucp_requests
[1711143868.604290] [node048:2442333:0]          mpool.c:43   UCX  WARN  object 0xa8b1880 was not returned to mpool ucp_requests
[1711143868.604303] [node048:2442333:0]          mpool.c:43   UCX  WARN  object 0xa8b1a40 was not returned to mpool ucp_requests
[1711143868.604306] [node048:2442333:0]          mpool.c:43   UCX  WARN  object 0xa8b1c00 was not returned to mpool ucp_requests
[1711143868.604309] [node048:2442333:0]          mpool.c:43   UCX  WARN  object 0xa8b1dc0 was not returned to mpool ucp_requests
[1711143868.604312] [node048:2442333:0]          mpool.c:43   UCX  WARN  object 0xa8b1f80 was not returned to mpool ucp_requests
[1711143868.604272] [node048:2442349:0]          mpool.c:43   UCX  WARN  object 0xbc67b80 was not returned to mpool ucp_requests
[1711143868.604287] [node048:2442349:0]          mpool.c:43   UCX  WARN  object 0xbc67d40 was not returned to mpool ucp_requests
[1711143868.604290] [node048:2442349:0]          mpool.c:43   UCX  WARN  object 0xbc67f00 was not returned to mpool ucp_requests
[1711143868.604293] [node048:2442349:0]          mpool.c:43   UCX  WARN  object 0xbc680c0 was not returned to mpool ucp_requests
[1711143868.604296] [node048:2442349:0]          mpool.c:43   UCX  WARN  object 0xbc68280 was not returned to mpool ucp_requests
[1711143868.605695] [node048:2442315:0]          mpool.c:43   UCX  WARN  object 0xc48ba80 was not returned to mpool ucp_requests
[1711143868.605710] [node048:2442315:0]          mpool.c:43   UCX  WARN  object 0xc48bc40 was not returned to mpool ucp_requests
[1711143868.605715] [node048:2442315:0]          mpool.c:43   UCX  WARN  object 0xc48be00 was not returned to mpool ucp_requests
[1711143868.605718] [node048:2442315:0]          mpool.c:43   UCX  WARN  object 0xc48bfc0 was not returned to mpool ucp_requests
[1711143868.605720] [node048:2442315:0]          mpool.c:43   UCX  WARN  object 0xc48c180 was not returned to mpool ucp_requests
[1711143868.605724] [node048:2442315:0]          mpool.c:43   UCX  WARN  object 0xc48c340 was not returned to mpool ucp_requests
[1711143868.606050] [node048:2442370:0]          mpool.c:43   UCX  WARN  object 0xb8b2b00 was not returned to mpool ucp_requests
[1711143868.606074] [node048:2442370:0]          mpool.c:43   UCX  WARN  object 0xb8b2cc0 was not returned to mpool ucp_requests
[1711143868.606078] [node048:2442370:0]          mpool.c:43   UCX  WARN  object 0xb8b2e80 was not returned to mpool ucp_requests
[1711143868.606081] [node048:2442370:0]          mpool.c:43   UCX  WARN  object 0xb8b3040 was not returned to mpool ucp_requests
[1711143868.606084] [node048:2442370:0]          mpool.c:43   UCX  WARN  object 0xb8b3200 was not returned to mpool ucp_requests
[1711143868.610700] [node048:2442346:0]          mpool.c:43   UCX  WARN  object 0xb1a6b40 was not returned to mpool ucp_requests
[1711143868.610711] [node048:2442346:0]          mpool.c:43   UCX  WARN  object 0xb1a6d00 was not returned to mpool ucp_requests
[1711143868.610715] [node048:2442346:0]          mpool.c:43   UCX  WARN  object 0xb1a6ec0 was not returned to mpool ucp_requests
[1711143868.610718] [node048:2442346:0]          mpool.c:43   UCX  WARN  object 0xb1a7080 was not returned to mpool ucp_requests
[1711143868.610721] [node048:2442346:0]          mpool.c:43   UCX  WARN  object 0xb1a7240 was not returned to mpool ucp_requests
[1711143868.618001] [node048:2442366:0]          mpool.c:43   UCX  WARN  object 0xb035a40 was not returned to mpool ucp_requests
[1711143868.618014] [node048:2442366:0]          mpool.c:43   UCX  WARN  object 0xb035c00 was not returned to mpool ucp_requests
[1711143868.618019] [node048:2442366:0]          mpool.c:43   UCX  WARN  object 0xb035dc0 was not returned to mpool ucp_requests
[1711143868.618023] [node048:2442366:0]          mpool.c:43   UCX  WARN  object 0xb035f80 was not returned to mpool ucp_requests
[1711143868.618027] [node048:2442366:0]          mpool.c:43   UCX  WARN  object 0xb036140 was not returned to mpool ucp_requests
[1711143868.640992] [node048:2442320:0]          mpool.c:43   UCX  WARN  object 0xb406880 was not returned to mpool ucp_requests
[1711143868.641004] [node048:2442320:0]          mpool.c:43   UCX  WARN  object 0xb406a40 was not returned to mpool ucp_requests
[1711143868.641008] [node048:2442320:0]          mpool.c:43   UCX  WARN  object 0xb406c00 was not returned to mpool ucp_requests
[1711143868.641012] [node048:2442320:0]          mpool.c:43   UCX  WARN  object 0xb406dc0 was not returned to mpool ucp_requests
[1711143868.641016] [node048:2442320:0]          mpool.c:43   UCX  WARN  object 0xb406f80 was not returned to mpool ucp_requests
[1711143868.646584] [node048:2442358:0]          mpool.c:43   UCX  WARN  object 0xb190b40 was not returned to mpool ucp_requests
[1711143868.646594] [node048:2442358:0]          mpool.c:43   UCX  WARN  object 0xb190d00 was not returned to mpool ucp_requests
[1711143868.646598] [node048:2442358:0]          mpool.c:43   UCX  WARN  object 0xb190ec0 was not returned to mpool ucp_requests
[1711143868.646601] [node048:2442358:0]          mpool.c:43   UCX  WARN  object 0xb191080 was not returned to mpool ucp_requests
[1711143868.646606] [node048:2442358:0]          mpool.c:43   UCX  WARN  object 0xb191240 was not returned to mpool ucp_requests
[1711143868.688894] [node048:2442356:0]          mpool.c:43   UCX  WARN  object 0xc754b80 was not returned to mpool ucp_requests
[1711143868.688905] [node048:2442356:0]          mpool.c:43   UCX  WARN  object 0xc754d40 was not returned to mpool ucp_requests
[1711143868.688909] [node048:2442356:0]          mpool.c:43   UCX  WARN  object 0xc754f00 was not returned to mpool ucp_requests
[1711143868.688912] [node048:2442356:0]          mpool.c:43   UCX  WARN  object 0xc7550c0 was not returned to mpool ucp_requests
[1711143868.688914] [node048:2442356:0]          mpool.c:43   UCX  WARN  object 0xc755280 was not returned to mpool ucp_requests
[1711143868.724925] [node048:2442339:0]          mpool.c:43   UCX  WARN  object 0xb835200 was not returned to mpool ucp_requests
[1711143868.724943] [node048:2442339:0]          mpool.c:43   UCX  WARN  object 0xb8353c0 was not returned to mpool ucp_requests
[1711143868.724948] [node048:2442339:0]          mpool.c:43   UCX  WARN  object 0xb835580 was not returned to mpool ucp_requests
[1711143868.724952] [node048:2442339:0]          mpool.c:43   UCX  WARN  object 0xb835740 was not returned to mpool ucp_requests
[1711143868.724957] [node048:2442339:0]          mpool.c:43   UCX  WARN  object 0xb835900 was not returned to mpool ucp_requests
[1711143868.727160] [node048:2442328:0]          mpool.c:43   UCX  WARN  object 0xb72ea40 was not returned to mpool ucp_requests
[1711143868.727172] [node048:2442328:0]          mpool.c:43   UCX  WARN  object 0xb72ec00 was not returned to mpool ucp_requests
[1711143868.727177] [node048:2442328:0]          mpool.c:43   UCX  WARN  object 0xb72edc0 was not returned to mpool ucp_requests
[1711143868.727181] [node048:2442328:0]          mpool.c:43   UCX  WARN  object 0xb72ef80 was not returned to mpool ucp_requests
[1711143868.727184] [node048:2442328:0]          mpool.c:43   UCX  WARN  object 0xb72f140 was not returned to mpool ucp_requests
[1711143868.727188] [node048:2442328:0]          mpool.c:43   UCX  WARN  object 0xb72f300 was not returned to mpool ucp_requests
[1711143868.731985] [node048:2442345:0]          mpool.c:43   UCX  WARN  object 0xaa34940 was not returned to mpool ucp_requests
[1711143868.732003] [node048:2442345:0]          mpool.c:43   UCX  WARN  object 0xaa34b00 was not returned to mpool ucp_requests
[1711143868.732008] [node048:2442345:0]          mpool.c:43   UCX  WARN  object 0xaa34cc0 was not returned to mpool ucp_requests
[1711143868.732012] [node048:2442345:0]          mpool.c:43   UCX  WARN  object 0xaa34e80 was not returned to mpool ucp_requests
[1711143868.732015] [node048:2442345:0]          mpool.c:43   UCX  WARN  object 0xaa35040 was not returned to mpool ucp_requests
[1711143868.771376] [node048:2442354:0]          mpool.c:43   UCX  WARN  object 0xb407b80 was not returned to mpool ucp_requests
[1711143868.771386] [node048:2442354:0]          mpool.c:43   UCX  WARN  object 0xb407d40 was not returned to mpool ucp_requests
[1711143868.771392] [node048:2442354:0]          mpool.c:43   UCX  WARN  object 0xb407f00 was not returned to mpool ucp_requests
[1711143868.771395] [node048:2442354:0]          mpool.c:43   UCX  WARN  object 0xb4080c0 was not returned to mpool ucp_requests
[1711143868.771399] [node048:2442354:0]          mpool.c:43   UCX  WARN  object 0xb408280 was not returned to mpool ucp_requests
[1711143868.771800] [node048:2442362:0]          mpool.c:43   UCX  WARN  object 0xbf728c0 was not returned to mpool ucp_requests
[1711143868.771811] [node048:2442362:0]          mpool.c:43   UCX  WARN  object 0xbf72a80 was not returned to mpool ucp_requests
[1711143868.771815] [node048:2442362:0]          mpool.c:43   UCX  WARN  object 0xbf72c40 was not returned to mpool ucp_requests
[1711143868.771818] [node048:2442362:0]          mpool.c:43   UCX  WARN  object 0xbf72e00 was not returned to mpool ucp_requests
[1711143868.771821] [node048:2442362:0]          mpool.c:43   UCX  WARN  object 0xbf72fc0 was not returned to mpool ucp_requests
[1711143868.771817] [node048:2442312:0]          mpool.c:43   UCX  WARN  object 0xac0f9c0 was not returned to mpool ucp_requests
[1711143868.771829] [node048:2442312:0]          mpool.c:43   UCX  WARN  object 0xac0fb80 was not returned to mpool ucp_requests
[1711143868.771834] [node048:2442312:0]          mpool.c:43   UCX  WARN  object 0xac0ff00 was not returned to mpool ucp_requests
[1711143868.771832] [node048:2442330:0]          mpool.c:43   UCX  WARN  object 0xaf5b7c0 was not returned to mpool ucp_requests
[1711143868.771847] [node048:2442330:0]          mpool.c:43   UCX  WARN  object 0xaf5b980 was not returned to mpool ucp_requests
[1711143868.771851] [node048:2442330:0]          mpool.c:43   UCX  WARN  object 0xaf5bb40 was not returned to mpool ucp_requests
[1711143868.771855] [node048:2442330:0]          mpool.c:43   UCX  WARN  object 0xaf5bd00 was not returned to mpool ucp_requests
[1711143868.771857] [node048:2442330:0]          mpool.c:43   UCX  WARN  object 0xaf5bec0 was not returned to mpool ucp_requests
[1711143868.771845] [node048:2442368:0]          mpool.c:43   UCX  WARN  object 0xafc6780 was not returned to mpool ucp_requests
[1711143868.771857] [node048:2442368:0]          mpool.c:43   UCX  WARN  object 0xafc6940 was not returned to mpool ucp_requests
[1711143868.771861] [node048:2442368:0]          mpool.c:43   UCX  WARN  object 0xafc6b00 was not returned to mpool ucp_requests
[1711143868.771864] [node048:2442368:0]          mpool.c:43   UCX  WARN  object 0xafc6cc0 was not returned to mpool ucp_requests
[1711143868.771867] [node048:2442368:0]          mpool.c:43   UCX  WARN  object 0xafc6e80 was not returned to mpool ucp_requests
[1711143868.781907] [node048:2442364:0]          mpool.c:43   UCX  WARN  object 0xc488b80 was not returned to mpool ucp_requests
[1711143868.781918] [node048:2442364:0]          mpool.c:43   UCX  WARN  object 0xc488d40 was not returned to mpool ucp_requests
[1711143868.781922] [node048:2442364:0]          mpool.c:43   UCX  WARN  object 0xc488f00 was not returned to mpool ucp_requests
[1711143868.781925] [node048:2442364:0]          mpool.c:43   UCX  WARN  object 0xc4890c0 was not returned to mpool ucp_requests
[1711143868.781928] [node048:2442364:0]          mpool.c:43   UCX  WARN  object 0xc489280 was not returned to mpool ucp_requests
[1711143868.781953] [node048:2442335:0]          mpool.c:43   UCX  WARN  object 0xaea98c0 was not returned to mpool ucp_requests
[1711143868.781965] [node048:2442335:0]          mpool.c:43   UCX  WARN  object 0xaea9a80 was not returned to mpool ucp_requests
[1711143868.781969] [node048:2442335:0]          mpool.c:43   UCX  WARN  object 0xaea9c40 was not returned to mpool ucp_requests
[1711143868.781973] [node048:2442335:0]          mpool.c:43   UCX  WARN  object 0xaea9e00 was not returned to mpool ucp_requests
[1711143868.781977] [node048:2442335:0]          mpool.c:43   UCX  WARN  object 0xaea9fc0 was not returned to mpool ucp_requests


           ************************************************************
           *        Program running with 30 parallel MPI-processes    *
           *              working on a common directory               *
           ************************************************************
-------------------------------------------------------------------------------
                                 ORCA SCF
-------------------------------------------------------------------------------

------------
SCF SETTINGS
------------
Hamiltonian:
 Density Functional     Method          .... DFT(GTOs)
 Exchange Functional    Exchange        .... PBE
   PBE kappa parameter   XKappa         ....  0.804000
   PBE mue parameter    XMuePBE         ....  0.219520
 Correlation Functional Correlation     .... PBE
   PBE beta parameter  CBetaPBE         ....  0.066725
 LDA part of GGA corr.  LDAOpt          .... PW91-LDA
 Gradients option       PostSCFGGA      .... off
 Hybrid DFT is turned on
   Fraction HF Exchange ScalHFX         ....  0.250000
   Scaling of DF-GGA-X  ScalDFX         ....  0.750000
   Scaling of DF-GGA-C  ScalDFC         ....  1.000000
   Scaling of DF-LDA-C  ScalLDAC        ....  1.000000
   Perturbative correction              ....  0.000000
   Density functional embedding theory  .... OFF
   NL short-range parameter             ....  6.900000
 RI-approximation to the Coulomb term is turned on
   Number of AuxJ basis functions       .... 2498
   RIJ-COSX (HFX calculated with COS-X)).... on


General Settings:
 Integral files         IntName         .... ImineBzOH2Afreq
 Hartree-Fock type      HFTyp           .... RHF
 Total Charge           Charge          ....    0
 Multiplicity           Mult            ....    1
 Number of Electrons    NEL             ....  302
 Basis Dimension        Dim             .... 1542
 Nuclear Repulsion      ENuc            ....   5250.1709412244 Eh

Convergence Acceleration:
 DIIS                   CNVDIIS         .... on
   Start iteration      DIISMaxIt       ....    12
   Startup error        DIISStart       ....  0.200000
   # of expansion vecs  DIISMaxEq       ....     5
   Bias factor          DIISBfac        ....   1.050
   Max. coefficient     DIISMaxC        ....  10.000
 Trust-Rad. Augm. Hess. CNVTRAH         .... auto
   Auto Start mean grad. ratio tolernc. ....  1.125000
   Auto Start start iteration           ....    20
   Auto Start num. interpolation iter.  ....    10
   Max. Number of Micro iterations      ....    16
   Max. Number of Macro iterations      .... Maxiter - #DIIS iter
   Number of Davidson start vectors     ....     2
   Converg. threshold I  (grad. norm)   ....   1.000e-05
   Converg. threshold II (energy diff.) ....   1.000e-08
   Grad. Scal. Fac. for Micro threshold ....   0.100
   Minimum threshold for Micro iter.    ....   0.010
   NR start threshold (gradient norm)   ....   0.001
   Initial trust radius                 ....   0.400
   Minimum AH scaling param. (alpha)    ....   1.000
   Maximum AH scaling param. (alpha)    .... 1000.000
   Orbital update algorithm             .... Taylor
   White noise on init. David. guess    .... on
   Maximum white noise                  ....   0.010
   Quad. conv. algorithm                .... NR
 SOSCF                  CNVSOSCF        .... on
   Start iteration      SOSCFMaxIt      ....   150
   Startup grad/error   SOSCFStart      ....  0.003300
 Level Shifting         CNVShift        .... on
   Level shift para.    LevelShift      ....    0.2500
   Turn off err/grad.   ShiftErr        ....    0.0010
 Zerner damping         CNVZerner       .... off
 Static damping         CNVDamp         .... on
   Fraction old density DampFac         ....    0.7000
   Max. Damping (<1)    DampMax         ....    0.9800
   Min. Damping (>=0)   DampMin         ....    0.0000
   Turn off err/grad.   DampErr         ....    0.1000
 Fernandez-Rico         CNVRico         .... off

SCF Procedure:
 Maximum # iterations   MaxIter         ....   125
 SCF integral mode      SCFMode         .... Direct
   Integral package                     .... SHARK and LIBINT hybrid scheme
 Reset frequency        DirectResetFreq ....    20
 Integral Threshold     Thresh          ....  2.500e-11 Eh
 Primitive CutOff       TCut            ....  2.500e-12 Eh

Convergence Tolerance:
 Convergence Check Mode ConvCheckMode   .... Total+1el-Energy
 Convergence forced     ConvForced      .... 0
 Energy Change          TolE            ....  1.000e-08 Eh
 1-El. energy change                    ....  1.000e-05 Eh
 Orbital Gradient       TolG            ....  1.000e-05
 Orbital Rotation angle TolX            ....  1.000e-05
 DIIS Error             TolErr          ....  5.000e-07


Diagonalization of the overlap matrix:
Smallest eigenvalue                        ... 3.947e-06
Time for diagonalization                   ...    2.042 sec
Threshold for overlap eigenvalues          ... 1.000e-08
Number of eigenvalues below threshold      ... 0
Time for construction of square roots      ...    1.124 sec
Total time needed                          ...    3.855 sec

Time for model grid setup =    1.456 sec

------------------------------
INITIAL GUESS: MODEL POTENTIAL
------------------------------
Loading Hartree-Fock densities                     ... done
Calculating cut-offs                               ... done
Initializing the effective Hamiltonian             ... done
Setting up the integral package (SHARK)            ... done
Starting the Coulomb interaction                   ... done (   2.5 sec)
Reading the grid                                   ... done
Mapping shells                                     ... done
Starting the XC term evaluation                    ... done (   1.2 sec)
  promolecular density results
     # of electrons  =    302.000057269
     EX              =   -241.777244569
     EC              =    -10.133168786
     EX+EC           =   -251.910413355
Transforming the Hamiltonian                       ... done (   0.7 sec)
Diagonalizing the Hamiltonian                      ... done (   0.8 sec)
Back transforming the eigenvectors                 ... done (   0.1 sec)
Now organizing SCF variables                       ... done
                      ------------------
                      INITIAL GUESS DONE (   7.0 sec)
                      ------------------
-------------------
DFT GRID GENERATION
-------------------

General Integration Accuracy     IntAcc      ... 4.388
Radial Grid Type                 RadialGrid  ... OptM3 with GC (2021)
Angular Grid (max. ang.)         AngularGrid ... 4 (Lebedev-302)
Angular grid pruning method      GridPruning ... 4 (adaptive)
Weight generation scheme         WeightScheme... Becke
Basis function cutoff            BFCut       ... 1.0000e-11
Integration weight cutoff        WCut        ... 1.0000e-14
Angular grids for H and He will be reduced by one unit
Partially contracted basis set               ... off
Rotationally invariant grid construction     ... off

Total number of grid points                  ...   374596
Total number of batches                      ...     5892
Average number of points per batch           ...       63
Average number of grid points per atom       ...     4568
Time for grid setup =    3.207 sec

--------------------
COSX GRID GENERATION
--------------------

GRIDX 1
-------
General Integration Accuracy     IntAcc      ... 3.816
Radial Grid Type                 RadialGrid  ... OptM3 with GC (2021)
Angular Grid (max. ang.)         AngularGrid ... 1 (Lebedev-50)
Angular grid pruning method      GridPruning ... 4 (adaptive)
Weight generation scheme         WeightScheme... Becke
Basis function cutoff            BFCut       ... 1.0000e-11
Integration weight cutoff        WCut        ... 1.0000e-14
Angular grids for H and He will be reduced by one unit
Partially contracted basis set               ... on
Rotationally invariant grid construction     ... off

Total number of grid points                  ...    47437
Total number of batches                      ...      778
Average number of points per batch           ...       60
Average number of grid points per atom       ...      578
UseSFitting                                  ... on

GRIDX 2
-------
General Integration Accuracy     IntAcc      ... 4.020
Radial Grid Type                 RadialGrid  ... OptM3 with GC (2021)
Angular Grid (max. ang.)         AngularGrid ... 2 (Lebedev-110)
Angular grid pruning method      GridPruning ... 4 (adaptive)
Weight generation scheme         WeightScheme... Becke
Basis function cutoff            BFCut       ... 1.0000e-11
Integration weight cutoff        WCut        ... 1.0000e-14
Angular grids for H and He will be reduced by one unit
Partially contracted basis set               ... on
Rotationally invariant grid construction     ... off

Total number of grid points                  ...   100488
Total number of batches                      ...     1610
Average number of points per batch           ...       62
Average number of grid points per atom       ...     1225
UseSFitting                                  ... on

GRIDX 3
-------
General Integration Accuracy     IntAcc      ... 4.338
Radial Grid Type                 RadialGrid  ... OptM3 with GC (2021)
Angular Grid (max. ang.)         AngularGrid ... 3 (Lebedev-194)
Angular grid pruning method      GridPruning ... 4 (adaptive)
Weight generation scheme         WeightScheme... Becke
Basis function cutoff            BFCut       ... 1.0000e-11
Integration weight cutoff        WCut        ... 1.0000e-14
Angular grids for H and He will be reduced by one unit
Partially contracted basis set               ... on
Rotationally invariant grid construction     ... off

Total number of grid points                  ...   218138
Total number of batches                      ...     3454
Average number of points per batch           ...       63
Average number of grid points per atom       ...     2660
UseSFitting                                  ... on

Time for X-Grid setup             =   10.145 sec


--------------------
CPCM SOLVATION MODEL
--------------------
CPCM parameters:
  Epsilon                                         ...      26.7260
  Refrac                                          ...       1.2907
  Rsolv                                           ...       1.3000
  Surface type                                    ... GAUSSIAN VDW
  Epsilon function type                           ...         CPCM
Solvent:                                     ... 2,2,2-TRIFLUOROETHANOL
SMD-CDS solvent descriptors:
  Soln                                       ...    1.2907
  Soln25                                     ... Unavailable
  Sola                                       ...    0.5700
  Solb                                       ...    0.2500
  Solg                                       ...   42.0200
  Solc                                       ...    0.0000
  Solh                                       ...    0.5000
Radii:
 Radius for O  used is    2.8724 Bohr (=   1.5200 Ang.)
 Radius for N  used is    3.5716 Bohr (=   1.8900 Ang.)
 Radius for C  used is    3.4960 Bohr (=   1.8500 Ang.)
 Radius for H  used is    2.2677 Bohr (=   1.2000 Ang.)
Calculating surface                               ...        done! (  0.0s)
GEPOL surface points                              ...         4706
GEPOL Volume                                      ...    3979.6671
GEPOL Surface-area                                ...    2175.9779
Calculating surface distance matrix               ...        done! (  0.3s)
Performing Cholesky decomposition & store         ...        done! (  1.5s)
Overall time for CPCM initialization              ...                 1.8s
--------------
SCF ITERATIONS
--------------
ITER       Energy         Delta-E        Max-DP      RMS-DP      [F,P]     Damp
               ***  Starting incremental Fock matrix formation  ***
  0  -1803.8459856809   0.000000000000 0.04886926  0.00049033  0.2690364 0.7000
  1  -1804.3387290742  -0.492743393310 0.05111191  0.00038398  0.1145831 0.7000
                               ***Turning on DIIS***
  2  -1804.5464842491  -0.207755174909 0.07526505  0.00072278  0.0396655 0.0000
  3  -1804.8620598328  -0.315575583695 0.06166173  0.00027639  0.0566011 0.0000
  4  -1804.9327571634  -0.070697330601 0.02478245  0.00011060  0.0148396 0.0000
  5  -1804.9362881784  -0.003531015044 0.01291593  0.00004871  0.0094074 0.0000
                      *** Initiating the SOSCF procedure ***
                           *** Shutting down DIIS ***
                      *** Re-Reading the Fockian *** 
                      *** Removing any level shift *** 
ITER      Energy       Delta-E        Grad      Rot      Max-DP    RMS-DP
  6  -1804.93665954  -0.0003713642  0.000240  0.000240  0.003140  0.000018
               *** Restarting incremental Fock matrix formation ***
  7  -1804.93659451   0.0000650337  0.000138  0.000471  0.003797  0.000041
  8  -1804.93659159   0.0000029207  0.000240  0.000296  0.000501  0.000006
  9  -1804.93659945  -0.0000078623  0.000020  0.000049  0.000495  0.000005
 10  -1804.93659936   0.0000000928  0.000031  0.000032  0.000076  0.000001
 11  -1804.93659955  -0.0000001923  0.000004  0.000012  0.000112  0.000001
 12  -1804.93659956  -0.0000000086  0.000006  0.000008  0.000198  0.000001
                  ***Gradient check signals convergence***
              ***Rediagonalizing the Fockian in SOSCF/NRSCF***

               *****************************************************
               *                     SUCCESS                       *
               *           SCF CONVERGED AFTER  13 CYCLES          *
               *****************************************************

Old exchange energy                            =    -61.834402229 Eh
New exchange energy                            =    -61.834371444 Eh
Exchange energy change after final integration =      0.000030785 Eh
Total energy after final integration           =  -1804.936568582 Eh
Final COS-X integration done in                =    38.230 sec

SMD CDS free energy correction energy :                 1.95678     Kcal/mol
Total Energy after SMD CDS correction =             -1804.933450253 Eh

----------------
TOTAL SCF ENERGY
----------------

Total Energy       :        -1804.93345025 Eh          -49114.73613 eV

Components:
Nuclear Repulsion  :         5250.17094122 Eh          142864.41440 eV
Electronic Energy  :        -7055.10439148 Eh         -191979.15052 eV
One Electron Energy:       -12908.44025732 Eh         -351256.51694 eV
Two Electron Energy:         5853.33586585 Eh          159277.36641 eV
Max COSX asymmetry :            0.00000241 Eh               0.00007 eV
CPCM Dielectric    :           -0.05086469 Eh              -1.38410 eV
SMD CDS (Gcds)     :            0.00311833 Eh               0.08485 eV

Virial components:
Potential Energy   :        -3601.46996453 Eh          -98000.98001 eV
Kinetic Energy     :         1796.53651428 Eh           48886.24388 eV
Virial Ratio       :            2.00467396


DFT components:
N(Alpha)           :      151.000231397235 electrons
N(Beta)            :      151.000231397235 electrons
N(Total)           :      302.000462794470 electrons
E(X)               :     -184.929129161285 Eh       
E(C)               :      -10.115495141581 Eh       
E(XC)              :     -195.044624302866 Eh       
DFET-embed. en.    :        0.000000000000 Eh       
CPCM Solvation Model Properties:
Surface-charge          :           -0.08572429
Charge-correction       :           -0.00063150 Eh              -0.01718 eV
Free-energy (cav+disp)  :            0.00311833 Eh               0.08485 eV

---------------
SCF CONVERGENCE
---------------

  Last Energy change         ...    1.9178e-07  Tolerance :   1.0000e-08
  Last MAX-Density change    ...    3.8858e-15  Tolerance :   1.0000e-07
  Last RMS-Density change    ...    1.1566e-17  Tolerance :   5.0000e-09
  Last Orbital Gradient      ...    1.4934e-06  Tolerance :   1.0000e-05
  Last Orbital Rotation      ...    3.7623e-06  Tolerance :   1.0000e-05

             **** THE GBW FILE WAS UPDATED (ImineBzOH2Afreq.gbw) ****
             **** DENSITY ImineBzOH2Afreq.scfp WAS UPDATED ****
             **** ENERGY FILE WAS UPDATED (ImineBzOH2Afreq.en.tmp) ****
             **** THE GBW FILE WAS UPDATED (ImineBzOH2Afreq.gbw) ****
             **** DENSITY ImineBzOH2Afreq.scfp WAS UPDATED ****
----------------
ORBITAL ENERGIES
----------------

  NO   OCC          E(Eh)            E(eV) 
   0   2.0000     -19.273890      -524.4692 
   1   2.0000     -19.240456      -523.5594 
   2   2.0000     -19.210317      -522.7393 
   3   2.0000     -19.193974      -522.2946 
   4   2.0000     -14.412006      -392.1706 
   5   2.0000     -14.385717      -391.4553 
   6   2.0000     -10.372219      -282.2424 
   7   2.0000     -10.356132      -281.8047 
   8   2.0000     -10.332636      -281.1653 
   9   2.0000     -10.278337      -279.6878 
  10   2.0000     -10.269103      -279.4365 
  11   2.0000     -10.265054      -279.3263 
  12   2.0000     -10.248815      -278.8844 
  13   2.0000     -10.242340      -278.7082 
  14   2.0000     -10.242235      -278.7054 
  15   2.0000     -10.239022      -278.6179 
  16   2.0000     -10.237757      -278.5835 
  17   2.0000     -10.237146      -278.5669 
  18   2.0000     -10.236033      -278.5366 
  19   2.0000     -10.234681      -278.4998 
  20   2.0000     -10.234618      -278.4981 
  21   2.0000     -10.233937      -278.4796 
  22   2.0000     -10.233583      -278.4699 
  23   2.0000     -10.231941      -278.4253 
  24   2.0000     -10.231807      -278.4216 
  25   2.0000     -10.229616      -278.3620 
  26   2.0000     -10.229553      -278.3603 
  27   2.0000     -10.224709      -278.2285 
  28   2.0000     -10.224606      -278.2257 
  29   2.0000     -10.223913      -278.2068 
  30   2.0000     -10.223839      -278.2048 
  31   2.0000     -10.223262      -278.1891 
  32   2.0000     -10.220533      -278.1148 
  33   2.0000     -10.218890      -278.0701 
  34   2.0000     -10.218542      -278.0607 
  35   2.0000     -10.214486      -277.9503 
  36   2.0000     -10.204899      -277.6894 
  37   2.0000     -10.203024      -277.6384 
  38   2.0000     -10.202663      -277.6286 
  39   2.0000     -10.201186      -277.5884 
  40   2.0000     -10.199726      -277.5486 
  41   2.0000     -10.198128      -277.5052 
  42   2.0000      -1.168845       -31.8059 
  43   2.0000      -1.136487       -30.9254 
  44   2.0000      -1.074500       -29.2386 
  45   2.0000      -1.043120       -28.3847 
  46   2.0000      -0.987905       -26.8823 
  47   2.0000      -0.961481       -26.1632 
  48   2.0000      -0.899862       -24.4865 
  49   2.0000      -0.894799       -24.3487 
  50   2.0000      -0.891270       -24.2527 
  51   2.0000      -0.879030       -23.9196 
  52   2.0000      -0.842119       -22.9152 
  53   2.0000      -0.835119       -22.7247 
  54   2.0000      -0.801667       -21.8145 
  55   2.0000      -0.797304       -21.6957 
  56   2.0000      -0.794752       -21.6263 
  57   2.0000      -0.781626       -21.2691 
  58   2.0000      -0.777895       -21.1676 
  59   2.0000      -0.770797       -20.9744 
  60   2.0000      -0.763194       -20.7676 
  61   2.0000      -0.759136       -20.6571 
  62   2.0000      -0.726716       -19.7749 
  63   2.0000      -0.707842       -19.2613 
  64   2.0000      -0.706089       -19.2136 
  65   2.0000      -0.704433       -19.1686 
  66   2.0000      -0.701712       -19.0946 
  67   2.0000      -0.695418       -18.9233 
  68   2.0000      -0.681917       -18.5559 
  69   2.0000      -0.646571       -17.5941 
  70   2.0000      -0.639450       -17.4003 
  71   2.0000      -0.633339       -17.2340 
  72   2.0000      -0.628981       -17.1154 
  73   2.0000      -0.627559       -17.0767 
  74   2.0000      -0.620536       -16.8856 
  75   2.0000      -0.613336       -16.6897 
  76   2.0000      -0.605923       -16.4880 
  77   2.0000      -0.600122       -16.3301 
  78   2.0000      -0.578364       -15.7381 
  79   2.0000      -0.566907       -15.4263 
  80   2.0000      -0.553586       -15.0639 
  81   2.0000      -0.548333       -14.9209 
  82   2.0000      -0.539339       -14.6762 
  83   2.0000      -0.534321       -14.5396 
  84   2.0000      -0.524180       -14.2637 
  85   2.0000      -0.517801       -14.0901 
  86   2.0000      -0.506660       -13.7869 
  87   2.0000      -0.501519       -13.6470 
  88   2.0000      -0.497698       -13.5430 
  89   2.0000      -0.492627       -13.4051 
  90   2.0000      -0.489312       -13.3149 
  91   2.0000      -0.480523       -13.0757 
  92   2.0000      -0.478793       -13.0286 
  93   2.0000      -0.474407       -12.9093 
  94   2.0000      -0.469697       -12.7811 
  95   2.0000      -0.467648       -12.7253 
  96   2.0000      -0.465738       -12.6734 
  97   2.0000      -0.463157       -12.6031 
  98   2.0000      -0.458241       -12.4694 
  99   2.0000      -0.457571       -12.4511 
 100   2.0000      -0.456926       -12.4336 
 101   2.0000      -0.453489       -12.3401 
 102   2.0000      -0.448443       -12.2028 
 103   2.0000      -0.447767       -12.1844 
 104   2.0000      -0.444782       -12.1031 
 105   2.0000      -0.440359       -11.9828 
 106   2.0000      -0.439559       -11.9610 
 107   2.0000      -0.438609       -11.9352 
 108   2.0000      -0.431803       -11.7499 
 109   2.0000      -0.429881       -11.6977 
 110   2.0000      -0.418252       -11.3812 
 111   2.0000      -0.410235       -11.1631 
 112   2.0000      -0.405311       -11.0291 
 113   2.0000      -0.404780       -11.0146 
 114   2.0000      -0.401115       -10.9149 
 115   2.0000      -0.398918       -10.8551 
 116   2.0000      -0.391335       -10.6488 
 117   2.0000      -0.389571       -10.6008 
 118   2.0000      -0.386215       -10.5094 
 119   2.0000      -0.381890       -10.3917 
 120   2.0000      -0.380553       -10.3554 
 121   2.0000      -0.376060       -10.2331 
 122   2.0000      -0.374325       -10.1859 
 123   2.0000      -0.371031       -10.0963 
 124   2.0000      -0.370304       -10.0765 
 125   2.0000      -0.369709       -10.0603 
 126   2.0000      -0.365876        -9.9560 
 127   2.0000      -0.363933        -9.9031 
 128   2.0000      -0.361067        -9.8251 
 129   2.0000      -0.357372        -9.7246 
 130   2.0000      -0.356422        -9.6987 
 131   2.0000      -0.352541        -9.5931 
 132   2.0000      -0.349553        -9.5118 
 133   2.0000      -0.340971        -9.2783 
 134   2.0000      -0.339334        -9.2337 
 135   2.0000      -0.337753        -9.1907 
 136   2.0000      -0.332269        -9.0415 
 137   2.0000      -0.325380        -8.8540 
 138   2.0000      -0.322259        -8.7691 
 139   2.0000      -0.320095        -8.7102 
 140   2.0000      -0.310293        -8.4435 
 141   2.0000      -0.301174        -8.1954 
 142   2.0000      -0.287140        -7.8135 
 143   2.0000      -0.282321        -7.6823 
 144   2.0000      -0.279771        -7.6130 
 145   2.0000      -0.277312        -7.5460 
 146   2.0000      -0.269469        -7.3326 
 147   2.0000      -0.268675        -7.3110 
 148   2.0000      -0.266207        -7.2439 
 149   2.0000      -0.258238        -7.0270 
 150   2.0000      -0.231415        -6.2971 
 151   0.0000      -0.059685        -1.6241 
 152   0.0000      -0.051524        -1.4020 
 153   0.0000      -0.018196        -0.4951 
 154   0.0000      -0.016240        -0.4419 
 155   0.0000      -0.013694        -0.3726 
 156   0.0000      -0.011024        -0.3000 
 157   0.0000      -0.005608        -0.1526 
 158   0.0000       0.000039         0.0011 
 159   0.0000       0.005456         0.1485 
 160   0.0000       0.036380         0.9900 
 161   0.0000       0.047161         1.2833 
 162   0.0000       0.054395         1.4802 
 163   0.0000       0.056565         1.5392 
 164   0.0000       0.058557         1.5934 
 165   0.0000       0.066639         1.8134 
 166   0.0000       0.073752         2.0069 
 167   0.0000       0.077407         2.1064 
 168   0.0000       0.078899         2.1470 
 169   0.0000       0.084299         2.2939 
 170   0.0000       0.088608         2.4111 
 171   0.0000       0.092193         2.5087 
 172   0.0000       0.093270         2.5380 
 173   0.0000       0.096656         2.6302 
 174   0.0000       0.097801         2.6613 
 175   0.0000       0.100729         2.7410 
 176   0.0000       0.102738         2.7956 
 177   0.0000       0.103106         2.8057 
 178   0.0000       0.107136         2.9153 
 179   0.0000       0.112572         3.0632 
 180   0.0000       0.115172         3.1340 
 181   0.0000       0.116578         3.1723 
 182   0.0000       0.118240         3.2175 
 183   0.0000       0.119959         3.2642 
 184   0.0000       0.122287         3.3276 
 185   0.0000       0.127151         3.4599 
 186   0.0000       0.127977         3.4824 
 187   0.0000       0.131468         3.5774 
 188   0.0000       0.134110         3.6493 
 189   0.0000       0.136127         3.7042 
 190   0.0000       0.137096         3.7306 
 191   0.0000       0.140133         3.8132 
 192   0.0000       0.144851         3.9416 
 193   0.0000       0.147330         4.0090 
 194   0.0000       0.149533         4.0690 
 195   0.0000       0.152066         4.1379 
 196   0.0000       0.154833         4.2132 
 197   0.0000       0.155715         4.2372 
 198   0.0000       0.157187         4.2773 
 199   0.0000       0.160432         4.3656 
 200   0.0000       0.163386         4.4459 
 201   0.0000       0.164329         4.4716 
 202   0.0000       0.165600         4.5062 
 203   0.0000       0.169590         4.6148 
 204   0.0000       0.170675         4.6443 
 205   0.0000       0.174150         4.7389 
 206   0.0000       0.175364         4.7719 
 207   0.0000       0.179567         4.8863 
 208   0.0000       0.181893         4.9496 
 209   0.0000       0.183601         4.9960 
 210   0.0000       0.185153         5.0383 
 211   0.0000       0.186543         5.0761 
 212   0.0000       0.189217         5.1489 
 213   0.0000       0.193736         5.2718 
 214   0.0000       0.198336         5.3970 
 215   0.0000       0.199694         5.4340 
 216   0.0000       0.201880         5.4934 
 217   0.0000       0.203481         5.5370 
 218   0.0000       0.206050         5.6069 
 219   0.0000       0.208078         5.6621 
 220   0.0000       0.212602         5.7852 
 221   0.0000       0.217467         5.9176 
 222   0.0000       0.218060         5.9337 
 223   0.0000       0.220779         6.0077 
 224   0.0000       0.222695         6.0599 
 225   0.0000       0.223460         6.0807 
 226   0.0000       0.226438         6.1617 
 227   0.0000       0.227699         6.1960 
 228   0.0000       0.229493         6.2448 
 229   0.0000       0.234269         6.3748 
 230   0.0000       0.235886         6.4188 
 231   0.0000       0.236983         6.4486 
 232   0.0000       0.237603         6.4655 
 233   0.0000       0.240586         6.5467 
 234   0.0000       0.242886         6.6093 
 235   0.0000       0.245951         6.6927 
 236   0.0000       0.248709         6.7677 
 237   0.0000       0.249760         6.7963 
 238   0.0000       0.251930         6.8554 
 239   0.0000       0.254727         6.9315 
 240   0.0000       0.257813         7.0154 
 241   0.0000       0.258779         7.0417 
 242   0.0000       0.260272         7.0823 
 243   0.0000       0.262880         7.1533 
 244   0.0000       0.264453         7.1961 
 245   0.0000       0.265010         7.2113 
 246   0.0000       0.265981         7.2377 
 247   0.0000       0.272804         7.4234 
 248   0.0000       0.275998         7.5103 
 249   0.0000       0.277843         7.5605 
 250   0.0000       0.280678         7.6376 
 251   0.0000       0.282105         7.6765 
 252   0.0000       0.283667         7.7190 
 253   0.0000       0.288444         7.8489 
 254   0.0000       0.290317         7.8999 
 255   0.0000       0.293656         7.9908 
 256   0.0000       0.296503         8.0682 
 257   0.0000       0.300396         8.1742 
 258   0.0000       0.302479         8.2309 
 259   0.0000       0.306417         8.3380 
 260   0.0000       0.307725         8.3736 
 261   0.0000       0.308182         8.3861 
 262   0.0000       0.310476         8.4485 
 263   0.0000       0.313535         8.5317 
 264   0.0000       0.317424         8.6376 
 265   0.0000       0.318451         8.6655 
 266   0.0000       0.321005         8.7350 
 267   0.0000       0.323352         8.7989 
 268   0.0000       0.324510         8.8304 
 269   0.0000       0.328205         8.9309 
 270   0.0000       0.331121         9.0103 
 271   0.0000       0.331854         9.0302 
 272   0.0000       0.339715         9.2441 
 273   0.0000       0.341023         9.2797 
 274   0.0000       0.344184         9.3657 
 275   0.0000       0.346278         9.4227 
 276   0.0000       0.349518         9.5109 
 277   0.0000       0.352024         9.5791 
 278   0.0000       0.353326         9.6145 
 279   0.0000       0.354966         9.6591 
 280   0.0000       0.357188         9.7196 
 281   0.0000       0.360088         9.7985 
 282   0.0000       0.363551         9.8927 
 283   0.0000       0.364371         9.9150 
 284   0.0000       0.367401         9.9975 
 285   0.0000       0.370977        10.0948 
 286   0.0000       0.372237        10.1291 
 287   0.0000       0.374582        10.1929 
 288   0.0000       0.376613        10.2482 
 289   0.0000       0.381638        10.3849 
 290   0.0000       0.384125        10.4526 
 291   0.0000       0.386664        10.5216 
 292   0.0000       0.391107        10.6426 
 293   0.0000       0.392041        10.6680 
 294   0.0000       0.393883        10.7181 
 295   0.0000       0.396144        10.7796 
 296   0.0000       0.399702        10.8764 
 297   0.0000       0.403787        10.9876 
 298   0.0000       0.405615        11.0374 
 299   0.0000       0.407326        11.0839 
 300   0.0000       0.411704        11.2030 
 301   0.0000       0.415050        11.2941 
 302   0.0000       0.418567        11.3898 
 303   0.0000       0.419078        11.4037 
 304   0.0000       0.421955        11.4820 
 305   0.0000       0.425879        11.5888 
 306   0.0000       0.427638        11.6366 
 307   0.0000       0.429297        11.6818 
 308   0.0000       0.430570        11.7164 
 309   0.0000       0.432573        11.7709 
 310   0.0000       0.433329        11.7915 
 311   0.0000       0.435906        11.8616 
 312   0.0000       0.437508        11.9052 
 313   0.0000       0.438422        11.9301 
 314   0.0000       0.440008        11.9732 
 315   0.0000       0.442317        12.0361 
 316   0.0000       0.442873        12.0512 
 317   0.0000       0.446508        12.1501 
 318   0.0000       0.448649        12.2084 
 319   0.0000       0.450944        12.2708 
 320   0.0000       0.451374        12.2825 
 321   0.0000       0.452830        12.3221 
 322   0.0000       0.455670        12.3994 
 323   0.0000       0.457529        12.4500 
 324   0.0000       0.458563        12.4781 
 325   0.0000       0.461392        12.5551 
 326   0.0000       0.463939        12.6244 
 327   0.0000       0.465659        12.6712 
 328   0.0000       0.466447        12.6927 
 329   0.0000       0.468296        12.7430 
 330   0.0000       0.470296        12.7974 
 331   0.0000       0.471598        12.8328 
 332   0.0000       0.475798        12.9471 
 333   0.0000       0.476145        12.9566 
 334   0.0000       0.478335        13.0162 
 335   0.0000       0.481167        13.0932 
 336   0.0000       0.482138        13.1196 
 337   0.0000       0.485681        13.2161 
 338   0.0000       0.487792        13.2735 
 339   0.0000       0.490355        13.3432 
 340   0.0000       0.492596        13.4042 
 341   0.0000       0.494091        13.4449 
 342   0.0000       0.495423        13.4811 
 343   0.0000       0.498892        13.5755 
 344   0.0000       0.500076        13.6077 
 345   0.0000       0.502283        13.6678 
 346   0.0000       0.503576        13.7030 
 347   0.0000       0.504566        13.7299 
 348   0.0000       0.506108        13.7719 
 349   0.0000       0.507530        13.8106 
 350   0.0000       0.510046        13.8791 
 351   0.0000       0.511497        13.9186 
 352   0.0000       0.513718        13.9790 
 353   0.0000       0.516193        14.0463 
 354   0.0000       0.517848        14.0913 
 355   0.0000       0.519745        14.1430 
 356   0.0000       0.521259        14.1842 
 357   0.0000       0.524061        14.2604 
 358   0.0000       0.525770        14.3069 
 359   0.0000       0.527487        14.3536 
 360   0.0000       0.529653        14.4126 
 361   0.0000       0.533051        14.5050 
 362   0.0000       0.534960        14.5570 
 363   0.0000       0.539714        14.6864 
 364   0.0000       0.539869        14.6906 
 365   0.0000       0.543402        14.7867 
 366   0.0000       0.546000        14.8574 
 367   0.0000       0.546515        14.8714 
 368   0.0000       0.550523        14.9805 
 369   0.0000       0.556741        15.1497 
 370   0.0000       0.558701        15.2030 
 371   0.0000       0.563515        15.3340 
 372   0.0000       0.565021        15.3750 
 373   0.0000       0.567024        15.4295 
 374   0.0000       0.574065        15.6211 
 375   0.0000       0.580137        15.7863 
 376   0.0000       0.584337        15.9006 
 377   0.0000       0.586503        15.9596 
 378   0.0000       0.587943        15.9987 
 379   0.0000       0.594498        16.1771 
 380   0.0000       0.600881        16.3508 
 381   0.0000       0.601746        16.3744 
 382   0.0000       0.604376        16.4459 
 383   0.0000       0.607446        16.5294 
 384   0.0000       0.609686        16.5904 
 385   0.0000       0.613425        16.6921 
 386   0.0000       0.623027        16.9534 
 387   0.0000       0.626389        17.0449 
 388   0.0000       0.627120        17.0648 
 389   0.0000       0.631131        17.1739 
 390   0.0000       0.635450        17.2915 
 391   0.0000       0.640208        17.4210 
 392   0.0000       0.642121        17.4730 
 393   0.0000       0.648435        17.6448 
 394   0.0000       0.651492        17.7280 
 395   0.0000       0.653084        17.7713 
 396   0.0000       0.663023        18.0418 
 397   0.0000       0.665364        18.1055 
 398   0.0000       0.667858        18.1733 
 399   0.0000       0.671429        18.2705 
 400   0.0000       0.673762        18.3340 
 401   0.0000       0.674742        18.3607 
 402   0.0000       0.681279        18.5385 
 403   0.0000       0.686156        18.6712 
 404   0.0000       0.688547        18.7363 
 405   0.0000       0.691712        18.8224 
 406   0.0000       0.694196        18.8900 
 407   0.0000       0.695773        18.9330 
 408   0.0000       0.697958        18.9924 
 409   0.0000       0.705547        19.1989 
 410   0.0000       0.707759        19.2591 
 411   0.0000       0.708637        19.2830 
 412   0.0000       0.710339        19.3293 
 413   0.0000       0.711736        19.3673 
 414   0.0000       0.716171        19.4880 
 415   0.0000       0.718017        19.5382 
 416   0.0000       0.719322        19.5737 
 417   0.0000       0.722627        19.6637 
 418   0.0000       0.725143        19.7321 
 419   0.0000       0.729489        19.8504 
 420   0.0000       0.733112        19.9490 
 421   0.0000       0.734922        19.9982 
 422   0.0000       0.735921        20.0254 
 423   0.0000       0.740484        20.1496 
 424   0.0000       0.741458        20.1761 
 425   0.0000       0.742990        20.2178 
 426   0.0000       0.746085        20.3020 
 427   0.0000       0.750156        20.4128 
 428   0.0000       0.752424        20.4745 
 429   0.0000       0.756805        20.5937 
 430   0.0000       0.758514        20.6402 
 431   0.0000       0.763094        20.7649 
 432   0.0000       0.767002        20.8712 
 433   0.0000       0.767824        20.8936 
 434   0.0000       0.772078        21.0093 
 435   0.0000       0.778466        21.1831 
 436   0.0000       0.779607        21.2142 
 437   0.0000       0.781832        21.2747 
 438   0.0000       0.789407        21.4809 
 439   0.0000       0.791899        21.5487 
 440   0.0000       0.795402        21.6440 
 441   0.0000       0.797091        21.6900 
 442   0.0000       0.798840        21.7375 
 443   0.0000       0.802706        21.8427 
 444   0.0000       0.802927        21.8488 
 445   0.0000       0.810791        22.0628 
 446   0.0000       0.814912        22.1749 
 447   0.0000       0.815553        22.1923 
 448   0.0000       0.820073        22.3153 
 449   0.0000       0.824419        22.4336 
 450   0.0000       0.827344        22.5132 
 451   0.0000       0.828515        22.5450 
 452   0.0000       0.833308        22.6755 
 453   0.0000       0.834139        22.6981 
 454   0.0000       0.836979        22.7754 
 455   0.0000       0.839945        22.8561 
 456   0.0000       0.844005        22.9665 
 457   0.0000       0.845534        23.0082 
 458   0.0000       0.852965        23.2104 
 459   0.0000       0.854674        23.2569 
 460   0.0000       0.857253        23.3270 
 461   0.0000       0.861365        23.4389 
 462   0.0000       0.862667        23.4744 
 463   0.0000       0.867578        23.6080 
 464   0.0000       0.870922        23.6990 
 465   0.0000       0.874602        23.7991 
 466   0.0000       0.875301        23.8181 
 467   0.0000       0.881532        23.9877 
 468   0.0000       0.884548        24.0698 
 469   0.0000       0.887393        24.1472 
 470   0.0000       0.888627        24.1808 
 471   0.0000       0.890136        24.2218 
 472   0.0000       0.893978        24.3264 
 473   0.0000       0.899992        24.4900 
 474   0.0000       0.900751        24.5107 
 475   0.0000       0.903853        24.5951 
 476   0.0000       0.909880        24.7591 
 477   0.0000       0.911756        24.8101 
 478   0.0000       0.913526        24.8583 
 479   0.0000       0.917608        24.9694 
 480   0.0000       0.921714        25.0811 
 481   0.0000       0.923951        25.1420 
 482   0.0000       0.926111        25.2008 
 483   0.0000       0.932095        25.3636 
 484   0.0000       0.937285        25.5048 
 485   0.0000       0.940429        25.5904 
 486   0.0000       0.943310        25.6688 
 487   0.0000       0.946000        25.7420 
 488   0.0000       0.950182        25.8558 
 489   0.0000       0.957248        26.0480 
 490   0.0000       0.961185        26.1552 
 491   0.0000       0.962026        26.1781 
 492   0.0000       0.962995        26.2044 
 493   0.0000       0.968679        26.3591 
 494   0.0000       0.969833        26.3905 
 495   0.0000       0.973770        26.4976 
 496   0.0000       0.983289        26.7566 
 497   0.0000       0.987043        26.8588 
 498   0.0000       0.993236        27.0273 
 499   0.0000       0.998804        27.1788 
 500   0.0000       1.003650        27.3107 
 501   0.0000       1.009184        27.4613 
 502   0.0000       1.012411        27.5491 
 503   0.0000       1.018538        27.7158 
 504   0.0000       1.019870        27.7521 
 505   0.0000       1.023490        27.8506 
 506   0.0000       1.025471        27.9045 
 507   0.0000       1.026618        27.9357 
 508   0.0000       1.030563        28.0430 
 509   0.0000       1.033667        28.1275 
 510   0.0000       1.040426        28.3114 
 511   0.0000       1.042323        28.3631 
 512   0.0000       1.050109        28.5749 
 513   0.0000       1.055931        28.7334 
 514   0.0000       1.057704        28.7816 
 515   0.0000       1.061968        28.8976 
 516   0.0000       1.071813        29.1655 
 517   0.0000       1.074903        29.2496 
 518   0.0000       1.078877        29.3577 
 519   0.0000       1.083578        29.4857 
 520   0.0000       1.087408        29.5899 
 521   0.0000       1.091244        29.6943 
 522   0.0000       1.093350        29.7516 
 523   0.0000       1.096440        29.8356 
 524   0.0000       1.104093        30.0439 
 525   0.0000       1.107401        30.1339 
 526   0.0000       1.114146        30.3174 
 527   0.0000       1.115605        30.3572 
 528   0.0000       1.118361        30.4322 
 529   0.0000       1.121749        30.5243 
 530   0.0000       1.123709        30.5777 
 531   0.0000       1.127991        30.6942 
 532   0.0000       1.130590        30.7649 
 533   0.0000       1.133768        30.8514 
 534   0.0000       1.137513        30.9533 
 535   0.0000       1.142195        31.0807 
 536   0.0000       1.144570        31.1453 
 537   0.0000       1.150040        31.2942 
 538   0.0000       1.151942        31.3459 
 539   0.0000       1.159303        31.5462 
 540   0.0000       1.162774        31.6407 
 541   0.0000       1.164415        31.6853 
 542   0.0000       1.168068        31.7847 
 543   0.0000       1.175003        31.9734 
 544   0.0000       1.178572        32.0706 
 545   0.0000       1.180478        32.1224 
 546   0.0000       1.187608        32.3165 
 547   0.0000       1.190153        32.3857 
 548   0.0000       1.194047        32.4917 
 549   0.0000       1.195844        32.5406 
 550   0.0000       1.198002        32.5993 
 551   0.0000       1.201303        32.6891 
 552   0.0000       1.206648        32.8346 
 553   0.0000       1.207596        32.8604 
 554   0.0000       1.212658        32.9981 
 555   0.0000       1.216101        33.0918 
 556   0.0000       1.222871        33.2760 
 557   0.0000       1.223913        33.3044 
 558   0.0000       1.231587        33.5132 
 559   0.0000       1.236205        33.6388 
 560   0.0000       1.237557        33.6756 
 561   0.0000       1.243245        33.8304 
 562   0.0000       1.246625        33.9224 
 563   0.0000       1.248032        33.9607 
 564   0.0000       1.252660        34.0866 
 565   0.0000       1.256887        34.2016 
 566   0.0000       1.259930        34.2844 
 567   0.0000       1.265085        34.4247 
 568   0.0000       1.268027        34.5048 
 569   0.0000       1.269324        34.5400 
 570   0.0000       1.270733        34.5784 
 571   0.0000       1.276300        34.7299 
 572   0.0000       1.281588        34.8738 
 573   0.0000       1.283902        34.9367 
 574   0.0000       1.289939        35.1010 
 575   0.0000       1.293580        35.2001 
 576   0.0000       1.295322        35.2475 
 577   0.0000       1.299000        35.3476 
 578   0.0000       1.300691        35.3936 
 579   0.0000       1.305471        35.5237 
 580   0.0000       1.307678        35.5837 
 581   0.0000       1.311000        35.6741 
 582   0.0000       1.312420        35.7128 
 583   0.0000       1.320510        35.9329 
 584   0.0000       1.324759        36.0485 
 585   0.0000       1.325571        36.0706 
 586   0.0000       1.326518        36.0964 
 587   0.0000       1.335274        36.3347 
 588   0.0000       1.336092        36.3569 
 589   0.0000       1.339967        36.4624 
 590   0.0000       1.345585        36.6152 
 591   0.0000       1.350190        36.7405 
 592   0.0000       1.352204        36.7953 
 593   0.0000       1.361056        37.0362 
 594   0.0000       1.364752        37.1368 
 595   0.0000       1.367473        37.2108 
 596   0.0000       1.377313        37.4786 
 597   0.0000       1.380368        37.5617 
 598   0.0000       1.384315        37.6691 
 599   0.0000       1.387252        37.7491 
 600   0.0000       1.388541        37.7841 
 601   0.0000       1.392228        37.8845 
 602   0.0000       1.400340        38.1052 
 603   0.0000       1.403488        38.1908 
 604   0.0000       1.409602        38.3572 
 605   0.0000       1.411908        38.4200 
 606   0.0000       1.416584        38.5472 
 607   0.0000       1.418218        38.5917 
 608   0.0000       1.424637        38.7663 
 609   0.0000       1.432036        38.9677 
 610   0.0000       1.439999        39.1844 
 611   0.0000       1.444313        39.3018 
 612   0.0000       1.451102        39.4865 
 613   0.0000       1.453924        39.5633 
 614   0.0000       1.460575        39.7443 
 615   0.0000       1.465071        39.8666 
 616   0.0000       1.471775        40.0490 
 617   0.0000       1.475670        40.1550 
 618   0.0000       1.477515        40.2052 
 619   0.0000       1.482323        40.3361 
 620   0.0000       1.487064        40.4651 
 621   0.0000       1.491196        40.5775 
 622   0.0000       1.493099        40.6293 
 623   0.0000       1.496222        40.7143 
 624   0.0000       1.498069        40.7645 
 625   0.0000       1.504789        40.9474 
 626   0.0000       1.510632        41.1064 
 627   0.0000       1.514059        41.1996 
 628   0.0000       1.516869        41.2761 
 629   0.0000       1.522317        41.4244 
 630   0.0000       1.526795        41.5462 
 631   0.0000       1.528372        41.5891 
 632   0.0000       1.534815        41.7644 
 633   0.0000       1.538756        41.8717 
 634   0.0000       1.541175        41.9375 
 635   0.0000       1.546837        42.0916 
 636   0.0000       1.552595        42.2482 
 637   0.0000       1.554016        42.2869 
 638   0.0000       1.561374        42.4872 
 639   0.0000       1.565536        42.6004 
 640   0.0000       1.568135        42.6711 
 641   0.0000       1.571244        42.7557 
 642   0.0000       1.574768        42.8516 
 643   0.0000       1.578047        42.9408 
 644   0.0000       1.581768        43.0421 
 645   0.0000       1.586952        43.1832 
 646   0.0000       1.590561        43.2814 
 647   0.0000       1.592142        43.3244 
 648   0.0000       1.596120        43.4326 
 649   0.0000       1.596756        43.4499 
 650   0.0000       1.600710        43.5575 
 651   0.0000       1.608795        43.7775 
 652   0.0000       1.611092        43.8400 
 653   0.0000       1.611294        43.8455 
 654   0.0000       1.613869        43.9156 
 655   0.0000       1.619534        44.0698 
 656   0.0000       1.621244        44.1163 
 657   0.0000       1.622488        44.1501 
 658   0.0000       1.627837        44.2957 
 659   0.0000       1.630283        44.3623 
 660   0.0000       1.631877        44.4056 
 661   0.0000       1.637213        44.5508 
 662   0.0000       1.637951        44.5709 
 663   0.0000       1.639554        44.6145 
 664   0.0000       1.640991        44.6536 
 665   0.0000       1.642410        44.6922 
 666   0.0000       1.645328        44.7716 
 667   0.0000       1.651385        44.9365 
 668   0.0000       1.653307        44.9888 
 669   0.0000       1.655397        45.0456 
 670   0.0000       1.658591        45.1326 
 671   0.0000       1.661920        45.2231 
 672   0.0000       1.666641        45.3516 
 673   0.0000       1.669111        45.4188 
 674   0.0000       1.669369        45.4258 
 675   0.0000       1.673563        45.5400 
 676   0.0000       1.675521        45.5932 
 677   0.0000       1.677980        45.6602 
 678   0.0000       1.683398        45.8076 
 679   0.0000       1.686884        45.9025 
 680   0.0000       1.689196        45.9654 
 681   0.0000       1.690667        46.0054 
 682   0.0000       1.695518        46.1374 
 683   0.0000       1.699888        46.2563 
 684   0.0000       1.701813        46.3087 
 685   0.0000       1.705172        46.4001 
 686   0.0000       1.705811        46.4175 
 687   0.0000       1.711814        46.5808 
 688   0.0000       1.712510        46.5998 
 689   0.0000       1.718012        46.7495 
 690   0.0000       1.720083        46.8058 
 691   0.0000       1.723899        46.9097 
 692   0.0000       1.727050        46.9954 
 693   0.0000       1.728849        47.0444 
 694   0.0000       1.734512        47.1985 
 695   0.0000       1.736912        47.2638 
 696   0.0000       1.740145        47.3517 
 697   0.0000       1.743141        47.4333 
 698   0.0000       1.746610        47.5277 
 699   0.0000       1.749654        47.6105 
 700   0.0000       1.751836        47.6699 
 701   0.0000       1.757906        47.8351 
 702   0.0000       1.760276        47.8995 
 703   0.0000       1.760883        47.9161 
 704   0.0000       1.763397        47.9845 
 705   0.0000       1.766507        48.0691 
 706   0.0000       1.770596        48.1804 
 707   0.0000       1.776004        48.3275 
 708   0.0000       1.777203        48.3602 
 709   0.0000       1.783583        48.5338 
 710   0.0000       1.787533        48.6413 
 711   0.0000       1.789292        48.6891 
 712   0.0000       1.798425        48.9376 
 713   0.0000       1.800094        48.9831 
 714   0.0000       1.803764        49.0829 
 715   0.0000       1.810112        49.2556 
 716   0.0000       1.814135        49.3651 
 717   0.0000       1.820843        49.5476 
 718   0.0000       1.825283        49.6685 
 719   0.0000       1.829263        49.7768 
 720   0.0000       1.833357        49.8882 
 721   0.0000       1.844232        50.1841 
 722   0.0000       1.848536        50.3012 
 723   0.0000       1.858449        50.5710 
 724   0.0000       1.868628        50.8479 
 725   0.0000       1.872736        50.9597 
 726   0.0000       1.876269        51.0559 
 727   0.0000       1.877718        51.0953 
 728   0.0000       1.883347        51.2485 
 729   0.0000       1.891062        51.4584 
 730   0.0000       1.897036        51.6210 
 731   0.0000       1.898726        51.6670 
 732   0.0000       1.904072        51.8124 
 733   0.0000       1.908047        51.9206 
 734   0.0000       1.915012        52.1101 
 735   0.0000       1.915638        52.1272 
 736   0.0000       1.922505        52.3140 
 737   0.0000       1.927773        52.4574 
 738   0.0000       1.928250        52.4703 
 739   0.0000       1.939588        52.7789 
 740   0.0000       1.943845        52.8947 
 741   0.0000       1.945468        52.9389 
 742   0.0000       1.953022        53.1444 
 743   0.0000       1.956903        53.2501 
 744   0.0000       1.963141        53.4198 
 745   0.0000       1.966777        53.5187 
 746   0.0000       1.970647        53.6240 
 747   0.0000       1.972044        53.6620 
 748   0.0000       1.981088        53.9081 
 749   0.0000       1.983378        53.9705 
 750   0.0000       1.989877        54.1473 
 751   0.0000       1.995243        54.2933 
 752   0.0000       1.997324        54.3500 
 753   0.0000       2.001388        54.4605 
 754   0.0000       2.007054        54.6147 
 755   0.0000       2.009334        54.6768 
 756   0.0000       2.012837        54.7721 
 757   0.0000       2.017661        54.9034 
 758   0.0000       2.024205        55.0814 
 759   0.0000       2.026673        55.1486 
 760   0.0000       2.032394        55.3042 
 761   0.0000       2.034883        55.3720 
 762   0.0000       2.038089        55.4592 
 763   0.0000       2.042686        55.5843 
 764   0.0000       2.046826        55.6970 
 765   0.0000       2.057057        55.9754 
 766   0.0000       2.060704        56.0746 
 767   0.0000       2.065356        56.2012 
 768   0.0000       2.066874        56.2425 
 769   0.0000       2.068135        56.2768 
 770   0.0000       2.077009        56.5183 
 771   0.0000       2.082230        56.6604 
 772   0.0000       2.085498        56.7493 
 773   0.0000       2.089640        56.8620 
 774   0.0000       2.096797        57.0567 
 775   0.0000       2.101635        57.1884 
 776   0.0000       2.105864        57.3035 
 777   0.0000       2.107624        57.3514 
 778   0.0000       2.108209        57.3673 
 779   0.0000       2.112212        57.4762 
 780   0.0000       2.121602        57.7317 
 781   0.0000       2.126138        57.8552 
 782   0.0000       2.129514        57.9470 
 783   0.0000       2.134807        58.0911 
 784   0.0000       2.138598        58.1942 
 785   0.0000       2.142185        58.2918 
 786   0.0000       2.147115        58.4260 
 787   0.0000       2.153266        58.5933 
 788   0.0000       2.158778        58.7433 
 789   0.0000       2.160117        58.7798 
 790   0.0000       2.164355        58.8951 
 791   0.0000       2.165641        58.9301 
 792   0.0000       2.175251        59.1916 
 793   0.0000       2.177710        59.2585 
 794   0.0000       2.181712        59.3674 
 795   0.0000       2.184988        59.4565 
 796   0.0000       2.190006        59.5931 
 797   0.0000       2.191423        59.6316 
 798   0.0000       2.196333        59.7653 
 799   0.0000       2.205647        60.0187 
 800   0.0000       2.209600        60.1263 
 801   0.0000       2.214679        60.2645 
 802   0.0000       2.221157        60.4408 
 803   0.0000       2.223471        60.5037 
 804   0.0000       2.225668        60.5635 
 805   0.0000       2.228767        60.6478 
 806   0.0000       2.232953        60.7617 
 807   0.0000       2.237989        60.8988 
 808   0.0000       2.243415        61.0464 
 809   0.0000       2.245966        61.1158 
 810   0.0000       2.250795        61.2472 
 811   0.0000       2.253300        61.3154 
 812   0.0000       2.256130        61.3924 
 813   0.0000       2.262755        61.5727 
 814   0.0000       2.268376        61.7256 
 815   0.0000       2.273996        61.8786 
 816   0.0000       2.279679        62.0332 
 817   0.0000       2.282052        62.0978 
 818   0.0000       2.285387        62.1886 
 819   0.0000       2.290355        62.3237 
 820   0.0000       2.292173        62.3732 
 821   0.0000       2.299639        62.5764 
 822   0.0000       2.304474        62.7079 
 823   0.0000       2.319730        63.1231 
 824   0.0000       2.320777        63.1516 
 825   0.0000       2.324996        63.2664 
 826   0.0000       2.330821        63.4249 
 827   0.0000       2.333057        63.4857 
 828   0.0000       2.336694        63.5847 
 829   0.0000       2.343035        63.7572 
 830   0.0000       2.343669        63.7745 
 831   0.0000       2.351280        63.9816 
 832   0.0000       2.354498        64.0691 
 833   0.0000       2.358472        64.1773 
 834   0.0000       2.366233        64.3885 
 835   0.0000       2.367716        64.4288 
 836   0.0000       2.371715        64.5377 
 837   0.0000       2.375626        64.6441 
 838   0.0000       2.382262        64.8246 
 839   0.0000       2.386063        64.9281 
 840   0.0000       2.391235        65.0688 
 841   0.0000       2.396220        65.2045 
 842   0.0000       2.402799        65.3835 
 843   0.0000       2.404681        65.4347 
 844   0.0000       2.406461        65.4831 
 845   0.0000       2.411299        65.6148 
 846   0.0000       2.414004        65.6884 
 847   0.0000       2.418274        65.8046 
 848   0.0000       2.421386        65.8893 
 849   0.0000       2.424650        65.9781 
 850   0.0000       2.429433        66.1082 
 851   0.0000       2.434694        66.2514 
 852   0.0000       2.438828        66.3639 
 853   0.0000       2.442464        66.4628 
 854   0.0000       2.453096        66.7521 
 855   0.0000       2.459478        66.9258 
 856   0.0000       2.462102        66.9972 
 857   0.0000       2.471396        67.2501 
 858   0.0000       2.473319        67.3024 
 859   0.0000       2.475830        67.3708 
 860   0.0000       2.484127        67.5965 
 861   0.0000       2.490170        67.7610 
 862   0.0000       2.492309        67.8192 
 863   0.0000       2.497063        67.9485 
 864   0.0000       2.503250        68.1169 
 865   0.0000       2.503874        68.1339 
 866   0.0000       2.511997        68.3549 
 867   0.0000       2.517742        68.5113 
 868   0.0000       2.522815        68.6493 
 869   0.0000       2.524235        68.6879 
 870   0.0000       2.529448        68.8298 
 871   0.0000       2.534529        68.9680 
 872   0.0000       2.539155        69.0939 
 873   0.0000       2.541570        69.1596 
 874   0.0000       2.546834        69.3029 
 875   0.0000       2.549303        69.3701 
 876   0.0000       2.553960        69.4968 
 877   0.0000       2.560762        69.6819 
 878   0.0000       2.564392        69.7807 
 879   0.0000       2.566517        69.8385 
 880   0.0000       2.568802        69.9007 
 881   0.0000       2.571230        69.9667 
 882   0.0000       2.577475        70.1367 
 883   0.0000       2.578478        70.1640 
 884   0.0000       2.580878        70.2293 
 885   0.0000       2.582797        70.2815 
 886   0.0000       2.585660        70.3594 
 887   0.0000       2.594443        70.5984 
 888   0.0000       2.597969        70.6943 
 889   0.0000       2.601522        70.7910 
 890   0.0000       2.608530        70.9817 
 891   0.0000       2.612664        71.0942 
 892   0.0000       2.614638        71.1479 
 893   0.0000       2.618222        71.2454 
 894   0.0000       2.619563        71.2819 
 895   0.0000       2.620253        71.3007 
 896   0.0000       2.625919        71.4549 
 897   0.0000       2.628884        71.5356 
 898   0.0000       2.630360        71.5757 
 899   0.0000       2.637231        71.7627 
 900   0.0000       2.641287        71.8731 
 901   0.0000       2.644076        71.9490 
 902   0.0000       2.649834        72.1056 
 903   0.0000       2.651566        72.1528 
 904   0.0000       2.658302        72.3361 
 905   0.0000       2.661099        72.4122 
 906   0.0000       2.663181        72.4688 
 907   0.0000       2.666048        72.5468 
 908   0.0000       2.671821        72.7039 
 909   0.0000       2.673452        72.7483 
 910   0.0000       2.675357        72.8002 
 911   0.0000       2.677330        72.8538 
 912   0.0000       2.679255        72.9062 
 913   0.0000       2.682184        72.9859 
 914   0.0000       2.685149        73.0666 
 915   0.0000       2.686332        73.0988 
 916   0.0000       2.687618        73.1338 
 917   0.0000       2.689248        73.1782 
 918   0.0000       2.691959        73.2519 
 919   0.0000       2.695454        73.3470 
 920   0.0000       2.696963        73.3881 
 921   0.0000       2.701240        73.5045 
 922   0.0000       2.701575        73.5136 
 923   0.0000       2.704538        73.5942 
 924   0.0000       2.707018        73.6617 
 925   0.0000       2.710858        73.7662 
 926   0.0000       2.714215        73.8575 
 927   0.0000       2.715712        73.8983 
 928   0.0000       2.717590        73.9494 
 929   0.0000       2.718154        73.9647 
 930   0.0000       2.723331        74.1056 
 931   0.0000       2.726834        74.2009 
 932   0.0000       2.728317        74.2413 
 933   0.0000       2.734370        74.4060 
 934   0.0000       2.736331        74.4593 
 935   0.0000       2.739490        74.5453 
 936   0.0000       2.740834        74.5819 
 937   0.0000       2.743895        74.6652 
 938   0.0000       2.749707        74.8233 
 939   0.0000       2.752597        74.9020 
 940   0.0000       2.754622        74.9571 
 941   0.0000       2.756026        74.9953 
 942   0.0000       2.758390        75.0596 
 943   0.0000       2.760787        75.1248 
 944   0.0000       2.767204        75.2994 
 945   0.0000       2.772123        75.4333 
 946   0.0000       2.774576        75.5000 
 947   0.0000       2.780056        75.6492 
 948   0.0000       2.782265        75.7093 
 949   0.0000       2.783916        75.7542 
 950   0.0000       2.787860        75.8615 
 951   0.0000       2.790995        75.9468 
 952   0.0000       2.792292        75.9821 
 953   0.0000       2.798190        76.1426 
 954   0.0000       2.802629        76.2634 
 955   0.0000       2.805291        76.3358 
 956   0.0000       2.809744        76.4570 
 957   0.0000       2.814388        76.5834 
 958   0.0000       2.818434        76.6935 
 959   0.0000       2.819502        76.7226 
 960   0.0000       2.822837        76.8133 
 961   0.0000       2.828152        76.9579 
 962   0.0000       2.833045        77.0911 
 963   0.0000       2.840908        77.3050 
 964   0.0000       2.842324        77.3436 
 965   0.0000       2.842463        77.3473 
 966   0.0000       2.844032        77.3900 
 967   0.0000       2.850912        77.5773 
 968   0.0000       2.852590        77.6229 
 969   0.0000       2.859364        77.8073 
 970   0.0000       2.860135        77.8282 
 971   0.0000       2.862927        77.9042 
 972   0.0000       2.865983        77.9874 
 973   0.0000       2.868412        78.0535 
 974   0.0000       2.870072        78.0986 
 975   0.0000       2.875019        78.2332 
 976   0.0000       2.882978        78.4498 
 977   0.0000       2.884881        78.5016 
 978   0.0000       2.886468        78.5448 
 979   0.0000       2.891819        78.6904 
 980   0.0000       2.895127        78.7804 
 981   0.0000       2.899205        78.8914 
 982   0.0000       2.901644        78.9578 
 983   0.0000       2.905462        79.0616 
 984   0.0000       2.908982        79.1574 
 985   0.0000       2.912894        79.2639 
 986   0.0000       2.915838        79.3440 
 987   0.0000       2.916619        79.3652 
 988   0.0000       2.918916        79.4278 
 989   0.0000       2.926728        79.6403 
 990   0.0000       2.930494        79.7428 
 991   0.0000       2.932476        79.7967 
 992   0.0000       2.938058        79.9486 
 993   0.0000       2.941472        80.0415 
 994   0.0000       2.943998        80.1103 
 995   0.0000       2.945896        80.1619 
 996   0.0000       2.951230        80.3071 
 997   0.0000       2.952883        80.3520 
 998   0.0000       2.958689        80.5100 
 999   0.0000       2.962268        80.6074 
 1000   0.0000       2.967565        80.7516 
 1001   0.0000       2.972110        80.8752 
 1002   0.0000       2.979301        81.0709 
 1003   0.0000       2.981774        81.1382 
 1004   0.0000       2.985352        81.2356 
 1005   0.0000       2.987774        81.3015 
 1006   0.0000       2.997188        81.5576 
 1007   0.0000       2.999638        81.6243 
 1008   0.0000       3.006697        81.8164 
 1009   0.0000       3.007805        81.8465 
 1010   0.0000       3.009524        81.8933 
 1011   0.0000       3.021482        82.2187 
 1012   0.0000       3.027308        82.3772 
 1013   0.0000       3.031002        82.4777 
 1014   0.0000       3.034455        82.5717 
 1015   0.0000       3.040101        82.7253 
 1016   0.0000       3.043027        82.8050 
 1017   0.0000       3.045143        82.8626 
 1018   0.0000       3.048518        82.9544 
 1019   0.0000       3.054632        83.1208 
 1020   0.0000       3.057738        83.2053 
 1021   0.0000       3.063903        83.3730 
 1022   0.0000       3.064447        83.3879 
 1023   0.0000       3.073076        83.6227 
 1024   0.0000       3.079630        83.8010 
 1025   0.0000       3.080036        83.8120 
 1026   0.0000       3.085153        83.9513 
 1027   0.0000       3.093959        84.1909 
 1028   0.0000       3.097687        84.2923 
 1029   0.0000       3.102538        84.4243 
 1030   0.0000       3.108908        84.5977 
 1031   0.0000       3.115631        84.7806 
 1032   0.0000       3.117241        84.8244 
 1033   0.0000       3.121797        84.9484 
 1034   0.0000       3.128374        85.1274 
 1035   0.0000       3.129634        85.1617 
 1036   0.0000       3.135537        85.3223 
 1037   0.0000       3.138403        85.4003 
 1038   0.0000       3.143015        85.5258 
 1039   0.0000       3.147472        85.6471 
 1040   0.0000       3.150608        85.7324 
 1041   0.0000       3.156453        85.8914 
 1042   0.0000       3.158076        85.9356 
 1043   0.0000       3.160645        86.0055 
 1044   0.0000       3.162476        86.0554 
 1045   0.0000       3.166217        86.1571 
 1046   0.0000       3.167688        86.1972 
 1047   0.0000       3.172518        86.3286 
 1048   0.0000       3.174712        86.3883 
 1049   0.0000       3.179864        86.5285 
 1050   0.0000       3.181308        86.5678 
 1051   0.0000       3.185396        86.6790 
 1052   0.0000       3.190093        86.8068 
 1053   0.0000       3.193319        86.8946 
 1054   0.0000       3.196444        86.9797 
 1055   0.0000       3.198571        87.0375 
 1056   0.0000       3.201256        87.1106 
 1057   0.0000       3.203755        87.1786 
 1058   0.0000       3.206762        87.2604 
 1059   0.0000       3.209497        87.3349 
 1060   0.0000       3.212321        87.4117 
 1061   0.0000       3.217009        87.5393 
 1062   0.0000       3.220547        87.6355 
 1063   0.0000       3.224369        87.7396 
 1064   0.0000       3.225935        87.7822 
 1065   0.0000       3.231655        87.9378 
 1066   0.0000       3.233445        87.9865 
 1067   0.0000       3.235023        88.0295 
 1068   0.0000       3.236748        88.0764 
 1069   0.0000       3.238824        88.1329 
 1070   0.0000       3.242564        88.2347 
 1071   0.0000       3.243015        88.2469 
 1072   0.0000       3.251143        88.4681 
 1073   0.0000       3.255281        88.5807 
 1074   0.0000       3.257127        88.6309 
 1075   0.0000       3.259047        88.6832 
 1076   0.0000       3.263854        88.8140 
 1077   0.0000       3.267797        88.9213 
 1078   0.0000       3.269609        88.9706 
 1079   0.0000       3.273173        89.0676 
 1080   0.0000       3.275628        89.1344 
 1081   0.0000       3.279459        89.2386 
 1082   0.0000       3.280645        89.2709 
 1083   0.0000       3.283818        89.3572 
 1084   0.0000       3.286277        89.4241 
 1085   0.0000       3.291551        89.5676 
 1086   0.0000       3.295074        89.6635 
 1087   0.0000       3.298562        89.7584 
 1088   0.0000       3.300280        89.8052 
 1089   0.0000       3.304405        89.9174 
 1090   0.0000       3.306968        89.9872 
 1091   0.0000       3.310618        90.0865 
 1092   0.0000       3.314776        90.1996 
 1093   0.0000       3.319700        90.3336 
 1094   0.0000       3.322061        90.3979 
 1095   0.0000       3.327012        90.5326 
 1096   0.0000       3.328157        90.5638 
 1097   0.0000       3.332106        90.6712 
 1098   0.0000       3.337492        90.8178 
 1099   0.0000       3.339490        90.8722 
 1100   0.0000       3.340089        90.8884 
 1101   0.0000       3.341398        90.9241 
 1102   0.0000       3.346567        91.0647 
 1103   0.0000       3.351849        91.2084 
 1104   0.0000       3.357592        91.3647 
 1105   0.0000       3.359239        91.4095 
 1106   0.0000       3.361771        91.4784 
 1107   0.0000       3.364113        91.5422 
 1108   0.0000       3.368802        91.6698 
 1109   0.0000       3.371148        91.7336 
 1110   0.0000       3.373557        91.7991 
 1111   0.0000       3.378085        91.9224 
 1112   0.0000       3.378607        91.9366 
 1113   0.0000       3.384310        92.0918 
 1114   0.0000       3.385629        92.1277 
 1115   0.0000       3.387727        92.1848 
 1116   0.0000       3.390750        92.2670 
 1117   0.0000       3.392608        92.3176 
 1118   0.0000       3.393604        92.3447 
 1119   0.0000       3.397780        92.4583 
 1120   0.0000       3.400469        92.5315 
 1121   0.0000       3.400891        92.5430 
 1122   0.0000       3.404270        92.6349 
 1123   0.0000       3.405268        92.6621 
 1124   0.0000       3.409641        92.7810 
 1125   0.0000       3.411081        92.8202 
 1126   0.0000       3.413662        92.8905 
 1127   0.0000       3.415487        92.9401 
 1128   0.0000       3.417582        92.9971 
 1129   0.0000       3.420302        93.0712 
 1130   0.0000       3.422692        93.1362 
 1131   0.0000       3.424405        93.1828 
 1132   0.0000       3.427098        93.2561 
 1133   0.0000       3.432246        93.3962 
 1134   0.0000       3.432821        93.4118 
 1135   0.0000       3.435226        93.4772 
 1136   0.0000       3.438066        93.5545 
 1137   0.0000       3.440996        93.6343 
 1138   0.0000       3.445945        93.7689 
 1139   0.0000       3.450192        93.8845 
 1140   0.0000       3.453445        93.9730 
 1141   0.0000       3.455421        94.0268 
 1142   0.0000       3.457998        94.0969 
 1143   0.0000       3.459649        94.1418 
 1144   0.0000       3.463192        94.2382 
 1145   0.0000       3.468698        94.3881 
 1146   0.0000       3.471928        94.4760 
 1147   0.0000       3.474532        94.5468 
 1148   0.0000       3.477742        94.6342 
 1149   0.0000       3.482111        94.7531 
 1150   0.0000       3.486401        94.8698 
 1151   0.0000       3.488584        94.9292 
 1152   0.0000       3.490291        94.9757 
 1153   0.0000       3.494075        95.0786 
 1154   0.0000       3.497373        95.1684 
 1155   0.0000       3.499998        95.2398 
 1156   0.0000       3.503761        95.3422 
 1157   0.0000       3.511344        95.5485 
 1158   0.0000       3.511906        95.5638 
 1159   0.0000       3.513753        95.6141 
 1160   0.0000       3.516353        95.6848 
 1161   0.0000       3.521576        95.8270 
 1162   0.0000       3.525224        95.9262 
 1163   0.0000       3.531541        96.0981 
 1164   0.0000       3.532958        96.1367 
 1165   0.0000       3.537556        96.2618 
 1166   0.0000       3.540007        96.3285 
 1167   0.0000       3.541986        96.3823 
 1168   0.0000       3.544991        96.4641 
 1169   0.0000       3.549479        96.5862 
 1170   0.0000       3.555276        96.7440 
 1171   0.0000       3.559124        96.8487 
 1172   0.0000       3.563986        96.9810 
 1173   0.0000       3.564811        97.0034 
 1174   0.0000       3.568323        97.0990 
 1175   0.0000       3.573163        97.2307 
 1176   0.0000       3.577938        97.3606 
 1177   0.0000       3.580342        97.4261 
 1178   0.0000       3.587093        97.6098 
 1179   0.0000       3.587440        97.6192 
 1180   0.0000       3.590491        97.7022 
 1181   0.0000       3.598039        97.9076 
 1182   0.0000       3.601880        98.0121 
 1183   0.0000       3.608666        98.1968 
 1184   0.0000       3.610737        98.2532 
 1185   0.0000       3.615179        98.3740 
 1186   0.0000       3.621178        98.5373 
 1187   0.0000       3.626991        98.6954 
 1188   0.0000       3.636540        98.9553 
 1189   0.0000       3.640711        99.0688 
 1190   0.0000       3.641300        99.0848 
 1191   0.0000       3.650077        99.3237 
 1192   0.0000       3.652506        99.3897 
 1193   0.0000       3.655464        99.4702 
 1194   0.0000       3.659588        99.5825 
 1195   0.0000       3.663473        99.6882 
 1196   0.0000       3.668882        99.8354 
 1197   0.0000       3.675743       100.0221 
 1198   0.0000       3.678107       100.0864 
 1199   0.0000       3.683870       100.2432 
 1200   0.0000       3.686972       100.3276 
 1201   0.0000       3.691243       100.4438 
 1202   0.0000       3.694019       100.5194 
 1203   0.0000       3.699529       100.6693 
 1204   0.0000       3.703001       100.7638 
 1205   0.0000       3.708475       100.9127 
 1206   0.0000       3.715856       101.1136 
 1207   0.0000       3.724146       101.3392 
 1208   0.0000       3.727006       101.4170 
 1209   0.0000       3.730594       101.5146 
 1210   0.0000       3.733961       101.6062 
 1211   0.0000       3.736330       101.6707 
 1212   0.0000       3.746368       101.9439 
 1213   0.0000       3.750163       102.0471 
 1214   0.0000       3.756712       102.2253 
 1215   0.0000       3.761604       102.3584 
 1216   0.0000       3.776068       102.7520 
 1217   0.0000       3.780220       102.8650 
 1218   0.0000       3.785110       102.9981 
 1219   0.0000       3.791440       103.1703 
 1220   0.0000       3.800113       103.4063 
 1221   0.0000       3.802383       103.4681 
 1222   0.0000       3.809804       103.6700 
 1223   0.0000       3.813843       103.7799 
 1224   0.0000       3.820615       103.9642 
 1225   0.0000       3.825567       104.0990 
 1226   0.0000       3.836123       104.3862 
 1227   0.0000       3.843634       104.5906 
 1228   0.0000       3.852366       104.8282 
 1229   0.0000       3.860854       105.0592 
 1230   0.0000       3.864870       105.1685 
 1231   0.0000       3.869268       105.2881 
 1232   0.0000       3.870805       105.3299 
 1233   0.0000       3.879450       105.5652 
 1234   0.0000       3.885753       105.7367 
 1235   0.0000       3.895554       106.0034 
 1236   0.0000       3.901759       106.1723 
 1237   0.0000       3.909685       106.3879 
 1238   0.0000       3.914213       106.5112 
 1239   0.0000       3.925164       106.8091 
 1240   0.0000       3.930334       106.9498 
 1241   0.0000       3.935379       107.0871 
 1242   0.0000       3.944879       107.3456 
 1243   0.0000       3.956263       107.6554 
 1244   0.0000       3.969542       108.0167 
 1245   0.0000       3.973974       108.1373 
 1246   0.0000       3.977257       108.2267 
 1247   0.0000       3.986073       108.4666 
 1248   0.0000       3.990801       108.5952 
 1249   0.0000       3.993411       108.6662 
 1250   0.0000       3.997882       108.7879 
 1251   0.0000       4.002136       108.9037 
 1252   0.0000       4.006740       109.0289 
 1253   0.0000       4.011301       109.1531 
 1254   0.0000       4.031973       109.7156 
 1255   0.0000       4.037609       109.8689 
 1256   0.0000       4.045460       110.0826 
 1257   0.0000       4.047990       110.1514 
 1258   0.0000       4.057780       110.4178 
 1259   0.0000       4.067464       110.6813 
 1260   0.0000       4.070218       110.7563 
 1261   0.0000       4.075470       110.8992 
 1262   0.0000       4.080058       111.0240 
 1263   0.0000       4.083841       111.1270 
 1264   0.0000       4.094026       111.4041 
 1265   0.0000       4.103702       111.6674 
 1266   0.0000       4.106292       111.7379 
 1267   0.0000       4.118392       112.0671 
 1268   0.0000       4.121725       112.1578 
 1269   0.0000       4.130105       112.3859 
 1270   0.0000       4.133184       112.4696 
 1271   0.0000       4.136874       112.5701 
 1272   0.0000       4.142235       112.7160 
 1273   0.0000       4.149233       112.9064 
 1274   0.0000       4.154596       113.0523 
 1275   0.0000       4.156366       113.1005 
 1276   0.0000       4.158918       113.1699 
 1277   0.0000       4.161766       113.2474 
 1278   0.0000       4.169365       113.4542 
 1279   0.0000       4.174462       113.5929 
 1280   0.0000       4.176755       113.6553 
 1281   0.0000       4.179314       113.7249 
 1282   0.0000       4.185272       113.8870 
 1283   0.0000       4.190334       114.0248 
 1284   0.0000       4.194358       114.1343 
 1285   0.0000       4.200038       114.2889 
 1286   0.0000       4.203402       114.3804 
 1287   0.0000       4.210570       114.5754 
 1288   0.0000       4.219146       114.8088 
 1289   0.0000       4.221891       114.8835 
 1290   0.0000       4.226011       114.9956 
 1291   0.0000       4.227313       115.0310 
 1292   0.0000       4.230457       115.1166 
 1293   0.0000       4.232940       115.1841 
 1294   0.0000       4.237133       115.2982 
 1295   0.0000       4.238114       115.3249 
 1296   0.0000       4.242566       115.4461 
 1297   0.0000       4.244803       115.5070 
 1298   0.0000       4.247121       115.5700 
 1299   0.0000       4.250507       115.6622 
 1300   0.0000       4.255271       115.7918 
 1301   0.0000       4.256771       115.8326 
 1302   0.0000       4.264050       116.0307 
 1303   0.0000       4.267161       116.1153 
 1304   0.0000       4.273030       116.2750 
 1305   0.0000       4.275909       116.3534 
 1306   0.0000       4.279547       116.4524 
 1307   0.0000       4.281496       116.5054 
 1308   0.0000       4.283160       116.5507 
 1309   0.0000       4.285240       116.6073 
 1310   0.0000       4.289005       116.7097 
 1311   0.0000       4.294001       116.8457 
 1312   0.0000       4.300770       117.0299 
 1313   0.0000       4.308573       117.2422 
 1314   0.0000       4.311439       117.3202 
 1315   0.0000       4.318104       117.5016 
 1316   0.0000       4.322103       117.6104 
 1317   0.0000       4.331533       117.8670 
 1318   0.0000       4.354740       118.4985 
 1319   0.0000       4.356152       118.5369 
 1320   0.0000       4.361138       118.6726 
 1321   0.0000       4.361828       118.6914 
 1322   0.0000       4.363193       118.7285 
 1323   0.0000       4.373752       119.0159 
 1324   0.0000       4.374624       119.0396 
 1325   0.0000       4.384033       119.2956 
 1326   0.0000       4.385759       119.3426 
 1327   0.0000       4.390812       119.4801 
 1328   0.0000       4.396725       119.6410 
 1329   0.0000       4.407056       119.9221 
 1330   0.0000       4.410472       120.0150 
 1331   0.0000       4.414682       120.1296 
 1332   0.0000       4.425568       120.4258 
 1333   0.0000       4.430447       120.5586 
 1334   0.0000       4.446855       121.0051 
 1335   0.0000       4.451809       121.1399 
 1336   0.0000       4.455438       121.2386 
 1337   0.0000       4.460606       121.3793 
 1338   0.0000       4.467017       121.5537 
 1339   0.0000       4.473547       121.7314 
 1340   0.0000       4.477010       121.8256 
 1341   0.0000       4.489091       122.1544 
 1342   0.0000       4.495441       122.3272 
 1343   0.0000       4.500894       122.4756 
 1344   0.0000       4.511953       122.7765 
 1345   0.0000       4.514726       122.8519 
 1346   0.0000       4.523835       123.0998 
 1347   0.0000       4.533994       123.3762 
 1348   0.0000       4.543437       123.6332 
 1349   0.0000       4.560680       124.1024 
 1350   0.0000       4.574561       124.4801 
 1351   0.0000       4.585101       124.7669 
 1352   0.0000       4.593995       125.0090 
 1353   0.0000       4.605895       125.3328 
 1354   0.0000       4.617481       125.6480 
 1355   0.0000       4.621857       125.7671 
 1356   0.0000       4.636068       126.1538 
 1357   0.0000       4.640631       126.2780 
 1358   0.0000       4.648089       126.4809 
 1359   0.0000       4.653825       126.6370 
 1360   0.0000       4.661073       126.8342 
 1361   0.0000       4.670644       127.0947 
 1362   0.0000       4.675762       127.2340 
 1363   0.0000       4.680193       127.3545 
 1364   0.0000       4.685942       127.5110 
 1365   0.0000       4.696049       127.7860 
 1366   0.0000       4.705692       128.0484 
 1367   0.0000       4.718789       128.4048 
 1368   0.0000       4.726358       128.6108 
 1369   0.0000       4.731071       128.7390 
 1370   0.0000       4.751558       129.2965 
 1371   0.0000       4.763361       129.6176 
 1372   0.0000       4.763682       129.6264 
 1373   0.0000       4.766632       129.7067 
 1374   0.0000       4.775575       129.9500 
 1375   0.0000       4.776544       129.9764 
 1376   0.0000       4.781840       130.1205 
 1377   0.0000       4.788528       130.3025 
 1378   0.0000       4.799493       130.6008 
 1379   0.0000       4.816420       131.0615 
 1380   0.0000       4.823922       131.2656 
 1381   0.0000       4.851595       132.0186 
 1382   0.0000       4.859449       132.2323 
 1383   0.0000       4.876660       132.7007 
 1384   0.0000       4.893731       133.1652 
 1385   0.0000       4.903394       133.4281 
 1386   0.0000       4.905352       133.4814 
 1387   0.0000       4.909760       133.6014 
 1388   0.0000       4.918316       133.8342 
 1389   0.0000       4.928513       134.1117 
 1390   0.0000       4.930035       134.1531 
 1391   0.0000       4.938224       134.3759 
 1392   0.0000       4.949995       134.6962 
 1393   0.0000       4.958008       134.9143 
 1394   0.0000       4.969675       135.2317 
 1395   0.0000       4.987486       135.7164 
 1396   0.0000       4.988561       135.7456 
 1397   0.0000       4.997792       135.9968 
 1398   0.0000       5.005587       136.2089 
 1399   0.0000       5.015558       136.4803 
 1400   0.0000       5.026388       136.7750 
 1401   0.0000       5.043502       137.2407 
 1402   0.0000       5.061674       137.7352 
 1403   0.0000       5.068219       137.9132 
 1404   0.0000       5.086689       138.4158 
 1405   0.0000       5.093573       138.6032 
 1406   0.0000       5.109679       139.0414 
 1407   0.0000       5.115820       139.2085 
 1408   0.0000       5.137017       139.7853 
 1409   0.0000       5.163525       140.5067 
 1410   0.0000       5.166683       140.5926 
 1411   0.0000       5.180371       140.9651 
 1412   0.0000       5.183317       141.0452 
 1413   0.0000       5.195523       141.3774 
 1414   0.0000       5.216179       141.9395 
 1415   0.0000       5.217306       141.9701 
 1416   0.0000       5.225686       142.1981 
 1417   0.0000       5.228029       142.2619 
 1418   0.0000       5.246155       142.7551 
 1419   0.0000       5.247685       142.7968 
 1420   0.0000       5.250670       142.8780 
 1421   0.0000       5.254677       142.9870 
 1422   0.0000       5.262755       143.2068 
 1423   0.0000       5.271036       143.4322 
 1424   0.0000       5.280678       143.6946 
 1425   0.0000       5.285537       143.8268 
 1426   0.0000       5.307804       144.4327 
 1427   0.0000       5.327449       144.9673 
 1428   0.0000       5.344505       145.4314 
 1429   0.0000       5.355167       145.7215 
 1430   0.0000       5.362668       145.9256 
 1431   0.0000       5.372930       146.2049 
 1432   0.0000       5.388516       146.6290 
 1433   0.0000       5.391406       146.7076 
 1434   0.0000       5.402340       147.0052 
 1435   0.0000       5.417174       147.4088 
 1436   0.0000       5.433150       147.8435 
 1437   0.0000       5.451300       148.3374 
 1438   0.0000       5.473119       148.9311 
 1439   0.0000       5.476284       149.0173 
 1440   0.0000       5.484664       149.2453 
 1441   0.0000       5.490309       149.3989 
 1442   0.0000       5.499783       149.6567 
 1443   0.0000       5.518008       150.1526 
 1444   0.0000       5.534418       150.5992 
 1445   0.0000       5.549773       151.0170 
 1446   0.0000       5.553805       151.1267 
 1447   0.0000       5.567965       151.5120 
 1448   0.0000       5.593982       152.2200 
 1449   0.0000       5.609399       152.6395 
 1450   0.0000       5.623211       153.0153 
 1451   0.0000       5.636058       153.3649 
 1452   0.0000       5.648268       153.6972 
 1453   0.0000       5.652237       153.8052 
 1454   0.0000       5.698531       155.0649 
 1455   0.0000       5.705383       155.2514 
 1456   0.0000       5.715217       155.5189 
 1457   0.0000       5.725688       155.8039 
 1458   0.0000       5.761742       156.7850 
 1459   0.0000       5.774195       157.1238 
 1460   0.0000       5.800425       157.8376 
 1461   0.0000       5.887896       160.2178 
 1462   0.0000       5.920836       161.1141 
 1463   0.0000       5.935881       161.5235 
 1464   0.0000       5.981789       162.7728 
 1465   0.0000       6.007022       163.4594 
 1466   0.0000       6.025621       163.9655 
 1467   0.0000       6.047144       164.5512 
 1468   0.0000       6.072770       165.2485 
 1469   0.0000       6.163822       167.7261 
 1470   0.0000       6.191724       168.4854 
 1471   0.0000       6.197257       168.6359 
 1472   0.0000       6.262565       170.4131 
 1473   0.0000       6.371765       173.3845 
 1474   0.0000       6.385435       173.7565 
 1475   0.0000       6.407959       174.3694 
 1476   0.0000       6.445429       175.3891 
 1477   0.0000       6.471394       176.0956 
 1478   0.0000       6.498785       176.8409 
 1479   0.0000       6.508422       177.1032 
 1480   0.0000       6.538494       177.9215 
 1481   0.0000       6.589523       179.3100 
 1482   0.0000       6.631023       180.4393 
 1483   0.0000       6.779591       184.4820 
 1484   0.0000       6.796103       184.9314 
 1485   0.0000       6.832008       185.9084 
 1486   0.0000       6.842655       186.1981 
 1487   0.0000       6.853110       186.4826 
 1488   0.0000       6.912340       188.0943 
 1489   0.0000       6.988662       190.1712 
 1490   0.0000       7.013147       190.8374 
 1491   0.0000       7.069378       192.3676 
 1492   0.0000       7.106649       193.3817 
 1493   0.0000       7.162912       194.9127 
 1494   0.0000       7.194288       195.7665 
 1495   0.0000       7.218671       196.4300 
 1496   0.0000       7.299081       198.6181 
 1497   0.0000       7.410119       201.6396 
 1498   0.0000       7.516655       204.5386 
 1499   0.0000       7.568663       205.9538 
 1500   0.0000      22.214258       604.4807 
 1501   0.0000      22.264927       605.8595 
 1502   0.0000      22.410627       609.8242 
 1503   0.0000      22.453978       611.0038 
 1504   0.0000      22.507706       612.4658 
 1505   0.0000      22.554844       613.7485 
 1506   0.0000      22.561414       613.9273 
 1507   0.0000      22.569377       614.1440 
 1508   0.0000      22.579897       614.4302 
 1509   0.0000      22.630662       615.8116 
 1510   0.0000      22.683658       617.2537 
 1511   0.0000      22.692809       617.5027 
 1512   0.0000      22.713242       618.0587 
 1513   0.0000      22.714233       618.0857 
 1514   0.0000      22.732501       618.5828 
 1515   0.0000      22.746081       618.9523 
 1516   0.0000      22.767982       619.5483 
 1517   0.0000      22.827654       621.1721 
 1518   0.0000      22.839842       621.5037 
 1519   0.0000      22.879177       622.5741 
 1520   0.0000      22.897115       623.0622 
 1521   0.0000      22.921979       623.7388 
 1522   0.0000      22.933301       624.0469 
 1523   0.0000      22.940177       624.2340 
 1524   0.0000      22.949850       624.4972 
 1525   0.0000      22.970835       625.0682 
 1526   0.0000      23.021495       626.4467 
 1527   0.0000      23.063189       627.5813 
 1528   0.0000      23.125565       629.2786 
 1529   0.0000      23.292928       633.8328 
 1530   0.0000      23.309483       634.2833 
 1531   0.0000      23.344297       635.2306 
 1532   0.0000      23.389228       636.4532 
 1533   0.0000      23.496716       639.3782 
 1534   0.0000      23.631525       643.0465 
 1535   0.0000      23.666261       643.9917 
 1536   0.0000      32.973059       897.2425 
 1537   0.0000      32.997867       897.9176 
 1538   0.0000      44.134832      1200.9698 
 1539   0.0000      44.222315      1203.3504 
 1540   0.0000      44.377719      1207.5791 
 1541   0.0000      44.599140      1213.6043 

                    ********************************
                    * MULLIKEN POPULATION ANALYSIS *
                    ********************************

-----------------------
MULLIKEN ATOMIC CHARGES
-----------------------
   0 O :   -0.245438
   1 O :   -0.428487
   2 N :   -0.215477
   3 N :   -0.303162
   4 C :    0.122545
   5 C :    0.112373
   6 H :    0.191470
   7 C :    0.254474
   8 C :   -0.274241
   9 H :    0.145210
  10 C :   -0.173992
  11 H :    0.154338
  12 C :   -0.154072
  13 H :    0.156763
  14 C :   -0.158565
  15 H :    0.154975
  16 C :   -0.280161
  17 H :    0.149344
  18 C :    0.165407
  19 C :   -0.397479
  20 H :    0.133653
  21 H :    0.135651
  22 H :    0.135117
  23 C :   -0.441685
  24 H :    0.147963
  25 H :    0.146472
  26 H :    0.139085
  27 C :   -0.433161
  28 H :    0.136628
  29 H :    0.148551
  30 H :    0.143899
  31 C :    0.117821
  32 C :    0.037401
  33 C :   -0.163527
  34 H :    0.156391
  35 C :   -0.229640
  36 H :    0.150655
  37 C :   -0.154616
  38 H :    0.152948
  39 C :   -0.321605
  40 H :    0.145148
  41 C :    0.042285
  42 C :   -0.415975
  43 H :    0.142054
  44 H :    0.149726
  45 H :    0.141440
  46 C :   -0.427028
  47 H :    0.139459
  48 H :    0.145427
  49 H :    0.140075
  50 C :   -0.459507
  51 H :    0.148540
  52 H :    0.151314
  53 H :    0.147464
  54 C :    0.392897
  55 C :    0.115869
  56 C :   -0.221960
  57 H :    0.159364
  58 C :   -0.155283
  59 H :    0.160490
  60 C :   -0.112281
  61 H :    0.160642
  62 C :   -0.137661
  63 H :    0.156699
  64 C :   -0.216301
  65 H :    0.171200
  66 H :    0.255670
  67 O :   -0.482823
  68 C :    0.395736
  69 C :    0.152742
  70 C :   -0.246313
  71 H :    0.166193
  72 C :   -0.141298
  73 H :    0.159830
  74 C :   -0.132423
  75 H :    0.162297
  76 C :   -0.150238
  77 H :    0.159435
  78 C :   -0.202431
  79 H :    0.153313
  80 O :   -0.390534
  81 H :    0.362919
Sum of atomic charges:   -0.0000000

--------------------------------
MULLIKEN REDUCED ORBITAL CHARGES
--------------------------------
  0 O s       :     3.758847  s :     3.758847
      pz      :     1.451067  p :     4.443305
      px      :     1.622835
      py      :     1.369402
      dz2     :     0.011546  d :     0.041123
      dxz     :     0.007316
      dyz     :     0.008626
      dx2y2   :     0.007289
      dxy     :     0.006347
      f0      :     0.000322  f :     0.002164
      f+1     :     0.000326
      f-1     :     0.000326
      f+2     :     0.000217
      f-2     :     0.000271
      f+3     :     0.000386
      f-3     :     0.000315
  1 O s       :     3.837614  s :     3.837614
      pz      :     1.456495  p :     4.559074
      px      :     1.520546
      py      :     1.582033
      dz2     :     0.008399  d :     0.029911
      dxz     :     0.007459
      dyz     :     0.008442
      dx2y2   :     0.002681
      dxy     :     0.002930
      f0      :     0.000456  f :     0.001888
      f+1     :     0.000279
      f-1     :     0.000452
      f+2     :     0.000293
      f-2     :     0.000338
      f+3     :     0.000037
      f-3     :     0.000033
  2 N s       :     3.562502  s :     3.562502
      pz      :     1.115337  p :     3.587995
      px      :     1.017662
      py      :     1.454996
      dz2     :     0.006609  d :     0.061045
      dxz     :     0.016096
      dyz     :     0.006010
      dx2y2   :     0.013983
      dxy     :     0.018347
      f0      :     0.000480  f :     0.003935
      f+1     :     0.000503
      f-1     :     0.000192
      f+2     :     0.000631
      f-2     :     0.000387
      f+3     :     0.000764
      f-3     :     0.000978
  3 N s       :     3.419596  s :     3.419596
      pz      :     1.122413  p :     3.814757
      px      :     1.187157
      py      :     1.505187
      dz2     :     0.012793  d :     0.065455
      dxz     :     0.019897
      dyz     :     0.011355
      dx2y2   :     0.012066
      dxy     :     0.009344
      f0      :     0.000628  f :     0.003353
      f+1     :     0.000552
      f-1     :     0.000345
      f+2     :     0.000403
      f-2     :     0.000429
      f+3     :     0.000521
      f-3     :     0.000476
  4 C s       :     3.182574  s :     3.182574
      pz      :     0.884446  p :     2.457461
      px      :     0.863908
      py      :     0.709107
      dz2     :     0.011776  d :     0.217990
      dxz     :     0.038130
      dyz     :     0.027121
      dx2y2   :     0.056089
      dxy     :     0.084874
      f0      :     0.002240  f :     0.019429
      f+1     :     0.001663
      f-1     :     0.001159
      f+2     :     0.002230
      f-2     :     0.001733
      f+3     :     0.003723
      f-3     :     0.006683
  5 C s       :     3.076078  s :     3.076078
      pz      :     0.839787  p :     2.641220
      px      :     0.900535
      py      :     0.900899
      dz2     :     0.027998  d :     0.160001
      dxz     :     0.038888
      dyz     :     0.042828
      dx2y2   :     0.022258
      dxy     :     0.028029
      f0      :     0.001949  f :     0.010327
      f+1     :     0.001574
      f-1     :     0.002101
      f+2     :     0.000833
      f-2     :     0.001448
      f+3     :     0.001054
      f-3     :     0.001368
  6 H s       :     0.784917  s :     0.784917
      pz      :     0.007900  p :     0.023613
      px      :     0.010192
      py      :     0.005522
  7 C s       :     3.200044  s :     3.200044
      pz      :     0.774677  p :     2.393527
      px      :     0.896038
      py      :     0.722812
      dz2     :     0.035183  d :     0.141915
      dxz     :     0.026912
      dyz     :     0.039993
      dx2y2   :     0.018321
      dxy     :     0.021506
      f0      :     0.001160  f :     0.010040
      f+1     :     0.001815
      f-1     :     0.002782
      f+2     :     0.001006
      f-2     :     0.000920
      f+3     :     0.001021
      f-3     :     0.001336
  8 C s       :     3.265096  s :     3.265096
      pz      :     0.990221  p :     2.903968
      px      :     0.922190
      py      :     0.991557
      dz2     :     0.029073  d :     0.097858
      dxz     :     0.008603
      dyz     :     0.020928
      dx2y2   :     0.021027
      dxy     :     0.018228
      f0      :     0.000933  f :     0.007319
      f+1     :     0.000456
      f-1     :     0.001625
      f+2     :     0.001006
      f-2     :     0.000899
      f+3     :     0.000863
      f-3     :     0.001537
  9 H s       :     0.831808  s :     0.831808
      pz      :     0.014396  p :     0.022982
      px      :     0.004485
      py      :     0.004102
 10 C s       :     3.201453  s :     3.201453
      pz      :     0.939205  p :     2.870414
      px      :     0.966318
      py      :     0.964890
      dz2     :     0.020018  d :     0.094915
      dxz     :     0.020260
      dyz     :     0.033975
      dx2y2   :     0.010187
      dxy     :     0.010475
      f0      :     0.000849  f :     0.007210
      f+1     :     0.001478
      f-1     :     0.001980
      f+2     :     0.000506
      f-2     :     0.000610
      f+3     :     0.000700
      f-3     :     0.001087
 11 H s       :     0.823660  s :     0.823660
      pz      :     0.007206  p :     0.022002
      px      :     0.005707
      py      :     0.009090
 12 C s       :     3.184019  s :     3.184019
      pz      :     0.932979  p :     2.869160
      px      :     0.966536
      py      :     0.969645
      dz2     :     0.024888  d :     0.093728
      dxz     :     0.021599
      dyz     :     0.029215
      dx2y2   :     0.009361
      dxy     :     0.008665
      f0      :     0.000970  f :     0.007165
      f+1     :     0.001490
      f-1     :     0.001892
      f+2     :     0.000676
      f-2     :     0.000627
      f+3     :     0.000685
      f-3     :     0.000824
 13 H s       :     0.821229  s :     0.821229
      pz      :     0.005250  p :     0.022008
      px      :     0.005797
      py      :     0.010960
 14 C s       :     3.189283  s :     3.189283
      pz      :     0.983507  p :     2.867050
      px      :     0.956429
      py      :     0.927114
      dz2     :     0.028411  d :     0.095008
      dxz     :     0.008713
      dyz     :     0.020650
      dx2y2   :     0.019078
      dxy     :     0.018155
      f0      :     0.000932  f :     0.007225
      f+1     :     0.000474
      f-1     :     0.001606
      f+2     :     0.001008
      f-2     :     0.000925
      f+3     :     0.000808
      f-3     :     0.001472
 15 H s       :     0.823012  s :     0.823012
      pz      :     0.013664  p :     0.022013
      px      :     0.004436
      py      :     0.003913
 16 C s       :     3.266750  s :     3.266750
      pz      :     0.956700  p :     2.909769
      px      :     0.965143
      py      :     0.987926
      dz2     :     0.019803  d :     0.096327
      dxz     :     0.019954
      dyz     :     0.034176
      dx2y2   :     0.010896
      dxy     :     0.011499
      f0      :     0.000860  f :     0.007314
      f+1     :     0.001460
      f-1     :     0.001954
      f+2     :     0.000538
      f-2     :     0.000690
      f+3     :     0.000712
      f-3     :     0.001101
 17 H s       :     0.828425  s :     0.828425
      pz      :     0.007152  p :     0.022231
      px      :     0.005764
      py      :     0.009314
 18 C s       :     3.056312  s :     3.056312
      pz      :     0.906361  p :     2.554662
      px      :     0.830018
      py      :     0.818283
      dz2     :     0.042978  d :     0.210614
      dxz     :     0.036507
      dyz     :     0.043090
      dx2y2   :     0.039145
      dxy     :     0.048895
      f0      :     0.002343  f :     0.013005
      f+1     :     0.001182
      f-1     :     0.001581
      f+2     :     0.000896
      f-2     :     0.002481
      f+3     :     0.002676
      f-3     :     0.001846
 19 C s       :     3.260107  s :     3.260107
      pz      :     1.078975  p :     3.077419
      px      :     0.955153
      py      :     1.043290
      dz2     :     0.007080  d :     0.056409
      dxz     :     0.009305
      dyz     :     0.016529
      dx2y2   :     0.010408
      dxy     :     0.013087
      f0      :     0.000344  f :     0.003544
      f+1     :     0.000137
      f-1     :     0.000913
      f+2     :     0.000166
      f-2     :     0.000500
      f+3     :     0.000775
      f-3     :     0.000710
 20 H s       :     0.845272  s :     0.845272
      pz      :     0.008957  p :     0.021075
      px      :     0.004196
      py      :     0.007922
 21 H s       :     0.843285  s :     0.843285
      pz      :     0.004619  p :     0.021064
      px      :     0.009297
      py      :     0.007147
 22 H s       :     0.843798  s :     0.843798
      pz      :     0.009685  p :     0.021086
      px      :     0.004660
      py      :     0.006741
 23 C s       :     3.274283  s :     3.274283
      pz      :     0.975060  p :     3.107058
      px      :     1.087596
      py      :     1.044401
      dz2     :     0.016313  d :     0.056885
      dxz     :     0.007661
      dyz     :     0.013625
      dx2y2   :     0.003247
      dxy     :     0.016039
      f0      :     0.000629  f :     0.003459
      f+1     :     0.000310
      f-1     :     0.001051
      f+2     :     0.000307
      f-2     :     0.000504
      f+3     :     0.000069
      f-3     :     0.000588
 24 H s       :     0.830385  s :     0.830385
      pz      :     0.004394  p :     0.021652
      px      :     0.010327
      py      :     0.006932
 25 H s       :     0.832232  s :     0.832232
      pz      :     0.004759  p :     0.021296
      px      :     0.008884
      py      :     0.007653
 26 H s       :     0.839797  s :     0.839797
      pz      :     0.009519  p :     0.021118
      px      :     0.004462
      py      :     0.007137
 27 C s       :     3.268218  s :     3.268218
      pz      :     0.989039  p :     3.105239
      px      :     1.090362
      py      :     1.025838
      dz2     :     0.018603  d :     0.056301
      dxz     :     0.005521
      dyz     :     0.010418
      dx2y2   :     0.003966
      dxy     :     0.017793
      f0      :     0.000486  f :     0.003404
      f+1     :     0.000216
      f-1     :     0.001185
      f+2     :     0.000246
      f-2     :     0.000516
      f+3     :     0.000163
      f-3     :     0.000593
 28 H s       :     0.842236  s :     0.842236
      pz      :     0.010598  p :     0.021136
      px      :     0.004407
      py      :     0.006131
 29 H s       :     0.830032  s :     0.830032
      pz      :     0.004402  p :     0.021417
      px      :     0.010148
      py      :     0.006867
 30 H s       :     0.834289  s :     0.834289
      pz      :     0.004432  p :     0.021812
      px      :     0.009185
      py      :     0.008195
 31 C s       :     3.061235  s :     3.061235
      pz      :     0.901054  p :     2.649491
      px      :     0.893460
      py      :     0.854977
      dz2     :     0.034898  d :     0.158443
      dxz     :     0.037855
      dyz     :     0.029535
      dx2y2   :     0.038706
      dxy     :     0.017449
      f0      :     0.002273  f :     0.013010
      f+1     :     0.002068
      f-1     :     0.001728
      f+2     :     0.001149
      f-2     :     0.002104
      f+3     :     0.001997
      f-3     :     0.001692
 32 C s       :     3.336005  s :     3.336005
      pz      :     0.854064  p :     2.489662
      px      :     0.795771
      py      :     0.839827
      dz2     :     0.029833  d :     0.127557
      dxz     :     0.032597
      dyz     :     0.027917
      dx2y2   :     0.022262
      dxy     :     0.014948
      f0      :     0.002042  f :     0.009374
      f+1     :     0.001586
      f-1     :     0.001215
      f+2     :     0.000898
      f-2     :     0.001559
      f+3     :     0.001285
      f-3     :     0.000789
 33 C s       :     3.187140  s :     3.187140
      pz      :     0.999401  p :     2.871235
      px      :     0.933719
      py      :     0.938115
      dz2     :     0.023806  d :     0.097694
      dxz     :     0.019095
      dyz     :     0.017146
      dx2y2   :     0.023786
      dxy     :     0.013861
      f0      :     0.001251  f :     0.007459
      f+1     :     0.000889
      f-1     :     0.000848
      f+2     :     0.000742
      f-2     :     0.001378
      f+3     :     0.001468
      f-3     :     0.000883
 34 H s       :     0.819845  s :     0.819845
      pz      :     0.013505  p :     0.023764
      px      :     0.004715
      py      :     0.005544
 35 C s       :     3.226136  s :     3.226136
      pz      :     0.933192  p :     2.902398
      px      :     0.979819
      py      :     0.989387
      dz2     :     0.031671  d :     0.093889
      dxz     :     0.022219
      dyz     :     0.021264
      dx2y2   :     0.006683
      dxy     :     0.012052
      f0      :     0.001590  f :     0.007216
      f+1     :     0.001366
      f-1     :     0.001019
      f+2     :     0.000940
      f-2     :     0.001025
      f+3     :     0.000614
      f-3     :     0.000661
 36 H s       :     0.827271  s :     0.827271
      pz      :     0.003988  p :     0.022074
      px      :     0.009817
      py      :     0.008269
 37 C s       :     3.188822  s :     3.188822
      pz      :     0.953076  p :     2.864110
      px      :     0.945329
      py      :     0.965705
      dz2     :     0.016901  d :     0.094401
      dxz     :     0.030574
      dyz     :     0.021178
      dx2y2   :     0.018000
      dxy     :     0.007747
      f0      :     0.001308  f :     0.007283
      f+1     :     0.001384
      f-1     :     0.001025
      f+2     :     0.000371
      f-2     :     0.001187
      f+3     :     0.001272
      f-3     :     0.000736
 38 H s       :     0.825111  s :     0.825111
      pz      :     0.009481  p :     0.021940
      px      :     0.007340
      py      :     0.005120
 39 C s       :     3.353986  s :     3.353986
      pz      :     0.973487  p :     2.868251
      px      :     0.901609
      py      :     0.993155
      dz2     :     0.020144  d :     0.091848
      dxz     :     0.019157
      dyz     :     0.017189
      dx2y2   :     0.020765
      dxy     :     0.014592
      f0      :     0.001234  f :     0.007520
      f+1     :     0.000929
      f-1     :     0.000864
      f+2     :     0.000718
      f-2     :     0.001334
      f+3     :     0.001518
      f-3     :     0.000923
 40 H s       :     0.831477  s :     0.831477
      pz      :     0.013034  p :     0.023375
      px      :     0.004600
      py      :     0.005741
 41 C s       :     3.008335  s :     3.008335
      pz      :     0.926679  p :     2.753785
      px      :     0.904999
      py      :     0.922108
      dz2     :     0.036544  d :     0.185537
      dxz     :     0.039340
      dyz     :     0.035722
      dx2y2   :     0.038548
      dxy     :     0.035383
      f0      :     0.001892  f :     0.010058
      f+1     :     0.001325
      f-1     :     0.001070
      f+2     :     0.001900
      f-2     :     0.000858
      f+3     :     0.001814
      f-3     :     0.001200
 42 C s       :     3.262274  s :     3.262274
      pz      :     1.081562  p :     3.091343
      px      :     0.952087
      py      :     1.057694
      dz2     :     0.006632  d :     0.059017
      dxz     :     0.022358
      dyz     :     0.003993
      dx2y2   :     0.016252
      dxy     :     0.009783
      f0      :     0.000337  f :     0.003340
      f+1     :     0.000721
      f-1     :     0.000252
      f+2     :     0.000362
      f-2     :     0.000202
      f+3     :     0.000631
      f-3     :     0.000836
 43 H s       :     0.836618  s :     0.836618
      pz      :     0.004614  p :     0.021328
      px      :     0.004313
      py      :     0.012401
 44 H s       :     0.828832  s :     0.828832
      pz      :     0.010088  p :     0.021443
      px      :     0.006605
      py      :     0.004749
 45 H s       :     0.836216  s :     0.836216
      pz      :     0.008949  p :     0.022344
      px      :     0.007663
      py      :     0.005731
 46 C s       :     3.267352  s :     3.267352
      pz      :     1.086535  p :     3.097509
      px      :     1.080072
      py      :     0.930901
      dz2     :     0.008016  d :     0.058814
      dxz     :     0.007117
      dyz     :     0.017029
      dx2y2   :     0.008810
      dxy     :     0.017842
      f0      :     0.000314  f :     0.003354
      f+1     :     0.000606
      f-1     :     0.000400
      f+2     :     0.000540
      f-2     :     0.000052
      f+3     :     0.000799
      f-3     :     0.000642
 47 H s       :     0.838159  s :     0.838159
      pz      :     0.009088  p :     0.022383
      px      :     0.006316
      py      :     0.006979
 48 H s       :     0.833222  s :     0.833222
      pz      :     0.010315  p :     0.021351
      px      :     0.006079
      py      :     0.004957
 49 H s       :     0.838680  s :     0.838680
      pz      :     0.004520  p :     0.021245
      px      :     0.011236
      py      :     0.005489
 50 C s       :     3.297164  s :     3.297164
      pz      :     0.966155  p :     3.096898
      px      :     1.071336
      py      :     1.059406
      dz2     :     0.015960  d :     0.061847
      dxz     :     0.014662
      dyz     :     0.008812
      dx2y2   :     0.017985
      dxy     :     0.004428
      f0      :     0.000694  f :     0.003598
      f+1     :     0.000793
      f-1     :     0.000662
      f+2     :     0.000468
      f-2     :     0.000261
      f+3     :     0.000133
      f-3     :     0.000587
 51 H s       :     0.830479  s :     0.830479
      pz      :     0.004697  p :     0.020982
      px      :     0.011409
      py      :     0.004876
 52 H s       :     0.827286  s :     0.827286
      pz      :     0.009266  p :     0.021400
      px      :     0.006913
      py      :     0.005221
 53 H s       :     0.831464  s :     0.831464
      pz      :     0.004387  p :     0.021071
      px      :     0.004347
      py      :     0.012337
 54 C s       :     3.091733  s :     3.091733
      pz      :     0.697102  p :     2.219653
      px      :     0.730848
      py      :     0.791703
      dz2     :     0.078164  d :     0.270316
      dxz     :     0.065239
      dyz     :     0.059604
      dx2y2   :     0.036316
      dxy     :     0.030994
      f0      :     0.007111  f :     0.025401
      f+1     :     0.003166
      f-1     :     0.004071
      f+2     :     0.003986
      f-2     :     0.004543
      f+3     :     0.000972
      f-3     :     0.001552
 55 C s       :     3.234299  s :     3.234299
      pz      :     0.818634  p :     2.511092
      px      :     0.899754
      py      :     0.792704
      dz2     :     0.039276  d :     0.128731
      dxz     :     0.025214
      dyz     :     0.028401
      dx2y2   :     0.017229
      dxy     :     0.018611
      f0      :     0.002200  f :     0.010009
      f+1     :     0.001096
      f-1     :     0.001226
      f+2     :     0.001543
      f-2     :     0.001761
      f+3     :     0.001053
      f-3     :     0.001129
 56 C s       :     3.257954  s :     3.257954
      pz      :     0.960986  p :     2.859828
      px      :     0.934121
      py      :     0.964720
      dz2     :     0.017904  d :     0.096840
      dxz     :     0.011993
      dyz     :     0.033335
      dx2y2   :     0.019521
      dxy     :     0.014087
      f0      :     0.001339  f :     0.007338
      f+1     :     0.000610
      f-1     :     0.000988
      f+2     :     0.001172
      f-2     :     0.001092
      f+3     :     0.000639
      f-3     :     0.001498
 57 H s       :     0.818072  s :     0.818072
      pz      :     0.011037  p :     0.022564
      px      :     0.004185
      py      :     0.007342
 58 C s       :     3.191702  s :     3.191702
      pz      :     0.967525  p :     2.862725
      px      :     0.956400
      py      :     0.938801
      dz2     :     0.018230  d :     0.093608
      dxz     :     0.017390
      dyz     :     0.026982
      dx2y2   :     0.016446
      dxy     :     0.014560
      f0      :     0.001417  f :     0.007248
      f+1     :     0.000938
      f-1     :     0.000675
      f+2     :     0.000717
      f-2     :     0.001444
      f+3     :     0.000583
      f-3     :     0.001475
 59 H s       :     0.817377  s :     0.817377
      pz      :     0.010335  p :     0.022132
      px      :     0.006815
      py      :     0.004983
 60 C s       :     3.176768  s :     3.176768
      pz      :     0.923838  p :     2.833426
      px      :     0.933226
      py      :     0.976362
      dz2     :     0.032260  d :     0.094909
      dxz     :     0.019844
      dyz     :     0.020010
      dx2y2   :     0.010394
      dxy     :     0.012401
      f0      :     0.001694  f :     0.007177
      f+1     :     0.000997
      f-1     :     0.000948
      f+2     :     0.001156
      f-2     :     0.001219
      f+3     :     0.000741
      f-3     :     0.000422
 61 H s       :     0.817332  s :     0.817332
      pz      :     0.003704  p :     0.022026
      px      :     0.006340
      py      :     0.011982
 62 C s       :     3.179847  s :     3.179847
      pz      :     0.973303  p :     2.857929
      px      :     0.942403
      py      :     0.942222
      dz2     :     0.018699  d :     0.092616
      dxz     :     0.012350
      dyz     :     0.029896
      dx2y2   :     0.017112
      dxy     :     0.014559
      f0      :     0.001363  f :     0.007269
      f+1     :     0.000631
      f-1     :     0.000948
      f+2     :     0.001102
      f-2     :     0.001080
      f+3     :     0.000631
      f-3     :     0.001515
 63 H s       :     0.821114  s :     0.821114
      pz      :     0.011061  p :     0.022188
      px      :     0.004284
      py      :     0.006843
 64 C s       :     3.249445  s :     3.249445
      pz      :     0.945322  p :     2.858597
      px      :     0.971587
      py      :     0.941688
      dz2     :     0.018350  d :     0.100887
      dxz     :     0.018816
      dyz     :     0.029240
      dx2y2   :     0.017208
      dxy     :     0.017272
      f0      :     0.001408  f :     0.007373
      f+1     :     0.000941
      f-1     :     0.000717
      f+2     :     0.000742
      f-2     :     0.001459
      f+3     :     0.000608
      f-3     :     0.001497
 65 H s       :     0.806160  s :     0.806160
      pz      :     0.010576  p :     0.022640
      px      :     0.006718
      py      :     0.005346
 66 H s       :     0.703435  s :     0.703435
      pz      :     0.014813  p :     0.040895
      px      :     0.015547
      py      :     0.010534
 67 O s       :     3.843783  s :     3.843783
      pz      :     1.428623  p :     4.608496
      px      :     1.622168
      py      :     1.557705
      dz2     :     0.008617  d :     0.028715
      dxz     :     0.006508
      dyz     :     0.008298
      dx2y2   :     0.002663
      dxy     :     0.002629
      f0      :     0.000454  f :     0.001829
      f+1     :     0.000272
      f-1     :     0.000440
      f+2     :     0.000282
      f-2     :     0.000292
      f+3     :     0.000048
      f-3     :     0.000041
 68 C s       :     3.080001  s :     3.080001
      pz      :     0.709249  p :     2.229001
      px      :     0.757462
      py      :     0.762290
      dz2     :     0.078385  d :     0.269663
      dxz     :     0.063293
      dyz     :     0.053978
      dx2y2   :     0.039290
      dxy     :     0.034717
      f0      :     0.006449  f :     0.025599
      f+1     :     0.003653
      f-1     :     0.003298
      f+2     :     0.003725
      f-2     :     0.005450
      f+3     :     0.001248
      f-3     :     0.001776
 69 C s       :     3.196352  s :     3.196352
      pz      :     0.824511  p :     2.512185
      px      :     0.894487
      py      :     0.793187
      dz2     :     0.037408  d :     0.128662
      dxz     :     0.026346
      dyz     :     0.028306
      dx2y2   :     0.016864
      dxy     :     0.019737
      f0      :     0.002091  f :     0.010058
      f+1     :     0.001306
      f-1     :     0.001137
      f+2     :     0.001279
      f-2     :     0.002067
      f+3     :     0.001064
      f-3     :     0.001115
 70 C s       :     3.269030  s :     3.269030
      pz      :     0.976023  p :     2.870018
      px      :     0.942329
      py      :     0.951666
      dz2     :     0.018147  d :     0.099909
      dxz     :     0.022950
      dyz     :     0.025230
      dx2y2   :     0.019252
      dxy     :     0.014330
      f0      :     0.001438  f :     0.007356
      f+1     :     0.001008
      f-1     :     0.000678
      f+2     :     0.000580
      f-2     :     0.001622
      f+3     :     0.000605
      f-3     :     0.001424
 71 H s       :     0.811283  s :     0.811283
      pz      :     0.009787  p :     0.022524
      px      :     0.007670
      py      :     0.005067
 72 C s       :     3.179788  s :     3.179788
      pz      :     0.965372  p :     2.860996
      px      :     0.942782
      py      :     0.952842
      dz2     :     0.019474  d :     0.093271
      dxz     :     0.013631
      dyz     :     0.026937
      dx2y2   :     0.018869
      dxy     :     0.014360
      f0      :     0.001270  f :     0.007243
      f+1     :     0.000676
      f-1     :     0.000945
      f+2     :     0.000856
      f-2     :     0.001356
      f+3     :     0.000676
      f-3     :     0.001463
 73 H s       :     0.818076  s :     0.818076
      pz      :     0.011240  p :     0.022095
      px      :     0.004188
      py      :     0.006667
 74 C s       :     3.186540  s :     3.186540
      pz      :     0.922656  p :     2.844155
      px      :     0.947666
      py      :     0.973834
      dz2     :     0.031785  d :     0.094570
      dxz     :     0.020678
      dyz     :     0.019060
      dx2y2   :     0.009169
      dxy     :     0.013879
      f0      :     0.001628  f :     0.007158
      f+1     :     0.001111
      f-1     :     0.000860
      f+2     :     0.001078
      f-2     :     0.001301
      f+3     :     0.000764
      f-3     :     0.000418
 75 H s       :     0.815728  s :     0.815728
      pz      :     0.003786  p :     0.021975
      px      :     0.007227
      py      :     0.010962
 76 C s       :     3.187336  s :     3.187336
      pz      :     0.956492  p :     2.862109
      px      :     0.967832
      py      :     0.937785
      dz2     :     0.017592  d :     0.093564
      dxz     :     0.020858
      dyz     :     0.024898
      dx2y2   :     0.017259
      dxy     :     0.012958
      f0      :     0.001405  f :     0.007229
      f+1     :     0.001003
      f-1     :     0.000661
      f+2     :     0.000552
      f-2     :     0.001593
      f+3     :     0.000590
      f-3     :     0.001425
 77 H s       :     0.818464  s :     0.818464
      pz      :     0.009817  p :     0.022101
      px      :     0.007418
      py      :     0.004866
 78 C s       :     3.236453  s :     3.236453
      pz      :     0.967908  p :     2.860828
      px      :     0.927542
      py      :     0.965378
      dz2     :     0.019204  d :     0.097803
      dxz     :     0.013864
      dyz     :     0.029416
      dx2y2   :     0.021908
      dxy     :     0.013410
      f0      :     0.001234  f :     0.007347
      f+1     :     0.000673
      f-1     :     0.000972
      f+2     :     0.000918
      f-2     :     0.001340
      f+3     :     0.000721
      f-3     :     0.001489
 79 H s       :     0.824009  s :     0.824009
      pz      :     0.011395  p :     0.022678
      px      :     0.004142
      py      :     0.007141
 80 O s       :     3.771204  s :     3.771204
      pz      :     1.532771  p :     4.586852
      px      :     1.491181
      py      :     1.562900
      dz2     :     0.009260  d :     0.030759
      dxz     :     0.007968
      dyz     :     0.005714
      dx2y2   :     0.002229
      dxy     :     0.005589
      f0      :     0.000216  f :     0.001718
      f+1     :     0.000341
      f-1     :     0.000157
      f+2     :     0.000197
      f-2     :     0.000291
      f+3     :     0.000362
      f-3     :     0.000154
 81 H s       :     0.580821  s :     0.580821
      pz      :     0.009073  p :     0.056260
      px      :     0.019841
      py      :     0.027347


                     *******************************
                     * LOEWDIN POPULATION ANALYSIS *
                     *******************************

----------------------
LOEWDIN ATOMIC CHARGES
----------------------
   0 O :    0.342445
   1 O :    0.084657
   2 N :    0.206310
   3 N :    0.133620
   4 C :   -0.303180
   5 C :   -0.223651
   6 H :    0.176821
   7 C :   -0.133749
   8 C :   -0.112768
   9 H :    0.159844
  10 C :   -0.147752
  11 H :    0.155302
  12 C :   -0.151463
  13 H :    0.154361
  14 C :   -0.148027
  15 H :    0.155328
  16 C :   -0.112290
  17 H :    0.159464
  18 C :   -0.400851
  19 C :   -0.274632
  20 H :    0.126202
  21 H :    0.129677
  22 H :    0.127557
  23 C :   -0.263522
  24 H :    0.127192
  25 H :    0.135253
  26 H :    0.130407
  27 C :   -0.262503
  28 H :    0.131904
  29 H :    0.135912
  30 H :    0.129674
  31 C :   -0.190163
  32 C :   -0.076834
  33 C :   -0.120692
  34 H :    0.162739
  35 C :   -0.172678
  36 H :    0.152347
  37 C :   -0.158236
  38 H :    0.154966
  39 C :   -0.132494
  40 H :    0.162451
  41 C :   -0.314467
  42 C :   -0.263174
  43 H :    0.132426
  44 H :    0.134426
  45 H :    0.120438
  46 C :   -0.265855
  47 H :    0.121896
  48 H :    0.132517
  49 H :    0.130228
  50 C :   -0.270236
  51 H :    0.129833
  52 H :    0.132142
  53 H :    0.129231
  54 C :   -0.438843
  55 C :   -0.140741
  56 C :   -0.083039
  57 H :    0.163509
  58 C :   -0.134083
  59 H :    0.158979
  60 C :   -0.119529
  61 H :    0.159189
  62 C :   -0.132268
  63 H :    0.158975
  64 C :   -0.087818
  65 H :    0.162833
  66 H :    0.192017
  67 O :    0.041530
  68 C :   -0.491642
  69 C :   -0.139056
  70 C :   -0.093392
  71 H :    0.161327
  72 C :   -0.140820
  73 H :    0.157582
  74 C :   -0.127743
  75 H :    0.157925
  76 C :   -0.139197
  77 H :    0.157791
  78 C :   -0.087555
  79 H :    0.161523
  80 O :    0.135141
  81 H :    0.189051

-------------------------------
LOEWDIN REDUCED ORBITAL CHARGES
-------------------------------
  0 O s       :     3.219797  s :     3.219797
      pz      :     1.465219  p :     4.323544
      px      :     1.490327
      py      :     1.367999
      dz2     :     0.027732  d :     0.107386
      dxz     :     0.016559
      dyz     :     0.024660
      dx2y2   :     0.019100
      dxy     :     0.019335
      f0      :     0.001549  f :     0.006828
      f+1     :     0.000956
      f-1     :     0.001118
      f+2     :     0.000560
      f-2     :     0.000815
      f+3     :     0.000891
      f-3     :     0.000939
  1 O s       :     3.388424  s :     3.388424
      pz      :     1.524546  p :     4.454188
      px      :     1.407390
      py      :     1.522252
      dz2     :     0.021813  d :     0.066557
      dxz     :     0.011212
      dyz     :     0.023312
      dx2y2   :     0.005579
      dxy     :     0.004642
      f0      :     0.001570  f :     0.006174
      f+1     :     0.000644
      f-1     :     0.002021
      f+2     :     0.000937
      f-2     :     0.000773
      f+3     :     0.000110
      f-3     :     0.000120
  2 N s       :     3.020057  s :     3.020057
      pz      :     1.020954  p :     3.551419
      px      :     1.179917
      py      :     1.350548
      dz2     :     0.020698  d :     0.205086
      dxz     :     0.045573
      dyz     :     0.014025
      dx2y2   :     0.063382
      dxy     :     0.061407
      f0      :     0.001381  f :     0.017128
      f+1     :     0.002265
      f-1     :     0.000621
      f+2     :     0.002031
      f-2     :     0.002085
      f+3     :     0.004219
      f-3     :     0.004526
  3 N s       :     2.945976  s :     2.945976
      pz      :     1.123673  p :     3.683546
      px      :     1.180450
      py      :     1.379423
      dz2     :     0.046609  d :     0.222140
      dxz     :     0.073937
      dyz     :     0.033806
      dx2y2   :     0.035163
      dxy     :     0.032626
      f0      :     0.002770  f :     0.014718
      f+1     :     0.002053
      f-1     :     0.002146
      f+2     :     0.002279
      f-2     :     0.002020
      f+3     :     0.001858
      f-3     :     0.001592
  4 C s       :     2.733117  s :     2.733117
      pz      :     0.825855  p :     2.686172
      px      :     1.016386
      py      :     0.843931
      dz2     :     0.062171  d :     0.770998
      dxz     :     0.114191
      dyz     :     0.078798
      dx2y2   :     0.214326
      dxy     :     0.301511
      f0      :     0.007883  f :     0.112895
      f+1     :     0.008634
      f-1     :     0.008360
      f+2     :     0.013869
      f-2     :     0.010188
      f+3     :     0.023805
      f-3     :     0.040156
  5 C s       :     2.717457  s :     2.717457
      pz      :     0.901974  p :     2.873268
      px      :     0.984817
      py      :     0.986477
      dz2     :     0.112194  d :     0.566343
      dxz     :     0.132861
      dyz     :     0.128523
      dx2y2   :     0.075718
      dxy     :     0.117047
      f0      :     0.012588  f :     0.066583
      f+1     :     0.009039
      f-1     :     0.013945
      f+2     :     0.007308
      f-2     :     0.009071
      f+3     :     0.006610
      f-3     :     0.008022
  6 H s       :     0.761558  s :     0.761558
      pz      :     0.020522  p :     0.061622
      px      :     0.026051
      py      :     0.015049
  7 C s       :     2.703057  s :     2.703057
      pz      :     1.036863  p :     2.850079
      px      :     0.865486
      py      :     0.947729
      dz2     :     0.137677  d :     0.522614
      dxz     :     0.090698
      dyz     :     0.151672
      dx2y2   :     0.067017
      dxy     :     0.075551
      f0      :     0.008535  f :     0.057999
      f+1     :     0.008617
      f-1     :     0.017307
      f+2     :     0.006342
      f-2     :     0.006135
      f+3     :     0.005644
      f-3     :     0.005420
  8 C s       :     2.754674  s :     2.754674
      pz      :     0.993460  p :     2.925939
      px      :     0.907607
      py      :     1.024873
      dz2     :     0.121462  d :     0.388799
      dxz     :     0.029645
      dyz     :     0.091912
      dx2y2   :     0.073370
      dxy     :     0.072411
      f0      :     0.004884  f :     0.043355
      f+1     :     0.002711
      f-1     :     0.011578
      f+2     :     0.007311
      f-2     :     0.007075
      f+3     :     0.005396
      f-3     :     0.004401
  9 H s       :     0.777760  s :     0.777760
      pz      :     0.037355  p :     0.062396
      px      :     0.013006
      py      :     0.012035
 10 C s       :     2.764523  s :     2.764523
      pz      :     1.044325  p :     2.946294
      px      :     0.904733
      py      :     0.997235
      dz2     :     0.092008  d :     0.393574
      dxz     :     0.075006
      dyz     :     0.146422
      dx2y2   :     0.038670
      dxy     :     0.041468
      f0      :     0.007593  f :     0.043361
      f+1     :     0.007514
      f-1     :     0.013194
      f+2     :     0.003350
      f-2     :     0.003538
      f+3     :     0.004169
      f-3     :     0.004003
 11 H s       :     0.784488  s :     0.784488
      pz      :     0.019849  p :     0.060210
      px      :     0.015913
      py      :     0.024448
 12 C s       :     2.765479  s :     2.765479
      pz      :     1.059251  p :     2.950947
      px      :     0.905808
      py      :     0.985887
      dz2     :     0.113471  d :     0.391713
      dxz     :     0.080829
      dyz     :     0.126959
      dx2y2   :     0.035068
      dxy     :     0.035386
      f0      :     0.007893  f :     0.043324
      f+1     :     0.007192
      f-1     :     0.013112
      f+2     :     0.004523
      f-2     :     0.004562
      f+3     :     0.003445
      f-3     :     0.002598
 13 H s       :     0.785314  s :     0.785314
      pz      :     0.014916  p :     0.060325
      px      :     0.016143
      py      :     0.029266
 14 C s       :     2.764765  s :     2.764765
      pz      :     0.995888  p :     2.946908
      px      :     0.914107
      py      :     1.036913
      dz2     :     0.122554  d :     0.392998
      dxz     :     0.028976
      dyz     :     0.090968
      dx2y2   :     0.075702
      dxy     :     0.074798
      f0      :     0.004849  f :     0.043356
      f+1     :     0.002795
      f-1     :     0.011673
      f+2     :     0.007309
      f-2     :     0.007012
      f+3     :     0.005420
      f-3     :     0.004299
 15 H s       :     0.784455  s :     0.784455
      pz      :     0.035992  p :     0.060217
      px      :     0.012709
      py      :     0.011516
 16 C s       :     2.755588  s :     2.755588
      pz      :     1.023296  p :     2.925220
      px      :     0.906204
      py      :     0.995721
      dz2     :     0.091447  d :     0.388367
      dxz     :     0.073298
      dyz     :     0.142098
      dx2y2   :     0.038346
      dxy     :     0.043178
      f0      :     0.007640  f :     0.043115
      f+1     :     0.007455
      f-1     :     0.012838
      f+2     :     0.003351
      f-2     :     0.003598
      f+3     :     0.004242
      f-3     :     0.003991
 17 H s       :     0.779788  s :     0.779788
      pz      :     0.019487  p :     0.060748
      px      :     0.016261
      py      :     0.025001
 18 C s       :     2.701935  s :     2.701935
      pz      :     1.011691  p :     2.895384
      px      :     0.925266
      py      :     0.958427
      dz2     :     0.145827  d :     0.718083
      dxz     :     0.109405
      dyz     :     0.152002
      dx2y2   :     0.130320
      dxy     :     0.180529
      f0      :     0.014220  f :     0.085450
      f+1     :     0.010040
      f-1     :     0.008718
      f+2     :     0.008279
      f-2     :     0.014325
      f+3     :     0.017950
      f-3     :     0.011918
 19 C s       :     2.831999  s :     2.831999
      pz      :     1.068795  p :     3.156368
      px      :     1.031029
      py      :     1.056545
      dz2     :     0.034804  d :     0.261961
      dxz     :     0.037372
      dyz     :     0.074183
      dx2y2   :     0.044245
      dxy     :     0.071358
      f0      :     0.002478  f :     0.024304
      f+1     :     0.003130
      f-1     :     0.003243
      f+2     :     0.003424
      f-2     :     0.002794
      f+3     :     0.005027
      f-3     :     0.004208
 20 H s       :     0.811560  s :     0.811560
      pz      :     0.026810  p :     0.062238
      px      :     0.012788
      py      :     0.022640
 21 H s       :     0.808227  s :     0.808227
      pz      :     0.014141  p :     0.062095
      px      :     0.025664
      py      :     0.022291
 22 H s       :     0.810178  s :     0.810178
      pz      :     0.029379  p :     0.062265
      px      :     0.013594
      py      :     0.019292
 23 C s       :     2.826681  s :     2.826681
      pz      :     1.027096  p :     3.153753
      px      :     1.071303
      py      :     1.055354
      dz2     :     0.074497  d :     0.258881
      dxz     :     0.029502
      dyz     :     0.069311
      dx2y2   :     0.014089
      dxy     :     0.071482
      f0      :     0.004433  f :     0.024206
      f+1     :     0.004286
      f-1     :     0.004501
      f+2     :     0.004421
      f-2     :     0.002547
      f+3     :     0.000910
      f-3     :     0.003107
 24 H s       :     0.808898  s :     0.808898
      pz      :     0.013176  p :     0.063909
      px      :     0.030502
      py      :     0.020231
 25 H s       :     0.802270  s :     0.802270
      pz      :     0.013656  p :     0.062477
      px      :     0.027034
      py      :     0.021787
 26 H s       :     0.807050  s :     0.807050
      pz      :     0.026313  p :     0.062543
      px      :     0.013820
      py      :     0.022410
 27 C s       :     2.826020  s :     2.826020
      pz      :     1.035518  p :     3.154366
      px      :     1.070271
      py      :     1.048577
      dz2     :     0.080629  d :     0.257953
      dxz     :     0.021912
      dyz     :     0.060787
      dx2y2   :     0.017628
      dxy     :     0.076997
      f0      :     0.003052  f :     0.024163
      f+1     :     0.003955
      f-1     :     0.005132
      f+2     :     0.004412
      f-2     :     0.002985
      f+3     :     0.001251
      f-3     :     0.003376
 28 H s       :     0.805374  s :     0.805374
      pz      :     0.029573  p :     0.062723
      px      :     0.013766
      py      :     0.019383
 29 H s       :     0.801612  s :     0.801612
      pz      :     0.013273  p :     0.062476
      px      :     0.030063
      py      :     0.019141
 30 H s       :     0.806249  s :     0.806249
      pz      :     0.013014  p :     0.064077
      px      :     0.027790
      py      :     0.023273
 31 C s       :     2.699418  s :     2.699418
      pz      :     1.032882  p :     2.798998
      px      :     0.893260
      py      :     0.872855
      dz2     :     0.146395  d :     0.617026
      dxz     :     0.135151
      dyz     :     0.112727
      dx2y2   :     0.124775
      dxy     :     0.097979
      f0      :     0.013878  f :     0.074721
      f+1     :     0.012419
      f-1     :     0.009424
      f+2     :     0.008128
      f-2     :     0.011804
      f+3     :     0.010040
      f-3     :     0.009028
 32 C s       :     2.704305  s :     2.704305
      pz      :     0.962711  p :     2.828861
      px      :     0.948572
      py      :     0.917578
      dz2     :     0.127431  d :     0.490671
      dxz     :     0.125528
      dyz     :     0.101086
      dx2y2   :     0.074474
      dxy     :     0.062151
      f0      :     0.012930  f :     0.052998
      f+1     :     0.009014
      f-1     :     0.006987
      f+2     :     0.005091
      f-2     :     0.008830
      f+3     :     0.005295
      f-3     :     0.004850
 33 C s       :     2.752007  s :     2.752007
      pz      :     1.001075  p :     2.925764
      px      :     0.985418
      py      :     0.939271
      dz2     :     0.103108  d :     0.400024
      dxz     :     0.084252
      dyz     :     0.068349
      dx2y2   :     0.079598
      dxy     :     0.064717
      f0      :     0.008079  f :     0.042897
      f+1     :     0.006753
      f-1     :     0.004667
      f+2     :     0.005108
      f-2     :     0.008127
      f+3     :     0.004710
      f-3     :     0.005454
 34 H s       :     0.774006  s :     0.774006
      pz      :     0.034979  p :     0.063254
      px      :     0.012959
      py      :     0.015316
 35 C s       :     2.761728  s :     2.761728
      pz      :     1.063174  p :     2.971517
      px      :     0.966180
      py      :     0.942164
      dz2     :     0.134486  d :     0.395515
      dxz     :     0.102276
      dyz     :     0.087987
      dx2y2   :     0.018726
      dxy     :     0.052040
      f0      :     0.010663  f :     0.043918
      f+1     :     0.009178
      f-1     :     0.005833
      f+2     :     0.006846
      f-2     :     0.007208
      f+3     :     0.001576
      f-3     :     0.002612
 36 H s       :     0.787139  s :     0.787139
      pz      :     0.011835  p :     0.060514
      px      :     0.026265
      py      :     0.022414
 37 C s       :     2.762077  s :     2.762077
      pz      :     1.026034  p :     2.947544
      px      :     0.974637
      py      :     0.946873
      dz2     :     0.084993  d :     0.403946
      dxz     :     0.126262
      dyz     :     0.084412
      dx2y2   :     0.061632
      dxy     :     0.046646
      f0      :     0.010257  f :     0.044670
      f+1     :     0.008374
      f-1     :     0.006822
      f+2     :     0.001989
      f-2     :     0.007133
      f+3     :     0.005403
      f-3     :     0.004692
 38 H s       :     0.785004  s :     0.785004
      pz      :     0.025514  p :     0.060031
      px      :     0.020017
      py      :     0.014500
 39 C s       :     2.752625  s :     2.752625
      pz      :     0.987373  p :     2.954004
      px      :     1.000121
      py      :     0.966510
      dz2     :     0.093754  d :     0.382720
      dxz     :     0.086517
      dyz     :     0.067712
      dx2y2   :     0.073288
      dxy     :     0.061449
      f0      :     0.007598  f :     0.043145
      f+1     :     0.006803
      f-1     :     0.004602
      f+2     :     0.005332
      f-2     :     0.008330
      f+3     :     0.004947
      f-3     :     0.005534
 40 H s       :     0.774302  s :     0.774302
      pz      :     0.033877  p :     0.063246
      px      :     0.012996
      py      :     0.016373
 41 C s       :     2.687236  s :     2.687236
      pz      :     0.962814  p :     2.925881
      px      :     0.975687
      py      :     0.987379
      dz2     :     0.130527  d :     0.633343
      dxz     :     0.132425
      dyz     :     0.116455
      dx2y2   :     0.141966
      dxy     :     0.111971
      f0      :     0.012271  f :     0.068008
      f+1     :     0.008100
      f-1     :     0.008325
      f+2     :     0.011712
      f-2     :     0.007956
      f+3     :     0.011702
      f-3     :     0.007941
 42 C s       :     2.824358  s :     2.824358
      pz      :     1.068904  p :     3.146483
      px      :     1.011776
      py      :     1.065803
      dz2     :     0.034853  d :     0.268327
      dxz     :     0.093388
      dyz     :     0.017384
      dx2y2   :     0.075062
      dxy     :     0.047640
      f0      :     0.002304  f :     0.024006
      f+1     :     0.003891
      f-1     :     0.002336
      f+2     :     0.002260
      f-2     :     0.003780
      f+3     :     0.004348
      f-3     :     0.005088
 43 H s       :     0.804979  s :     0.804979
      pz      :     0.014094  p :     0.062595
      px      :     0.012548
      py      :     0.035953
 44 H s       :     0.803140  s :     0.803140
      pz      :     0.030259  p :     0.062434
      px      :     0.017745
      py      :     0.014430
 45 H s       :     0.814998  s :     0.814998
      pz      :     0.026778  p :     0.064564
      px      :     0.019888
      py      :     0.017898
 46 C s       :     2.824048  s :     2.824048
      pz      :     1.070061  p :     3.151279
      px      :     1.073046
      py      :     1.008173
      dz2     :     0.037870  d :     0.266463
      dxz     :     0.032148
      dyz     :     0.073139
      dx2y2   :     0.050955
      dxy     :     0.072350
      f0      :     0.002234  f :     0.024065
      f+1     :     0.002956
      f-1     :     0.003326
      f+2     :     0.003501
      f-2     :     0.002659
      f+3     :     0.005442
      f-3     :     0.003946
 47 H s       :     0.813215  s :     0.813215
      pz      :     0.027136  p :     0.064889
      px      :     0.019014
      py      :     0.018739
 48 H s       :     0.805179  s :     0.805179
      pz      :     0.030394  p :     0.062304
      px      :     0.018338
      py      :     0.013573
 49 H s       :     0.807184  s :     0.807184
      pz      :     0.013847  p :     0.062588
      px      :     0.033707
      py      :     0.015033
 50 C s       :     2.824361  s :     2.824361
      pz      :     1.021543  p :     3.146230
      px      :     1.063973
      py      :     1.060714
      dz2     :     0.068618  d :     0.275133
      dxz     :     0.068953
      dyz     :     0.042149
      dx2y2   :     0.075831
      dxy     :     0.019582
      f0      :     0.004162  f :     0.024512
      f+1     :     0.004355
      f-1     :     0.004728
      f+2     :     0.002988
      f-2     :     0.004388
      f+3     :     0.001023
      f-3     :     0.002868
 51 H s       :     0.807447  s :     0.807447
      pz      :     0.013631  p :     0.062720
      px      :     0.033588
      py      :     0.015500
 52 H s       :     0.805655  s :     0.805655
      pz      :     0.025105  p :     0.062202
      px      :     0.021224
      py      :     0.015874
 53 H s       :     0.807945  s :     0.807945
      pz      :     0.013018  p :     0.062824
      px      :     0.013442
      py      :     0.036365
 54 C s       :     2.735990  s :     2.735990
      pz      :     0.896278  p :     2.606536
      px      :     0.773089
      py      :     0.937169
      dz2     :     0.299207  d :     0.940377
      dxz     :     0.203854
      dyz     :     0.234252
      dx2y2   :     0.104663
      dxy     :     0.098401
      f0      :     0.044439  f :     0.155940
      f+1     :     0.018860
      f-1     :     0.025891
      f+2     :     0.026513
      f-2     :     0.028405
      f+3     :     0.005700
      f-3     :     0.006133
 55 C s       :     2.701502  s :     2.701502
      pz      :     1.032650  p :     2.884102
      px      :     0.908518
      py      :     0.942933
      dz2     :     0.145182  d :     0.498597
      dxz     :     0.091766
      dyz     :     0.121511
      dx2y2   :     0.065890
      dxy     :     0.074247
      f0      :     0.012399  f :     0.056541
      f+1     :     0.006808
      f-1     :     0.008293
      f+2     :     0.009132
      f-2     :     0.009479
      f+3     :     0.005512
      f-3     :     0.004919
 56 C s       :     2.756359  s :     2.756359
      pz      :     0.986280  p :     2.896257
      px      :     0.907247
      py      :     1.002730
      dz2     :     0.078826  d :     0.386849
      dxz     :     0.047961
      dyz     :     0.126655
      dx2y2   :     0.070948
      dxy     :     0.062458
      f0      :     0.008903  f :     0.043573
      f+1     :     0.005054
      f-1     :     0.005995
      f+2     :     0.006136
      f-2     :     0.006665
      f+3     :     0.005013
      f-3     :     0.005807
 57 H s       :     0.774766  s :     0.774766
      pz      :     0.029549  p :     0.061725
      px      :     0.012111
      py      :     0.020065
 58 C s       :     2.763780  s :     2.763780
      pz      :     1.002898  p :     2.940657
      px      :     0.916390
      py      :     1.021369
      dz2     :     0.079015  d :     0.386323
      dxz     :     0.067820
      dyz     :     0.115485
      dx2y2   :     0.063064
      dxy     :     0.060940
      f0      :     0.009490  f :     0.043322
      f+1     :     0.005084
      f-1     :     0.006131
      f+2     :     0.004955
      f-2     :     0.006974
      f+3     :     0.004686
      f-3     :     0.006002
 59 H s       :     0.780538  s :     0.780538
      pz      :     0.027667  p :     0.060483
      px      :     0.018732
      py      :     0.014084
 60 C s       :     2.766997  s :     2.766997
      pz      :     1.049483  p :     2.918170
      px      :     0.898841
      py      :     0.969845
      dz2     :     0.132958  d :     0.391069
      dxz     :     0.080956
      dyz     :     0.089735
      dx2y2   :     0.036975
      dxy     :     0.050445
      f0      :     0.009734  f :     0.043294
      f+1     :     0.006256
      f-1     :     0.007222
      f+2     :     0.007702
      f-2     :     0.007751
      f+3     :     0.003147
      f-3     :     0.001482
 61 H s       :     0.780534  s :     0.780534
      pz      :     0.010973  p :     0.060278
      px      :     0.017533
      py      :     0.031772
 62 C s       :     2.763632  s :     2.763632
      pz      :     0.999927  p :     2.939022
      px      :     0.930400
      py      :     1.008695
      dz2     :     0.082968  d :     0.386251
      dxz     :     0.048304
      dyz     :     0.125146
      dx2y2   :     0.065459
      dxy     :     0.064374
      f0      :     0.009002  f :     0.043363
      f+1     :     0.005100
      f-1     :     0.005804
      f+2     :     0.005800
      f-2     :     0.006757
      f+3     :     0.005098
      f-3     :     0.005802
 63 H s       :     0.780480  s :     0.780480
      pz      :     0.029488  p :     0.060545
      px      :     0.012339
      py      :     0.018719
 64 C s       :     2.757705  s :     2.757705
      pz      :     0.989930  p :     2.899605
      px      :     0.896009
      py      :     1.013665
      dz2     :     0.077600  d :     0.387022
      dxz     :     0.067892
      dyz     :     0.114775
      dx2y2   :     0.062593
      dxy     :     0.064162
      f0      :     0.009425  f :     0.043486
      f+1     :     0.005180
      f-1     :     0.006155
      f+2     :     0.004928
      f-2     :     0.007078
      f+3     :     0.004649
      f-3     :     0.006072
 65 H s       :     0.775020  s :     0.775020
      pz      :     0.028594  p :     0.062147
      px      :     0.018568
      py      :     0.014985
 66 H s       :     0.693102  s :     0.693102
      pz      :     0.038869  p :     0.114881
      px      :     0.044318
      py      :     0.031694
 67 O s       :     3.396976  s :     3.396976
      pz      :     1.502887  p :     4.490462
      px      :     1.491081
      py      :     1.496494
      dz2     :     0.020393  d :     0.065088
      dxz     :     0.012198
      dyz     :     0.022687
      dx2y2   :     0.005393
      dxy     :     0.004417
      f0      :     0.001375  f :     0.005944
      f+1     :     0.000702
      f-1     :     0.001939
      f+2     :     0.000914
      f-2     :     0.000773
      f+3     :     0.000116
      f-3     :     0.000126
 68 C s       :     2.741673  s :     2.741673
      pz      :     0.909294  p :     2.625514
      px      :     0.815669
      py      :     0.900550
      dz2     :     0.279372  d :     0.965335
      dxz     :     0.230526
      dyz     :     0.217881
      dx2y2   :     0.122310
      dxy     :     0.115246
      f0      :     0.037327  f :     0.159121
      f+1     :     0.025810
      f-1     :     0.022168
      f+2     :     0.025654
      f-2     :     0.030524
      f+3     :     0.008307
      f-3     :     0.009331
 69 C s       :     2.704557  s :     2.704557
      pz      :     1.029026  p :     2.882352
      px      :     0.919749
      py      :     0.933577
      dz2     :     0.140289  d :     0.495963
      dxz     :     0.101220
      dyz     :     0.112341
      dx2y2   :     0.058319
      dxy     :     0.083794
      f0      :     0.011476  f :     0.056183
      f+1     :     0.008403
      f-1     :     0.007440
      f+2     :     0.008150
      f-2     :     0.010287
      f+3     :     0.005362
      f-3     :     0.005065
 70 C s       :     2.758383  s :     2.758383
      pz      :     0.990729  p :     2.904404
      px      :     0.922614
      py      :     0.991061
      dz2     :     0.075443  d :     0.387231
      dxz     :     0.084540
      dyz     :     0.101822
      dx2y2   :     0.065637
      dxy     :     0.059789
      f0      :     0.009413  f :     0.043375
      f+1     :     0.005760
      f-1     :     0.005956
      f+2     :     0.003873
      f-2     :     0.007663
      f+3     :     0.004740
      f-3     :     0.005970
 71 H s       :     0.776877  s :     0.776877
      pz      :     0.026474  p :     0.061797
      px      :     0.021063
      py      :     0.014259
 72 C s       :     2.764135  s :     2.764135
      pz      :     0.994874  p :     2.946018
      px      :     0.958837
      py      :     0.992306
      dz2     :     0.084121  d :     0.387423
      dxz     :     0.056365
      dyz     :     0.110195
      dx2y2   :     0.069941
      dxy     :     0.066800
      f0      :     0.008268  f :     0.043243
      f+1     :     0.005676
      f-1     :     0.005413
      f+2     :     0.005126
      f-2     :     0.007769
      f+3     :     0.004828
      f-3     :     0.006163
 73 H s       :     0.781997  s :     0.781997
      pz      :     0.029966  p :     0.060421
      px      :     0.012096
      py      :     0.018359
 74 C s       :     2.766991  s :     2.766991
      pz      :     1.047473  p :     2.925528
      px      :     0.921537
      py      :     0.956518
      dz2     :     0.130919  d :     0.391976
      dxz     :     0.085006
      dyz     :     0.086007
      dx2y2   :     0.030555
      dxy     :     0.059489
      f0      :     0.009242  f :     0.043248
      f+1     :     0.007255
      f-1     :     0.006579
      f+2     :     0.007535
      f-2     :     0.007691
      f+3     :     0.003220
      f-3     :     0.001725
 75 H s       :     0.781869  s :     0.781869
      pz      :     0.011172  p :     0.060206
      px      :     0.019753
      py      :     0.029281
 76 C s       :     2.764175  s :     2.764175
      pz      :     1.004812  p :     2.944610
      px      :     0.934704
      py      :     1.005094
      dz2     :     0.076864  d :     0.387137
      dxz     :     0.083427
      dyz     :     0.105345
      dx2y2   :     0.063135
      dxy     :     0.058366
      f0      :     0.009403  f :     0.043275
      f+1     :     0.005698
      f-1     :     0.005966
      f+2     :     0.003897
      f-2     :     0.007679
      f+3     :     0.004769
      f-3     :     0.005863
 77 H s       :     0.781780  s :     0.781780
      pz      :     0.026413  p :     0.060429
      px      :     0.020166
      py      :     0.013849
 78 C s       :     2.756908  s :     2.756908
      pz      :     0.986719  p :     2.899621
      px      :     0.930190
      py      :     0.982712
      dz2     :     0.080815  d :     0.387483
      dxz     :     0.056613
      dyz     :     0.111066
      dx2y2   :     0.075472
      dxy     :     0.063517
      f0      :     0.008080  f :     0.043543
      f+1     :     0.005605
      f-1     :     0.005585
      f+2     :     0.005492
      f-2     :     0.007684
      f+3     :     0.004805
      f-3     :     0.006292
 79 H s       :     0.776666  s :     0.776666
      pz      :     0.030491  p :     0.061812
      px      :     0.011932
      py      :     0.019388
 80 O s       :     3.311696  s :     3.311696
      pz      :     1.560694  p :     4.477889
      px      :     1.452320
      py      :     1.464875
      dz2     :     0.020285  d :     0.070249
      dxz     :     0.018614
      dyz     :     0.010754
      dx2y2   :     0.005355
      dxy     :     0.015240
      f0      :     0.001024  f :     0.005025
      f+1     :     0.001117
      f-1     :     0.000551
      f+2     :     0.000620
      f-2     :     0.000957
      f+3     :     0.000531
      f-3     :     0.000225
 81 H s       :     0.628318  s :     0.628318
      pz      :     0.029050  p :     0.182631
      px      :     0.061833
      py      :     0.091747


                      *****************************
                      * MAYER POPULATION ANALYSIS *
                      *****************************

  NA   - Mulliken gross atomic population
  ZA   - Total nuclear charge
  QA   - Mulliken gross atomic charge
  VA   - Mayer's total valence
  BVA  - Mayer's bonded valence
  FA   - Mayer's free valence

  ATOM       NA         ZA         QA         VA         BVA        FA
  0 O      8.2454     8.0000    -0.2454     2.1589     2.1589    -0.0000
  1 O      8.4285     8.0000    -0.4285     2.0788     2.0788    -0.0000
  2 N      7.2155     7.0000    -0.2155     3.0549     3.0549    -0.0000
  3 N      7.3032     7.0000    -0.3032     3.0209     3.0209     0.0000
  4 C      5.8775     6.0000     0.1225     4.1158     4.1158     0.0000
  5 C      5.8876     6.0000     0.1124     3.6575     3.6575     0.0000
  6 H      0.8085     1.0000     0.1915     0.9693     0.9693     0.0000
  7 C      5.7455     6.0000     0.2545     3.5071     3.5071    -0.0000
  8 C      6.2742     6.0000    -0.2742     3.9467     3.9467    -0.0000
  9 H      0.8548     1.0000     0.1452     0.9837     0.9837    -0.0000
 10 C      6.1740     6.0000    -0.1740     3.9261     3.9261    -0.0000
 11 H      0.8457     1.0000     0.1543     0.9619     0.9619    -0.0000
 12 C      6.1541     6.0000    -0.1541     3.8649     3.8649    -0.0000
 13 H      0.8432     1.0000     0.1568     0.9602     0.9602    -0.0000
 14 C      6.1586     6.0000    -0.1586     3.8801     3.8801     0.0000
 15 H      0.8450     1.0000     0.1550     0.9630     0.9630     0.0000
 16 C      6.2802     6.0000    -0.2802     3.9856     3.9856    -0.0000
 17 H      0.8507     1.0000     0.1493     0.9796     0.9796     0.0000
 18 C      5.8346     6.0000     0.1654     3.9031     3.9031    -0.0000
 19 C      6.3975     6.0000    -0.3975     3.8413     3.8413     0.0000
 20 H      0.8663     1.0000     0.1337     0.9800     0.9800     0.0000
 21 H      0.8643     1.0000     0.1357     0.9759     0.9759     0.0000
 22 H      0.8649     1.0000     0.1351     0.9787     0.9787     0.0000
 23 C      6.4417     6.0000    -0.4417     3.8919     3.8919    -0.0000
 24 H      0.8520     1.0000     0.1480     0.9816     0.9816    -0.0000
 25 H      0.8535     1.0000     0.1465     0.9699     0.9699     0.0000
 26 H      0.8609     1.0000     0.1391     0.9761     0.9761    -0.0000
 27 C      6.4332     6.0000    -0.4332     3.8931     3.8931    -0.0000
 28 H      0.8634     1.0000     0.1366     0.9801     0.9801     0.0000
 29 H      0.8514     1.0000     0.1486     0.9679     0.9679     0.0000
 30 H      0.8561     1.0000     0.1439     0.9770     0.9770     0.0000
 31 C      5.8822     6.0000     0.1178     3.8758     3.8758     0.0000
 32 C      5.9626     6.0000     0.0374     3.6647     3.6647    -0.0000
 33 C      6.1635     6.0000    -0.1635     3.7671     3.7671    -0.0000
 34 H      0.8436     1.0000     0.1564     0.9607     0.9607    -0.0000
 35 C      6.2296     6.0000    -0.2296     3.9160     3.9160    -0.0000
 36 H      0.8493     1.0000     0.1507     0.9635     0.9635    -0.0000
 37 C      6.1546     6.0000    -0.1546     3.8423     3.8423    -0.0000
 38 H      0.8471     1.0000     0.1529     0.9615     0.9615    -0.0000
 39 C      6.3216     6.0000    -0.3216     3.9587     3.9587    -0.0000
 40 H      0.8549     1.0000     0.1451     0.9944     0.9944    -0.0000
 41 C      5.9577     6.0000     0.0423     3.9544     3.9544    -0.0000
 42 C      6.4160     6.0000    -0.4160     3.8757     3.8757    -0.0000
 43 H      0.8579     1.0000     0.1421     0.9721     0.9721    -0.0000
 44 H      0.8503     1.0000     0.1497     0.9686     0.9686     0.0000
 45 H      0.8586     1.0000     0.1414     0.9829     0.9829    -0.0000
 46 C      6.4270     6.0000    -0.4270     3.8515     3.8515     0.0000
 47 H      0.8605     1.0000     0.1395     0.9768     0.9768     0.0000
 48 H      0.8546     1.0000     0.1454     0.9712     0.9712     0.0000
 49 H      0.8599     1.0000     0.1401     0.9750     0.9750     0.0000
 50 C      6.4595     6.0000    -0.4595     3.8700     3.8700     0.0000
 51 H      0.8515     1.0000     0.1485     0.9680     0.9680     0.0000
 52 H      0.8487     1.0000     0.1513     0.9720     0.9720    -0.0000
 53 H      0.8525     1.0000     0.1475     0.9667     0.9667    -0.0000
 54 C      5.6071     6.0000     0.3929     4.0453     4.0453    -0.0000
 55 C      5.8841     6.0000     0.1159     3.6149     3.6149    -0.0000
 56 C      6.2220     6.0000    -0.2220     3.9609     3.9609    -0.0000
 57 H      0.8406     1.0000     0.1594     0.9824     0.9824    -0.0000
 58 C      6.1553     6.0000    -0.1553     3.8868     3.8868     0.0000
 59 H      0.8395     1.0000     0.1605     0.9624     0.9624     0.0000
 60 C      6.1123     6.0000    -0.1123     3.8740     3.8740     0.0000
 61 H      0.8394     1.0000     0.1606     0.9617     0.9617    -0.0000
 62 C      6.1377     6.0000    -0.1377     3.9018     3.9018    -0.0000
 63 H      0.8433     1.0000     0.1567     0.9666     0.9666     0.0000
 64 C      6.2163     6.0000    -0.2163     3.9406     3.9406    -0.0000
 65 H      0.8288     1.0000     0.1712     0.9753     0.9753    -0.0000
 66 H      0.7443     1.0000     0.2557     0.9471     0.9471     0.0000
 67 O      8.4828     8.0000    -0.4828     2.0133     2.0133    -0.0000
 68 C      5.6043     6.0000     0.3957     4.1266     4.1266    -0.0000
 69 C      5.8473     6.0000     0.1527     3.5710     3.5710    -0.0000
 70 C      6.2463     6.0000    -0.2463     3.9745     3.9745    -0.0000
 71 H      0.8338     1.0000     0.1662     0.9733     0.9733    -0.0000
 72 C      6.1413     6.0000    -0.1413     3.8783     3.8783    -0.0000
 73 H      0.8402     1.0000     0.1598     0.9615     0.9615    -0.0000
 74 C      6.1324     6.0000    -0.1324     3.8928     3.8928    -0.0000
 75 H      0.8377     1.0000     0.1623     0.9587     0.9587    -0.0000
 76 C      6.1502     6.0000    -0.1502     3.8906     3.8906    -0.0000
 77 H      0.8406     1.0000     0.1594     0.9624     0.9624    -0.0000
 78 C      6.2024     6.0000    -0.2024     3.9354     3.9354    -0.0000
 79 H      0.8467     1.0000     0.1533     0.9910     0.9910    -0.0000
 80 O      8.3905     8.0000    -0.3905     2.0984     2.0984    -0.0000
 81 H      0.6371     1.0000     0.3629     0.9251     0.9251     0.0000

  Mayer bond orders larger than 0.100000
B(  0-O ,  4-C ) :   0.8730 B(  0-O , 54-C ) :   1.1124 B(  1-O , 54-C ) :   1.8839 
B(  2-N ,  4-C ) :   2.1149 B(  2-N , 18-C ) :   0.8857 B(  3-N ,  5-C ) :   0.8944 
B(  3-N , 31-C ) :   1.0512 B(  3-N , 66-H ) :   0.8789 B(  3-N , 81-H ) :   0.1564 
B(  4-C ,  5-C ) :   0.9480 B(  5-C ,  6-H ) :   0.9581 B(  5-C ,  7-C ) :   0.8398 
B(  7-C ,  8-C ) :   1.3098 B(  7-C , 16-C ) :   1.3442 B(  8-C ,  9-H ) :   0.9787 
B(  8-C , 10-C ) :   1.4323 B( 10-C , 11-H ) :   0.9796 B( 10-C , 12-C ) :   1.3803 
B( 12-C , 13-H ) :   0.9731 B( 12-C , 14-C ) :   1.3761 B( 14-C , 15-H ) :   0.9781 
B( 14-C , 16-C ) :   1.4177 B( 16-C , 17-H ) :   0.9820 B( 18-C , 19-C ) :   0.9682 
B( 18-C , 23-C ) :   0.9670 B( 18-C , 27-C ) :   0.9754 B( 19-C , 20-H ) :   0.9676 
B( 19-C , 21-H ) :   0.9703 B( 19-C , 22-H ) :   0.9701 B( 23-C , 24-H ) :   0.9685 
B( 23-C , 25-H ) :   0.9611 B( 23-C , 26-H ) :   0.9651 B( 27-C , 28-H ) :   0.9639 
B( 27-C , 29-H ) :   0.9584 B( 27-C , 30-H ) :   0.9620 B( 31-C , 32-C ) :   1.3637 
B( 31-C , 39-C ) :   1.3998 B( 32-C , 33-C ) :   1.3134 B( 32-C , 41-C ) :   0.9655 
B( 33-C , 34-H ) :   0.9737 B( 33-C , 35-C ) :   1.3919 B( 35-C , 36-H ) :   0.9886 
B( 35-C , 37-C ) :   1.3748 B( 37-C , 38-H ) :   0.9816 B( 37-C , 39-C ) :   1.3768 
B( 39-C , 40-H ) :   0.9955 B( 41-C , 42-C ) :   1.0004 B( 41-C , 46-C ) :   0.9661 
B( 41-C , 50-C ) :   0.9530 B( 42-C , 43-H ) :   0.9676 B( 42-C , 44-H ) :   0.9563 
B( 42-C , 45-H ) :   0.9350 B( 46-C , 47-H ) :   0.9559 B( 46-C , 48-H ) :   0.9602 
B( 46-C , 49-H ) :   0.9697 B( 50-C , 51-H ) :   0.9686 B( 50-C , 52-H ) :   0.9655 
B( 50-C , 53-H ) :   0.9639 B( 54-C , 55-C ) :   0.9923 B( 55-C , 56-C ) :   1.3170 
B( 55-C , 64-C ) :   1.3201 B( 56-C , 57-H ) :   0.9716 B( 56-C , 58-C ) :   1.4266 
B( 58-C , 59-H ) :   0.9781 B( 58-C , 60-C ) :   1.3625 B( 60-C , 61-H ) :   0.9683 
B( 60-C , 62-C ) :   1.3848 B( 62-C , 63-H ) :   0.9700 B( 62-C , 64-C ) :   1.4221 
B( 64-C , 65-H ) :   0.9613 B( 67-O , 68-C ) :   1.8357 B( 68-C , 69-C ) :   0.9762 
B( 68-C , 80-O ) :   1.2664 B( 69-C , 70-C ) :   1.3434 B( 69-C , 78-C ) :   1.3453 
B( 70-C , 71-H ) :   0.9681 B( 70-C , 72-C ) :   1.4238 B( 72-C , 73-H ) :   0.9734 
B( 72-C , 74-C ) :   1.3787 B( 74-C , 75-H ) :   0.9690 B( 74-C , 76-C ) :   1.3821 
B( 76-C , 77-H ) :   0.9769 B( 76-C , 78-C ) :   1.4176 B( 78-C , 79-H ) :   0.9617 
B( 80-O , 81-H ) :   0.7484 

-------
TIMINGS
-------

Total SCF time: 0 days 0 hours 7 min 43 sec 

Total time                  ....     463.015 sec
Sum of individual times     ....     440.270 sec  ( 95.1%)

Fock matrix formation       ....     392.405 sec  ( 84.7%)
  Split-RI-J                ....      45.510 sec  ( 11.6% of F)
  Chain of spheres X        ....     211.682 sec  ( 53.9% of F)
  XC integration            ....      48.572 sec  ( 12.4% of F)
    Basis function eval.    ....       2.093 sec  (  4.3% of XC)
    Density eval.           ....       5.502 sec  ( 11.3% of XC)
    XC-Functional eval.     ....       0.198 sec  (  0.4% of XC)
    XC-Potential eval.      ....       2.960 sec  (  6.1% of XC)
Diagonalization             ....       7.268 sec  (  1.6%)
Density matrix formation    ....       2.054 sec  (  0.4%)
Population analysis         ....       2.351 sec  (  0.5%)
Initial guess               ....       5.512 sec  (  1.2%)
Orbital Transformation      ....       0.000 sec  (  0.0%)
Orbital Orthonormalization  ....       0.000 sec  (  0.0%)
DIIS solution               ....       9.062 sec  (  2.0%)
SOSCF solution              ....       6.810 sec  (  1.5%)
Grid generation             ....      14.808 sec  (  3.2%)

Maximum memory used throughout the entire SCF-calculation: 582.3 MB
[1711144335.911226] [node048:2443220:0]          mpool.c:43   UCX  WARN  object 0x13b1d940 was not returned to mpool ucp_requests
[1711144335.911249] [node048:2443220:0]          mpool.c:43   UCX  WARN  object 0x13b1dcc0 was not returned to mpool ucp_requests
[1711144335.911253] [node048:2443220:0]          mpool.c:43   UCX  WARN  object 0x13b1de80 was not returned to mpool ucp_requests
[1711144335.911242] [node048:2443227:0]          mpool.c:43   UCX  WARN  object 0x1439da80 was not returned to mpool ucp_requests
[1711144335.911254] [node048:2443227:0]          mpool.c:43   UCX  WARN  object 0x1439dc40 was not returned to mpool ucp_requests
[1711144335.911257] [node048:2443227:0]          mpool.c:43   UCX  WARN  object 0x1439de00 was not returned to mpool ucp_requests
[1711144335.912630] [node048:2443188:0]          mpool.c:43   UCX  WARN  object 0x145a0b40 was not returned to mpool ucp_requests
[1711144335.912645] [node048:2443188:0]          mpool.c:43   UCX  WARN  object 0x145a0d00 was not returned to mpool ucp_requests
[1711144335.912648] [node048:2443188:0]          mpool.c:43   UCX  WARN  object 0x145a0ec0 was not returned to mpool ucp_requests
[1711144335.912649] [node048:2443176:0]          mpool.c:43   UCX  WARN  object 0x13c68840 was not returned to mpool ucp_requests
[1711144335.912661] [node048:2443176:0]          mpool.c:43   UCX  WARN  object 0x13c68a00 was not returned to mpool ucp_requests
[1711144335.912664] [node048:2443176:0]          mpool.c:43   UCX  WARN  object 0x13c68bc0 was not returned to mpool ucp_requests
[1711144335.912666] [node048:2443176:0]          mpool.c:43   UCX  WARN  object 0x13c68d80 was not returned to mpool ucp_requests
[1711144335.913309] [node048:2443230:0]          mpool.c:43   UCX  WARN  object 0x13554900 was not returned to mpool ucp_requests
[1711144335.913321] [node048:2443230:0]          mpool.c:43   UCX  WARN  object 0x13554ac0 was not returned to mpool ucp_requests
[1711144335.913325] [node048:2443230:0]          mpool.c:43   UCX  WARN  object 0x13554e40 was not returned to mpool ucp_requests
[1711144335.913709] [node048:2443182:0]          mpool.c:43   UCX  WARN  object 0x139bc7c0 was not returned to mpool ucp_requests
[1711144335.913728] [node048:2443182:0]          mpool.c:43   UCX  WARN  object 0x139bc980 was not returned to mpool ucp_requests
[1711144335.913731] [node048:2443182:0]          mpool.c:43   UCX  WARN  object 0x139bcb40 was not returned to mpool ucp_requests
[1711144335.913733] [node048:2443182:0]          mpool.c:43   UCX  WARN  object 0x139bcd00 was not returned to mpool ucp_requests
[1711144335.915313] [node048:2443232:0]          mpool.c:43   UCX  WARN  object 0x13a758c0 was not returned to mpool ucp_requests
[1711144335.915325] [node048:2443232:0]          mpool.c:43   UCX  WARN  object 0x13a75a80 was not returned to mpool ucp_requests
[1711144335.915328] [node048:2443232:0]          mpool.c:43   UCX  WARN  object 0x13a75c40 was not returned to mpool ucp_requests
[1711144335.915288] [node048:2443233:0]          mpool.c:43   UCX  WARN  object 0x147e8e00 was not returned to mpool ucp_requests
[1711144335.915301] [node048:2443233:0]          mpool.c:43   UCX  WARN  object 0x147e8fc0 was not returned to mpool ucp_requests
[1711144335.915305] [node048:2443233:0]          mpool.c:43   UCX  WARN  object 0x147e9180 was not returned to mpool ucp_requests
[1711144335.915886] [node048:2443195:0]          mpool.c:43   UCX  WARN  object 0x13bedac0 was not returned to mpool ucp_requests
[1711144335.915896] [node048:2443195:0]          mpool.c:43   UCX  WARN  object 0x13bee000 was not returned to mpool ucp_requests
[1711144335.915899] [node048:2443195:0]          mpool.c:43   UCX  WARN  object 0x13bee1c0 was not returned to mpool ucp_requests
[1711144335.929578] [node048:2443211:0]          mpool.c:43   UCX  WARN  object 0x13bfe7c0 was not returned to mpool ucp_requests
[1711144335.929599] [node048:2443211:0]          mpool.c:43   UCX  WARN  object 0x13bfed00 was not returned to mpool ucp_requests
[1711144335.929602] [node048:2443211:0]          mpool.c:43   UCX  WARN  object 0x13bfeec0 was not returned to mpool ucp_requests
[1711144335.929579] [node048:2443215:0]          mpool.c:43   UCX  WARN  object 0x14364780 was not returned to mpool ucp_requests
[1711144335.929599] [node048:2443215:0]          mpool.c:43   UCX  WARN  object 0x14364cc0 was not returned to mpool ucp_requests
[1711144335.929602] [node048:2443215:0]          mpool.c:43   UCX  WARN  object 0x14364e80 was not returned to mpool ucp_requests
[1711144335.929599] [node048:2443218:0]          mpool.c:43   UCX  WARN  object 0x13267a80 was not returned to mpool ucp_requests
[1711144335.929613] [node048:2443218:0]          mpool.c:43   UCX  WARN  object 0x13267e00 was not returned to mpool ucp_requests
[1711144335.929617] [node048:2443218:0]          mpool.c:43   UCX  WARN  object 0x13267fc0 was not returned to mpool ucp_requests
[1711144335.929626] [node048:2443225:0]          mpool.c:43   UCX  WARN  object 0x147f7980 was not returned to mpool ucp_requests
[1711144335.929639] [node048:2443225:0]          mpool.c:43   UCX  WARN  object 0x147f7b40 was not returned to mpool ucp_requests
[1711144335.929645] [node048:2443225:0]          mpool.c:43   UCX  WARN  object 0x147f7d00 was not returned to mpool ucp_requests
[1711144335.930233] [node048:2443203:0]          mpool.c:43   UCX  WARN  object 0x14893680 was not returned to mpool ucp_requests
[1711144335.930245] [node048:2443203:0]          mpool.c:43   UCX  WARN  object 0x14893d80 was not returned to mpool ucp_requests
[1711144335.930250] [node048:2443203:0]          mpool.c:43   UCX  WARN  object 0x14894100 was not returned to mpool ucp_requests
[1711144335.931049] [node048:2443205:0]          mpool.c:43   UCX  WARN  object 0x145b0240 was not returned to mpool ucp_requests
[1711144335.931077] [node048:2443205:0]          mpool.c:43   UCX  WARN  object 0x145b0400 was not returned to mpool ucp_requests
[1711144335.931082] [node048:2443205:0]          mpool.c:43   UCX  WARN  object 0x145b0cc0 was not returned to mpool ucp_requests
[1711144335.932374] [node048:2443223:0]          mpool.c:43   UCX  WARN  object 0x12ee0b00 was not returned to mpool ucp_requests
[1711144335.932387] [node048:2443223:0]          mpool.c:43   UCX  WARN  object 0x12ee0e80 was not returned to mpool ucp_requests
[1711144335.932392] [node048:2443223:0]          mpool.c:43   UCX  WARN  object 0x12ee1040 was not returned to mpool ucp_requests
[1711144335.932661] [node048:2443180:0]          mpool.c:43   UCX  WARN  object 0x1365b640 was not returned to mpool ucp_requests
[1711144335.932675] [node048:2443180:0]          mpool.c:43   UCX  WARN  object 0x1365b800 was not returned to mpool ucp_requests
[1711144335.932680] [node048:2443180:0]          mpool.c:43   UCX  WARN  object 0x1365b9c0 was not returned to mpool ucp_requests
[1711144335.932683] [node048:2443180:0]          mpool.c:43   UCX  WARN  object 0x1365cec0 was not returned to mpool ucp_requests
[1711144335.934903] [node048:2443209:0]          mpool.c:43   UCX  WARN  object 0x138157c0 was not returned to mpool ucp_requests
[1711144335.934916] [node048:2443209:0]          mpool.c:43   UCX  WARN  object 0x13815d00 was not returned to mpool ucp_requests
[1711144335.934921] [node048:2443209:0]          mpool.c:43   UCX  WARN  object 0x13816080 was not returned to mpool ucp_requests
[1711144335.938344] [node048:2443207:0]          mpool.c:43   UCX  WARN  object 0x13715540 was not returned to mpool ucp_requests
[1711144335.938357] [node048:2443207:0]          mpool.c:43   UCX  WARN  object 0x13715700 was not returned to mpool ucp_requests
[1711144335.938362] [node048:2443207:0]          mpool.c:43   UCX  WARN  object 0x13715e00 was not returned to mpool ucp_requests
[1711144335.944662] [node048:2443193:0]          mpool.c:43   UCX  WARN  object 0x13557ac0 was not returned to mpool ucp_requests
[1711144335.944673] [node048:2443193:0]          mpool.c:43   UCX  WARN  object 0x13557c80 was not returned to mpool ucp_requests
[1711144335.944678] [node048:2443193:0]          mpool.c:43   UCX  WARN  object 0x13557e40 was not returned to mpool ucp_requests
[1711144335.955709] [node048:2443184:0]          mpool.c:43   UCX  WARN  object 0x14487b80 was not returned to mpool ucp_requests
[1711144335.955725] [node048:2443184:0]          mpool.c:43   UCX  WARN  object 0x14487d40 was not returned to mpool ucp_requests
[1711144335.955730] [node048:2443184:0]          mpool.c:43   UCX  WARN  object 0x14487f00 was not returned to mpool ucp_requests
[1711144335.955733] [node048:2443184:0]          mpool.c:43   UCX  WARN  object 0x144880c0 was not returned to mpool ucp_requests
[1711144335.955736] [node048:2443184:0]          mpool.c:43   UCX  WARN  object 0x14488600 was not returned to mpool ucp_requests
[1711144335.955939] [node048:2443202:0]          mpool.c:43   UCX  WARN  object 0x13303580 was not returned to mpool ucp_requests
[1711144335.955952] [node048:2443202:0]          mpool.c:43   UCX  WARN  object 0x13303ac0 was not returned to mpool ucp_requests
[1711144335.955955] [node048:2443202:0]          mpool.c:43   UCX  WARN  object 0x13303c80 was not returned to mpool ucp_requests
[1711144335.961715] [node048:2443213:0]          mpool.c:43   UCX  WARN  object 0x14486b40 was not returned to mpool ucp_requests
[1711144335.961728] [node048:2443213:0]          mpool.c:43   UCX  WARN  object 0x14486ec0 was not returned to mpool ucp_requests
[1711144335.961731] [node048:2443213:0]          mpool.c:43   UCX  WARN  object 0x14487080 was not returned to mpool ucp_requests
[1711144335.988834] [node048:2443191:0]          mpool.c:43   UCX  WARN  object 0x1464c980 was not returned to mpool ucp_requests
[1711144335.988845] [node048:2443191:0]          mpool.c:43   UCX  WARN  object 0x1464cb40 was not returned to mpool ucp_requests
[1711144335.988849] [node048:2443191:0]          mpool.c:43   UCX  WARN  object 0x1464cd00 was not returned to mpool ucp_requests
[1711144335.988938] [node048:2443178:0]          mpool.c:43   UCX  WARN  object 0x13151a80 was not returned to mpool ucp_requests
[1711144335.988954] [node048:2443178:0]          mpool.c:43   UCX  WARN  object 0x13151c40 was not returned to mpool ucp_requests
[1711144335.988957] [node048:2443178:0]          mpool.c:43   UCX  WARN  object 0x13151e00 was not returned to mpool ucp_requests
[1711144335.988960] [node048:2443178:0]          mpool.c:43   UCX  WARN  object 0x13151fc0 was not returned to mpool ucp_requests
[1711144336.014982] [node048:2443174:0]          mpool.c:43   UCX  WARN  object 0x13959cc0 was not returned to mpool ucp_requests
[1711144336.015004] [node048:2443174:0]          mpool.c:43   UCX  WARN  object 0x13959e80 was not returned to mpool ucp_requests
[1711144336.015007] [node048:2443174:0]          mpool.c:43   UCX  WARN  object 0x1395a040 was not returned to mpool ucp_requests
[1711144336.015009] [node048:2443174:0]          mpool.c:43   UCX  WARN  object 0x1395a200 was not returned to mpool ucp_requests
[1711144336.022479] [node048:2443197:0]          mpool.c:43   UCX  WARN  object 0x135afa80 was not returned to mpool ucp_requests
[1711144336.022493] [node048:2443197:0]          mpool.c:43   UCX  WARN  object 0x135affc0 was not returned to mpool ucp_requests
[1711144336.022497] [node048:2443197:0]          mpool.c:43   UCX  WARN  object 0x135b0180 was not returned to mpool ucp_requests
[1711144336.022466] [node048:2443199:0]          mpool.c:43   UCX  WARN  object 0x136dcc80 was not returned to mpool ucp_requests
[1711144336.022484] [node048:2443199:0]          mpool.c:43   UCX  WARN  object 0x136dce40 was not returned to mpool ucp_requests
[1711144336.022490] [node048:2443199:0]          mpool.c:43   UCX  WARN  object 0x136dd1c0 was not returned to mpool ucp_requests
[1711144336.022487] [node048:2443186:0]          mpool.c:43   UCX  WARN  object 0x12e8abc0 was not returned to mpool ucp_requests
[1711144336.022501] [node048:2443186:0]          mpool.c:43   UCX  WARN  object 0x12e8ad80 was not returned to mpool ucp_requests
[1711144336.022505] [node048:2443186:0]          mpool.c:43   UCX  WARN  object 0x12e8af40 was not returned to mpool ucp_requests
[1711144336.022509] [node048:2443186:0]          mpool.c:43   UCX  WARN  object 0x12e8b100 was not returned to mpool ucp_requests
[1711144336.022513] [node048:2443186:0]          mpool.c:43   UCX  WARN  object 0x12e8b640 was not returned to mpool ucp_requests


-------------------------------------------------------------------------------
                          DFT DISPERSION CORRECTION                            
                                                                               
                              DFTD3 V3.1  Rev 1                                
                          USING Becke-Johnson damping                          
-------------------------------------------------------------------------------
The PBE0 functional is recognized
Active option DFTDOPT                   ...         4   

molecular C6(AA) [au] = 70473.764224 


            DFT-D V3
 parameters
 s6 scaling factor         :     1.0000 
 a1 scaling factor         :     0.4145 
 s8 scaling factor         :     1.2177 
 a2 scaling factor         :     4.8593 
 ad hoc parameters k1-k3   :    16.0000     1.3333    -4.0000 

 Edisp/kcal,au: -72.106667291792  -0.114909276402 
 E6   /kcal   : -46.471253812 
 E8   /kcal   : -25.635413480 
 % E8         :  35.552070901 

-------------------------   ----------------
Dispersion correction           -0.114909276
-------------------------   ----------------


-------------------------   --------------------
FINAL SINGLE POINT ENERGY     -1805.048359529327
-------------------------   --------------------


           ************************************************************
           *        Program running with 30 parallel MPI-processes    *
           *              working on a common directory               *
           ************************************************************
------------------------------------------------------------------------------
                         ORCA SCF GRADIENT CALCULATION
------------------------------------------------------------------------------

 ... reading COSX grid (gridx3)
Gradient of the Kohn-Sham DFT energy:
Kohn-Sham wavefunction type      ... RKS
Hartree-Fock exchange scaling    ...    0.250
Number of operators              ...    1
Number of atoms                  ...   82
Basis set dimensions             ... 1542
Integral neglect threshold       ... 2.5e-11
Integral primitive cutoff        ... 2.5e-12
SHARK Integral package           ... ON

Nuc. rep. gradient       (SHARK) ... done (  0.2 sec)
HCore & Overlap gradient (SHARK) ... done (  1.5 sec)
RI-J gradient            (SHARK) ... done (  6.5 sec)
COSX-gradient                    ... done ( 50.2 sec)
Exchange-correlation gradient    ... done
Dispersion correction            ... done

------------------
CARTESIAN GRADIENT
------------------

   1   O   :   -0.000016002    0.000012305    0.000018789
   2   O   :    0.000002667   -0.000000238    0.000024470
   3   N   :    0.000008320   -0.000027328   -0.000039417
   4   N   :   -0.000012813    0.000005856    0.000011919
   5   C   :   -0.000011860   -0.000016208    0.000018819
   6   C   :    0.000033964    0.000036322    0.000000130
   7   H   :   -0.000008136   -0.000007358    0.000013724
   8   C   :   -0.000009457   -0.000018052    0.000000191
   9   C   :   -0.000018827    0.000023422    0.000008371
  10   H   :    0.000006649   -0.000009585    0.000007960
  11   C   :   -0.000000884   -0.000004603    0.000011540
  12   H   :   -0.000005081    0.000002848    0.000002607
  13   C   :   -0.000001192   -0.000003525   -0.000000582
  14   H   :   -0.000007822    0.000000415    0.000006203
  15   C   :   -0.000007168    0.000000468    0.000008301
  16   H   :   -0.000005532    0.000003329    0.000005397
  17   C   :    0.000002386    0.000002500    0.000001893
  18   H   :   -0.000005145    0.000000318    0.000008658
  19   C   :    0.000002849    0.000003712    0.000060584
  20   C   :    0.000008231   -0.000001831    0.000008648
  21   H   :   -0.000007633    0.000004045    0.000007236
  22   H   :   -0.000002670    0.000001000    0.000012677
  23   H   :   -0.000002811   -0.000000154    0.000009176
  24   C   :   -0.000028118   -0.000006235    0.000003079
  25   H   :    0.000001483   -0.000001982   -0.000002736
  26   H   :   -0.000000633    0.000006606    0.000016486
  27   H   :    0.000011430   -0.000001485    0.000010325
  28   C   :    0.000014191    0.000018471   -0.000027355
  29   H   :   -0.000014312    0.000005639    0.000017727
  30   H   :    0.000005383   -0.000011154    0.000016003
  31   H   :    0.000015407    0.000007446    0.000018977
  32   C   :   -0.000003262   -0.000010051   -0.000007129
  33   C   :   -0.000007511   -0.000003567   -0.000005586
  34   C   :   -0.000001621    0.000010278    0.000010038
  35   H   :   -0.000000431    0.000001378   -0.000001228
  36   C   :   -0.000001306    0.000006323   -0.000002924
  37   H   :   -0.000000445    0.000003769   -0.000000059
  38   C   :    0.000000788    0.000005778    0.000009741
  39   H   :   -0.000005026    0.000003178    0.000000412
  40   C   :   -0.000008811    0.000008606    0.000001705
  41   H   :   -0.000000475    0.000002587    0.000001806
  42   C   :    0.000018829   -0.000010308    0.000013344
  43   C   :   -0.000015364    0.000010906    0.000012345
  44   H   :   -0.000001093    0.000002609    0.000005827
  45   H   :   -0.000001886    0.000005275    0.000003938
  46   H   :    0.000010954   -0.000006060   -0.000009798
  47   C   :    0.000007411    0.000007018   -0.000002011
  48   H   :   -0.000015224    0.000004466    0.000015983
  49   H   :    0.000002212    0.000004377    0.000005555
  50   H   :   -0.000000187    0.000002139    0.000007074
  51   C   :   -0.000002455    0.000005190    0.000007981
  52   H   :    0.000001643    0.000003524    0.000001047
  53   H   :    0.000000194    0.000002573    0.000004809
  54   H   :   -0.000002037    0.000002023    0.000005480
  55   C   :   -0.000019858   -0.000017743   -0.000042291
  56   C   :    0.000000217    0.000015835    0.000034242
  57   C   :    0.000007501   -0.000001439    0.000003368
  58   H   :   -0.000003632    0.000000509    0.000004556
  59   C   :   -0.000003535    0.000001732    0.000007667
  60   H   :   -0.000001635    0.000000614    0.000006169
  61   C   :   -0.000006813    0.000003035    0.000001878
  62   H   :    0.000002182    0.000003881    0.000007685
  63   C   :   -0.000016293   -0.000004210   -0.000001053
  64   H   :    0.000000080    0.000005277    0.000009092
  65   C   :    0.000008420   -0.000008099    0.000010540
  66   H   :   -0.000000488    0.000006729    0.000003719
  67   H   :   -0.000002610    0.000025061    0.000018285
  68   O   :    0.000016353    0.000012590    0.000028511
  69   C   :   -0.000048563   -0.000034367   -0.000035134
  70   C   :    0.000024356    0.000012211    0.000003324
  71   C   :   -0.000001572    0.000012207    0.000011609
  72   H   :    0.000000443    0.000002527    0.000005026
  73   C   :    0.000007279   -0.000004620    0.000001750
  74   H   :    0.000002775    0.000004199    0.000005360
  75   C   :    0.000019259    0.000007609    0.000014550
  76   H   :   -0.000000027    0.000002912    0.000006975
  77   C   :   -0.000002780    0.000009525   -0.000000239
  78   H   :   -0.000000381    0.000002450    0.000003920
  79   C   :    0.000001470    0.000001509    0.000013403
  80   H   :   -0.000003719    0.000004372    0.000002664
  81   O   :   -0.000000478    0.000038809    0.000006134
  82   H   :    0.000007905   -0.000024887    0.000009747

Difference to translation invariance:
           :   -0.0000923795    0.0001652043    0.0004796056

Difference to rotation invariance:
           :    0.0028321782   -0.0028446974    0.0030459049

Norm of the cartesian gradient     ...    0.0001953219
RMS gradient                       ...    0.0000124533
MAX gradient                       ...    0.0000605843

-------
TIMINGS
-------

Total SCF gradient time            ...       88.642 sec

One electron gradient       ....       1.484 sec  (  1.7%)
RI-J Coulomb gradient       ....       6.506 sec  (  7.3%)
COSX gradient               ....      50.199 sec  ( 56.6%)
XC gradient                 ....       8.493 sec  (  9.6%)
CPCM gradient               ....       2.943 sec  (  3.3%)
   A-Matrix (El+Nuc)        ....       0.892 sec  (  1.0%)
   Potential                ....       2.051 sec  (  2.3%)

Maximum memory used throughout the entire SCFGRAD-calculation: 360.2 MB

                            ***************************************
                            *     ORCA property calculations      *
                            ***************************************

                                    ---------------------
                                    Active property flags
                                    ---------------------
   (+) Dipole Moment


------------------------------------------------------------------------------
                       ORCA ELECTRIC PROPERTIES CALCULATION
------------------------------------------------------------------------------

Dipole Moment Calculation                       ... on
Quadrupole Moment Calculation                   ... off
Polarizability Calculation                      ... off
GBWName                                         ... ImineBzOH2Afreq.gbw
Electron density                                ... ImineBzOH2Afreq.scfp
The origin for moment calculation is the CENTER OF MASS  = ( 7.111726,  9.411951  5.677378)

-------------
DIPOLE MOMENT
-------------
                                X             Y             Z
Electronic contribution:     19.49843      -9.01176     -22.03082
Nuclear contribution   :    -19.77965       6.97871      24.02040
                        -----------------------------------------
Total Dipole Moment    :     -0.28122      -2.03305       1.98958
                        -----------------------------------------
Magnitude (a.u.)       :      2.85846
Magnitude (Debye)      :      7.26563


--------------------
Rotational spectrum 
--------------------
 
Rotational constants in cm-1:     0.003577     0.002391     0.001906 
Rotational constants in MHz :   107.223675    71.680252    57.135838 

 Dipole components along the rotational axes: 
x,y,z [a.u.] :     1.433869     0.319389     2.452102 
x,y,z [Debye]:     3.644604     0.811824     6.232748 

 

----------------------------------------------------------------------------
                           ORCA NUMERICAL FREQUENCIES
                              (30-process run)
----------------------------------------------------------------------------

Number of atoms                ... 82
Central differences            ... used
Number of displacements        ... 492
Numerical increment            ... 5.000e-03 bohr
IR-spectrum generation         ... on
Raman-spectrum generation      ... off
Surface Crossing Hessian       ... off

The output will be reduced. Please look at the following files:
SCF program output             ... >ImineBzOH2Afreq.lastscf
Integral program output        ... >ImineBzOH2Afreq.lastint
Gradient program output        ... >ImineBzOH2Afreq.lastgrad
Dipole moment program output   ... >ImineBzOH2Afreq.lastmom
AutoCI program output          ... >ImineBzOH2Afreq.lastautoci

	<< Calculating on displaced geometry  11 (of 492) >>
	<< Calculating on displaced geometry  14 (of 492) >>
	<< Calculating on displaced geometry  28 (of 492) >>
	<< Calculating on displaced geometry   8 (of 492) >>
	<< Calculating on displaced geometry  12 (of 492) >>
	<< Calculating on displaced geometry  20 (of 492) >>
	<< Calculating on displaced geometry  23 (of 492) >>
	<< Calculating on displaced geometry   7 (of 492) >>
	<< Calculating on displaced geometry   4 (of 492) >>
	<< Calculating on displaced geometry   2 (of 492) >>
	<< Calculating on displaced geometry  18 (of 492) >>
	<< Calculating on displaced geometry  17 (of 492) >>
	<< Calculating on displaced geometry  29 (of 492) >>
	<< Calculating on displaced geometry  30 (of 492) >>
	<< Calculating on displaced geometry  26 (of 492) >>
	<< Calculating on displaced geometry  13 (of 492) >>
	<< Calculating on displaced geometry   6 (of 492) >>
	<< Calculating on displaced geometry   1 (of 492) >>
	<< Calculating on displaced geometry  27 (of 492) >>
	<< Calculating on displaced geometry   3 (of 492) >>
	<< Calculating on displaced geometry   5 (of 492) >>
	<< Calculating on displaced geometry  10 (of 492) >>
	<< Calculating on displaced geometry  15 (of 492) >>
	<< Calculating on displaced geometry  22 (of 492) >>
	<< Calculating on displaced geometry  19 (of 492) >>
	<< Calculating on displaced geometry  16 (of 492) >>
	<< Calculating on displaced geometry  21 (of 492) >>
	<< Calculating on displaced geometry  24 (of 492) >>
	<< Calculating on displaced geometry   9 (of 492) >>
	<< Calculating on displaced geometry  25 (of 492) >>
	<< Calculating on displaced geometry  31 (of 492) >>
	<< Calculating on displaced geometry  32 (of 492) >>
	<< Calculating on displaced geometry  33 (of 492) >>
	<< Calculating on displaced geometry  34 (of 492) >>
	<< Calculating on displaced geometry  35 (of 492) >>
	<< Calculating on displaced geometry  36 (of 492) >>
	<< Calculating on displaced geometry  37 (of 492) >>
	<< Calculating on displaced geometry  38 (of 492) >>
	<< Calculating on displaced geometry  39 (of 492) >>
	<< Calculating on displaced geometry  40 (of 492) >>
	<< Calculating on displaced geometry  41 (of 492) >>
	<< Calculating on displaced geometry  42 (of 492) >>
	<< Calculating on displaced geometry  43 (of 492) >>
	<< Calculating on displaced geometry  44 (of 492) >>
	<< Calculating on displaced geometry  45 (of 492) >>
	<< Calculating on displaced geometry  46 (of 492) >>
	<< Calculating on displaced geometry  47 (of 492) >>
	<< Calculating on displaced geometry  48 (of 492) >>
	<< Calculating on displaced geometry  49 (of 492) >>
	<< Calculating on displaced geometry  50 (of 492) >>
	<< Calculating on displaced geometry  51 (of 492) >>
	<< Calculating on displaced geometry  53 (of 492) >>
	<< Calculating on displaced geometry  52 (of 492) >>
	<< Calculating on displaced geometry  54 (of 492) >>
	<< Calculating on displaced geometry  55 (of 492) >>
	<< Calculating on displaced geometry  56 (of 492) >>
	<< Calculating on displaced geometry  57 (of 492) >>
	<< Calculating on displaced geometry  58 (of 492) >>
	<< Calculating on displaced geometry  59 (of 492) >>
	<< Calculating on displaced geometry  60 (of 492) >>
	<< Calculating on displaced geometry  61 (of 492) >>
	<< Calculating on displaced geometry  62 (of 492) >>
	<< Calculating on displaced geometry  63 (of 492) >>
	<< Calculating on displaced geometry  64 (of 492) >>
	<< Calculating on displaced geometry  65 (of 492) >>
	<< Calculating on displaced geometry  66 (of 492) >>
	<< Calculating on displaced geometry  67 (of 492) >>
	<< Calculating on displaced geometry  68 (of 492) >>
	<< Calculating on displaced geometry  69 (of 492) >>
	<< Calculating on displaced geometry  70 (of 492) >>
	<< Calculating on displaced geometry  71 (of 492) >>
	<< Calculating on displaced geometry  72 (of 492) >>
	<< Calculating on displaced geometry  73 (of 492) >>
	<< Calculating on displaced geometry  74 (of 492) >>
	<< Calculating on displaced geometry  75 (of 492) >>
	<< Calculating on displaced geometry  76 (of 492) >>
	<< Calculating on displaced geometry  77 (of 492) >>
	<< Calculating on displaced geometry  78 (of 492) >>
	<< Calculating on displaced geometry  79 (of 492) >>
	<< Calculating on displaced geometry  80 (of 492) >>
	<< Calculating on displaced geometry  81 (of 492) >>
	<< Calculating on displaced geometry  82 (of 492) >>
	<< Calculating on displaced geometry  83 (of 492) >>
	<< Calculating on displaced geometry  85 (of 492) >>
	<< Calculating on displaced geometry  84 (of 492) >>
	<< Calculating on displaced geometry  86 (of 492) >>
	<< Calculating on displaced geometry  87 (of 492) >>
	<< Calculating on displaced geometry  88 (of 492) >>
	<< Calculating on displaced geometry  89 (of 492) >>
	<< Calculating on displaced geometry  90 (of 492) >>
	<< Calculating on displaced geometry  91 (of 492) >>
	<< Calculating on displaced geometry  92 (of 492) >>
	<< Calculating on displaced geometry  93 (of 492) >>
	<< Calculating on displaced geometry  94 (of 492) >>
	<< Calculating on displaced geometry  95 (of 492) >>
	<< Calculating on displaced geometry  96 (of 492) >>
	<< Calculating on displaced geometry  97 (of 492) >>
	<< Calculating on displaced geometry  98 (of 492) >>
	<< Calculating on displaced geometry  99 (of 492) >>
	<< Calculating on displaced geometry 100 (of 492) >>
	<< Calculating on displaced geometry 101 (of 492) >>
	<< Calculating on displaced geometry 102 (of 492) >>
	<< Calculating on displaced geometry 103 (of 492) >>
	<< Calculating on displaced geometry 104 (of 492) >>
	<< Calculating on displaced geometry 105 (of 492) >>
	<< Calculating on displaced geometry 106 (of 492) >>
	<< Calculating on displaced geometry 107 (of 492) >>
	<< Calculating on displaced geometry 108 (of 492) >>
	<< Calculating on displaced geometry 109 (of 492) >>
	<< Calculating on displaced geometry 110 (of 492) >>
	<< Calculating on displaced geometry 111 (of 492) >>
	<< Calculating on displaced geometry 112 (of 492) >>
	<< Calculating on displaced geometry 113 (of 492) >>
	<< Calculating on displaced geometry 114 (of 492) >>
	<< Calculating on displaced geometry 115 (of 492) >>
	<< Calculating on displaced geometry 116 (of 492) >>
	<< Calculating on displaced geometry 117 (of 492) >>
	<< Calculating on displaced geometry 118 (of 492) >>
	<< Calculating on displaced geometry 119 (of 492) >>
	<< Calculating on displaced geometry 120 (of 492) >>
	<< Calculating on displaced geometry 121 (of 492) >>
	<< Calculating on displaced geometry 122 (of 492) >>
	<< Calculating on displaced geometry 123 (of 492) >>
	<< Calculating on displaced geometry 124 (of 492) >>
	<< Calculating on displaced geometry 125 (of 492) >>
	<< Calculating on displaced geometry 126 (of 492) >>
	<< Calculating on displaced geometry 127 (of 492) >>
	<< Calculating on displaced geometry 129 (of 492) >>
	<< Calculating on displaced geometry 128 (of 492) >>
	<< Calculating on displaced geometry 130 (of 492) >>
	<< Calculating on displaced geometry 131 (of 492) >>
	<< Calculating on displaced geometry 132 (of 492) >>
	<< Calculating on displaced geometry 133 (of 492) >>
	<< Calculating on displaced geometry 134 (of 492) >>
	<< Calculating on displaced geometry 135 (of 492) >>
	<< Calculating on displaced geometry 136 (of 492) >>
	<< Calculating on displaced geometry 137 (of 492) >>
	<< Calculating on displaced geometry 138 (of 492) >>
	<< Calculating on displaced geometry 139 (of 492) >>
	<< Calculating on displaced geometry 140 (of 492) >>
	<< Calculating on displaced geometry 141 (of 492) >>
	<< Calculating on displaced geometry 142 (of 492) >>
	<< Calculating on displaced geometry 143 (of 492) >>
	<< Calculating on displaced geometry 144 (of 492) >>
	<< Calculating on displaced geometry 146 (of 492) >>
	<< Calculating on displaced geometry 145 (of 492) >>
	<< Calculating on displaced geometry 147 (of 492) >>
	<< Calculating on displaced geometry 148 (of 492) >>
	<< Calculating on displaced geometry 149 (of 492) >>
	<< Calculating on displaced geometry 150 (of 492) >>
	<< Calculating on displaced geometry 151 (of 492) >>
	<< Calculating on displaced geometry 152 (of 492) >>
	<< Calculating on displaced geometry 153 (of 492) >>
	<< Calculating on displaced geometry 154 (of 492) >>
	<< Calculating on displaced geometry 155 (of 492) >>
	<< Calculating on displaced geometry 156 (of 492) >>
	<< Calculating on displaced geometry 157 (of 492) >>
	<< Calculating on displaced geometry 158 (of 492) >>
	<< Calculating on displaced geometry 159 (of 492) >>
	<< Calculating on displaced geometry 160 (of 492) >>
	<< Calculating on displaced geometry 161 (of 492) >>
	<< Calculating on displaced geometry 162 (of 492) >>
	<< Calculating on displaced geometry 163 (of 492) >>
	<< Calculating on displaced geometry 164 (of 492) >>
	<< Calculating on displaced geometry 165 (of 492) >>
	<< Calculating on displaced geometry 166 (of 492) >>
	<< Calculating on displaced geometry 167 (of 492) >>
	<< Calculating on displaced geometry 168 (of 492) >>
	<< Calculating on displaced geometry 169 (of 492) >>
	<< Calculating on displaced geometry 170 (of 492) >>
	<< Calculating on displaced geometry 171 (of 492) >>
	<< Calculating on displaced geometry 172 (of 492) >>
	<< Calculating on displaced geometry 173 (of 492) >>
	<< Calculating on displaced geometry 174 (of 492) >>
	<< Calculating on displaced geometry 175 (of 492) >>
	<< Calculating on displaced geometry 177 (of 492) >>
	<< Calculating on displaced geometry 176 (of 492) >>
	<< Calculating on displaced geometry 178 (of 492) >>
	<< Calculating on displaced geometry 179 (of 492) >>
	<< Calculating on displaced geometry 180 (of 492) >>
	<< Calculating on displaced geometry 181 (of 492) >>
	<< Calculating on displaced geometry 182 (of 492) >>
	<< Calculating on displaced geometry 183 (of 492) >>
	<< Calculating on displaced geometry 184 (of 492) >>
	<< Calculating on displaced geometry 185 (of 492) >>
	<< Calculating on displaced geometry 186 (of 492) >>
	<< Calculating on displaced geometry 187 (of 492) >>
	<< Calculating on displaced geometry 188 (of 492) >>
	<< Calculating on displaced geometry 189 (of 492) >>
	<< Calculating on displaced geometry 190 (of 492) >>
	<< Calculating on displaced geometry 191 (of 492) >>
	<< Calculating on displaced geometry 192 (of 492) >>
	<< Calculating on displaced geometry 193 (of 492) >>
	<< Calculating on displaced geometry 194 (of 492) >>
	<< Calculating on displaced geometry 195 (of 492) >>
	<< Calculating on displaced geometry 196 (of 492) >>
	<< Calculating on displaced geometry 197 (of 492) >>
	<< Calculating on displaced geometry 198 (of 492) >>
	<< Calculating on displaced geometry 199 (of 492) >>
	<< Calculating on displaced geometry 200 (of 492) >>
	<< Calculating on displaced geometry 201 (of 492) >>
	<< Calculating on displaced geometry 202 (of 492) >>
	<< Calculating on displaced geometry 203 (of 492) >>
	<< Calculating on displaced geometry 204 (of 492) >>
	<< Calculating on displaced geometry 205 (of 492) >>
	<< Calculating on displaced geometry 206 (of 492) >>
	<< Calculating on displaced geometry 207 (of 492) >>
	<< Calculating on displaced geometry 208 (of 492) >>
	<< Calculating on displaced geometry 209 (of 492) >>
	<< Calculating on displaced geometry 210 (of 492) >>
	<< Calculating on displaced geometry 211 (of 492) >>
	<< Calculating on displaced geometry 212 (of 492) >>
	<< Calculating on displaced geometry 213 (of 492) >>
	<< Calculating on displaced geometry 214 (of 492) >>
	<< Calculating on displaced geometry 215 (of 492) >>
	<< Calculating on displaced geometry 216 (of 492) >>
	<< Calculating on displaced geometry 217 (of 492) >>
	<< Calculating on displaced geometry 218 (of 492) >>
	<< Calculating on displaced geometry 219 (of 492) >>
	<< Calculating on displaced geometry 220 (of 492) >>
	<< Calculating on displaced geometry 221 (of 492) >>
	<< Calculating on displaced geometry 222 (of 492) >>
	<< Calculating on displaced geometry 223 (of 492) >>
	<< Calculating on displaced geometry 224 (of 492) >>
	<< Calculating on displaced geometry 225 (of 492) >>
	<< Calculating on displaced geometry 226 (of 492) >>
	<< Calculating on displaced geometry 227 (of 492) >>
	<< Calculating on displaced geometry 228 (of 492) >>
	<< Calculating on displaced geometry 229 (of 492) >>
	<< Calculating on displaced geometry 230 (of 492) >>
	<< Calculating on displaced geometry 231 (of 492) >>
	<< Calculating on displaced geometry 232 (of 492) >>
	<< Calculating on displaced geometry 233 (of 492) >>
	<< Calculating on displaced geometry 234 (of 492) >>
	<< Calculating on displaced geometry 236 (of 492) >>
	<< Calculating on displaced geometry 235 (of 492) >>
	<< Calculating on displaced geometry 237 (of 492) >>
	<< Calculating on displaced geometry 238 (of 492) >>
	<< Calculating on displaced geometry 239 (of 492) >>
	<< Calculating on displaced geometry 240 (of 492) >>
	<< Calculating on displaced geometry 241 (of 492) >>
	<< Calculating on displaced geometry 242 (of 492) >>
	<< Calculating on displaced geometry 243 (of 492) >>
	<< Calculating on displaced geometry 244 (of 492) >>
	<< Calculating on displaced geometry 245 (of 492) >>
	<< Calculating on displaced geometry 246 (of 492) >>
	<< Calculating on displaced geometry 247 (of 492) >>
	<< Calculating on displaced geometry 248 (of 492) >>
	<< Calculating on displaced geometry 249 (of 492) >>
	<< Calculating on displaced geometry 250 (of 492) >>
	<< Calculating on displaced geometry 251 (of 492) >>
	<< Calculating on displaced geometry 252 (of 492) >>
	<< Calculating on displaced geometry 253 (of 492) >>
	<< Calculating on displaced geometry 254 (of 492) >>
	<< Calculating on displaced geometry 255 (of 492) >>
	<< Calculating on displaced geometry 256 (of 492) >>
	<< Calculating on displaced geometry 257 (of 492) >>
	<< Calculating on displaced geometry 258 (of 492) >>
	<< Calculating on displaced geometry 259 (of 492) >>
	<< Calculating on displaced geometry 260 (of 492) >>
	<< Calculating on displaced geometry 261 (of 492) >>
	<< Calculating on displaced geometry 262 (of 492) >>
	<< Calculating on displaced geometry 263 (of 492) >>
	<< Calculating on displaced geometry 264 (of 492) >>
	<< Calculating on displaced geometry 265 (of 492) >>
	<< Calculating on displaced geometry 266 (of 492) >>
	<< Calculating on displaced geometry 267 (of 492) >>
	<< Calculating on displaced geometry 268 (of 492) >>
	<< Calculating on displaced geometry 269 (of 492) >>
	<< Calculating on displaced geometry 270 (of 492) >>
	<< Calculating on displaced geometry 271 (of 492) >>
	<< Calculating on displaced geometry 272 (of 492) >>
	<< Calculating on displaced geometry 273 (of 492) >>
	<< Calculating on displaced geometry 274 (of 492) >>
	<< Calculating on displaced geometry 275 (of 492) >>
	<< Calculating on displaced geometry 276 (of 492) >>
	<< Calculating on displaced geometry 277 (of 492) >>
	<< Calculating on displaced geometry 278 (of 492) >>
	<< Calculating on displaced geometry 279 (of 492) >>
	<< Calculating on displaced geometry 280 (of 492) >>
	<< Calculating on displaced geometry 281 (of 492) >>
	<< Calculating on displaced geometry 282 (of 492) >>
	<< Calculating on displaced geometry 283 (of 492) >>
	<< Calculating on displaced geometry 284 (of 492) >>
	<< Calculating on displaced geometry 285 (of 492) >>
	<< Calculating on displaced geometry 286 (of 492) >>
	<< Calculating on displaced geometry 287 (of 492) >>
	<< Calculating on displaced geometry 288 (of 492) >>
	<< Calculating on displaced geometry 289 (of 492) >>
	<< Calculating on displaced geometry 290 (of 492) >>
	<< Calculating on displaced geometry 291 (of 492) >>
	<< Calculating on displaced geometry 292 (of 492) >>
	<< Calculating on displaced geometry 293 (of 492) >>
	<< Calculating on displaced geometry 294 (of 492) >>
	<< Calculating on displaced geometry 295 (of 492) >>
	<< Calculating on displaced geometry 296 (of 492) >>
	<< Calculating on displaced geometry 297 (of 492) >>
	<< Calculating on displaced geometry 298 (of 492) >>
	<< Calculating on displaced geometry 299 (of 492) >>
	<< Calculating on displaced geometry 300 (of 492) >>
	<< Calculating on displaced geometry 301 (of 492) >>
	<< Calculating on displaced geometry 302 (of 492) >>
	<< Calculating on displaced geometry 303 (of 492) >>
	<< Calculating on displaced geometry 304 (of 492) >>
	<< Calculating on displaced geometry 305 (of 492) >>
	<< Calculating on displaced geometry 306 (of 492) >>
	<< Calculating on displaced geometry 307 (of 492) >>
	<< Calculating on displaced geometry 308 (of 492) >>
	<< Calculating on displaced geometry 309 (of 492) >>
	<< Calculating on displaced geometry 310 (of 492) >>
	<< Calculating on displaced geometry 311 (of 492) >>
	<< Calculating on displaced geometry 312 (of 492) >>
	<< Calculating on displaced geometry 313 (of 492) >>
	<< Calculating on displaced geometry 314 (of 492) >>
	<< Calculating on displaced geometry 315 (of 492) >>
	<< Calculating on displaced geometry 316 (of 492) >>
	<< Calculating on displaced geometry 317 (of 492) >>
	<< Calculating on displaced geometry 318 (of 492) >>
	<< Calculating on displaced geometry 319 (of 492) >>
	<< Calculating on displaced geometry 320 (of 492) >>
	<< Calculating on displaced geometry 321 (of 492) >>
	<< Calculating on displaced geometry 322 (of 492) >>
	<< Calculating on displaced geometry 323 (of 492) >>
	<< Calculating on displaced geometry 324 (of 492) >>
	<< Calculating on displaced geometry 325 (of 492) >>
	<< Calculating on displaced geometry 326 (of 492) >>
	<< Calculating on displaced geometry 327 (of 492) >>
	<< Calculating on displaced geometry 328 (of 492) >>
	<< Calculating on displaced geometry 329 (of 492) >>
	<< Calculating on displaced geometry 330 (of 492) >>
	<< Calculating on displaced geometry 331 (of 492) >>
	<< Calculating on displaced geometry 332 (of 492) >>
	<< Calculating on displaced geometry 333 (of 492) >>
	<< Calculating on displaced geometry 334 (of 492) >>
	<< Calculating on displaced geometry 335 (of 492) >>
	<< Calculating on displaced geometry 336 (of 492) >>
	<< Calculating on displaced geometry 337 (of 492) >>
	<< Calculating on displaced geometry 338 (of 492) >>
	<< Calculating on displaced geometry 339 (of 492) >>
	<< Calculating on displaced geometry 340 (of 492) >>
	<< Calculating on displaced geometry 341 (of 492) >>
	<< Calculating on displaced geometry 342 (of 492) >>
	<< Calculating on displaced geometry 343 (of 492) >>
	<< Calculating on displaced geometry 344 (of 492) >>
	<< Calculating on displaced geometry 345 (of 492) >>
	<< Calculating on displaced geometry 346 (of 492) >>
	<< Calculating on displaced geometry 347 (of 492) >>
	<< Calculating on displaced geometry 348 (of 492) >>
	<< Calculating on displaced geometry 349 (of 492) >>
	<< Calculating on displaced geometry 350 (of 492) >>
	<< Calculating on displaced geometry 351 (of 492) >>
	<< Calculating on displaced geometry 352 (of 492) >>
	<< Calculating on displaced geometry 353 (of 492) >>
	<< Calculating on displaced geometry 354 (of 492) >>
	<< Calculating on displaced geometry 355 (of 492) >>
	<< Calculating on displaced geometry 356 (of 492) >>
	<< Calculating on displaced geometry 357 (of 492) >>
	<< Calculating on displaced geometry 358 (of 492) >>
	<< Calculating on displaced geometry 359 (of 492) >>
	<< Calculating on displaced geometry 360 (of 492) >>
	<< Calculating on displaced geometry 361 (of 492) >>
	<< Calculating on displaced geometry 362 (of 492) >>
	<< Calculating on displaced geometry 363 (of 492) >>
	<< Calculating on displaced geometry 364 (of 492) >>
	<< Calculating on displaced geometry 365 (of 492) >>
	<< Calculating on displaced geometry 366 (of 492) >>
	<< Calculating on displaced geometry 367 (of 492) >>
	<< Calculating on displaced geometry 368 (of 492) >>
	<< Calculating on displaced geometry 369 (of 492) >>
	<< Calculating on displaced geometry 370 (of 492) >>
	<< Calculating on displaced geometry 371 (of 492) >>
	<< Calculating on displaced geometry 372 (of 492) >>
	<< Calculating on displaced geometry 373 (of 492) >>
	<< Calculating on displaced geometry 374 (of 492) >>
	<< Calculating on displaced geometry 375 (of 492) >>
	<< Calculating on displaced geometry 376 (of 492) >>
	<< Calculating on displaced geometry 377 (of 492) >>
	<< Calculating on displaced geometry 378 (of 492) >>
	<< Calculating on displaced geometry 379 (of 492) >>
	<< Calculating on displaced geometry 380 (of 492) >>
	<< Calculating on displaced geometry 381 (of 492) >>
	<< Calculating on displaced geometry 382 (of 492) >>
	<< Calculating on displaced geometry 383 (of 492) >>
	<< Calculating on displaced geometry 384 (of 492) >>
	<< Calculating on displaced geometry 385 (of 492) >>
	<< Calculating on displaced geometry 386 (of 492) >>
	<< Calculating on displaced geometry 387 (of 492) >>
	<< Calculating on displaced geometry 388 (of 492) >>
	<< Calculating on displaced geometry 389 (of 492) >>
	<< Calculating on displaced geometry 390 (of 492) >>
	<< Calculating on displaced geometry 391 (of 492) >>
	<< Calculating on displaced geometry 392 (of 492) >>
	<< Calculating on displaced geometry 393 (of 492) >>
	<< Calculating on displaced geometry 394 (of 492) >>
	<< Calculating on displaced geometry 395 (of 492) >>
	<< Calculating on displaced geometry 396 (of 492) >>
	<< Calculating on displaced geometry 397 (of 492) >>
	<< Calculating on displaced geometry 398 (of 492) >>
	<< Calculating on displaced geometry 399 (of 492) >>
	<< Calculating on displaced geometry 400 (of 492) >>
	<< Calculating on displaced geometry 401 (of 492) >>
	<< Calculating on displaced geometry 402 (of 492) >>
	<< Calculating on displaced geometry 403 (of 492) >>
	<< Calculating on displaced geometry 404 (of 492) >>
	<< Calculating on displaced geometry 405 (of 492) >>
	<< Calculating on displaced geometry 406 (of 492) >>
	<< Calculating on displaced geometry 407 (of 492) >>
	<< Calculating on displaced geometry 408 (of 492) >>
	<< Calculating on displaced geometry 409 (of 492) >>
	<< Calculating on displaced geometry 410 (of 492) >>
	<< Calculating on displaced geometry 411 (of 492) >>
	<< Calculating on displaced geometry 412 (of 492) >>
	<< Calculating on displaced geometry 413 (of 492) >>
	<< Calculating on displaced geometry 414 (of 492) >>
	<< Calculating on displaced geometry 415 (of 492) >>
	<< Calculating on displaced geometry 416 (of 492) >>
	<< Calculating on displaced geometry 417 (of 492) >>
	<< Calculating on displaced geometry 418 (of 492) >>
	<< Calculating on displaced geometry 419 (of 492) >>
	<< Calculating on displaced geometry 420 (of 492) >>
	<< Calculating on displaced geometry 421 (of 492) >>
	<< Calculating on displaced geometry 422 (of 492) >>
	<< Calculating on displaced geometry 423 (of 492) >>
	<< Calculating on displaced geometry 424 (of 492) >>
	<< Calculating on displaced geometry 425 (of 492) >>
	<< Calculating on displaced geometry 426 (of 492) >>
	<< Calculating on displaced geometry 427 (of 492) >>
	<< Calculating on displaced geometry 428 (of 492) >>
	<< Calculating on displaced geometry 429 (of 492) >>
	<< Calculating on displaced geometry 430 (of 492) >>
	<< Calculating on displaced geometry 431 (of 492) >>
	<< Calculating on displaced geometry 432 (of 492) >>
	<< Calculating on displaced geometry 433 (of 492) >>
	<< Calculating on displaced geometry 434 (of 492) >>
	<< Calculating on displaced geometry 435 (of 492) >>
	<< Calculating on displaced geometry 436 (of 492) >>
	<< Calculating on displaced geometry 437 (of 492) >>
	<< Calculating on displaced geometry 438 (of 492) >>
	<< Calculating on displaced geometry 439 (of 492) >>
	<< Calculating on displaced geometry 440 (of 492) >>
	<< Calculating on displaced geometry 441 (of 492) >>
	<< Calculating on displaced geometry 442 (of 492) >>
	<< Calculating on displaced geometry 443 (of 492) >>
	<< Calculating on displaced geometry 444 (of 492) >>
	<< Calculating on displaced geometry 445 (of 492) >>
	<< Calculating on displaced geometry 446 (of 492) >>
	<< Calculating on displaced geometry 448 (of 492) >>
	<< Calculating on displaced geometry 447 (of 492) >>
	<< Calculating on displaced geometry 449 (of 492) >>
	<< Calculating on displaced geometry 450 (of 492) >>
	<< Calculating on displaced geometry 451 (of 492) >>
	<< Calculating on displaced geometry 452 (of 492) >>
	<< Calculating on displaced geometry 453 (of 492) >>
	<< Calculating on displaced geometry 454 (of 492) >>
	<< Calculating on displaced geometry 455 (of 492) >>
	<< Calculating on displaced geometry 456 (of 492) >>
	<< Calculating on displaced geometry 457 (of 492) >>
	<< Calculating on displaced geometry 458 (of 492) >>
	<< Calculating on displaced geometry 459 (of 492) >>
	<< Calculating on displaced geometry 460 (of 492) >>
	<< Calculating on displaced geometry 461 (of 492) >>
	<< Calculating on displaced geometry 462 (of 492) >>
	<< Calculating on displaced geometry 463 (of 492) >>
	<< Calculating on displaced geometry 464 (of 492) >>
	<< Calculating on displaced geometry 465 (of 492) >>
	<< Calculating on displaced geometry 466 (of 492) >>
	<< Calculating on displaced geometry 467 (of 492) >>
	<< Calculating on displaced geometry 468 (of 492) >>
	<< Calculating on displaced geometry 469 (of 492) >>
	<< Calculating on displaced geometry 470 (of 492) >>
	<< Calculating on displaced geometry 471 (of 492) >>
	<< Calculating on displaced geometry 472 (of 492) >>
	<< Calculating on displaced geometry 473 (of 492) >>
	<< Calculating on displaced geometry 474 (of 492) >>
	<< Calculating on displaced geometry 475 (of 492) >>
	<< Calculating on displaced geometry 476 (of 492) >>
	<< Calculating on displaced geometry 477 (of 492) >>
	<< Calculating on displaced geometry 478 (of 492) >>
	<< Calculating on displaced geometry 479 (of 492) >>
	<< Calculating on displaced geometry 480 (of 492) >>
	<< Calculating on displaced geometry 481 (of 492) >>
	<< Calculating on displaced geometry 482 (of 492) >>
	<< Calculating on displaced geometry 483 (of 492) >>
	<< Calculating on displaced geometry 484 (of 492) >>
	<< Calculating on displaced geometry 485 (of 492) >>
	<< Calculating on displaced geometry 486 (of 492) >>
	<< Calculating on displaced geometry 487 (of 492) >>
	<< Calculating on displaced geometry 488 (of 492) >>
	<< Calculating on displaced geometry 489 (of 492) >>
	<< Calculating on displaced geometry 490 (of 492) >>
	<< Calculating on displaced geometry 491 (of 492) >>
	<< Calculating on displaced geometry 492 (of 492) >>

-----------------------
VIBRATIONAL FREQUENCIES
-----------------------

Scaling factor for frequencies =  1.000000000 (already applied!)

   0:         0.00 cm**-1
   1:         0.00 cm**-1
   2:         0.00 cm**-1
   3:         0.00 cm**-1
   4:         0.00 cm**-1
   5:         0.00 cm**-1
   6:         2.22 cm**-1
   7:         4.94 cm**-1
   8:        20.30 cm**-1
   9:        26.94 cm**-1
  10:        34.35 cm**-1
  11:        36.07 cm**-1
  12:        39.19 cm**-1
  13:        46.37 cm**-1
  14:        52.81 cm**-1
  15:        56.45 cm**-1
  16:        65.96 cm**-1
  17:        72.34 cm**-1
  18:        75.82 cm**-1
  19:        82.44 cm**-1
  20:        86.66 cm**-1
  21:        97.73 cm**-1
  22:       103.05 cm**-1
  23:       108.94 cm**-1
  24:       113.03 cm**-1
  25:       120.01 cm**-1
  26:       127.64 cm**-1
  27:       146.05 cm**-1
  28:       172.56 cm**-1
  29:       178.83 cm**-1
  30:       184.62 cm**-1
  31:       193.14 cm**-1
  32:       202.94 cm**-1
  33:       213.22 cm**-1
  34:       222.66 cm**-1
  35:       236.80 cm**-1
  36:       246.84 cm**-1
  37:       252.86 cm**-1
  38:       255.66 cm**-1
  39:       273.53 cm**-1
  40:       287.13 cm**-1
  41:       289.35 cm**-1
  42:       300.32 cm**-1
  43:       323.40 cm**-1
  44:       327.78 cm**-1
  45:       349.92 cm**-1
  46:       359.13 cm**-1
  47:       364.92 cm**-1
  48:       372.84 cm**-1
  49:       374.43 cm**-1
  50:       393.45 cm**-1
  51:       401.09 cm**-1
  52:       411.89 cm**-1
  53:       413.80 cm**-1
  54:       414.73 cm**-1
  55:       422.02 cm**-1
  56:       424.00 cm**-1
  57:       434.61 cm**-1
  58:       448.33 cm**-1
  59:       450.09 cm**-1
  60:       451.81 cm**-1
  61:       488.56 cm**-1
  62:       500.53 cm**-1
  63:       510.36 cm**-1
  64:       516.58 cm**-1
  65:       519.42 cm**-1
  66:       544.91 cm**-1
  67:       562.88 cm**-1
  68:       585.13 cm**-1
  69:       605.23 cm**-1
  70:       626.15 cm**-1
  71:       626.61 cm**-1
  72:       629.63 cm**-1
  73:       649.96 cm**-1
  74:       662.95 cm**-1
  75:       670.55 cm**-1
  76:       682.77 cm**-1
  77:       702.43 cm**-1
  78:       705.81 cm**-1
  79:       706.85 cm**-1
  80:       720.57 cm**-1
  81:       722.20 cm**-1
  82:       727.95 cm**-1
  83:       736.24 cm**-1
  84:       749.54 cm**-1
  85:       768.10 cm**-1
  86:       775.13 cm**-1
  87:       784.49 cm**-1
  88:       804.19 cm**-1
  89:       819.98 cm**-1
  90:       827.03 cm**-1
  91:       839.16 cm**-1
  92:       851.80 cm**-1
  93:       865.69 cm**-1
  94:       868.37 cm**-1
  95:       869.17 cm**-1
  96:       869.55 cm**-1
  97:       876.82 cm**-1
  98:       883.17 cm**-1
  99:       891.32 cm**-1
 100:       908.51 cm**-1
 101:       937.88 cm**-1
 102:       941.19 cm**-1
 103:       943.16 cm**-1
 104:       947.09 cm**-1
 105:       956.03 cm**-1
 106:       958.86 cm**-1
 107:       962.27 cm**-1
 108:       966.11 cm**-1
 109:       970.32 cm**-1
 110:       971.37 cm**-1
 111:       990.59 cm**-1
 112:       996.28 cm**-1
 113:       998.46 cm**-1
 114:      1002.93 cm**-1
 115:      1005.28 cm**-1
 116:      1006.84 cm**-1
 117:      1014.66 cm**-1
 118:      1023.43 cm**-1
 119:      1023.68 cm**-1
 120:      1024.43 cm**-1
 121:      1024.64 cm**-1
 122:      1025.03 cm**-1
 123:      1041.29 cm**-1
 124:      1044.14 cm**-1
 125:      1049.14 cm**-1
 126:      1051.97 cm**-1
 127:      1054.44 cm**-1
 128:      1056.39 cm**-1
 129:      1059.45 cm**-1
 130:      1080.37 cm**-1
 131:      1095.32 cm**-1
 132:      1104.12 cm**-1
 133:      1104.97 cm**-1
 134:      1111.21 cm**-1
 135:      1116.49 cm**-1
 136:      1129.75 cm**-1
 137:      1137.34 cm**-1
 138:      1153.41 cm**-1
 139:      1165.88 cm**-1
 140:      1169.77 cm**-1
 141:      1170.24 cm**-1
 142:      1170.80 cm**-1
 143:      1186.30 cm**-1
 144:      1188.49 cm**-1
 145:      1190.30 cm**-1
 146:      1196.70 cm**-1
 147:      1228.52 cm**-1
 148:      1230.84 cm**-1
 149:      1233.60 cm**-1
 150:      1239.97 cm**-1
 151:      1254.05 cm**-1
 152:      1262.04 cm**-1
 153:      1270.83 cm**-1
 154:      1286.27 cm**-1
 155:      1296.88 cm**-1
 156:      1299.90 cm**-1
 157:      1313.07 cm**-1
 158:      1334.30 cm**-1
 159:      1336.67 cm**-1
 160:      1338.69 cm**-1
 161:      1343.59 cm**-1
 162:      1362.89 cm**-1
 163:      1369.34 cm**-1
 164:      1374.89 cm**-1
 165:      1376.86 cm**-1
 166:      1376.96 cm**-1
 167:      1385.06 cm**-1
 168:      1387.14 cm**-1
 169:      1389.64 cm**-1
 170:      1395.99 cm**-1
 171:      1402.68 cm**-1
 172:      1414.88 cm**-1
 173:      1451.28 cm**-1
 174:      1451.61 cm**-1
 175:      1459.69 cm**-1
 176:      1461.82 cm**-1
 177:      1462.70 cm**-1
 178:      1465.51 cm**-1
 179:      1469.31 cm**-1
 180:      1471.78 cm**-1
 181:      1477.76 cm**-1
 182:      1478.78 cm**-1
 183:      1484.11 cm**-1
 184:      1486.34 cm**-1
 185:      1486.43 cm**-1
 186:      1487.18 cm**-1
 187:      1487.80 cm**-1
 188:      1492.41 cm**-1
 189:      1502.28 cm**-1
 190:      1521.02 cm**-1
 191:      1530.04 cm**-1
 192:      1532.37 cm**-1
 193:      1537.07 cm**-1
 194:      1548.49 cm**-1
 195:      1641.10 cm**-1
 196:      1645.46 cm**-1
 197:      1646.27 cm**-1
 198:      1652.02 cm**-1
 199:      1663.61 cm**-1
 200:      1665.26 cm**-1
 201:      1667.77 cm**-1
 202:      1670.07 cm**-1
 203:      1718.78 cm**-1
 204:      1746.44 cm**-1
 205:      1812.53 cm**-1
 206:      3004.87 cm**-1
 207:      3046.82 cm**-1
 208:      3047.03 cm**-1
 209:      3051.04 cm**-1
 210:      3052.59 cm**-1
 211:      3056.02 cm**-1
 212:      3059.94 cm**-1
 213:      3113.56 cm**-1
 214:      3118.47 cm**-1
 215:      3120.16 cm**-1
 216:      3125.96 cm**-1
 217:      3126.99 cm**-1
 218:      3127.76 cm**-1
 219:      3127.96 cm**-1
 220:      3130.17 cm**-1
 221:      3135.69 cm**-1
 222:      3136.32 cm**-1
 223:      3146.45 cm**-1
 224:      3152.37 cm**-1
 225:      3155.67 cm**-1
 226:      3188.52 cm**-1
 227:      3192.98 cm**-1
 228:      3194.87 cm**-1
 229:      3196.25 cm**-1
 230:      3197.70 cm**-1
 231:      3201.97 cm**-1
 232:      3205.36 cm**-1
 233:      3207.03 cm**-1
 234:      3207.48 cm**-1
 235:      3211.78 cm**-1
 236:      3212.33 cm**-1
 237:      3214.44 cm**-1
 238:      3221.16 cm**-1
 239:      3221.94 cm**-1
 240:      3226.83 cm**-1
 241:      3227.86 cm**-1
 242:      3228.61 cm**-1
 243:      3229.03 cm**-1
 244:      3240.02 cm**-1
 245:      3600.51 cm**-1


------------
NORMAL MODES
------------

These modes are the cartesian displacements weighted by the diagonal matrix
M(i,i)=1/sqrt(m[i]) where m[i] is the mass of the displaced atom
Thus, these vectors are normalized but *not* orthogonal

                  0          1          2          3          4          5    
      0       0.000000   0.000000   0.000000   0.000000   0.000000   0.000000
      1       0.000000   0.000000   0.000000   0.000000   0.000000   0.000000
      2       0.000000   0.000000   0.000000   0.000000   0.000000   0.000000
      3       0.000000   0.000000   0.000000   0.000000   0.000000   0.000000
      4       0.000000   0.000000   0.000000   0.000000   0.000000   0.000000
      5       0.000000   0.000000   0.000000   0.000000   0.000000   0.000000
      6       0.000000   0.000000   0.000000   0.000000   0.000000   0.000000
      7       0.000000   0.000000   0.000000   0.000000   0.000000   0.000000
      8       0.000000   0.000000   0.000000   0.000000   0.000000   0.000000
      9       0.000000   0.000000   0.000000   0.000000   0.000000   0.000000
     10       0.000000   0.000000   0.000000   0.000000   0.000000   0.000000
     11       0.000000   0.000000   0.000000   0.000000   0.000000   0.000000
     12       0.000000   0.000000   0.000000   0.000000   0.000000   0.000000
     13       0.000000   0.000000   0.000000   0.000000   0.000000   0.000000
     14       0.000000   0.000000   0.000000   0.000000   0.000000   0.000000
     15       0.000000   0.000000   0.000000   0.000000   0.000000   0.000000
     16       0.000000   0.000000   0.000000   0.000000   0.000000   0.000000
     17       0.000000   0.000000   0.000000   0.000000   0.000000   0.000000
     18       0.000000   0.000000   0.000000   0.000000   0.000000   0.000000
     19       0.000000   0.000000   0.000000   0.000000   0.000000   0.000000
     20       0.000000   0.000000   0.000000   0.000000   0.000000   0.000000
     21       0.000000   0.000000   0.000000   0.000000   0.000000   0.000000
     22       0.000000   0.000000   0.000000   0.000000   0.000000   0.000000
     23       0.000000   0.000000   0.000000   0.000000   0.000000   0.000000
     24       0.000000   0.000000   0.000000   0.000000   0.000000   0.000000
     25       0.000000   0.000000   0.000000   0.000000   0.000000   0.000000
     26       0.000000   0.000000   0.000000   0.000000   0.000000   0.000000
     27       0.000000   0.000000   0.000000   0.000000   0.000000   0.000000
     28       0.000000   0.000000   0.000000   0.000000   0.000000   0.000000
     29       0.000000   0.000000   0.000000   0.000000   0.000000   0.000000
     30       0.000000   0.000000   0.000000   0.000000   0.000000   0.000000
     31       0.000000   0.000000   0.000000   0.000000   0.000000   0.000000
     32       0.000000   0.000000   0.000000   0.000000   0.000000   0.000000
     33       0.000000   0.000000   0.000000   0.000000   0.000000   0.000000
     34       0.000000   0.000000   0.000000   0.000000   0.000000   0.000000
     35       0.000000   0.000000   0.000000   0.000000   0.000000   0.000000
     36       0.000000   0.000000   0.000000   0.000000   0.000000   0.000000
     37       0.000000   0.000000   0.000000   0.000000   0.000000   0.000000
     38       0.000000   0.000000   0.000000   0.000000   0.000000   0.000000
     39       0.000000   0.000000   0.000000   0.000000   0.000000   0.000000
     40       0.000000   0.000000   0.000000   0.000000   0.000000   0.000000
     41       0.000000   0.000000   0.000000   0.000000   0.000000   0.000000
     42       0.000000   0.000000   0.000000   0.000000   0.000000   0.000000
     43       0.000000   0.000000   0.000000   0.000000   0.000000   0.000000
     44       0.000000   0.000000   0.000000   0.000000   0.000000   0.000000
     45       0.000000   0.000000   0.000000   0.000000   0.000000   0.000000
     46       0.000000   0.000000   0.000000   0.000000   0.000000   0.000000
     47       0.000000   0.000000   0.000000   0.000000   0.000000   0.000000
     48       0.000000   0.000000   0.000000   0.000000   0.000000   0.000000
     49       0.000000   0.000000   0.000000   0.000000   0.000000   0.000000
     50       0.000000   0.000000   0.000000   0.000000   0.000000   0.000000
     51       0.000000   0.000000   0.000000   0.000000   0.000000   0.000000
     52       0.000000   0.000000   0.000000   0.000000   0.000000   0.000000
     53       0.000000   0.000000   0.000000   0.000000   0.000000   0.000000
     54       0.000000   0.000000   0.000000   0.000000   0.000000   0.000000
     55       0.000000   0.000000   0.000000   0.000000   0.000000   0.000000
     56       0.000000   0.000000   0.000000   0.000000   0.000000   0.000000
     57       0.000000   0.000000   0.000000   0.000000   0.000000   0.000000
     58       0.000000   0.000000   0.000000   0.000000   0.000000   0.000000
     59       0.000000   0.000000   0.000000   0.000000   0.000000   0.000000
     60       0.000000   0.000000   0.000000   0.000000   0.000000   0.000000
     61       0.000000   0.000000   0.000000   0.000000   0.000000   0.000000
     62       0.000000   0.000000   0.000000   0.000000   0.000000   0.000000
     63       0.000000   0.000000   0.000000   0.000000   0.000000   0.000000
     64       0.000000   0.000000   0.000000   0.000000   0.000000   0.000000
     65       0.000000   0.000000   0.000000   0.000000   0.000000   0.000000
     66       0.000000   0.000000   0.000000   0.000000   0.000000   0.000000
     67       0.000000   0.000000   0.000000   0.000000   0.000000   0.000000
     68       0.000000   0.000000   0.000000   0.000000   0.000000   0.000000
     69       0.000000   0.000000   0.000000   0.000000   0.000000   0.000000
     70       0.000000   0.000000   0.000000   0.000000   0.000000   0.000000
     71       0.000000   0.000000   0.000000   0.000000   0.000000   0.000000
     72       0.000000   0.000000   0.000000   0.000000   0.000000   0.000000
     73       0.000000   0.000000   0.000000   0.000000   0.000000   0.000000
     74       0.000000   0.000000   0.000000   0.000000   0.000000   0.000000
     75       0.000000   0.000000   0.000000   0.000000   0.000000   0.000000
     76       0.000000   0.000000   0.000000   0.000000   0.000000   0.000000
     77       0.000000   0.000000   0.000000   0.000000   0.000000   0.000000
     78       0.000000   0.000000   0.000000   0.000000   0.000000   0.000000
     79       0.000000   0.000000   0.000000   0.000000   0.000000   0.000000
     80       0.000000   0.000000   0.000000   0.000000   0.000000   0.000000
     81       0.000000   0.000000   0.000000   0.000000   0.000000   0.000000
     82       0.000000   0.000000   0.000000   0.000000   0.000000   0.000000
     83       0.000000   0.000000   0.000000   0.000000   0.000000   0.000000
     84       0.000000   0.000000   0.000000   0.000000   0.000000   0.000000
     85       0.000000   0.000000   0.000000   0.000000   0.000000   0.000000
     86       0.000000   0.000000   0.000000   0.000000   0.000000   0.000000
     87       0.000000   0.000000   0.000000   0.000000   0.000000   0.000000
     88       0.000000   0.000000   0.000000   0.000000   0.000000   0.000000
     89       0.000000   0.000000   0.000000   0.000000   0.000000   0.000000
     90       0.000000   0.000000   0.000000   0.000000   0.000000   0.000000
     91       0.000000   0.000000   0.000000   0.000000   0.000000   0.000000
     92       0.000000   0.000000   0.000000   0.000000   0.000000   0.000000
     93       0.000000   0.000000   0.000000   0.000000   0.000000   0.000000
     94       0.000000   0.000000   0.000000   0.000000   0.000000   0.000000
     95       0.000000   0.000000   0.000000   0.000000   0.000000   0.000000
     96       0.000000   0.000000   0.000000   0.000000   0.000000   0.000000
     97       0.000000   0.000000   0.000000   0.000000   0.000000   0.000000
     98       0.000000   0.000000   0.000000   0.000000   0.000000   0.000000
     99       0.000000   0.000000   0.000000   0.000000   0.000000   0.000000
    100       0.000000   0.000000   0.000000   0.000000   0.000000   0.000000
    101       0.000000   0.000000   0.000000   0.000000   0.000000   0.000000
    102       0.000000   0.000000   0.000000   0.000000   0.000000   0.000000
    103       0.000000   0.000000   0.000000   0.000000   0.000000   0.000000
    104       0.000000   0.000000   0.000000   0.000000   0.000000   0.000000
    105       0.000000   0.000000   0.000000   0.000000   0.000000   0.000000
    106       0.000000   0.000000   0.000000   0.000000   0.000000   0.000000
    107       0.000000   0.000000   0.000000   0.000000   0.000000   0.000000
    108       0.000000   0.000000   0.000000   0.000000   0.000000   0.000000
    109       0.000000   0.000000   0.000000   0.000000   0.000000   0.000000
    110       0.000000   0.000000   0.000000   0.000000   0.000000   0.000000
    111       0.000000   0.000000   0.000000   0.000000   0.000000   0.000000
    112       0.000000   0.000000   0.000000   0.000000   0.000000   0.000000
    113       0.000000   0.000000   0.000000   0.000000   0.000000   0.000000
    114       0.000000   0.000000   0.000000   0.000000   0.000000   0.000000
    115       0.000000   0.000000   0.000000   0.000000   0.000000   0.000000
    116       0.000000   0.000000   0.000000   0.000000   0.000000   0.000000
    117       0.000000   0.000000   0.000000   0.000000   0.000000   0.000000
    118       0.000000   0.000000   0.000000   0.000000   0.000000   0.000000
    119       0.000000   0.000000   0.000000   0.000000   0.000000   0.000000
    120       0.000000   0.000000   0.000000   0.000000   0.000000   0.000000
    121       0.000000   0.000000   0.000000   0.000000   0.000000   0.000000
    122       0.000000   0.000000   0.000000   0.000000   0.000000   0.000000
    123       0.000000   0.000000   0.000000   0.000000   0.000000   0.000000
    124       0.000000   0.000000   0.000000   0.000000   0.000000   0.000000
    125       0.000000   0.000000   0.000000   0.000000   0.000000   0.000000
    126       0.000000   0.000000   0.000000   0.000000   0.000000   0.000000
    127       0.000000   0.000000   0.000000   0.000000   0.000000   0.000000
    128       0.000000   0.000000   0.000000   0.000000   0.000000   0.000000
    129       0.000000   0.000000   0.000000   0.000000   0.000000   0.000000
    130       0.000000   0.000000   0.000000   0.000000   0.000000   0.000000
    131       0.000000   0.000000   0.000000   0.000000   0.000000   0.000000
    132       0.000000   0.000000   0.000000   0.000000   0.000000   0.000000
    133       0.000000   0.000000   0.000000   0.000000   0.000000   0.000000
    134       0.000000   0.000000   0.000000   0.000000   0.000000   0.000000
    135       0.000000   0.000000   0.000000   0.000000   0.000000   0.000000
    136       0.000000   0.000000   0.000000   0.000000   0.000000   0.000000
    137       0.000000   0.000000   0.000000   0.000000   0.000000   0.000000
    138       0.000000   0.000000   0.000000   0.000000   0.000000   0.000000
    139       0.000000   0.000000   0.000000   0.000000   0.000000   0.000000
    140       0.000000   0.000000   0.000000   0.000000   0.000000   0.000000
    141       0.000000   0.000000   0.000000   0.000000   0.000000   0.000000
    142       0.000000   0.000000   0.000000   0.000000   0.000000   0.000000
    143       0.000000   0.000000   0.000000   0.000000   0.000000   0.000000
    144       0.000000   0.000000   0.000000   0.000000   0.000000   0.000000
    145       0.000000   0.000000   0.000000   0.000000   0.000000   0.000000
    146       0.000000   0.000000   0.000000   0.000000   0.000000   0.000000
    147       0.000000   0.000000   0.000000   0.000000   0.000000   0.000000
    148       0.000000   0.000000   0.000000   0.000000   0.000000   0.000000
    149       0.000000   0.000000   0.000000   0.000000   0.000000   0.000000
    150       0.000000   0.000000   0.000000   0.000000   0.000000   0.000000
    151       0.000000   0.000000   0.000000   0.000000   0.000000   0.000000
    152       0.000000   0.000000   0.000000   0.000000   0.000000   0.000000
    153       0.000000   0.000000   0.000000   0.000000   0.000000   0.000000
    154       0.000000   0.000000   0.000000   0.000000   0.000000   0.000000
    155       0.000000   0.000000   0.000000   0.000000   0.000000   0.000000
    156       0.000000   0.000000   0.000000   0.000000   0.000000   0.000000
    157       0.000000   0.000000   0.000000   0.000000   0.000000   0.000000
    158       0.000000   0.000000   0.000000   0.000000   0.000000   0.000000
    159       0.000000   0.000000   0.000000   0.000000   0.000000   0.000000
    160       0.000000   0.000000   0.000000   0.000000   0.000000   0.000000
    161       0.000000   0.000000   0.000000   0.000000   0.000000   0.000000
    162       0.000000   0.000000   0.000000   0.000000   0.000000   0.000000
    163       0.000000   0.000000   0.000000   0.000000   0.000000   0.000000
    164       0.000000   0.000000   0.000000   0.000000   0.000000   0.000000
    165       0.000000   0.000000   0.000000   0.000000   0.000000   0.000000
    166       0.000000   0.000000   0.000000   0.000000   0.000000   0.000000
    167       0.000000   0.000000   0.000000   0.000000   0.000000   0.000000
    168       0.000000   0.000000   0.000000   0.000000   0.000000   0.000000
    169       0.000000   0.000000   0.000000   0.000000   0.000000   0.000000
    170       0.000000   0.000000   0.000000   0.000000   0.000000   0.000000
    171       0.000000   0.000000   0.000000   0.000000   0.000000   0.000000
    172       0.000000   0.000000   0.000000   0.000000   0.000000   0.000000
    173       0.000000   0.000000   0.000000   0.000000   0.000000   0.000000
    174       0.000000   0.000000   0.000000   0.000000   0.000000   0.000000
    175       0.000000   0.000000   0.000000   0.000000   0.000000   0.000000
    176       0.000000   0.000000   0.000000   0.000000   0.000000   0.000000
    177       0.000000   0.000000   0.000000   0.000000   0.000000   0.000000
    178       0.000000   0.000000   0.000000   0.000000   0.000000   0.000000
    179       0.000000   0.000000   0.000000   0.000000   0.000000   0.000000
    180       0.000000   0.000000   0.000000   0.000000   0.000000   0.000000
    181       0.000000   0.000000   0.000000   0.000000   0.000000   0.000000
    182       0.000000   0.000000   0.000000   0.000000   0.000000   0.000000
    183       0.000000   0.000000   0.000000   0.000000   0.000000   0.000000
    184       0.000000   0.000000   0.000000   0.000000   0.000000   0.000000
    185       0.000000   0.000000   0.000000   0.000000   0.000000   0.000000
    186       0.000000   0.000000   0.000000   0.000000   0.000000   0.000000
    187       0.000000   0.000000   0.000000   0.000000   0.000000   0.000000
    188       0.000000   0.000000   0.000000   0.000000   0.000000   0.000000
    189       0.000000   0.000000   0.000000   0.000000   0.000000   0.000000
    190       0.000000   0.000000   0.000000   0.000000   0.000000   0.000000
    191       0.000000   0.000000   0.000000   0.000000   0.000000   0.000000
    192       0.000000   0.000000   0.000000   0.000000   0.000000   0.000000
    193       0.000000   0.000000   0.000000   0.000000   0.000000   0.000000
    194       0.000000   0.000000   0.000000   0.000000   0.000000   0.000000
    195       0.000000   0.000000   0.000000   0.000000   0.000000   0.000000
    196       0.000000   0.000000   0.000000   0.000000   0.000000   0.000000
    197       0.000000   0.000000   0.000000   0.000000   0.000000   0.000000
    198       0.000000   0.000000   0.000000   0.000000   0.000000   0.000000
    199       0.000000   0.000000   0.000000   0.000000   0.000000   0.000000
    200       0.000000   0.000000   0.000000   0.000000   0.000000   0.000000
    201       0.000000   0.000000   0.000000   0.000000   0.000000   0.000000
    202       0.000000   0.000000   0.000000   0.000000   0.000000   0.000000
    203       0.000000   0.000000   0.000000   0.000000   0.000000   0.000000
    204       0.000000   0.000000   0.000000   0.000000   0.000000   0.000000
    205       0.000000   0.000000   0.000000   0.000000   0.000000   0.000000
    206       0.000000   0.000000   0.000000   0.000000   0.000000   0.000000
    207       0.000000   0.000000   0.000000   0.000000   0.000000   0.000000
    208       0.000000   0.000000   0.000000   0.000000   0.000000   0.000000
    209       0.000000   0.000000   0.000000   0.000000   0.000000   0.000000
    210       0.000000   0.000000   0.000000   0.000000   0.000000   0.000000
    211       0.000000   0.000000   0.000000   0.000000   0.000000   0.000000
    212       0.000000   0.000000   0.000000   0.000000   0.000000   0.000000
    213       0.000000   0.000000   0.000000   0.000000   0.000000   0.000000
    214       0.000000   0.000000   0.000000   0.000000   0.000000   0.000000
    215       0.000000   0.000000   0.000000   0.000000   0.000000   0.000000
    216       0.000000   0.000000   0.000000   0.000000   0.000000   0.000000
    217       0.000000   0.000000   0.000000   0.000000   0.000000   0.000000
    218       0.000000   0.000000   0.000000   0.000000   0.000000   0.000000
    219       0.000000   0.000000   0.000000   0.000000   0.000000   0.000000
    220       0.000000   0.000000   0.000000   0.000000   0.000000   0.000000
    221       0.000000   0.000000   0.000000   0.000000   0.000000   0.000000
    222       0.000000   0.000000   0.000000   0.000000   0.000000   0.000000
    223       0.000000   0.000000   0.000000   0.000000   0.000000   0.000000
    224       0.000000   0.000000   0.000000   0.000000   0.000000   0.000000
    225       0.000000   0.000000   0.000000   0.000000   0.000000   0.000000
    226       0.000000   0.000000   0.000000   0.000000   0.000000   0.000000
    227       0.000000   0.000000   0.000000   0.000000   0.000000   0.000000
    228       0.000000   0.000000   0.000000   0.000000   0.000000   0.000000
    229       0.000000   0.000000   0.000000   0.000000   0.000000   0.000000
    230       0.000000   0.000000   0.000000   0.000000   0.000000   0.000000
    231       0.000000   0.000000   0.000000   0.000000   0.000000   0.000000
    232       0.000000   0.000000   0.000000   0.000000   0.000000   0.000000
    233       0.000000   0.000000   0.000000   0.000000   0.000000   0.000000
    234       0.000000   0.000000   0.000000   0.000000   0.000000   0.000000
    235       0.000000   0.000000   0.000000   0.000000   0.000000   0.000000
    236       0.000000   0.000000   0.000000   0.000000   0.000000   0.000000
    237       0.000000   0.000000   0.000000   0.000000   0.000000   0.000000
    238       0.000000   0.000000   0.000000   0.000000   0.000000   0.000000
    239       0.000000   0.000000   0.000000   0.000000   0.000000   0.000000
    240       0.000000   0.000000   0.000000   0.000000   0.000000   0.000000
    241       0.000000   0.000000   0.000000   0.000000   0.000000   0.000000
    242       0.000000   0.000000   0.000000   0.000000   0.000000   0.000000
    243       0.000000   0.000000   0.000000   0.000000   0.000000   0.000000
    244       0.000000   0.000000   0.000000   0.000000   0.000000   0.000000
    245       0.000000   0.000000   0.000000   0.000000   0.000000   0.000000
                  6          7          8          9         10         11    
      0      -0.015533  -0.030059  -0.020164  -0.058469  -0.055030  -0.025465
      1       0.011967   0.002910  -0.016108   0.007306  -0.026615  -0.027925
      2       0.013036   0.014431   0.007939  -0.026307   0.002253   0.048323
      3       0.000746   0.008510  -0.037922  -0.075528  -0.086633  -0.131906
      4      -0.023758  -0.030335  -0.031327   0.004532  -0.019860  -0.020316
      5       0.011900   0.017182   0.004140  -0.028728  -0.001645   0.034138
      6      -0.020090  -0.029292   0.016239  -0.038658  -0.035046  -0.035539
      7       0.016633   0.015251   0.019074   0.023903  -0.001565  -0.019769
      8      -0.046207  -0.038405   0.044291   0.016473   0.018285  -0.000927
      9      -0.004782  -0.003537  -0.007207  -0.038804   0.010312  -0.020607
     10      -0.009931  -0.014624  -0.010961  -0.003881  -0.057455  -0.014552
     11      -0.009995  -0.001141   0.006104  -0.036270  -0.008364   0.047325
     12      -0.015570  -0.024471   0.004728  -0.047852  -0.040566  -0.029140
     13       0.012932   0.006385  -0.006683   0.010871  -0.019909  -0.024716
     14      -0.016845  -0.004789   0.009915  -0.018954   0.009644   0.042407
     15      -0.010552  -0.016298   0.023793  -0.037745  -0.021767  -0.019608
     16       0.007751  -0.001400  -0.025840   0.001202  -0.039854  -0.033694
     17      -0.008496   0.003461  -0.006327  -0.034934   0.000474   0.047794
     18      -0.015259  -0.024102   0.032713  -0.041915  -0.041376  -0.018954
     19       0.010177  -0.001778  -0.052635  -0.008296  -0.048965  -0.054242
     20      -0.015762  -0.005977   0.018956  -0.034765  -0.017755   0.059188
     21      -0.004808  -0.010458   0.057621  -0.026688   0.007705   0.007800
     22       0.016256   0.006312  -0.028488   0.004626  -0.018220  -0.033436
     23       0.006434   0.015863  -0.044042  -0.037895   0.023900   0.022951
     24       0.002123  -0.003237   0.043543   0.008845  -0.052336  -0.006391
     25       0.010631   0.002490  -0.010048   0.022287  -0.060362  -0.023317
     26       0.017571   0.024948  -0.075404  -0.038382   0.040844   0.001795
     27       0.002897  -0.001340   0.004201   0.030875  -0.140718  -0.046633
     28      -0.000850  -0.006108   0.002783   0.033921  -0.121724  -0.020154
     29       0.016376   0.024053  -0.073458  -0.037213   0.034947   0.002739
     30       0.007967   0.001087   0.082453   0.016133   0.007092   0.035200
     31       0.019248   0.009233  -0.009931   0.024569  -0.023427  -0.016162
     32       0.030118   0.035022  -0.109548  -0.040649   0.066317  -0.020526
     33       0.013318   0.006586   0.071500   0.043362  -0.037890   0.024380
     34       0.014933   0.006295   0.005153   0.038294  -0.055976  -0.007580
     35       0.038461   0.041760  -0.133976  -0.041050   0.078973  -0.037258
     36       0.006826  -0.001969   0.135621  -0.011759   0.127142   0.092224
     37       0.033142   0.019474  -0.027963   0.009080   0.056785  -0.018775
     38       0.031747   0.036218  -0.112330  -0.042078   0.074029  -0.021494
     39       0.011459   0.001282   0.166763  -0.006427   0.177627   0.126681
     40       0.039897   0.024703  -0.027333   0.010534   0.088050  -0.012217
     41       0.041653   0.044194  -0.138812  -0.043834   0.093975  -0.038632
     42      -0.000734  -0.009458   0.148841  -0.046243   0.181102   0.105377
     43       0.038328   0.023048  -0.046637  -0.008432   0.097433  -0.029373
     44       0.020654   0.027220  -0.080990  -0.041719   0.057617  -0.000197
     45      -0.002180  -0.012120   0.189947  -0.067715   0.273182   0.150015
     46       0.049086   0.031000  -0.060799  -0.020518   0.160003  -0.031230
     47       0.021930   0.028173  -0.082782  -0.043119   0.064801  -0.000484
     48      -0.006559  -0.013611   0.109703  -0.053553   0.119907   0.062435
     49       0.029860   0.016499  -0.047667  -0.010670   0.058406  -0.037372
     50       0.008258   0.017281  -0.046979  -0.039885   0.033650   0.022093
     51      -0.012471  -0.019463   0.120863  -0.080399   0.166472   0.075113
     52       0.033275   0.018713  -0.062016  -0.024380   0.090835  -0.044933
     53       0.000028   0.010597  -0.021951  -0.039663   0.022414   0.039447
     54      -0.021573  -0.045197   0.002714  -0.042094  -0.051426  -0.053668
     55       0.019457   0.023041   0.041654   0.035340   0.016674  -0.011051
     56      -0.041322  -0.083756   0.091264   0.059551   0.025283  -0.056338
     57      -0.043035  -0.022015   0.025587  -0.031462  -0.039838  -0.053196
     58       0.015509   0.040314   0.068955   0.047433   0.038023   0.000662
     59      -0.221785   0.038209   0.155108   0.092833   0.016289  -0.116935
     60      -0.111814   0.018851   0.075443  -0.001022  -0.030519  -0.085504
     61       0.110457  -0.050896   0.057942   0.053079   0.045341   0.000907
     62      -0.297577   0.112661   0.161205   0.086063   0.009442  -0.115149
     63      -0.044961  -0.033767   0.017732  -0.032001  -0.050246  -0.067039
     64       0.022675   0.042102   0.085068   0.055497   0.052082   0.008059
     65      -0.203478  -0.010632   0.182069   0.122867   0.022080  -0.154806
     66       0.012167  -0.034012   0.000151  -0.053961  -0.030374  -0.006285
     67      -0.090213   0.143546   0.083819   0.042147   0.031919   0.001740
     68      -0.299955   0.105400   0.170003   0.094541   0.010378  -0.126672
     69      -0.098465  -0.035371   0.045046  -0.005844  -0.061997  -0.124002
     70       0.166345  -0.126303   0.031442   0.049422   0.027526  -0.022782
     71       0.062554  -0.175465   0.076651   0.060736   0.033835  -0.049646
     72      -0.059879  -0.074420   0.019490  -0.013824  -0.068203  -0.118060
     73       0.207036  -0.172717  -0.001813   0.039744   0.016779  -0.019111
     74       0.201127  -0.268477   0.027432   0.036662   0.040193  -0.005288
     75      -0.080535  -0.067631   0.031120  -0.005568  -0.069692  -0.133108
     76       0.142679  -0.096793   0.062021   0.060197   0.039075  -0.027051
     77       0.058097  -0.212759   0.122571   0.098819   0.040499  -0.103524
     78      -0.208601   0.036270   0.116535   0.030704  -0.054601  -0.173602
     79       0.258641  -0.219566   0.027915   0.059410   0.035419  -0.031282
     80       0.000217  -0.108234   0.071680   0.048628   0.026593  -0.037461
     81       0.072530  -0.096245  -0.069450  -0.086858  -0.065468  -0.006498
     82      -0.119224   0.163370   0.050043   0.021722   0.004295  -0.003397
     83       0.058845  -0.188918   0.091367   0.074362   0.036232  -0.066923
     84       0.202981  -0.180768  -0.122593  -0.119841  -0.054404   0.058571
     85      -0.233796   0.279106   0.057425   0.011368  -0.006440   0.000530
     86      -0.014302  -0.116327   0.097398   0.069034   0.029340  -0.066502
     87       0.036602  -0.068669  -0.065889  -0.084931  -0.075413  -0.023351
     88      -0.065494   0.117297   0.051115   0.024112   0.021139   0.016304
     89       0.025660  -0.196032   0.140452   0.113826   0.041731  -0.120595
     90       0.040645  -0.069136  -0.071426  -0.088174  -0.077144  -0.020972
     91      -0.166884   0.203043   0.050974   0.021419  -0.010005  -0.023181
     92       0.237435  -0.333260   0.038883   0.052931   0.046349  -0.023048
     93      -0.002624  -0.000209  -0.020631  -0.003266  -0.016154  -0.002948
     94      -0.015513  -0.016602  -0.006703  -0.046756  -0.019868  -0.023396
     95      -0.001741  -0.004915   0.030929  -0.032259  -0.027336   0.021885
     96      -0.000423   0.009893  -0.062178   0.028363  -0.029628   0.021289
     97      -0.029982  -0.019381  -0.003352  -0.092142   0.028802  -0.005098
     98       0.002424  -0.005814   0.036880  -0.023003  -0.041484   0.011940
     99       0.002828   0.012226  -0.074077   0.075364  -0.073999   0.042257
    100      -0.035996  -0.020889   0.004171  -0.154534   0.092268  -0.025001
    101       0.010794  -0.011653   0.067011  -0.009151  -0.073076  -0.014517
    102       0.004777   0.019384  -0.105393   0.104227  -0.089610   0.060886
    103      -0.047088  -0.022959   0.006906  -0.192907   0.135058  -0.012915
    104       0.014357  -0.012454   0.072881  -0.001647  -0.084999  -0.022888
    105       0.003627   0.005467  -0.047186   0.087586  -0.100386   0.040553
    106      -0.028210  -0.019619   0.007325  -0.168612   0.102608  -0.059851
    107       0.014701  -0.016448   0.089777  -0.005748  -0.089323  -0.030467
    108       0.006072   0.007507  -0.058069   0.125454  -0.136410   0.057889
    109      -0.033342  -0.020656   0.013210  -0.218566   0.154864  -0.074457
    110       0.021333  -0.020937   0.112424   0.005952  -0.114950  -0.050695
    111       0.001069  -0.003935  -0.005929   0.048653  -0.076817   0.015464
    112      -0.013715  -0.017158   0.002388  -0.114710   0.041761  -0.074817
    113       0.010245  -0.015526   0.083459  -0.016443  -0.073515  -0.020558
    114       0.001593  -0.009284   0.016744   0.054020  -0.091862   0.012099
    115      -0.007154  -0.016550   0.004888  -0.119687   0.041680  -0.101631
    116       0.013176  -0.019367   0.101616  -0.014348  -0.084940  -0.033590
    117      -0.002021  -0.006504   0.006750   0.002623  -0.033821  -0.006093
    118      -0.007593  -0.015508  -0.005263  -0.054084  -0.019653  -0.055189
    119       0.002043  -0.009679   0.053814  -0.030267  -0.041941   0.005719
    120      -0.003805  -0.013307   0.037333  -0.026351  -0.016930  -0.023553
    121       0.003046  -0.013530  -0.010882  -0.014319  -0.065004  -0.066175
    122      -0.001192  -0.009055   0.050011  -0.038163  -0.029860   0.012951
    123      -0.001902   0.018594  -0.094379   0.008067   0.008412   0.027542
    124      -0.039351  -0.020975  -0.011324  -0.072358   0.010104   0.033576
    125      -0.002025  -0.000363   0.010761  -0.029685  -0.021408   0.029941
    126      -0.001082   0.017267  -0.093748   0.033704  -0.021787   0.033994
    127      -0.035746  -0.022314  -0.018327   0.004485  -0.074303   0.052541
    128       0.001647   0.009732  -0.027925  -0.022357  -0.008524   0.033180
    129       0.000866   0.015326  -0.093721   0.089297  -0.085847   0.048887
    130      -0.034613  -0.022119  -0.016071   0.006400  -0.078441   0.048964
    131       0.009312   0.011251  -0.012230  -0.015529  -0.030089   0.006041
    132      -0.001225   0.023338  -0.120926   0.024695   0.006008   0.040134
    133      -0.041286  -0.023920  -0.034704   0.025860  -0.085395   0.083823
    134       0.000212   0.012856  -0.047623  -0.022517   0.004933   0.044173
    135      -0.002130   0.012749  -0.067702   0.008303  -0.009766   0.018810
    136      -0.029090  -0.021676  -0.007063   0.038824  -0.123770   0.041127
    137      -0.001378   0.012696  -0.052869  -0.023976   0.011282   0.050363
    138      -0.004572   0.022313  -0.088156  -0.072808   0.096447   0.008193
    139      -0.040997  -0.021081  -0.012059  -0.075862   0.014224   0.037181
    140      -0.015332  -0.002565   0.006991  -0.050796   0.004011   0.059879
    141      -0.001165   0.024202  -0.054969  -0.108808   0.119160  -0.000040
    142      -0.034115  -0.020966  -0.016062  -0.039309  -0.025020   0.029683
    143      -0.022323  -0.003755  -0.011835  -0.052685   0.016506   0.070183
    144      -0.009174   0.023173  -0.117244  -0.079621   0.119584   0.007353
    145      -0.048382  -0.024010  -0.019115  -0.060158   0.000471   0.060552
    146      -0.019756  -0.002877  -0.010511  -0.050126   0.012698   0.065741
    147      -0.005258   0.023407  -0.086527  -0.093238   0.118381   0.003811
    148      -0.042604  -0.018328  -0.002456  -0.133096   0.073142   0.025670
    149      -0.013674  -0.003470   0.041147  -0.062166  -0.001342   0.064558
    150      -0.001492   0.026555  -0.135560   0.040237  -0.006378   0.048929
    151      -0.051833  -0.021950  -0.010992  -0.121599   0.065348   0.052516
    152       0.003409  -0.003279   0.027752  -0.021027  -0.040201   0.012540
    153      -0.002531   0.027885  -0.138520   0.022527   0.014997   0.045660
    154      -0.056249  -0.021750  -0.003590  -0.180606   0.127584   0.040963
    155       0.001313  -0.009968   0.055314  -0.027300  -0.047902   0.010244
    156      -0.002910   0.031770  -0.155412   0.022304   0.024288   0.051002
    157      -0.056941  -0.022976  -0.017549  -0.099956   0.044857   0.078957
    158       0.000141   0.000293   0.009732  -0.025716  -0.025337   0.025316
    159       0.001415   0.026163  -0.144119   0.099981  -0.068760   0.065931
    160      -0.051769  -0.021932  -0.011212  -0.120371   0.064120   0.052970
    161       0.012528  -0.002154   0.029772  -0.004573  -0.060286  -0.010329
    162      -0.010052  -0.011043  -0.028376  -0.052191  -0.059574  -0.066827
    163      -0.008836  -0.015329  -0.024196   0.012912  -0.018160  -0.019920
    164       0.022646   0.028980   0.007663  -0.025892  -0.003242   0.027983
    165      -0.015341  -0.015436  -0.024020  -0.006625  -0.021320  -0.027574
    166      -0.009360  -0.014978  -0.021536   0.035252  -0.000003  -0.003678
    167       0.048417   0.062864   0.014238  -0.018887  -0.009759  -0.011209
    168      -0.004727   0.001867  -0.035796   0.049588   0.027668  -0.112447
    169      -0.028724  -0.037917  -0.032336   0.072792   0.043527   0.006115
    170       0.063202   0.083252   0.011853  -0.001164   0.000981  -0.067010
    171       0.005283   0.014210  -0.050589   0.050936   0.031430  -0.207560
    172      -0.043632  -0.057313  -0.043815   0.080261   0.060050   0.001001
    173       0.053555   0.070678   0.003589   0.004005   0.012259  -0.073783
    174      -0.004983   0.005473  -0.027847   0.106421   0.074180  -0.080294
    175      -0.027711  -0.034566  -0.027945   0.102698   0.067553   0.020728
    176       0.090773   0.120086   0.020023   0.012600   0.000072  -0.116846
    177       0.004256   0.019951  -0.036442   0.151807   0.114456  -0.149328
    178      -0.042076  -0.051495  -0.036008   0.132622   0.102196   0.027387
    179       0.102669   0.136332   0.018180   0.027756   0.010105  -0.162550
    180      -0.015847  -0.007908  -0.008391   0.105103   0.068746   0.038181
    181      -0.007286  -0.008189  -0.012653   0.093824   0.046576   0.025897
    182       0.103391   0.136400   0.030609   0.006983  -0.013556  -0.108461
    183      -0.014865  -0.003454  -0.001725   0.149495   0.104399   0.061851
    184      -0.005763  -0.004483  -0.008886   0.117664   0.065260   0.036511
    185       0.125627   0.166133   0.037216   0.017781  -0.014468  -0.147606
    186      -0.028435  -0.027383   0.002256   0.046454   0.017589   0.126291
    187       0.011057   0.013599  -0.002336   0.054957   0.002042   0.017384
    188       0.087945   0.115269   0.032799  -0.012227  -0.025692  -0.051095
    189      -0.037745  -0.038715   0.017192   0.044163   0.012924   0.219893
    190       0.026176   0.033448   0.009254   0.048088  -0.014362   0.022334
    191       0.097443   0.127766   0.040821  -0.016781  -0.036503  -0.044641
    192      -0.028325  -0.031341  -0.005331  -0.008655  -0.025891   0.092624
    193       0.009981   0.010057  -0.006654   0.026523  -0.019899   0.002458
    194       0.060401   0.078415   0.024654  -0.024744  -0.022972  -0.002849
    195      -0.038004  -0.045247   0.003708  -0.052030  -0.062775   0.159364
    196       0.024111   0.026955   0.001630  -0.001114  -0.051228  -0.005092
    197       0.048364   0.062641   0.026408  -0.038561  -0.031186   0.040359
    198      -0.001051   0.004021  -0.024025  -0.038620   0.025092  -0.019300
    199      -0.018893  -0.020169  -0.014246   0.021198  -0.082999   0.012650
    200      -0.006011   0.006988  -0.012591  -0.036585   0.007924   0.048521
    201      -0.000334  -0.001140  -0.030198  -0.003749   0.043279  -0.073949
    202       0.003661  -0.003306   0.020187  -0.001260  -0.047549  -0.000738
    203      -0.035346  -0.026446  -0.019458   0.004034  -0.019803   0.035950
    204       0.013770   0.014265   0.000385  -0.017227   0.024757  -0.031429
    205       0.003824  -0.000085   0.012473   0.001117  -0.046230   0.012672
    206      -0.035589  -0.024733  -0.025216   0.005568  -0.018280   0.043567
    207       0.027147   0.031855   0.020166   0.009747   0.026126   0.002030
    208       0.012102   0.011838   0.021660   0.025121  -0.042930   0.035421
    209      -0.042227  -0.026961  -0.056662   0.035413   0.001714   0.033534
    210       0.041149   0.045627   0.063299  -0.035654  -0.037886   0.097208
    211       0.009229   0.011339   0.011082   0.008782  -0.070922   0.081821
    212      -0.043888  -0.027200  -0.062991   0.025302  -0.015281   0.061657
    213       0.041534   0.042366   0.081465  -0.092164  -0.090158   0.149703
    214       0.000488   0.001662  -0.004972  -0.020322  -0.094618   0.102250
    215      -0.040100  -0.025772  -0.042930  -0.005225  -0.044387   0.092172
    216       0.054313   0.063164   0.083790  -0.010414  -0.036737   0.126929
    217       0.017368   0.022903   0.021357   0.028838  -0.068265   0.100906
    218      -0.050497  -0.029389  -0.094865   0.052652   0.004225   0.051534
    219       0.064671   0.073259   0.117420  -0.047413  -0.089050   0.203649
    220       0.015005   0.022357   0.012810   0.015084  -0.090407   0.136909
    221      -0.051825  -0.029598  -0.099746   0.043908  -0.009995   0.074521
    222       0.054057   0.067749   0.060903   0.062767   0.032124   0.057561
    223       0.028600   0.035299   0.042616   0.066968  -0.035766   0.072353
    224      -0.055206  -0.031028  -0.120078   0.090871   0.041635   0.012241
    225       0.064575   0.081764   0.077135   0.082986   0.034112   0.079756
    226       0.035050   0.044452   0.050827   0.082697  -0.032844   0.086288
    227      -0.060354  -0.032696  -0.144654   0.111770   0.056490   0.004586
    228       0.040050   0.054181   0.017071   0.111261   0.099020  -0.039158
    229       0.031396   0.035856   0.052899   0.085476  -0.006284   0.025809
    230      -0.053672  -0.030830  -0.114390   0.102657   0.060259  -0.017145
    231       0.039726   0.057702  -0.001250   0.169624   0.154258  -0.094083
    232       0.040133   0.045492   0.069130   0.115119   0.019826   0.002520
    233      -0.057488  -0.032226  -0.134318   0.132960   0.089911  -0.047747
    234       0.026514   0.036111  -0.003382   0.083968   0.094923  -0.065762
    235       0.023050   0.024027   0.042348   0.064318  -0.010998   0.008939
    236      -0.047225  -0.028850  -0.082689   0.074561   0.039781  -0.005844
    237       0.015347   0.025319  -0.038697   0.121387   0.148081  -0.144082
    238       0.025033   0.024283   0.050227   0.077917   0.011143  -0.026980
    239      -0.045893  -0.028589  -0.077465   0.082659   0.052871  -0.027226
    240       0.018548   0.017193   0.019962  -0.055267   0.004066  -0.010285
    241      -0.003280  -0.006659  -0.003744  -0.017014  -0.047142   0.007139
    242      -0.029986  -0.020651  -0.005685  -0.016766  -0.033752   0.060192
    243       0.009052   0.007451   0.008017  -0.059951   0.009770  -0.029478
    244      -0.010199  -0.013677  -0.009537  -0.024986  -0.041339  -0.004713
    245      -0.025916  -0.017916   0.010755  -0.028858  -0.038794   0.065035
                 12         13         14         15         16         17    
      0       0.004323   0.015057   0.003082   0.000834  -0.042150  -0.046976
      1       0.015757   0.009780   0.002219  -0.009720  -0.042674   0.000495
      2      -0.033495  -0.021837  -0.020556   0.014903  -0.104009   0.022093
      3      -0.016366   0.075737  -0.005494  -0.028900   0.225001   0.068049
      4      -0.015662   0.014634  -0.009449  -0.020760   0.043057   0.068113
      5      -0.039767  -0.012935  -0.023774   0.009334  -0.054747   0.047524
      6       0.006971  -0.018977  -0.016528  -0.013523   0.031437  -0.053964
      7       0.016172  -0.043645  -0.026356  -0.024072   0.019152  -0.009289
      8      -0.021555  -0.004629  -0.008792   0.000273   0.003202   0.033028
      9       0.011098  -0.041530  -0.008376  -0.014049   0.014493  -0.044023
     10      -0.008938   0.020870  -0.024813   0.003333  -0.057857   0.005362
     11      -0.049937  -0.010394  -0.014368   0.005628  -0.015454   0.018196
     12       0.003081  -0.012854  -0.013473  -0.009494   0.012953  -0.052596
     13       0.015043  -0.003612  -0.004977  -0.013001  -0.025363  -0.002113
     14      -0.041255  -0.018545  -0.018167   0.008745  -0.050655   0.030430
     15       0.000933  -0.034325  -0.022503  -0.013865   0.029881  -0.052018
     16       0.016655   0.016113   0.003009  -0.009404  -0.041331  -0.002792
     17      -0.047619  -0.013779  -0.010813   0.006327  -0.025301   0.024327
     18      -0.006523  -0.024782  -0.031131  -0.010071   0.037421  -0.054438
     19       0.029786   0.023759   0.014779  -0.016317  -0.030240  -0.009869
     20      -0.064018  -0.005635  -0.027363   0.013414  -0.019035   0.025626
     21      -0.005743  -0.022287  -0.012790   0.004355   0.027024  -0.036758
     22       0.028313   0.022416   0.024666  -0.007318  -0.029145  -0.005249
     23      -0.013388  -0.008986   0.025304  -0.009046   0.004249   0.001930
     24      -0.014283  -0.119035   0.135275   0.146833   0.040248  -0.015359
     25       0.001060  -0.026570   0.069687   0.067552  -0.046913   0.022583
     26       0.015861  -0.005692   0.059373  -0.016242   0.034618  -0.020058
     27      -0.020771  -0.233911   0.216908   0.212113   0.065778  -0.026148
     28      -0.033313  -0.086478   0.080393   0.110030  -0.064956   0.040086
     29       0.012092  -0.010853   0.058233  -0.011666   0.031623  -0.017491
     30      -0.014236  -0.058760   0.186875   0.221738   0.015228   0.027523
     31       0.017424   0.004551   0.110813   0.094661  -0.041254   0.029196
     32       0.050510   0.006007   0.097345  -0.028979   0.070924  -0.046397
     33      -0.020144  -0.132919   0.309145   0.340360   0.025291   0.046564
     34      -0.004287  -0.033763   0.145781   0.157022  -0.057150   0.053224
     35       0.073172   0.008465   0.127329  -0.034049   0.095970  -0.064077
     36      -0.005973   0.102871   0.084016   0.147785  -0.024761   0.047925
     37       0.061252   0.087530   0.105753   0.043149  -0.017366   0.006855
     38       0.055487   0.013723   0.098841  -0.033733   0.074377  -0.049309
     39      -0.005081   0.157031   0.126350   0.209586  -0.046946   0.084026
     40       0.074479   0.115330   0.137580   0.065164  -0.014237   0.013166
     41       0.082272   0.023143   0.127179  -0.043195   0.100838  -0.068531
     42       0.000154   0.194534  -0.074270  -0.007133  -0.036549   0.021688
     43       0.087973   0.135576   0.056445  -0.038703   0.001850  -0.023855
     44       0.026368   0.010927   0.062308  -0.027890   0.043568  -0.027384
     45       0.005456   0.319993  -0.157679  -0.068935  -0.067907   0.036709
     46       0.122096   0.200828   0.049429  -0.081886   0.020872  -0.042625
     47       0.030376   0.018418   0.061582  -0.032908   0.045773  -0.029591
     48       0.000071   0.128531  -0.120859  -0.076707  -0.009742  -0.020830
     49       0.071161   0.100987   0.017960  -0.062938  -0.003994  -0.029633
     50      -0.007628   0.000370   0.024430  -0.016284   0.008173  -0.001792
     51       0.005467   0.204711  -0.235224  -0.184803  -0.022247  -0.035698
     52       0.091683   0.139558  -0.015515  -0.121335   0.010536  -0.051176
     53      -0.030006  -0.000017  -0.006101  -0.011643  -0.017281   0.015811
     54       0.013442   0.031709   0.012342  -0.000499  -0.017595  -0.050399
     55       0.017094  -0.096088  -0.056417  -0.041292   0.080358  -0.017339
     56       0.020316   0.018444   0.006856  -0.007727   0.021377   0.017562
     57       0.017886  -0.001988  -0.006672  -0.012552   0.024212  -0.058341
     58       0.017222  -0.160828  -0.093336  -0.061848   0.153052  -0.028704
     59       0.061437   0.056887   0.029643  -0.009540   0.017658   0.008448
     60       0.044718  -0.012695  -0.011038  -0.025662   0.066471  -0.072930
     61       0.018222  -0.159763  -0.090254  -0.062646   0.161042  -0.032351
     62       0.058944   0.056759   0.027389  -0.008022   0.008174   0.012370
     63       0.023492   0.037129   0.016341  -0.002044  -0.012978  -0.053789
     64       0.017364  -0.202491  -0.116942  -0.075366   0.201167  -0.037111
     65       0.089428   0.079386   0.046406  -0.013052   0.030483  -0.003044
     66      -0.011581  -0.056872  -0.040394  -0.019449   0.051408  -0.054818
     67       0.015992  -0.169381  -0.100951  -0.063357   0.152438  -0.026293
     68       0.067258   0.063734   0.032375  -0.008948   0.011172   0.009164
     69       0.058357   0.100354   0.054542   0.003677  -0.039516  -0.060829
     70       0.025907  -0.088856  -0.049442  -0.045432   0.098947  -0.025014
     71       0.016787   0.009731   0.003007  -0.010931   0.036808   0.014984
     72       0.049670   0.122519   0.067142   0.013016  -0.064707  -0.052127
     73       0.016542  -0.051036  -0.027787  -0.031073   0.058613  -0.012961
     74      -0.014465  -0.015367  -0.012360  -0.008216   0.037956   0.024335
     75       0.059876   0.134056   0.074400   0.012771  -0.066188  -0.055461
     76       0.035649  -0.124864  -0.069803  -0.059714   0.139755  -0.037170
     77       0.056721   0.029768   0.017655  -0.021341   0.063462  -0.004104
     78       0.099139   0.093940   0.052698  -0.012984   0.001412  -0.082680
     79       0.032752  -0.087272  -0.046794  -0.049588   0.114813  -0.031363
     80       0.006852   0.009355   0.001185  -0.005719   0.019371   0.022470
     81      -0.025319   0.042915   0.016059   0.016604  -0.072304  -0.031185
     82       0.010051  -0.098292  -0.061033  -0.037210   0.059487  -0.009848
     83       0.029691   0.018907   0.010004  -0.012748   0.043323   0.009831
     84      -0.071277  -0.006390  -0.012467   0.017197  -0.060778  -0.028581
     85       0.005235  -0.098122  -0.064251  -0.034181   0.043345  -0.002430
     86       0.028230   0.020462   0.008931  -0.010914   0.032929   0.014077
     87      -0.015074   0.069629   0.030413   0.021282  -0.094160  -0.026233
     88      -0.000806  -0.138152  -0.081894  -0.045812   0.097719  -0.019562
     89       0.070821   0.041610   0.026176  -0.020684   0.065323  -0.002908
     90      -0.017615   0.071441   0.030719   0.022180  -0.096358  -0.022910
     91       0.020853  -0.063210  -0.042975  -0.030724   0.031114  -0.000386
     92      -0.000997  -0.004846  -0.002124  -0.010585   0.048087   0.010793
     93      -0.004746  -0.021050   0.000223  -0.023124   0.008105  -0.036299
     94      -0.000961   0.002271  -0.033004   0.017650  -0.042890  -0.002890
     95      -0.025264  -0.019913  -0.013416  -0.002347  -0.023586   0.005424
     96      -0.020909   0.014030  -0.033998  -0.001290  -0.005111  -0.013337
     97      -0.028275  -0.022833   0.016119  -0.005773  -0.010945  -0.006018
     98      -0.014259  -0.017950  -0.023702   0.000825  -0.032823   0.002718
     99      -0.036657   0.046119  -0.023099  -0.039388  -0.039771   0.004255
    100      -0.014643  -0.061411   0.003645   0.044465   0.038179  -0.025875
    101       0.011325  -0.023800  -0.025525  -0.011618  -0.053726  -0.008765
    102      -0.048547   0.076132  -0.048524  -0.026966  -0.053217   0.022416
    103      -0.032673  -0.083796   0.041656   0.031437   0.069798  -0.031723
    104       0.020357  -0.022332  -0.033694  -0.009559  -0.062282  -0.010456
    105      -0.037572   0.042203   0.018508  -0.093546  -0.058087  -0.001001
    106       0.020813  -0.072135  -0.055585   0.110700   0.049124  -0.038247
    107       0.025462  -0.031598  -0.016657  -0.027144  -0.063287  -0.018406
    108      -0.050696   0.068904   0.025103  -0.123581  -0.087552   0.014245
    109       0.030378  -0.103577  -0.063221   0.150847   0.090202  -0.053925
    110       0.045335  -0.034906  -0.017996  -0.038055  -0.079092  -0.027605
    111      -0.019545   0.002015   0.050279  -0.104038  -0.034937  -0.027624
    112       0.042517  -0.039810  -0.102684   0.119323   0.003642  -0.028661
    113       0.014563  -0.034612  -0.007067  -0.028022  -0.052133  -0.016670
    114      -0.017330  -0.004718   0.082375  -0.141564  -0.045133  -0.034125
    115       0.069056  -0.044780  -0.148454   0.164943   0.005470  -0.036110
    116       0.026612  -0.041669  -0.000504  -0.038689  -0.059106  -0.024556
    117      -0.003346  -0.029470   0.039473  -0.066644  -0.001760  -0.044724
    118       0.029364  -0.002332  -0.088770   0.069173  -0.042438  -0.010176
    119      -0.010937  -0.028680  -0.005541  -0.014981  -0.031217  -0.005105
    120       0.009151  -0.057193   0.062631  -0.078245   0.012297  -0.062797
    121       0.043421   0.021586  -0.123910   0.080720  -0.070623  -0.003665
    122      -0.018306  -0.031139   0.001961  -0.016677  -0.023773  -0.003867
    123      -0.021423   0.017473  -0.069534   0.044792   0.014868  -0.008452
    124      -0.072104  -0.007128   0.069742  -0.063239  -0.016421   0.006784
    125      -0.029854  -0.009410  -0.028898   0.012202  -0.019594   0.009724
    126      -0.030099   0.030220  -0.074233   0.050740   0.009329  -0.005826
    127      -0.095550   0.033945   0.043270  -0.030244  -0.029282   0.016320
    128      -0.025521   0.008353  -0.083124   0.081446  -0.000318   0.013475
    129      -0.049616   0.057055  -0.086454   0.067118  -0.004730   0.002975
    130      -0.092604   0.030754   0.033208  -0.013930  -0.030272   0.017222
    131      -0.002333  -0.016971  -0.153162   0.194825  -0.005423   0.018421
    132      -0.029430   0.041085  -0.080360   0.053183   0.024210  -0.006396
    133      -0.125240   0.069632   0.097956  -0.119566  -0.030523   0.016513
    134      -0.032249   0.023107  -0.073823   0.061928   0.008133   0.013170
    135      -0.018928   0.003442  -0.063783   0.042528   0.004281  -0.010354
    136      -0.089417   0.027963  -0.017490   0.066356  -0.042170   0.026839
    137      -0.036806   0.030629  -0.055149   0.031293   0.010191   0.010802
    138       0.002580  -0.028490  -0.050706   0.022778   0.019721  -0.011393
    139      -0.076091  -0.008182   0.078166  -0.072452  -0.015810   0.007660
    140      -0.063257  -0.015655   0.037299  -0.058730  -0.014181   0.015784
    141       0.013532  -0.065573   0.009043  -0.060197  -0.052170   0.021969
    142      -0.068346   0.012673   0.035855  -0.027477  -0.013038   0.002574
    143      -0.075392  -0.006044   0.027081  -0.035118   0.030536  -0.002338
    144       0.002924  -0.017287  -0.099445   0.093405   0.087317  -0.041474
    145      -0.102739   0.005603   0.104334  -0.097283  -0.005829   0.007807
    146      -0.070235  -0.005880   0.018342  -0.027809   0.024606  -0.000215
    147       0.008005  -0.040390  -0.045735   0.017095   0.019554  -0.011058
    148      -0.061535  -0.043905   0.102665  -0.102733  -0.027215   0.013506
    149      -0.067315  -0.038498   0.111345  -0.158919  -0.090005   0.051642
    150      -0.038556   0.051814  -0.116561   0.106717   0.033009   0.000129
    151      -0.092997  -0.029694   0.140831  -0.142906  -0.010811   0.010899
    152      -0.013391  -0.013616  -0.041305   0.022165  -0.029553   0.004028
    153      -0.034549   0.043967  -0.118688   0.113600   0.041504  -0.001692
    154      -0.081479  -0.062841   0.164985  -0.163795   0.002015   0.004728
    155      -0.015225  -0.027804   0.008157  -0.045399  -0.051200   0.002957
    156      -0.037585   0.051196  -0.137765   0.140977   0.053490   0.000463
    157      -0.121099  -0.013992   0.173012  -0.185430  -0.020223   0.020858
    158      -0.024579  -0.007534  -0.043948   0.030436  -0.017988   0.008587
    159      -0.055865   0.086337  -0.131359   0.115533   0.018537   0.008443
    160      -0.093411  -0.028955   0.140768  -0.143173  -0.011261   0.011151
    161       0.011269  -0.008439  -0.098237   0.090334  -0.025840  -0.003777
    162      -0.007733   0.038633  -0.001775  -0.012141   0.088805   0.026181
    163      -0.002060   0.010862  -0.003016  -0.014485   0.000587   0.042967
    164      -0.031822  -0.011458  -0.020105   0.011564  -0.068266   0.035695
    165      -0.011582   0.012040  -0.001060  -0.005067   0.053694   0.046436
    166      -0.003685  -0.001201  -0.002831  -0.011198  -0.017063   0.053803
    167      -0.018034   0.005999  -0.012724   0.009070  -0.046756   0.029847
    168      -0.093075   0.025496   0.000322  -0.001153   0.092605   0.153613
    169      -0.059067  -0.022760  -0.009983  -0.003433  -0.030394   0.122760
    170      -0.043532   0.023741  -0.008719   0.008071  -0.018122   0.064968
    171      -0.153356   0.058423  -0.001528  -0.000898   0.138642   0.235540
    172      -0.100595  -0.029209  -0.017420   0.001468  -0.033559   0.176088
    173      -0.073570   0.020507  -0.013792   0.011360  -0.018627   0.103802
    174      -0.101031  -0.002343   0.005497   0.002306   0.072349   0.153100
    175      -0.062991  -0.036440  -0.007019  -0.001791  -0.040141   0.122569
    176      -0.034703   0.045245   0.001933   0.003105   0.009132   0.052849
    177      -0.167944   0.007982   0.006895   0.005875   0.098977   0.237870
    178      -0.106627  -0.053316  -0.012108   0.004446  -0.049896   0.175444
    179      -0.057451   0.058921   0.004967   0.002659   0.029826   0.082662
    180      -0.023153  -0.041920   0.009759   0.000474   0.022367   0.043903
    181      -0.010251  -0.027646   0.002994  -0.008521  -0.034522   0.053498
    182       0.002614   0.049182   0.008627  -0.001326   0.010638   0.003459
    183      -0.028312  -0.062433   0.014732   0.002305   0.010866   0.041037
    184      -0.012654  -0.037660   0.005985  -0.007756  -0.039498   0.051721
    185       0.009751   0.066007   0.017110  -0.005417   0.033589  -0.006771
    186       0.061911  -0.055546   0.007151  -0.003892  -0.012252  -0.053253
    187       0.046211  -0.006161   0.009405  -0.016487  -0.020560  -0.009923
    188       0.030169   0.031625   0.004185  -0.000532  -0.016607  -0.028476
    189       0.123199  -0.087197   0.009514  -0.005439  -0.051311  -0.133582
    190       0.088389   0.000512   0.017295  -0.022016  -0.014499  -0.062564
    191       0.059589   0.034885   0.009366  -0.004154  -0.013982  -0.065145
    192       0.065436  -0.029591   0.001233  -0.006005  -0.001150  -0.050866
    193       0.047612   0.005991   0.006015  -0.017302  -0.015789  -0.007950
    194       0.018434   0.009372  -0.006870   0.005022  -0.047532  -0.013958
    195       0.128302  -0.041584  -0.000878  -0.009305  -0.029970  -0.129575
    196       0.087642   0.021108   0.010635  -0.023025  -0.008236  -0.056153
    197       0.038237  -0.004526  -0.010196   0.005620  -0.068159  -0.039625
    198       0.015726  -0.044108  -0.005991  -0.014875  -0.002372  -0.032113
    199      -0.043906   0.044391  -0.020665   0.009949  -0.022454  -0.006359
    200      -0.044682  -0.012992  -0.011933   0.005579  -0.031829   0.029950
    201       0.041164  -0.070372  -0.037578  -0.016719  -0.127833   0.093765
    202      -0.052430   0.044758  -0.043155   0.036607   0.000441   0.010654
    203      -0.086234   0.011770  -0.016338   0.016973   0.117631  -0.026949
    204       0.042332  -0.064541  -0.016376  -0.028431  -0.115706   0.069958
    205      -0.002989   0.039026  -0.029050   0.025225  -0.037903   0.003431
    206      -0.054536   0.008270  -0.007920   0.010528   0.094038  -0.032141
    207       0.036942  -0.055722   0.001848  -0.029616  -0.064986   0.038372
    208       0.001758   0.044884  -0.015800   0.024694  -0.006204  -0.019815
    209       0.006248  -0.000469  -0.005745   0.009756   0.053193  -0.027391
    210       0.095538  -0.036883   0.017706  -0.039011   0.065726   0.117668
    211       0.118550   0.046734  -0.012563   0.020532   0.018275   0.062098
    212       0.077051   0.000567  -0.003793   0.007187   0.068305   0.023075
    213       0.150998  -0.029978   0.016778  -0.047665   0.123144   0.215948
    214       0.208244   0.043005  -0.019094   0.016130   0.009145   0.148780
    215       0.081354   0.006968  -0.001725   0.002325   0.115133   0.061044
    216       0.084070  -0.026200   0.034334  -0.036782   0.131916   0.074581
    217       0.118623   0.053445  -0.001633   0.022706   0.057953   0.033896
    218       0.144599  -0.007143  -0.004811   0.010665   0.025314   0.029390
    219       0.132609  -0.010337   0.046374  -0.043572   0.241880   0.140900
    220       0.211416   0.054365   0.000351   0.019419   0.078108   0.102710
    221       0.202131  -0.006313  -0.003509   0.008641   0.038807   0.072272
    222       0.009156  -0.035525   0.035572  -0.025214   0.057257  -0.058142
    223      -0.002642   0.058336   0.006841   0.029194   0.070520  -0.086642
    224       0.138301  -0.016006  -0.007293   0.016503  -0.034555  -0.019745
    225      -0.001460  -0.027259   0.048732  -0.022943   0.106626  -0.099342
    226      -0.004388   0.063251   0.015555   0.031004   0.099947  -0.113986
    227       0.190449  -0.021864  -0.007750   0.019058  -0.067214  -0.016942
    228      -0.051530  -0.055377   0.020855  -0.016910  -0.077096  -0.139290
    229      -0.120781   0.056253   0.004517   0.032783   0.045321  -0.170979
    230       0.065903  -0.017393  -0.008824   0.018775  -0.050834  -0.071345
    231      -0.110507  -0.063137   0.022469  -0.008317  -0.136481  -0.245805
    232      -0.215315   0.059233   0.011490   0.036996   0.053527  -0.264141
    233       0.061212  -0.024349  -0.010454   0.023247  -0.097316  -0.110952
    234      -0.035267  -0.065462   0.003760  -0.019327  -0.135053  -0.084071
    235      -0.116181   0.050120  -0.007007   0.030824   0.010199  -0.133467
    236       0.000787  -0.009576  -0.008056   0.015253  -0.004823  -0.072295
    237      -0.082621  -0.081604  -0.008546  -0.012480  -0.241370  -0.145381
    238      -0.207391   0.049072  -0.009080   0.034091  -0.006426  -0.199099
    239      -0.055152  -0.009972  -0.009197   0.017214  -0.013815  -0.112137
    240       0.046855  -0.063972  -0.007537  -0.038284  -0.141875   0.058901
    241       0.042903   0.027567  -0.023347   0.012680  -0.098987   0.007485
    242      -0.065681   0.010759  -0.002389   0.004927   0.089754  -0.037847
    243       0.034924  -0.068554  -0.015723  -0.033989  -0.121049   0.054200
    244       0.030579   0.026595  -0.031092   0.019939  -0.073575  -0.002798
    245      -0.086771   0.013166  -0.009601   0.010711   0.090683  -0.033856
                 18         19         20         21         22         23    
      0      -0.016847  -0.073676   0.054209  -0.035379  -0.005297  -0.020695
      1       0.034564  -0.054706  -0.039035   0.025451   0.017658  -0.029486
      2      -0.010401  -0.033315   0.065252  -0.083263   0.015383  -0.139070
      3      -0.005192   0.288279  -0.182022  -0.065087   0.020849  -0.069411
      4       0.032181   0.100175  -0.163508   0.035213   0.013717  -0.062569
      5      -0.008401   0.039062   0.019534  -0.093174   0.020614  -0.160209
      6      -0.037869  -0.035957   0.033136  -0.009381  -0.013851   0.024285
      7       0.011083  -0.028689  -0.014765   0.012425   0.011795  -0.019288
      8      -0.026660   0.050231  -0.060026   0.025729  -0.012741   0.032929
      9      -0.036665  -0.046653   0.046857   0.014528   0.002096  -0.022000
     10       0.012656  -0.028544  -0.021559  -0.022958  -0.002646  -0.022654
     11      -0.028773   0.021101  -0.053527   0.009013  -0.012431   0.043551
     12      -0.033929  -0.045253   0.035225  -0.013724  -0.011236   0.010547
     13       0.026412  -0.046163  -0.034678   0.020295   0.013888  -0.029851
     14      -0.024896   0.014202  -0.015413  -0.014082  -0.003085  -0.033142
     15      -0.038079  -0.044648   0.031797   0.006655  -0.008354   0.017951
     16       0.026673  -0.045503  -0.031138  -0.000195   0.008797  -0.031657
     17      -0.026407   0.022521  -0.048077   0.008193  -0.008885   0.022847
     18      -0.040506  -0.036768   0.023976  -0.000343  -0.013933   0.040176
     19       0.030809  -0.040012  -0.024722  -0.012254   0.005555  -0.026886
     20      -0.031612   0.031228  -0.062652   0.005385  -0.013351   0.045259
     21      -0.035346  -0.034526   0.012934   0.024695  -0.003133   0.024886
     22       0.033283  -0.045289  -0.024591   0.000599   0.009102  -0.030677
     23      -0.022924   0.013295  -0.011670  -0.000715  -0.011234   0.025117
     24      -0.038846   0.008160   0.028559   0.024707   0.000962   0.021669
     25       0.031275  -0.022427  -0.053349   0.014208   0.016881  -0.039865
     26      -0.021926   0.010274   0.034365  -0.019141  -0.018758   0.033596
     27      -0.050092   0.007324   0.044969   0.032072   0.000142   0.028624
     28       0.025071  -0.018640  -0.090622   0.032535   0.021456  -0.042705
     29      -0.022661   0.010789   0.028648  -0.015531  -0.017103   0.032179
     30      -0.023653   0.061958   0.022840   0.007831   0.004620   0.008072
     31       0.040178  -0.000971  -0.030265  -0.006032   0.013489  -0.042095
     32      -0.018012   0.006715   0.091484  -0.048220  -0.030770   0.044035
     33      -0.025053   0.100293   0.037440   0.004770   0.007849   0.003361
     34       0.037268   0.019867  -0.054819   0.008331   0.021628  -0.049688
     35      -0.015243   0.004211   0.129594  -0.067313  -0.038616   0.050286
     36      -0.004414   0.069617   0.000481  -0.011448   0.001772   0.000988
     37       0.053626  -0.004828   0.022663  -0.045032  -0.000052  -0.035693
     38      -0.016621   0.006298   0.098351  -0.053041  -0.032639   0.045207
     39       0.009656   0.115581  -0.002052  -0.030221   0.003333  -0.010676
     40       0.061220   0.013616   0.041339  -0.062534  -0.002991  -0.037796
     41      -0.013467   0.003529   0.139643  -0.072706  -0.040225   0.051374
     42      -0.002827   0.016660  -0.020201  -0.007242  -0.004039   0.009399
     43       0.055942  -0.033149   0.050556  -0.059444  -0.009541  -0.025157
     44      -0.018471   0.008972   0.051284  -0.032846  -0.024572   0.037179
     45       0.012410   0.019486  -0.040380  -0.021829  -0.007143   0.004530
     46       0.064901  -0.037628   0.092434  -0.089121  -0.020804  -0.017438
     47      -0.017439   0.008395   0.056172  -0.036275  -0.025887   0.038087
     48      -0.019804  -0.034767  -0.013897   0.013228  -0.005544   0.021446
     49       0.046437  -0.053767   0.025406  -0.036101  -0.004425  -0.024384
     50      -0.021839   0.012244  -0.004012  -0.005735  -0.013395   0.027102
     51      -0.017424  -0.067105  -0.028797   0.014056  -0.009192   0.024682
     52       0.049698  -0.071583   0.047623  -0.050317  -0.012285  -0.018452
     53      -0.024601   0.014679  -0.041367   0.012689  -0.005952   0.021730
     54      -0.013858  -0.073013   0.004975   0.018018  -0.003748   0.004718
     55      -0.012042   0.009495   0.026958  -0.026287   0.001393  -0.001389
     56      -0.001577   0.032543  -0.016270  -0.000506  -0.003932   0.005254
     57      -0.029532  -0.049142   0.037084  -0.009328  -0.011609   0.018716
     58      -0.042792   0.055482   0.079129  -0.073645  -0.013355   0.024339
     59       0.020816   0.012194  -0.001588  -0.002310   0.002856  -0.005172
     60      -0.029999  -0.039484   0.076321  -0.034794  -0.015617   0.028674
     61      -0.037702   0.050903   0.079361  -0.068118  -0.013089   0.028094
     62       0.016600   0.015338  -0.004163  -0.005427   0.002937  -0.009101
     63      -0.009009  -0.076407   0.011128   0.016999  -0.002661   0.004016
     64      -0.062603   0.084172   0.113914  -0.104675  -0.023171   0.041876
     65       0.041150  -0.004805   0.011638   0.000854   0.007118  -0.006430
     66      -0.062453  -0.013117   0.049659  -0.032693  -0.023165   0.034660
     67      -0.052175   0.065441   0.085126  -0.085472  -0.015453   0.023326
     68       0.022340   0.010320  -0.000438  -0.004664   0.004155  -0.009567
     69       0.026902  -0.117619   0.002257   0.037909   0.010904  -0.012879
     70      -0.000182   0.002922   0.035867  -0.027867   0.005984  -0.004742
     71      -0.002385   0.037214  -0.010904  -0.004808  -0.004025   0.006991
     72       0.035813  -0.129074  -0.035969   0.068923   0.010781  -0.004068
     73       0.015716  -0.017745  -0.020336   0.018998   0.007027   0.006132
     74      -0.016740   0.052063  -0.029040   0.001020  -0.010631   0.016507
     75       0.043183  -0.137068  -0.032205   0.069797   0.013976  -0.008413
     76      -0.014231   0.022392   0.090930  -0.073656   0.005436  -0.015942
     77       0.018536   0.021044   0.030742  -0.025731   0.007080  -0.012038
     78       0.031439  -0.116734   0.071720  -0.009206   0.018238  -0.033981
     79       0.006469  -0.000363   0.046971  -0.033125   0.009436  -0.009203
     80      -0.008187   0.039638  -0.027493   0.004660  -0.007537   0.012745
     81      -0.015935  -0.083493  -0.047278   0.048883   0.000198  -0.006288
     82      -0.020062   0.011627   0.016991  -0.024915  -0.000200  -0.006055
     83       0.005045   0.032271  -0.002065  -0.006420  -0.002813   0.008921
     84      -0.056220  -0.065766  -0.106090   0.105828  -0.025475   0.064631
     85      -0.024886   0.014982   0.008717  -0.026192   0.000160  -0.014059
     86       0.003385   0.033330  -0.004885  -0.009078  -0.001789   0.001685
     87       0.002722  -0.094096  -0.034101   0.028901   0.013823  -0.044887
     88      -0.046679   0.027556   0.003270   0.001839  -0.020535   0.052135
     89       0.030389   0.023708   0.053228  -0.046857   0.009497  -0.020762
     90       0.003715  -0.090784  -0.037390   0.026942   0.015657  -0.048876
     91       0.003873   0.002444   0.029986  -0.051856   0.018628  -0.057842
     92      -0.013316   0.037779  -0.040132   0.031317  -0.015559   0.049435
     93      -0.030709  -0.045993   0.028081   0.009291  -0.000257  -0.018954
     94       0.001256  -0.023075  -0.000643  -0.017147  -0.002734  -0.017376
     95      -0.036697   0.003677  -0.048068   0.018058  -0.008659   0.047921
     96      -0.015060  -0.015357   0.011931   0.009338  -0.002252  -0.003536
     97      -0.013741  -0.022853  -0.025890  -0.005971  -0.007957   0.005950
     98      -0.034662  -0.002293  -0.039236   0.015510  -0.007128   0.040359
     99      -0.013838   0.013544   0.025419   0.013467   0.005251  -0.010519
    100      -0.015294  -0.054030  -0.049145  -0.008934  -0.018559   0.022763
    101      -0.036706  -0.022909  -0.010594   0.009728  -0.001473   0.010848
    102      -0.000095   0.041639   0.024138   0.012610   0.005804  -0.004287
    103      -0.029608  -0.059197  -0.073351  -0.002104  -0.023168   0.042211
    104      -0.034421  -0.027113  -0.001839   0.007278   0.000010   0.002363
    105      -0.031998   0.007824   0.039854   0.020235   0.014532  -0.027247
    106       0.005666  -0.078866  -0.040559  -0.023074  -0.026581   0.018283
    107      -0.043034  -0.037839   0.004332   0.009947   0.002531  -0.003140
    108      -0.031680   0.033127   0.051483   0.024539   0.021873  -0.034733
    109       0.005999  -0.105081  -0.062056  -0.027486  -0.037125   0.033826
    110      -0.045184  -0.052307   0.027224   0.007358   0.007535  -0.023200
    111      -0.052631  -0.034186   0.035323   0.019065   0.013909  -0.034428
    112       0.028111  -0.064013   0.005198  -0.030439  -0.019409  -0.010255
    113      -0.046768  -0.034750  -0.010368   0.012788   0.000075   0.008684
    114      -0.069656  -0.044597   0.040616   0.022532   0.020885  -0.048109
    115       0.047719  -0.077491   0.023979  -0.041634  -0.024327  -0.019688
    116      -0.052149  -0.047895   0.001044   0.011049   0.003441  -0.005311
    117      -0.050080  -0.061616   0.026742   0.012652   0.004530  -0.026692
    118       0.024488  -0.034264   0.022991  -0.023168  -0.005883  -0.026518
    119      -0.043516  -0.013843  -0.037551   0.017643  -0.006135   0.037551
    120      -0.064871  -0.089677   0.023617   0.013458   0.003786  -0.029387
    121       0.043581  -0.024921   0.050389  -0.027881  -0.002464  -0.041891
    122      -0.046941  -0.011085  -0.046069   0.019328  -0.007224   0.044078
    123      -0.022838  -0.003768  -0.018957   0.039297   0.012925   0.005695
    124      -0.006529   0.000428  -0.029343  -0.025148  -0.036040   0.058138
    125      -0.036988   0.013530  -0.060048   0.029213  -0.006261   0.064871
    126       0.002328  -0.015279  -0.029671  -0.015188  -0.028648   0.049066
    127       0.070096  -0.033023  -0.067511  -0.184555  -0.155097   0.181025
    128      -0.024325   0.008278  -0.099995   0.020918  -0.008899   0.079517
    129       0.056469  -0.037340  -0.056088  -0.130045  -0.116276   0.139494
    130       0.071577  -0.037156  -0.077080  -0.181155  -0.151977   0.178160
    131      -0.020121  -0.018943  -0.163993   0.057842   0.023322   0.048116
    132      -0.005429  -0.003330  -0.025230   0.000492  -0.014125   0.037238
    133       0.092345  -0.018961  -0.024491  -0.270824  -0.223959   0.250241
    134      -0.023355   0.018379  -0.087472   0.009306  -0.017032   0.089381
    135      -0.019888  -0.015649  -0.024129   0.032591   0.003325   0.017528
    136       0.099118  -0.062159  -0.131864  -0.208685  -0.170462   0.198054
    137      -0.025419   0.025507  -0.066392   0.001937  -0.021711   0.090233
    138      -0.107037   0.033922   0.003682   0.210016   0.137303  -0.118329
    139      -0.010155   0.006012  -0.026272  -0.017342  -0.032486   0.057903
    140      -0.058600   0.052094  -0.031921   0.075997   0.015397   0.059645
    141      -0.160297   0.089382  -0.002605   0.242681   0.139900  -0.098628
    142       0.025610  -0.025392  -0.046673  -0.081436  -0.072279   0.091850
    143      -0.048515   0.037437  -0.013974   0.097858   0.040501   0.023603
    144      -0.098791   0.001147   0.014273   0.261179   0.193399  -0.193974
    145       0.009639   0.010327  -0.013366  -0.049343  -0.059717   0.089808
    146      -0.048912   0.035884  -0.022708   0.094960   0.038216   0.027664
    147      -0.128566   0.044038   0.007470   0.252496   0.167642  -0.147875
    148      -0.072684   0.041172  -0.015159   0.095475   0.044989  -0.014542
    149      -0.086911   0.104819  -0.033825   0.055026  -0.024115   0.124224
    150       0.018622  -0.014235  -0.071565  -0.033677  -0.044794   0.088092
    151      -0.061937   0.053056   0.009048   0.092273   0.038332  -0.000797
    152      -0.029831  -0.005960  -0.055824   0.007464  -0.015716   0.058371
    153       0.009558  -0.012717  -0.076302  -0.017961  -0.035043   0.082166
    154      -0.107180   0.069978   0.023864   0.174848   0.094134  -0.053408
    155      -0.056207   0.012632  -0.008637   0.060020   0.024146   0.004166
    156       0.018367  -0.015096  -0.098468  -0.033575  -0.048887   0.107060
    157      -0.059310   0.077834   0.025153   0.101003   0.040883   0.003975
    158      -0.028984   0.003914  -0.069889   0.011357  -0.017785   0.075094
    159       0.061049  -0.023635  -0.081200  -0.107683  -0.095354   0.136904
    160      -0.061300   0.053165   0.009044   0.091201   0.037610  -0.000090
    161       0.001084  -0.049181  -0.088057  -0.065340  -0.061633   0.094409
    162      -0.003603   0.107624  -0.045338  -0.060448   0.030608  -0.041166
    163       0.037346   0.023891  -0.100058   0.033968   0.025183  -0.035950
    164      -0.004638   0.008828   0.046756  -0.095096   0.027120  -0.147342
    165       0.003075   0.053178   0.022050  -0.074708   0.073537  -0.009982
    166       0.043168  -0.003610  -0.068969   0.031907   0.049454  -0.018867
    167       0.006170   0.000245   0.042706  -0.071142   0.046365  -0.092381
    168      -0.083196  -0.052196   0.062774  -0.034755  -0.005042   0.003978
    169      -0.010194  -0.062522  -0.010531   0.000678   0.008230  -0.087949
    170      -0.022704  -0.039404   0.041180  -0.031660   0.016408  -0.054293
    171      -0.141894  -0.086701   0.075668   0.002567  -0.099182  -0.023510
    172      -0.047953  -0.082862   0.028289  -0.025850  -0.040131  -0.166946
    173      -0.050119  -0.054188   0.067695  -0.048431  -0.019208  -0.108652
    174      -0.104479  -0.130117   0.082347  -0.035646   0.030406   0.064507
    175      -0.021107  -0.103856  -0.001687   0.002004   0.027940  -0.053931
    176      -0.021430  -0.070369   0.004344   0.035017   0.028915   0.057241
    177      -0.176998  -0.227057   0.117438   0.000333  -0.032120   0.083556
    178      -0.066709  -0.155106   0.047735  -0.025557  -0.005079  -0.104201
    179      -0.046796  -0.108338   0.004992   0.069179   0.004162   0.090493
    180      -0.035953  -0.086361   0.048151  -0.077708   0.143629   0.105705
    181       0.025094  -0.080086  -0.059713   0.040200   0.088351   0.047341
    182       0.011077  -0.053142  -0.035084   0.057817   0.072955   0.124553
    183      -0.052704  -0.147073   0.052254  -0.073280   0.173888   0.161686
    184       0.016375  -0.113069  -0.058900   0.044714   0.105014   0.080748
    185       0.011972  -0.076438  -0.065857   0.108195   0.085219   0.212838
    186       0.053307   0.030924   0.012321  -0.126842   0.224515   0.076960
    187       0.080878  -0.016484  -0.116463   0.069314   0.131337   0.109302
    188       0.041794  -0.008684  -0.031737   0.015428   0.103083   0.079853
    189       0.108584   0.068941  -0.011145  -0.165434   0.321180   0.105619
    190       0.117017   0.003908  -0.161631   0.095869   0.183180   0.190343
    191       0.066971   0.005710  -0.061648   0.031233   0.139767   0.133085
    192       0.071185   0.094912   0.008203  -0.128008   0.192776   0.022979
    193       0.088727   0.016902  -0.115984   0.063746   0.113681   0.074971
    194       0.038470   0.015447   0.011762  -0.051590   0.091146  -0.030051
    195       0.135553   0.181209  -0.018858  -0.168464   0.259766   0.009492
    196       0.127722   0.059388  -0.158083   0.087629   0.146569   0.125647
    197       0.059304   0.048079   0.014851  -0.087075   0.116105  -0.061449
    198      -0.038551  -0.037409   0.047611   0.024893   0.012093  -0.045818
    199       0.033935  -0.048117  -0.030147  -0.061636  -0.026221  -0.000345
    200      -0.031132   0.030638  -0.051995   0.019890  -0.002270   0.019991
    201       0.175070   0.147775   0.154122   0.109646  -0.079526   0.097406
    202       0.067949   0.124740   0.242733   0.104116  -0.009737   0.075519
    203       0.231732  -0.026513   0.125105   0.083589   0.001228  -0.022668
    204       0.111013   0.090122   0.056030   0.021734  -0.066684   0.023510
    205      -0.028885   0.104574   0.151000   0.028001  -0.010998   0.031266
    206       0.169325  -0.037993   0.070433   0.037338   0.000941  -0.049246
    207       0.091039   0.054759  -0.001249   0.019627  -0.083764  -0.008275
    208      -0.055504   0.082813   0.106654   0.026155  -0.025007   0.008073
    209       0.097703  -0.017838   0.029888   0.029459  -0.019153  -0.044878
    210       0.112867  -0.053961  -0.013368   0.041066  -0.095118  -0.033313
    211      -0.134366   0.053244   0.090529   0.035275  -0.048570   0.022236
    212       0.050481  -0.036716   0.019575   0.034803  -0.033252  -0.036604
    213       0.150268  -0.098772   0.033456   0.058724  -0.097383  -0.029114
    214      -0.173168   0.056087   0.118719   0.042556  -0.060029   0.048531
    215       0.095712  -0.072087   0.042561   0.044908  -0.029957  -0.044574
    216       0.089667  -0.112911  -0.083965   0.047325  -0.107686  -0.064047
    217      -0.163735   0.017107   0.039525   0.038916  -0.058962   0.004619
    218      -0.053673  -0.013305  -0.020859   0.029442  -0.052879  -0.014901
    219       0.107985  -0.202642  -0.089585   0.070370  -0.118588  -0.083258
    220      -0.223468  -0.008138   0.027206   0.048330  -0.077722   0.019565
    221      -0.090337  -0.029527  -0.028219   0.035533  -0.064567  -0.005885
    222       0.038736  -0.058915  -0.151211   0.022100  -0.102623  -0.070039
    223      -0.117265   0.012306   0.000183   0.028866  -0.043771  -0.032321
    224      -0.109576   0.028591  -0.054528   0.015182  -0.056199  -0.004714
    225       0.014563  -0.105092  -0.213390   0.023261  -0.110195  -0.095394
    226      -0.141817  -0.016723  -0.044874   0.029024  -0.050243  -0.047662
    227      -0.190522   0.044551  -0.089303   0.009788  -0.071016   0.010012
    228       0.015551   0.053087  -0.144057   0.000389  -0.102932  -0.052836
    229      -0.039195   0.043818   0.014523   0.020234  -0.027133  -0.052656
    230      -0.062658   0.048258  -0.045876   0.009819  -0.046331  -0.017186
    231      -0.026918   0.097082  -0.201349  -0.017898  -0.108913  -0.064272
    232      -0.001293   0.039854  -0.019593   0.012206  -0.019741  -0.084541
    233      -0.108521   0.081661  -0.073816  -0.000283  -0.053591  -0.012659
    234       0.045422   0.107426  -0.065079   0.002161  -0.092297  -0.018015
    235      -0.008848   0.078249   0.071830   0.021985  -0.017710  -0.030080
    236       0.043502   0.023132  -0.001859   0.018536  -0.027146  -0.036346
    237       0.025934   0.192968  -0.061234  -0.015424  -0.089139   0.000182
    238       0.050543   0.100650   0.083920   0.016998  -0.004446  -0.046265
    239       0.080403   0.035916   0.005670   0.015671  -0.018951  -0.046642
    240       0.034830   0.046262  -0.015550  -0.076493  -0.037541  -0.028787
    241      -0.104370   0.081707   0.076198  -0.056071   0.005091  -0.008180
    242       0.143427  -0.065059   0.033994  -0.011937   0.015367  -0.075608
    243       0.058173   0.015963  -0.013304  -0.043466  -0.031409  -0.021862
    244      -0.110139   0.064075   0.090130  -0.025246   0.012417   0.007186
    245       0.111880  -0.056307   0.029772  -0.004450   0.011125  -0.040684
                 24         25         26         27         28         29    
      0       0.005918   0.034553   0.032364  -0.032499  -0.079531   0.019482
      1       0.014223  -0.004477   0.019258   0.015371  -0.041038  -0.011477
      2       0.103789  -0.008762   0.011284   0.040450   0.006507  -0.020359
      3       0.033178  -0.003736  -0.012279   0.009784   0.171491  -0.044667
      4       0.022297  -0.062929  -0.046296   0.074096   0.073564   0.011456
      5       0.117327  -0.020534   0.000875   0.059447   0.061236  -0.035775
      6      -0.004075   0.007778  -0.023551  -0.026385  -0.034400  -0.046101
      7       0.015411  -0.009583   0.010480   0.044439  -0.005298  -0.073182
      8       0.019575  -0.058652  -0.168660  -0.137183  -0.073882  -0.057295
      9       0.032557  -0.040731  -0.075069   0.038163   0.028455   0.064547
     10       0.005632   0.043574   0.006611  -0.097453   0.038907   0.008667
     11       0.001714   0.003162   0.021021   0.010366  -0.012840  -0.003100
     12       0.001923   0.012355  -0.005570  -0.010744  -0.020589  -0.023954
     13       0.019687  -0.005229   0.016230   0.020600  -0.011455  -0.031313
     14       0.049110  -0.033583  -0.072817  -0.031549  -0.009076   0.006272
     15       0.006864  -0.017989  -0.017064   0.042841   0.005015  -0.016635
     16       0.016719   0.026596   0.027258  -0.041689  -0.014152  -0.008856
     17       0.012953  -0.007976  -0.009434   0.005004  -0.007305   0.024069
     18      -0.011692   0.008353   0.012680   0.032670   0.002169  -0.038400
     19       0.006467   0.055467   0.039405  -0.068345  -0.022051   0.002578
     20      -0.003354   0.004964   0.018998   0.008435  -0.005320  -0.009176
     21       0.010827  -0.045533  -0.005162   0.094534  -0.002114  -0.032216
     22       0.016662   0.017940   0.033207  -0.026577  -0.021525  -0.017112
     23       0.011303  -0.016418  -0.013714   0.024331  -0.017035   0.033442
     24      -0.006581  -0.029837  -0.009668   0.087256   0.004198  -0.032784
     25       0.015699   0.028119   0.036638  -0.040927  -0.029708  -0.006346
     26       0.002380  -0.018809  -0.019971   0.032806  -0.003562   0.018971
     27      -0.010666  -0.036100  -0.008561   0.112660   0.008163  -0.048251
     28       0.024738   0.025213   0.040076  -0.037115  -0.041144   0.006289
     29       0.002969  -0.018235  -0.018019   0.031962  -0.005636   0.020073
     30      -0.024819   0.008513  -0.019898   0.022026   0.009575  -0.000111
     31       0.002947   0.045682   0.029670  -0.071036  -0.019420  -0.001758
     32      -0.008319  -0.019156  -0.028551   0.034377   0.016656  -0.002817
     33      -0.042318   0.028773  -0.026001   0.001999   0.017098   0.005130
     34       0.000163   0.055380   0.030861  -0.080508  -0.026405   0.013395
     35      -0.015339  -0.018742  -0.033515   0.033824   0.029479  -0.018041
     36      -0.022075   0.026311  -0.025143  -0.031235   0.008392   0.032014
     37      -0.006666   0.053173   0.020213  -0.094394  -0.000458  -0.012396
     38      -0.009517  -0.018520  -0.029745   0.032206   0.019330  -0.004400
     39      -0.038746   0.063593  -0.035860  -0.099600   0.015650   0.065954
     40      -0.017647   0.069384   0.012996  -0.123738   0.008943  -0.004564
     41      -0.017434  -0.018282  -0.035256   0.032446   0.032453  -0.018585
     42       0.004456  -0.006567  -0.015351   0.007228  -0.003009   0.016630
     43      -0.000982   0.035864   0.019403  -0.071395   0.005980  -0.032702
     44      -0.000081  -0.017514  -0.023276   0.027054   0.004297   0.011374
     45       0.010496   0.001954  -0.017677  -0.026990  -0.006141   0.036394
     46      -0.007180   0.036700   0.011401  -0.079338   0.021641  -0.043133
     47      -0.000754  -0.017458  -0.024201   0.026184   0.006063   0.010185
     48       0.020413  -0.043615  -0.005351   0.076618  -0.008609  -0.018241
     49       0.011226   0.019263   0.027471  -0.039682  -0.006626  -0.035487
     50       0.010366  -0.016833  -0.015377   0.024878  -0.014997   0.031696
     51       0.036425  -0.059607  -0.002787   0.092815  -0.016158  -0.021618
     52       0.013746   0.011298   0.024888  -0.032605   0.000332  -0.050007
     53       0.017343  -0.017579  -0.011084   0.027051  -0.027668   0.047763
     54       0.011561  -0.003688  -0.006681   0.017366  -0.023682  -0.078469
     55      -0.006308   0.015999   0.016830   0.007629  -0.021737  -0.049184
     56       0.007747  -0.015284  -0.052694  -0.056163  -0.032977  -0.023912
     57      -0.004978   0.016185  -0.000852  -0.010804  -0.035331  -0.055762
     58      -0.033743   0.046904   0.014303  -0.053685  -0.046695  -0.006648
     59      -0.000280   0.005297   0.016372   0.002793  -0.001166  -0.014004
     60      -0.029826   0.051224   0.056506   0.005827  -0.021250  -0.037553
     61      -0.042093   0.054288   0.042390  -0.024595  -0.024339  -0.020510
     62       0.008365  -0.003084  -0.010726  -0.022561  -0.020851  -0.003530
     63       0.007082   0.003419   0.015690   0.037167  -0.009566  -0.077617
     64      -0.052831   0.068823   0.015813  -0.092351  -0.064822   0.016882
     65      -0.018221   0.031117   0.102481   0.080318   0.050724  -0.025729
     66      -0.005242   0.010342  -0.071434  -0.101702  -0.088753  -0.035264
     67      -0.027756   0.042576  -0.017445  -0.094043  -0.076205   0.012336
     68       0.003554   0.004043   0.012686  -0.001877  -0.007534  -0.006311
     69       0.002101   0.022378   0.111316   0.143029   0.032240  -0.072922
     70      -0.021776   0.043726   0.097539   0.077716   0.015484  -0.020855
     71       0.000347  -0.003953  -0.027262  -0.038125  -0.020855  -0.008112
     72       0.009361  -0.005959   0.066448   0.121102   0.006679  -0.153879
     73      -0.010575   0.003131   0.038437   0.053999  -0.018203  -0.141228
     74       0.009246  -0.029034  -0.096310  -0.097124  -0.052746  -0.056938
     75       0.006243   0.002873   0.096897   0.151352   0.021397  -0.144331
     76      -0.034083   0.086043   0.163602   0.108313   0.052096   0.097178
     77      -0.024056   0.057489   0.136160   0.100892   0.057625   0.090693
     78      -0.021754   0.092276   0.261536   0.250892   0.107086   0.085487
     79      -0.032888   0.066599   0.160309   0.132393   0.045171   0.004366
     80       0.011984  -0.030098  -0.094290  -0.093770  -0.052982  -0.046263
     81       0.046082  -0.052172  -0.098202  -0.025463  -0.074772  -0.176734
     82       0.012181  -0.008985  -0.049637  -0.041054  -0.060996  -0.113119
     83      -0.010229   0.010643   0.011055  -0.013626   0.000894   0.037791
     84       0.053412  -0.133226  -0.333094  -0.206833  -0.187604  -0.521441
     85       0.028543  -0.027977  -0.098159  -0.074655  -0.092553  -0.163823
     86      -0.000496   0.001846  -0.010528  -0.027965  -0.014568   0.018294
     87       0.053683  -0.027795  -0.014944   0.044560  -0.042014  -0.049060
     88      -0.003576  -0.038405  -0.158033  -0.135556  -0.100039  -0.283861
     89      -0.036213   0.083286   0.201355   0.122305   0.102828   0.298333
     90       0.056401  -0.029053  -0.017039   0.042105  -0.047815  -0.050652
     91       0.024458   0.019808   0.051149   0.043707  -0.025758   0.043525
     92      -0.009703  -0.030274  -0.102049  -0.099155  -0.052913  -0.135769
     93       0.050732  -0.060878  -0.049133   0.024134   0.021702   0.068593
     94      -0.011884   0.058791  -0.024221  -0.078919   0.059577   0.025810
     95      -0.002117   0.022374   0.039608   0.008634  -0.011546  -0.007875
     96       0.002304   0.029386  -0.057452   0.043708   0.008094   0.047365
     97       0.030478  -0.031729   0.038683  -0.093151   0.053198   0.021476
     98      -0.008790   0.041484   0.024135   0.006498  -0.002721   0.001025
     99      -0.033587   0.108318  -0.071654   0.019797   0.021357   0.026416
    100       0.072518  -0.130982   0.067207  -0.057522   0.028047   0.037986
    101       0.001019   0.047310  -0.016055  -0.015977   0.035587   0.043079
    102      -0.083675   0.206022  -0.099247   0.045587   0.004557  -0.009002
    103       0.117867  -0.246755   0.138875  -0.071237   0.008052   0.028858
    104      -0.004192   0.067248  -0.035905  -0.016683   0.046089   0.053749
    105      -0.005211   0.049335  -0.033881  -0.060488   0.062532   0.044683
    106       0.051232  -0.061118  -0.015157   0.028331   0.014231   0.063799
    107       0.014822   0.029882  -0.018665  -0.044208   0.063764   0.069876
    108      -0.033415   0.108574  -0.039887  -0.095357   0.080951   0.027608
    109       0.084863  -0.136494  -0.000093   0.077094  -0.017047   0.077000
    110       0.017305   0.039491  -0.043026  -0.063478   0.091462   0.094004
    111       0.066064  -0.111332   0.022151  -0.097424   0.071828   0.080957
    112      -0.021553   0.130908  -0.135410   0.059743   0.038596   0.063206
    113       0.025324  -0.003257   0.011970  -0.047452   0.053711   0.062796
    114       0.099072  -0.192677   0.066959  -0.165636   0.098542   0.097828
    115      -0.049102   0.223458  -0.228136   0.134872   0.031717   0.078238
    116       0.039685  -0.029065   0.009902  -0.069856   0.071176   0.081318
    117       0.088736  -0.150972   0.006638  -0.041774   0.050105   0.097008
    118      -0.048342   0.179623  -0.120671  -0.015355   0.069548   0.044798
    119       0.014237  -0.001002   0.042292  -0.016315   0.014031   0.021893
    120       0.131804  -0.245880   0.039611  -0.064077   0.064275   0.128466
    121      -0.090643   0.302988  -0.188875  -0.001664   0.087792   0.048922
    122       0.020049  -0.024474   0.060189  -0.015694   0.003821   0.012578
    123      -0.017525   0.027107   0.011647   0.011246   0.006989   0.024476
    124       0.021396   0.019220   0.028799  -0.033202   0.028289   0.006775
    125      -0.027633   0.057675   0.069194   0.005828  -0.014875  -0.024470
    126      -0.003087   0.024119  -0.005127   0.039979   0.002986   0.034131
    127       0.064792  -0.001044  -0.006232   0.030998   0.018532   0.024839
    128      -0.024349   0.003148   0.161164  -0.081304   0.001940  -0.059884
    129       0.028579   0.020172  -0.043568   0.103131  -0.007711   0.056432
    130       0.066279  -0.009786   0.012105   0.008577   0.024316   0.018549
    131      -0.016879  -0.059493   0.294595  -0.247545   0.044356  -0.106526
    132      -0.011732   0.012422   0.015087   0.019684   0.002714   0.019521
    133       0.073163   0.050345  -0.139138   0.202938  -0.022931   0.074950
    134      -0.027240   0.008256   0.141721  -0.052468  -0.008034  -0.056595
    135      -0.012982   0.035617   0.007392   0.021373   0.008861   0.031601
    136       0.084485  -0.047738   0.076687  -0.063973   0.043367   0.000582
    137      -0.028790   0.022397   0.103282  -0.013692  -0.016369  -0.043373
    138      -0.054401   0.047316   0.063056  -0.075080   0.031892   0.022409
    139       0.014716   0.032071   0.025629  -0.022058   0.023183   0.004720
    140      -0.070526   0.135953   0.029683   0.097073  -0.059653  -0.038313
    141      -0.078049   0.142427   0.035892   0.012609  -0.017797   0.013253
    142       0.042301  -0.008032   0.041065  -0.052157   0.040068   0.005423
    143      -0.072957   0.100047   0.036325   0.060297  -0.038435  -0.031894
    144      -0.043637  -0.037000   0.119761  -0.210312   0.097927   0.033206
    145       0.002467   0.056204  -0.015683   0.054243  -0.009071  -0.001859
    146      -0.068208   0.097787   0.048847   0.045348  -0.033116  -0.034502
    147      -0.062261   0.052836   0.077129  -0.098210   0.039430   0.022886
    148      -0.012208   0.063295   0.053368  -0.061505   0.031982   0.004307
    149      -0.097954   0.250603  -0.038059   0.259199  -0.140920  -0.051765
    150      -0.005367  -0.018974   0.081769  -0.010282   0.001504  -0.007803
    151      -0.034123   0.115208   0.007719   0.018878  -0.004866  -0.013454
    152      -0.008226   0.035232   0.051296  -0.008940   0.002943  -0.001709
    153      -0.003483  -0.036082   0.100603  -0.016884  -0.002549  -0.010553
    154      -0.044932   0.113199   0.021799   0.020287  -0.017016  -0.011461
    155      -0.034202   0.116831  -0.021163   0.026802   0.003805   0.015655
    156       0.001837  -0.065274   0.139032  -0.030073  -0.007584  -0.024952
    157      -0.066429   0.194062  -0.027180   0.060992  -0.021077  -0.033154
    158      -0.016388   0.033314   0.080780  -0.006475  -0.010851  -0.023304
    159      -0.003219   0.001877   0.059649  -0.001659   0.008374  -0.014978
    160      -0.034364   0.116229   0.007075   0.019144  -0.004798  -0.013718
    161       0.039974  -0.061280   0.085703  -0.059584   0.030305   0.019945
    162       0.020655   0.011553   0.013993  -0.009570  -0.058472   0.021868
    163       0.012237  -0.039114  -0.017617   0.043587  -0.037148   0.023313
    164       0.113112  -0.006731   0.017425   0.042903   0.015208  -0.035179
    165       0.018921   0.014232   0.025481  -0.017663  -0.216305   0.072661
    166       0.009560  -0.043249  -0.014476   0.049245  -0.116300   0.050220
    167       0.087114  -0.001905   0.020999   0.027411  -0.033911  -0.028417
    168      -0.038533   0.015726   0.020599  -0.028687  -0.190911   0.070972
    169       0.032024  -0.038581  -0.002290   0.063906  -0.068398   0.013278
    170       0.041717  -0.004845   0.011724   0.017242  -0.039660  -0.013234
    171      -0.079731   0.013477   0.024066  -0.034567  -0.275817   0.109924
    172       0.056296  -0.034574   0.013546   0.075826  -0.080246  -0.001144
    173       0.056843  -0.002210   0.022619   0.025231  -0.050081  -0.021973
    174      -0.054646   0.021338   0.004992  -0.036508   0.022420  -0.004965
    175       0.022422  -0.036500  -0.011237   0.061099   0.045027  -0.026784
    176      -0.028527  -0.014092  -0.015922   0.001211  -0.003685   0.008145
    177      -0.107447   0.021293  -0.002498  -0.044688   0.085098  -0.019384
    178       0.038664  -0.027548  -0.000054   0.063746   0.110752  -0.069782
    179      -0.068160  -0.017967  -0.025339  -0.004929   0.006902   0.017651
    180      -0.002648   0.027407  -0.005592  -0.033947   0.196629  -0.072957
    181      -0.007729  -0.044286  -0.035884   0.052657   0.099658  -0.020257
    182      -0.045801  -0.018825  -0.032454  -0.004145   0.037870   0.010440
    183      -0.013911   0.031494  -0.023868  -0.039295   0.423467  -0.149062
    184      -0.016006  -0.042433  -0.046459   0.049287   0.220981  -0.059874
    185      -0.098571  -0.024756  -0.054432  -0.017419   0.095345   0.015074
    186       0.061767   0.025660   0.007252  -0.021057   0.056909  -0.034731
    187      -0.029252  -0.052264  -0.045568   0.043507  -0.011683   0.039566
    188       0.002609  -0.016588  -0.020210   0.007846   0.001923   0.006812
    189       0.103437   0.027847   0.000997  -0.014619   0.154738  -0.076026
    190      -0.053534  -0.057352  -0.063783   0.033824   0.006910   0.053603
    191      -0.011701  -0.019782  -0.032143   0.001756   0.017386   0.014323
    192       0.066280   0.019227   0.024364  -0.016035  -0.161024   0.040964
    193      -0.023168  -0.053524  -0.034267   0.045020  -0.122639   0.074550
    194       0.068466  -0.008048   0.007938   0.023839  -0.035221  -0.014995
    195       0.108091   0.018410   0.031555  -0.009004  -0.215077   0.051887
    196      -0.046107  -0.062375  -0.044674   0.041932  -0.176481   0.111812
    197       0.103391  -0.004216   0.017390   0.029073  -0.042988  -0.025819
    198       0.034555  -0.037953  -0.099176   0.037210   0.035159   0.094903
    199       0.045593  -0.022703   0.025724  -0.105388   0.040294   0.004022
    200       0.003412   0.006747  -0.003449   0.010567  -0.005915   0.028521
    201       0.225727   0.022657   0.019631  -0.018256   0.030018   0.003454
    202       0.160104  -0.017684   0.005578   0.007869   0.017441   0.004438
    203       0.029599   0.003708  -0.003384  -0.016879   0.017038   0.008474
    204      -0.066846  -0.024596   0.016423  -0.003768   0.012628  -0.008052
    205      -0.055687  -0.053087   0.007564   0.012908   0.009919  -0.005481
    206      -0.100694  -0.018430  -0.003246  -0.012362   0.012525   0.003162
    207      -0.082331  -0.026565   0.018602   0.004793  -0.009470  -0.029969
    208      -0.064940  -0.056152   0.009605   0.020456  -0.008040  -0.022816
    209      -0.087170  -0.017711   0.002228  -0.010759   0.004305  -0.009232
    210      -0.058644  -0.004356   0.012193  -0.006745  -0.004136  -0.023212
    211      -0.010995  -0.045688   0.007476   0.028052  -0.011610  -0.020713
    212      -0.054966  -0.010830   0.000883  -0.006615   0.002145  -0.007820
    213      -0.086374  -0.014417   0.014757  -0.009098   0.001202  -0.033258
    214      -0.005553  -0.056902   0.010781   0.038130  -0.013341  -0.029566
    215      -0.078153  -0.013374   0.001399  -0.012985   0.007123  -0.011592
    216       0.032703   0.043499  -0.000391  -0.021064   0.002779   0.009101
    217       0.059854  -0.012468  -0.001361   0.020754  -0.008496   0.002291
    218       0.023889   0.006086  -0.002238   0.003516  -0.002565   0.003306
    219       0.072267   0.067170  -0.007246  -0.032312   0.011121   0.022517
    220       0.118204   0.001943  -0.003978   0.024694  -0.007827   0.008758
    221       0.059975   0.015033  -0.003904   0.005869  -0.002074   0.007367
    222       0.081001   0.065325  -0.006545  -0.022386   0.002128   0.031422
    223       0.060809   0.005984  -0.008328   0.007002  -0.003577   0.021712
    224       0.058989   0.014682  -0.003833   0.008214  -0.005206   0.011781
    225       0.159148   0.107831  -0.018888  -0.034854   0.009869   0.066425
    226       0.119356   0.035954  -0.016895  -0.000709   0.001401   0.046357
    227       0.121747   0.030739  -0.007114   0.013849  -0.007054   0.024727
    228       0.029155   0.032479   0.003835  -0.006184  -0.015751   0.008402
    229      -0.013986  -0.013206  -0.003655   0.002923  -0.008195   0.007963
    230       0.013236   0.002915  -0.000912   0.005751  -0.008310   0.003450
    231       0.058152   0.046178   0.000361  -0.004826  -0.023974   0.021514
    232      -0.020915  -0.000155  -0.007867  -0.008066  -0.008049   0.019174
    233       0.036951   0.007634  -0.001724   0.011128  -0.014312   0.008436
    234      -0.044861  -0.012273   0.016747   0.006903  -0.020250  -0.024033
    235      -0.069888  -0.044635   0.005315   0.010984  -0.010737  -0.015132
    236      -0.057187  -0.012701   0.002166  -0.004564  -0.002457  -0.007641
    237      -0.065616  -0.029260   0.022867   0.016548  -0.030872  -0.033157
    238      -0.116334  -0.055461   0.007362   0.006381  -0.012461  -0.018935
    239      -0.085690  -0.019190   0.003379  -0.007614  -0.003374  -0.009838
    240      -0.361574  -0.066845   0.005179   0.003249   0.021302   0.011592
    241      -0.281758  -0.074853   0.000689   0.002673   0.026381   0.011497
    242      -0.252192  -0.039136  -0.007135  -0.008665   0.014898   0.010460
    243      -0.193121  -0.013860  -0.012023  -0.023664   0.036993   0.026871
    244      -0.130463  -0.041449  -0.019146  -0.003925   0.038119   0.028324
    245      -0.161256  -0.028693  -0.005510  -0.003314   0.012268   0.009186
                 30         31         32         33         34         35    
      0       0.014294  -0.005043   0.146246  -0.057525   0.024808  -0.070789
      1      -0.011729  -0.020418   0.015284   0.018029   0.023909  -0.001706
      2       0.024253   0.016629   0.050919  -0.058022  -0.003634  -0.036937
      3      -0.040488  -0.032338  -0.008926   0.018979   0.011789   0.008891
      4       0.048533   0.034385   0.060079  -0.076903  -0.015972  -0.039060
      5       0.024236   0.020892   0.028210  -0.064199  -0.010831  -0.032225
      6       0.024691   0.009783   0.067706  -0.042140  -0.006164  -0.008531
      7       0.003778  -0.009118  -0.047628   0.051404  -0.025965   0.052922
      8      -0.020928  -0.022131  -0.003032  -0.017356   0.055284   0.061890
      9      -0.043023  -0.014684  -0.018183   0.018100  -0.001492   0.000432
     10       0.032304   0.041488  -0.005609  -0.017634  -0.010748   0.003382
     11       0.017305   0.002848   0.061535   0.069721   0.003400  -0.002255
     12       0.023649   0.011988   0.074758  -0.037917  -0.005669  -0.022961
     13      -0.018708  -0.023006  -0.017727   0.035915   0.021073   0.015988
     14       0.006298   0.006549   0.040942  -0.001787   0.003849   0.006586
     15       0.029581   0.026063  -0.010403  -0.017493   0.021933  -0.007509
     16      -0.043497  -0.039436   0.032913   0.024158   0.020364  -0.006616
     17       0.000336  -0.008051   0.078097   0.095240  -0.006799   0.000963
     18       0.060198   0.046658   0.005621  -0.028143   0.013905  -0.013220
     19      -0.065645  -0.062463   0.099154   0.047890  -0.028486  -0.010379
     20       0.049101   0.028823   0.061276   0.067140   0.008684  -0.003661
     21       0.039210   0.027839  -0.069018   0.012471   0.133987  -0.022062
     22      -0.066662  -0.066344   0.020937   0.050385   0.074727  -0.016431
     23      -0.021770  -0.031932   0.105782   0.145400  -0.009756  -0.001487
     24       0.053856   0.041820  -0.085243   0.000228   0.154798  -0.028235
     25      -0.095881  -0.096919   0.061903   0.097474   0.087222  -0.023364
     26       0.017250   0.008057   0.049424   0.084668  -0.007879   0.001689
     27       0.075303   0.060531  -0.126328  -0.013610   0.219086  -0.041889
     28      -0.125697  -0.129537   0.113410   0.176576   0.116801  -0.034323
     29       0.011776   0.002138   0.056322   0.092905  -0.005707   0.000636
     30       0.042205   0.038344  -0.023128  -0.018456   0.006023  -0.000532
     31      -0.085130  -0.081104   0.056251   0.047018   0.024918  -0.010862
     32       0.065997   0.060084  -0.031359  -0.014186  -0.004565   0.004818
     33       0.052007   0.050109  -0.021755  -0.046257  -0.030680   0.005213
     34      -0.103161  -0.100086   0.101131   0.087951   0.001223  -0.008407
     35       0.093217   0.089606  -0.084521  -0.079936   0.002445   0.005195
     36       0.020357   0.025044   0.048104  -0.014086  -0.137825   0.028036
     37      -0.054343  -0.042963   0.002682  -0.056130  -0.027136   0.002332
     38       0.070691   0.065721  -0.039515  -0.027771  -0.009079   0.005968
     39       0.011055   0.025659   0.113889  -0.045343  -0.318362   0.063215
     40      -0.044189  -0.027311   0.005183  -0.102686  -0.105704   0.018811
     41       0.100460   0.098090  -0.093582  -0.096901  -0.010976   0.008788
     42       0.006774   0.006012   0.026870   0.042508  -0.002640  -0.000518
     43      -0.029703  -0.019188  -0.057771  -0.088039   0.037998  -0.008597
     44       0.031301   0.023966   0.023449   0.048078  -0.006968   0.002049
     45      -0.016625  -0.012740   0.071948   0.065810  -0.048387   0.005423
     46       0.005729   0.020723  -0.111416  -0.161883   0.023664  -0.003183
     47       0.035371   0.028547   0.017335   0.039821  -0.008575   0.002675
     48       0.020338   0.010093  -0.037130   0.058639   0.149091  -0.028703
     49      -0.046284  -0.041789  -0.042698  -0.026660   0.100405  -0.022042
     50      -0.015269  -0.025709   0.100387   0.141980  -0.008713  -0.001281
     51       0.010621  -0.002285  -0.032087   0.095808   0.205511  -0.042246
     52      -0.031028  -0.026001  -0.083337  -0.063844   0.134687  -0.028862
     53      -0.039294  -0.052113   0.153755   0.210645  -0.016243  -0.001349
     54       0.028019   0.008046   0.048154  -0.023622  -0.024016   0.013909
     55       0.008069  -0.006292  -0.004915   0.031399  -0.032888   0.025906
     56      -0.012141  -0.013037  -0.008163  -0.017634   0.029257   0.015394
     57       0.035021   0.014576   0.106932  -0.069357  -0.020619  -0.042025
     58       0.017335   0.003830   0.098458  -0.052373  -0.015686  -0.060241
     59      -0.011966  -0.014067  -0.045816   0.028580  -0.017252  -0.038187
     60       0.041857   0.016295   0.107686  -0.048813  -0.103030  -0.232533
     61       0.015843  -0.003061   0.015009   0.035229  -0.127352  -0.236679
     62      -0.011008  -0.008267   0.024818  -0.046914   0.082172   0.123025
     63       0.026510   0.005691   0.013314   0.011729  -0.059338  -0.034995
     64       0.026991   0.011782   0.175637  -0.111706  -0.016748  -0.143513
     65      -0.014791  -0.025512  -0.191208   0.184771  -0.208783  -0.336693
     66       0.044328   0.027951   0.262340  -0.220040   0.105594   0.091066
     67       0.021856   0.013756   0.211905  -0.166525   0.110529   0.123115
     68      -0.011227  -0.010792  -0.009522  -0.009190   0.033736   0.046833
     69       0.040648   0.014419   0.011709   0.063712  -0.109847   0.029255
     70       0.018151   0.002948  -0.003280   0.072225  -0.073781   0.057850
     71      -0.008864  -0.008782  -0.000656  -0.010767   0.022819   0.031681
     72       0.021006  -0.019518  -0.128058   0.181678  -0.193307  -0.113170
     73      -0.009669  -0.046409  -0.211187   0.250915  -0.202977  -0.151414
     74      -0.025573  -0.030848  -0.077600   0.027887   0.008213  -0.055619
     75       0.027026  -0.013695  -0.118879   0.188112  -0.205972  -0.093883
     76       0.045957   0.051001   0.196595  -0.091685   0.043747   0.267785
     77       0.028434   0.036054   0.128405  -0.044530   0.017021   0.225821
     78       0.086722   0.082346   0.265379  -0.104576  -0.008632   0.317225
     79       0.029619   0.013949   0.014893   0.093940  -0.101121   0.111253
     80      -0.023064  -0.025124  -0.043393  -0.009534   0.033211  -0.043061
     81       0.024489  -0.010653   0.018754  -0.014348  -0.025391   0.089691
     82       0.005975  -0.019145  -0.018280   0.035045  -0.041619   0.067768
     83      -0.010158  -0.001436   0.009668  -0.022354   0.039714  -0.019529
     84       0.008754  -0.086813  -0.199764   0.094169  -0.306240  -0.207141
     85       0.005801  -0.028335  -0.025632   0.040542  -0.045746   0.132108
     86      -0.009716  -0.004511   0.012358  -0.022618   0.046230   0.028282
     87       0.031164   0.017956   0.115591  -0.064123   0.104185   0.252331
     88      -0.003554  -0.057879  -0.156113   0.106172  -0.228305  -0.180565
     89      -0.000675   0.053890   0.145358  -0.090101   0.202883   0.078637
     90       0.030575   0.016620   0.116391  -0.063881   0.105237   0.257472
     91       0.013820   0.015437   0.102834  -0.026172   0.121777   0.282299
     92      -0.019299  -0.041126  -0.106631   0.032290  -0.108447  -0.208272
     93      -0.081176  -0.045704  -0.011526   0.000013  -0.012508  -0.000063
     94       0.072141   0.082365  -0.016656   0.025440  -0.005057   0.005753
     95      -0.014510  -0.012414   0.010417   0.009538   0.004053  -0.002199
     96      -0.070744  -0.043264   0.000431   0.007050  -0.009630  -0.000745
     97       0.075504   0.082569  -0.005389   0.043961  -0.001126   0.003679
     98      -0.021958  -0.011870  -0.007039  -0.006692  -0.000339  -0.000674
     99       0.001488   0.024883   0.004787   0.039932   0.010962  -0.002976
    100      -0.014370  -0.008286  -0.005069   0.001447  -0.023665   0.005527
    101      -0.024592   0.013181  -0.036435  -0.002329  -0.011983   0.002990
    102       0.040404   0.052169   0.025305   0.062652   0.035838  -0.007940
    103      -0.037318  -0.052450   0.011761  -0.017542  -0.035919   0.006970
    104      -0.024316   0.023112  -0.045523   0.000805  -0.012637   0.003422
    105       0.049900   0.075283  -0.018614   0.041875  -0.002950   0.003424
    106      -0.104909  -0.066711  -0.026226  -0.027687  -0.024728   0.002296
    107      -0.026056   0.028672  -0.068346  -0.015846  -0.024879   0.007144
    108       0.130099   0.148389  -0.012979   0.077868   0.010267   0.003915
    109      -0.204024  -0.162826  -0.023325  -0.068120  -0.038517   0.000674
    110      -0.021879   0.050519  -0.098511  -0.026081  -0.032074   0.010302
    111      -0.015184   0.011721  -0.042320  -0.012097  -0.035334   0.009210
    112      -0.046054   0.018899  -0.041086   0.012337   0.002107  -0.000606
    113      -0.033862   0.011851  -0.060110  -0.020454  -0.027782   0.007030
    114       0.003316   0.024298  -0.058459  -0.026020  -0.053990   0.015551
    115      -0.088839   0.005995  -0.050280   0.014954   0.013414  -0.005145
    116      -0.036473   0.016270  -0.075870  -0.030032  -0.037454   0.010072
    117      -0.095209  -0.054467  -0.045432  -0.033527  -0.036363   0.005705
    118       0.056763   0.104686  -0.040956   0.035282   0.002893   0.004140
    119      -0.032131  -0.010957  -0.024671  -0.011946  -0.010951   0.001594
    120      -0.135232  -0.083994  -0.070404  -0.055868  -0.052448   0.008619
    121       0.085338   0.152614  -0.052284   0.049609   0.006135   0.004071
    122      -0.033261  -0.022082  -0.014735  -0.012199  -0.008011   0.000711
    123      -0.049361  -0.030548  -0.022487  -0.020993  -0.012882   0.002123
    124       0.039170   0.054665  -0.021561   0.016452   0.004921   0.000718
    125      -0.019407  -0.015601  -0.030865  -0.046085   0.000821   0.000225
    126      -0.074776  -0.049393  -0.027626  -0.025121  -0.017157   0.002309
    127      -0.007704   0.019650  -0.027763   0.011847  -0.003829   0.001124
    128       0.076008   0.059504  -0.040573  -0.046152   0.017101   0.000089
    129      -0.134496  -0.094682  -0.032182  -0.029743  -0.030660   0.003252
    130       0.011662   0.038735  -0.030312   0.028548   0.019895  -0.005072
    131       0.220525   0.200056  -0.057012   0.073472   0.186616  -0.043903
    132      -0.040286  -0.030815  -0.020425  -0.050768  -0.047542   0.012938
    133      -0.157592  -0.120874  -0.014205  -0.093877  -0.159006   0.040262
    134       0.060567   0.037053  -0.033363  -0.086151  -0.037097   0.015477
    135      -0.071844  -0.039819  -0.039778  -0.004790   0.021229  -0.008175
    136       0.067512   0.097888  -0.038394   0.099468   0.114702  -0.031044
    137       0.030200   0.007509  -0.024270  -0.108045  -0.077090   0.025482
    138      -0.002082   0.021384  -0.022873   0.011611  -0.009314   0.002071
    139       0.028540   0.044690  -0.025964   0.005377   0.003450   0.001035
    140      -0.100817  -0.102991  -0.041125  -0.111699  -0.005171  -0.000157
    141      -0.128487  -0.120869  -0.051452  -0.149253  -0.074547   0.022916
    142       0.065447   0.086273  -0.024840   0.029104   0.011479  -0.000986
    143      -0.043673  -0.038840  -0.022266  -0.022871   0.030472  -0.011788
    144       0.154356   0.201109   0.006540   0.204140   0.060606  -0.019654
    145      -0.025417  -0.018808  -0.025322  -0.033371   0.003099  -0.000287
    146      -0.031690  -0.023953  -0.025265  -0.019433   0.032076  -0.012120
    147       0.010983   0.037331  -0.023263   0.023417  -0.008103   0.001922
    148       0.036475   0.055420  -0.031744   0.004309  -0.005455   0.004409
    149      -0.291373  -0.321779  -0.074902  -0.338112  -0.087176   0.024876
    150      -0.007598  -0.008376  -0.040934  -0.053364  -0.014601   0.006488
    151      -0.009301   0.007799  -0.024875  -0.017720   0.011776  -0.004015
    152      -0.017015  -0.004187  -0.026340  -0.021975  -0.002325   0.000786
    153      -0.015127  -0.021955  -0.042584  -0.074621  -0.029193   0.010916
    154      -0.050154  -0.037954  -0.025504  -0.062483  -0.019647   0.003627
    155      -0.044963  -0.009235  -0.018098   0.015511   0.021833  -0.009718
    156      -0.003095  -0.022910  -0.048834  -0.101149  -0.040837   0.016122
    157      -0.005141   0.016795  -0.019927   0.006754   0.052293  -0.016940
    158      -0.011832  -0.011475  -0.030587  -0.048454  -0.005150   0.002667
    159       0.032460   0.036335  -0.036581  -0.004531   0.023832  -0.003565
    160      -0.008409   0.008754  -0.024638  -0.016727   0.012446  -0.004189
    161       0.005854   0.016471  -0.033077  -0.021043  -0.027882   0.010523
    162       0.001667   0.002275   0.024043  -0.008930   0.006694  -0.015487
    163       0.026897   0.018053   0.019259  -0.022883  -0.001785  -0.012275
    164       0.006083   0.006913  -0.001726  -0.027544  -0.000587  -0.013199
    165       0.018536   0.025453  -0.047433   0.019450  -0.010578   0.003527
    166       0.044310   0.037345  -0.014114  -0.021846  -0.014908  -0.005616
    167      -0.007972  -0.000960  -0.053119   0.014524   0.002400   0.015801
    168       0.017268   0.018917  -0.046716   0.025380  -0.011856   0.006553
    169       0.035977   0.027620  -0.033685  -0.020551  -0.013937   0.001772
    170      -0.002561   0.001906  -0.043274   0.013327   0.000149   0.013165
    171       0.035600   0.030542  -0.054736   0.026843  -0.018663   0.004181
    172       0.033982   0.024550  -0.059585  -0.014781  -0.013972   0.009000
    173      -0.003485   0.000063  -0.061399   0.017497  -0.000021   0.018220
    174      -0.018006  -0.015918   0.003813   0.018058   0.004816   0.003005
    175       0.018621   0.009959  -0.006859  -0.026148  -0.005597  -0.000121
    176       0.008688   0.007917   0.010935  -0.009241  -0.002190  -0.004400
    177      -0.021235  -0.026786   0.028773   0.011114   0.007908  -0.001582
    178      -0.001740  -0.010924  -0.017724  -0.013690   0.002973   0.009217
    179       0.015474   0.010202   0.031038  -0.018972  -0.003979  -0.011241
    180      -0.051119  -0.043594   0.042321   0.011761   0.021200  -0.000656
    181       0.021950   0.013107   0.042650  -0.047387  -0.004641  -0.015250
    182       0.010524   0.008733   0.044978  -0.023793  -0.001168  -0.014685
    183      -0.083742  -0.079208   0.109254  -0.004976   0.039706  -0.011100
    184       0.004931  -0.005570   0.079884  -0.056919   0.005139  -0.021331
    185       0.011416   0.007156   0.093498  -0.039988   0.001176  -0.028008
    186      -0.035851  -0.018870  -0.016324   0.026596   0.008585   0.010908
    187       0.043369   0.038000   0.035857  -0.046142  -0.015680  -0.018500
    188       0.009510   0.013313   0.011703  -0.014999  -0.003877  -0.005863
    189      -0.054756  -0.031871  -0.009610   0.026205   0.014439   0.013730
    190       0.047635   0.042069   0.062716  -0.054784  -0.017278  -0.026898
    191       0.011382   0.015484   0.029198  -0.020426  -0.004644  -0.011128
    192      -0.002225   0.016010  -0.064038   0.034239  -0.007294   0.014153
    193       0.057031   0.052376   0.006139  -0.036824  -0.022145  -0.013897
    194      -0.001508   0.007705  -0.041270   0.006480  -0.001517   0.011545
    195       0.000597   0.023086  -0.091618   0.044027  -0.011224   0.020236
    196       0.075534   0.068749   0.015518  -0.047411  -0.029792  -0.021506
    197      -0.008721   0.003717  -0.062765   0.018060  -0.000057   0.019148
    198      -0.071790  -0.036891  -0.013714   0.033822  -0.011667   0.003202
    199       0.046276   0.060335   0.015517  -0.005812  -0.011108  -0.000315
    200      -0.013285  -0.020325   0.064275   0.084882  -0.007527   0.000845
    201       0.069020  -0.073615  -0.007739  -0.009758  -0.002191   0.008260
    202       0.052214  -0.081985   0.008627   0.004642   0.004119  -0.006757
    203       0.031113  -0.052298  -0.000955  -0.000724   0.000150  -0.002948
    204       0.003446  -0.015608  -0.000704   0.001090   0.001395   0.001365
    205      -0.002353  -0.021829   0.001174   0.001390   0.001290   0.000754
    206      -0.003197  -0.015489  -0.006102  -0.002571  -0.001682   0.002054
    207      -0.119965   0.127970   0.015654   0.006121   0.002109  -0.003882
    208      -0.099032   0.087770   0.013230   0.002625   0.000943  -0.002323
    209      -0.061615   0.059695  -0.004753  -0.008165  -0.005200   0.007362
    210      -0.106344   0.123569   0.010103   0.001761  -0.000580  -0.000744
    211      -0.085215   0.078946   0.018770   0.005714   0.003032  -0.006284
    212      -0.052960   0.054641  -0.001683  -0.006246  -0.004072   0.005205
    213      -0.149830   0.168618   0.013718   0.000468  -0.001645   0.000290
    214      -0.112654   0.106493   0.028378   0.010443   0.005635  -0.010638
    215      -0.074028   0.077026  -0.003306  -0.009407  -0.006082   0.008012
    216       0.025722  -0.008537  -0.008567  -0.004799  -0.002707   0.003865
    217       0.010762  -0.017804   0.007337   0.002573   0.002425  -0.004533
    218       0.011727  -0.009266   0.001478   0.000497   0.000446  -0.001141
    219       0.074501  -0.056671  -0.018068  -0.011464  -0.005488   0.008135
    220       0.050012  -0.054455   0.009532   0.005507   0.004777  -0.007999
    221       0.036044  -0.032002   0.002744   0.002231   0.001855  -0.003209
    222       0.128405  -0.116417  -0.019129  -0.003705  -0.001281   0.003785
    223       0.079962  -0.093393  -0.009318  -0.004277  -0.000888   0.001746
    224       0.059130  -0.057830   0.000682   0.004306   0.002969  -0.003957
    225       0.277414  -0.271365  -0.039243  -0.008961  -0.002540   0.007873
    226       0.186444  -0.203970  -0.022850  -0.007401  -0.001419   0.004107
    227       0.128835  -0.128653  -0.000750   0.007933   0.005907  -0.007371
    228       0.026668  -0.006784  -0.002764   0.004281   0.001120  -0.002048
    229       0.001480  -0.009740  -0.007461  -0.006169  -0.003699   0.004522
    230       0.011028  -0.006382   0.001689   0.003077   0.001172  -0.002134
    231       0.076827  -0.053526  -0.007490   0.006404   0.001872  -0.003258
    232       0.032358  -0.037992  -0.018661  -0.010865  -0.006832   0.009375
    233       0.034969  -0.028903   0.002773   0.006486   0.002976  -0.004959
    234      -0.102848   0.122147   0.015837   0.009133   0.002881  -0.006071
    235      -0.091475   0.083227   0.005369  -0.002784  -0.002585   0.001823
    236      -0.052052   0.055684  -0.001434  -0.004092  -0.003406   0.004341
    237      -0.137205   0.160300   0.023772   0.015782   0.005303  -0.010463
    238      -0.122525   0.113617   0.002251  -0.006231  -0.005310   0.005396
    239      -0.070803   0.073996  -0.003611  -0.006460  -0.005189   0.006733
    240       0.094380  -0.131077  -0.013117   0.009406   0.004759   0.001019
    241       0.071850  -0.105085  -0.026460  -0.007031  -0.002772   0.012398
    242       0.045017  -0.074949  -0.007068   0.004863   0.002159  -0.002019
    243       0.103500  -0.096477  -0.013966   0.007760  -0.000646   0.001352
    244       0.076073  -0.076942  -0.025100   0.000961  -0.005482   0.012146
    245       0.062778  -0.053641   0.013481   0.025413   0.006965  -0.008074
                 36         37         38         39         40         41    
      0       0.021183   0.032979  -0.024432   0.001514  -0.065880   0.020100
      1       0.009664   0.011839  -0.000280  -0.002291   0.020938   0.013379
      2       0.003705   0.005930  -0.011971   0.003302  -0.059242   0.002245
      3      -0.002578  -0.003609   0.004806  -0.003080   0.051098   0.002077
      4      -0.000956   0.000950  -0.011621   0.003499  -0.079617  -0.002492
      5      -0.001831  -0.002475  -0.009076   0.005416  -0.061185  -0.004810
      6       0.000439   0.006383  -0.010891   0.003845   0.006062  -0.002989
      7      -0.005218   0.005121  -0.003779  -0.000809   0.015216  -0.001461
      8      -0.002624   0.010362  -0.007190   0.000062  -0.007989   0.002375
      9      -0.031380  -0.035462  -0.041521  -0.033552   0.010623   0.015199
     10       0.034189   0.038756   0.039178  -0.011688  -0.013149   0.011726
     11       0.025615   0.018894   0.026652   0.014339  -0.006323  -0.013517
     12       0.003396   0.007899  -0.009306   0.001264  -0.001678  -0.000076
     13       0.003836   0.006024   0.005234  -0.003171   0.020357   0.008409
     14       0.005548   0.008055  -0.003929  -0.006979  -0.036924   0.003858
     15      -0.001833   0.003990  -0.003700  -0.001747   0.006400  -0.002425
     16       0.011484   0.006441   0.008337  -0.003545   0.005207   0.011105
     17       0.022474   0.009065   0.016342  -0.005536  -0.004125   0.001701
     18       0.011521   0.020680   0.014202   0.011231   0.005603  -0.009068
     19       0.006209  -0.005915  -0.003748  -0.009171   0.020750   0.015240
     20       0.038958   0.035647   0.043600   0.013401  -0.014167  -0.009114
     21       0.025810   0.011785   0.023761   0.001397  -0.008679   0.003918
     22       0.011536  -0.004419   0.012369  -0.004943   0.002076   0.014320
     23       0.021617  -0.013338  -0.000852  -0.026268   0.021482   0.017696
     24       0.034809   0.015058   0.033659   0.000459  -0.021242   0.005504
     25       0.016147  -0.012371   0.015667  -0.011713  -0.001648   0.018418
     26       0.020770  -0.003604   0.001716  -0.019608   0.017694   0.014743
     27       0.042947   0.017855   0.042840   0.000599  -0.035539  -0.000683
     28       0.021538  -0.028949   0.011794  -0.025424  -0.000975   0.012082
     29       0.022189  -0.004358   0.002538  -0.021188   0.018380   0.017553
     30       0.011621   0.010311   0.009443   0.000834  -0.003407   0.006181
     31      -0.001302  -0.011196   0.004760  -0.003316  -0.001473   0.010318
     32       0.007201   0.007110   0.001422  -0.001285   0.000733  -0.006807
     33       0.004960   0.011613   0.005599   0.004349  -0.006161   0.003374
     34       0.004844  -0.014633   0.003641  -0.012669   0.008351   0.022615
     35      -0.004224   0.012009   0.000571   0.012114  -0.012765  -0.023205
     36      -0.015998  -0.000066  -0.023310  -0.002619   0.022743  -0.001315
     37      -0.031727  -0.008077  -0.010927   0.015785  -0.009483  -0.014821
     38       0.003315   0.007457  -0.000433   0.001529  -0.001169  -0.011266
     39      -0.051421  -0.007469  -0.059650  -0.000327   0.046927  -0.011734
     40      -0.052031  -0.008206  -0.027334   0.022550  -0.003532  -0.024821
     41      -0.007229   0.013845  -0.002072   0.013552  -0.010510  -0.022846
     42       0.009677  -0.003007  -0.000335  -0.011162   0.004911   0.004691
     43      -0.025115  -0.002136   0.000149   0.020647  -0.024485  -0.019707
     44       0.010842  -0.002276  -0.000419  -0.010393   0.006806  -0.001182
     45       0.000109  -0.013923  -0.012996  -0.017872   0.009266   0.001180
     46      -0.036699   0.004552  -0.003740   0.031640  -0.034437  -0.034936
     47       0.009608  -0.001535  -0.000876  -0.009217   0.005746  -0.002865
     48       0.038589   0.006796   0.029946  -0.009611  -0.011946   0.014526
     49      -0.004107  -0.003394   0.013115   0.010096  -0.020947  -0.003222
     50       0.022687  -0.012710  -0.000234  -0.027135   0.021592   0.017622
     51       0.053555   0.004980   0.039763  -0.017728  -0.016631   0.023807
     52      -0.007098  -0.000472   0.017269   0.017874  -0.035416  -0.011868
     53       0.035891  -0.017372   0.000643  -0.041912   0.036358   0.034108
     54      -0.004082  -0.001137  -0.006189   0.005871   0.031530  -0.007404
     55      -0.001405   0.012338  -0.011879   0.000052  -0.011748   0.000720
     56      -0.000974   0.006320  -0.005724   0.002811  -0.011257   0.001747
     57      -0.000041  -0.017650   0.004927   0.011009   0.093860  -0.015203
     58       0.005031  -0.012219   0.004648   0.008199   0.084573  -0.010520
     59       0.003659  -0.004626   0.007311  -0.000634  -0.016636   0.003292
     60       0.020766  -0.026500   0.013875   0.004295   0.051312  -0.000830
     61       0.030367   0.020048  -0.017610  -0.014518  -0.147193   0.034519
     62      -0.019155  -0.031741   0.025926   0.018972   0.181628  -0.035602
     63       0.002719   0.005552  -0.009146  -0.001330  -0.039474   0.005263
[truncated: 704,435 more chars]
