# Supplementary material for: A stereodivergent multicomponent approach for the synthesis of C–N atropisomeric peptide analogues
Source: Chem Sci. 2024 Sep 16;15(40):16743–51. doi: 10.1039/d4sc04700a (PMC11418089; doi:10.1039/d4sc04700a)
Supplement: SC-015-D4SC04700A-s001 [file SC-015-D4SC04700A-s001.zip › CompData/_2_Imine-BzOH/ImineBzOH2optb.out]

                                 *****************
                                 * O   R   C   A *
                                 *****************

                                            #,                                       
                                            ###                                      
                                            ####                                     
                                            #####                                    
                                            ######                                   
                                           ########,                                 
                                     ,,################,,,,,                         
                               ,,#################################,,                 
                          ,,##########################################,,             
                       ,#########################################, ''#####,          
                    ,#############################################,,   '####,        
                  ,##################################################,,,,####,       
                ,###########''''           ''''###############################       
              ,#####''   ,,,,##########,,,,          '''####'''          '####       
            ,##' ,,,,###########################,,,                        '##       
           ' ,,###''''                  '''############,,,                           
         ,,##''                                '''############,,,,        ,,,,,,###''
      ,#''                                            '''#######################'''  
     '                                                          ''''####''''         
             ,#######,   #######,   ,#######,      ##                                
            ,#'     '#,  ##    ##  ,#'     '#,    #''#        ######   ,####,        
            ##       ##  ##   ,#'  ##            #'  '#       #        #'  '#        
            ##       ##  #######   ##           ,######,      #####,   #    #        
            '#,     ,#'  ##    ##  '#,     ,#' ,#      #,         ##   #,  ,#        
             '#######'   ##     ##  '#######'  #'      '#     #####' # '####'        


                  #######################################################
                  #                        -***-                        #
                  #          Department of theory and spectroscopy      #
                  #    Directorship and core code : Frank Neese         #
                  #        Max Planck Institute fuer Kohlenforschung    #
                  #                Kaiser Wilhelm Platz 1               #
                  #                 D-45470 Muelheim/Ruhr               #
                  #                      Germany                        #
                  #                                                     #
                  #                  All rights reserved                #
                  #                        -***-                        #
                  #######################################################


                         Program Version 5.0.2 -  RELEASE  -


 With contributions from (in alphabetic order):
   Daniel Aravena         : Magnetic Suceptibility
   Michael Atanasov       : Ab Initio Ligand Field Theory (pilot matlab implementation)
   Alexander A. Auer      : GIAO ZORA, VPT2 properties, NMR spectrum
   Ute Becker             : Parallelization
   Giovanni Bistoni       : ED, misc. LED, open-shell LED, HFLD
   Martin Brehm           : Molecular dynamics
   Dmytro Bykov           : SCF Hessian
   Vijay G. Chilkuri      : MRCI spin determinant printing, contributions to CSF-ICE
   Dipayan Datta          : RHF DLPNO-CCSD density
   Achintya Kumar Dutta   : EOM-CC, STEOM-CC
   Dmitry Ganyushin       : Spin-Orbit,Spin-Spin,Magnetic field MRCI
   Miquel Garcia          : C-PCM and meta-GGA Hessian, CC/C-PCM, Gaussian charge scheme
   Yang Guo               : DLPNO-NEVPT2, F12-NEVPT2, CIM, IAO-localization
   Andreas Hansen         : Spin unrestricted coupled pair/coupled cluster methods
   Benjamin Helmich-Paris : MC-RPA, TRAH-SCF, COSX integrals
   Lee Huntington         : MR-EOM, pCC
   Robert Izsak           : Overlap fitted RIJCOSX, COSX-SCS-MP3, EOM
   Marcus Kettner         : VPT2
   Christian Kollmar      : KDIIS, OOCD, Brueckner-CCSD(T), CCSD density, CASPT2, CASPT2-K
   Simone Kossmann        : Meta GGA functionals, TD-DFT gradient, OOMP2, MP2 Hessian
   Martin Krupicka        : Initial AUTO-CI
   Lucas Lang             : DCDCAS
   Marvin Lechner         : AUTO-CI (C++ implementation), FIC-MRCC
   Dagmar Lenk            : GEPOL surface, SMD
   Dimitrios Liakos       : Extrapolation schemes; Compound Job, initial MDCI parallelization
   Dimitrios Manganas     : Further ROCIS development; embedding schemes
   Dimitrios Pantazis     : SARC Basis sets
   Anastasios Papadopoulos: AUTO-CI, single reference methods and gradients
   Taras Petrenko         : DFT Hessian,TD-DFT gradient, ASA, ECA, R-Raman, ABS, FL, XAS/XES, NRVS
   Peter Pinski           : DLPNO-MP2, DLPNO-MP2 Gradient
   Christoph Reimann      : Effective Core Potentials
   Marius Retegan         : Local ZFS, SOC
   Christoph Riplinger    : Optimizer, TS searches, QM/MM, DLPNO-CCSD(T), (RO)-DLPNO pert. Triples
   Tobias Risthaus        : Range-separated hybrids, TD-DFT gradient, RPA, STAB
   Michael Roemelt        : Original ROCIS implementation
   Masaaki Saitow         : Open-shell DLPNO-CCSD energy and density
   Barbara Sandhoefer     : DKH picture change effects
   Avijit Sen             : IP-ROCIS
   Kantharuban Sivalingam : CASSCF convergence, NEVPT2, FIC-MRCI
   Bernardo de Souza      : ESD, SOC TD-DFT
   Georgi Stoychev        : AutoAux, RI-MP2 NMR, DLPNO-MP2 response
   Willem Van den Heuvel  : Paramagnetic NMR
   Boris Wezisla          : Elementary symmetry handling
   Frank Wennmohs         : Technical directorship


 We gratefully acknowledge several colleagues who have allowed us to
 interface, adapt or use parts of their codes:
   Stefan Grimme, W. Hujo, H. Kruse, P. Pracht,  : VdW corrections, initial TS optimization,
                  C. Bannwarth, S. Ehlert          DFT functionals, gCP, sTDA/sTD-DF
   Ed Valeev, F. Pavosevic, A. Kumar             : LibInt (2-el integral package), F12 methods
   Garnet Chan, S. Sharma, J. Yang, R. Olivares  : DMRG
   Ulf Ekstrom                                   : XCFun DFT Library
   Mihaly Kallay                                 : mrcc  (arbitrary order and MRCC methods)
   Jiri Pittner, Ondrej Demel                    : Mk-CCSD
   Frank Weinhold                                : gennbo (NPA and NBO analysis)
   Christopher J. Cramer and Donald G. Truhlar   : smd solvation model
   Lars Goerigk                                  : TD-DFT with DH, B97 family of functionals
   V. Asgeirsson, H. Jonsson                     : NEB implementation
   FAccTs GmbH                                   : IRC, NEB, NEB-TS, DLPNO-Multilevel, CI-OPT
                                                   MM, QMMM, 2- and 3-layer-ONIOM, Crystal-QMMM,
                                                   LR-CPCM, SF, NACMEs, symmetry and pop. for TD-DFT,
                                                   nearIR, NL-DFT gradient (VV10), updates on ESD,
                                                   ML-optimized integration grids
   S Lehtola, MJT Oliveira, MAL Marques          : LibXC Library
   Liviu Ungur et al                             : ANISO software


 Your calculation uses the libint2 library for the computation of 2-el integrals
 For citations please refer to: http://libint.valeyev.net

 Your ORCA version has been built with support for libXC version: 5.1.0
 For citations please refer to: https://tddft.org/programs/libxc/

 This ORCA versions uses:
   CBLAS   interface :  Fast vector & matrix operations
   LAPACKE interface :  Fast linear algebra routines
   SCALAPACK package :  Parallel linear algebra routines
   Shared memory     :  Shared parallel matrices
   BLAS/LAPACK       :  OpenBLAS 0.3.15  USE64BITINT DYNAMIC_ARCH NO_AFFINITY Zen SINGLE_THREADED
        Core in use  :  Zen
   Copyright (c) 2011-2014, The OpenBLAS Project


Your calculation utilizes the atom-pairwise dispersion correction
with the Becke-Johnson damping scheme (D3BJ)
Cite in your paper:
S.Grimme, S.Ehrlich, L.Goerigk, J Comput Chem, (2011), 32, 1456–1465 
S.Grimme, J.Antony, S.Ehrlich and H.Krieg, J.Chem.Phys., 132, (2010), 154104 
   

Your calculation utilizes the SMD solvation module
Please cite in your paper:
A.V. Marenich, C.J. Cramer, D.G. Truhlar J. Phys. Chem. B, 113, (2009), 6378 

================================================================================

----- Orbital basis set information -----
Your calculation utilizes the basis: def2-TZVP
   F. Weigend and R. Ahlrichs, Phys. Chem. Chem. Phys. 7, 3297 (2005).

----- AuxJ basis set information -----
Your calculation utilizes the auxiliary basis: def2/J
   F. Weigend, Phys. Chem. Chem. Phys. 8, 1057 (2006).

================================================================================
                                        WARNINGS
                       Please study these warnings very carefully!
================================================================================


WARNING: Geometry Optimization
  ===> : Switching off AutoStart
         For restart on a previous wavefunction, please use MOREAD

INFO   : the flag for use of the SHARK integral package has been found!

================================================================================
                                       INPUT FILE
================================================================================
NAME = ImineBzOH2optb.inp
|  1> ! PBE0 D3 def2-tzvp Opt
|  2> %maxcore 2660
|  3> %geom
|  4> maxiter 70
|  5> MaxStep 0.15
|  6> end
|  7> %pal nprocs 20
|  8> end
|  9> %CPCM SMD TRUE
| 10>    SMDSOLVENT "2,2,2-TRIFLUOROETHANOL"
| 11> end
| 12> 
| 13> *xyz 0 1
| 14> O  2.535818  3.929958  2.225640
| 15> O  2.920845  4.337895  0.054870
| 16> N  0.839081  5.399552  2.836475
| 17> N  3.516305  6.442996  3.727380
| 18> C  2.002678  5.204315  2.423793
| 19> C  3.026058  6.323083  2.351203
| 20> H  3.851374  5.975657  1.731087
| 21> C  2.464583  7.583368  1.739204
| 22> C  1.765415  8.520836  2.492637
| 23> H  1.624775  8.371612  3.556710
| 24> C  1.247238  9.657789  1.891844
| 25> H  0.704785  10.380928  2.491147
| 26> C  1.423414  9.870747  0.530526
| 27> H  1.019203  10.760232  0.061745
| 28> C  2.127891  8.943009  -0.225241
| 29> H  2.279446  9.105084  -1.287881
| 30> C  2.647182  7.807339  0.377918
| 31> H  3.203283  7.085657  -0.214241
| 32> C  -0.130581  4.341705  3.143691
| 33> C  -1.446095  5.050752  3.457033
| 34> H  -1.318652  5.753416  4.286019
| 35> H  -2.214018  4.324431  3.733211
| 36> H  -1.801687  5.609549  2.584694
| 37> C  0.354313  3.595393  4.385883
| 38> H  1.320859  3.114550  4.218708
| 39> H  -0.371821  2.826331  4.657592
| 40> H  0.456805  4.285219  5.228160
| 41> C  -0.351651  3.384856  1.969998
| 42> H  -0.525597  3.941940  1.048812
| 43> H  -1.237737  2.778905  2.162699
| 44> H  0.485686  2.707091  1.815465
| 45> C  4.508993  7.394303  4.038298
| 46> C  4.672664  7.872742  5.358425
| 47> C  5.724911  8.764281  5.566860
| 48> H  5.890658  9.157505  6.559678
| 49> C  6.588582  9.175367  4.563868
| 50> H  7.389241  9.870046  4.791973
| 51> C  6.415220  8.685572  3.285855
| 52> H  7.076482  8.982245  2.482493
| 53> C  5.379272  7.804444  3.031143
| 54> H  5.253300  7.424570  2.030470
| 55> C  3.789128  7.456496  6.547993
| 56> C  2.343718  7.940660  6.376216
| 57> H  2.313105  9.015158  6.184870
| 58> H  1.787628  7.746155  7.298380
| 59> H  1.790867  7.444957  5.577153
| 60> C  3.813782  5.939233  6.770802
| 61> H  3.306483  5.373108  5.994506
| 62> H  3.309105  5.705673  7.711995
| 63> H  4.839833  5.574242  6.840398
| 64> C  4.289356  8.081782  7.849746
| 65> H  5.312814  7.781539  8.082251
| 66> H  3.649262  7.741381  8.666907
| 67> H  4.245412  9.171898  7.829149
| 68> C  3.011493  3.600186  1.009379
| 69> C  3.618442  2.256022  0.995145
| 70> C  4.348938  1.876910  -0.129489
| 71> H  4.455426  2.573356  -0.953604
| 72> C  4.940615  0.625430  -0.177078
| 73> H  5.519814  0.333614  -1.045606
| 74> C  4.791938  -0.255041  0.889190
| 75> H  5.254601  -1.236360  0.849242
| 76> C  4.059129  0.118767  2.007346
| 77> H  3.946773  -0.567870  2.838422
| 78> C  3.479650  1.377044  2.068752
| 79> H  2.921265  1.677471  2.946698
| 80> H  2.736217  6.486998  4.367745
| 81> O  5.788455  4.492170  2.227208
| 82> C  5.673186  3.777044  3.211382
| 83> C  6.437404  2.519060  3.387424
| 84> C  6.314518  1.745713  4.536809
| 85> H  5.668781  2.075374  5.339686
| 86> C  7.008420  0.552859  4.644636
| 87> H  6.907441  -0.049811  5.537376
| 88> C  7.824113  0.126675  3.607488
| 89> H  8.357719  -0.811275  3.690858
| 90> C  7.952580  0.897936  2.462279
| 91> H  8.584932  0.562582  1.651180
| 92> C  7.261789  2.091914  2.352335
| 93> H  7.343505  2.697372  1.460353
| 94> O  4.843010  4.045520  4.196019
| 95> H  4.357732  4.908985  4.017015
| 96> *
| 97> 
| 98>                          ****END OF INPUT****
================================================================================

                       *****************************
                       * Geometry Optimization Run *
                       *****************************

Geometry optimization settings:
Update method            Update   .... BFGS
Choice of coordinates    CoordSys .... Z-matrix Internals
Initial Hessian          InHess   .... Almoef's Model

Convergence Tolerances:
Energy Change            TolE     ....  5.0000e-06 Eh
Max. Gradient            TolMAXG  ....  3.0000e-04 Eh/bohr
RMS Gradient             TolRMSG  ....  1.0000e-04 Eh/bohr
Max. Displacement        TolMAXD  ....  4.0000e-03 bohr
RMS Displacement         TolRMSD  ....  2.0000e-03 bohr
Strict Convergence                ....  False
------------------------------------------------------------------------------
                        ORCA OPTIMIZATION COORDINATE SETUP
------------------------------------------------------------------------------

The optimization will be done in new redundant internal coordinates
Making redundant internal coordinates   ...  (new redundants) done
Evaluating the initial hessian          ...  (Almloef) done
Evaluating the coordinates              ...  done
Calculating the B-matrix                .... done
Calculating the G-matrix                .... done
Diagonalizing the G-matrix              .... done
Small eigenvalue found = 6.914e-04
Small eigenvalue found = 2.005e-03
Small eigenvalue found = 3.268e-03
Small eigenvalue found = 4.426e-03
Small eigenvalue found = 5.477e-03
Small eigenvalue found = 6.917e-03
Small eigenvalue found = 7.116e-03
Small eigenvalue found = 9.870e-03
Small eigenvalue found = 1.143e-02
Small eigenvalue found = 1.342e-02
Small eigenvalue found = 1.885e-02
Small eigenvalue found = 2.158e-02
Small eigenvalue found = 2.337e-02
Small eigenvalue found = 2.943e-02
The first mode is                       ....  223
The number of degrees of freedom        ....  240

    -----------------------------------------------------------------
                    Redundant Internal Coordinates


    -----------------------------------------------------------------
         Definition                    Initial Value    Approx d2E/dq
    -----------------------------------------------------------------
      1. B(C   4,N   2)                  1.2500         0.936078   
      2. B(C   4,O   0)                  1.3955         0.548355   
      3. B(C   5,C   4)                  1.5180         0.390462   
      4. B(C   5,N   3)                  1.4658         0.423578   
      5. B(H   6,C   5)                  1.0892         0.361136   
      6. B(C   7,C   5)                  1.5093         0.403028   
      7. B(C   8,C   7)                  1.3912         0.622125   
      8. B(H   9,C   8)                  1.0837         0.368598   
      9. B(C  10,C   8)                  1.3864         0.633100   
     10. B(H  11,C  10)                  1.0846         0.367320   
     11. B(C  12,C  10)                  1.3891         0.626885   
     12. B(H  13,C  12)                  1.0837         0.368581   
     13. B(C  14,C  12)                  1.3886         0.628052   
     14. B(H  15,C  14)                  1.0856         0.366021   
     15. B(C  16,C   7)                  1.3916         0.621090   
     16. B(C  16,C  14)                  1.3868         0.632188   
     17. B(H  17,C  16)                  1.0866         0.364610   
     18. B(C  18,N   2)                  1.4675         0.420891   
     19. B(C  19,C  18)                  1.5269         0.377815   
     20. B(H  20,C  19)                  1.0942         0.354633   
     21. B(H  21,C  19)                  1.0925         0.356828   
     22. B(H  22,C  19)                  1.0953         0.353161   
     23. B(C  23,C  18)                  1.5281         0.376166   
     24. B(H  24,C  23)                  1.0924         0.356921   
     25. B(H  25,C  23)                  1.0920         0.357411   
     26. B(H  26,C  23)                  1.0935         0.355468   
     27. B(C  27,C  18)                  1.5304         0.373087   
     28. B(H  28,C  27)                  1.0905         0.359443   
     29. B(H  29,C  27)                  1.0906         0.359277   
     30. B(H  30,C  27)                  1.0883         0.362367   
     31. B(C  31,N   3)                  1.4096         0.520645   
     32. B(C  32,C  31)                  1.4137         0.572789   
     33. B(C  33,C  32)                  1.3948         0.613840   
     34. B(H  34,C  33)                  1.0806         0.372696   
     35. B(C  35,C  33)                  1.3860         0.634116   
     36. B(H  36,C  35)                  1.0843         0.367745   
     37. B(C  37,C  35)                  1.3796         0.649151   
     38. B(H  38,C  37)                  1.0820         0.370872   
     39. B(C  39,C  37)                  1.3836         0.639572   
     40. B(C  39,C  31)                  1.3928         0.618345   
     41. B(H  40,C  39)                  1.0777         0.376692   
     42. B(C  41,C  32)                  1.5391         0.361232   
     43. B(C  42,C  41)                  1.5340         0.368136   
     44. B(H  43,C  42)                  1.0918         0.357685   
     45. B(H  44,C  42)                  1.0943         0.354479   
     46. B(H  45,C  42)                  1.0908         0.359030   
     47. B(H  45,H  26)                  3.4475         0.000012   
     48. B(C  46,C  41)                  1.5337         0.368486   
     49. B(H  47,C  46)                  1.0865         0.364758   
     50. B(H  48,C  46)                  1.0932         0.355887   
     51. B(H  49,C  46)                  1.0913         0.358440   
     52. B(C  50,C  41)                  1.5283         0.375883   
     53. B(H  51,C  50)                  1.0916         0.357941   
     54. B(H  52,C  50)                  1.0924         0.356935   
     55. B(H  53,C  50)                  1.0912         0.358522   
     56. B(C  54,O   1)                  1.2098         1.085018   
     57. B(C  54,O   0)                  1.3470         0.655450   
     58. B(C  55,C  54)                  1.4749         0.457369   
     59. B(C  56,C  55)                  1.3936         0.616563   
     60. B(H  57,C  56)                  1.0842         0.367822   
     61. B(C  58,C  56)                  1.3851         0.636106   
     62. B(H  59,C  58)                  1.0840         0.368180   
     63. B(C  60,C  58)                  1.3908         0.623015   
     64. B(H  61,C  60)                  1.0857         0.365898   
     65. B(C  62,C  60)                  1.3882         0.629012   
     66. B(H  63,C  62)                  1.0839         0.368297   
     67. B(C  64,C  62)                  1.3867         0.632508   
     68. B(C  64,C  55)                  1.3945         0.614660   
     69. B(H  65,C  64)                  1.0830         0.369511   
     70. B(H  66,N   3)                  1.0102         0.432361   
     71. B(C  68,O  67)                  1.2220         1.037300   
     72. B(C  69,C  68)                  1.4824         0.444941   
     73. B(C  70,C  69)                  1.3908         0.623022   
     74. B(H  71,H  24)                  4.6088         0.000000   
     75. B(H  71,C  70)                  1.0818         0.371130   
     76. B(C  72,C  70)                  1.3842         0.638237   
     77. B(H  73,C  72)                  1.0818         0.371049   
     78. B(C  74,C  72)                  1.3866         0.632646   
     79. B(H  75,C  74)                  1.0823         0.370392   
     80. B(C  76,C  74)                  1.3867         0.632489   
     81. B(H  77,C  76)                  1.0818         0.371162   
     82. B(C  78,C  76)                  1.3838         0.639224   
     83. B(C  78,C  69)                  1.3905         0.623664   
     84. B(H  79,C  56)                  3.4883         0.000054   
     85. B(H  79,C  78)                  1.0812         0.371998   
     86. B(O  80,C  68)                  1.3156         0.735511   
     87. B(H  81,H  66)                  2.2896         0.000840   
     88. B(H  81,H  47)                  2.2871         0.000848   
     89. B(H  81,N   3)                  1.7734         0.026193   
     90. B(H  81,O  80)                  1.0065         0.438254   
     91. A(C   4,O   0,C  54)          119.1237         0.423288   
     92. A(C   4,N   2,C  18)          124.8631         0.430308   
     93. A(H  66,N   3,H  81)          107.4894         0.202547   
     94. A(C   5,N   3,C  31)          119.8556         0.388301   
     95. A(C   5,N   3,H  81)          103.9607         0.220129   
     96. A(C   5,N   3,H  66)          109.9028         0.336344   
     97. A(C  31,N   3,H  81)          102.3336         0.226398   
     98. A(C  31,N   3,H  66)          111.9986         0.348169   
     99. A(N   2,C   4,C   5)          121.8887         0.427344   
    100. A(O   0,C   4,C   5)          114.1217         0.388772   
    101. A(O   0,C   4,N   2)          123.0353         0.451369   
    102. A(C   4,C   5,C   7)          112.5816         0.370911   
    103. A(N   3,C   5,H   6)          107.8895         0.329270   
    104. A(N   3,C   5,C   7)          115.8993         0.373791   
    105. A(H   6,C   5,C   7)          108.5033         0.328551   
    106. A(N   3,C   5,C   4)          103.9385         0.371757   
    107. A(C   4,C   5,H   6)          107.6364         0.326840   
    108. A(C   8,C   7,C  16)          119.1612         0.434471   
    109. A(C   5,C   7,C  16)          118.8298         0.402139   
    110. A(C   5,C   7,C   8)          122.0079         0.402257   
    111. A(H   9,C   8,C  10)          119.3365         0.355564   
    112. A(C   7,C   8,C  10)          120.3826         0.435972   
    113. A(C   7,C   8,H   9)          120.2803         0.354511   
    114. A(C   8,C  10,C  12)          120.1988         0.436571   
    115. A(C   8,C  10,H  11)          119.6205         0.355355   
    116. A(H  11,C  10,C  12)          120.1806         0.354761   
    117. A(C  10,C  12,C  14)          119.6899         0.435941   
    118. A(H  13,C  12,C  14)          120.1451         0.355079   
    119. A(C  10,C  12,H  13)          120.1635         0.354967   
    120. A(H  15,C  14,C  16)          119.7181         0.355055   
    121. A(C  12,C  14,H  15)          120.2556         0.354660   
    122. A(C  12,C  14,C  16)          120.0255         0.436603   
    123. A(C   7,C  16,H  17)          119.5604         0.353759   
    124. A(C   7,C  16,C  14)          120.5383         0.435728   
    125. A(C  14,C  16,H  17)          119.9012         0.354822   
    126. A(N   2,C  18,C  19)          106.1104         0.369253   
    127. A(C  23,C  18,C  27)          111.3409         0.363700   
    128. A(C  19,C  18,C  27)          108.8608         0.363972   
    129. A(N   2,C  18,C  27)          112.6806         0.368456   
    130. A(C  19,C  18,C  23)          109.4725         0.364484   
    131. A(N   2,C  18,C  23)          108.2131         0.368976   
    132. A(C  18,C  19,H  22)          110.6815         0.323884   
    133. A(C  18,C  19,H  20)          110.6916         0.324105   
    134. A(C  18,C  19,H  21)          110.4105         0.324434   
    135. A(H  20,C  19,H  22)          108.2763         0.289258   
    136. A(H  21,C  19,H  22)          108.1991         0.289538   
    137. A(H  20,C  19,H  21)          108.4993         0.289727   
    138. A(H  25,C  23,H  26)          108.3569         0.289908   
    139. A(H  24,C  23,H  26)          108.2168         0.289845   
    140. A(C  18,C  23,H  26)          110.3512         0.323998   
    141. A(H  24,C  23,H  25)          108.4461         0.290093   
    142. A(C  18,C  23,H  25)          109.5849         0.324288   
    143. A(C  18,C  23,H  24)          111.7974         0.324215   
    144. A(H  29,C  27,H  30)          107.7090         0.291022   
    145. A(H  28,C  27,H  30)          108.7190         0.291043   
    146. A(C  18,C  27,H  30)          112.7771         0.324584   
    147. A(H  28,C  27,H  29)          107.6674         0.290652   
    148. A(C  18,C  27,H  29)          109.2228         0.324127   
    149. A(C  18,C  27,H  28)          110.5790         0.324152   
    150. A(N   3,C  31,C  39)          118.6362         0.417763   
    151. A(N   3,C  31,C  32)          121.0579         0.412118   
    152. A(C  32,C  31,C  39)          120.2158         0.427730   
    153. A(C  31,C  32,C  33)          116.3093         0.427170   
    154. A(C  33,C  32,C  41)          119.3683         0.393664   
    155. A(C  31,C  32,C  41)          124.3156         0.388928   
    156. A(H  34,C  33,C  35)          117.4746         0.356329   
    157. A(C  32,C  33,C  35)          123.4732         0.435046   
    158. A(C  32,C  33,H  34)          119.0508         0.354370   
    159. A(H  36,C  35,C  37)          121.0066         0.356939   
    160. A(C  33,C  35,C  37)          119.1293         0.439454   
    161. A(C  33,C  35,H  36)          119.8637         0.355521   
    162. A(C  35,C  37,H  38)          120.9092         0.357453   
    163. A(H  38,C  37,C  39)          119.7036         0.356551   
    164. A(C  35,C  37,C  39)          119.3872         0.440135   
    165. A(C  37,C  39,H  40)          118.8750         0.357495   
    166. A(C  31,C  39,H  40)          119.6414         0.355452   
    167. A(C  31,C  39,C  37)          121.4817         0.436292   
    168. A(C  46,C  41,C  50)          106.0062         0.362883   
    169. A(C  42,C  41,C  50)          105.9413         0.362824   
    170. A(C  32,C  41,C  50)          111.0858         0.361653   
    171. A(C  42,C  41,C  46)          110.0993         0.361595   
    172. A(C  32,C  41,C  46)          111.7517         0.360429   
    173. A(C  32,C  41,C  42)          111.6534         0.360371   
    174. A(H  44,C  42,H  45)          106.1998         0.289986   
    175. A(H  43,C  42,H  45)          107.7360         0.290396   
    176. A(C  41,C  42,H  45)          114.5923         0.323381   
    177. A(H  43,C  42,H  44)          107.9606         0.289816   
    178. A(C  41,C  42,H  44)          109.1695         0.322705   
    179. A(C  41,C  42,H  43)          110.8950         0.323182   
    180. A(H  48,C  46,H  49)          107.9206         0.290092   
    181. A(H  47,C  46,H  49)          108.0775         0.291216   
    182. A(C  41,C  46,H  49)          110.8091         0.323344   
    183. A(H  47,C  46,H  48)          106.7544         0.290889   
    184. A(C  41,C  46,H  48)          109.2084         0.322965   
    185. A(C  41,C  46,H  47)          113.8383         0.324273   
    186. A(C  46,H  47,H  81)          120.5897         0.130148   
    187. A(H  52,C  50,H  53)          107.5671         0.290236   
    188. A(H  51,C  50,H  53)          108.4540         0.290365   
    189. A(C  41,C  50,H  53)          112.3008         0.324413   
    190. A(H  51,C  50,H  52)          107.7177         0.290163   
    191. A(C  41,C  50,H  52)          108.5342         0.324177   
    192. A(C  41,C  50,H  51)          112.0706         0.324327   
    193. A(O   1,C  54,C  55)          125.3775         0.451593   
    194. A(O   0,C  54,C  55)          112.1580         0.412500   
    195. A(O   0,C  54,O   1)          122.4586         0.479123   
    196. A(C  56,C  55,C  64)          120.1332         0.432958   
    197. A(C  54,C  55,C  64)          121.7404         0.410475   
    198. A(C  54,C  55,C  56)          118.1261         0.410700   
    199. A(H  57,C  56,C  58)          120.8173         0.355723   
    200. A(C  55,C  56,C  58)          119.8299         0.435638   
    201. A(C  55,C  56,H  57)          119.3494         0.353846   
    202. A(H  59,C  58,C  60)          120.0653         0.354529   
    203. A(C  56,C  58,C  60)          119.9995         0.436456   
    204. A(C  56,C  58,H  59)          119.9351         0.355782   
    205. A(H  61,C  60,C  62)          119.8685         0.354731   
    206. A(C  58,C  60,C  62)          120.2320         0.435575   
    207. A(C  58,C  60,H  61)          119.8988         0.354156   
    208. A(H  63,C  62,C  64)          119.8397         0.355459   
    209. A(C  60,C  62,C  64)          120.0414         0.436764   
    210. A(C  60,C  62,H  63)          120.1161         0.355125   
    211. A(C  62,C  64,H  65)          120.2048         0.355657   
    212. A(C  55,C  64,H  65)          120.0403         0.353935   
    213. A(C  55,C  64,C  62)          119.7549         0.434952   
    214. A(N   3,H  66,H  81)           47.6245         0.131177   
    215. A(O  67,C  68,C  69)          122.9307         0.445689   
    216. A(C  69,C  68,O  80)          114.1802         0.418985   
    217. A(O  67,C  68,O  80)          122.8794         0.485377   
    218. A(C  68,C  69,C  70)          121.6321         0.409455   
    219. A(C  70,C  69,C  78)          119.7867         0.434907   
    220. A(C  68,C  69,C  78)          118.5498         0.409530   
    221. A(H  71,C  70,C  72)          120.2670         0.356466   
    222. A(C  69,C  70,C  72)          119.9517         0.436720   
    223. A(C  69,C  70,H  71)          119.7788         0.355010   
    224. A(H  73,C  72,C  74)          120.0608         0.355921   
    225. A(C  70,C  72,C  74)          120.0994         0.437929   
    226. A(C  70,C  72,H  73)          119.8384         0.356453   
    227. A(H  75,C  74,C  76)          119.9962         0.355799   
    228. A(C  72,C  74,C  76)          120.0848         0.437215   
    229. A(C  72,C  74,H  75)          119.9185         0.355814   
    230. A(H  77,C  76,C  78)          119.9818         0.356565   
    231. A(C  74,C  76,C  78)          119.9520         0.438031   
    232. A(C  74,C  76,H  77)          120.0637         0.355925   
    233. A(C  76,C  78,H  79)          120.7316         0.356701   
    234. A(C  69,C  78,H  79)          119.1394         0.355212   
    235. A(C  69,C  78,C  76)          120.1241         0.436923   
    236. A(C  68,O  80,H  81)          110.2550         0.370110   
    237. A(H  47,H  81,H  66)           53.2867         0.097323   
    238. A(N   3,H  81,H  66)           24.8862         0.111360   
    239. A(H  66,H  81,O  80)          154.8819         0.131306   
    240. A(N   3,H  81,H  47)           75.3803         0.111406   
    241. A(H  47,H  81,O  80)          104.0000         0.131394   
    242. D(C   5,C   4,N   2,C  18)   -169.3866         0.070384   
    243. D(N   2,C   4,O   0,C  54)    123.0860         0.021742   
    244. D(O   0,C   4,N   2,C  18)     -1.2268         0.070384   
    245. D(C   5,C   4,O   0,C  54)    -67.9183         0.021742   
    246. D(H   6,C   5,C   4,N   2)   -165.4174         0.011341   
    247. D(C   7,C   5,N   3,H  81)   -169.9524         0.016389   
    248. D(C   7,C   5,N   3,C  31)    -56.5941         0.016389   
    249. D(C   7,C   5,C   4,O   0)    144.9760         0.011341   
    250. D(C   4,C   5,N   3,C  31)    179.3272         0.016389   
    251. D(C   4,C   5,N   3,H  66)    -48.8249         0.016389   
    252. D(N   3,C   5,C   4,N   2)     80.3140         0.011341   
    253. D(C   4,C   5,N   3,H  81)     65.9688         0.016389   
    254. D(H   6,C   5,N   3,C  31)     65.2392         0.016389   
    255. D(H   6,C   5,N   3,H  81)    -48.1192         0.016389   
    256. D(N   3,C   5,C   4,O   0)    -88.8226         0.011341   
    257. D(C   7,C   5,N   3,H  66)     75.2538         0.016389   
    258. D(H   6,C   5,C   4,O   0)     25.4460         0.011341   
    259. D(C   7,C   5,C   4,N   2)    -45.8874         0.011341   
    260. D(H   6,C   5,N   3,H  66)   -162.9129         0.016389   
    261. D(C   8,C   7,C   5,C   4)     84.7529         0.012047   
    262. D(C  16,C   7,C   5,C   4)    -94.8713         0.012047   
    263. D(C  16,C   7,C   5,H   6)     24.1541         0.012047   
    264. D(C   8,C   7,C   5,H   6)   -156.2216         0.012047   
    265. D(C  16,C   7,C   5,N   3)    145.6603         0.012047   
    266. D(C   8,C   7,C   5,N   3)    -34.7154         0.012047   
    267. D(C  10,C   8,C   7,C   5)   -179.0578         0.026793   
    268. D(H   9,C   8,C   7,C   5)      1.2486         0.026793   
    269. D(H   9,C   8,C   7,C  16)   -179.1284         0.026793   
    270. D(C  10,C   8,C   7,C  16)      0.5652         0.026793   
    271. D(H  11,C  10,C   8,C   7)   -179.9578         0.027808   
    272. D(H  11,C  10,C   8,H   9)     -0.2614         0.027808   
    273. D(C  12,C  10,C   8,C   7)     -0.0542         0.027808   
    274. D(C  12,C  10,C   8,H   9)    179.6422         0.027808   
    275. D(C  14,C  12,C  10,H  11)    179.5373         0.027231   
    276. D(H  13,C  12,C  10,H  11)     -0.0212         0.027231   
    277. D(C  14,C  12,C  10,C   8)     -0.3657         0.027231   
    278. D(H  13,C  12,C  10,C   8)   -179.9242         0.027231   
    279. D(C  16,C  14,C  12,H  13)    179.8271         0.027338   
    280. D(C  16,C  14,C  12,C  10)      0.2685         0.027338   
    281. D(H  15,C  14,C  12,C  10)   -179.3966         0.027338   
    282. D(H  15,C  14,C  12,H  13)      0.1620         0.027338   
    283. D(C   7,C  16,C  14,H  15)    179.9161         0.027723   
    284. D(H  17,C  16,C  14,C  12)   -179.6308         0.027723   
    285. D(H  17,C  16,C  14,H  15)      0.0362         0.027723   
    286. D(H  17,C  16,C   7,C   5)     -1.1478         0.026699   
    287. D(C   7,C  16,C  14,C  12)      0.2492         0.027723   
    288. D(H  17,C  16,C   7,C   8)    179.2171         0.026699   
    289. D(C  14,C  16,C   7,C   8)     -0.6633         0.026699   
    290. D(C  14,C  16,C   7,C   5)    178.9719         0.026699   
    291. D(C  27,C  18,N   2,C   4)    -54.7621         0.013961   
    292. D(C  23,C  18,N   2,C   4)     68.7922         0.013961   
    293. D(C  19,C  18,N   2,C   4)   -173.8002         0.013961   
    294. D(H  22,C  19,C  18,C  27)    -59.2316         0.011384   
    295. D(H  22,C  19,C  18,C  23)    178.8519         0.011384   
    296. D(H  22,C  19,C  18,N   2)     62.2883         0.011384   
    297. D(H  21,C  19,C  18,C  27)     60.5479         0.011384   
    298. D(H  21,C  19,C  18,C  23)    -61.3685         0.011384   
    299. D(H  21,C  19,C  18,N   2)   -177.9321         0.011384   
    300. D(H  20,C  19,C  18,C  27)   -179.2908         0.011384   
    301. D(H  20,C  19,C  18,N   2)    -57.7708         0.011384   
    302. D(H  20,C  19,C  18,C  23)     58.7928         0.011384   
    303. D(H  24,C  23,C  18,C  19)   -177.1263         0.011290   
    304. D(H  24,C  23,C  18,N   2)    -61.9004         0.011290   
    305. D(H  26,C  23,C  18,C  27)   -177.0482         0.011290   
    306. D(H  26,C  23,C  18,C  19)    -56.6327         0.011290   
    307. D(H  26,C  23,C  18,N   2)     58.5932         0.011290   
    308. D(H  25,C  23,C  18,C  27)    -57.8061         0.011290   
    309. D(H  25,C  23,C  18,C  19)     62.6095         0.011290   
    310. D(H  25,C  23,C  18,N   2)    177.8354         0.011290   
    311. D(H  24,C  23,C  18,C  27)     62.4581         0.011290   
    312. D(H  30,C  27,C  18,C  19)   -168.8547         0.011116   
    313. D(H  30,C  27,C  18,N   2)     73.7212         0.011116   
    314. D(H  29,C  27,C  18,C  23)     71.6429         0.011116   
    315. D(H  29,C  27,C  18,C  19)    -49.1323         0.011116   
    316. D(H  29,C  27,C  18,N   2)   -166.5564         0.011116   
    317. D(H  28,C  27,C  18,C  23)   -170.0476         0.011116   
    318. D(H  28,C  27,C  18,C  19)     69.1773         0.011116   
    319. D(H  30,C  27,C  18,C  23)    -48.0795         0.011116   
    320. D(H  28,C  27,C  18,N   2)    -48.2469         0.011116   
    321. D(C  39,C  31,N   3,H  81)     88.2611         0.023329   
    322. D(C  39,C  31,N   3,H  66)   -156.8968         0.023329   
    323. D(C  39,C  31,N   3,C   5)    -25.9594         0.023329   
    324. D(C  32,C  31,N   3,H  81)    -88.2953         0.023329   
    325. D(C  32,C  31,N   3,H  66)     26.5468         0.023329   
    326. D(C  32,C  31,N   3,C   5)    157.4842         0.023329   
    327. D(C  41,C  32,C  31,C  39)   -178.4592         0.022515   
    328. D(C  41,C  32,C  31,N   3)     -1.9568         0.022515   
    329. D(C  33,C  32,C  31,C  39)      0.5837         0.022515   
    330. D(C  33,C  32,C  31,N   3)    177.0861         0.022515   
    331. D(C  35,C  33,C  32,C  41)    178.6790         0.026042   
    332. D(C  35,C  33,C  32,C  31)     -0.4139         0.026042   
    333. D(H  34,C  33,C  32,C  41)     -0.8837         0.026042   
    334. D(H  34,C  33,C  32,C  31)   -179.9766         0.026042   
    335. D(C  37,C  35,C  33,H  34)    179.4517         0.027903   
    336. D(C  37,C  35,C  33,C  32)     -0.1174         0.027903   
    337. D(H  36,C  35,C  33,H  34)     -0.3058         0.027903   
    338. D(H  36,C  35,C  33,C  32)   -179.8748         0.027903   
    339. D(C  39,C  37,C  35,H  36)   -179.7619         0.029335   
    340. D(C  39,C  37,C  35,C  33)      0.4835         0.029335   
    341. D(H  38,C  37,C  35,H  36)      0.1473         0.029335   
    342. D(H  38,C  37,C  35,C  33)   -179.6073         0.029335   
    343. D(H  40,C  39,C  37,H  38)      0.2771         0.028418   
    344. D(H  40,C  39,C  37,C  35)   -179.8126         0.028418   
    345. D(C  31,C  39,C  37,H  38)    179.7811         0.028418   
    346. D(C  31,C  39,C  37,C  35)     -0.3086         0.028418   
    347. D(H  40,C  39,C  31,C  32)    179.2573         0.026449   
    348. D(H  40,C  39,C  31,N   3)      2.6710         0.026449   
    349. D(C  37,C  39,C  31,C  32)     -0.2429         0.026449   
    350. D(C  37,C  39,C  31,N   3)   -176.8292         0.026449   
    351. D(C  50,C  41,C  32,C  33)     -2.8213         0.009807   
    352. D(C  50,C  41,C  32,C  31)    176.1942         0.009807   
    353. D(C  46,C  41,C  32,C  33)   -120.9875         0.009807   
    354. D(C  46,C  41,C  32,C  31)     58.0280         0.009807   
    355. D(C  42,C  41,C  32,C  31)    -65.7852         0.009807   
    356. D(C  42,C  41,C  32,C  33)    115.1993         0.009807   
    357. D(H  45,C  42,C  41,C  50)   -170.1576         0.010841   
    358. D(H  45,C  42,C  41,C  32)     68.7807         0.010841   
    359. D(H  44,C  42,C  41,C  50)    -51.2148         0.010841   
    360. D(H  44,C  42,C  41,C  46)     62.9832         0.010841   
    361. D(H  44,C  42,C  41,C  32)   -172.2765         0.010841   
    362. D(H  43,C  42,C  41,C  50)     67.6120         0.010841   
    363. D(H  45,C  42,C  41,C  46)    -55.9596         0.010841   
    364. D(H  43,C  42,C  41,C  46)   -178.1900         0.010841   
    365. D(H  43,C  42,C  41,C  32)    -53.4498         0.010841   
    366. D(H  47,C  46,C  41,C  50)    169.0184         0.010860   
    367. D(H  47,C  46,C  41,C  42)     54.8618         0.010860   
    368. D(H  47,C  46,C  41,C  32)    -69.8219         0.010860   
    369. D(H  49,C  46,C  41,C  50)    -68.9193         0.010860   
    370. D(H  49,C  46,C  41,C  42)    176.9241         0.010860   
    371. D(H  49,C  46,C  41,C  32)     52.2403         0.010860   
    372. D(H  48,C  46,C  41,C  50)     49.8304         0.010860   
    373. D(H  48,C  46,C  41,C  42)    -64.3262         0.010860   
    374. D(H  48,C  46,C  41,C  32)    170.9901         0.010860   
    375. D(H  81,H  47,C  46,H  49)    -42.5553         0.125334   
    376. D(H  81,H  47,C  46,H  48)   -158.4229         0.125334   
    377. D(H  81,H  47,C  46,C  41)     81.0028         0.125334   
    378. D(H  53,C  50,C  41,C  46)   -175.8788         0.011274   
    379. D(H  53,C  50,C  41,C  42)    -58.8946         0.011274   
    380. D(H  53,C  50,C  41,C  32)     62.5332         0.011274   
    381. D(H  52,C  50,C  41,C  46)    -57.0906         0.011274   
    382. D(H  52,C  50,C  41,C  42)     59.8936         0.011274   
    383. D(H  52,C  50,C  41,C  32)   -178.6786         0.011274   
    384. D(H  51,C  50,C  41,C  46)     61.7444         0.011274   
    385. D(H  51,C  50,C  41,C  42)    178.7286         0.011274   
    386. D(H  51,C  50,C  41,C  32)    -59.8436         0.011274   
    387. D(C  55,C  54,O   0,C   4)    176.1644         0.031795   
    388. D(O   1,C  54,O   0,C   4)     -4.6724         0.031795   
    389. D(C  64,C  55,C  54,O   1)   -168.6345         0.014252   
    390. D(C  64,C  55,C  54,O   0)     10.4994         0.014252   
    391. D(C  56,C  55,C  54,O   1)     11.5583         0.014252   
    392. D(C  56,C  55,C  54,O   0)   -169.3078         0.014252   
    393. D(C  58,C  56,C  55,C  64)     -0.1845         0.028564   
    394. D(C  58,C  56,C  55,C  54)    179.6259         0.028564   
    395. D(H  57,C  56,C  55,C  64)   -179.5101         0.028564   
    396. D(H  57,C  56,C  55,C  54)      0.3003         0.028564   
    397. D(C  60,C  58,C  56,H  57)   -179.9390         0.030533   
    398. D(C  60,C  58,C  56,C  55)      0.7455         0.030533   
    399. D(H  59,C  58,C  56,H  57)      0.0996         0.030533   
    400. D(H  59,C  58,C  56,C  55)   -179.2160         0.030533   
    401. D(C  62,C  60,C  58,H  59)    179.5270         0.026875   
    402. D(C  62,C  60,C  58,C  56)     -0.4344         0.026875   
    403. D(H  61,C  60,C  58,H  59)     -0.1711         0.026875   
    404. D(H  61,C  60,C  58,C  56)    179.8675         0.026875   
    405. D(C  64,C  62,C  60,H  61)    179.2528         0.027427   
    406. D(C  64,C  62,C  60,C  58)     -0.4454         0.027427   
    407. D(H  63,C  62,C  60,H  61)     -0.1315         0.027427   
    408. D(H  63,C  62,C  60,C  58)   -179.8298         0.027427   
    409. D(H  65,C  64,C  62,C  60)   -178.9824         0.027753   
    410. D(C  55,C  64,C  62,H  63)   -179.6106         0.027753   
    411. D(C  55,C  64,C  62,C  60)      1.0033         0.027753   
    412. D(H  65,C  64,C  55,C  56)    179.2951         0.026116   
    413. D(H  65,C  64,C  55,C  54)     -0.5083         0.026116   
    414. D(C  62,C  64,C  55,C  56)     -0.6906         0.026116   
    415. D(H  65,C  64,C  62,H  63)      0.4037         0.027753   
    416. D(C  62,C  64,C  55,C  54)    179.5060         0.026116   
    417. D(H  81,H  66,N   3,C  31)   -111.6441         0.239205   
    418. D(H  81,H  66,N   3,C   5)    112.5257         0.239205   
    419. D(C  78,C  69,C  68,O  80)    174.9213         0.013501   
    420. D(C  78,C  69,C  68,O  67)     -3.9785         0.013501   
    421. D(C  70,C  69,C  68,O  80)     -3.0355         0.013501   
    422. D(C  70,C  69,C  68,O  67)    178.0647         0.013501   
    423. D(C  72,C  70,C  69,C  78)     -0.2279         0.026875   
    424. D(C  72,C  70,C  69,C  68)    177.7041         0.026875   
    425. D(H  71,C  70,C  69,C  78)   -179.6550         0.026875   
    426. D(H  71,C  70,C  69,C  68)     -1.7229         0.026875   
    427. D(C  74,C  72,C  70,H  71)    179.3151         0.028291   
    428. D(C  74,C  72,C  70,C  69)     -0.1091         0.028291   
    429. D(H  73,C  72,C  70,H  71)     -0.2556         0.028291   
    430. D(H  73,C  72,C  70,C  69)   -179.6798         0.028291   
    431. D(C  76,C  74,C  72,H  73)    179.9181         0.027766   
    432. D(C  76,C  74,C  72,C  70)      0.3484         0.027766   
    433. D(H  75,C  74,C  72,H  73)      0.1720         0.027766   
    434. D(H  75,C  74,C  72,C  70)   -179.3977         0.027766   
    435. D(C  78,C  76,C  74,H  75)    179.4973         0.027751   
    436. D(C  78,C  76,C  74,C  72)     -0.2486         0.027751   
    437. D(H  77,C  76,C  74,H  75)      0.0699         0.027751   
    438. D(H  77,C  76,C  74,C  72)   -179.6760         0.027751   
    439. D(H  79,C  78,C  76,H  77)      0.1589         0.028385   
    440. D(H  79,C  78,C  76,C  74)   -179.2689         0.028385   
    441. D(C  69,C  78,C  76,H  77)    179.3382         0.028385   
    442. D(C  69,C  78,C  76,C  74)     -0.0897         0.028385   
    443. D(H  79,C  78,C  69,C  70)    179.5199         0.026934   
    444. D(H  79,C  78,C  69,C  68)      1.5244         0.026934   
    445. D(C  76,C  78,C  69,C  70)      0.3276         0.026934   
    446. D(C  76,C  78,C  69,C  68)   -177.6679         0.026934   
    447. D(H  81,O  80,C  68,C  69)    179.9425         0.040916   
    448. D(H  81,O  80,C  68,O  67)     -1.1570         0.040916   
    449. D(C  68,O  80,N   3,H  66)    165.6413         0.001501   
    450. D(C  68,O  80,N   3,C  31)    -76.4310         0.001501   
    451. D(C  68,O  80,N   3,C   5)     49.0085         0.001501   
    452. D(H  66,H  81,O  80,C  68)    167.4525         0.247540   
    453. D(H  47,H  81,O  80,C  68)   -169.4171         0.247540   
    454. D(H  47,H  81,H  66,N   3)    149.2452         0.001507   
    455. D(O  80,H  81,H  66,N   3)    177.6354         0.001507   
    456. D(H  66,H  81,H  47,C  46)   -103.9472         0.001507   
    457. D(N   3,H  81,H  47,C  46)    -91.0977         0.001507   
    458. D(O  80,H  81,H  47,C  46)     88.0586         0.001507   
    459. D(H  66,H  81,N   3,C  31)    118.0935         0.001984   
    460. D(H  66,H  81,N   3,C   5)   -116.4951         0.001984   
    461. D(H  47,H  81,N   3,H  66)    -25.0649         0.001984   
    462. D(H  47,H  81,N   3,C  31)     93.0286         0.001984   
    463. D(H  47,H  81,N   3,C   5)   -141.5600         0.001984   
    -----------------------------------------------------------------

Number of atoms                         .... 82
Number of degrees of freedom            .... 463

         *************************************************************
         *                GEOMETRY OPTIMIZATION CYCLE   1            *
         *************************************************************
---------------------------------
CARTESIAN COORDINATES (ANGSTROEM)
---------------------------------
  O      2.535818    3.929958    2.225640
  O      2.920845    4.337895    0.054870
  N      0.839081    5.399552    2.836475
  N      3.516305    6.442996    3.727380
  C      2.002678    5.204315    2.423793
  C      3.026058    6.323083    2.351203
  H      3.851374    5.975657    1.731087
  C      2.464583    7.583368    1.739204
  C      1.765415    8.520836    2.492637
  H      1.624775    8.371612    3.556710
  C      1.247238    9.657789    1.891844
  H      0.704785   10.380928    2.491147
  C      1.423414    9.870747    0.530526
  H      1.019203   10.760232    0.061745
  C      2.127891    8.943009   -0.225241
  H      2.279446    9.105084   -1.287881
  C      2.647182    7.807339    0.377918
  H      3.203283    7.085657   -0.214241
  C     -0.130581    4.341705    3.143691
  C     -1.446095    5.050752    3.457033
  H     -1.318652    5.753416    4.286019
  H     -2.214018    4.324431    3.733211
  H     -1.801687    5.609549    2.584694
  C      0.354313    3.595393    4.385883
  H      1.320859    3.114550    4.218708
  H     -0.371821    2.826331    4.657592
  H      0.456805    4.285219    5.228160
  C     -0.351651    3.384856    1.969998
  H     -0.525597    3.941940    1.048812
  H     -1.237737    2.778905    2.162699
  H      0.485686    2.707091    1.815465
  C      4.508993    7.394303    4.038298
  C      4.672664    7.872742    5.358425
  C      5.724911    8.764281    5.566860
  H      5.890658    9.157505    6.559678
  C      6.588582    9.175367    4.563868
  H      7.389241    9.870046    4.791973
  C      6.415220    8.685572    3.285855
  H      7.076482    8.982245    2.482493
  C      5.379272    7.804444    3.031143
  H      5.253300    7.424570    2.030470
  C      3.789128    7.456496    6.547993
  C      2.343718    7.940660    6.376216
  H      2.313105    9.015158    6.184870
  H      1.787628    7.746155    7.298380
  H      1.790867    7.444957    5.577153
  C      3.813782    5.939233    6.770802
  H      3.306483    5.373108    5.994506
  H      3.309105    5.705673    7.711995
  H      4.839833    5.574242    6.840398
  C      4.289356    8.081782    7.849746
  H      5.312814    7.781539    8.082251
  H      3.649262    7.741381    8.666907
  H      4.245412    9.171898    7.829149
  C      3.011493    3.600186    1.009379
  C      3.618442    2.256022    0.995145
  C      4.348938    1.876910   -0.129489
  H      4.455426    2.573356   -0.953604
  C      4.940615    0.625430   -0.177078
  H      5.519814    0.333614   -1.045606
  C      4.791938   -0.255041    0.889190
  H      5.254601   -1.236360    0.849242
  C      4.059129    0.118767    2.007346
  H      3.946773   -0.567870    2.838422
  C      3.479650    1.377044    2.068752
  H      2.921265    1.677471    2.946698
  H      2.736217    6.486998    4.367745
  O      5.788455    4.492170    2.227208
  C      5.673186    3.777044    3.211382
  C      6.437404    2.519060    3.387424
  C      6.314518    1.745713    4.536809
  H      5.668781    2.075374    5.339686
  C      7.008420    0.552859    4.644636
  H      6.907441   -0.049811    5.537376
  C      7.824113    0.126675    3.607488
  H      8.357719   -0.811275    3.690858
  C      7.952580    0.897936    2.462279
  H      8.584932    0.562582    1.651180
  C      7.261789    2.091914    2.352335
  H      7.343505    2.697372    1.460353
  O      4.843010    4.045520    4.196019
  H      4.357732    4.908985    4.017015

----------------------------
CARTESIAN COORDINATES (A.U.)
----------------------------
  NO LB      ZA    FRAG     MASS         X           Y           Z
   0 O     8.0000    0    15.999    4.792002    7.426544    4.205850
   1 O     8.0000    0    15.999    5.519597    8.197434    0.103689
   2 N     7.0000    0    14.007    1.585633   10.203675    5.360161
   3 N     7.0000    0    14.007    6.644853   12.175498    7.043727
   4 C     6.0000    0    12.011    3.784513    9.834730    4.580305
   5 C     6.0000    0    12.011    5.718421   11.948895    4.443130
   6 H     1.0000    0     1.008    7.278042   11.292355    3.271280
   7 C     6.0000    0    12.011    4.657387   14.330489    3.286619
   8 C     6.0000    0    12.011    3.336151   16.102046    4.710401
   9 H     1.0000    0     1.008    3.070380   15.820054    6.721208
  10 C     6.0000    0    12.011    2.356938   18.250576    3.575067
  11 H     1.0000    0     1.008    1.331851   19.617111    4.707586
  12 C     6.0000    0    12.011    2.689863   18.653009    1.002549
  13 H     1.0000    0     1.008    1.926015   20.333892    0.116681
  14 C     6.0000    0    12.011    4.021131   16.899838   -0.425644
  15 H     1.0000    0     1.008    4.307529   17.206115   -2.433742
  16 C     6.0000    0    12.011    5.002449   14.753733    0.714162
  17 H     1.0000    0     1.008    6.053328   13.389951   -0.404857
  18 C     6.0000    0    12.011   -0.246762    8.204633    5.940715
  19 C     6.0000    0    12.011   -2.732724    9.544538    6.532846
  20 H     1.0000    0     1.008   -2.491891   10.872381    8.099402
  21 H     1.0000    0     1.008   -4.183888    8.171990    7.054746
  22 H     1.0000    0     1.008   -3.404695   10.600511    4.884364
  23 C     6.0000    0    12.011    0.669555    6.794308    8.288118
  24 H     1.0000    0     1.008    2.496062    5.885647    7.972203
  25 H     1.0000    0     1.008   -0.702640    5.340992    8.801573
  26 H     1.0000    0     1.008    0.863236    8.097890    9.879791
  27 C     6.0000    0    12.011   -0.664524    6.396451    3.722757
  28 H     1.0000    0     1.008   -0.993234    7.449187    1.981967
  29 H     1.0000    0     1.008   -2.338984    5.251369    4.086909
  30 H     1.0000    0     1.008    0.917814    5.115661    3.430732
  31 C     6.0000    0    12.011    8.520762   13.973208    7.631277
  32 C     6.0000    0    12.011    8.830055   14.877326   10.125956
  33 C     6.0000    0    12.011   10.818514   16.562091   10.519841
  34 H     1.0000    0     1.008   11.131730   17.305177   12.395995
  35 C     6.0000    0    12.011   12.450616   17.338931    8.624461
  36 H     1.0000    0     1.008   13.963642   18.651684    9.055517
  37 C     6.0000    0    12.011   12.123009   16.413352    6.209366
  38 H     1.0000    0     1.008   13.372613   16.973983    4.691232
  39 C     6.0000    0    12.011   10.165351   14.748262    5.728030
  40 H     1.0000    0     1.008    9.927298   14.030404    3.837032
  41 C     6.0000    0    12.011    7.160414   14.090735   12.373913
  42 C     6.0000    0    12.011    4.428985   15.005673   12.049302
  43 H     1.0000    0     1.008    4.371135   17.036180   11.687710
  44 H     1.0000    0     1.008    3.378127   14.638112   13.791939
  45 H     1.0000    0     1.008    3.384248   14.068930   10.539292
  46 C     6.0000    0    12.011    7.207004   11.223524   12.794961
  47 H     1.0000    0     1.008    6.248347   10.153703   11.327975
  48 H     1.0000    0     1.008    6.253302   10.782159   14.573558
  49 H     1.0000    0     1.008    9.145959   10.533791   12.926479
  50 C     6.0000    0    12.011    8.105708   15.272355   14.833870
  51 H     1.0000    0     1.008   10.039763   14.704978   15.273241
  52 H     1.0000    0     1.008    6.896106   14.629090   16.378081
  53 H     1.0000    0     1.008    8.022666   17.332375   14.794947
  54 C     6.0000    0    12.011    5.690897    6.803366    1.907450
  55 C     6.0000    0    12.011    6.837864    4.263264    1.880552
  56 C     6.0000    0    12.011    8.218302    3.546846   -0.244699
  57 H     1.0000    0     1.008    8.419535    4.862938   -1.802050
  58 C     6.0000    0    12.011    9.336409    1.181891   -0.334629
  59 H     1.0000    0     1.008   10.430937    0.630439   -1.975909
  60 C     6.0000    0    12.011    9.055450   -0.481958    1.680326
  61 H     1.0000    0     1.008    9.929757   -2.336382    1.604835
  62 C     6.0000    0    12.011    7.670642    0.224437    3.793334
  63 H     1.0000    0     1.008    7.458320   -1.073119    5.363840
  64 C     6.0000    0    12.011    6.575586    2.602236    3.909375
  65 H     1.0000    0     1.008    5.520391    3.169961    5.568452
  66 H     1.0000    0     1.008    5.170701   12.258650    8.253842
  67 O     8.0000    0    15.999   10.938595    8.488971    4.208813
  68 C     6.0000    0    12.011   10.720768    7.137579    6.068632
  69 C     6.0000    0    12.011   12.164931    4.760334    6.401304
  70 C     6.0000    0    12.011   11.932710    3.298919    8.573327
  71 H     1.0000    0     1.008   10.712444    3.921888   10.090544
  72 C     6.0000    0    12.011   13.243994    1.044752    8.777090
  73 H     1.0000    0     1.008   13.053172   -0.094129   10.464124
  74 C     6.0000    0    12.011   14.785431    0.239381    6.817164
  75 H     1.0000    0     1.008   15.793800   -1.533088    6.974711
  76 C     6.0000    0    12.011   15.028198    1.696853    4.653033
  77 H     1.0000    0     1.008   16.223170    1.063126    3.120278
  78 C     6.0000    0    12.011   13.722792    3.953145    4.445269
  79 H     1.0000    0     1.008   13.877213    5.097294    2.759667
  80 O     8.0000    0    15.999    9.151963    7.644925    7.929327
  81 H     1.0000    0     1.008    8.234920    9.276637    7.591058

--------------------------------
INTERNAL COORDINATES (ANGSTROEM)
--------------------------------
 O      0   0   0     0.000000000000     0.00000000     0.00000000
 O      1   0   0     2.242075105700     0.00000000     0.00000000
 N      1   2   0     2.326315191291   105.33950050     0.00000000
 N      3   1   2     3.008324358565    69.37714531   259.53324703
 C      3   1   2     1.249952758188    30.19242728   297.30148009
 C      4   3   1     1.465805029295    52.83887916    69.02292128
 H      6   4   3     1.089217691184   107.88951305   220.03957325
 C      6   4   3     1.509342649252   115.89927039    98.20628371
 C      8   6   4     1.391166211758   122.00791089   325.28458258
 H      9   8   6     1.083650663777   120.28025113     1.24857730
 C      9   8   6     1.386406057541   120.38259043   180.94215757
 H     11   9   8     1.084596402511   119.62054283   180.04219117
 C     11   9   8     1.389091713986   120.19878412   359.94577768
 H     13  11   9     1.083663104340   120.16349842   180.07575869
 C     13  11   9     1.388585394732   119.68992440   359.63428789
 H     15  13  11     1.085560220923   120.25557597   180.60336489
 C     15  13  11     1.386798568957   120.02546103     0.26849817
 H     17  15  13     1.086611942050   119.90121540   180.36922533
 C      3   1   2     1.467537508996    94.67608351   116.29156657
 C     19   3   1     1.526927614974   106.11041029   185.58080184
 H     20  19   3     1.094164614371   110.69160000   302.22916377
 H     20  19   3     1.092484423987   110.41052883   182.06789092
 H     20  19   3     1.095296803882   110.68147177    62.28834244
 C     19   3   1     1.528118044342   108.21314639    68.17319042
 H     24  19   3     1.092414134562   111.79739252   298.09960081
 H     24  19   3     1.092040624922   109.58492743   177.83537049
 H     24  19   3     1.093524149285   110.35122011    58.59322296
 C     19   3   1     1.530355256779   112.68056688   304.61890715
 H     28  19   3     1.090496877835   110.57903766   311.75312666
 H     28  19   3     1.090623073843   109.22279297   193.44361352
 H     28  19   3     1.088291824321   112.77709544    73.72121910
 C      4   3   1     1.409639839220   157.83526481   147.19941701
 C     32   4   3     1.413657444040   121.05794126    93.40525021
 C     33  32   4     1.394815646154   116.30927047   177.08610247
 H     34  33  32     1.080640903959   119.05078842   180.02343080
 C     34  33  32     1.385969785999   123.47322187   359.58606560
 H     36  34  33     1.084281162036   119.86365289   180.12515644
 C     36  34  33     1.379590791952   119.12926955   359.88262310
 H     38  36  34     1.081976341986   120.90918458   180.39267696
 C     38  36  34     1.383637602131   119.38718121     0.48346185
 H     40  38  36     1.077738211993   118.87504015   180.18742914
 C     33  32   4     1.539145419522   124.31560737   358.04322304
 C     42  33  32     1.533992237505   111.65336573   294.21484172
 H     43  42  33     1.091831671774   110.89501099   306.55024579
 H     43  42  33     1.094282745007   109.16952069   187.72348391
 H     43  42  33     1.090810419083   114.59228050    68.78069895
 C     42  33  32     1.533733575744   111.75172661    58.02801032
 H     47  42  33     1.086501390078   113.83827835   290.17807411
 H     47  42  33     1.093203279897   109.20835654   170.99005627
 H     47  42  33     1.091257388473   110.80909548    52.24034193
 C     42  33  32     1.528323102877   111.08581997   176.19415616
 H     51  42  33     1.091636712390   112.07057502   300.15641813
 H     51  42  33     1.092403437178   108.53424944   181.32137576
 H     51  42  33     1.091195768412   112.30078437    62.53321134
 C      2   1   3     1.209759918193    30.45847711   199.52864124
 C     55   2   1     1.474912388670   125.37749225   179.04938652
 C     56  55   2     1.393611118109   118.12614128    11.55826375
 H     57  56  55     1.084224265678   119.34937516     0.30027672
 C     57  56  55     1.385116809388   119.82986863   179.62591116
 H     59  57  56     1.083959845308   119.93513533   180.78403441
 C     59  57  56     1.390777293456   119.99951762     0.74548845
 H     61  59  57     1.085651819892   119.89884930   179.86746403
 C     61  59  57     1.388169403092   120.23197514   359.56561260
 H     63  61  59     1.083873405099   120.11605374   180.17022597
 C     63  61  59     1.386660599067   120.04135622   359.55460696
 H     65  63  61     1.082977086309   120.20476649   181.01760609
 H      4   3   1     1.010218192755    61.02834518   224.24358620
 O      7   6   4     2.489809736982   131.76753142    31.81345238
 C     68   7   6     1.222002700698   115.83451517    19.29482000
 C     69  68   7     1.482411441383   122.93074454   156.62931185
 C     70  69  68     1.390774039745   121.63214762   178.06465236
 H     71  70  69     1.081787467675   119.77877265   358.27707399
 C     71  70  69     1.384206383763   119.95172020   177.70408398
 H     73  71  70     1.081846844494   119.83841552   180.32018668
 C     73  71  70     1.386601545509   120.09940507   359.89088249
 H     75  73  71     1.082329026977   119.91853894   180.60228166
 C     75  73  71     1.386669013821   120.08478679     0.34840678
 H     77  75  73     1.081763812032   120.06373434   180.32397826
 C     77  75  73     1.383785876970   119.95198900   359.75137045
 H     79  77  75     1.081151600260   120.73156984   180.73105135
 O     69  68   7     1.315591720604   122.87943749   337.82443036
 H     81  69  68     1.006533146759   110.25499119   358.84297008

---------------------------
INTERNAL COORDINATES (A.U.)
---------------------------
 O      0   0   0     0.000000000000     0.00000000     0.00000000
 O      1   0   0     4.236907921455     0.00000000     0.00000000
 N      1   2   0     4.396098612720   105.33950050     0.00000000
 N      3   1   2     5.684909159693    69.37714531   259.53324703
 C      3   1   2     2.362068393315    30.19242728   297.30148009
 C      4   3   1     2.769970071092    52.83887916    69.02292128
 H      6   4   3     2.058323136560   107.88951305   220.03957325
 C      6   4   3     2.852244249333   115.89927039    98.20628371
 C      8   6   4     2.628923146987   122.00791089   325.28458258
 H      9   8   6     2.047802979381   120.28025113     1.24857730
 C      9   8   6     2.619927759162   120.38259043   180.94215757
 H     11   9   8     2.049590166581   119.62054283   180.04219117
 C     11   9   8     2.625002914332   120.19878412   359.94577768
 H     13  11   9     2.047826488637   120.16349842   180.07575869
 C     13  11   9     2.624046109606   119.68992440   359.63428789
 H     15  13  11     2.051411519423   120.25557597   180.60336489
 C     15  13  11     2.620669498243   120.02546103     0.26849817
 H     17  15  13     2.053398984323   119.90121540   180.36922533
 C      3   1   2     2.773243983259    94.67608351   116.29156657
 C     19   3   1     2.885475018622   106.11041029   185.58080184
 H     20  19   3     2.067671466588   110.69160000   302.22916377
 H     20  19   3     2.064496366910   110.41052883   182.06789092
 H     20  19   3     2.069810994696   110.68147177    62.28834244
 C     19   3   1     2.887724604110   108.21314639    68.17319042
 H     24  19   3     2.064363539146   111.79739252   298.09960081
 H     24  19   3     2.063657708220   109.58492743   177.83537049
 H     24  19   3     2.066461162977   110.35122011    58.59322296
 C     19   3   1     2.891952322918   112.68056688   304.61890715
 H     28  19   3     2.060740449004   110.57903766   311.75312666
 H     28  19   3     2.060978924898   109.22279297   193.44361352
 H     28  19   3     2.056573501751   112.77709544    73.72121910
 C      4   3   1     2.663833243591   157.83526481   147.19941701
 C     32   4   3     2.671425416416   121.05794126    93.40525021
 C     33  32   4     2.635819578539   116.30927047   177.08610247
 H     34  33  32     2.042115357595   119.05078842   180.02343080
 C     34  33  32     2.619103325427   123.47322187   359.58606560
 H     36  34  33     2.048994448419   119.86365289   180.12515644
 C     36  34  33     2.607048773668   119.12926955   359.88262310
 H     38  36  34     2.044638969735   120.90918458   180.39267696
 C     38  36  34     2.614696136624   119.38718121     0.48346185
 H     40  38  36     2.036630064728   118.87504015   180.18742914
 C     33  32   4     2.908563323176   124.31560737   358.04322304
 C     42  33  32     2.898825220445   111.65336573   294.21484172
 H     43  42  33     2.063262843994   110.89501099   306.55024579
 H     43  42  33     2.067894701140   109.16952069   187.72348391
 H     43  42  33     2.061332956094   114.59228050    68.78069895
 C     42  33  32     2.898336420557   111.75172661    58.02801032
 H     47  42  33     2.053190071373   113.83827835   290.17807411
 H     47  42  33     2.065854807710   109.20835654   170.99005627
 H     47  42  33     2.062177605833   110.80909548    52.24034193
 C     42  33  32     2.888112108583   111.08581997   176.19415616
 H     51  42  33     2.062894424152   112.07057502   300.15641813
 H     51  42  33     2.064343324020   108.53424944   181.32137576
 H     51  42  33     2.062061160793   112.30078437    62.53321134
 C      2   1   3     2.286114933179    30.45847711   199.52864124
 C     55   2   1     2.787180486114   125.37749225   179.04938652
 C     56  55   2     2.633543350413   118.12614128    11.55826375
 H     57  56  55     2.048886929883   119.34937516     0.30027672
 C     57  56  55     2.617491433235   119.82986863   179.62591116
 H     59  57  56     2.048387247801   119.93513533   180.78403441
 C     59  57  56     2.628188197909   119.99951762     0.74548845
 H     61  59  57     2.051584616388   119.89884930   179.86746403
 C     61  59  57     2.623259999333   120.23197514   359.56561260
 H     63  61  59     2.048223899478   120.11605374   180.17022597
 C     63  61  59     2.620408772937   120.04135622   359.55460696
 H     65  63  61     2.046530102436   120.20476649   181.01760609
 H      4   3   1     1.909035719812    61.02834518   224.24358620
 O      7   6   4     4.705058528467   131.76753142    31.81345238
 C     68   7   6     2.309250439231   115.83451517    19.29482000
 C     69  68   7     2.801351642006   122.93074454   156.62931185
 C     70  69  68     2.628182049286   121.63214762   178.06465236
 H     71  70  69     2.044282049014   119.77877265   358.27707399
 C     71  70  69     2.615770978137   119.95172020   177.70408398
 H     73  71  70     2.044394254940   119.83841552   180.32018668
 C     73  71  70     2.620297177885   120.09940507   359.89088249
 H     75  73  71     2.045305447779   119.91853894   180.60228166
 C     75  73  71     2.620424674516   120.08478679     0.34840678
 H     77  75  73     2.044237346326   120.06373434   180.32397826
 C     77  75  73     2.614976335461   119.95198900   359.75137045
 H     79  77  75     2.043080433741   120.73156984   180.73105135
 O     69  68   7     2.486108055995   122.87943749   337.82443036
 H     81  69  68     1.902071992089   110.25499119   358.84297008

---------------------
BASIS SET INFORMATION
---------------------
There are 4 groups of distinct atoms

 Group   1 Type O   : 11s6p2d1f contracted to 5s3p2d1f pattern {62111/411/11/1}
 Group   2 Type N   : 11s6p2d1f contracted to 5s3p2d1f pattern {62111/411/11/1}
 Group   3 Type C   : 11s6p2d1f contracted to 5s3p2d1f pattern {62111/411/11/1}
 Group   4 Type H   : 5s1p contracted to 3s1p pattern {311/1}

Atom   0O    basis set group =>   1
Atom   1O    basis set group =>   1
Atom   2N    basis set group =>   2
Atom   3N    basis set group =>   2
Atom   4C    basis set group =>   3
Atom   5C    basis set group =>   3
Atom   6H    basis set group =>   4
Atom   7C    basis set group =>   3
Atom   8C    basis set group =>   3
Atom   9H    basis set group =>   4
Atom  10C    basis set group =>   3
Atom  11H    basis set group =>   4
Atom  12C    basis set group =>   3
Atom  13H    basis set group =>   4
Atom  14C    basis set group =>   3
Atom  15H    basis set group =>   4
Atom  16C    basis set group =>   3
Atom  17H    basis set group =>   4
Atom  18C    basis set group =>   3
Atom  19C    basis set group =>   3
Atom  20H    basis set group =>   4
Atom  21H    basis set group =>   4
Atom  22H    basis set group =>   4
Atom  23C    basis set group =>   3
Atom  24H    basis set group =>   4
Atom  25H    basis set group =>   4
Atom  26H    basis set group =>   4
Atom  27C    basis set group =>   3
Atom  28H    basis set group =>   4
Atom  29H    basis set group =>   4
Atom  30H    basis set group =>   4
Atom  31C    basis set group =>   3
Atom  32C    basis set group =>   3
Atom  33C    basis set group =>   3
Atom  34H    basis set group =>   4
Atom  35C    basis set group =>   3
Atom  36H    basis set group =>   4
Atom  37C    basis set group =>   3
Atom  38H    basis set group =>   4
Atom  39C    basis set group =>   3
Atom  40H    basis set group =>   4
Atom  41C    basis set group =>   3
Atom  42C    basis set group =>   3
Atom  43H    basis set group =>   4
Atom  44H    basis set group =>   4
Atom  45H    basis set group =>   4
Atom  46C    basis set group =>   3
Atom  47H    basis set group =>   4
Atom  48H    basis set group =>   4
Atom  49H    basis set group =>   4
Atom  50C    basis set group =>   3
Atom  51H    basis set group =>   4
Atom  52H    basis set group =>   4
Atom  53H    basis set group =>   4
Atom  54C    basis set group =>   3
Atom  55C    basis set group =>   3
Atom  56C    basis set group =>   3
Atom  57H    basis set group =>   4
Atom  58C    basis set group =>   3
Atom  59H    basis set group =>   4
Atom  60C    basis set group =>   3
Atom  61H    basis set group =>   4
Atom  62C    basis set group =>   3
Atom  63H    basis set group =>   4
Atom  64C    basis set group =>   3
Atom  65H    basis set group =>   4
Atom  66H    basis set group =>   4
Atom  67O    basis set group =>   1
Atom  68C    basis set group =>   3
Atom  69C    basis set group =>   3
Atom  70C    basis set group =>   3
Atom  71H    basis set group =>   4
Atom  72C    basis set group =>   3
Atom  73H    basis set group =>   4
Atom  74C    basis set group =>   3
Atom  75H    basis set group =>   4
Atom  76C    basis set group =>   3
Atom  77H    basis set group =>   4
Atom  78C    basis set group =>   3
Atom  79H    basis set group =>   4
Atom  80O    basis set group =>   1
Atom  81H    basis set group =>   4
---------------------------------
AUXILIARY/J BASIS SET INFORMATION
---------------------------------
There are 4 groups of distinct atoms

 Group   1 Type O   : 12s5p4d2f1g contracted to 6s4p3d1f1g pattern {711111/2111/211/2/1}
 Group   2 Type N   : 12s5p4d2f1g contracted to 6s4p3d1f1g pattern {711111/2111/211/2/1}
 Group   3 Type C   : 12s5p4d2f1g contracted to 6s4p3d1f1g pattern {711111/2111/211/2/1}
 Group   4 Type H   : 5s2p1d contracted to 3s1p1d pattern {311/2/1}

Atom   0O    basis set group =>   1
Atom   1O    basis set group =>   1
Atom   2N    basis set group =>   2
Atom   3N    basis set group =>   2
Atom   4C    basis set group =>   3
Atom   5C    basis set group =>   3
Atom   6H    basis set group =>   4
Atom   7C    basis set group =>   3
Atom   8C    basis set group =>   3
Atom   9H    basis set group =>   4
Atom  10C    basis set group =>   3
Atom  11H    basis set group =>   4
Atom  12C    basis set group =>   3
Atom  13H    basis set group =>   4
Atom  14C    basis set group =>   3
Atom  15H    basis set group =>   4
Atom  16C    basis set group =>   3
Atom  17H    basis set group =>   4
Atom  18C    basis set group =>   3
Atom  19C    basis set group =>   3
Atom  20H    basis set group =>   4
Atom  21H    basis set group =>   4
Atom  22H    basis set group =>   4
Atom  23C    basis set group =>   3
Atom  24H    basis set group =>   4
Atom  25H    basis set group =>   4
Atom  26H    basis set group =>   4
Atom  27C    basis set group =>   3
Atom  28H    basis set group =>   4
Atom  29H    basis set group =>   4
Atom  30H    basis set group =>   4
Atom  31C    basis set group =>   3
Atom  32C    basis set group =>   3
Atom  33C    basis set group =>   3
Atom  34H    basis set group =>   4
Atom  35C    basis set group =>   3
Atom  36H    basis set group =>   4
Atom  37C    basis set group =>   3
Atom  38H    basis set group =>   4
Atom  39C    basis set group =>   3
Atom  40H    basis set group =>   4
Atom  41C    basis set group =>   3
Atom  42C    basis set group =>   3
Atom  43H    basis set group =>   4
Atom  44H    basis set group =>   4
Atom  45H    basis set group =>   4
Atom  46C    basis set group =>   3
Atom  47H    basis set group =>   4
Atom  48H    basis set group =>   4
Atom  49H    basis set group =>   4
Atom  50C    basis set group =>   3
Atom  51H    basis set group =>   4
Atom  52H    basis set group =>   4
Atom  53H    basis set group =>   4
Atom  54C    basis set group =>   3
Atom  55C    basis set group =>   3
Atom  56C    basis set group =>   3
Atom  57H    basis set group =>   4
Atom  58C    basis set group =>   3
Atom  59H    basis set group =>   4
Atom  60C    basis set group =>   3
Atom  61H    basis set group =>   4
Atom  62C    basis set group =>   3
Atom  63H    basis set group =>   4
Atom  64C    basis set group =>   3
Atom  65H    basis set group =>   4
Atom  66H    basis set group =>   4
Atom  67O    basis set group =>   1
Atom  68C    basis set group =>   3
Atom  69C    basis set group =>   3
Atom  70C    basis set group =>   3
Atom  71H    basis set group =>   4
Atom  72C    basis set group =>   3
Atom  73H    basis set group =>   4
Atom  74C    basis set group =>   3
Atom  75H    basis set group =>   4
Atom  76C    basis set group =>   3
Atom  77H    basis set group =>   4
Atom  78C    basis set group =>   3
Atom  79H    basis set group =>   4
Atom  80O    basis set group =>   1
Atom  81H    basis set group =>   4


           ************************************************************
           *        Program running with 20 parallel MPI-processes    *
           *              working on a common directory               *
           ************************************************************
------------------------------------------------------------------------------
                           ORCA GTO INTEGRAL CALCULATION
                           -- RI-GTO INTEGRALS CHOSEN --
------------------------------------------------------------------------------
------------------------------------------------------------------------------
                   ___                                                        
                  /   \      - P O W E R E D   B Y -                         
                 /     \                                                     
                 |  |  |   _    _      __       _____    __    __             
                 |  |  |  | |  | |    /  \     |  _  \  |  |  /  |          
                  \  \/   | |  | |   /    \    | | | |  |  | /  /          
                 / \  \   | |__| |  /  /\  \   | |_| |  |  |/  /          
                |  |  |   |  __  | /  /__\  \  |    /   |      \           
                |  |  |   | |  | | |   __   |  |    \   |  |\   \          
                \     /   | |  | | |  |  |  |  | |\  \  |  | \   \       
                 \___/    |_|  |_| |__|  |__|  |_| \__\ |__|  \__/        
                                                                              
                      - O R C A' S   B I G   F R I E N D -                    
                                      &                                       
                       - I N T E G R A L  F E E D E R -                       
                                                                              
 v1 FN, 2020, v2 2021                                                         
------------------------------------------------------------------------------


Reading SHARK input file ImineBzOH2optb.SHARKINP.tmp ... ok
----------------------
SHARK INTEGRAL PACKAGE
----------------------

Number of atoms                             ...     82
Number of basis functions                   ...   1542
Number of shells                            ...    622
Maximum angular momentum                    ...      3
Integral batch strategy                     ... SHARK/LIBINT Hybrid
RI-J (if used) integral strategy            ... SPLIT-RIJ (Revised 2003 algorithm where possible)
Printlevel                                  ...      1
Contraction scheme used                     ... SEGMENTED contraction
Coulomb Range Separation                    ... NOT USED
Exchange Range Separation                   ... NOT USED
Finite Nucleus Model                        ... NOT USED
Auxiliary Coulomb fitting basis             ... AVAILABLE
   # of basis functions in Aux-J            ...   2498
   # of shells in Aux-J                     ...    830
   Maximum angular momentum in Aux-J        ...      4
Auxiliary J/K fitting basis                 ... NOT available
Auxiliary Correlation fitting basis         ... NOT available
Auxiliary 'external' fitting basis          ... NOT available
Integral threshold                          ...     2.500000e-11
Primitive cut-off                           ...     2.500000e-12
Primitive pair pre-selection threshold      ...     2.500000e-12

Calculating pre-screening integrals         ... done (  0.4 sec) Dimension = 622
Organizing shell pair data                  ... done (  1.0 sec)
Shell pair information
Total number of shell pairs                 ...    193753
Shell pairs after pre-screening             ...    113785
Total number of primitive shell pairs       ...    584784
Primitive shell pairs kept                  ...    213176
          la=0 lb=0:  31491 shell pairs
          la=1 lb=0:  34131 shell pairs
          la=1 lb=1:   9344 shell pairs
          la=2 lb=0:  15362 shell pairs
          la=2 lb=1:   8512 shell pairs
          la=2 lb=2:   1926 shell pairs
          la=3 lb=0:   6980 shell pairs
          la=3 lb=1:   3965 shell pairs
          la=3 lb=2:   1693 shell pairs
          la=3 lb=3:    381 shell pairs

Calculating one electron integrals          ... done (  0.2 sec)
Calculating RI/J V-Matrix + Cholesky decomp.... done (  2.9 sec)
Calculating Nuclear repulsion               ... done (  0.0 sec) ENN=   5254.014555926794 Eh

SHARK setup successfully completed in   7.9 seconds

Maximum memory used throughout the entire GTOINT-calculation: 165.6 MB
[1710991830.645307] [node046:683209:0]          mpool.c:43   UCX  WARN  object 0xc3f2480 was not returned to mpool ucp_requests
[1710991830.645318] [node046:683209:0]          mpool.c:43   UCX  WARN  object 0xc3f2640 was not returned to mpool ucp_requests
[1710991830.645322] [node046:683209:0]          mpool.c:43   UCX  WARN  object 0xc3f2800 was not returned to mpool ucp_requests
[1710991830.645325] [node046:683209:0]          mpool.c:43   UCX  WARN  object 0xc3f29c0 was not returned to mpool ucp_requests
[1710991830.645328] [node046:683209:0]          mpool.c:43   UCX  WARN  object 0xc3f2b80 was not returned to mpool ucp_requests
[1710991830.645331] [node046:683209:0]          mpool.c:43   UCX  WARN  object 0xc3f2d40 was not returned to mpool ucp_requests
[1710991830.645334] [node046:683209:0]          mpool.c:43   UCX  WARN  object 0xc3f2f00 was not returned to mpool ucp_requests
[1710991830.645336] [node046:683209:0]          mpool.c:43   UCX  WARN  object 0xc3f30c0 was not returned to mpool ucp_requests
[1710991830.645339] [node046:683209:0]          mpool.c:43   UCX  WARN  object 0xc3f3280 was not returned to mpool ucp_requests
[1710991830.645342] [node046:683209:0]          mpool.c:43   UCX  WARN  object 0xc3f3440 was not returned to mpool ucp_requests
[1710991830.645345] [node046:683209:0]          mpool.c:43   UCX  WARN  object 0xc3f3600 was not returned to mpool ucp_requests
[1710991830.645348] [node046:683209:0]          mpool.c:43   UCX  WARN  object 0xc3f37c0 was not returned to mpool ucp_requests
[1710991830.645351] [node046:683209:0]          mpool.c:43   UCX  WARN  object 0xc3f3980 was not returned to mpool ucp_requests
[1710991830.645353] [node046:683209:0]          mpool.c:43   UCX  WARN  object 0xc3f3b40 was not returned to mpool ucp_requests
[1710991830.645356] [node046:683209:0]          mpool.c:43   UCX  WARN  object 0xc3f3d00 was not returned to mpool ucp_requests
[1710991830.645359] [node046:683209:0]          mpool.c:43   UCX  WARN  object 0xc3f3ec0 was not returned to mpool ucp_requests
[1710991830.629183] [node046:683211:0]          mpool.c:43   UCX  WARN  object 0xc02c740 was not returned to mpool ucp_requests
[1710991830.629200] [node046:683211:0]          mpool.c:43   UCX  WARN  object 0xc02c900 was not returned to mpool ucp_requests
[1710991830.629205] [node046:683211:0]          mpool.c:43   UCX  WARN  object 0xc02cac0 was not returned to mpool ucp_requests
[1710991830.629208] [node046:683211:0]          mpool.c:43   UCX  WARN  object 0xc02cc80 was not returned to mpool ucp_requests
[1710991830.629211] [node046:683211:0]          mpool.c:43   UCX  WARN  object 0xc02ce40 was not returned to mpool ucp_requests
[1710991830.629225] [node046:683211:0]          mpool.c:43   UCX  WARN  object 0xc02d000 was not returned to mpool ucp_requests
[1710991830.629229] [node046:683211:0]          mpool.c:43   UCX  WARN  object 0xc02d1c0 was not returned to mpool ucp_requests
[1710991830.629232] [node046:683211:0]          mpool.c:43   UCX  WARN  object 0xc02d380 was not returned to mpool ucp_requests
[1710991830.629236] [node046:683211:0]          mpool.c:43   UCX  WARN  object 0xc02d540 was not returned to mpool ucp_requests
[1710991830.629239] [node046:683211:0]          mpool.c:43   UCX  WARN  object 0xc02d700 was not returned to mpool ucp_requests
[1710991830.629242] [node046:683211:0]          mpool.c:43   UCX  WARN  object 0xc02d8c0 was not returned to mpool ucp_requests
[1710991830.629245] [node046:683211:0]          mpool.c:43   UCX  WARN  object 0xc02da80 was not returned to mpool ucp_requests
[1710991830.629248] [node046:683211:0]          mpool.c:43   UCX  WARN  object 0xc02dc40 was not returned to mpool ucp_requests
[1710991830.629251] [node046:683211:0]          mpool.c:43   UCX  WARN  object 0xc02de00 was not returned to mpool ucp_requests
[1710991830.629255] [node046:683211:0]          mpool.c:43   UCX  WARN  object 0xc02dfc0 was not returned to mpool ucp_requests
[1710991830.629257] [node046:683211:0]          mpool.c:43   UCX  WARN  object 0xc02e180 was not returned to mpool ucp_requests
[1710991830.646613] [node046:683213:0]          mpool.c:43   UCX  WARN  object 0xc7586c0 was not returned to mpool ucp_requests
[1710991830.646624] [node046:683213:0]          mpool.c:43   UCX  WARN  object 0xc758880 was not returned to mpool ucp_requests
[1710991830.646628] [node046:683213:0]          mpool.c:43   UCX  WARN  object 0xc758a40 was not returned to mpool ucp_requests
[1710991830.646630] [node046:683213:0]          mpool.c:43   UCX  WARN  object 0xc758c00 was not returned to mpool ucp_requests
[1710991830.646633] [node046:683213:0]          mpool.c:43   UCX  WARN  object 0xc758dc0 was not returned to mpool ucp_requests
[1710991830.646636] [node046:683213:0]          mpool.c:43   UCX  WARN  object 0xc758f80 was not returned to mpool ucp_requests
[1710991830.646638] [node046:683213:0]          mpool.c:43   UCX  WARN  object 0xc759140 was not returned to mpool ucp_requests
[1710991830.646641] [node046:683213:0]          mpool.c:43   UCX  WARN  object 0xc759300 was not returned to mpool ucp_requests
[1710991830.646643] [node046:683213:0]          mpool.c:43   UCX  WARN  object 0xc7594c0 was not returned to mpool ucp_requests
[1710991830.646646] [node046:683213:0]          mpool.c:43   UCX  WARN  object 0xc759680 was not returned to mpool ucp_requests
[1710991830.646648] [node046:683213:0]          mpool.c:43   UCX  WARN  object 0xc759840 was not returned to mpool ucp_requests
[1710991830.646651] [node046:683213:0]          mpool.c:43   UCX  WARN  object 0xc759a00 was not returned to mpool ucp_requests
[1710991830.646653] [node046:683213:0]          mpool.c:43   UCX  WARN  object 0xc759bc0 was not returned to mpool ucp_requests
[1710991830.646656] [node046:683213:0]          mpool.c:43   UCX  WARN  object 0xc759d80 was not returned to mpool ucp_requests
[1710991830.646659] [node046:683213:0]          mpool.c:43   UCX  WARN  object 0xc759f40 was not returned to mpool ucp_requests
[1710991830.646661] [node046:683213:0]          mpool.c:43   UCX  WARN  object 0xc75a100 was not returned to mpool ucp_requests
[1710991830.644736] [node046:683215:0]          mpool.c:43   UCX  WARN  object 0xb30d740 was not returned to mpool ucp_requests
[1710991830.644748] [node046:683215:0]          mpool.c:43   UCX  WARN  object 0xb30d900 was not returned to mpool ucp_requests
[1710991830.644753] [node046:683215:0]          mpool.c:43   UCX  WARN  object 0xb30dac0 was not returned to mpool ucp_requests
[1710991830.644755] [node046:683215:0]          mpool.c:43   UCX  WARN  object 0xb30dc80 was not returned to mpool ucp_requests
[1710991830.644757] [node046:683215:0]          mpool.c:43   UCX  WARN  object 0xb30de40 was not returned to mpool ucp_requests
[1710991830.644760] [node046:683215:0]          mpool.c:43   UCX  WARN  object 0xb30e000 was not returned to mpool ucp_requests
[1710991830.644762] [node046:683215:0]          mpool.c:43   UCX  WARN  object 0xb30e1c0 was not returned to mpool ucp_requests
[1710991830.644764] [node046:683215:0]          mpool.c:43   UCX  WARN  object 0xb30e380 was not returned to mpool ucp_requests
[1710991830.644766] [node046:683215:0]          mpool.c:43   UCX  WARN  object 0xb30e540 was not returned to mpool ucp_requests
[1710991830.644768] [node046:683215:0]          mpool.c:43   UCX  WARN  object 0xb30e700 was not returned to mpool ucp_requests
[1710991830.644770] [node046:683215:0]          mpool.c:43   UCX  WARN  object 0xb30e8c0 was not returned to mpool ucp_requests
[1710991830.644772] [node046:683215:0]          mpool.c:43   UCX  WARN  object 0xb30ea80 was not returned to mpool ucp_requests
[1710991830.644774] [node046:683215:0]          mpool.c:43   UCX  WARN  object 0xb30ec40 was not returned to mpool ucp_requests
[1710991830.644777] [node046:683215:0]          mpool.c:43   UCX  WARN  object 0xb30ee00 was not returned to mpool ucp_requests
[1710991830.644779] [node046:683215:0]          mpool.c:43   UCX  WARN  object 0xb30efc0 was not returned to mpool ucp_requests
[1710991830.644784] [node046:683215:0]          mpool.c:43   UCX  WARN  object 0xb30f180 was not returned to mpool ucp_requests
[1710991830.646490] [node046:683216:0]          mpool.c:43   UCX  WARN  object 0xb16f340 was not returned to mpool ucp_requests
[1710991830.646501] [node046:683216:0]          mpool.c:43   UCX  WARN  object 0xb16f500 was not returned to mpool ucp_requests
[1710991830.646505] [node046:683216:0]          mpool.c:43   UCX  WARN  object 0xb16f6c0 was not returned to mpool ucp_requests
[1710991830.646508] [node046:683216:0]          mpool.c:43   UCX  WARN  object 0xb16f880 was not returned to mpool ucp_requests
[1710991830.646511] [node046:683216:0]          mpool.c:43   UCX  WARN  object 0xb16fa40 was not returned to mpool ucp_requests
[1710991830.646515] [node046:683216:0]          mpool.c:43   UCX  WARN  object 0xb16fc00 was not returned to mpool ucp_requests
[1710991830.646518] [node046:683216:0]          mpool.c:43   UCX  WARN  object 0xb16fdc0 was not returned to mpool ucp_requests
[1710991830.646521] [node046:683216:0]          mpool.c:43   UCX  WARN  object 0xb16ff80 was not returned to mpool ucp_requests
[1710991830.646524] [node046:683216:0]          mpool.c:43   UCX  WARN  object 0xb170140 was not returned to mpool ucp_requests
[1710991830.646527] [node046:683216:0]          mpool.c:43   UCX  WARN  object 0xb170300 was not returned to mpool ucp_requests
[1710991830.646530] [node046:683216:0]          mpool.c:43   UCX  WARN  object 0xb1704c0 was not returned to mpool ucp_requests
[1710991830.646533] [node046:683216:0]          mpool.c:43   UCX  WARN  object 0xb170680 was not returned to mpool ucp_requests
[1710991830.646536] [node046:683216:0]          mpool.c:43   UCX  WARN  object 0xb170840 was not returned to mpool ucp_requests
[1710991830.646539] [node046:683216:0]          mpool.c:43   UCX  WARN  object 0xb170a00 was not returned to mpool ucp_requests
[1710991830.646542] [node046:683216:0]          mpool.c:43   UCX  WARN  object 0xb170bc0 was not returned to mpool ucp_requests
[1710991830.646545] [node046:683216:0]          mpool.c:43   UCX  WARN  object 0xb170d80 was not returned to mpool ucp_requests
[1710991830.646548] [node046:683216:0]          mpool.c:43   UCX  WARN  object 0xb170f40 was not returned to mpool ucp_requests
[1710991830.644850] [node046:683218:0]          mpool.c:43   UCX  WARN  object 0xc60e400 was not returned to mpool ucp_requests
[1710991830.644865] [node046:683218:0]          mpool.c:43   UCX  WARN  object 0xc60e5c0 was not returned to mpool ucp_requests
[1710991830.644868] [node046:683218:0]          mpool.c:43   UCX  WARN  object 0xc60e780 was not returned to mpool ucp_requests
[1710991830.644870] [node046:683218:0]          mpool.c:43   UCX  WARN  object 0xc60e940 was not returned to mpool ucp_requests
[1710991830.644872] [node046:683218:0]          mpool.c:43   UCX  WARN  object 0xc60eb00 was not returned to mpool ucp_requests
[1710991830.644875] [node046:683218:0]          mpool.c:43   UCX  WARN  object 0xc60ecc0 was not returned to mpool ucp_requests
[1710991830.644877] [node046:683218:0]          mpool.c:43   UCX  WARN  object 0xc60ee80 was not returned to mpool ucp_requests
[1710991830.644879] [node046:683218:0]          mpool.c:43   UCX  WARN  object 0xc60f040 was not returned to mpool ucp_requests
[1710991830.644881] [node046:683218:0]          mpool.c:43   UCX  WARN  object 0xc60f200 was not returned to mpool ucp_requests
[1710991830.644884] [node046:683218:0]          mpool.c:43   UCX  WARN  object 0xc60f3c0 was not returned to mpool ucp_requests
[1710991830.644886] [node046:683218:0]          mpool.c:43   UCX  WARN  object 0xc60f580 was not returned to mpool ucp_requests
[1710991830.644888] [node046:683218:0]          mpool.c:43   UCX  WARN  object 0xc60f740 was not returned to mpool ucp_requests
[1710991830.644890] [node046:683218:0]          mpool.c:43   UCX  WARN  object 0xc60f900 was not returned to mpool ucp_requests
[1710991830.644893] [node046:683218:0]          mpool.c:43   UCX  WARN  object 0xc60fac0 was not returned to mpool ucp_requests
[1710991830.644895] [node046:683218:0]          mpool.c:43   UCX  WARN  object 0xc60fc80 was not returned to mpool ucp_requests
[1710991830.644897] [node046:683218:0]          mpool.c:43   UCX  WARN  object 0xc60fe40 was not returned to mpool ucp_requests
[1710991830.644899] [node046:683218:0]          mpool.c:43   UCX  WARN  object 0xc610000 was not returned to mpool ucp_requests
[1710991830.640961] [node046:683220:0]          mpool.c:43   UCX  WARN  object 0xb48c380 was not returned to mpool ucp_requests
[1710991830.640972] [node046:683220:0]          mpool.c:43   UCX  WARN  object 0xb48c540 was not returned to mpool ucp_requests
[1710991830.640976] [node046:683220:0]          mpool.c:43   UCX  WARN  object 0xb48c700 was not returned to mpool ucp_requests
[1710991830.640980] [node046:683220:0]          mpool.c:43   UCX  WARN  object 0xb48c8c0 was not returned to mpool ucp_requests
[1710991830.640983] [node046:683220:0]          mpool.c:43   UCX  WARN  object 0xb48ca80 was not returned to mpool ucp_requests
[1710991830.640987] [node046:683220:0]          mpool.c:43   UCX  WARN  object 0xb48cc40 was not returned to mpool ucp_requests
[1710991830.640990] [node046:683220:0]          mpool.c:43   UCX  WARN  object 0xb48ce00 was not returned to mpool ucp_requests
[1710991830.640993] [node046:683220:0]          mpool.c:43   UCX  WARN  object 0xb48cfc0 was not returned to mpool ucp_requests
[1710991830.640996] [node046:683220:0]          mpool.c:43   UCX  WARN  object 0xb48d180 was not returned to mpool ucp_requests
[1710991830.640999] [node046:683220:0]          mpool.c:43   UCX  WARN  object 0xb48d340 was not returned to mpool ucp_requests
[1710991830.641004] [node046:683220:0]          mpool.c:43   UCX  WARN  object 0xb48d500 was not returned to mpool ucp_requests
[1710991830.641007] [node046:683220:0]          mpool.c:43   UCX  WARN  object 0xb48d6c0 was not returned to mpool ucp_requests
[1710991830.641011] [node046:683220:0]          mpool.c:43   UCX  WARN  object 0xb48d880 was not returned to mpool ucp_requests
[1710991830.641013] [node046:683220:0]          mpool.c:43   UCX  WARN  object 0xb48da40 was not returned to mpool ucp_requests
[1710991830.641017] [node046:683220:0]          mpool.c:43   UCX  WARN  object 0xb48dc00 was not returned to mpool ucp_requests
[1710991830.641019] [node046:683220:0]          mpool.c:43   UCX  WARN  object 0xb48ddc0 was not returned to mpool ucp_requests
[1710991830.641023] [node046:683220:0]          mpool.c:43   UCX  WARN  object 0xb48df80 was not returned to mpool ucp_requests
[1710991830.635937] [node046:683222:0]          mpool.c:43   UCX  WARN  object 0xb6ef400 was not returned to mpool ucp_requests
[1710991830.635949] [node046:683222:0]          mpool.c:43   UCX  WARN  object 0xb6ef5c0 was not returned to mpool ucp_requests
[1710991830.635954] [node046:683222:0]          mpool.c:43   UCX  WARN  object 0xb6ef780 was not returned to mpool ucp_requests
[1710991830.635957] [node046:683222:0]          mpool.c:43   UCX  WARN  object 0xb6ef940 was not returned to mpool ucp_requests
[1710991830.635961] [node046:683222:0]          mpool.c:43   UCX  WARN  object 0xb6efb00 was not returned to mpool ucp_requests
[1710991830.635964] [node046:683222:0]          mpool.c:43   UCX  WARN  object 0xb6efcc0 was not returned to mpool ucp_requests
[1710991830.635967] [node046:683222:0]          mpool.c:43   UCX  WARN  object 0xb6efe80 was not returned to mpool ucp_requests
[1710991830.635971] [node046:683222:0]          mpool.c:43   UCX  WARN  object 0xb6f0040 was not returned to mpool ucp_requests
[1710991830.635974] [node046:683222:0]          mpool.c:43   UCX  WARN  object 0xb6f0200 was not returned to mpool ucp_requests
[1710991830.635978] [node046:683222:0]          mpool.c:43   UCX  WARN  object 0xb6f03c0 was not returned to mpool ucp_requests
[1710991830.635981] [node046:683222:0]          mpool.c:43   UCX  WARN  object 0xb6f0580 was not returned to mpool ucp_requests
[1710991830.635984] [node046:683222:0]          mpool.c:43   UCX  WARN  object 0xb6f0740 was not returned to mpool ucp_requests
[1710991830.635988] [node046:683222:0]          mpool.c:43   UCX  WARN  object 0xb6f0900 was not returned to mpool ucp_requests
[1710991830.635991] [node046:683222:0]          mpool.c:43   UCX  WARN  object 0xb6f0ac0 was not returned to mpool ucp_requests
[1710991830.635995] [node046:683222:0]          mpool.c:43   UCX  WARN  object 0xb6f0c80 was not returned to mpool ucp_requests
[1710991830.635999] [node046:683222:0]          mpool.c:43   UCX  WARN  object 0xb6f0e40 was not returned to mpool ucp_requests
[1710991830.636003] [node046:683222:0]          mpool.c:43   UCX  WARN  object 0xb6f1000 was not returned to mpool ucp_requests
[1710991830.644854] [node046:683224:0]          mpool.c:43   UCX  WARN  object 0xc1427c0 was not returned to mpool ucp_requests
[1710991830.644865] [node046:683224:0]          mpool.c:43   UCX  WARN  object 0xc142980 was not returned to mpool ucp_requests
[1710991830.644868] [node046:683224:0]          mpool.c:43   UCX  WARN  object 0xc142b40 was not returned to mpool ucp_requests
[1710991830.644870] [node046:683224:0]          mpool.c:43   UCX  WARN  object 0xc142d00 was not returned to mpool ucp_requests
[1710991830.644872] [node046:683224:0]          mpool.c:43   UCX  WARN  object 0xc142ec0 was not returned to mpool ucp_requests
[1710991830.644875] [node046:683224:0]          mpool.c:43   UCX  WARN  object 0xc143080 was not returned to mpool ucp_requests
[1710991830.644877] [node046:683224:0]          mpool.c:43   UCX  WARN  object 0xc143240 was not returned to mpool ucp_requests
[1710991830.644879] [node046:683224:0]          mpool.c:43   UCX  WARN  object 0xc143400 was not returned to mpool ucp_requests
[1710991830.644881] [node046:683224:0]          mpool.c:43   UCX  WARN  object 0xc1435c0 was not returned to mpool ucp_requests
[1710991830.644884] [node046:683224:0]          mpool.c:43   UCX  WARN  object 0xc143780 was not returned to mpool ucp_requests
[1710991830.644886] [node046:683224:0]          mpool.c:43   UCX  WARN  object 0xc143940 was not returned to mpool ucp_requests
[1710991830.644888] [node046:683224:0]          mpool.c:43   UCX  WARN  object 0xc143b00 was not returned to mpool ucp_requests
[1710991830.644890] [node046:683224:0]          mpool.c:43   UCX  WARN  object 0xc143cc0 was not returned to mpool ucp_requests
[1710991830.644892] [node046:683224:0]          mpool.c:43   UCX  WARN  object 0xc143e80 was not returned to mpool ucp_requests
[1710991830.644894] [node046:683224:0]          mpool.c:43   UCX  WARN  object 0xc144040 was not returned to mpool ucp_requests
[1710991830.642754] [node046:683226:0]          mpool.c:43   UCX  WARN  object 0xae01640 was not returned to mpool ucp_requests
[1710991830.642764] [node046:683226:0]          mpool.c:43   UCX  WARN  object 0xae01800 was not returned to mpool ucp_requests
[1710991830.642769] [node046:683226:0]          mpool.c:43   UCX  WARN  object 0xae019c0 was not returned to mpool ucp_requests
[1710991830.642772] [node046:683226:0]          mpool.c:43   UCX  WARN  object 0xae01b80 was not returned to mpool ucp_requests
[1710991830.642775] [node046:683226:0]          mpool.c:43   UCX  WARN  object 0xae01d40 was not returned to mpool ucp_requests
[1710991830.642779] [node046:683226:0]          mpool.c:43   UCX  WARN  object 0xae01f00 was not returned to mpool ucp_requests
[1710991830.642782] [node046:683226:0]          mpool.c:43   UCX  WARN  object 0xae020c0 was not returned to mpool ucp_requests
[1710991830.642786] [node046:683226:0]          mpool.c:43   UCX  WARN  object 0xae02280 was not returned to mpool ucp_requests
[1710991830.642790] [node046:683226:0]          mpool.c:43   UCX  WARN  object 0xae02440 was not returned to mpool ucp_requests
[1710991830.642793] [node046:683226:0]          mpool.c:43   UCX  WARN  object 0xae02600 was not returned to mpool ucp_requests
[1710991830.642797] [node046:683226:0]          mpool.c:43   UCX  WARN  object 0xae027c0 was not returned to mpool ucp_requests
[1710991830.642801] [node046:683226:0]          mpool.c:43   UCX  WARN  object 0xae02980 was not returned to mpool ucp_requests
[1710991830.642804] [node046:683226:0]          mpool.c:43   UCX  WARN  object 0xae02b40 was not returned to mpool ucp_requests
[1710991830.642808] [node046:683226:0]          mpool.c:43   UCX  WARN  object 0xae02d00 was not returned to mpool ucp_requests
[1710991830.642811] [node046:683226:0]          mpool.c:43   UCX  WARN  object 0xae02ec0 was not returned to mpool ucp_requests
[1710991830.644843] [node046:683228:0]          mpool.c:43   UCX  WARN  object 0xb3d3600 was not returned to mpool ucp_requests
[1710991830.644857] [node046:683228:0]          mpool.c:43   UCX  WARN  object 0xb3d37c0 was not returned to mpool ucp_requests
[1710991830.644860] [node046:683228:0]          mpool.c:43   UCX  WARN  object 0xb3d3980 was not returned to mpool ucp_requests
[1710991830.644862] [node046:683228:0]          mpool.c:43   UCX  WARN  object 0xb3d3b40 was not returned to mpool ucp_requests
[1710991830.644865] [node046:683228:0]          mpool.c:43   UCX  WARN  object 0xb3d3d00 was not returned to mpool ucp_requests
[1710991830.644867] [node046:683228:0]          mpool.c:43   UCX  WARN  object 0xb3d3ec0 was not returned to mpool ucp_requests
[1710991830.644869] [node046:683228:0]          mpool.c:43   UCX  WARN  object 0xb3d4080 was not returned to mpool ucp_requests
[1710991830.644871] [node046:683228:0]          mpool.c:43   UCX  WARN  object 0xb3d4240 was not returned to mpool ucp_requests
[1710991830.644874] [node046:683228:0]          mpool.c:43   UCX  WARN  object 0xb3d4400 was not returned to mpool ucp_requests
[1710991830.644876] [node046:683228:0]          mpool.c:43   UCX  WARN  object 0xb3d45c0 was not returned to mpool ucp_requests
[1710991830.644878] [node046:683228:0]          mpool.c:43   UCX  WARN  object 0xb3d4780 was not returned to mpool ucp_requests
[1710991830.644880] [node046:683228:0]          mpool.c:43   UCX  WARN  object 0xb3d4940 was not returned to mpool ucp_requests
[1710991830.644882] [node046:683228:0]          mpool.c:43   UCX  WARN  object 0xb3d4b00 was not returned to mpool ucp_requests
[1710991830.644885] [node046:683228:0]          mpool.c:43   UCX  WARN  object 0xb3d4cc0 was not returned to mpool ucp_requests
[1710991830.644887] [node046:683228:0]          mpool.c:43   UCX  WARN  object 0xb3d4e80 was not returned to mpool ucp_requests
[1710991830.646420] [node046:683230:0]          mpool.c:43   UCX  WARN  object 0xbef1740 was not returned to mpool ucp_requests
[1710991830.646433] [node046:683230:0]          mpool.c:43   UCX  WARN  object 0xbef1900 was not returned to mpool ucp_requests
[1710991830.646437] [node046:683230:0]          mpool.c:43   UCX  WARN  object 0xbef1ac0 was not returned to mpool ucp_requests
[1710991830.646440] [node046:683230:0]          mpool.c:43   UCX  WARN  object 0xbef1c80 was not returned to mpool ucp_requests
[1710991830.646442] [node046:683230:0]          mpool.c:43   UCX  WARN  object 0xbef1e40 was not returned to mpool ucp_requests
[1710991830.646445] [node046:683230:0]          mpool.c:43   UCX  WARN  object 0xbef2000 was not returned to mpool ucp_requests
[1710991830.646447] [node046:683230:0]          mpool.c:43   UCX  WARN  object 0xbef21c0 was not returned to mpool ucp_requests
[1710991830.646450] [node046:683230:0]          mpool.c:43   UCX  WARN  object 0xbef2380 was not returned to mpool ucp_requests
[1710991830.646452] [node046:683230:0]          mpool.c:43   UCX  WARN  object 0xbef2540 was not returned to mpool ucp_requests
[1710991830.646455] [node046:683230:0]          mpool.c:43   UCX  WARN  object 0xbef2700 was not returned to mpool ucp_requests
[1710991830.646457] [node046:683230:0]          mpool.c:43   UCX  WARN  object 0xbef28c0 was not returned to mpool ucp_requests
[1710991830.646460] [node046:683230:0]          mpool.c:43   UCX  WARN  object 0xbef2a80 was not returned to mpool ucp_requests
[1710991830.646463] [node046:683230:0]          mpool.c:43   UCX  WARN  object 0xbef2c40 was not returned to mpool ucp_requests
[1710991830.646465] [node046:683230:0]          mpool.c:43   UCX  WARN  object 0xbef2e00 was not returned to mpool ucp_requests
[1710991830.646468] [node046:683230:0]          mpool.c:43   UCX  WARN  object 0xbef2fc0 was not returned to mpool ucp_requests
[1710991830.640981] [node046:683196:0]          mpool.c:43   UCX  WARN  object 0xc621c80 was not returned to mpool ucp_requests
[1710991830.640992] [node046:683196:0]          mpool.c:43   UCX  WARN  object 0xc621e40 was not returned to mpool ucp_requests
[1710991830.640996] [node046:683196:0]          mpool.c:43   UCX  WARN  object 0xc622000 was not returned to mpool ucp_requests
[1710991830.640999] [node046:683196:0]          mpool.c:43   UCX  WARN  object 0xc6221c0 was not returned to mpool ucp_requests
[1710991830.641004] [node046:683196:0]          mpool.c:43   UCX  WARN  object 0xc622380 was not returned to mpool ucp_requests
[1710991830.641007] [node046:683196:0]          mpool.c:43   UCX  WARN  object 0xc622540 was not returned to mpool ucp_requests
[1710991830.641011] [node046:683196:0]          mpool.c:43   UCX  WARN  object 0xc622700 was not returned to mpool ucp_requests
[1710991830.641013] [node046:683196:0]          mpool.c:43   UCX  WARN  object 0xc6228c0 was not returned to mpool ucp_requests
[1710991830.641017] [node046:683196:0]          mpool.c:43   UCX  WARN  object 0xc622a80 was not returned to mpool ucp_requests
[1710991830.641020] [node046:683196:0]          mpool.c:43   UCX  WARN  object 0xc622c40 was not returned to mpool ucp_requests
[1710991830.641024] [node046:683196:0]          mpool.c:43   UCX  WARN  object 0xc622e00 was not returned to mpool ucp_requests
[1710991830.645828] [node046:683198:0]          mpool.c:43   UCX  WARN  object 0xb768ac0 was not returned to mpool ucp_requests
[1710991830.645839] [node046:683198:0]          mpool.c:43   UCX  WARN  object 0xb768c80 was not returned to mpool ucp_requests
[1710991830.645843] [node046:683198:0]          mpool.c:43   UCX  WARN  object 0xb768e40 was not returned to mpool ucp_requests
[1710991830.645846] [node046:683198:0]          mpool.c:43   UCX  WARN  object 0xb769000 was not returned to mpool ucp_requests
[1710991830.645849] [node046:683198:0]          mpool.c:43   UCX  WARN  object 0xb7691c0 was not returned to mpool ucp_requests
[1710991830.645853] [node046:683198:0]          mpool.c:43   UCX  WARN  object 0xb769380 was not returned to mpool ucp_requests
[1710991830.645855] [node046:683198:0]          mpool.c:43   UCX  WARN  object 0xb769540 was not returned to mpool ucp_requests
[1710991830.645858] [node046:683198:0]          mpool.c:43   UCX  WARN  object 0xb769700 was not returned to mpool ucp_requests
[1710991830.645861] [node046:683198:0]          mpool.c:43   UCX  WARN  object 0xb7698c0 was not returned to mpool ucp_requests
[1710991830.645863] [node046:683198:0]          mpool.c:43   UCX  WARN  object 0xb769a80 was not returned to mpool ucp_requests
[1710991830.645866] [node046:683198:0]          mpool.c:43   UCX  WARN  object 0xb769c40 was not returned to mpool ucp_requests
[1710991830.645868] [node046:683198:0]          mpool.c:43   UCX  WARN  object 0xb769e00 was not returned to mpool ucp_requests
[1710991830.645871] [node046:683198:0]          mpool.c:43   UCX  WARN  object 0xb769fc0 was not returned to mpool ucp_requests
[1710991830.645873] [node046:683198:0]          mpool.c:43   UCX  WARN  object 0xb76a180 was not returned to mpool ucp_requests
[1710991830.634005] [node046:683202:0]          mpool.c:43   UCX  WARN  object 0xc17d540 was not returned to mpool ucp_requests
[1710991830.634023] [node046:683202:0]          mpool.c:43   UCX  WARN  object 0xc17d700 was not returned to mpool ucp_requests
[1710991830.634028] [node046:683202:0]          mpool.c:43   UCX  WARN  object 0xc17d8c0 was not returned to mpool ucp_requests
[1710991830.634032] [node046:683202:0]          mpool.c:43   UCX  WARN  object 0xc17da80 was not returned to mpool ucp_requests
[1710991830.634035] [node046:683202:0]          mpool.c:43   UCX  WARN  object 0xc17dc40 was not returned to mpool ucp_requests
[1710991830.634039] [node046:683202:0]          mpool.c:43   UCX  WARN  object 0xc17de00 was not returned to mpool ucp_requests
[1710991830.634041] [node046:683202:0]          mpool.c:43   UCX  WARN  object 0xc17dfc0 was not returned to mpool ucp_requests
[1710991830.634045] [node046:683202:0]          mpool.c:43   UCX  WARN  object 0xc17e180 was not returned to mpool ucp_requests
[1710991830.634047] [node046:683202:0]          mpool.c:43   UCX  WARN  object 0xc17e340 was not returned to mpool ucp_requests
[1710991830.634051] [node046:683202:0]          mpool.c:43   UCX  WARN  object 0xc17e500 was not returned to mpool ucp_requests
[1710991830.634053] [node046:683202:0]          mpool.c:43   UCX  WARN  object 0xc17e6c0 was not returned to mpool ucp_requests
[1710991830.634057] [node046:683202:0]          mpool.c:43   UCX  WARN  object 0xc17e880 was not returned to mpool ucp_requests
[1710991830.634059] [node046:683202:0]          mpool.c:43   UCX  WARN  object 0xc17ea40 was not returned to mpool ucp_requests
[1710991830.634063] [node046:683202:0]          mpool.c:43   UCX  WARN  object 0xc17ec00 was not returned to mpool ucp_requests
[1710991830.634065] [node046:683202:0]          mpool.c:43   UCX  WARN  object 0xc17edc0 was not returned to mpool ucp_requests
[1710991830.634069] [node046:683202:0]          mpool.c:43   UCX  WARN  object 0xc17ef80 was not returned to mpool ucp_requests
[1710991830.640897] [node046:683204:0]          mpool.c:43   UCX  WARN  object 0xb685740 was not returned to mpool ucp_requests
[1710991830.640916] [node046:683204:0]          mpool.c:43   UCX  WARN  object 0xb685900 was not returned to mpool ucp_requests
[1710991830.640922] [node046:683204:0]          mpool.c:43   UCX  WARN  object 0xb685ac0 was not returned to mpool ucp_requests
[1710991830.640925] [node046:683204:0]          mpool.c:43   UCX  WARN  object 0xb685c80 was not returned to mpool ucp_requests
[1710991830.640928] [node046:683204:0]          mpool.c:43   UCX  WARN  object 0xb685e40 was not returned to mpool ucp_requests
[1710991830.640931] [node046:683204:0]          mpool.c:43   UCX  WARN  object 0xb686000 was not returned to mpool ucp_requests
[1710991830.640934] [node046:683204:0]          mpool.c:43   UCX  WARN  object 0xb6861c0 was not returned to mpool ucp_requests
[1710991830.640937] [node046:683204:0]          mpool.c:43   UCX  WARN  object 0xb686380 was not returned to mpool ucp_requests
[1710991830.640940] [node046:683204:0]          mpool.c:43   UCX  WARN  object 0xb686540 was not returned to mpool ucp_requests
[1710991830.640943] [node046:683204:0]          mpool.c:43   UCX  WARN  object 0xb686700 was not returned to mpool ucp_requests
[1710991830.640946] [node046:683204:0]          mpool.c:43   UCX  WARN  object 0xb6868c0 was not returned to mpool ucp_requests
[1710991830.640949] [node046:683204:0]          mpool.c:43   UCX  WARN  object 0xb686a80 was not returned to mpool ucp_requests
[1710991830.640952] [node046:683204:0]          mpool.c:43   UCX  WARN  object 0xb686c40 was not returned to mpool ucp_requests
[1710991830.640955] [node046:683204:0]          mpool.c:43   UCX  WARN  object 0xb686e00 was not returned to mpool ucp_requests
[1710991830.640958] [node046:683204:0]          mpool.c:43   UCX  WARN  object 0xb686fc0 was not returned to mpool ucp_requests
[1710991830.640960] [node046:683204:0]          mpool.c:43   UCX  WARN  object 0xb687180 was not returned to mpool ucp_requests
[1710991830.637048] [node046:683207:0]          mpool.c:43   UCX  WARN  object 0xc15a600 was not returned to mpool ucp_requests
[1710991830.637066] [node046:683207:0]          mpool.c:43   UCX  WARN  object 0xc15a7c0 was not returned to mpool ucp_requests
[1710991830.637070] [node046:683207:0]          mpool.c:43   UCX  WARN  object 0xc15a980 was not returned to mpool ucp_requests
[1710991830.637072] [node046:683207:0]          mpool.c:43   UCX  WARN  object 0xc15ab40 was not returned to mpool ucp_requests
[1710991830.637074] [node046:683207:0]          mpool.c:43   UCX  WARN  object 0xc15ad00 was not returned to mpool ucp_requests
[1710991830.637077] [node046:683207:0]          mpool.c:43   UCX  WARN  object 0xc15aec0 was not returned to mpool ucp_requests
[1710991830.637079] [node046:683207:0]          mpool.c:43   UCX  WARN  object 0xc15b080 was not returned to mpool ucp_requests
[1710991830.637081] [node046:683207:0]          mpool.c:43   UCX  WARN  object 0xc15b240 was not returned to mpool ucp_requests
[1710991830.637084] [node046:683207:0]          mpool.c:43   UCX  WARN  object 0xc15b400 was not returned to mpool ucp_requests
[1710991830.637086] [node046:683207:0]          mpool.c:43   UCX  WARN  object 0xc15b5c0 was not returned to mpool ucp_requests
[1710991830.637088] [node046:683207:0]          mpool.c:43   UCX  WARN  object 0xc15b780 was not returned to mpool ucp_requests
[1710991830.637091] [node046:683207:0]          mpool.c:43   UCX  WARN  object 0xc15b940 was not returned to mpool ucp_requests
[1710991830.637093] [node046:683207:0]          mpool.c:43   UCX  WARN  object 0xc15bb00 was not returned to mpool ucp_requests
[1710991830.637095] [node046:683207:0]          mpool.c:43   UCX  WARN  object 0xc15bcc0 was not returned to mpool ucp_requests
[1710991830.637097] [node046:683207:0]          mpool.c:43   UCX  WARN  object 0xc15be80 was not returned to mpool ucp_requests
[1710991830.637100] [node046:683207:0]          mpool.c:43   UCX  WARN  object 0xc15c040 was not returned to mpool ucp_requests
[1710991830.683849] [node046:683205:0]          mpool.c:43   UCX  WARN  object 0xab30640 was not returned to mpool ucp_requests
[1710991830.683864] [node046:683205:0]          mpool.c:43   UCX  WARN  object 0xab30800 was not returned to mpool ucp_requests
[1710991830.683868] [node046:683205:0]          mpool.c:43   UCX  WARN  object 0xab309c0 was not returned to mpool ucp_requests
[1710991830.683871] [node046:683205:0]          mpool.c:43   UCX  WARN  object 0xab30b80 was not returned to mpool ucp_requests
[1710991830.683874] [node046:683205:0]          mpool.c:43   UCX  WARN  object 0xab30d40 was not returned to mpool ucp_requests
[1710991830.683876] [node046:683205:0]          mpool.c:43   UCX  WARN  object 0xab30f00 was not returned to mpool ucp_requests
[1710991830.683878] [node046:683205:0]          mpool.c:43   UCX  WARN  object 0xab310c0 was not returned to mpool ucp_requests
[1710991830.683880] [node046:683205:0]          mpool.c:43   UCX  WARN  object 0xab31280 was not returned to mpool ucp_requests
[1710991830.683882] [node046:683205:0]          mpool.c:43   UCX  WARN  object 0xab31440 was not returned to mpool ucp_requests
[1710991830.683885] [node046:683205:0]          mpool.c:43   UCX  WARN  object 0xab31600 was not returned to mpool ucp_requests
[1710991830.683887] [node046:683205:0]          mpool.c:43   UCX  WARN  object 0xab317c0 was not returned to mpool ucp_requests
[1710991830.683889] [node046:683205:0]          mpool.c:43   UCX  WARN  object 0xab31980 was not returned to mpool ucp_requests
[1710991830.683891] [node046:683205:0]          mpool.c:43   UCX  WARN  object 0xab31b40 was not returned to mpool ucp_requests
[1710991830.683893] [node046:683205:0]          mpool.c:43   UCX  WARN  object 0xab31d00 was not returned to mpool ucp_requests
[1710991830.683896] [node046:683205:0]          mpool.c:43   UCX  WARN  object 0xab31ec0 was not returned to mpool ucp_requests
[1710991830.683898] [node046:683205:0]          mpool.c:43   UCX  WARN  object 0xab32080 was not returned to mpool ucp_requests
[1710991830.685982] [node046:683200:0]          mpool.c:43   UCX  WARN  object 0xbf9b980 was not returned to mpool ucp_requests
[1710991830.685993] [node046:683200:0]          mpool.c:43   UCX  WARN  object 0xbf9bb40 was not returned to mpool ucp_requests
[1710991830.685997] [node046:683200:0]          mpool.c:43   UCX  WARN  object 0xbf9bd00 was not returned to mpool ucp_requests
[1710991830.686000] [node046:683200:0]          mpool.c:43   UCX  WARN  object 0xbf9bec0 was not returned to mpool ucp_requests
[1710991830.686002] [node046:683200:0]          mpool.c:43   UCX  WARN  object 0xbf9c080 was not returned to mpool ucp_requests
[1710991830.686005] [node046:683200:0]          mpool.c:43   UCX  WARN  object 0xbf9c240 was not returned to mpool ucp_requests
[1710991830.686007] [node046:683200:0]          mpool.c:43   UCX  WARN  object 0xbf9c400 was not returned to mpool ucp_requests
[1710991830.686009] [node046:683200:0]          mpool.c:43   UCX  WARN  object 0xbf9c5c0 was not returned to mpool ucp_requests
[1710991830.686011] [node046:683200:0]          mpool.c:43   UCX  WARN  object 0xbf9c780 was not returned to mpool ucp_requests
[1710991830.686014] [node046:683200:0]          mpool.c:43   UCX  WARN  object 0xbf9c940 was not returned to mpool ucp_requests
[1710991830.686016] [node046:683200:0]          mpool.c:43   UCX  WARN  object 0xbf9cb00 was not returned to mpool ucp_requests
[1710991830.686018] [node046:683200:0]          mpool.c:43   UCX  WARN  object 0xbf9ccc0 was not returned to mpool ucp_requests
[1710991830.686021] [node046:683200:0]          mpool.c:43   UCX  WARN  object 0xbf9ce80 was not returned to mpool ucp_requests


           ************************************************************
           *        Program running with 20 parallel MPI-processes    *
           *              working on a common directory               *
           ************************************************************
-------------------------------------------------------------------------------
                                 ORCA SCF
-------------------------------------------------------------------------------

------------
SCF SETTINGS
------------
Hamiltonian:
 Density Functional     Method          .... DFT(GTOs)
 Exchange Functional    Exchange        .... PBE
   PBE kappa parameter   XKappa         ....  0.804000
   PBE mue parameter    XMuePBE         ....  0.219520
 Correlation Functional Correlation     .... PBE
   PBE beta parameter  CBetaPBE         ....  0.066725
 LDA part of GGA corr.  LDAOpt          .... PW91-LDA
 Gradients option       PostSCFGGA      .... off
 Hybrid DFT is turned on
   Fraction HF Exchange ScalHFX         ....  0.250000
   Scaling of DF-GGA-X  ScalDFX         ....  0.750000
   Scaling of DF-GGA-C  ScalDFC         ....  1.000000
   Scaling of DF-LDA-C  ScalLDAC        ....  1.000000
   Perturbative correction              ....  0.000000
   Density functional embedding theory  .... OFF
   NL short-range parameter             ....  6.900000
 RI-approximation to the Coulomb term is turned on
   Number of AuxJ basis functions       .... 2498
   RIJ-COSX (HFX calculated with COS-X)).... on


General Settings:
 Integral files         IntName         .... ImineBzOH2optb
 Hartree-Fock type      HFTyp           .... RHF
 Total Charge           Charge          ....    0
 Multiplicity           Mult            ....    1
 Number of Electrons    NEL             ....  302
 Basis Dimension        Dim             .... 1542
 Nuclear Repulsion      ENuc            ....   5254.0145559268 Eh

Convergence Acceleration:
 DIIS                   CNVDIIS         .... on
   Start iteration      DIISMaxIt       ....    12
   Startup error        DIISStart       ....  0.200000
   # of expansion vecs  DIISMaxEq       ....     5
   Bias factor          DIISBfac        ....   1.050
   Max. coefficient     DIISMaxC        ....  10.000
 Trust-Rad. Augm. Hess. CNVTRAH         .... auto
   Auto Start mean grad. ratio tolernc. ....  1.125000
   Auto Start start iteration           ....    20
   Auto Start num. interpolation iter.  ....    10
   Max. Number of Micro iterations      ....    16
   Max. Number of Macro iterations      .... Maxiter - #DIIS iter
   Number of Davidson start vectors     ....     2
   Converg. threshold I  (grad. norm)   ....   1.000e-05
   Converg. threshold II (energy diff.) ....   1.000e-08
   Grad. Scal. Fac. for Micro threshold ....   0.100
   Minimum threshold for Micro iter.    ....   0.010
   NR start threshold (gradient norm)   ....   0.001
   Initial trust radius                 ....   0.400
   Minimum AH scaling param. (alpha)    ....   1.000
   Maximum AH scaling param. (alpha)    .... 1000.000
   Orbital update algorithm             .... Taylor
   White noise on init. David. guess    .... on
   Maximum white noise                  ....   0.010
   Quad. conv. algorithm                .... NR
 SOSCF                  CNVSOSCF        .... on
   Start iteration      SOSCFMaxIt      ....   150
   Startup grad/error   SOSCFStart      ....  0.003300
 Level Shifting         CNVShift        .... on
   Level shift para.    LevelShift      ....    0.2500
   Turn off err/grad.   ShiftErr        ....    0.0010
 Zerner damping         CNVZerner       .... off
 Static damping         CNVDamp         .... on
   Fraction old density DampFac         ....    0.7000
   Max. Damping (<1)    DampMax         ....    0.9800
   Min. Damping (>=0)   DampMin         ....    0.0000
   Turn off err/grad.   DampErr         ....    0.1000
 Fernandez-Rico         CNVRico         .... off

SCF Procedure:
 Maximum # iterations   MaxIter         ....   125
 SCF integral mode      SCFMode         .... Direct
   Integral package                     .... SHARK and LIBINT hybrid scheme
 Reset frequency        DirectResetFreq ....    20
 Integral Threshold     Thresh          ....  2.500e-11 Eh
 Primitive CutOff       TCut            ....  2.500e-12 Eh

Convergence Tolerance:
 Convergence Check Mode ConvCheckMode   .... Total+1el-Energy
 Convergence forced     ConvForced      .... 0
 Energy Change          TolE            ....  1.000e-08 Eh
 1-El. energy change                    ....  1.000e-05 Eh
 Orbital Gradient       TolG            ....  1.000e-05
 Orbital Rotation angle TolX            ....  1.000e-05
 DIIS Error             TolErr          ....  5.000e-07


Diagonalization of the overlap matrix:
Smallest eigenvalue                        ... 3.881e-06
Time for diagonalization                   ...    5.994 sec
Threshold for overlap eigenvalues          ... 1.000e-08
Number of eigenvalues below threshold      ... 0
Time for construction of square roots      ...    2.262 sec
Total time needed                          ...   10.150 sec

Time for model grid setup =    1.276 sec

------------------------------
INITIAL GUESS: MODEL POTENTIAL
------------------------------
Loading Hartree-Fock densities                     ... done
Calculating cut-offs                               ... done
Initializing the effective Hamiltonian             ... done
Setting up the integral package (SHARK)            ... done
Starting the Coulomb interaction                   ... done (   3.3 sec)
Reading the grid                                   ... done
Mapping shells                                     ... done
Starting the XC term evaluation                    ... done (   0.6 sec)
  promolecular density results
     # of electrons  =    302.001358733
     EX              =   -241.776026143
     EC              =    -10.133513037
     EX+EC           =   -251.909539179
Transforming the Hamiltonian                       ... done (   1.5 sec)
Diagonalizing the Hamiltonian                      ... done (   0.8 sec)
Back transforming the eigenvectors                 ... done (   0.1 sec)
Now organizing SCF variables                       ... done
                      ------------------
                      INITIAL GUESS DONE (   7.8 sec)
                      ------------------
-------------------
DFT GRID GENERATION
-------------------

General Integration Accuracy     IntAcc      ... 4.388
Radial Grid Type                 RadialGrid  ... OptM3 with GC (2021)
Angular Grid (max. ang.)         AngularGrid ... 4 (Lebedev-302)
Angular grid pruning method      GridPruning ... 4 (adaptive)
Weight generation scheme         WeightScheme... Becke
Basis function cutoff            BFCut       ... 1.0000e-11
Integration weight cutoff        WCut        ... 1.0000e-14
Angular grids for H and He will be reduced by one unit
Partially contracted basis set               ... off
Rotationally invariant grid construction     ... off

Total number of grid points                  ...   374523
Total number of batches                      ...     5895
Average number of points per batch           ...       63
Average number of grid points per atom       ...     4567
Time for grid setup =    3.625 sec

--------------------
COSX GRID GENERATION
--------------------

GRIDX 1
-------
General Integration Accuracy     IntAcc      ... 3.816
Radial Grid Type                 RadialGrid  ... OptM3 with GC (2021)
Angular Grid (max. ang.)         AngularGrid ... 1 (Lebedev-50)
Angular grid pruning method      GridPruning ... 4 (adaptive)
Weight generation scheme         WeightScheme... Becke
Basis function cutoff            BFCut       ... 1.0000e-11
Integration weight cutoff        WCut        ... 1.0000e-14
Angular grids for H and He will be reduced by one unit
Partially contracted basis set               ... on
Rotationally invariant grid construction     ... off

Total number of grid points                  ...    47446
Total number of batches                      ...      774
Average number of points per batch           ...       61
Average number of grid points per atom       ...      579
UseSFitting                                  ... on

GRIDX 2
-------
General Integration Accuracy     IntAcc      ... 4.020
Radial Grid Type                 RadialGrid  ... OptM3 with GC (2021)
Angular Grid (max. ang.)         AngularGrid ... 2 (Lebedev-110)
Angular grid pruning method      GridPruning ... 4 (adaptive)
Weight generation scheme         WeightScheme... Becke
Basis function cutoff            BFCut       ... 1.0000e-11
Integration weight cutoff        WCut        ... 1.0000e-14
Angular grids for H and He will be reduced by one unit
Partially contracted basis set               ... on
Rotationally invariant grid construction     ... off

Total number of grid points                  ...   100494
Total number of batches                      ...     1612
Average number of points per batch           ...       62
Average number of grid points per atom       ...     1226
UseSFitting                                  ... on

GRIDX 3
-------
General Integration Accuracy     IntAcc      ... 4.338
Radial Grid Type                 RadialGrid  ... OptM3 with GC (2021)
Angular Grid (max. ang.)         AngularGrid ... 3 (Lebedev-194)
Angular grid pruning method      GridPruning ... 4 (adaptive)
Weight generation scheme         WeightScheme... Becke
Basis function cutoff            BFCut       ... 1.0000e-11
Integration weight cutoff        WCut        ... 1.0000e-14
Angular grids for H and He will be reduced by one unit
Partially contracted basis set               ... on
Rotationally invariant grid construction     ... off

Total number of grid points                  ...   218209
Total number of batches                      ...     3455
Average number of points per batch           ...       63
Average number of grid points per atom       ...     2661
UseSFitting                                  ... on

Time for X-Grid setup             =   10.578 sec


--------------------
CPCM SOLVATION MODEL
--------------------
CPCM parameters:
  Epsilon                                         ...      26.7260
  Refrac                                          ...       1.2907
  Rsolv                                           ...       1.3000
  Surface type                                    ... GAUSSIAN VDW
  Epsilon function type                           ...         CPCM
Solvent:                                     ... 2,2,2-TRIFLUOROETHANOL
SMD-CDS solvent descriptors:
  Soln                                       ...    1.2907
  Soln25                                     ... Unavailable
  Sola                                       ...    0.5700
  Solb                                       ...    0.2500
  Solg                                       ...   42.0200
  Solc                                       ...    0.0000
  Solh                                       ...    0.5000
Radii:
 Radius for O  used is    2.8724 Bohr (=   1.5200 Ang.)
 Radius for N  used is    3.5716 Bohr (=   1.8900 Ang.)
 Radius for C  used is    3.4960 Bohr (=   1.8500 Ang.)
 Radius for H  used is    2.2677 Bohr (=   1.2000 Ang.)
Calculating surface                               ...        done! (  0.0s)
GEPOL surface points                              ...         4726
GEPOL Volume                                      ...    3986.5788
GEPOL Surface-area                                ...    2187.8333
Calculating surface distance matrix               ...        done! (  0.2s)
Performing Cholesky decomposition & store         ...        done! (  1.3s)
Overall time for CPCM initialization              ...                 1.5s
--------------
SCF ITERATIONS
--------------
ITER       Energy         Delta-E        Max-DP      RMS-DP      [F,P]     Damp
               ***  Starting incremental Fock matrix formation  ***
  0  -1803.8428646671   0.000000000000 0.04910023  0.00048892  0.2691289 0.7000
  1  -1804.3367790140  -0.493914346938 0.02777594  0.00037933  0.1141786 0.7000
                               ***Turning on DIIS***
  2  -1804.5447555226  -0.207976508602 0.05844867  0.00072529  0.0399025 0.0000
  3  -1804.8609547519  -0.316199229318 0.04696946  0.00025959  0.0565124 0.0000
  4  -1804.9317042137  -0.070749461746 0.02049996  0.00010608  0.0126811 0.0000
  5  -1804.9352702701  -0.003566056438 0.00978978  0.00004548  0.0094715 0.0000
                      *** Initiating the SOSCF procedure ***
                           *** Shutting down DIIS ***
                      *** Re-Reading the Fockian *** 
                      *** Removing any level shift *** 
ITER      Energy       Delta-E        Grad      Rot      Max-DP    RMS-DP
  6  -1804.93564492  -0.0003746464  0.000235  0.000235  0.002686  0.000017
               *** Restarting incremental Fock matrix formation ***
  7  -1804.93556001   0.0000849084  0.000131  0.000449  0.005478  0.000050
  8  -1804.93555713   0.0000028752  0.000224  0.000277  0.000733  0.000007
  9  -1804.93556507  -0.0000079418  0.000021  0.000046  0.000719  0.000007
 10  -1804.93556499   0.0000000806  0.000030  0.000031  0.000080  0.000001
 11  -1804.93556520  -0.0000002088  0.000005  0.000015  0.000181  0.000001
 12  -1804.93556521  -0.0000000064  0.000007  0.000010  0.000162  0.000001
                  ***Gradient check signals convergence***
              ***Rediagonalizing the Fockian in SOSCF/NRSCF***

               *****************************************************
               *                     SUCCESS                       *
               *           SCF CONVERGED AFTER  13 CYCLES          *
               *****************************************************

Old exchange energy                            =    -61.833863739 Eh
New exchange energy                            =    -61.833863677 Eh
Exchange energy change after final integration =      0.000000062 Eh
Total energy after final integration           =  -1804.935564927 Eh
Final COS-X integration done in                =    50.545 sec

SMD CDS free energy correction energy :                 2.20336     Kcal/mol
Total Energy after SMD CDS correction =             -1804.932053655 Eh

----------------
TOTAL SCF ENERGY
----------------

Total Energy       :        -1804.93205365 Eh          -49114.69812 eV

Components:
Nuclear Repulsion  :         5254.01455593 Eh          142969.00447 eV
Electronic Energy  :        -7058.94660958 Eh         -192083.70259 eV
One Electron Energy:       -12916.04668132 Eh         -351463.49826 eV
Two Electron Energy:         5857.10007173 Eh          159379.79566 eV
Max COSX asymmetry :            0.00000213 Eh               0.00006 eV
CPCM Dielectric    :           -0.04972168 Eh              -1.35300 eV
SMD CDS (Gcds)     :            0.00351127 Eh               0.09555 eV

Virial components:
Potential Energy   :        -3601.46534154 Eh          -98000.85421 eV
Kinetic Energy     :         1796.53328789 Eh           48886.15609 eV
Virial Ratio       :            2.00467498


DFT components:
N(Alpha)           :      151.000130381570 electrons
N(Beta)            :      151.000130381570 electrons
N(Total)           :      302.000260763139 electrons
E(X)               :     -184.928697826824 Eh       
E(C)               :      -10.114936415124 Eh       
E(XC)              :     -195.043634241949 Eh       
DFET-embed. en.    :        0.000000000000 Eh       
CPCM Solvation Model Properties:
Surface-charge          :           -0.08573026
Charge-correction       :           -0.00057141 Eh              -0.01555 eV
Free-energy (cav+disp)  :            0.00351127 Eh               0.09555 eV

---------------
SCF CONVERGENCE
---------------

  Last Energy change         ...    2.2049e-07  Tolerance :   1.0000e-08
  Last MAX-Density change    ...    2.8866e-15  Tolerance :   1.0000e-07
  Last RMS-Density change    ...    1.0507e-17  Tolerance :   5.0000e-09
  Last Orbital Gradient      ...    1.5403e-06  Tolerance :   1.0000e-05
  Last Orbital Rotation      ...    3.9372e-06  Tolerance :   1.0000e-05

             **** THE GBW FILE WAS UPDATED (ImineBzOH2optb.gbw) ****
             **** DENSITY ImineBzOH2optb.scfp WAS UPDATED ****
             **** ENERGY FILE WAS UPDATED (ImineBzOH2optb.en.tmp) ****
             **** THE GBW FILE WAS UPDATED (ImineBzOH2optb.gbw) ****
             **** DENSITY ImineBzOH2optb.scfp WAS UPDATED ****
----------------
ORBITAL ENERGIES
----------------

  NO   OCC          E(Eh)            E(eV) 
   0   2.0000     -19.274767      -524.4931 
   1   2.0000     -19.241631      -523.5914 
   2   2.0000     -19.211030      -522.7587 
   3   2.0000     -19.193522      -522.2823 
   4   2.0000     -14.411414      -392.1545 
   5   2.0000     -14.385460      -391.4483 
   6   2.0000     -10.373145      -282.2676 
   7   2.0000     -10.356639      -281.8185 
   8   2.0000     -10.333425      -281.1868 
   9   2.0000     -10.277695      -279.6703 
  10   2.0000     -10.268140      -279.4103 
  11   2.0000     -10.265172      -279.3295 
  12   2.0000     -10.249306      -278.8978 
  13   2.0000     -10.242269      -278.7063 
  14   2.0000     -10.241548      -278.6867 
  15   2.0000     -10.239476      -278.6303 
  16   2.0000     -10.238466      -278.6028 
  17   2.0000     -10.237383      -278.5733 
  18   2.0000     -10.236443      -278.5478 
  19   2.0000     -10.234309      -278.4897 
  20   2.0000     -10.234212      -278.4871 
  21   2.0000     -10.233221      -278.4601 
  22   2.0000     -10.232733      -278.4468 
  23   2.0000     -10.232420      -278.4383 
  24   2.0000     -10.232113      -278.4299 
  25   2.0000     -10.229097      -278.3479 
  26   2.0000     -10.229002      -278.3453 
  27   2.0000     -10.224822      -278.2315 
  28   2.0000     -10.224758      -278.2298 
  29   2.0000     -10.224249      -278.2160 
  30   2.0000     -10.224102      -278.2120 
  31   2.0000     -10.223508      -278.1958 
  32   2.0000     -10.219760      -278.0938 
  33   2.0000     -10.217985      -278.0455 
  34   2.0000     -10.217930      -278.0440 
  35   2.0000     -10.213864      -277.9334 
  36   2.0000     -10.204400      -277.6758 
  37   2.0000     -10.203508      -277.6516 
  38   2.0000     -10.201259      -277.5904 
  39   2.0000     -10.200326      -277.5650 
  40   2.0000     -10.199074      -277.5309 
  41   2.0000     -10.198895      -277.5260 
  42   2.0000      -1.168404       -31.7939 
  43   2.0000      -1.136941       -30.9377 
  44   2.0000      -1.074849       -29.2481 
  45   2.0000      -1.041739       -28.3472 
  46   2.0000      -0.988103       -26.8876 
  47   2.0000      -0.959321       -26.1044 
  48   2.0000      -0.899588       -24.4790 
  49   2.0000      -0.895612       -24.3708 
  50   2.0000      -0.891135       -24.2490 
  51   2.0000      -0.879000       -23.9188 
  52   2.0000      -0.842399       -22.9228 
  53   2.0000      -0.833721       -22.6867 
  54   2.0000      -0.801515       -21.8103 
  55   2.0000      -0.796627       -21.6773 
  56   2.0000      -0.795410       -21.6442 
  57   2.0000      -0.781215       -21.2579 
  58   2.0000      -0.778252       -21.1773 
  59   2.0000      -0.770999       -20.9799 
  60   2.0000      -0.762769       -20.7560 
  61   2.0000      -0.758759       -20.6469 
  62   2.0000      -0.726966       -19.7817 
  63   2.0000      -0.707891       -19.2627 
  64   2.0000      -0.706344       -19.2206 
  65   2.0000      -0.704408       -19.1679 
  66   2.0000      -0.701257       -19.0822 
  67   2.0000      -0.695522       -18.9261 
  68   2.0000      -0.681963       -18.5572 
  69   2.0000      -0.646285       -17.5863 
  70   2.0000      -0.639931       -17.4134 
  71   2.0000      -0.633837       -17.2476 
  72   2.0000      -0.629266       -17.1232 
  73   2.0000      -0.626922       -17.0594 
  74   2.0000      -0.620213       -16.8768 
  75   2.0000      -0.613210       -16.6863 
  76   2.0000      -0.606091       -16.4926 
  77   2.0000      -0.599842       -16.3225 
  78   2.0000      -0.577467       -15.7137 
  79   2.0000      -0.566582       -15.4175 
  80   2.0000      -0.553841       -15.0708 
  81   2.0000      -0.548341       -14.9211 
  82   2.0000      -0.539647       -14.6845 
  83   2.0000      -0.533807       -14.5256 
  84   2.0000      -0.523366       -14.2415 
  85   2.0000      -0.517841       -14.0912 
  86   2.0000      -0.507139       -13.8000 
  87   2.0000      -0.501434       -13.6447 
  88   2.0000      -0.496931       -13.5222 
  89   2.0000      -0.492958       -13.4141 
  90   2.0000      -0.489196       -13.3117 
  91   2.0000      -0.481227       -13.0949 
  92   2.0000      -0.478506       -13.0208 
  93   2.0000      -0.474511       -12.9121 
  94   2.0000      -0.469985       -12.7889 
  95   2.0000      -0.467306       -12.7160 
  96   2.0000      -0.465306       -12.6616 
  97   2.0000      -0.461984       -12.5712 
  98   2.0000      -0.458278       -12.4704 
  99   2.0000      -0.458087       -12.4652 
 100   2.0000      -0.456192       -12.4136 
 101   2.0000      -0.453411       -12.3379 
 102   2.0000      -0.448220       -12.1967 
 103   2.0000      -0.447287       -12.1713 
 104   2.0000      -0.444139       -12.0856 
 105   2.0000      -0.440572       -11.9886 
 106   2.0000      -0.439727       -11.9656 
 107   2.0000      -0.438093       -11.9211 
 108   2.0000      -0.430837       -11.7237 
 109   2.0000      -0.429342       -11.6830 
 110   2.0000      -0.418341       -11.3836 
 111   2.0000      -0.410333       -11.1657 
 112   2.0000      -0.405888       -11.0448 
 113   2.0000      -0.404755       -11.0139 
 114   2.0000      -0.400785       -10.9059 
 115   2.0000      -0.399750       -10.8777 
 116   2.0000      -0.391406       -10.6507 
 117   2.0000      -0.389552       -10.6003 
 118   2.0000      -0.385988       -10.5033 
 119   2.0000      -0.382360       -10.4045 
 120   2.0000      -0.380417       -10.3517 
 121   2.0000      -0.376137       -10.2352 
 122   2.0000      -0.373979       -10.1765 
 123   2.0000      -0.371102       -10.0982 
 124   2.0000      -0.370792       -10.0898 
 125   2.0000      -0.369768       -10.0619 
 126   2.0000      -0.366572        -9.9749 
 127   2.0000      -0.363687        -9.8964 
 128   2.0000      -0.361321        -9.8320 
 129   2.0000      -0.357469        -9.7272 
 130   2.0000      -0.356591        -9.7033 
 131   2.0000      -0.351743        -9.5714 
 132   2.0000      -0.349191        -9.5020 
 133   2.0000      -0.340786        -9.2733 
 134   2.0000      -0.338694        -9.2163 
 135   2.0000      -0.337737        -9.1903 
 136   2.0000      -0.332395        -9.0449 
 137   2.0000      -0.324713        -8.8359 
 138   2.0000      -0.321851        -8.7580 
 139   2.0000      -0.320243        -8.7142 
 140   2.0000      -0.307784        -8.3752 
 141   2.0000      -0.300549        -8.1783 
 142   2.0000      -0.287297        -7.8178 
 143   2.0000      -0.282901        -7.6981 
 144   2.0000      -0.279344        -7.6013 
 145   2.0000      -0.276954        -7.5363 
 146   2.0000      -0.270569        -7.3626 
 147   2.0000      -0.267987        -7.2923 
 148   2.0000      -0.266167        -7.2428 
 149   2.0000      -0.258700        -7.0396 
 150   2.0000      -0.231740        -6.3060 
 151   0.0000      -0.059976        -1.6320 
 152   0.0000      -0.051328        -1.3967 
 153   0.0000      -0.020839        -0.5671 
 154   0.0000      -0.017202        -0.4681 
 155   0.0000      -0.011977        -0.3259 
 156   0.0000      -0.010812        -0.2942 
 157   0.0000      -0.005958        -0.1621 
 158   0.0000      -0.000103        -0.0028 
 159   0.0000       0.006874         0.1870 
 160   0.0000       0.037365         1.0168 
 161   0.0000       0.045839         1.2473 
 162   0.0000       0.054275         1.4769 
 163   0.0000       0.056722         1.5435 
 164   0.0000       0.060261         1.6398 
 165   0.0000       0.066767         1.8168 
 166   0.0000       0.073235         1.9928 
 167   0.0000       0.077003         2.0954 
 168   0.0000       0.079639         2.1671 
 169   0.0000       0.083588         2.2745 
 170   0.0000       0.090567         2.4645 
 171   0.0000       0.092221         2.5095 
 172   0.0000       0.093447         2.5428 
 173   0.0000       0.097705         2.6587 
 174   0.0000       0.098504         2.6804 
 175   0.0000       0.101363         2.7582 
 176   0.0000       0.102485         2.7887 
 177   0.0000       0.104339         2.8392 
 178   0.0000       0.107381         2.9220 
 179   0.0000       0.110850         3.0164 
 180   0.0000       0.114671         3.1204 
 181   0.0000       0.118001         3.2110 
 182   0.0000       0.118891         3.2352 
 183   0.0000       0.119494         3.2516 
 184   0.0000       0.122200         3.3252 
 185   0.0000       0.126409         3.4398 
 186   0.0000       0.129381         3.5206 
 187   0.0000       0.132523         3.6061 
 188   0.0000       0.134552         3.6613 
 189   0.0000       0.135396         3.6843 
 190   0.0000       0.137235         3.7343 
 191   0.0000       0.139676         3.8008 
 192   0.0000       0.145175         3.9504 
 193   0.0000       0.147159         4.0044 
 194   0.0000       0.149268         4.0618 
 195   0.0000       0.151330         4.1179 
 196   0.0000       0.153604         4.1798 
 197   0.0000       0.157323         4.2810 
 198   0.0000       0.159321         4.3353 
 199   0.0000       0.162183         4.4132 
 200   0.0000       0.164090         4.4651 
 201   0.0000       0.165190         4.4950 
 202   0.0000       0.166107         4.5200 
 203   0.0000       0.168964         4.5977 
 204   0.0000       0.171007         4.6533 
 205   0.0000       0.171891         4.6774 
 206   0.0000       0.174694         4.7537 
 207   0.0000       0.176480         4.8023 
 208   0.0000       0.182017         4.9529 
 209   0.0000       0.182747         4.9728 
 210   0.0000       0.184741         5.0270 
 211   0.0000       0.188315         5.1243 
 212   0.0000       0.189163         5.1474 
 213   0.0000       0.195651         5.3239 
 214   0.0000       0.198651         5.4056 
 215   0.0000       0.199162         5.4195 
 216   0.0000       0.202244         5.5033 
 217   0.0000       0.202875         5.5205 
 218   0.0000       0.206078         5.6077 
 219   0.0000       0.211504         5.7553 
 220   0.0000       0.212729         5.7886 
 221   0.0000       0.217368         5.9149 
 222   0.0000       0.218616         5.9488 
 223   0.0000       0.221453         6.0260 
 224   0.0000       0.223675         6.0865 
 225   0.0000       0.224496         6.1089 
 226   0.0000       0.225028         6.1233 
 227   0.0000       0.228777         6.2253 
 228   0.0000       0.232041         6.3142 
 229   0.0000       0.233702         6.3593 
 230   0.0000       0.235990         6.4216 
 231   0.0000       0.236635         6.4392 
 232   0.0000       0.237672         6.4674 
 233   0.0000       0.240086         6.5331 
 234   0.0000       0.242289         6.5930 
 235   0.0000       0.244236         6.6460 
 236   0.0000       0.248274         6.7559 
 237   0.0000       0.249697         6.7946 
 238   0.0000       0.252406         6.8683 
 239   0.0000       0.255903         6.9635 
 240   0.0000       0.257625         7.0103 
 241   0.0000       0.259291         7.0557 
 242   0.0000       0.260912         7.0998 
 243   0.0000       0.261895         7.1265 
 244   0.0000       0.264749         7.2042 
 245   0.0000       0.267477         7.2784 
 246   0.0000       0.269369         7.3299 
 247   0.0000       0.272798         7.4232 
 248   0.0000       0.276213         7.5161 
 249   0.0000       0.278928         7.5900 
 250   0.0000       0.281021         7.6470 
 251   0.0000       0.281662         7.6644 
 252   0.0000       0.285754         7.7758 
 253   0.0000       0.289447         7.8762 
 254   0.0000       0.290408         7.9024 
 255   0.0000       0.295317         8.0360 
 256   0.0000       0.296905         8.0792 
 257   0.0000       0.300769         8.1843 
 258   0.0000       0.303605         8.2615 
 259   0.0000       0.306099         8.3294 
 260   0.0000       0.309067         8.4101 
 261   0.0000       0.310830         8.4581 
 262   0.0000       0.313076         8.5192 
 263   0.0000       0.316926         8.6240 
 264   0.0000       0.318841         8.6761 
 265   0.0000       0.320826         8.7301 
 266   0.0000       0.321763         8.7556 
 267   0.0000       0.323285         8.7970 
 268   0.0000       0.326123         8.8743 
 269   0.0000       0.330447         8.9919 
 270   0.0000       0.333340         9.0706 
 271   0.0000       0.334832         9.1113 
 272   0.0000       0.336446         9.1552 
 273   0.0000       0.338592         9.2136 
 274   0.0000       0.343058         9.3351 
 275   0.0000       0.345496         9.4014 
 276   0.0000       0.350443         9.5360 
 277   0.0000       0.351630         9.5683 
 278   0.0000       0.354113         9.6359 
 279   0.0000       0.355523         9.6743 
 280   0.0000       0.357555         9.7296 
 281   0.0000       0.361899         9.8478 
 282   0.0000       0.364381         9.9153 
 283   0.0000       0.366273         9.9668 
 284   0.0000       0.368704        10.0330 
 285   0.0000       0.369632        10.0582 
 286   0.0000       0.371037        10.0964 
 287   0.0000       0.376417        10.2428 
 288   0.0000       0.376929        10.2568 
 289   0.0000       0.383956        10.4480 
 290   0.0000       0.385922        10.5015 
 291   0.0000       0.387416        10.5421 
 292   0.0000       0.390613        10.6291 
 293   0.0000       0.395631        10.7657 
 294   0.0000       0.396239        10.7822 
 295   0.0000       0.398005        10.8303 
 296   0.0000       0.400846        10.9076 
 297   0.0000       0.402791        10.9605 
 298   0.0000       0.406999        11.0750 
 299   0.0000       0.407586        11.0910 
 300   0.0000       0.411534        11.1984 
 301   0.0000       0.414995        11.2926 
 302   0.0000       0.416855        11.3432 
 303   0.0000       0.418236        11.3808 
 304   0.0000       0.423243        11.5170 
 305   0.0000       0.425993        11.5918 
 306   0.0000       0.427363        11.6291 
 307   0.0000       0.429020        11.6742 
 308   0.0000       0.429517        11.6877 
 309   0.0000       0.432658        11.7732 
 310   0.0000       0.433934        11.8079 
 311   0.0000       0.435577        11.8527 
 312   0.0000       0.437309        11.8998 
 313   0.0000       0.438896        11.9430 
 314   0.0000       0.439530        11.9602 
 315   0.0000       0.442818        12.0497 
 316   0.0000       0.444347        12.0913 
 317   0.0000       0.444449        12.0941 
 318   0.0000       0.449444        12.2300 
 319   0.0000       0.451427        12.2840 
 320   0.0000       0.452500        12.3132 
 321   0.0000       0.454535        12.3685 
 322   0.0000       0.455500        12.3948 
 323   0.0000       0.456130        12.4119 
 324   0.0000       0.458793        12.4844 
 325   0.0000       0.460227        12.5234 
 326   0.0000       0.463516        12.6129 
 327   0.0000       0.464166        12.6306 
 328   0.0000       0.467254        12.7146 
 329   0.0000       0.468765        12.7557 
 330   0.0000       0.470675        12.8077 
 331   0.0000       0.471684        12.8352 
 332   0.0000       0.475522        12.9396 
 333   0.0000       0.478515        13.0211 
 334   0.0000       0.479186        13.0393 
 335   0.0000       0.482081        13.1181 
 336   0.0000       0.482769        13.1368 
 337   0.0000       0.485101        13.2003 
 338   0.0000       0.485747        13.2178 
 339   0.0000       0.489563        13.3217 
 340   0.0000       0.491815        13.3830 
 341   0.0000       0.493432        13.4270 
 342   0.0000       0.496997        13.5240 
 343   0.0000       0.498927        13.5765 
 344   0.0000       0.499467        13.5912 
 345   0.0000       0.500937        13.6312 
 346   0.0000       0.502908        13.6848 
 347   0.0000       0.505847        13.7648 
 348   0.0000       0.506301        13.7772 
 349   0.0000       0.508627        13.8404 
 350   0.0000       0.509687        13.8693 
 351   0.0000       0.513056        13.9610 
 352   0.0000       0.514280        13.9943 
 353   0.0000       0.515544        14.0287 
 354   0.0000       0.517192        14.0735 
 355   0.0000       0.518269        14.1028 
 356   0.0000       0.520052        14.1513 
 357   0.0000       0.522201        14.2098 
 358   0.0000       0.527500        14.3540 
 359   0.0000       0.529313        14.4033 
 360   0.0000       0.531275        14.4567 
 361   0.0000       0.532398        14.4873 
 362   0.0000       0.534466        14.5436 
 363   0.0000       0.537726        14.6323 
 364   0.0000       0.544493        14.8164 
 365   0.0000       0.546241        14.8640 
 366   0.0000       0.547954        14.9106 
 367   0.0000       0.549040        14.9401 
 368   0.0000       0.553048        15.0492 
 369   0.0000       0.555998        15.1295 
 370   0.0000       0.556999        15.1567 
 371   0.0000       0.562937        15.3183 
 372   0.0000       0.565503        15.3881 
 373   0.0000       0.567378        15.4391 
 374   0.0000       0.570707        15.5297 
 375   0.0000       0.576343        15.6831 
 376   0.0000       0.582138        15.8408 
 377   0.0000       0.585990        15.9456 
 378   0.0000       0.591885        16.1060 
 379   0.0000       0.596781        16.2392 
 380   0.0000       0.599932        16.3250 
 381   0.0000       0.602021        16.3818 
 382   0.0000       0.604831        16.4583 
 383   0.0000       0.609689        16.5905 
 384   0.0000       0.616969        16.7886 
 385   0.0000       0.618114        16.8197 
 386   0.0000       0.623115        16.9558 
 387   0.0000       0.626310        17.0428 
 388   0.0000       0.630642        17.1607 
 389   0.0000       0.632595        17.2138 
 390   0.0000       0.638569        17.3763 
 391   0.0000       0.641867        17.4661 
 392   0.0000       0.647272        17.6132 
 393   0.0000       0.648579        17.6487 
 394   0.0000       0.655880        17.8474 
 395   0.0000       0.657682        17.8964 
 396   0.0000       0.661945        18.0124 
 397   0.0000       0.663094        18.0437 
 398   0.0000       0.668686        18.1959 
 399   0.0000       0.671345        18.2682 
 400   0.0000       0.674532        18.3549 
 401   0.0000       0.679958        18.5026 
 402   0.0000       0.682117        18.5613 
 403   0.0000       0.686907        18.6917 
 404   0.0000       0.689302        18.7568 
 405   0.0000       0.691986        18.8299 
 406   0.0000       0.696175        18.9439 
 407   0.0000       0.698583        19.0094 
 408   0.0000       0.700651        19.0657 
 409   0.0000       0.704860        19.1802 
 410   0.0000       0.706572        19.2268 
 411   0.0000       0.708786        19.2870 
 412   0.0000       0.710724        19.3398 
 413   0.0000       0.713371        19.4118 
 414   0.0000       0.717106        19.5135 
 415   0.0000       0.718894        19.5621 
 416   0.0000       0.722088        19.6490 
 417   0.0000       0.723459        19.6863 
 418   0.0000       0.726272        19.7629 
 419   0.0000       0.728967        19.8362 
 420   0.0000       0.729516        19.8511 
 421   0.0000       0.730927        19.8895 
 422   0.0000       0.735721        20.0200 
 423   0.0000       0.737566        20.0702 
 424   0.0000       0.743687        20.2368 
 425   0.0000       0.745465        20.2851 
 426   0.0000       0.747462        20.3395 
 427   0.0000       0.749628        20.3984 
 428   0.0000       0.751254        20.4427 
 429   0.0000       0.755622        20.5615 
 430   0.0000       0.756870        20.5955 
 431   0.0000       0.762259        20.7421 
 432   0.0000       0.766967        20.8702 
 433   0.0000       0.770182        20.9577 
 434   0.0000       0.772039        21.0083 
 435   0.0000       0.775340        21.0981 
 436   0.0000       0.779253        21.2045 
 437   0.0000       0.781425        21.2637 
 438   0.0000       0.786662        21.4062 
 439   0.0000       0.789571        21.4853 
 440   0.0000       0.791767        21.5451 
 441   0.0000       0.797172        21.6922 
 442   0.0000       0.798256        21.7217 
 443   0.0000       0.805402        21.9161 
 444   0.0000       0.806719        21.9519 
 445   0.0000       0.807442        21.9716 
 446   0.0000       0.814631        22.1672 
 447   0.0000       0.816416        22.2158 
 448   0.0000       0.821890        22.3648 
 449   0.0000       0.825529        22.4638 
 450   0.0000       0.829772        22.5793 
 451   0.0000       0.830822        22.6078 
 452   0.0000       0.832342        22.6492 
 453   0.0000       0.834079        22.6964 
 454   0.0000       0.839171        22.8350 
 455   0.0000       0.839964        22.8566 
 456   0.0000       0.843363        22.9491 
 457   0.0000       0.846995        23.0479 
 458   0.0000       0.847743        23.0683 
 459   0.0000       0.853427        23.2229 
 460   0.0000       0.855933        23.2911 
 461   0.0000       0.859966        23.4009 
 462   0.0000       0.863327        23.4923 
 463   0.0000       0.867280        23.5999 
 464   0.0000       0.872300        23.7365 
 465   0.0000       0.875695        23.8289 
 466   0.0000       0.878552        23.9066 
 467   0.0000       0.883615        24.0444 
 468   0.0000       0.884738        24.0749 
 469   0.0000       0.886997        24.1364 
 470   0.0000       0.890355        24.2278 
 471   0.0000       0.893024        24.3004 
 472   0.0000       0.895098        24.3569 
 473   0.0000       0.898380        24.4462 
 474   0.0000       0.904542        24.6139 
 475   0.0000       0.906879        24.6774 
 476   0.0000       0.911937        24.8151 
 477   0.0000       0.913499        24.8576 
 478   0.0000       0.916247        24.9323 
 479   0.0000       0.919660        25.0252 
 480   0.0000       0.922256        25.0959 
 481   0.0000       0.925512        25.1845 
 482   0.0000       0.930625        25.3236 
 483   0.0000       0.933081        25.3904 
 484   0.0000       0.936557        25.4850 
 485   0.0000       0.941016        25.6063 
 486   0.0000       0.944166        25.6921 
 487   0.0000       0.946705        25.7611 
 488   0.0000       0.951463        25.8906 
 489   0.0000       0.955117        25.9901 
 490   0.0000       0.959769        26.1167 
 491   0.0000       0.960463        26.1355 
 492   0.0000       0.964391        26.2424 
 493   0.0000       0.968735        26.3606 
 494   0.0000       0.970523        26.4093 
 495   0.0000       0.976987        26.5852 
 496   0.0000       0.980889        26.6914 
 497   0.0000       0.983427        26.7604 
 498   0.0000       0.988480        26.8979 
 499   0.0000       0.995046        27.0766 
 500   0.0000       0.998581        27.1728 
 501   0.0000       1.003898        27.3175 
 502   0.0000       1.012089        27.5403 
 503   0.0000       1.012923        27.5630 
 504   0.0000       1.018392        27.7118 
 505   0.0000       1.021121        27.7861 
 506   0.0000       1.026984        27.9457 
 507   0.0000       1.031128        28.0584 
 508   0.0000       1.033686        28.1280 
 509   0.0000       1.035338        28.1730 
 510   0.0000       1.040219        28.3058 
 511   0.0000       1.048544        28.5323 
 512   0.0000       1.049827        28.5672 
 513   0.0000       1.057072        28.7644 
 514   0.0000       1.058799        28.8114 
 515   0.0000       1.059633        28.8341 
 516   0.0000       1.067929        29.0598 
 517   0.0000       1.072040        29.1717 
 518   0.0000       1.074061        29.2267 
 519   0.0000       1.080324        29.3971 
 520   0.0000       1.080923        29.4134 
 521   0.0000       1.085625        29.5414 
 522   0.0000       1.091814        29.7098 
 523   0.0000       1.094783        29.7906 
 524   0.0000       1.098183        29.8831 
 525   0.0000       1.106199        30.1012 
 526   0.0000       1.111902        30.2564 
 527   0.0000       1.114565        30.3289 
 528   0.0000       1.118359        30.4321 
 529   0.0000       1.121231        30.5103 
 530   0.0000       1.125188        30.6179 
 531   0.0000       1.127242        30.6738 
 532   0.0000       1.129630        30.7388 
 533   0.0000       1.132164        30.8077 
 534   0.0000       1.139198        30.9992 
 535   0.0000       1.145521        31.1712 
 536   0.0000       1.150518        31.3072 
 537   0.0000       1.152400        31.3584 
 538   0.0000       1.156941        31.4820 
 539   0.0000       1.160938        31.5907 
 540   0.0000       1.161736        31.6125 
 541   0.0000       1.163928        31.6721 
 542   0.0000       1.168530        31.7973 
 543   0.0000       1.174586        31.9621 
 544   0.0000       1.179409        32.0933 
 545   0.0000       1.182614        32.1806 
 546   0.0000       1.184021        32.2189 
 547   0.0000       1.184912        32.2431 
 548   0.0000       1.190063        32.3832 
 549   0.0000       1.194041        32.4915 
 550   0.0000       1.195423        32.5291 
 551   0.0000       1.199628        32.6435 
 552   0.0000       1.204976        32.7891 
 553   0.0000       1.206559        32.8322 
 554   0.0000       1.214653        33.0524 
 555   0.0000       1.218975        33.1700 
 556   0.0000       1.221066        33.2269 
 557   0.0000       1.224045        33.3080 
 558   0.0000       1.227635        33.4056 
 559   0.0000       1.230577        33.4857 
 560   0.0000       1.238719        33.7073 
 561   0.0000       1.243870        33.8474 
 562   0.0000       1.245690        33.8969 
 563   0.0000       1.246776        33.9265 
 564   0.0000       1.254677        34.1415 
 565   0.0000       1.256115        34.1806 
 566   0.0000       1.259789        34.2806 
 567   0.0000       1.262892        34.3650 
 568   0.0000       1.267063        34.4785 
 569   0.0000       1.269624        34.5482 
 570   0.0000       1.274864        34.6908 
 571   0.0000       1.278822        34.7985 
 572   0.0000       1.280523        34.8448 
 573   0.0000       1.283975        34.9387 
 574   0.0000       1.289327        35.0844 
 575   0.0000       1.290611        35.1193 
 576   0.0000       1.295609        35.2553 
 577   0.0000       1.296960        35.2921 
 578   0.0000       1.301676        35.4204 
 579   0.0000       1.304233        35.4900 
 580   0.0000       1.305666        35.5290 
 581   0.0000       1.308097        35.5951 
 582   0.0000       1.313934        35.7540 
 583   0.0000       1.315494        35.7964 
 584   0.0000       1.322458        35.9859 
 585   0.0000       1.324085        36.0302 
 586   0.0000       1.327273        36.1169 
 587   0.0000       1.333676        36.2912 
 588   0.0000       1.338146        36.4128 
 589   0.0000       1.339815        36.4582 
 590   0.0000       1.346025        36.6272 
 591   0.0000       1.349073        36.7101 
 592   0.0000       1.356587        36.9146 
 593   0.0000       1.361219        37.0407 
 594   0.0000       1.364006        37.1165 
 595   0.0000       1.367362        37.2078 
 596   0.0000       1.372095        37.3366 
 597   0.0000       1.378588        37.5133 
 598   0.0000       1.382225        37.6123 
 599   0.0000       1.384149        37.6646 
 600   0.0000       1.390434        37.8356 
 601   0.0000       1.392912        37.9031 
 602   0.0000       1.400909        38.1207 
 603   0.0000       1.405535        38.2465 
 604   0.0000       1.408235        38.3200 
 605   0.0000       1.412130        38.4260 
 606   0.0000       1.417385        38.5690 
 607   0.0000       1.421369        38.6774 
 608   0.0000       1.427950        38.8565 
 609   0.0000       1.431445        38.9516 
 610   0.0000       1.439985        39.1840 
 611   0.0000       1.443997        39.2932 
 612   0.0000       1.447498        39.3884 
 613   0.0000       1.457962        39.6732 
 614   0.0000       1.460640        39.7460 
 615   0.0000       1.461773        39.7769 
 616   0.0000       1.469181        39.9785 
 617   0.0000       1.472902        40.0797 
 618   0.0000       1.480288        40.2807 
 619   0.0000       1.483343        40.3638 
 620   0.0000       1.486243        40.4427 
 621   0.0000       1.487049        40.4647 
 622   0.0000       1.490536        40.5595 
 623   0.0000       1.492137        40.6031 
 624   0.0000       1.499539        40.8045 
 625   0.0000       1.506279        40.9879 
 626   0.0000       1.508038        41.0358 
 627   0.0000       1.512877        41.1675 
 628   0.0000       1.513253        41.1777 
 629   0.0000       1.516796        41.2741 
 630   0.0000       1.529389        41.6168 
 631   0.0000       1.533298        41.7232 
 632   0.0000       1.534934        41.7677 
 633   0.0000       1.540061        41.9072 
 634   0.0000       1.541648        41.9504 
 635   0.0000       1.545806        42.0635 
 636   0.0000       1.549808        42.1724 
 637   0.0000       1.554952        42.3124 
 638   0.0000       1.562086        42.5065 
 639   0.0000       1.566486        42.6262 
 640   0.0000       1.568145        42.6714 
 641   0.0000       1.574679        42.8492 
 642   0.0000       1.577219        42.9183 
 643   0.0000       1.582120        43.0517 
 644   0.0000       1.584620        43.1197 
 645   0.0000       1.585673        43.1483 
 646   0.0000       1.587905        43.2091 
 647   0.0000       1.591063        43.2950 
 648   0.0000       1.594036        43.3759 
 649   0.0000       1.595575        43.4178 
 650   0.0000       1.599607        43.5275 
 651   0.0000       1.606008        43.7017 
 652   0.0000       1.608154        43.7601 
 653   0.0000       1.611286        43.8453 
 654   0.0000       1.614473        43.9321 
 655   0.0000       1.617388        44.0114 
 656   0.0000       1.618049        44.0293 
 657   0.0000       1.622154        44.1411 
 658   0.0000       1.626320        44.2544 
 659   0.0000       1.631076        44.3838 
 660   0.0000       1.634712        44.4828 
 661   0.0000       1.636112        44.5209 
 662   0.0000       1.637764        44.5658 
 663   0.0000       1.640651        44.6444 
 664   0.0000       1.642936        44.7066 
 665   0.0000       1.643952        44.7342 
 666   0.0000       1.648036        44.8453 
 667   0.0000       1.650200        44.9042 
 668   0.0000       1.652127        44.9567 
 669   0.0000       1.656386        45.0726 
 670   0.0000       1.658698        45.1355 
 671   0.0000       1.661869        45.2218 
 672   0.0000       1.666809        45.3562 
 673   0.0000       1.668663        45.4066 
 674   0.0000       1.669216        45.4217 
 675   0.0000       1.671502        45.4839 
 676   0.0000       1.673432        45.5364 
 677   0.0000       1.677079        45.6356 
 678   0.0000       1.681726        45.7621 
 679   0.0000       1.683352        45.8063 
 680   0.0000       1.687553        45.9206 
 681   0.0000       1.691381        46.0248 
 682   0.0000       1.694438        46.1080 
 683   0.0000       1.699958        46.2582 
 684   0.0000       1.701594        46.3027 
 685   0.0000       1.703280        46.3486 
 686   0.0000       1.706971        46.4491 
 687   0.0000       1.709715        46.5237 
 688   0.0000       1.713293        46.6211 
 689   0.0000       1.716807        46.7167 
 690   0.0000       1.719952        46.8023 
 691   0.0000       1.722661        46.8760 
 692   0.0000       1.725487        46.9529 
 693   0.0000       1.726554        46.9819 
 694   0.0000       1.730890        47.0999 
 695   0.0000       1.734336        47.1937 
 696   0.0000       1.737609        47.2828 
 697   0.0000       1.741274        47.3825 
 698   0.0000       1.747269        47.5456 
 699   0.0000       1.747639        47.5557 
 700   0.0000       1.751886        47.6713 
 701   0.0000       1.755058        47.7576 
 702   0.0000       1.759511        47.8787 
 703   0.0000       1.761785        47.9406 
 704   0.0000       1.763963        47.9999 
 705   0.0000       1.770718        48.1837 
 706   0.0000       1.771508        48.2052 
 707   0.0000       1.775256        48.3072 
 708   0.0000       1.782894        48.5150 
 709   0.0000       1.785262        48.5794 
 710   0.0000       1.790610        48.7250 
 711   0.0000       1.792289        48.7707 
 712   0.0000       1.798062        48.9278 
 713   0.0000       1.801924        49.0328 
 714   0.0000       1.805797        49.1382 
 715   0.0000       1.811246        49.2865 
 716   0.0000       1.814359        49.3712 
 717   0.0000       1.820629        49.5418 
 718   0.0000       1.827279        49.7228 
 719   0.0000       1.830278        49.8044 
 720   0.0000       1.837253        49.9942 
 721   0.0000       1.845397        50.2158 
 722   0.0000       1.849927        50.3391 
 723   0.0000       1.860395        50.6239 
 724   0.0000       1.864583        50.7379 
 725   0.0000       1.873707        50.9862 
 726   0.0000       1.875038        51.0224 
 727   0.0000       1.876772        51.0696 
 728   0.0000       1.885232        51.2998 
 729   0.0000       1.889316        51.4109 
 730   0.0000       1.896029        51.5936 
 731   0.0000       1.899759        51.6951 
 732   0.0000       1.904660        51.8284 
 733   0.0000       1.906280        51.8725 
 734   0.0000       1.907562        51.9074 
 735   0.0000       1.916696        52.1560 
 736   0.0000       1.924383        52.3651 
 737   0.0000       1.928349        52.4730 
 738   0.0000       1.929338        52.5000 
 739   0.0000       1.938934        52.7611 
 740   0.0000       1.941555        52.8324 
 741   0.0000       1.945633        52.9434 
 742   0.0000       1.950024        53.0629 
 743   0.0000       1.956696        53.2444 
 744   0.0000       1.961320        53.3702 
 745   0.0000       1.965704        53.4895 
 746   0.0000       1.969824        53.6016 
 747   0.0000       1.974626        53.7323 
 748   0.0000       1.982697        53.9519 
 749   0.0000       1.986896        54.0662 
 750   0.0000       1.988889        54.1204 
 751   0.0000       1.991448        54.1901 
 752   0.0000       1.997970        54.3675 
 753   0.0000       2.001904        54.4746 
 754   0.0000       2.005476        54.5718 
 755   0.0000       2.009759        54.6883 
 756   0.0000       2.013861        54.7999 
 757   0.0000       2.017774        54.9064 
 758   0.0000       2.020761        54.9877 
 759   0.0000       2.031573        55.2819 
 760   0.0000       2.034579        55.3637 
 761   0.0000       2.039257        55.4910 
 762   0.0000       2.040553        55.5263 
 763   0.0000       2.042784        55.5870 
 764   0.0000       2.050070        55.7852 
 765   0.0000       2.054493        55.9056 
 766   0.0000       2.058919        56.0260 
 767   0.0000       2.062749        56.1302 
 768   0.0000       2.066666        56.2369 
 769   0.0000       2.072345        56.3914 
 770   0.0000       2.077526        56.5324 
 771   0.0000       2.081208        56.6325 
 772   0.0000       2.085482        56.7489 
 773   0.0000       2.091609        56.9156 
 774   0.0000       2.096794        57.0567 
 775   0.0000       2.098466        57.1022 
 776   0.0000       2.103567        57.2410 
 777   0.0000       2.105759        57.3006 
 778   0.0000       2.109262        57.3959 
 779   0.0000       2.116804        57.6012 
 780   0.0000       2.122424        57.7541 
 781   0.0000       2.125088        57.8266 
 782   0.0000       2.126527        57.8657 
 783   0.0000       2.134189        58.0742 
 784   0.0000       2.137621        58.1676 
 785   0.0000       2.142489        58.3001 
 786   0.0000       2.144718        58.3607 
 787   0.0000       2.150932        58.5298 
 788   0.0000       2.158819        58.7445 
 789   0.0000       2.160719        58.7961 
 790   0.0000       2.161674        58.8221 
 791   0.0000       2.165309        58.9211 
 792   0.0000       2.165906        58.9373 
 793   0.0000       2.177876        59.2630 
 794   0.0000       2.181090        59.3505 
 795   0.0000       2.186041        59.4852 
 796   0.0000       2.187038        59.5123 
 797   0.0000       2.193152        59.6787 
 798   0.0000       2.197416        59.7947 
 799   0.0000       2.205375        60.0113 
 800   0.0000       2.209360        60.1197 
 801   0.0000       2.214488        60.2593 
 802   0.0000       2.220611        60.4259 
 803   0.0000       2.222083        60.4659 
 804   0.0000       2.224311        60.5266 
 805   0.0000       2.228461        60.6395 
 806   0.0000       2.234806        60.8122 
 807   0.0000       2.235750        60.8378 
 808   0.0000       2.239547        60.9412 
 809   0.0000       2.249785        61.2198 
 810   0.0000       2.251234        61.2592 
 811   0.0000       2.253816        61.3294 
 812   0.0000       2.255753        61.3822 
 813   0.0000       2.264472        61.6194 
 814   0.0000       2.267649        61.7059 
 815   0.0000       2.273777        61.8726 
 816   0.0000       2.279369        62.0248 
 817   0.0000       2.282306        62.1047 
 818   0.0000       2.284868        62.1744 
 819   0.0000       2.289697        62.3058 
 820   0.0000       2.297213        62.5104 
 821   0.0000       2.303736        62.6878 
 822   0.0000       2.307654        62.7945 
 823   0.0000       2.312841        62.9356 
 824   0.0000       2.318707        63.0952 
 825   0.0000       2.326815        63.3159 
 826   0.0000       2.328528        63.3625 
 827   0.0000       2.333725        63.5039 
 828   0.0000       2.339937        63.6729 
 829   0.0000       2.343039        63.7573 
 830   0.0000       2.346196        63.8432 
 831   0.0000       2.349461        63.9321 
 832   0.0000       2.351317        63.9826 
 833   0.0000       2.359821        64.2140 
 834   0.0000       2.363083        64.3028 
 835   0.0000       2.366810        64.4042 
 836   0.0000       2.375128        64.6305 
 837   0.0000       2.378631        64.7258 
 838   0.0000       2.380533        64.7776 
 839   0.0000       2.387174        64.9583 
 840   0.0000       2.390852        65.0584 
 841   0.0000       2.394467        65.1568 
 842   0.0000       2.397969        65.2521 
 843   0.0000       2.404704        65.4353 
 844   0.0000       2.410645        65.5970 
 845   0.0000       2.412806        65.6558 
 846   0.0000       2.414751        65.7087 
 847   0.0000       2.416565        65.7581 
 848   0.0000       2.420286        65.8593 
 849   0.0000       2.427979        66.0687 
 850   0.0000       2.432798        66.1998 
 851   0.0000       2.435156        66.2640 
 852   0.0000       2.439514        66.3826 
 853   0.0000       2.442989        66.4771 
 854   0.0000       2.457221        66.8644 
 855   0.0000       2.460124        66.9434 
 856   0.0000       2.468888        67.1819 
 857   0.0000       2.471355        67.2490 
 858   0.0000       2.477242        67.4092 
 859   0.0000       2.478162        67.4342 
 860   0.0000       2.481822        67.5338 
 861   0.0000       2.490261        67.7634 
 862   0.0000       2.491049        67.7849 
 863   0.0000       2.500213        68.0343 
 864   0.0000       2.503032        68.1110 
 865   0.0000       2.505499        68.1781 
 866   0.0000       2.509535        68.2879 
 867   0.0000       2.516403        68.4748 
 868   0.0000       2.521981        68.6266 
 869   0.0000       2.525569        68.7242 
 870   0.0000       2.529471        68.8304 
 871   0.0000       2.533581        68.9422 
 872   0.0000       2.539889        69.1139 
 873   0.0000       2.542523        69.1856 
 874   0.0000       2.546619        69.2970 
 875   0.0000       2.552227        69.4496 
 876   0.0000       2.554009        69.4981 
 877   0.0000       2.557643        69.5970 
 878   0.0000       2.560397        69.6719 
 879   0.0000       2.563977        69.7694 
 880   0.0000       2.568137        69.8826 
 881   0.0000       2.575242        70.0759 
 882   0.0000       2.578303        70.1592 
 883   0.0000       2.579624        70.1951 
 884   0.0000       2.582735        70.2798 
 885   0.0000       2.583712        70.3064 
 886   0.0000       2.586610        70.3852 
 887   0.0000       2.598523        70.7094 
 888   0.0000       2.601547        70.7917 
 889   0.0000       2.604512        70.8724 
 890   0.0000       2.610874        71.0455 
 891   0.0000       2.612633        71.0934 
 892   0.0000       2.613300        71.1115 
 893   0.0000       2.615654        71.1756 
 894   0.0000       2.619579        71.2824 
 895   0.0000       2.620779        71.3150 
 896   0.0000       2.623214        71.3813 
 897   0.0000       2.628971        71.5379 
 898   0.0000       2.632635        71.6376 
 899   0.0000       2.638148        71.7877 
 900   0.0000       2.643423        71.9312 
 901   0.0000       2.648636        72.0730 
 902   0.0000       2.651186        72.1424 
 903   0.0000       2.652089        72.1670 
 904   0.0000       2.660247        72.3890 
 905   0.0000       2.662665        72.4548 
 906   0.0000       2.662713        72.4561 
 907   0.0000       2.664616        72.5079 
 908   0.0000       2.671865        72.7051 
 909   0.0000       2.673030        72.7369 
 910   0.0000       2.676114        72.8208 
 911   0.0000       2.676295        72.8257 
 912   0.0000       2.678814        72.8942 
 913   0.0000       2.681454        72.9661 
 914   0.0000       2.685093        73.0651 
 915   0.0000       2.686607        73.1063 
 916   0.0000       2.687679        73.1355 
 917   0.0000       2.689450        73.1837 
 918   0.0000       2.692891        73.2773 
 919   0.0000       2.694526        73.3218 
 920   0.0000       2.698244        73.4229 
 921   0.0000       2.699090        73.4460 
 922   0.0000       2.700124        73.4741 
 923   0.0000       2.705821        73.6291 
 924   0.0000       2.708098        73.6911 
 925   0.0000       2.713401        73.8354 
 926   0.0000       2.714390        73.8623 
 927   0.0000       2.715612        73.8956 
 928   0.0000       2.720094        74.0175 
 929   0.0000       2.721110        74.0452 
 930   0.0000       2.722839        74.0922 
 931   0.0000       2.725688        74.1697 
 932   0.0000       2.728603        74.2490 
 933   0.0000       2.732934        74.3669 
 934   0.0000       2.736431        74.4621 
 935   0.0000       2.741889        74.6106 
 936   0.0000       2.745269        74.7026 
 937   0.0000       2.746822        74.7448 
 938   0.0000       2.748834        74.7996 
 939   0.0000       2.750246        74.8380 
 940   0.0000       2.752867        74.9093 
 941   0.0000       2.756959        75.0207 
 942   0.0000       2.761625        75.1476 
 943   0.0000       2.764196        75.2176 
 944   0.0000       2.767007        75.2941 
 945   0.0000       2.769123        75.3517 
 946   0.0000       2.773596        75.4734 
 947   0.0000       2.776959        75.5649 
 948   0.0000       2.782671        75.7203 
 949   0.0000       2.785793        75.8053 
 950   0.0000       2.788624        75.8823 
 951   0.0000       2.790320        75.9285 
 952   0.0000       2.795177        76.0606 
 953   0.0000       2.797379        76.1205 
 954   0.0000       2.799992        76.1917 
 955   0.0000       2.804547        76.3156 
 956   0.0000       2.807954        76.4083 
 957   0.0000       2.811138        76.4950 
 958   0.0000       2.814906        76.5975 
 959   0.0000       2.819229        76.7151 
 960   0.0000       2.820543        76.7509 
 961   0.0000       2.823916        76.8427 
 962   0.0000       2.834526        77.1314 
 963   0.0000       2.837758        77.2193 
 964   0.0000       2.839777        77.2743 
 965   0.0000       2.843432        77.3737 
 966   0.0000       2.845064        77.4181 
 967   0.0000       2.849439        77.5372 
 968   0.0000       2.850549        77.5674 
 969   0.0000       2.856351        77.7253 
 970   0.0000       2.859019        77.7979 
 971   0.0000       2.864238        77.9399 
 972   0.0000       2.866981        78.0145 
 973   0.0000       2.871881        78.1479 
 974   0.0000       2.872377        78.1614 
 975   0.0000       2.880562        78.3841 
 976   0.0000       2.882436        78.4351 
 977   0.0000       2.884932        78.5030 
 978   0.0000       2.886222        78.5381 
 979   0.0000       2.887734        78.5792 
 980   0.0000       2.890960        78.6670 
 981   0.0000       2.896682        78.8227 
 982   0.0000       2.901015        78.9406 
 983   0.0000       2.902515        78.9815 
 984   0.0000       2.906008        79.0765 
 985   0.0000       2.907790        79.1250 
 986   0.0000       2.911380        79.2227 
 987   0.0000       2.914370        79.3040 
 988   0.0000       2.917376        79.3858 
 989   0.0000       2.924437        79.5780 
 990   0.0000       2.926313        79.6290 
 991   0.0000       2.932354        79.7934 
 992   0.0000       2.937225        79.9259 
 993   0.0000       2.939547        79.9891 
 994   0.0000       2.943728        80.1029 
 995   0.0000       2.945969        80.1639 
 996   0.0000       2.949483        80.2595 
 997   0.0000       2.951541        80.3155 
 998   0.0000       2.959289        80.5263 
 999   0.0000       2.965165        80.6862 
 1000   0.0000       2.967890        80.7604 
 1001   0.0000       2.971913        80.8699 
 1002   0.0000       2.973822        80.9218 
 1003   0.0000       2.976813        81.0032 
 1004   0.0000       2.981010        81.1174 
 1005   0.0000       2.987886        81.3045 
 1006   0.0000       2.991236        81.3957 
 1007   0.0000       2.995164        81.5026 
 1008   0.0000       3.000288        81.6420 
 1009   0.0000       3.007707        81.8439 
 1010   0.0000       3.011583        81.9493 
 1011   0.0000       3.017663        82.1148 
 1012   0.0000       3.029056        82.4248 
 1013   0.0000       3.030951        82.4764 
 1014   0.0000       3.036020        82.6143 
 1015   0.0000       3.039726        82.7151 
 1016   0.0000       3.042341        82.7863 
 1017   0.0000       3.044458        82.8439 
 1018   0.0000       3.050992        83.0217 
 1019   0.0000       3.055135        83.1345 
 1020   0.0000       3.059287        83.2474 
 1021   0.0000       3.060554        83.2819 
 1022   0.0000       3.066577        83.4458 
 1023   0.0000       3.071190        83.5713 
 1024   0.0000       3.075507        83.6888 
 1025   0.0000       3.080747        83.8314 
 1026   0.0000       3.087488        84.0148 
 1027   0.0000       3.095916        84.2441 
 1028   0.0000       3.098412        84.3121 
 1029   0.0000       3.104469        84.4769 
 1030   0.0000       3.109599        84.6165 
 1031   0.0000       3.114327        84.7451 
 1032   0.0000       3.117259        84.8249 
 1033   0.0000       3.123794        85.0027 
 1034   0.0000       3.125597        85.0518 
 1035   0.0000       3.131693        85.2177 
 1036   0.0000       3.137807        85.3841 
 1037   0.0000       3.138374        85.3995 
 1038   0.0000       3.142376        85.5084 
 1039   0.0000       3.147698        85.6532 
 1040   0.0000       3.149155        85.6929 
 1041   0.0000       3.152439        85.7822 
 1042   0.0000       3.156191        85.8843 
 1043   0.0000       3.158848        85.9566 
 1044   0.0000       3.164550        86.1118 
 1045   0.0000       3.166746        86.1715 
 1046   0.0000       3.169455        86.2452 
 1047   0.0000       3.172861        86.3379 
 1048   0.0000       3.178391        86.4884 
 1049   0.0000       3.179944        86.5307 
 1050   0.0000       3.182264        86.5938 
 1051   0.0000       3.186513        86.7094 
 1052   0.0000       3.188867        86.7735 
 1053   0.0000       3.190358        86.8141 
 1054   0.0000       3.193087        86.8883 
 1055   0.0000       3.197125        86.9982 
 1056   0.0000       3.199400        87.0601 
 1057   0.0000       3.202507        87.1446 
 1058   0.0000       3.208812        87.3162 
 1059   0.0000       3.210322        87.3573 
 1060   0.0000       3.214020        87.4579 
 1061   0.0000       3.218839        87.5891 
 1062   0.0000       3.220181        87.6256 
 1063   0.0000       3.221111        87.6509 
 1064   0.0000       3.225315        87.7653 
 1065   0.0000       3.227424        87.8227 
 1066   0.0000       3.232262        87.9543 
 1067   0.0000       3.235350        88.0383 
 1068   0.0000       3.236705        88.0752 
 1069   0.0000       3.239578        88.1534 
 1070   0.0000       3.242667        88.2375 
 1071   0.0000       3.245416        88.3123 
 1072   0.0000       3.250476        88.4500 
 1073   0.0000       3.257100        88.6302 
 1074   0.0000       3.257928        88.6527 
 1075   0.0000       3.261603        88.7527 
 1076   0.0000       3.264228        88.8241 
 1077   0.0000       3.268026        88.9275 
 1078   0.0000       3.269285        88.9618 
 1079   0.0000       3.272858        89.0590 
 1080   0.0000       3.274569        89.1056 
 1081   0.0000       3.278377        89.2092 
 1082   0.0000       3.280838        89.2762 
 1083   0.0000       3.283686        89.3536 
 1084   0.0000       3.285793        89.4110 
 1085   0.0000       3.290251        89.5323 
 1086   0.0000       3.291641        89.5701 
 1087   0.0000       3.298554        89.7582 
 1088   0.0000       3.300266        89.8048 
 1089   0.0000       3.303777        89.9004 
 1090   0.0000       3.307311        89.9965 
 1091   0.0000       3.312396        90.1349 
 1092   0.0000       3.314826        90.2010 
 1093   0.0000       3.319347        90.3240 
 1094   0.0000       3.320047        90.3431 
 1095   0.0000       3.331596        90.6573 
 1096   0.0000       3.333290        90.7034 
 1097   0.0000       3.334150        90.7268 
 1098   0.0000       3.337523        90.8186 
 1099   0.0000       3.338649        90.8493 
 1100   0.0000       3.342143        90.9443 
 1101   0.0000       3.344361        91.0047 
 1102   0.0000       3.349675        91.1493 
 1103   0.0000       3.353981        91.2665 
 1104   0.0000       3.355839        91.3170 
 1105   0.0000       3.358999        91.4030 
 1106   0.0000       3.359637        91.4204 
 1107   0.0000       3.363667        91.5300 
 1108   0.0000       3.367333        91.6298 
 1109   0.0000       3.369853        91.6984 
 1110   0.0000       3.373870        91.8077 
 1111   0.0000       3.376764        91.8864 
 1112   0.0000       3.379762        91.9680 
 1113   0.0000       3.382781        92.0501 
 1114   0.0000       3.384964        92.1096 
 1115   0.0000       3.386264        92.1449 
 1116   0.0000       3.389672        92.2377 
 1117   0.0000       3.393327        92.3371 
 1118   0.0000       3.393715        92.3477 
 1119   0.0000       3.395809        92.4047 
 1120   0.0000       3.400652        92.5364 
 1121   0.0000       3.402825        92.5956 
 1122   0.0000       3.404710        92.6469 
 1123   0.0000       3.405168        92.6593 
 1124   0.0000       3.409417        92.7749 
 1125   0.0000       3.411869        92.8417 
 1126   0.0000       3.412106        92.8481 
 1127   0.0000       3.414915        92.9246 
 1128   0.0000       3.419208        93.0414 
 1129   0.0000       3.422354        93.1270 
 1130   0.0000       3.424270        93.1791 
 1131   0.0000       3.425007        93.1992 
 1132   0.0000       3.428938        93.3062 
 1133   0.0000       3.430797        93.3567 
 1134   0.0000       3.432021        93.3901 
 1135   0.0000       3.434616        93.4606 
 1136   0.0000       3.436886        93.5224 
 1137   0.0000       3.441794        93.6560 
 1138   0.0000       3.447055        93.7991 
 1139   0.0000       3.449661        93.8701 
 1140   0.0000       3.451989        93.9334 
 1141   0.0000       3.456200        94.0480 
 1142   0.0000       3.458085        94.0993 
 1143   0.0000       3.460345        94.1608 
 1144   0.0000       3.463597        94.2493 
 1145   0.0000       3.468110        94.3721 
 1146   0.0000       3.475361        94.5694 
 1147   0.0000       3.476627        94.6038 
 1148   0.0000       3.477861        94.6374 
 1149   0.0000       3.480117        94.6988 
 1150   0.0000       3.484756        94.8250 
 1151   0.0000       3.487180        94.8910 
 1152   0.0000       3.488488        94.9266 
 1153   0.0000       3.494482        95.0897 
 1154   0.0000       3.497541        95.1729 
 1155   0.0000       3.502791        95.3158 
 1156   0.0000       3.507308        95.4387 
 1157   0.0000       3.509357        95.4945 
 1158   0.0000       3.512364        95.5763 
 1159   0.0000       3.515140        95.6518 
 1160   0.0000       3.519675        95.7752 
 1161   0.0000       3.522369        95.8485 
 1162   0.0000       3.525231        95.9264 
 1163   0.0000       3.526506        95.9611 
 1164   0.0000       3.529159        96.0333 
 1165   0.0000       3.534680        96.1835 
 1166   0.0000       3.539668        96.3193 
 1167   0.0000       3.545462        96.4769 
 1168   0.0000       3.548425        96.5576 
 1169   0.0000       3.550797        96.6221 
 1170   0.0000       3.554628        96.7264 
 1171   0.0000       3.561019        96.9003 
 1172   0.0000       3.562007        96.9271 
 1173   0.0000       3.564559        96.9966 
 1174   0.0000       3.570702        97.1637 
 1175   0.0000       3.572902        97.2236 
 1176   0.0000       3.576519        97.3220 
 1177   0.0000       3.576786        97.3293 
 1178   0.0000       3.579816        97.4117 
 1179   0.0000       3.588961        97.6606 
 1180   0.0000       3.595025        97.8256 
 1181   0.0000       3.596028        97.8529 
 1182   0.0000       3.599367        97.9438 
 1183   0.0000       3.604382        98.0802 
 1184   0.0000       3.608331        98.1877 
 1185   0.0000       3.617168        98.4282 
 1186   0.0000       3.621824        98.5548 
 1187   0.0000       3.626259        98.6755 
 1188   0.0000       3.632839        98.8546 
 1189   0.0000       3.637289        98.9757 
 1190   0.0000       3.643907        99.1558 
 1191   0.0000       3.646210        99.2184 
 1192   0.0000       3.649953        99.3203 
 1193   0.0000       3.652703        99.3951 
 1194   0.0000       3.656046        99.4861 
 1195   0.0000       3.666037        99.7579 
 1196   0.0000       3.669517        99.8526 
 1197   0.0000       3.672574        99.9358 
 1198   0.0000       3.678069       100.0853 
 1199   0.0000       3.682813       100.2144 
 1200   0.0000       3.686275       100.3086 
 1201   0.0000       3.692538       100.4791 
 1202   0.0000       3.699842       100.6778 
 1203   0.0000       3.700103       100.6849 
 1204   0.0000       3.702038       100.7376 
 1205   0.0000       3.706203       100.8509 
 1206   0.0000       3.714454       101.0754 
 1207   0.0000       3.719668       101.2173 
 1208   0.0000       3.725516       101.3764 
 1209   0.0000       3.729935       101.4967 
 1210   0.0000       3.732429       101.5646 
 1211   0.0000       3.736358       101.6715 
 1212   0.0000       3.746261       101.9409 
 1213   0.0000       3.747963       101.9872 
 1214   0.0000       3.758966       102.2867 
 1215   0.0000       3.765228       102.4571 
 1216   0.0000       3.772246       102.6480 
 1217   0.0000       3.785034       102.9960 
 1218   0.0000       3.788871       103.1004 
 1219   0.0000       3.790361       103.1410 
 1220   0.0000       3.798673       103.3671 
 1221   0.0000       3.806111       103.5696 
 1222   0.0000       3.810811       103.6974 
 1223   0.0000       3.816053       103.8401 
 1224   0.0000       3.820956       103.9735 
 1225   0.0000       3.830627       104.2367 
 1226   0.0000       3.837230       104.4163 
 1227   0.0000       3.840838       104.5145 
 1228   0.0000       3.854367       104.8827 
 1229   0.0000       3.860774       105.0570 
 1230   0.0000       3.862389       105.1009 
 1231   0.0000       3.866280       105.2068 
 1232   0.0000       3.874845       105.4399 
 1233   0.0000       3.878941       105.5513 
 1234   0.0000       3.885584       105.7321 
 1235   0.0000       3.893367       105.9439 
 1236   0.0000       3.907305       106.3232 
 1237   0.0000       3.909579       106.3851 
 1238   0.0000       3.916344       106.5691 
 1239   0.0000       3.927585       106.8750 
 1240   0.0000       3.930508       106.9546 
 1241   0.0000       3.939234       107.1920 
 1242   0.0000       3.946847       107.3992 
 1243   0.0000       3.955849       107.6441 
 1244   0.0000       3.970172       108.0339 
 1245   0.0000       3.970754       108.0497 
 1246   0.0000       3.975343       108.1746 
 1247   0.0000       3.985643       108.4549 
 1248   0.0000       3.988759       108.5397 
 1249   0.0000       3.995934       108.7349 
 1250   0.0000       3.999837       108.8411 
 1251   0.0000       4.000840       108.8684 
 1252   0.0000       4.009246       109.0971 
 1253   0.0000       4.020899       109.4142 
 1254   0.0000       4.035515       109.8119 
 1255   0.0000       4.038611       109.8962 
 1256   0.0000       4.041952       109.9871 
 1257   0.0000       4.050804       110.2280 
 1258   0.0000       4.055049       110.3435 
 1259   0.0000       4.064051       110.5884 
 1260   0.0000       4.070506       110.7641 
 1261   0.0000       4.073042       110.8331 
 1262   0.0000       4.077974       110.9673 
 1263   0.0000       4.080770       111.0434 
 1264   0.0000       4.095715       111.4501 
 1265   0.0000       4.104084       111.6778 
 1266   0.0000       4.108643       111.8019 
 1267   0.0000       4.114902       111.9722 
 1268   0.0000       4.121519       112.1522 
 1269   0.0000       4.124262       112.2269 
 1270   0.0000       4.134451       112.5041 
 1271   0.0000       4.134741       112.5120 
 1272   0.0000       4.138812       112.6228 
 1273   0.0000       4.146740       112.8385 
 1274   0.0000       4.150015       112.9276 
 1275   0.0000       4.153975       113.0354 
 1276   0.0000       4.159460       113.1847 
 1277   0.0000       4.165605       113.3519 
 1278   0.0000       4.168195       113.4224 
 1279   0.0000       4.170832       113.4941 
 1280   0.0000       4.177344       113.6713 
 1281   0.0000       4.181558       113.7860 
 1282   0.0000       4.184990       113.8794 
 1283   0.0000       4.189635       114.0058 
 1284   0.0000       4.193934       114.1227 
 1285   0.0000       4.202101       114.3450 
 1286   0.0000       4.206175       114.4558 
 1287   0.0000       4.215058       114.6976 
 1288   0.0000       4.215851       114.7191 
 1289   0.0000       4.224313       114.9494 
 1290   0.0000       4.225377       114.9784 
 1291   0.0000       4.228688       115.0684 
 1292   0.0000       4.232100       115.1613 
 1293   0.0000       4.234381       115.2234 
 1294   0.0000       4.237850       115.3178 
 1295   0.0000       4.239037       115.3501 
 1296   0.0000       4.241904       115.4281 
 1297   0.0000       4.247661       115.5847 
 1298   0.0000       4.248885       115.6180 
 1299   0.0000       4.252913       115.7276 
 1300   0.0000       4.255527       115.7988 
 1301   0.0000       4.258453       115.8784 
 1302   0.0000       4.264469       116.0421 
 1303   0.0000       4.266160       116.0881 
 1304   0.0000       4.270096       116.1952 
 1305   0.0000       4.273344       116.2836 
 1306   0.0000       4.276525       116.3702 
 1307   0.0000       4.279515       116.4515 
 1308   0.0000       4.281018       116.4924 
 1309   0.0000       4.286097       116.6306 
 1310   0.0000       4.288900       116.7069 
 1311   0.0000       4.292688       116.8100 
 1312   0.0000       4.296713       116.9195 
 1313   0.0000       4.305908       117.1697 
 1314   0.0000       4.310721       117.3007 
 1315   0.0000       4.317631       117.4887 
 1316   0.0000       4.323389       117.6454 
 1317   0.0000       4.333974       117.9334 
 1318   0.0000       4.350695       118.3884 
 1319   0.0000       4.355803       118.5274 
 1320   0.0000       4.357060       118.5616 
 1321   0.0000       4.362114       118.6992 
 1322   0.0000       4.368327       118.8682 
 1323   0.0000       4.373443       119.0074 
 1324   0.0000       4.377510       119.1181 
 1325   0.0000       4.384381       119.3051 
 1326   0.0000       4.385289       119.3298 
 1327   0.0000       4.390188       119.4631 
 1328   0.0000       4.397516       119.6625 
 1329   0.0000       4.401455       119.7697 
 1330   0.0000       4.411311       120.0379 
 1331   0.0000       4.417549       120.2076 
 1332   0.0000       4.424016       120.3836 
 1333   0.0000       4.434571       120.6708 
 1334   0.0000       4.451139       121.1217 
 1335   0.0000       4.452963       121.1713 
 1336   0.0000       4.458017       121.3088 
 1337   0.0000       4.461486       121.4032 
 1338   0.0000       4.467782       121.5745 
 1339   0.0000       4.474401       121.7546 
 1340   0.0000       4.476677       121.8166 
 1341   0.0000       4.492613       122.2502 
 1342   0.0000       4.496544       122.3572 
 1343   0.0000       4.500490       122.4646 
 1344   0.0000       4.506813       122.6366 
 1345   0.0000       4.520405       123.0065 
 1346   0.0000       4.527688       123.2047 
 1347   0.0000       4.533388       123.3598 
 1348   0.0000       4.541390       123.5775 
 1349   0.0000       4.568151       124.3057 
 1350   0.0000       4.577218       124.5524 
 1351   0.0000       4.581606       124.6719 
 1352   0.0000       4.597420       125.1022 
 1353   0.0000       4.605524       125.3227 
 1354   0.0000       4.615293       125.5885 
 1355   0.0000       4.622268       125.7783 
 1356   0.0000       4.634440       126.1095 
 1357   0.0000       4.639602       126.2500 
 1358   0.0000       4.645394       126.4076 
 1359   0.0000       4.653599       126.6309 
 1360   0.0000       4.666611       126.9849 
 1361   0.0000       4.667464       127.0081 
 1362   0.0000       4.675179       127.2181 
 1363   0.0000       4.679953       127.3480 
 1364   0.0000       4.682547       127.4186 
 1365   0.0000       4.695237       127.7639 
 1366   0.0000       4.701847       127.9438 
 1367   0.0000       4.715445       128.3138 
 1368   0.0000       4.720573       128.4533 
 1369   0.0000       4.725177       128.5786 
 1370   0.0000       4.752093       129.3110 
 1371   0.0000       4.759754       129.5195 
 1372   0.0000       4.761228       129.5596 
 1373   0.0000       4.768534       129.7584 
 1374   0.0000       4.778139       130.0198 
 1375   0.0000       4.781033       130.0985 
 1376   0.0000       4.783744       130.1723 
 1377   0.0000       4.792123       130.4003 
 1378   0.0000       4.799901       130.6119 
 1379   0.0000       4.818627       131.1215 
 1380   0.0000       4.828752       131.3970 
 1381   0.0000       4.849492       131.9614 
 1382   0.0000       4.859070       132.2220 
 1383   0.0000       4.884141       132.9042 
 1384   0.0000       4.892604       133.1345 
 1385   0.0000       4.903075       133.4195 
 1386   0.0000       4.905905       133.4965 
 1387   0.0000       4.912235       133.6687 
 1388   0.0000       4.918062       133.8273 
 1389   0.0000       4.924006       133.9890 
 1390   0.0000       4.934150       134.2650 
 1391   0.0000       4.940088       134.4266 
 1392   0.0000       4.947494       134.6282 
 1393   0.0000       4.958714       134.9335 
 1394   0.0000       4.965209       135.1102 
 1395   0.0000       4.983186       135.5994 
 1396   0.0000       4.990680       135.8033 
 1397   0.0000       4.995370       135.9309 
 1398   0.0000       5.000499       136.0705 
 1399   0.0000       5.016930       136.5176 
 1400   0.0000       5.026377       136.7747 
 1401   0.0000       5.043561       137.2423 
 1402   0.0000       5.053927       137.5244 
 1403   0.0000       5.067276       137.8876 
 1404   0.0000       5.091455       138.5455 
 1405   0.0000       5.097056       138.6980 
 1406   0.0000       5.103290       138.8676 
 1407   0.0000       5.117142       139.2445 
 1408   0.0000       5.138778       139.8333 
 1409   0.0000       5.158714       140.3757 
 1410   0.0000       5.165129       140.5503 
 1411   0.0000       5.177858       140.8967 
 1412   0.0000       5.178758       140.9212 
 1413   0.0000       5.192853       141.3047 
 1414   0.0000       5.217125       141.9652 
 1415   0.0000       5.220228       142.0496 
 1416   0.0000       5.223144       142.1290 
 1417   0.0000       5.229115       142.2915 
 1418   0.0000       5.240911       142.6124 
 1419   0.0000       5.249056       142.8341 
 1420   0.0000       5.251665       142.9051 
 1421   0.0000       5.255523       143.0101 
 1422   0.0000       5.261553       143.1741 
 1423   0.0000       5.272483       143.4716 
 1424   0.0000       5.277164       143.5989 
 1425   0.0000       5.289350       143.9305 
 1426   0.0000       5.304157       144.3334 
 1427   0.0000       5.328934       145.0077 
 1428   0.0000       5.340600       145.3251 
 1429   0.0000       5.356884       145.7682 
 1430   0.0000       5.361475       145.8931 
 1431   0.0000       5.365859       146.0125 
 1432   0.0000       5.378586       146.3588 
 1433   0.0000       5.392742       146.7440 
 1434   0.0000       5.401119       146.9719 
 1435   0.0000       5.408687       147.1779 
 1436   0.0000       5.425297       147.6298 
 1437   0.0000       5.458119       148.5230 
 1438   0.0000       5.468540       148.8066 
 1439   0.0000       5.472328       148.9096 
 1440   0.0000       5.480736       149.1384 
 1441   0.0000       5.493920       149.4972 
 1442   0.0000       5.503040       149.7453 
 1443   0.0000       5.510235       149.9411 
 1444   0.0000       5.533344       150.5699 
 1445   0.0000       5.551345       151.0598 
 1446   0.0000       5.551921       151.0755 
 1447   0.0000       5.571149       151.5987 
 1448   0.0000       5.587194       152.0353 
 1449   0.0000       5.609306       152.6370 
 1450   0.0000       5.628439       153.1576 
 1451   0.0000       5.639840       153.4678 
 1452   0.0000       5.648221       153.6959 
 1453   0.0000       5.650687       153.7630 
 1454   0.0000       5.689151       154.8097 
 1455   0.0000       5.703311       155.1950 
 1456   0.0000       5.713646       155.4762 
 1457   0.0000       5.728015       155.8672 
 1458   0.0000       5.756301       156.6369 
 1459   0.0000       5.775127       157.1492 
 1460   0.0000       5.790869       157.5775 
 1461   0.0000       5.908272       160.7723 
 1462   0.0000       5.916575       160.9982 
 1463   0.0000       5.924735       161.2202 
 1464   0.0000       5.980742       162.7443 
 1465   0.0000       5.989141       162.9728 
 1466   0.0000       6.019157       163.7896 
 1467   0.0000       6.050324       164.6377 
 1468   0.0000       6.065464       165.0497 
 1469   0.0000       6.160204       167.6277 
 1470   0.0000       6.183042       168.2491 
 1471   0.0000       6.190860       168.4619 
 1472   0.0000       6.267783       170.5551 
 1473   0.0000       6.358292       173.0179 
 1474   0.0000       6.377709       173.5463 
 1475   0.0000       6.408906       174.3952 
 1476   0.0000       6.449578       175.5019 
 1477   0.0000       6.469054       176.0319 
 1478   0.0000       6.493609       176.7001 
 1479   0.0000       6.497969       176.8187 
 1480   0.0000       6.545021       178.0991 
 1481   0.0000       6.591483       179.3634 
 1482   0.0000       6.625274       180.2829 
 1483   0.0000       6.778161       184.4431 
 1484   0.0000       6.802308       185.1002 
 1485   0.0000       6.816424       185.4843 
 1486   0.0000       6.836802       186.0388 
 1487   0.0000       6.854996       186.5339 
 1488   0.0000       6.911878       188.0818 
 1489   0.0000       6.979972       189.9347 
 1490   0.0000       7.008587       190.7133 
 1491   0.0000       7.055260       191.9834 
 1492   0.0000       7.099982       193.2003 
 1493   0.0000       7.162381       194.8983 
 1494   0.0000       7.190069       195.6517 
 1495   0.0000       7.214930       196.3282 
 1496   0.0000       7.294883       198.5039 
 1497   0.0000       7.430129       202.1841 
 1498   0.0000       7.518857       204.5985 
 1499   0.0000       7.559424       205.7024 
 1500   0.0000      22.212043       604.4204 
 1501   0.0000      22.266583       605.9045 
 1502   0.0000      22.399432       609.5195 
 1503   0.0000      22.444709       610.7516 
 1504   0.0000      22.500080       612.2583 
 1505   0.0000      22.546452       613.5202 
 1506   0.0000      22.555897       613.7772 
 1507   0.0000      22.575293       614.3050 
 1508   0.0000      22.580565       614.4484 
 1509   0.0000      22.631959       615.8469 
 1510   0.0000      22.678728       617.1196 
 1511   0.0000      22.691416       617.4648 
 1512   0.0000      22.712786       618.0463 
 1513   0.0000      22.723904       618.3489 
 1514   0.0000      22.729030       618.4884 
 1515   0.0000      22.748154       619.0087 
 1516   0.0000      22.761668       619.3765 
 1517   0.0000      22.830454       621.2482 
 1518   0.0000      22.841959       621.5613 
 1519   0.0000      22.883266       622.6853 
 1520   0.0000      22.895393       623.0153 
 1521   0.0000      22.921358       623.7219 
 1522   0.0000      22.939137       624.2057 
 1523   0.0000      22.941512       624.2703 
 1524   0.0000      22.945570       624.3807 
 1525   0.0000      22.965885       624.9335 
 1526   0.0000      23.031490       626.7187 
 1527   0.0000      23.064202       627.6088 
 1528   0.0000      23.129709       629.3914 
 1529   0.0000      23.290933       633.7785 
 1530   0.0000      23.313157       634.3833 
 1531   0.0000      23.353528       635.4818 
 1532   0.0000      23.371786       635.9786 
 1533   0.0000      23.504552       639.5914 
 1534   0.0000      23.618408       642.6896 
 1535   0.0000      23.655250       643.6921 
 1536   0.0000      32.967291       897.0856 
 1537   0.0000      32.971284       897.1943 
 1538   0.0000      44.126394      1200.7402 
 1539   0.0000      44.193124      1202.5560 
 1540   0.0000      44.385139      1207.7810 
 1541   0.0000      44.598597      1213.5895 

                    ********************************
                    * MULLIKEN POPULATION ANALYSIS *
                    ********************************

-----------------------
MULLIKEN ATOMIC CHARGES
-----------------------
   0 O :   -0.235194
   1 O :   -0.430366
   2 N :   -0.241413
   3 N :   -0.337642
   4 C :    0.142133
   5 C :    0.144393
   6 H :    0.186034
   7 C :    0.227484
   8 C :   -0.303938
   9 H :    0.138913
  10 C :   -0.160321
  11 H :    0.154681
  12 C :   -0.162917
  13 H :    0.156633
  14 C :   -0.150575
  15 H :    0.155519
  16 C :   -0.264434
  17 H :    0.149298
  18 C :    0.175601
  19 C :   -0.403382
  20 H :    0.135455
  21 H :    0.136348
  22 H :    0.135924
  23 C :   -0.447707
  24 H :    0.151739
  25 H :    0.148927
  26 H :    0.139195
  27 C :   -0.441999
  28 H :    0.137230
  29 H :    0.148147
  30 H :    0.146405
  31 C :    0.198802
  32 C :    0.005082
  33 C :   -0.162906
  34 H :    0.156038
  35 C :   -0.231939
  36 H :    0.150264
  37 C :   -0.151826
  38 H :    0.152692
  39 C :   -0.336197
  40 H :    0.141745
  41 C :    0.048967
  42 C :   -0.424695
  43 H :    0.144411
  44 H :    0.145908
  45 H :    0.146413
  46 C :   -0.435075
  47 H :    0.147625
  48 H :    0.144293
  49 H :    0.140857
  50 C :   -0.458960
  51 H :    0.148453
  52 H :    0.150799
  53 H :    0.147224
  54 C :    0.409082
  55 C :    0.124686
  56 C :   -0.234548
  57 H :    0.159866
  58 C :   -0.146443
  59 H :    0.160899
  60 C :   -0.120578
  61 H :    0.160881
  62 C :   -0.135113
  63 H :    0.157688
  64 C :   -0.221166
  65 H :    0.173861
  66 H :    0.251069
  67 O :   -0.489490
  68 C :    0.392357
  69 C :    0.150942
  70 C :   -0.237272
  71 H :    0.164682
  72 C :   -0.150633
  73 H :    0.159589
  74 C :   -0.122795
  75 H :    0.162009
  76 C :   -0.158223
  77 H :    0.158374
  78 C :   -0.189857
  79 H :    0.153724
  80 O :   -0.389456
  81 H :    0.357715
Sum of atomic charges:   -0.0000000

--------------------------------
MULLIKEN REDUCED ORBITAL CHARGES
--------------------------------
  0 O s       :     3.751622  s :     3.751622
      pz      :     1.424639  p :     4.440128
      px      :     1.621970
      py      :     1.393519
      dz2     :     0.012093  d :     0.041250
      dxz     :     0.007339
      dyz     :     0.008171
      dx2y2   :     0.007249
      dxy     :     0.006398
      f0      :     0.000351  f :     0.002193
      f+1     :     0.000365
      f-1     :     0.000347
      f+2     :     0.000220
      f-2     :     0.000263
      f+3     :     0.000355
      f-3     :     0.000291
  1 O s       :     3.837720  s :     3.837720
      pz      :     1.489202  p :     4.560878
      px      :     1.515925
      py      :     1.555752
      dz2     :     0.007852  d :     0.029887
      dxz     :     0.006656
      dyz     :     0.008369
      dx2y2   :     0.003290
      dxy     :     0.003721
      f0      :     0.000389  f :     0.001881
      f+1     :     0.000200
      f-1     :     0.000468
      f+2     :     0.000317
      f-2     :     0.000388
      f+3     :     0.000065
      f-3     :     0.000053
  2 N s       :     3.583338  s :     3.583338
      pz      :     1.124101  p :     3.593164
      px      :     1.038084
      py      :     1.430979
      dz2     :     0.009090  d :     0.061009
      dxz     :     0.013650
      dyz     :     0.006817
      dx2y2   :     0.014272
      dxy     :     0.017180
      f0      :     0.000315  f :     0.003902
      f+1     :     0.000815
      f-1     :     0.000181
      f+2     :     0.000517
      f-2     :     0.000498
      f+3     :     0.000693
      f-3     :     0.000883
  3 N s       :     3.445714  s :     3.445714
      pz      :     1.130811  p :     3.822596
      px      :     1.193245
      py      :     1.498540
      dz2     :     0.012871  d :     0.066002
      dxz     :     0.019674
      dyz     :     0.011764
      dx2y2   :     0.012489
      dxy     :     0.009205
      f0      :     0.000655  f :     0.003330
      f+1     :     0.000502
      f-1     :     0.000384
      f+2     :     0.000386
      f-2     :     0.000425
      f+3     :     0.000513
      f-3     :     0.000464
  4 C s       :     3.168303  s :     3.168303
      pz      :     0.869154  p :     2.454775
      px      :     0.876080
      py      :     0.709540
      dz2     :     0.016563  d :     0.215383
      dxz     :     0.033871
      dyz     :     0.031341
      dx2y2   :     0.054323
      dxy     :     0.079285
      f0      :     0.001768  f :     0.019407
      f+1     :     0.002420
      f-1     :     0.001201
      f+2     :     0.002140
      f-2     :     0.002322
      f+3     :     0.003332
      f-3     :     0.006224
  5 C s       :     3.008398  s :     3.008398
      pz      :     0.842245  p :     2.678121
      px      :     0.924126
      py      :     0.911751
      dz2     :     0.028664  d :     0.158781
      dxz     :     0.038513
      dyz     :     0.043044
      dx2y2   :     0.022010
      dxy     :     0.026551
      f0      :     0.001991  f :     0.010307
      f+1     :     0.001563
      f-1     :     0.002238
      f+2     :     0.000823
      f-2     :     0.001346
      f+3     :     0.001009
      f-3     :     0.001335
  6 H s       :     0.789989  s :     0.789989
      pz      :     0.007437  p :     0.023976
      px      :     0.011012
      py      :     0.005527
  7 C s       :     3.222153  s :     3.222153
      pz      :     0.775938  p :     2.398756
      px      :     0.883895
      py      :     0.738924
      dz2     :     0.033740  d :     0.141639
      dxz     :     0.027857
      dyz     :     0.037889
      dx2y2   :     0.021149
      dxy     :     0.021003
      f0      :     0.001150  f :     0.009968
      f+1     :     0.001841
      f-1     :     0.002516
      f+2     :     0.001179
      f-2     :     0.000947
      f+3     :     0.001017
      f-3     :     0.001319
  8 C s       :     3.288969  s :     3.288969
      pz      :     0.995792  p :     2.910558
      px      :     0.923184
      py      :     0.991582
      dz2     :     0.027497  d :     0.097120
      dxz     :     0.009790
      dyz     :     0.019834
      dx2y2   :     0.022250
      dxy     :     0.017749
      f0      :     0.000770  f :     0.007290
      f+1     :     0.000662
      f-1     :     0.001538
      f+2     :     0.001069
      f-2     :     0.000863
      f+3     :     0.000869
      f-3     :     0.001518
  9 H s       :     0.838088  s :     0.838088
      pz      :     0.014190  p :     0.022999
      px      :     0.004577
      py      :     0.004232
 10 C s       :     3.190811  s :     3.190811
      pz      :     0.935301  p :     2.867911
      px      :     0.971289
      py      :     0.961321
      dz2     :     0.021130  d :     0.094399
      dxz     :     0.020820
      dyz     :     0.030943
      dx2y2   :     0.009590
      dxy     :     0.011917
      f0      :     0.000951  f :     0.007200
      f+1     :     0.001327
      f-1     :     0.001860
      f+2     :     0.000495
      f-2     :     0.000862
      f+3     :     0.000656
      f-3     :     0.001049
 11 H s       :     0.823318  s :     0.823318
      pz      :     0.006740  p :     0.022001
      px      :     0.006890
      py      :     0.008371
 12 C s       :     3.189773  s :     3.189773
      pz      :     0.937515  p :     2.872263
      px      :     0.961953
      py      :     0.972794
      dz2     :     0.023647  d :     0.093720
      dxz     :     0.022458
      dyz     :     0.027646
      dx2y2   :     0.011415
      dxy     :     0.008554
      f0      :     0.000999  f :     0.007161
      f+1     :     0.001503
      f-1     :     0.001647
      f+2     :     0.000792
      f-2     :     0.000677
      f+3     :     0.000698
      f-3     :     0.000845
 13 H s       :     0.821341  s :     0.821341
      pz      :     0.005558  p :     0.022026
      px      :     0.005775
      py      :     0.010693
 14 C s       :     3.182770  s :     3.182770
      pz      :     0.980217  p :     2.865660
      px      :     0.954588
      py      :     0.930856
      dz2     :     0.027385  d :     0.094927
      dxz     :     0.010165
      dyz     :     0.019397
      dx2y2   :     0.020536
      dxy     :     0.017445
      f0      :     0.000758  f :     0.007217
      f+1     :     0.000698
      f-1     :     0.001525
      f+2     :     0.001085
      f-2     :     0.000874
      f+3     :     0.000813
      f-3     :     0.001463
 15 H s       :     0.822510  s :     0.822510
      pz      :     0.013391  p :     0.021971
      px      :     0.004515
      py      :     0.004065
 16 C s       :     3.259218  s :     3.259218
      pz      :     0.951879  p :     2.901521
      px      :     0.966026
      py      :     0.983615
      dz2     :     0.020818  d :     0.096400
      dxz     :     0.020632
      dyz     :     0.031307
      dx2y2   :     0.010289
      dxy     :     0.013354
      f0      :     0.000965  f :     0.007296
      f+1     :     0.001306
      f-1     :     0.001835
      f+2     :     0.000538
      f-2     :     0.000932
      f+3     :     0.000661
      f-3     :     0.001059
 17 H s       :     0.828461  s :     0.828461
      pz      :     0.006684  p :     0.022241
      px      :     0.006954
      py      :     0.008604
 18 C s       :     3.053607  s :     3.053607
      pz      :     0.899708  p :     2.547544
      px      :     0.836786
      py      :     0.811050
      dz2     :     0.041890  d :     0.210267
      dxz     :     0.037826
      dyz     :     0.043095
      dx2y2   :     0.039699
      dxy     :     0.047757
      f0      :     0.002060  f :     0.012981
      f+1     :     0.001308
      f-1     :     0.001637
      f+2     :     0.001278
      f-2     :     0.002413
      f+3     :     0.002368
      f-3     :     0.001917
 19 C s       :     3.265712  s :     3.265712
      pz      :     1.072491  p :     3.077849
      px      :     0.955988
      py      :     1.049370
      dz2     :     0.006300  d :     0.056291
      dxz     :     0.011398
      dyz     :     0.015545
      dx2y2   :     0.008969
      dxy     :     0.014079
      f0      :     0.000230  f :     0.003531
      f+1     :     0.000290
      f-1     :     0.000745
      f+2     :     0.000258
      f-2     :     0.000699
      f+3     :     0.000747
      f-3     :     0.000563
 20 H s       :     0.843506  s :     0.843506
      pz      :     0.008954  p :     0.021039
      px      :     0.004228
      py      :     0.007856
 21 H s       :     0.842569  s :     0.842569
      pz      :     0.004928  p :     0.021082
      px      :     0.008597
      py      :     0.007558
 22 H s       :     0.843085  s :     0.843085
      pz      :     0.009092  p :     0.020991
      px      :     0.005291
      py      :     0.006608
 23 C s       :     3.277775  s :     3.277775
      pz      :     0.986036  p :     3.109824
      px      :     1.078192
      py      :     1.045596
      dz2     :     0.015356  d :     0.056654
      dxz     :     0.007789
      dyz     :     0.014278
      dx2y2   :     0.005081
      dxy     :     0.014149
      f0      :     0.000558  f :     0.003455
      f+1     :     0.000308
      f-1     :     0.000938
      f+2     :     0.000451
      f-2     :     0.000597
      f+3     :     0.000178
      f-3     :     0.000426
 24 H s       :     0.826656  s :     0.826656
      pz      :     0.004513  p :     0.021605
      px      :     0.011027
      py      :     0.006066
 25 H s       :     0.829788  s :     0.829788
      pz      :     0.005030  p :     0.021285
      px      :     0.007684
      py      :     0.008570
 26 H s       :     0.839636  s :     0.839636
      pz      :     0.009451  p :     0.021169
      px      :     0.004479
      py      :     0.007239
 27 C s       :     3.269999  s :     3.269999
      pz      :     0.992621  p :     3.112345
      px      :     1.092292
      py      :     1.027432
      dz2     :     0.016887  d :     0.056258
      dxz     :     0.006949
      dyz     :     0.010675
      dx2y2   :     0.004043
      dxy     :     0.017704
      f0      :     0.000417  f :     0.003397
      f+1     :     0.000211
      f-1     :     0.001088
      f+2     :     0.000286
      f-2     :     0.000678
      f+3     :     0.000150
      f-3     :     0.000568
 28 H s       :     0.841587  s :     0.841587
      pz      :     0.010411  p :     0.021183
      px      :     0.004654
      py      :     0.006118
 29 H s       :     0.830383  s :     0.830383
      pz      :     0.004576  p :     0.021470
      px      :     0.009755
      py      :     0.007139
 30 H s       :     0.831736  s :     0.831736
      pz      :     0.004646  p :     0.021859
      px      :     0.009426
      py      :     0.007787
 31 C s       :     3.009898  s :     3.009898
      pz      :     0.891749  p :     2.620674
      px      :     0.883503
      py      :     0.845423
      dz2     :     0.034464  d :     0.157634
      dxz     :     0.037578
      dyz     :     0.028550
      dx2y2   :     0.039373
      dxy     :     0.017668
      f0      :     0.002225  f :     0.012991
      f+1     :     0.002117
      f-1     :     0.001641
      f+2     :     0.001128
      f-2     :     0.002196
      f+3     :     0.001957
      f-3     :     0.001727
 32 C s       :     3.348993  s :     3.348993
      pz      :     0.862225  p :     2.508357
      px      :     0.808456
      py      :     0.837677
      dz2     :     0.030328  d :     0.128200
      dxz     :     0.031788
      dyz     :     0.028015
      dx2y2   :     0.022737
      dxy     :     0.015333
      f0      :     0.002005  f :     0.009368
      f+1     :     0.001608
      f-1     :     0.001153
      f+2     :     0.000906
      f-2     :     0.001621
      f+3     :     0.001231
      f-3     :     0.000844
 33 C s       :     3.186729  s :     3.186729
      pz      :     0.996640  p :     2.870815
      px      :     0.938531
      py      :     0.935644
      dz2     :     0.023467  d :     0.097888
      dxz     :     0.018101
      dyz     :     0.017822
      dx2y2   :     0.024251
      dxy     :     0.014247
      f0      :     0.001190  f :     0.007474
      f+1     :     0.000888
      f-1     :     0.000877
      f+2     :     0.000730
      f-2     :     0.001425
      f+3     :     0.001415
      f-3     :     0.000950
 34 H s       :     0.820141  s :     0.820141
      pz      :     0.013453  p :     0.023822
      px      :     0.004606
      py      :     0.005763
 35 C s       :     3.226760  s :     3.226760
      pz      :     0.934785  p :     2.903685
      px      :     0.979754
      py      :     0.989145
      dz2     :     0.031441  d :     0.094259
      dxz     :     0.022166
      dyz     :     0.020786
      dx2y2   :     0.006905
      dxy     :     0.012962
      f0      :     0.001565  f :     0.007235
      f+1     :     0.001414
      f-1     :     0.000917
      f+2     :     0.000920
      f-2     :     0.001130
      f+3     :     0.000645
      f-3     :     0.000644
 36 H s       :     0.827687  s :     0.827687
      pz      :     0.004050  p :     0.022049
      px      :     0.009525
      py      :     0.008474
 37 C s       :     3.186180  s :     3.186180
      pz      :     0.951869  p :     2.863724
      px      :     0.948908
      py      :     0.962947
      dz2     :     0.016903  d :     0.094623
      dxz     :     0.030326
      dyz     :     0.020944
      dx2y2   :     0.018652
      dxy     :     0.007797
      f0      :     0.001327  f :     0.007299
      f+1     :     0.001382
      f-1     :     0.000931
      f+2     :     0.000421
      f-2     :     0.001249
      f+3     :     0.001202
      f-3     :     0.000785
 38 H s       :     0.825296  s :     0.825296
      pz      :     0.009254  p :     0.022012
      px      :     0.007768
      py      :     0.004990
 39 C s       :     3.362148  s :     3.362148
      pz      :     0.976122  p :     2.874401
      px      :     0.907117
      py      :     0.991162
      dz2     :     0.019896  d :     0.092120
      dxz     :     0.018090
      dyz     :     0.017970
      dx2y2   :     0.021324
      dxy     :     0.014840
      f0      :     0.001156  f :     0.007527
      f+1     :     0.000933
      f-1     :     0.000901
      f+2     :     0.000719
      f-2     :     0.001381
      f+3     :     0.001453
      f-3     :     0.000984
 40 H s       :     0.834721  s :     0.834721
      pz      :     0.012968  p :     0.023534
      px      :     0.004507
      py      :     0.006059
 41 C s       :     3.008055  s :     3.008055
      pz      :     0.927850  p :     2.746718
      px      :     0.897736
      py      :     0.921131
      dz2     :     0.036373  d :     0.186165
      dxz     :     0.039591
      dyz     :     0.035877
      dx2y2   :     0.038921
      dxy     :     0.035402
      f0      :     0.001842  f :     0.010095
      f+1     :     0.001342
      f-1     :     0.001083
      f+2     :     0.001931
      f-2     :     0.000890
      f+3     :     0.001787
      f-3     :     0.001221
 42 C s       :     3.272091  s :     3.272091
      pz      :     1.077699  p :     3.090269
      px      :     0.949747
      py      :     1.062823
      dz2     :     0.006266  d :     0.059002
      dxz     :     0.022337
      dyz     :     0.004376
      dx2y2   :     0.015979
      dxy     :     0.010044
      f0      :     0.000324  f :     0.003333
      f+1     :     0.000723
      f-1     :     0.000233
      f+2     :     0.000420
      f-2     :     0.000193
      f+3     :     0.000618
      f-3     :     0.000822
 43 H s       :     0.834272  s :     0.834272
      pz      :     0.004708  p :     0.021318
      px      :     0.004338
      py      :     0.012272
 44 H s       :     0.832680  s :     0.832680
      pz      :     0.009995  p :     0.021412
      px      :     0.006738
      py      :     0.004679
 45 H s       :     0.831114  s :     0.831114
      pz      :     0.008968  p :     0.022473
      px      :     0.007492
      py      :     0.006013
 46 C s       :     3.272140  s :     3.272140
      pz      :     1.087277  p :     3.100865
      px      :     1.080811
      py      :     0.932778
      dz2     :     0.008161  d :     0.058718
      dxz     :     0.007036
      dyz     :     0.016811
      dx2y2   :     0.009119
      dxy     :     0.017592
      f0      :     0.000312  f :     0.003352
      f+1     :     0.000587
      f-1     :     0.000404
      f+2     :     0.000556
      f-2     :     0.000070
      f+3     :     0.000799
      f-3     :     0.000624
 47 H s       :     0.829840  s :     0.829840
      pz      :     0.008972  p :     0.022535
      px      :     0.006366
      py      :     0.007197
 48 H s       :     0.834334  s :     0.834334
      pz      :     0.010397  p :     0.021373
      px      :     0.006086
      py      :     0.004891
 49 H s       :     0.837881  s :     0.837881
      pz      :     0.004535  p :     0.021262
      px      :     0.011270
      py      :     0.005457
 50 C s       :     3.296292  s :     3.296292
      pz      :     0.965789  p :     3.096879
      px      :     1.074276
      py      :     1.056814
      dz2     :     0.015721  d :     0.062180
      dxz     :     0.015403
      dyz     :     0.008511
      dx2y2   :     0.018423
      dxy     :     0.004120
      f0      :     0.000702  f :     0.003610
      f+1     :     0.000751
      f-1     :     0.000669
      f+2     :     0.000514
      f-2     :     0.000272
      f+3     :     0.000150
      f-3     :     0.000553
 51 H s       :     0.830525  s :     0.830525
      pz      :     0.004806  p :     0.021021
      px      :     0.011435
      py      :     0.004781
 52 H s       :     0.827810  s :     0.827810
      pz      :     0.009182  p :     0.021391
      px      :     0.007017
      py      :     0.005193
 53 H s       :     0.831645  s :     0.831645
      pz      :     0.004402  p :     0.021131
      px      :     0.004374
      py      :     0.012354
 54 C s       :     3.086402  s :     3.086402
      pz      :     0.692703  p :     2.211429
      px      :     0.725683
      py      :     0.793043
      dz2     :     0.081779  d :     0.267837
      dxz     :     0.060926
      dyz     :     0.054817
      dx2y2   :     0.036055
      dxy     :     0.034260
      f0      :     0.006645  f :     0.025250
      f+1     :     0.002854
      f-1     :     0.004664
      f+2     :     0.003707
      f-2     :     0.004530
      f+3     :     0.001179
      f-3     :     0.001671
 55 C s       :     3.227563  s :     3.227563
      pz      :     0.836307  p :     2.508524
      px      :     0.897320
      py      :     0.774897
      dz2     :     0.037990  d :     0.129234
      dxz     :     0.023127
      dyz     :     0.027928
      dx2y2   :     0.019346
      dxy     :     0.020843
      f0      :     0.001980  f :     0.009993
      f+1     :     0.000937
      f-1     :     0.001361
      f+2     :     0.001576
      f-2     :     0.001878
      f+3     :     0.001112
      f-3     :     0.001150
 56 C s       :     3.265785  s :     3.265785
      pz      :     0.959902  p :     2.864595
      px      :     0.935348
      py      :     0.969344
      dz2     :     0.016594  d :     0.096841
      dxz     :     0.011241
      dyz     :     0.034376
      dx2y2   :     0.019553
      dxy     :     0.015078
      f0      :     0.001330  f :     0.007327
      f+1     :     0.000643
      f-1     :     0.000881
      f+2     :     0.001277
      f-2     :     0.001125
      f+3     :     0.000660
      f-3     :     0.001410
 57 H s       :     0.817618  s :     0.817618
      pz      :     0.009864  p :     0.022516
      px      :     0.004242
      py      :     0.008409
 58 C s       :     3.187977  s :     3.187977
      pz      :     0.963887  p :     2.857874
      px      :     0.963314
      py      :     0.930674
      dz2     :     0.017863  d :     0.093364
      dxz     :     0.015534
      dyz     :     0.025192
      dx2y2   :     0.018180
      dxy     :     0.016595
      f0      :     0.001220  f :     0.007227
      f+1     :     0.000817
      f-1     :     0.000738
      f+2     :     0.000920
      f-2     :     0.001438
      f+3     :     0.000658
      f-3     :     0.001435
 59 H s       :     0.816965  s :     0.816965
      pz      :     0.010450  p :     0.022136
      px      :     0.007222
      py      :     0.004464
 60 C s       :     3.181465  s :     3.181465
      pz      :     0.924097  p :     2.836732
      px      :     0.928072
      py      :     0.984562
      dz2     :     0.031093  d :     0.095200
      dxz     :     0.018126
      dyz     :     0.019506
      dx2y2   :     0.012246
      dxy     :     0.014229
      f0      :     0.001517  f :     0.007181
      f+1     :     0.000834
      f-1     :     0.001072
      f+2     :     0.001172
      f-2     :     0.001373
      f+3     :     0.000775
      f-3     :     0.000439
 61 H s       :     0.817139  s :     0.817139
      pz      :     0.003745  p :     0.021980
      px      :     0.005979
      py      :     0.012256
 62 C s       :     3.184159  s :     3.184159
      pz      :     0.964980  p :     2.851449
      px      :     0.944142
      py      :     0.942327
      dz2     :     0.016927  d :     0.092267
      dxz     :     0.011510
      dyz     :     0.031194
      dx2y2   :     0.016878
      dxy     :     0.015759
      f0      :     0.001316  f :     0.007237
      f+1     :     0.000664
      f-1     :     0.000859
      f+2     :     0.001236
      f-2     :     0.001113
      f+3     :     0.000642
      f-3     :     0.001409
 63 H s       :     0.820133  s :     0.820133
      pz      :     0.009903  p :     0.022180
      px      :     0.004375
      py      :     0.007902
 64 C s       :     3.245122  s :     3.245122
      pz      :     0.949561  p :     2.867457
      px      :     0.980645
      py      :     0.937251
      dz2     :     0.018665  d :     0.101207
      dxz     :     0.016918
      dyz     :     0.027345
      dx2y2   :     0.018690
      dxy     :     0.019590
      f0      :     0.001212  f :     0.007380
      f+1     :     0.000817
      f-1     :     0.000795
      f+2     :     0.000935
      f-2     :     0.001445
      f+3     :     0.000714
      f-3     :     0.001461
 65 H s       :     0.803496  s :     0.803496
      pz      :     0.010726  p :     0.022643
      px      :     0.007103
      py      :     0.004814
 66 H s       :     0.708299  s :     0.708299
      pz      :     0.013843  p :     0.040632
      px      :     0.016533
      py      :     0.010256
 67 O s       :     3.847023  s :     3.847023
      pz      :     1.428565  p :     4.612046
      px      :     1.627454
      py      :     1.556027
      dz2     :     0.008379  d :     0.028604
      dxz     :     0.005768
      dyz     :     0.008116
      dx2y2   :     0.002993
      dxy     :     0.003347
      f0      :     0.000402  f :     0.001817
      f+1     :     0.000205
      f-1     :     0.000446
      f+2     :     0.000293
      f-2     :     0.000326
      f+3     :     0.000082
      f-3     :     0.000063
 68 C s       :     3.084707  s :     3.084707
      pz      :     0.711192  p :     2.230585
      px      :     0.745733
      py      :     0.773660
      dz2     :     0.078498  d :     0.266828
      dxz     :     0.056935
      dyz     :     0.048103
      dx2y2   :     0.044225
      dxy     :     0.039067
      f0      :     0.005469  f :     0.025523
      f+1     :     0.003608
      f-1     :     0.003141
      f+2     :     0.003974
      f-2     :     0.005523
      f+3     :     0.001536
      f-3     :     0.002272
 69 C s       :     3.199174  s :     3.199174
      pz      :     0.830692  p :     2.510152
      px      :     0.895023
      py      :     0.784437
      dz2     :     0.036209  d :     0.129650
      dxz     :     0.025588
      dyz     :     0.027967
      dx2y2   :     0.018997
      dxy     :     0.020889
      f0      :     0.001919  f :     0.010081
      f+1     :     0.001250
      f-1     :     0.001140
      f+2     :     0.001438
      f-2     :     0.002063
      f+3     :     0.001115
      f-3     :     0.001154
 70 C s       :     3.260471  s :     3.260471
      pz      :     0.966223  p :     2.869546
      px      :     0.953346
      py      :     0.949978
      dz2     :     0.017749  d :     0.099897
      dxz     :     0.020783
      dyz     :     0.025852
      dx2y2   :     0.019406
      dxy     :     0.016105
      f0      :     0.001398  f :     0.007358
      f+1     :     0.000900
      f-1     :     0.000669
      f+2     :     0.000757
      f-2     :     0.001604
      f+3     :     0.000560
      f-3     :     0.001470
 71 H s       :     0.812787  s :     0.812787
      pz      :     0.009503  p :     0.022530
      px      :     0.008002
      py      :     0.005026
 72 C s       :     3.184315  s :     3.184315
      pz      :     0.971443  p :     2.865445
      px      :     0.944862
      py      :     0.949139
      dz2     :     0.018371  d :     0.093609
      dxz     :     0.012170
      dyz     :     0.028011
      dx2y2   :     0.018910
      dxy     :     0.016148
      f0      :     0.001187  f :     0.007264
      f+1     :     0.000735
      f-1     :     0.000881
      f+2     :     0.001012
      f-2     :     0.001319
      f+3     :     0.000640
      f-3     :     0.001490
 73 H s       :     0.818253  s :     0.818253
      pz      :     0.010799  p :     0.022158
      px      :     0.004312
      py      :     0.007047
 74 C s       :     3.178630  s :     3.178630
      pz      :     0.922966  p :     2.842094
      px      :     0.939601
      py      :     0.979528
      dz2     :     0.031109  d :     0.094888
      dxz     :     0.019804
      dyz     :     0.018259
      dx2y2   :     0.011249
      dxy     :     0.014467
      f0      :     0.001515  f :     0.007183
      f+1     :     0.001064
      f-1     :     0.000860
      f+2     :     0.001155
      f-2     :     0.001363
      f+3     :     0.000807
      f-3     :     0.000419
 75 H s       :     0.815962  s :     0.815962
      pz      :     0.003832  p :     0.022030
      px      :     0.006615
      py      :     0.011583
 76 C s       :     3.192265  s :     3.192265
      pz      :     0.955103  p :     2.864876
      px      :     0.976372
      py      :     0.933401
      dz2     :     0.017135  d :     0.093833
      dxz     :     0.018875
      dyz     :     0.025403
      dx2y2   :     0.017810
      dxy     :     0.014610
      f0      :     0.001360  f :     0.007250
      f+1     :     0.000903
      f-1     :     0.000646
      f+2     :     0.000742
      f-2     :     0.001581
      f+3     :     0.000550
      f-3     :     0.001468
 77 H s       :     0.819462  s :     0.819462
      pz      :     0.009585  p :     0.022164
      px      :     0.007754
      py      :     0.004826
 78 C s       :     3.227059  s :     3.227059
      pz      :     0.964583  p :     2.857725
      px      :     0.927202
      py      :     0.965941
      dz2     :     0.018208  d :     0.097710
      dxz     :     0.012113
      dyz     :     0.030682
      dx2y2   :     0.021726
      dxy     :     0.014981
      f0      :     0.001149  f :     0.007362
      f+1     :     0.000726
      f-1     :     0.000918
      f+2     :     0.001059
      f-2     :     0.001295
      f+3     :     0.000694
      f-3     :     0.001521
 79 H s       :     0.823488  s :     0.823488
      pz      :     0.010956  p :     0.022789
      px      :     0.004205
      py      :     0.007628
 80 O s       :     3.772112  s :     3.772112
      pz      :     1.556387  p :     4.584689
      px      :     1.496400
      py      :     1.531902
      dz2     :     0.008543  d :     0.030935
      dxz     :     0.008017
      dyz     :     0.005178
      dx2y2   :     0.004150
      dxy     :     0.005047
      f0      :     0.000194  f :     0.001720
      f+1     :     0.000360
      f-1     :     0.000141
      f+2     :     0.000238
      f-2     :     0.000297
      f+3     :     0.000380
      f-3     :     0.000112
 81 H s       :     0.586693  s :     0.586693
      pz      :     0.009454  p :     0.055592
      px      :     0.016576
      py      :     0.029562


                     *******************************
                     * LOEWDIN POPULATION ANALYSIS *
                     *******************************

----------------------
LOEWDIN ATOMIC CHARGES
----------------------
   0 O :    0.346837
   1 O :    0.083737
   2 N :    0.200997
   3 N :    0.134094
   4 C :   -0.299864
   5 C :   -0.223284
   6 H :    0.174615
   7 C :   -0.132823
   8 C :   -0.113124
   9 H :    0.157884
  10 C :   -0.148074
  11 H :    0.155368
  12 C :   -0.150499
  13 H :    0.154168
  14 C :   -0.148591
  15 H :    0.155577
  16 C :   -0.113811
  17 H :    0.159138
  18 C :   -0.398980
  19 C :   -0.275053
  20 H :    0.125993
  21 H :    0.129624
  22 H :    0.127839
  23 C :   -0.263446
  24 H :    0.127242
  25 H :    0.135094
  26 H :    0.130023
  27 C :   -0.263903
  28 H :    0.131419
  29 H :    0.134446
  30 H :    0.128369
  31 C :   -0.187270
  32 C :   -0.075074
  33 C :   -0.120903
  34 H :    0.162949
  35 C :   -0.173124
  36 H :    0.152589
  37 C :   -0.157879
  38 H :    0.154457
  39 C :   -0.132487
  40 H :    0.161089
  41 C :   -0.314938
  42 C :   -0.262455
  43 H :    0.132214
  44 H :    0.134735
  45 H :    0.119439
  46 C :   -0.264926
  47 H :    0.120837
  48 H :    0.132806
  49 H :    0.130395
  50 C :   -0.270485
  51 H :    0.129748
  52 H :    0.132101
  53 H :    0.128936
  54 C :   -0.430246
  55 C :   -0.139717
  56 C :   -0.083110
  57 H :    0.163628
  58 C :   -0.134345
  59 H :    0.158822
  60 C :   -0.120525
  61 H :    0.159524
  62 C :   -0.132856
  63 H :    0.159052
  64 C :   -0.087762
  65 H :    0.163004
  66 H :    0.190818
  67 O :    0.035860
  68 C :   -0.489406
  69 C :   -0.139882
  70 C :   -0.094265
  71 H :    0.161100
  72 C :   -0.140185
  73 H :    0.157300
  74 C :   -0.127737
  75 H :    0.157768
  76 C :   -0.138144
  77 H :    0.157534
  78 C :   -0.087111
  79 H :    0.161044
  80 O :    0.135382
  81 H :    0.190688

-------------------------------
LOEWDIN REDUCED ORBITAL CHARGES
-------------------------------
  0 O s       :     3.216867  s :     3.216867
      pz      :     1.441452  p :     4.321261
      px      :     1.488243
      py      :     1.391565
      dz2     :     0.029530  d :     0.108258
      dxz     :     0.017306
      dyz     :     0.024395
      dx2y2   :     0.018323
      dxy     :     0.018705
      f0      :     0.001504  f :     0.006777
      f+1     :     0.001014
      f-1     :     0.001221
      f+2     :     0.000501
      f-2     :     0.000784
      f+3     :     0.000845
      f-3     :     0.000908
  1 O s       :     3.390807  s :     3.390807
      pz      :     1.529432  p :     4.453144
      px      :     1.403903
      py      :     1.519809
      dz2     :     0.019242  d :     0.066193
      dxz     :     0.009835
      dyz     :     0.024094
      dx2y2   :     0.007337
      dxy     :     0.005685
      f0      :     0.001269  f :     0.006119
      f+1     :     0.000458
      f-1     :     0.002039
      f+2     :     0.001131
      f-2     :     0.000853
      f+3     :     0.000172
      f-3     :     0.000197
  2 N s       :     3.022803  s :     3.022803
      pz      :     1.047861  p :     3.554801
      px      :     1.168491
      py      :     1.338449
      dz2     :     0.024104  d :     0.204418
      dxz     :     0.044839
      dyz     :     0.019051
      dx2y2   :     0.060010
      dxy     :     0.056414
      f0      :     0.001499  f :     0.016981
      f+1     :     0.002185
      f-1     :     0.000732
      f+2     :     0.002460
      f-2     :     0.002253
      f+3     :     0.003592
      f-3     :     0.004260
  3 N s       :     2.948446  s :     2.948446
      pz      :     1.127763  p :     3.680618
      px      :     1.179589
      py      :     1.373265
      dz2     :     0.046644  d :     0.222145
      dxz     :     0.071798
      dyz     :     0.035484
      dx2y2   :     0.036177
      dxy     :     0.032043
      f0      :     0.002812  f :     0.014697
      f+1     :     0.001987
      f-1     :     0.002250
      f+2     :     0.002226
      f-2     :     0.002004
      f+3     :     0.001811
      f-3     :     0.001607
  4 C s       :     2.734506  s :     2.734506
      pz      :     0.836323  p :     2.684307
      px      :     1.000164
      py      :     0.847819
      dz2     :     0.071278  d :     0.768006
      dxz     :     0.112300
      dyz     :     0.091428
      dx2y2   :     0.206976
      dxy     :     0.286024
      f0      :     0.008253  f :     0.113046
      f+1     :     0.009648
      f-1     :     0.008881
      f+2     :     0.013625
      f-2     :     0.013615
      f+3     :     0.021537
      f-3     :     0.037487
  5 C s       :     2.718328  s :     2.718328
      pz      :     0.899006  p :     2.874771
      px      :     0.990404
      py      :     0.985361
      dz2     :     0.116732  d :     0.563565
      dxz     :     0.129760
      dyz     :     0.128626
      dx2y2   :     0.075878
      dxy     :     0.112568
      f0      :     0.013121  f :     0.066620
      f+1     :     0.009218
      f-1     :     0.014515
      f+2     :     0.007224
      f-2     :     0.008381
      f+3     :     0.006368
      f-3     :     0.007793
  6 H s       :     0.763362  s :     0.763362
      pz      :     0.019198  p :     0.062023
      px      :     0.027903
      py      :     0.014921
  7 C s       :     2.703608  s :     2.703608
      pz      :     1.027053  p :     2.851449
      px      :     0.888145
      py      :     0.936251
      dz2     :     0.132372  d :     0.520126
      dxz     :     0.096781
      dyz     :     0.142242
      dx2y2   :     0.071449
      dxy     :     0.077282
      f0      :     0.007719  f :     0.057640
      f+1     :     0.010171
      f-1     :     0.015487
      f+2     :     0.006654
      f-2     :     0.006084
      f+3     :     0.005972
      f-3     :     0.005554
  8 C s       :     2.755507  s :     2.755507
      pz      :     0.990665  p :     2.925602
      px      :     0.920960
      py      :     1.013977
      dz2     :     0.116175  d :     0.388729
      dxz     :     0.037810
      dyz     :     0.085152
      dx2y2   :     0.075938
      dxy     :     0.073654
      f0      :     0.004109  f :     0.043286
      f+1     :     0.004169
      f-1     :     0.010666
      f+2     :     0.007531
      f-2     :     0.006560
      f+3     :     0.005875
      f-3     :     0.004377
  9 H s       :     0.779994  s :     0.779994
      pz      :     0.036654  p :     0.062122
      px      :     0.013153
      py      :     0.012315
 10 C s       :     2.764602  s :     2.764602
      pz      :     1.041273  p :     2.946907
      px      :     0.914643
      py      :     0.990991
      dz2     :     0.094034  d :     0.393208
      dxz     :     0.081001
      dyz     :     0.134139
      dx2y2   :     0.034872
      dxy     :     0.049163
      f0      :     0.007308  f :     0.043358
      f+1     :     0.007529
      f-1     :     0.012574
      f+2     :     0.003871
      f-2     :     0.004007
      f+3     :     0.004167
      f-3     :     0.003903
 11 H s       :     0.784429  s :     0.784429
      pz      :     0.018679  p :     0.060203
      px      :     0.018886
      py      :     0.022638
 12 C s       :     2.765728  s :     2.765728
      pz      :     1.050462  p :     2.950125
      px      :     0.923990
      py      :     0.975672
      dz2     :     0.106784  d :     0.391422
      dxz     :     0.086960
      dyz     :     0.118740
      dx2y2   :     0.040364
      dxy     :     0.038573
      f0      :     0.007328  f :     0.043224
      f+1     :     0.008614
      f-1     :     0.011397
      f+2     :     0.004432
      f-2     :     0.004643
      f+3     :     0.003886
      f-3     :     0.002925
 13 H s       :     0.785390  s :     0.785390
      pz      :     0.015699  p :     0.060441
      px      :     0.016120
      py      :     0.028623
 14 C s       :     2.765018  s :     2.765018
      pz      :     0.991002  p :     2.947741
      px      :     0.932900
      py      :     1.023839
      dz2     :     0.116060  d :     0.392519
      dxz     :     0.038335
      dyz     :     0.083945
      dx2y2   :     0.078541
      dxy     :     0.075637
      f0      :     0.003997  f :     0.043313
      f+1     :     0.004362
      f-1     :     0.010704
      f+2     :     0.007581
      f-2     :     0.006486
      f+3     :     0.005894
      f-3     :     0.004289
 15 H s       :     0.784350  s :     0.784350
      pz      :     0.035277  p :     0.060073
      px      :     0.012930
      py      :     0.011866
 16 C s       :     2.756544  s :     2.756544
      pz      :     1.020600  p :     2.925274
      px      :     0.914710
      py      :     0.989963
      dz2     :     0.093038  d :     0.388935
      dxz     :     0.079335
      dyz     :     0.129981
      dx2y2   :     0.034831
      dxy     :     0.051750
      f0      :     0.007355  f :     0.043058
      f+1     :     0.007425
      f-1     :     0.012199
      f+2     :     0.003885
      f-2     :     0.004047
      f+3     :     0.004202
      f-3     :     0.003945
 17 H s       :     0.780228  s :     0.780228
      pz      :     0.018246  p :     0.060634
      px      :     0.019249
      py      :     0.023138
 18 C s       :     2.703225  s :     2.703225
      pz      :     1.004281  p :     2.894653
      px      :     0.939396
      py      :     0.950976
      dz2     :     0.137512  d :     0.716070
      dxz     :     0.120044
      dyz     :     0.151927
      dx2y2   :     0.132728
      dxy     :     0.173859
      f0      :     0.013208  f :     0.085032
      f+1     :     0.010355
      f-1     :     0.009447
      f+2     :     0.009640
      f-2     :     0.013277
      f+3     :     0.016502
      f-3     :     0.012603
 19 C s       :     2.833628  s :     2.833628
      pz      :     1.067132  p :     3.156988
      px      :     1.030341
      py      :     1.059515
      dz2     :     0.029956  d :     0.260362
      dxz     :     0.047675
      dyz     :     0.071170
      dx2y2   :     0.039240
      dxy     :     0.072320
      f0      :     0.002310  f :     0.024075
      f+1     :     0.003856
      f-1     :     0.002926
      f+2     :     0.003096
      f-2     :     0.002943
      f+3     :     0.005161
      f-3     :     0.003782
 20 H s       :     0.811945  s :     0.811945
      pz      :     0.026494  p :     0.062062
      px      :     0.012987
      py      :     0.022581
 21 H s       :     0.808234  s :     0.808234
      pz      :     0.014936  p :     0.062142
      px      :     0.023721
      py      :     0.023485
 22 H s       :     0.810190  s :     0.810190
      pz      :     0.027875  p :     0.061971
      px      :     0.015087
      py      :     0.019009
 23 C s       :     2.827370  s :     2.827370
      pz      :     1.030499  p :     3.153674
      px      :     1.067049
      py      :     1.056126
      dz2     :     0.068942  d :     0.258289
      dxz     :     0.032715
      dyz     :     0.069546
      dx2y2   :     0.022071
      dxy     :     0.065015
      f0      :     0.004503  f :     0.024114
      f+1     :     0.003838
      f-1     :     0.004285
      f+2     :     0.004356
      f-2     :     0.002847
      f+3     :     0.001691
      f-3     :     0.002594
 24 H s       :     0.809119  s :     0.809119
      pz      :     0.013751  p :     0.063639
      px      :     0.032127
      py      :     0.017760
 25 H s       :     0.802317  s :     0.802317
      pz      :     0.014367  p :     0.062588
      px      :     0.023763
      py      :     0.024459
 26 H s       :     0.807481  s :     0.807481
      pz      :     0.026187  p :     0.062496
      px      :     0.013679
      py      :     0.022630
 27 C s       :     2.826010  s :     2.826010
      pz      :     1.036871  p :     3.157365
      px      :     1.070655
      py      :     1.049839
      dz2     :     0.071625  d :     0.256548
      dxz     :     0.029500
      dyz     :     0.061674
      dx2y2   :     0.017701
      dxy     :     0.076048
      f0      :     0.002994  f :     0.023979
      f+1     :     0.003652
      f-1     :     0.004944
      f+2     :     0.004377
      f-2     :     0.003215
      f+3     :     0.001342
      f-3     :     0.003456
 28 H s       :     0.805488  s :     0.805488
      pz      :     0.029175  p :     0.063093
      px      :     0.014515
      py      :     0.019404
 29 H s       :     0.802768  s :     0.802768
      pz      :     0.014014  p :     0.062786
      px      :     0.028831
      py      :     0.019940
 30 H s       :     0.806974  s :     0.806974
      pz      :     0.013498  p :     0.064657
      px      :     0.028733
      py      :     0.022426
 31 C s       :     2.698562  s :     2.698562
      pz      :     1.027647  p :     2.796620
      px      :     0.897553
      py      :     0.871421
      dz2     :     0.144993  d :     0.617229
      dxz     :     0.134224
      dyz     :     0.112470
      dx2y2   :     0.126248
      dxy     :     0.099294
      f0      :     0.013304  f :     0.074858
      f+1     :     0.012895
      f-1     :     0.009408
      f+2     :     0.008066
      f-2     :     0.011823
      f+3     :     0.009937
      f-3     :     0.009424
 32 C s       :     2.704204  s :     2.704204
      pz      :     0.961210  p :     2.827600
      px      :     0.943936
      py      :     0.922453
      dz2     :     0.126048  d :     0.490258
      dxz     :     0.122343
      dyz     :     0.102655
      dx2y2   :     0.075872
      dxy     :     0.063339
      f0      :     0.012538  f :     0.053013
      f+1     :     0.009162
      f-1     :     0.006962
      f+2     :     0.005029
      f-2     :     0.008957
      f+3     :     0.005381
      f-3     :     0.004982
 33 C s       :     2.751409  s :     2.751409
      pz      :     0.997987  p :     2.925612
      px      :     0.985946
      py      :     0.941679
      dz2     :     0.101244  d :     0.400857
      dxz     :     0.080294
      dyz     :     0.071775
      dx2y2   :     0.081404
      dxy     :     0.066140
      f0      :     0.007622  f :     0.043026
      f+1     :     0.006942
      f-1     :     0.004737
      f+2     :     0.005129
      f-2     :     0.008158
      f+3     :     0.004697
      f-3     :     0.005741
 34 H s       :     0.773720  s :     0.773720
      pz      :     0.034824  p :     0.063332
      px      :     0.012686
      py      :     0.015822
 35 C s       :     2.760771  s :     2.760771
      pz      :     1.060139  p :     2.971106
      px      :     0.966877
      py      :     0.944090
      dz2     :     0.132096  d :     0.396994
      dxz     :     0.102295
      dyz     :     0.086828
      dx2y2   :     0.020236
      dxy     :     0.055539
      f0      :     0.010108  f :     0.044253
      f+1     :     0.009596
      f-1     :     0.005829
      f+2     :     0.006820
      f-2     :     0.007300
      f+3     :     0.001891
      f-3     :     0.002709
 36 H s       :     0.787013  s :     0.787013
      pz      :     0.011993  p :     0.060398
      px      :     0.025518
      py      :     0.022887
 37 C s       :     2.760929  s :     2.760929
      pz      :     1.024188  p :     2.947315
      px      :     0.970563
      py      :     0.952564
      dz2     :     0.083733  d :     0.404773
      dxz     :     0.125528
      dyz     :     0.084711
      dx2y2   :     0.063796
      dxy     :     0.047006
      f0      :     0.010065  f :     0.044861
      f+1     :     0.008390
      f-1     :     0.006751
      f+2     :     0.002175
      f-2     :     0.007262
      f+3     :     0.005427
      f-3     :     0.004792
 38 H s       :     0.785216  s :     0.785216
      pz      :     0.024976  p :     0.060327
      px      :     0.021120
      py      :     0.014231
 39 C s       :     2.751414  s :     2.751414
      pz      :     0.985799  p :     2.954777
      px      :     0.999613
      py      :     0.969366
      dz2     :     0.091814  d :     0.383053
      dxz     :     0.081817
      dyz     :     0.071205
      dx2y2   :     0.075446
      dxy     :     0.062772
      f0      :     0.007125  f :     0.043244
      f+1     :     0.006992
      f-1     :     0.004741
      f+2     :     0.005359
      f-2     :     0.008300
      f+3     :     0.004924
      f-3     :     0.005803
 40 H s       :     0.775079  s :     0.775079
      pz      :     0.033748  p :     0.063832
      px      :     0.012843
      py      :     0.017241
 41 C s       :     2.686534  s :     2.686534
      pz      :     0.963245  p :     2.925751
      px      :     0.974803
      py      :     0.987703
      dz2     :     0.129027  d :     0.634329
      dxz     :     0.133295
      dyz     :     0.117955
      dx2y2   :     0.142884
      dxy     :     0.111168
      f0      :     0.012119  f :     0.068324
      f+1     :     0.008270
      f-1     :     0.008453
      f+2     :     0.011683
      f-2     :     0.008073
      f+3     :     0.011607
      f-3     :     0.008119
 42 C s       :     2.823791  s :     2.823791
      pz      :     1.067874  p :     3.145832
      px      :     1.011820
      py      :     1.066138
      dz2     :     0.033454  d :     0.268731
      dxz     :     0.093140
      dyz     :     0.020105
      dx2y2   :     0.073567
      dxy     :     0.048465
      f0      :     0.002314  f :     0.024101
      f+1     :     0.004096
      f-1     :     0.002218
      f+2     :     0.002411
      f-2     :     0.003630
      f+3     :     0.004307
      f-3     :     0.005125
 43 H s       :     0.805097  s :     0.805097
      pz      :     0.014390  p :     0.062689
      px      :     0.012593
      py      :     0.035705
 44 H s       :     0.802996  s :     0.802996
      pz      :     0.030024  p :     0.062269
      px      :     0.018050
      py      :     0.014195
 45 H s       :     0.815959  s :     0.815959
      pz      :     0.026587  p :     0.064602
      px      :     0.019421
      py      :     0.018594
 46 C s       :     2.822465  s :     2.822465
      pz      :     1.069590  p :     3.151221
      px      :     1.072712
      py      :     1.008919
      dz2     :     0.038236  d :     0.267021
      dxz     :     0.032009
      dyz     :     0.073333
      dx2y2   :     0.051992
      dxy     :     0.071451
      f0      :     0.002247  f :     0.024219
      f+1     :     0.002953
      f-1     :     0.003369
      f+2     :     0.003501
      f-2     :     0.002792
      f+3     :     0.005450
      f-3     :     0.003907
 47 H s       :     0.813822  s :     0.813822
      pz      :     0.026870  p :     0.065340
      px      :     0.019121
      py      :     0.019349
 48 H s       :     0.804885  s :     0.804885
      pz      :     0.030531  p :     0.062310
      px      :     0.018368
      py      :     0.013410
 49 H s       :     0.806813  s :     0.806813
      pz      :     0.013967  p :     0.062792
      px      :     0.033819
      py      :     0.015006
 50 C s       :     2.823431  s :     2.823431
      pz      :     1.021543  p :     3.145591
      px      :     1.064617
      py      :     1.059431
      dz2     :     0.067635  d :     0.276802
      dxz     :     0.071526
      dyz     :     0.041923
      dx2y2   :     0.077600
      dxy     :     0.018119
      f0      :     0.004318  f :     0.024662
      f+1     :     0.004262
      f-1     :     0.004686
      f+2     :     0.003022
      f-2     :     0.004449
      f+3     :     0.001152
      f-3     :     0.002772
 51 H s       :     0.807388  s :     0.807388
      pz      :     0.013905  p :     0.062863
      px      :     0.033734
      py      :     0.015225
 52 H s       :     0.805772  s :     0.805772
      pz      :     0.024866  p :     0.062126
      px      :     0.021500
      py      :     0.015761
 53 H s       :     0.808029  s :     0.808029
      pz      :     0.013129  p :     0.063035
      px      :     0.013574
      py      :     0.036331
 54 C s       :     2.736184  s :     2.736184
      pz      :     0.884167  p :     2.602526
      px      :     0.766482
      py      :     0.951877
      dz2     :     0.302989  d :     0.936693
      dxz     :     0.192855
      dyz     :     0.224447
      dx2y2   :     0.110468
      dxy     :     0.105934
      f0      :     0.041110  f :     0.154842
      f+1     :     0.017428
      f-1     :     0.029723
      f+2     :     0.024698
      f-2     :     0.027885
      f+3     :     0.006756
      f-3     :     0.007243
 55 C s       :     2.702197  s :     2.702197
      pz      :     1.020139  p :     2.883453
      px      :     0.914104
      py      :     0.949210
      dz2     :     0.138467  d :     0.497737
      dxz     :     0.085309
      dyz     :     0.118442
      dx2y2   :     0.074799
      dxy     :     0.080720
      f0      :     0.010420  f :     0.056331
      f+1     :     0.006528
      f-1     :     0.009168
      f+2     :     0.008747
      f-2     :     0.009745
      f+3     :     0.005943
      f-3     :     0.005780
 56 C s       :     2.757236  s :     2.757236
      pz      :     0.977076  p :     2.896544
      px      :     0.910066
      py      :     1.009402
      dz2     :     0.070524  d :     0.385950
      dxz     :     0.047701
      dyz     :     0.130624
      dx2y2   :     0.072955
      dxy     :     0.064147
      f0      :     0.008674  f :     0.043380
      f+1     :     0.005270
      f-1     :     0.005590
      f+2     :     0.005961
      f-2     :     0.006485
      f+3     :     0.005109
      f-3     :     0.006291
 57 H s       :     0.774791  s :     0.774791
      pz      :     0.026529  p :     0.061581
      px      :     0.012254
      py      :     0.022797
 58 C s       :     2.764472  s :     2.764472
      pz      :     0.988706  p :     2.941573
      px      :     0.917338
      py      :     1.035529
      dz2     :     0.074037  d :     0.385219
      dxz     :     0.061989
      dyz     :     0.107984
      dx2y2   :     0.073268
      dxy     :     0.067941
      f0      :     0.007907  f :     0.043080
      f+1     :     0.004271
      f-1     :     0.006477
      f+2     :     0.005626
      f-2     :     0.007211
      f+3     :     0.004797
      f-3     :     0.006791
 59 H s       :     0.780665  s :     0.780665
      pz      :     0.027967  p :     0.060513
      px      :     0.019742
      py      :     0.012804
 60 C s       :     2.767804  s :     2.767804
      pz      :     1.032732  p :     2.918554
      px      :     0.904196
      py      :     0.981626
      dz2     :     0.125080  d :     0.390962
      dxz     :     0.075377
      dyz     :     0.087403
      dx2y2   :     0.047001
      dxy     :     0.056101
      f0      :     0.008026  f :     0.043205
      f+1     :     0.005962
      f-1     :     0.007876
      f+2     :     0.007408
      f-2     :     0.008114
      f+3     :     0.003518
      f-3     :     0.002300
 61 H s       :     0.780394  s :     0.780394
      pz      :     0.011014  p :     0.060082
      px      :     0.016608
      py      :     0.032460
 62 C s       :     2.764084  s :     2.764084
      pz      :     0.994097  p :     2.940149
      px      :     0.932972
      py      :     1.013080
      dz2     :     0.072238  d :     0.385404
      dxz     :     0.048256
      dyz     :     0.130666
      dx2y2   :     0.067528
      dxy     :     0.066716
      f0      :     0.008479  f :     0.043219
      f+1     :     0.005323
      f-1     :     0.005552
      f+2     :     0.005813
      f-2     :     0.006664
      f+3     :     0.005126
      f-3     :     0.006264
 63 H s       :     0.780375  s :     0.780375
      pz      :     0.026598  p :     0.060573
      px      :     0.012576
      py      :     0.021399
 64 C s       :     2.758451  s :     2.758451
      pz      :     0.976171  p :     2.899649
      px      :     0.896729
      py      :     1.026749
      dz2     :     0.073217  d :     0.386367
      dxz     :     0.061788
      dyz     :     0.109203
      dx2y2   :     0.070436
      dxy     :     0.071724
      f0      :     0.007974  f :     0.043295
      f+1     :     0.004277
      f-1     :     0.006598
      f+2     :     0.005570
      f-2     :     0.007330
      f+3     :     0.004784
      f-3     :     0.006761
 65 H s       :     0.774731  s :     0.774731
      pz      :     0.029110  p :     0.062264
      px      :     0.019545
      py      :     0.013609
 66 H s       :     0.694511  s :     0.694511
      pz      :     0.036274  p :     0.114671
      px      :     0.047026
      py      :     0.031372
 67 O s       :     3.399596  s :     3.399596
      pz      :     1.487930  p :     4.494118
      px      :     1.498368
      py      :     1.507820
      dz2     :     0.017549  d :     0.064571
      dxz     :     0.011602
      dyz     :     0.023135
      dx2y2   :     0.006983
      dxy     :     0.005302
      f0      :     0.001058  f :     0.005856
      f+1     :     0.000623
      f-1     :     0.001829
      f+2     :     0.001095
      f-2     :     0.000874
      f+3     :     0.000167
      f-3     :     0.000209
 68 C s       :     2.742449  s :     2.742449
      pz      :     0.889855  p :     2.624987
      px      :     0.813303
      py      :     0.921828
      dz2     :     0.262545  d :     0.963034
      dxz     :     0.219191
      dyz     :     0.205875
      dx2y2   :     0.145428
      dxy     :     0.129995
      f0      :     0.030732  f :     0.158937
      f+1     :     0.026051
      f-1     :     0.022171
      f+2     :     0.026240
      f-2     :     0.030007
      f+3     :     0.010613
      f-3     :     0.013123
 69 C s       :     2.704090  s :     2.704090
      pz      :     1.020018  p :     2.881962
      px      :     0.922072
      py      :     0.939872
      dz2     :     0.135203  d :     0.497390
      dxz     :     0.096178
      dyz     :     0.111171
      dx2y2   :     0.068165
      dxy     :     0.086672
      f0      :     0.010116  f :     0.056440
      f+1     :     0.008438
      f-1     :     0.007740
      f+2     :     0.008715
      f-2     :     0.009994
      f+3     :     0.005840
      f-3     :     0.005598
 70 C s       :     2.756972  s :     2.756972
      pz      :     0.982801  p :     2.905351
      px      :     0.917921
      py      :     1.004629
      dz2     :     0.071703  d :     0.388336
      dxz     :     0.077708
      dyz     :     0.104414
      dx2y2   :     0.069241
      dxy     :     0.065271
      f0      :     0.008938  f :     0.043606
      f+1     :     0.005298
      f-1     :     0.005940
      f+2     :     0.004830
      f-2     :     0.007307
      f+3     :     0.004693
      f-3     :     0.006599
 71 H s       :     0.777078  s :     0.777078
      pz      :     0.025751  p :     0.061822
      px      :     0.021903
      py      :     0.014168
 72 C s       :     2.762711  s :     2.762711
      pz      :     0.988388  p :     2.945325
      px      :     0.955661
      py      :     1.001275
      dz2     :     0.077630  d :     0.388653
      dxz     :     0.051802
      dyz     :     0.115011
      dx2y2   :     0.072485
      dxy     :     0.071725
      f0      :     0.007678  f :     0.043495
      f+1     :     0.005838
      f-1     :     0.005255
      f+2     :     0.005808
      f-2     :     0.007307
      f+3     :     0.005099
      f-3     :     0.006509
 73 H s       :     0.782032  s :     0.782032
      pz      :     0.028869  p :     0.060668
      px      :     0.012452
      py      :     0.019347
 74 C s       :     2.765221  s :     2.765221
      pz      :     1.035910  p :     2.925318
      px      :     0.922914
      py      :     0.966494
      dz2     :     0.126204  d :     0.393547
      dxz     :     0.081934
      dyz     :     0.083260
      dx2y2   :     0.040996
      dxy     :     0.061152
      f0      :     0.008164  f :     0.043651
      f+1     :     0.007312
      f-1     :     0.006803
      f+2     :     0.007772
      f-2     :     0.007737
      f+3     :     0.003685
      f-3     :     0.002177
 75 H s       :     0.781805  s :     0.781805
      pz      :     0.011314  p :     0.060427
      px      :     0.018236
      py      :     0.030878
 76 C s       :     2.762875  s :     2.762875
      pz      :     0.996850  p :     2.943416
      px      :     0.928890
      py      :     1.017676
      dz2     :     0.072720  d :     0.388310
      dxz     :     0.076645
      dyz     :     0.107923
      dx2y2   :     0.067975
      dxy     :     0.063047
      f0      :     0.008810  f :     0.043543
      f+1     :     0.005326
      f-1     :     0.005923
      f+2     :     0.004954
      f-2     :     0.007294
      f+3     :     0.004728
      f-3     :     0.006507
 77 H s       :     0.781771  s :     0.781771
      pz      :     0.025860  p :     0.060695
      px      :     0.021047
      py      :     0.013788
 78 C s       :     2.755606  s :     2.755606
      pz      :     0.978458  p :     2.899650
      px      :     0.926042
      py      :     0.995151
      dz2     :     0.074845  d :     0.388120
      dxz     :     0.051774
      dyz     :     0.115819
      dx2y2   :     0.077628
      dxy     :     0.068054
      f0      :     0.007537  f :     0.043735
      f+1     :     0.005714
      f-1     :     0.005442
      f+2     :     0.006113
      f-2     :     0.007153
      f+3     :     0.005116
      f-3     :     0.006660
 79 H s       :     0.776803  s :     0.776803
      pz      :     0.029416  p :     0.062153
      px      :     0.012126
      py      :     0.020611
 80 O s       :     3.312522  s :     3.312522
      pz      :     1.567004  p :     4.476385
      px      :     1.466372
      py      :     1.443009
      dz2     :     0.018035  d :     0.070630
      dxz     :     0.019347
      dyz     :     0.009826
      dx2y2   :     0.008730
      dxy     :     0.014692
      f0      :     0.000821  f :     0.005081
      f+1     :     0.001123
      f-1     :     0.000478
      f+2     :     0.000797
      f-2     :     0.000995
      f+3     :     0.000607
      f-3     :     0.000261
 81 H s       :     0.628628  s :     0.628628
      pz      :     0.029335  p :     0.180684
      px      :     0.049625
      py      :     0.101725


                      *****************************
                      * MAYER POPULATION ANALYSIS *
                      *****************************

  NA   - Mulliken gross atomic population
  ZA   - Total nuclear charge
  QA   - Mulliken gross atomic charge
  VA   - Mayer's total valence
  BVA  - Mayer's bonded valence
  FA   - Mayer's free valence

  ATOM       NA         ZA         QA         VA         BVA        FA
  0 O      8.2352     8.0000    -0.2352     2.1598     2.1598    -0.0000
  1 O      8.4304     8.0000    -0.4304     2.0860     2.0860    -0.0000
  2 N      7.2414     7.0000    -0.2414     3.0654     3.0654     0.0000
  3 N      7.3376     7.0000    -0.3376     3.0314     3.0314     0.0000
  4 C      5.8579     6.0000     0.1421     4.1174     4.1174     0.0000
  5 C      5.8556     6.0000     0.1444     3.6619     3.6619     0.0000
  6 H      0.8140     1.0000     0.1860     0.9790     0.9790     0.0000
  7 C      5.7725     6.0000     0.2275     3.5338     3.5338     0.0000
  8 C      6.3039     6.0000    -0.3039     3.9845     3.9845     0.0000
  9 H      0.8611     1.0000     0.1389     0.9893     0.9893    -0.0000
 10 C      6.1603     6.0000    -0.1603     3.9187     3.9187    -0.0000
 11 H      0.8453     1.0000     0.1547     0.9617     0.9617    -0.0000
 12 C      6.1629     6.0000    -0.1629     3.8786     3.8786    -0.0000
 13 H      0.8434     1.0000     0.1566     0.9604     0.9604    -0.0000
 14 C      6.1506     6.0000    -0.1506     3.8783     3.8783     0.0000
 15 H      0.8445     1.0000     0.1555     0.9626     0.9626     0.0000
 16 C      6.2644     6.0000    -0.2644     3.9721     3.9721     0.0000
 17 H      0.8507     1.0000     0.1493     0.9803     0.9803    -0.0000
 18 C      5.8244     6.0000     0.1756     3.8738     3.8738     0.0000
 19 C      6.4034     6.0000    -0.4034     3.8487     3.8487    -0.0000
 20 H      0.8645     1.0000     0.1355     0.9783     0.9783    -0.0000
 21 H      0.8637     1.0000     0.1363     0.9753     0.9753    -0.0000
 22 H      0.8641     1.0000     0.1359     0.9775     0.9775    -0.0000
 23 C      6.4477     6.0000    -0.4477     3.9014     3.9014    -0.0000
 24 H      0.8483     1.0000     0.1517     0.9791     0.9791    -0.0000
 25 H      0.8511     1.0000     0.1489     0.9684     0.9684    -0.0000
 26 H      0.8608     1.0000     0.1392     0.9748     0.9748    -0.0000
 27 C      6.4420     6.0000    -0.4420     3.8839     3.8839    -0.0000
 28 H      0.8628     1.0000     0.1372     0.9788     0.9788    -0.0000
 29 H      0.8519     1.0000     0.1481     0.9687     0.9687    -0.0000
 30 H      0.8536     1.0000     0.1464     0.9793     0.9793    -0.0000
 31 C      5.8012     6.0000     0.1988     3.8269     3.8269     0.0000
 32 C      5.9949     6.0000     0.0051     3.6968     3.6968    -0.0000
 33 C      6.1629     6.0000    -0.1629     3.7692     3.7692    -0.0000
 34 H      0.8440     1.0000     0.1560     0.9605     0.9605     0.0000
 35 C      6.2319     6.0000    -0.2319     3.9241     3.9241    -0.0000
 36 H      0.8497     1.0000     0.1503     0.9637     0.9637    -0.0000
 37 C      6.1518     6.0000    -0.1518     3.8345     3.8345    -0.0000
 38 H      0.8473     1.0000     0.1527     0.9616     0.9616    -0.0000
 39 C      6.3362     6.0000    -0.3362     3.9710     3.9710    -0.0000
 40 H      0.8583     1.0000     0.1417     0.9988     0.9988    -0.0000
 41 C      5.9510     6.0000     0.0490     3.9379     3.9379    -0.0000
 42 C      6.4247     6.0000    -0.4247     3.8669     3.8669     0.0000
 43 H      0.8556     1.0000     0.1444     0.9715     0.9715     0.0000
 44 H      0.8541     1.0000     0.1459     0.9699     0.9699     0.0000
 45 H      0.8536     1.0000     0.1464     0.9832     0.9832     0.0000
 46 C      6.4351     6.0000    -0.4351     3.8518     3.8518    -0.0000
 47 H      0.8524     1.0000     0.1476     0.9700     0.9700    -0.0000
 48 H      0.8557     1.0000     0.1443     0.9720     0.9720    -0.0000
 49 H      0.8591     1.0000     0.1409     0.9744     0.9744    -0.0000
 50 C      6.4590     6.0000    -0.4590     3.8705     3.8705     0.0000
 51 H      0.8515     1.0000     0.1485     0.9679     0.9679     0.0000
 52 H      0.8492     1.0000     0.1508     0.9722     0.9722    -0.0000
 53 H      0.8528     1.0000     0.1472     0.9664     0.9664    -0.0000
 54 C      5.5909     6.0000     0.4091     4.0387     4.0387    -0.0000
 55 C      5.8753     6.0000     0.1247     3.6148     3.6148    -0.0000
 56 C      6.2345     6.0000    -0.2345     3.9699     3.9699    -0.0000
 57 H      0.8401     1.0000     0.1599     0.9816     0.9816    -0.0000
 58 C      6.1464     6.0000    -0.1464     3.8778     3.8778    -0.0000
 59 H      0.8391     1.0000     0.1609     0.9618     0.9618    -0.0000
 60 C      6.1206     6.0000    -0.1206     3.8742     3.8742     0.0000
 61 H      0.8391     1.0000     0.1609     0.9613     0.9613     0.0000
 62 C      6.1351     6.0000    -0.1351     3.8983     3.8983     0.0000
 63 H      0.8423     1.0000     0.1577     0.9660     0.9660     0.0000
 64 C      6.2212     6.0000    -0.2212     3.9353     3.9353     0.0000
 65 H      0.8261     1.0000     0.1739     0.9672     0.9672     0.0000
 66 H      0.7489     1.0000     0.2511     0.9548     0.9548    -0.0000
 67 O      8.4895     8.0000    -0.4895     2.0087     2.0087    -0.0000
 68 C      5.6076     6.0000     0.3924     4.1327     4.1327    -0.0000
 69 C      5.8491     6.0000     0.1509     3.5615     3.5615    -0.0000
 70 C      6.2373     6.0000    -0.2373     3.9658     3.9658    -0.0000
 71 H      0.8353     1.0000     0.1647     0.9742     0.9742    -0.0000
 72 C      6.1506     6.0000    -0.1506     3.8909     3.8909     0.0000
 73 H      0.8404     1.0000     0.1596     0.9617     0.9617     0.0000
 74 C      6.1228     6.0000    -0.1228     3.8859     3.8859    -0.0000
 75 H      0.8380     1.0000     0.1620     0.9586     0.9586    -0.0000
 76 C      6.1582     6.0000    -0.1582     3.9035     3.9035    -0.0000
 77 H      0.8416     1.0000     0.1584     0.9634     0.9634    -0.0000
 78 C      6.1899     6.0000    -0.1899     3.9259     3.9259     0.0000
 79 H      0.8463     1.0000     0.1537     0.9903     0.9903     0.0000
 80 O      8.3895     8.0000    -0.3895     2.0957     2.0957    -0.0000
 81 H      0.6423     1.0000     0.3577     0.9300     0.9300    -0.0000

  Mayer bond orders larger than 0.100000
B(  0-O ,  4-C ) :   0.8894 B(  0-O , 54-C ) :   1.1149 B(  1-O , 54-C ) :   1.9015 
B(  2-N ,  4-C ) :   2.1019 B(  2-N , 18-C ) :   0.8813 B(  3-N ,  5-C ) :   0.8859 
B(  3-N , 31-C ) :   1.0198 B(  3-N , 66-H ) :   0.8832 B(  3-N , 81-H ) :   0.1621 
B(  4-C ,  5-C ) :   0.9269 B(  5-C ,  6-H ) :   0.9638 B(  5-C ,  7-C ) :   0.8493 
B(  7-C ,  8-C ) :   1.3116 B(  7-C , 16-C ) :   1.3413 B(  8-C ,  9-H ) :   0.9814 
B(  8-C , 10-C ) :   1.4406 B( 10-C , 11-H ) :   0.9780 B( 10-C , 12-C ) :   1.3782 
B( 12-C , 13-H ) :   0.9724 B( 12-C , 14-C ) :   1.3838 B( 14-C , 15-H ) :   0.9768 
B( 14-C , 16-C ) :   1.4165 B( 16-C , 17-H ) :   0.9752 B( 18-C , 19-C ) :   0.9681 
B( 18-C , 23-C ) :   0.9676 B( 18-C , 27-C ) :   0.9640 B( 19-C , 20-H ) :   0.9676 
B( 19-C , 21-H ) :   0.9709 B( 19-C , 22-H ) :   0.9701 B( 23-C , 24-H ) :   0.9649 
B( 23-C , 25-H ) :   0.9603 B( 23-C , 26-H ) :   0.9637 B( 27-C , 28-H ) :   0.9656 
B( 27-C , 29-H ) :   0.9592 B( 27-C , 30-H ) :   0.9646 B( 31-C , 32-C ) :   1.3652 
B( 31-C , 39-C ) :   1.3927 B( 32-C , 33-C ) :   1.3108 B( 32-C , 41-C ) :   0.9731 
B( 33-C , 34-H ) :   0.9738 B( 33-C , 35-C ) :   1.3930 B( 35-C , 36-H ) :   0.9888 
B( 35-C , 37-C ) :   1.3778 B( 37-C , 38-H ) :   0.9818 B( 37-C , 39-C ) :   1.3698 
B( 39-C , 40-H ) :   0.9949 B( 41-C , 42-C ) :   0.9910 B( 41-C , 46-C ) :   0.9620 
B( 41-C , 50-C ) :   0.9526 B( 42-C , 43-H ) :   0.9700 B( 42-C , 44-H ) :   0.9574 
B( 42-C , 45-H ) :   0.9347 B( 46-C , 47-H ) :   0.9568 B( 46-C , 48-H ) :   0.9605 
B( 46-C , 49-H ) :   0.9701 B( 50-C , 51-H ) :   0.9694 B( 50-C , 52-H ) :   0.9651 
B( 50-C , 53-H ) :   0.9636 B( 54-C , 55-C ) :   0.9921 B( 55-C , 56-C ) :   1.3293 
B( 55-C , 64-C ) :   1.3146 B( 56-C , 57-H ) :   0.9720 B( 56-C , 58-C ) :   1.4210 
B( 58-C , 59-H ) :   0.9775 B( 58-C , 60-C ) :   1.3648 B( 60-C , 61-H ) :   0.9697 
B( 60-C , 62-C ) :   1.3799 B( 62-C , 63-H ) :   0.9718 B( 62-C , 64-C ) :   1.4185 
B( 64-C , 65-H ) :   0.9612 B( 67-O , 68-C ) :   1.8333 B( 68-C , 69-C ) :   0.9785 
B( 68-C , 80-O ) :   1.2726 B( 69-C , 70-C ) :   1.3435 B( 69-C , 78-C ) :   1.3399 
B( 70-C , 71-H ) :   0.9672 B( 70-C , 72-C ) :   1.4252 B( 72-C , 73-H ) :   0.9737 
B( 72-C , 74-C ) :   1.3808 B( 74-C , 75-H ) :   0.9691 B( 74-C , 76-C ) :   1.3827 
B( 76-C , 77-H ) :   0.9778 B( 76-C , 78-C ) :   1.4184 B( 78-C , 79-H ) :   0.9603 
B( 80-O , 81-H ) :   0.7495 

-------
TIMINGS
-------

Total SCF time: 0 days 0 hours 9 min 23 sec 

Total time                  ....     563.663 sec
Sum of individual times     ....     530.933 sec  ( 94.2%)

Fock matrix formation       ....     471.738 sec  ( 83.7%)
  Split-RI-J                ....      53.145 sec  ( 11.3% of F)
  Chain of spheres X        ....     275.058 sec  ( 58.3% of F)
  XC integration            ....      42.452 sec  (  9.0% of F)
    Basis function eval.    ....       3.081 sec  (  7.3% of XC)
    Density eval.           ....       8.322 sec  ( 19.6% of XC)
    XC-Functional eval.     ....       0.227 sec  (  0.5% of XC)
    XC-Potential eval.      ....       4.733 sec  ( 11.2% of XC)
Diagonalization             ....      11.401 sec  (  2.0%)
Density matrix formation    ....       1.389 sec  (  0.2%)
Population analysis         ....       2.987 sec  (  0.5%)
Initial guess               ....       6.555 sec  (  1.2%)
Orbital Transformation      ....       0.000 sec  (  0.0%)
Orbital Orthonormalization  ....       0.000 sec  (  0.0%)
DIIS solution               ....       9.111 sec  (  1.6%)
SOSCF solution              ....      12.274 sec  (  2.2%)
Grid generation             ....      15.479 sec  (  2.7%)

Maximum memory used throughout the entire SCF-calculation: 590.0 MB
[1710992397.693523] [node046:683646:0]          mpool.c:43   UCX  WARN  object 0x133481c0 was not returned to mpool ucp_requests
[1710992397.693542] [node046:683646:0]          mpool.c:43   UCX  WARN  object 0x13348380 was not returned to mpool ucp_requests
[1710992397.693546] [node046:683646:0]          mpool.c:43   UCX  WARN  object 0x13348540 was not returned to mpool ucp_requests
[1710992397.693550] [node046:683646:0]          mpool.c:43   UCX  WARN  object 0x13348700 was not returned to mpool ucp_requests
[1710992397.693554] [node046:683646:0]          mpool.c:43   UCX  WARN  object 0x133488c0 was not returned to mpool ucp_requests
[1710992397.693558] [node046:683646:0]          mpool.c:43   UCX  WARN  object 0x13348a80 was not returned to mpool ucp_requests
[1710992397.693561] [node046:683646:0]          mpool.c:43   UCX  WARN  object 0x13348c40 was not returned to mpool ucp_requests
[1710992397.693565] [node046:683646:0]          mpool.c:43   UCX  WARN  object 0x13348e00 was not returned to mpool ucp_requests
[1710992397.693568] [node046:683646:0]          mpool.c:43   UCX  WARN  object 0x13348fc0 was not returned to mpool ucp_requests
[1710992397.696023] [node046:683647:0]          mpool.c:43   UCX  WARN  object 0x13cbe200 was not returned to mpool ucp_requests
[1710992397.696034] [node046:683647:0]          mpool.c:43   UCX  WARN  object 0x13cbe3c0 was not returned to mpool ucp_requests
[1710992397.696038] [node046:683647:0]          mpool.c:43   UCX  WARN  object 0x13cbe580 was not returned to mpool ucp_requests
[1710992397.696041] [node046:683647:0]          mpool.c:43   UCX  WARN  object 0x13cbe740 was not returned to mpool ucp_requests
[1710992397.696044] [node046:683647:0]          mpool.c:43   UCX  WARN  object 0x13cbe900 was not returned to mpool ucp_requests
[1710992397.696048] [node046:683647:0]          mpool.c:43   UCX  WARN  object 0x13cbeac0 was not returned to mpool ucp_requests
[1710992397.696052] [node046:683647:0]          mpool.c:43   UCX  WARN  object 0x13cbec80 was not returned to mpool ucp_requests
[1710992397.696055] [node046:683647:0]          mpool.c:43   UCX  WARN  object 0x13cbee40 was not returned to mpool ucp_requests
[1710992397.696059] [node046:683647:0]          mpool.c:43   UCX  WARN  object 0x13cbf000 was not returned to mpool ucp_requests
[1710992397.691417] [node046:683648:0]          mpool.c:43   UCX  WARN  object 0x13ae6100 was not returned to mpool ucp_requests
[1710992397.691435] [node046:683648:0]          mpool.c:43   UCX  WARN  object 0x13ae62c0 was not returned to mpool ucp_requests
[1710992397.691440] [node046:683648:0]          mpool.c:43   UCX  WARN  object 0x13ae6480 was not returned to mpool ucp_requests
[1710992397.691444] [node046:683648:0]          mpool.c:43   UCX  WARN  object 0x13ae6640 was not returned to mpool ucp_requests
[1710992397.691448] [node046:683648:0]          mpool.c:43   UCX  WARN  object 0x13ae6800 was not returned to mpool ucp_requests
[1710992397.691451] [node046:683648:0]          mpool.c:43   UCX  WARN  object 0x13ae69c0 was not returned to mpool ucp_requests
[1710992397.691453] [node046:683648:0]          mpool.c:43   UCX  WARN  object 0x13ae6b80 was not returned to mpool ucp_requests
[1710992397.691457] [node046:683648:0]          mpool.c:43   UCX  WARN  object 0x13ae6d40 was not returned to mpool ucp_requests
[1710992397.691460] [node046:683648:0]          mpool.c:43   UCX  WARN  object 0x13ae6f00 was not returned to mpool ucp_requests
[1710992397.703484] [node046:683630:0]          mpool.c:43   UCX  WARN  object 0x132a0080 was not returned to mpool ucp_requests
[1710992397.703496] [node046:683630:0]          mpool.c:43   UCX  WARN  object 0x132a0240 was not returned to mpool ucp_requests
[1710992397.703501] [node046:683630:0]          mpool.c:43   UCX  WARN  object 0x132a05c0 was not returned to mpool ucp_requests
[1710992397.703504] [node046:683630:0]          mpool.c:43   UCX  WARN  object 0x132a0780 was not returned to mpool ucp_requests
[1710992397.703507] [node046:683630:0]          mpool.c:43   UCX  WARN  object 0x132a0940 was not returned to mpool ucp_requests
[1710992397.703510] [node046:683630:0]          mpool.c:43   UCX  WARN  object 0x132a0b00 was not returned to mpool ucp_requests
[1710992397.703513] [node046:683630:0]          mpool.c:43   UCX  WARN  object 0x132a0cc0 was not returned to mpool ucp_requests
[1710992397.703517] [node046:683630:0]          mpool.c:43   UCX  WARN  object 0x132a0e80 was not returned to mpool ucp_requests
[1710992397.703521] [node046:683630:0]          mpool.c:43   UCX  WARN  object 0x132a1040 was not returned to mpool ucp_requests
[1710992397.679291] [node046:683631:0]          mpool.c:43   UCX  WARN  object 0x14913a40 was not returned to mpool ucp_requests
[1710992397.679308] [node046:683631:0]          mpool.c:43   UCX  WARN  object 0x14914140 was not returned to mpool ucp_requests
[1710992397.679311] [node046:683631:0]          mpool.c:43   UCX  WARN  object 0x14914300 was not returned to mpool ucp_requests
[1710992397.679314] [node046:683631:0]          mpool.c:43   UCX  WARN  object 0x14914680 was not returned to mpool ucp_requests
[1710992397.679318] [node046:683631:0]          mpool.c:43   UCX  WARN  object 0x14914840 was not returned to mpool ucp_requests
[1710992397.679320] [node046:683631:0]          mpool.c:43   UCX  WARN  object 0x14914bc0 was not returned to mpool ucp_requests
[1710992397.679323] [node046:683631:0]          mpool.c:43   UCX  WARN  object 0x14914d80 was not returned to mpool ucp_requests
[1710992397.679328] [node046:683631:0]          mpool.c:43   UCX  WARN  object 0x14914f40 was not returned to mpool ucp_requests
[1710992397.679331] [node046:683631:0]          mpool.c:43   UCX  WARN  object 0x14915100 was not returned to mpool ucp_requests
[1710992397.693893] [node046:683633:0]          mpool.c:43   UCX  WARN  object 0x12c3bf00 was not returned to mpool ucp_requests
[1710992397.693905] [node046:683633:0]          mpool.c:43   UCX  WARN  object 0x12c3c0c0 was not returned to mpool ucp_requests
[1710992397.693908] [node046:683633:0]          mpool.c:43   UCX  WARN  object 0x12c3c280 was not returned to mpool ucp_requests
[1710992397.693911] [node046:683633:0]          mpool.c:43   UCX  WARN  object 0x12c3c440 was not returned to mpool ucp_requests
[1710992397.693914] [node046:683633:0]          mpool.c:43   UCX  WARN  object 0x12c3c600 was not returned to mpool ucp_requests
[1710992397.693917] [node046:683633:0]          mpool.c:43   UCX  WARN  object 0x12c3c7c0 was not returned to mpool ucp_requests
[1710992397.693919] [node046:683633:0]          mpool.c:43   UCX  WARN  object 0x12c3c980 was not returned to mpool ucp_requests
[1710992397.693922] [node046:683633:0]          mpool.c:43   UCX  WARN  object 0x12c3cb40 was not returned to mpool ucp_requests
[1710992397.693924] [node046:683633:0]          mpool.c:43   UCX  WARN  object 0x12c3cd00 was not returned to mpool ucp_requests
[1710992397.693927] [node046:683633:0]          mpool.c:43   UCX  WARN  object 0x12c3cec0 was not returned to mpool ucp_requests
[1710992397.704162] [node046:683636:0]          mpool.c:43   UCX  WARN  object 0x14859f80 was not returned to mpool ucp_requests
[1710992397.704173] [node046:683636:0]          mpool.c:43   UCX  WARN  object 0x1485a140 was not returned to mpool ucp_requests
[1710992397.704177] [node046:683636:0]          mpool.c:43   UCX  WARN  object 0x1485a300 was not returned to mpool ucp_requests
[1710992397.704180] [node046:683636:0]          mpool.c:43   UCX  WARN  object 0x1485a4c0 was not returned to mpool ucp_requests
[1710992397.704183] [node046:683636:0]          mpool.c:43   UCX  WARN  object 0x1485a680 was not returned to mpool ucp_requests
[1710992397.704186] [node046:683636:0]          mpool.c:43   UCX  WARN  object 0x1485a840 was not returned to mpool ucp_requests
[1710992397.704190] [node046:683636:0]          mpool.c:43   UCX  WARN  object 0x1485aa00 was not returned to mpool ucp_requests
[1710992397.704194] [node046:683636:0]          mpool.c:43   UCX  WARN  object 0x1485abc0 was not returned to mpool ucp_requests
[1710992397.704197] [node046:683636:0]          mpool.c:43   UCX  WARN  object 0x1485ad80 was not returned to mpool ucp_requests
[1710992397.704201] [node046:683636:0]          mpool.c:43   UCX  WARN  object 0x1485af40 was not returned to mpool ucp_requests
[1710992397.694553] [node046:683638:0]          mpool.c:43   UCX  WARN  object 0x130ddf80 was not returned to mpool ucp_requests
[1710992397.694562] [node046:683638:0]          mpool.c:43   UCX  WARN  object 0x130de140 was not returned to mpool ucp_requests
[1710992397.694565] [node046:683638:0]          mpool.c:43   UCX  WARN  object 0x130de300 was not returned to mpool ucp_requests
[1710992397.694568] [node046:683638:0]          mpool.c:43   UCX  WARN  object 0x130de4c0 was not returned to mpool ucp_requests
[1710992397.694570] [node046:683638:0]          mpool.c:43   UCX  WARN  object 0x130de680 was not returned to mpool ucp_requests
[1710992397.694572] [node046:683638:0]          mpool.c:43   UCX  WARN  object 0x130de840 was not returned to mpool ucp_requests
[1710992397.694575] [node046:683638:0]          mpool.c:43   UCX  WARN  object 0x130dea00 was not returned to mpool ucp_requests
[1710992397.694577] [node046:683638:0]          mpool.c:43   UCX  WARN  object 0x130debc0 was not returned to mpool ucp_requests
[1710992397.694579] [node046:683638:0]          mpool.c:43   UCX  WARN  object 0x130ded80 was not returned to mpool ucp_requests
[1710992397.694581] [node046:683638:0]          mpool.c:43   UCX  WARN  object 0x130def40 was not returned to mpool ucp_requests
[1710992397.686378] [node046:683639:0]          mpool.c:43   UCX  WARN  object 0x1375ef80 was not returned to mpool ucp_requests
[1710992397.686389] [node046:683639:0]          mpool.c:43   UCX  WARN  object 0x1375f140 was not returned to mpool ucp_requests
[1710992397.686393] [node046:683639:0]          mpool.c:43   UCX  WARN  object 0x1375f300 was not returned to mpool ucp_requests
[1710992397.686396] [node046:683639:0]          mpool.c:43   UCX  WARN  object 0x1375f4c0 was not returned to mpool ucp_requests
[1710992397.686399] [node046:683639:0]          mpool.c:43   UCX  WARN  object 0x1375f680 was not returned to mpool ucp_requests
[1710992397.686401] [node046:683639:0]          mpool.c:43   UCX  WARN  object 0x1375f840 was not returned to mpool ucp_requests
[1710992397.686404] [node046:683639:0]          mpool.c:43   UCX  WARN  object 0x1375fa00 was not returned to mpool ucp_requests
[1710992397.686407] [node046:683639:0]          mpool.c:43   UCX  WARN  object 0x1375fbc0 was not returned to mpool ucp_requests
[1710992397.686409] [node046:683639:0]          mpool.c:43   UCX  WARN  object 0x1375fd80 was not returned to mpool ucp_requests
[1710992397.686412] [node046:683639:0]          mpool.c:43   UCX  WARN  object 0x1375ff40 was not returned to mpool ucp_requests
[1710992397.679292] [node046:683640:0]          mpool.c:43   UCX  WARN  object 0x1395aec0 was not returned to mpool ucp_requests
[1710992397.679308] [node046:683640:0]          mpool.c:43   UCX  WARN  object 0x1395b080 was not returned to mpool ucp_requests
[1710992397.679311] [node046:683640:0]          mpool.c:43   UCX  WARN  object 0x1395b240 was not returned to mpool ucp_requests
[1710992397.679317] [node046:683640:0]          mpool.c:43   UCX  WARN  object 0x1395b400 was not returned to mpool ucp_requests
[1710992397.679321] [node046:683640:0]          mpool.c:43   UCX  WARN  object 0x1395b5c0 was not returned to mpool ucp_requests
[1710992397.679324] [node046:683640:0]          mpool.c:43   UCX  WARN  object 0x1395b780 was not returned to mpool ucp_requests
[1710992397.679328] [node046:683640:0]          mpool.c:43   UCX  WARN  object 0x1395b940 was not returned to mpool ucp_requests
[1710992397.679331] [node046:683640:0]          mpool.c:43   UCX  WARN  object 0x1395bb00 was not returned to mpool ucp_requests
[1710992397.679334] [node046:683640:0]          mpool.c:43   UCX  WARN  object 0x1395bcc0 was not returned to mpool ucp_requests
[1710992397.679337] [node046:683640:0]          mpool.c:43   UCX  WARN  object 0x1395be80 was not returned to mpool ucp_requests
[1710992397.685609] [node046:683641:0]          mpool.c:43   UCX  WARN  object 0x143eae40 was not returned to mpool ucp_requests
[1710992397.685627] [node046:683641:0]          mpool.c:43   UCX  WARN  object 0x143eb000 was not returned to mpool ucp_requests
[1710992397.685630] [node046:683641:0]          mpool.c:43   UCX  WARN  object 0x143eb1c0 was not returned to mpool ucp_requests
[1710992397.685635] [node046:683641:0]          mpool.c:43   UCX  WARN  object 0x143eb380 was not returned to mpool ucp_requests
[1710992397.685639] [node046:683641:0]          mpool.c:43   UCX  WARN  object 0x143eb540 was not returned to mpool ucp_requests
[1710992397.685642] [node046:683641:0]          mpool.c:43   UCX  WARN  object 0x143eb700 was not returned to mpool ucp_requests
[1710992397.685644] [node046:683641:0]          mpool.c:43   UCX  WARN  object 0x143eb8c0 was not returned to mpool ucp_requests
[1710992397.685647] [node046:683641:0]          mpool.c:43   UCX  WARN  object 0x143eba80 was not returned to mpool ucp_requests
[1710992397.685650] [node046:683641:0]          mpool.c:43   UCX  WARN  object 0x143ebc40 was not returned to mpool ucp_requests
[1710992397.685653] [node046:683641:0]          mpool.c:43   UCX  WARN  object 0x143ebe00 was not returned to mpool ucp_requests
[1710992397.685655] [node046:683641:0]          mpool.c:43   UCX  WARN  object 0x143ebfc0 was not returned to mpool ucp_requests
[1710992397.693860] [node046:683642:0]          mpool.c:43   UCX  WARN  object 0x145b2000 was not returned to mpool ucp_requests
[1710992397.693873] [node046:683642:0]          mpool.c:43   UCX  WARN  object 0x145b21c0 was not returned to mpool ucp_requests
[1710992397.693877] [node046:683642:0]          mpool.c:43   UCX  WARN  object 0x145b2380 was not returned to mpool ucp_requests
[1710992397.693880] [node046:683642:0]          mpool.c:43   UCX  WARN  object 0x145b2540 was not returned to mpool ucp_requests
[1710992397.693884] [node046:683642:0]          mpool.c:43   UCX  WARN  object 0x145b2700 was not returned to mpool ucp_requests
[1710992397.693887] [node046:683642:0]          mpool.c:43   UCX  WARN  object 0x145b28c0 was not returned to mpool ucp_requests
[1710992397.693889] [node046:683642:0]          mpool.c:43   UCX  WARN  object 0x145b2a80 was not returned to mpool ucp_requests
[1710992397.693892] [node046:683642:0]          mpool.c:43   UCX  WARN  object 0x145b2c40 was not returned to mpool ucp_requests
[1710992397.693894] [node046:683642:0]          mpool.c:43   UCX  WARN  object 0x145b2e00 was not returned to mpool ucp_requests
[1710992397.693897] [node046:683642:0]          mpool.c:43   UCX  WARN  object 0x145b2fc0 was not returned to mpool ucp_requests
[1710992397.693899] [node046:683642:0]          mpool.c:43   UCX  WARN  object 0x145b3180 was not returned to mpool ucp_requests
[1710992397.708626] [node046:683643:0]          mpool.c:43   UCX  WARN  object 0x133f4f00 was not returned to mpool ucp_requests
[1710992397.708636] [node046:683643:0]          mpool.c:43   UCX  WARN  object 0x133f50c0 was not returned to mpool ucp_requests
[1710992397.708640] [node046:683643:0]          mpool.c:43   UCX  WARN  object 0x133f5280 was not returned to mpool ucp_requests
[1710992397.708644] [node046:683643:0]          mpool.c:43   UCX  WARN  object 0x133f5440 was not returned to mpool ucp_requests
[1710992397.708647] [node046:683643:0]          mpool.c:43   UCX  WARN  object 0x133f5600 was not returned to mpool ucp_requests
[1710992397.708650] [node046:683643:0]          mpool.c:43   UCX  WARN  object 0x133f57c0 was not returned to mpool ucp_requests
[1710992397.708653] [node046:683643:0]          mpool.c:43   UCX  WARN  object 0x133f5980 was not returned to mpool ucp_requests
[1710992397.708656] [node046:683643:0]          mpool.c:43   UCX  WARN  object 0x133f5b40 was not returned to mpool ucp_requests
[1710992397.708660] [node046:683643:0]          mpool.c:43   UCX  WARN  object 0x133f5d00 was not returned to mpool ucp_requests
[1710992397.708663] [node046:683643:0]          mpool.c:43   UCX  WARN  object 0x133f5ec0 was not returned to mpool ucp_requests
[1710992397.708666] [node046:683643:0]          mpool.c:43   UCX  WARN  object 0x133f6080 was not returned to mpool ucp_requests
[1710992397.696265] [node046:683644:0]          mpool.c:43   UCX  WARN  object 0x13034d00 was not returned to mpool ucp_requests
[1710992397.696276] [node046:683644:0]          mpool.c:43   UCX  WARN  object 0x13034ec0 was not returned to mpool ucp_requests
[1710992397.696280] [node046:683644:0]          mpool.c:43   UCX  WARN  object 0x13035080 was not returned to mpool ucp_requests
[1710992397.696283] [node046:683644:0]          mpool.c:43   UCX  WARN  object 0x13035240 was not returned to mpool ucp_requests
[1710992397.696286] [node046:683644:0]          mpool.c:43   UCX  WARN  object 0x13035400 was not returned to mpool ucp_requests
[1710992397.696290] [node046:683644:0]          mpool.c:43   UCX  WARN  object 0x130355c0 was not returned to mpool ucp_requests
[1710992397.696293] [node046:683644:0]          mpool.c:43   UCX  WARN  object 0x13035780 was not returned to mpool ucp_requests
[1710992397.696296] [node046:683644:0]          mpool.c:43   UCX  WARN  object 0x13035940 was not returned to mpool ucp_requests
[1710992397.696299] [node046:683644:0]          mpool.c:43   UCX  WARN  object 0x13035b00 was not returned to mpool ucp_requests
[1710992397.696302] [node046:683644:0]          mpool.c:43   UCX  WARN  object 0x13035cc0 was not returned to mpool ucp_requests
[1710992397.696305] [node046:683644:0]          mpool.c:43   UCX  WARN  object 0x13035e80 was not returned to mpool ucp_requests
[1710992397.694357] [node046:683645:0]          mpool.c:43   UCX  WARN  object 0x1406b380 was not returned to mpool ucp_requests
[1710992397.694369] [node046:683645:0]          mpool.c:43   UCX  WARN  object 0x1406b540 was not returned to mpool ucp_requests
[1710992397.694372] [node046:683645:0]          mpool.c:43   UCX  WARN  object 0x1406b700 was not returned to mpool ucp_requests
[1710992397.694374] [node046:683645:0]          mpool.c:43   UCX  WARN  object 0x1406b8c0 was not returned to mpool ucp_requests
[1710992397.694376] [node046:683645:0]          mpool.c:43   UCX  WARN  object 0x1406ba80 was not returned to mpool ucp_requests
[1710992397.694379] [node046:683645:0]          mpool.c:43   UCX  WARN  object 0x1406bc40 was not returned to mpool ucp_requests
[1710992397.694381] [node046:683645:0]          mpool.c:43   UCX  WARN  object 0x1406be00 was not returned to mpool ucp_requests
[1710992397.694383] [node046:683645:0]          mpool.c:43   UCX  WARN  object 0x1406bfc0 was not returned to mpool ucp_requests
[1710992397.694385] [node046:683645:0]          mpool.c:43   UCX  WARN  object 0x1406c180 was not returned to mpool ucp_requests
[1710992397.738541] [node046:683632:0]          mpool.c:43   UCX  WARN  object 0x1411aec0 was not returned to mpool ucp_requests
[1710992397.738554] [node046:683632:0]          mpool.c:43   UCX  WARN  object 0x1411b080 was not returned to mpool ucp_requests
[1710992397.738558] [node046:683632:0]          mpool.c:43   UCX  WARN  object 0x1411b240 was not returned to mpool ucp_requests
[1710992397.738561] [node046:683632:0]          mpool.c:43   UCX  WARN  object 0x1411b400 was not returned to mpool ucp_requests
[1710992397.738564] [node046:683632:0]          mpool.c:43   UCX  WARN  object 0x1411b5c0 was not returned to mpool ucp_requests
[1710992397.738567] [node046:683632:0]          mpool.c:43   UCX  WARN  object 0x1411b780 was not returned to mpool ucp_requests
[1710992397.738570] [node046:683632:0]          mpool.c:43   UCX  WARN  object 0x1411b940 was not returned to mpool ucp_requests
[1710992397.738572] [node046:683632:0]          mpool.c:43   UCX  WARN  object 0x1411bb00 was not returned to mpool ucp_requests
[1710992397.738575] [node046:683632:0]          mpool.c:43   UCX  WARN  object 0x1411bcc0 was not returned to mpool ucp_requests
[1710992397.738577] [node046:683632:0]          mpool.c:43   UCX  WARN  object 0x1411be80 was not returned to mpool ucp_requests
[1710992397.739952] [node046:683635:0]          mpool.c:43   UCX  WARN  object 0x143aa080 was not returned to mpool ucp_requests
[1710992397.739962] [node046:683635:0]          mpool.c:43   UCX  WARN  object 0x143aa240 was not returned to mpool ucp_requests
[1710992397.739968] [node046:683635:0]          mpool.c:43   UCX  WARN  object 0x143aa400 was not returned to mpool ucp_requests
[1710992397.739973] [node046:683635:0]          mpool.c:43   UCX  WARN  object 0x143aa5c0 was not returned to mpool ucp_requests
[1710992397.739976] [node046:683635:0]          mpool.c:43   UCX  WARN  object 0x143aa780 was not returned to mpool ucp_requests
[1710992397.739978] [node046:683635:0]          mpool.c:43   UCX  WARN  object 0x143aa940 was not returned to mpool ucp_requests
[1710992397.739980] [node046:683635:0]          mpool.c:43   UCX  WARN  object 0x143aab00 was not returned to mpool ucp_requests
[1710992397.739982] [node046:683635:0]          mpool.c:43   UCX  WARN  object 0x143aacc0 was not returned to mpool ucp_requests
[1710992397.739984] [node046:683635:0]          mpool.c:43   UCX  WARN  object 0x143aae80 was not returned to mpool ucp_requests
[1710992397.739987] [node046:683635:0]          mpool.c:43   UCX  WARN  object 0x143ab040 was not returned to mpool ucp_requests
[1710992397.775700] [node046:683637:0]          mpool.c:43   UCX  WARN  object 0x13a6e080 was not returned to mpool ucp_requests
[1710992397.775718] [node046:683637:0]          mpool.c:43   UCX  WARN  object 0x13a6e240 was not returned to mpool ucp_requests
[1710992397.775723] [node046:683637:0]          mpool.c:43   UCX  WARN  object 0x13a6e400 was not returned to mpool ucp_requests
[1710992397.775727] [node046:683637:0]          mpool.c:43   UCX  WARN  object 0x13a6e5c0 was not returned to mpool ucp_requests
[1710992397.775730] [node046:683637:0]          mpool.c:43   UCX  WARN  object 0x13a6e780 was not returned to mpool ucp_requests
[1710992397.775732] [node046:683637:0]          mpool.c:43   UCX  WARN  object 0x13a6e940 was not returned to mpool ucp_requests
[1710992397.775734] [node046:683637:0]          mpool.c:43   UCX  WARN  object 0x13a6eb00 was not returned to mpool ucp_requests
[1710992397.775736] [node046:683637:0]          mpool.c:43   UCX  WARN  object 0x13a6ecc0 was not returned to mpool ucp_requests
[1710992397.775738] [node046:683637:0]          mpool.c:43   UCX  WARN  object 0x13a6ee80 was not returned to mpool ucp_requests
[1710992397.775741] [node046:683637:0]          mpool.c:43   UCX  WARN  object 0x13a6f040 was not returned to mpool ucp_requests
[1710992397.797510] [node046:683634:0]          mpool.c:43   UCX  WARN  object 0x135410c0 was not returned to mpool ucp_requests
[1710992397.797527] [node046:683634:0]          mpool.c:43   UCX  WARN  object 0x13541280 was not returned to mpool ucp_requests
[1710992397.797531] [node046:683634:0]          mpool.c:43   UCX  WARN  object 0x13541440 was not returned to mpool ucp_requests
[1710992397.797535] [node046:683634:0]          mpool.c:43   UCX  WARN  object 0x13541600 was not returned to mpool ucp_requests
[1710992397.797537] [node046:683634:0]          mpool.c:43   UCX  WARN  object 0x135417c0 was not returned to mpool ucp_requests
[1710992397.797539] [node046:683634:0]          mpool.c:43   UCX  WARN  object 0x13541980 was not returned to mpool ucp_requests
[1710992397.797541] [node046:683634:0]          mpool.c:43   UCX  WARN  object 0x13541b40 was not returned to mpool ucp_requests
[1710992397.797543] [node046:683634:0]          mpool.c:43   UCX  WARN  object 0x13541d00 was not returned to mpool ucp_requests
[1710992397.797545] [node046:683634:0]          mpool.c:43   UCX  WARN  object 0x13541ec0 was not returned to mpool ucp_requests
[1710992397.797547] [node046:683634:0]          mpool.c:43   UCX  WARN  object 0x13542080 was not returned to mpool ucp_requests


-------------------------------------------------------------------------------
                          DFT DISPERSION CORRECTION                            
                                                                               
                              DFTD3 V3.1  Rev 1                                
                          USING Becke-Johnson damping                          
-------------------------------------------------------------------------------
The PBE0 functional is recognized
Active option DFTDOPT                   ...         4   

molecular C6(AA) [au] = 70476.626071 


            DFT-D V3
 parameters
 s6 scaling factor         :     1.0000 
 a1 scaling factor         :     0.4145 
 s8 scaling factor         :     1.2177 
 a2 scaling factor         :     4.8593 
 ad hoc parameters k1-k3   :    16.0000     1.3333    -4.0000 

 Edisp/kcal,au: -72.157952791656  -0.114991005040 
 E6   /kcal   : -46.534626566 
 E8   /kcal   : -25.623326226 
 % E8         :  35.510051539 

-------------------------   ----------------
Dispersion correction           -0.114991005
-------------------------   ----------------


-------------------------   --------------------
FINAL SINGLE POINT ENERGY     -1805.047044659595
-------------------------   --------------------


           ************************************************************
           *        Program running with 20 parallel MPI-processes    *
           *              working on a common directory               *
           ************************************************************
------------------------------------------------------------------------------
                         ORCA SCF GRADIENT CALCULATION
------------------------------------------------------------------------------

 ... reading COSX grid (gridx3)
Gradient of the Kohn-Sham DFT energy:
Kohn-Sham wavefunction type      ... RKS
Hartree-Fock exchange scaling    ...    0.250
Number of operators              ...    1
Number of atoms                  ...   82
Basis set dimensions             ... 1542
Integral neglect threshold       ... 2.5e-11
Integral primitive cutoff        ... 2.5e-12
SHARK Integral package           ... ON

Nuc. rep. gradient       (SHARK) ... done (  0.2 sec)
HCore & Overlap gradient (SHARK) ... done (  1.9 sec)
RI-J gradient            (SHARK) ... done (  9.3 sec)
COSX-gradient                    ... done ( 65.9 sec)
Exchange-correlation gradient    ... done
Dispersion correction            ... done

------------------
CARTESIAN GRADIENT
------------------

   1   O   :    0.001339105   -0.001186458    0.000776115
   2   O   :    0.000264514    0.002350405   -0.003110933
   3   N   :   -0.007217878    0.001565531    0.001491304
   4   N   :    0.000250984    0.000746307   -0.000391440
   5   C   :    0.005535243   -0.000433055   -0.001496076
   6   C   :    0.000294362    0.000501613   -0.000182688
   7   H   :    0.000357067    0.000132482   -0.000122908
   8   C   :   -0.000002161   -0.000880949   -0.000059045
   9   C   :   -0.000849972    0.000952681    0.000162890
  10   H   :   -0.000111185    0.000062045    0.000698781
  11   C   :   -0.000026570   -0.000286509    0.000938362
  12   H   :   -0.000034556   -0.000078057    0.000191491
  13   C   :   -0.000302123    0.000503730   -0.000181218
  14   H   :    0.000169506   -0.000450298    0.000187412
  15   C   :    0.000533911   -0.000689010    0.000422763
  16   H   :    0.000208222   -0.000100819   -0.000729435
  17   C   :   -0.000346489    0.001050019   -0.000406057
  18   H   :    0.000436810   -0.000622655   -0.000826127
  19   C   :    0.000906789    0.000162576    0.001405837
  20   C   :   -0.000825284    0.000142427    0.000620615
  21   H   :    0.000012257    0.000539801    0.000824647
  22   H   :   -0.000112696   -0.000067194   -0.000120521
  23   H   :   -0.000565114    0.000702276   -0.001043856
  24   C   :   -0.000045101   -0.000357902    0.000475190
  25   H   :    0.001174108    0.000118518    0.000397905
  26   H   :    0.000271872    0.000074541   -0.000495026
  27   H   :    0.000233167    0.000459248    0.000081118
  28   C   :   -0.000243073   -0.000954649   -0.001928319
  29   H   :    0.000017760   -0.000887927    0.001393961
  30   H   :    0.000972420    0.000606245   -0.000645585
  31   H   :   -0.000659178    0.000269409   -0.000244865
  32   C   :    0.000532777    0.000408134   -0.000688099
  33   C   :   -0.000594801    0.000454497   -0.001124259
  34   C   :    0.000525308    0.000178604   -0.001326680
  35   H   :    0.000116524   -0.000135169    0.000163840
  36   C   :   -0.000758019   -0.000896190   -0.000943407
  37   H   :    0.000119202    0.000061506    0.000071606
  38   C   :    0.000776201    0.000839038    0.000899492
  39   H   :   -0.000807007   -0.000369522    0.001416734
  40   C   :   -0.000943312   -0.000903706   -0.001175500
  41   H   :    0.000340227    0.000761309    0.002741712
  42   C   :   -0.000048093   -0.000547818    0.000355403
  43   C   :    0.000476380    0.000094104   -0.000498869
  44   H   :    0.000011843   -0.000523991   -0.000069972
  45   H   :   -0.000199108   -0.000093117    0.000464576
  46   H   :    0.000234796    0.000540406    0.000379979
  47   C   :   -0.000061575   -0.000357367   -0.000465379
  48   H   :    0.000787458    0.000972827    0.001570039
  49   H   :   -0.000029120   -0.000122256   -0.000168872
  50   H   :   -0.000939357    0.000476099   -0.000133371
  51   C   :    0.000394846    0.000121617   -0.000863876
  52   H   :   -0.000565736    0.000303693   -0.000317941
  53   H   :   -0.000076492   -0.000106353    0.000035223
  54   H   :    0.000084377   -0.000924640   -0.000128678
  55   C   :   -0.000885781   -0.001657386    0.001110470
  56   C   :    0.000549501    0.000186138   -0.000041898
  57   C   :   -0.000491853    0.001010415   -0.000072464
  58   H   :   -0.000015526    0.000456103   -0.000252957
  59   C   :    0.000681446   -0.000820570   -0.000157044
  60   H   :    0.000063787   -0.000116583   -0.000059313
  61   C   :   -0.000135965    0.000001944    0.000388711
  62   H   :    0.000401941   -0.000892948    0.000029464
  63   C   :    0.000180565   -0.001090568   -0.000086770
  64   H   :   -0.000064384   -0.000247277   -0.000034533
  65   C   :   -0.000352592    0.000270527    0.000268042
  66   H   :   -0.000071761    0.000245891    0.000192638
  67   H   :    0.000350479    0.000110260    0.000144306
  68   O   :   -0.000247135    0.003222774   -0.004301597
  69   C   :   -0.001826463   -0.001689732    0.005980898
  70   C   :    0.000994088   -0.001770443    0.000853517
  71   C   :    0.000785763    0.000327893   -0.001238470
  72   H   :    0.000382561   -0.000068683   -0.000735418
  73   C   :    0.000874461   -0.000517075   -0.000770991
  74   H   :    0.000137301    0.000745322   -0.001322152
  75   C   :   -0.000156881    0.000388017   -0.000047844
  76   H   :   -0.000831289    0.001178073   -0.000128414
  77   C   :    0.000282479   -0.000951589    0.000692537
  78   H   :   -0.000919892    0.000274777    0.001261835
  79   C   :   -0.000287408    0.000147702    0.000311104
  80   H   :   -0.000321506   -0.000681963    0.001365605
  81   O   :    0.000178612   -0.001820067   -0.002268758
  82   H   :   -0.000274494    0.000538538    0.000533352

Difference to translation invariance:
           :   -0.0000059081    0.0009555691   -0.0001081510

Difference to rotation invariance:
           :   -0.0043829464   -0.0008384048    0.0065337314

Norm of the cartesian gradient     ...    0.0168135866
RMS gradient                       ...    0.0010719951
MAX gradient                       ...    0.0072178778

-------
TIMINGS
-------

Total SCF gradient time            ...      110.157 sec

One electron gradient       ....       1.864 sec  (  1.7%)
RI-J Coulomb gradient       ....       9.317 sec  (  8.5%)
COSX gradient               ....      65.933 sec  ( 59.9%)
XC gradient                 ....      10.339 sec  (  9.4%)
CPCM gradient               ....       3.447 sec  (  3.1%)
   A-Matrix (El+Nuc)        ....       0.836 sec  (  0.8%)
   Potential                ....       2.611 sec  (  2.4%)

Maximum memory used throughout the entire SCFGRAD-calculation: 364.9 MB
------------------------------------------------------------------------------
                         ORCA GEOMETRY RELAXATION STEP
------------------------------------------------------------------------------

Reading the OPT-File                    .... done
Getting information on internals        .... done
Copying old internal coords+grads       .... done
Making the new internal coordinates     .... (new redundants).... done
Validating the new internal coordinates .... (new redundants).... done
Calculating the B-matrix                .... done
Calculating the G,G- and P matrices     .... done
Transforming gradient to internals      .... done
Projecting the internal gradient        .... done
Number of atoms                         ....  82
Number of internal coordinates          .... 463
Current Energy                          .... -1805.047044660 Eh
Current gradient norm                   ....     0.016813587 Eh/bohr
Maximum allowed component of the step   ....  0.150
Current trust radius                    ....  0.300
Evaluating the initial hessian          ....  (Almloef) done
Projecting the Hessian                  .... done
Forming the augmented Hessian           .... done
Diagonalizing the augmented Hessian     .... done
Last element of RFO vector              ....  0.960836476
Lowest eigenvalues of augmented Hessian:
 -0.001097975  0.000436997  0.000938630  0.001447583  0.006770395
Length of the computed step             ....  0.288411179
The final length of the internal step   ....  0.249445424
Converting the step to cartesian space:
 Initial RMS(Int)=    0.0115927120
Transforming coordinates:
 Iter   0:  RMS(Cart)=    0.0915985157 RMS(Int)=    0.8747395310
 Iter   1:  RMS(Cart)=    0.0022472471 RMS(Int)=    0.0006436588
 Iter   2:  RMS(Cart)=    0.0000626532 RMS(Int)=    0.0000154342
 Iter   3:  RMS(Cart)=    0.0000030292 RMS(Int)=    0.0000010943
 Iter   4:  RMS(Cart)=    0.0000001618 RMS(Int)=    0.0000000362
 Iter   5:  RMS(Cart)=    0.0000000084 RMS(Int)=    0.0000000030
done
Storing new coordinates                 .... done

                                .--------------------.
          ----------------------|Geometry convergence|-------------------------
          Item                value                   Tolerance       Converged
          ---------------------------------------------------------------------
          RMS gradient        0.0007340499            0.0001000000      NO
          MAX gradient        0.0070382865            0.0003000000      NO
          RMS step            0.0115927120            0.0020000000      NO
          MAX step            0.1500000000            0.0040000000      NO
          ........................................................
          Max(Bonds)      0.0794      Max(Angles)    0.40
          Max(Dihed)        2.25      Max(Improp)    0.00
          ---------------------------------------------------------------------

The optimization has not yet converged - more geometry cycles are needed


    ---------------------------------------------------------------------------
                         Redundant Internal Coordinates
                            (Angstroem and degrees)

        Definition                    Value    dE/dq     Step     New-Value
    ----------------------------------------------------------------------------
     1. B(C   4,N   2)                1.2500  0.007038 -0.0039    1.2460   
     2. B(C   4,O   0)                1.3955  0.002224 -0.0021    1.3934   
     3. B(C   5,C   4)                1.5180 -0.000188  0.0006    1.5186   
     4. B(C   5,N   3)                1.4658  0.000026  0.0001    1.4659   
     5. B(H   6,C   5)                1.0892  0.000301 -0.0004    1.0888   
     6. B(C   7,C   5)                1.5093 -0.000608  0.0008    1.5101   
     7. B(C   8,C   7)                1.3912  0.001207 -0.0010    1.3901   
     8. B(H   9,C   8)                1.0837  0.000693 -0.0010    1.0827   
     9. B(C  10,C   8)                1.3864 -0.000801  0.0007    1.3871   
    10. B(H  11,C  10)                1.0846  0.000062 -0.0001    1.0845   
    11. B(C  12,C  10)                1.3891  0.000773 -0.0006    1.3884   
    12. B(H  13,C  12)                1.0837 -0.000524  0.0008    1.0844   
    13. B(C  14,C  12)                1.3886  0.000876 -0.0007    1.3879   
    14. B(H  15,C  14)                1.0856  0.000727 -0.0010    1.0845   
    15. B(C  16,C   7)                1.3916  0.000764 -0.0007    1.3910   
    16. B(C  16,C  14)                1.3868 -0.000728  0.0006    1.3874   
    17. B(H  17,C  16)                1.0866  0.001096 -0.0016    1.0850   
    18. B(C  18,N   2)                1.4675 -0.000727  0.0012    1.4687   
    19. B(C  19,C  18)                1.5269  0.001937 -0.0027    1.5242   
    20. B(H  20,C  19)                1.0942  0.000970 -0.0014    1.0927   
    21. B(H  21,C  19)                1.0925  0.000103 -0.0002    1.0923   
    22. B(H  22,C  19)                1.0953  0.001362 -0.0020    1.0933   
    23. B(C  23,C  18)                1.5281  0.000681 -0.0009    1.5272   
    24. B(H  24,C  23)                1.0924  0.000683 -0.0011    1.0913   
    25. B(H  25,C  23)                1.0920 -0.000348  0.0005    1.0926   
    26. B(H  26,C  23)                1.0935  0.000206 -0.0005    1.0930   
    27. B(C  27,C  18)                1.5304  0.001696 -0.0024    1.5280   
    28. B(H  28,C  27)                1.0905 -0.001647  0.0024    1.0929   
    29. B(H  29,C  27)                1.0906 -0.001231  0.0018    1.0924   
    30. B(H  30,C  27)                1.0883 -0.000634  0.0009    1.0892   
    31. B(C  31,N   3)                1.4096 -0.000252  0.0003    1.4099   
    32. B(C  32,C  31)                1.4137 -0.001254  0.0007    1.4143   
    33. B(C  33,C  32)                1.3948 -0.000260  0.0001    1.3950   
    34. B(H  34,C  33)                1.0806  0.000111 -0.0002    1.0805   
    35. B(C  35,C  33)                1.3860 -0.001540  0.0013    1.3873   
    36. B(H  36,C  35)                1.0843  0.000136 -0.0002    1.0841   
    37. B(C  37,C  35)                1.3796 -0.002225  0.0019    1.3815   
    38. B(H  38,C  37)                1.0820 -0.001645  0.0023    1.0843   
    39. B(C  39,C  37)                1.3836  0.000039  0.0000    1.3837   
    40. B(C  39,C  31)                1.3928 -0.001577  0.0013    1.3941   
    41. B(H  40,C  39)                1.0777 -0.002846  0.0040    1.0817   
    42. B(C  41,C  32)                1.5391 -0.000380 -0.0000    1.5391   
    43. B(C  42,C  41)                1.5340 -0.000561  0.0008    1.5348   
    44. B(H  43,C  42)                1.0918 -0.000512  0.0008    1.0926   
    45. B(H  44,C  42)                1.0943  0.000508 -0.0008    1.0935   
    46. B(H  45,C  42)                1.0908 -0.000805  0.0009    1.0918   
    47. B(H  45,H  26)                3.4475 -0.000240  0.0020    3.4495   
    48. B(C  46,C  41)                1.5337 -0.000618  0.0012    1.5349   
    49. B(H  47,C  46)                1.0865 -0.001640  0.0029    1.0894   
    50. B(H  48,C  46)                1.0932 -0.000106  0.0002    1.0934   
    51. B(H  49,C  46)                1.0913 -0.001045  0.0015    1.0928   
    52. B(C  50,C  41)                1.5283 -0.001402  0.0020    1.5303   
    53. B(H  51,C  50)                1.0916 -0.000676  0.0010    1.0926   
    54. B(H  52,C  50)                1.0924  0.000101 -0.0001    1.0923   
    55. B(H  53,C  50)                1.0912 -0.000931  0.0014    1.0926   
    56. B(C  54,O   1)                1.2098  0.003856 -0.0019    1.2079   
    57. B(C  54,O   0)                1.3470  0.001768 -0.0014    1.3455   
    58. B(C  55,C  54)                1.4749  0.001327 -0.0015    1.4734   
    59. B(C  56,C  55)                1.3936  0.000343 -0.0003    1.3933   
    60. B(H  57,C  56)                1.0842  0.000470 -0.0007    1.0836   
    61. B(C  58,C  56)                1.3851  0.001898 -0.0016    1.3835   
    62. B(H  59,C  58)                1.0840  0.000111 -0.0002    1.0838   
    63. B(C  60,C  58)                1.3908  0.000765 -0.0006    1.3901   
    64. B(H  61,C  60)                1.0857  0.000989 -0.0014    1.0842   
    65. B(C  62,C  60)                1.3882  0.000107 -0.0001    1.3881   
    66. B(H  63,C  62)                1.0839  0.000151 -0.0002    1.0837   
    67. B(C  64,C  62)                1.3867  0.001517 -0.0013    1.3854   
    68. B(C  64,C  55)                1.3945  0.000984 -0.0008    1.3936   
    69. B(H  65,C  64)                1.0830  0.000263 -0.0004    1.0826   
    70. B(H  66,N   3)                1.0102  0.000128  0.0000    1.0102   
    71. B(C  68,O  67)                1.2220  0.005320 -0.0027    1.2193   
    72. B(C  69,C  68)                1.4824  0.001654 -0.0019    1.4805   
    73. B(C  70,C  69)                1.3908 -0.002153  0.0018    1.3926   
    74. B(H  71,H  24)                4.6088 -0.000276  0.0794    4.6882   
    75. B(H  71,C  70)                1.0818 -0.000922  0.0013    1.0831   
    76. B(C  72,C  70)                1.3842 -0.000720  0.0006    1.3848   
    77. B(H  73,C  72)                1.0818 -0.001511  0.0021    1.0840   
    78. B(C  74,C  72)                1.3866 -0.002457  0.0021    1.3887   
    79. B(H  75,C  74)                1.0823 -0.001431  0.0020    1.0844   
    80. B(C  76,C  74)                1.3867 -0.002486  0.0021    1.3887   
    81. B(H  77,C  76)                1.0818 -0.001567  0.0022    1.0840   
    82. B(C  78,C  76)                1.3838 -0.000515  0.0004    1.3842   
    83. B(C  78,C  69)                1.3905 -0.001521  0.0013    1.3918   
    84. B(H  79,C  56)                3.4883 -0.000163  0.0602    3.5485   
    85. B(H  79,C  78)                1.0812 -0.001570  0.0022    1.0834   
    86. B(O  80,C  68)                1.3156 -0.002112  0.0015    1.3171   
    87. B(H  81,H  66)                2.2896 -0.000270 -0.0002    2.2894   
    88. B(H  81,H  47)                2.2871  0.000537 -0.0209    2.2662   
    89. B(H  81,N   3)                1.7734  0.000338 -0.0046    1.7688   
    90. B(H  81,O  80)                1.0065  0.000901 -0.0010    1.0055   
    91. A(C   4,O   0,C  54)          119.12  0.000405   -0.06    119.06   
    92. A(C   4,N   2,C  18)          124.86 -0.002808    0.35    125.22   
    93. A(H  66,N   3,H  81)          107.49 -0.000470    0.30    107.79   
    94. A(C   5,N   3,C  31)          119.86  0.000010   -0.07    119.78   
    95. A(C   5,N   3,H  81)          103.96  0.000231   -0.07    103.89   
    96. A(C   5,N   3,H  66)          109.90  0.000030    0.03    109.93   
    97. A(C  31,N   3,H  81)          102.33  0.000234   -0.27    102.06   
    98. A(C  31,N   3,H  66)          112.00 -0.000067    0.10    112.09   
    99. A(N   2,C   4,C   5)          121.89 -0.000109    0.11    122.00   
   100. A(O   0,C   4,C   5)          114.12  0.000296   -0.02    114.11   
   101. A(O   0,C   4,N   2)          123.04 -0.000207    0.02    123.06   
   102. A(C   4,C   5,C   7)          112.58  0.000171    0.03    112.61   
   103. A(N   3,C   5,H   6)          107.89  0.000351   -0.17    107.72   
   104. A(N   3,C   5,C   7)          115.90 -0.000420    0.08    115.98   
   105. A(H   6,C   5,C   7)          108.50  0.000254   -0.20    108.30   
   106. A(N   3,C   5,C   4)          103.94 -0.000233    0.32    104.26   
   107. A(C   4,C   5,H   6)          107.64 -0.000118   -0.06    107.57   
   108. A(C   8,C   7,C  16)          119.16  0.000480   -0.07    119.09   
   109. A(C   5,C   7,C  16)          118.83  0.000435   -0.06    118.77   
   110. A(C   5,C   7,C   8)          122.01 -0.000915    0.13    122.14   
   111. A(H   9,C   8,C  10)          119.34 -0.000027    0.01    119.34   
   112. A(C   7,C   8,C  10)          120.38 -0.000227    0.03    120.41   
   113. A(C   7,C   8,H   9)          120.28  0.000254   -0.04    120.24   
   114. A(C   8,C  10,C  12)          120.20 -0.000260    0.04    120.24   
   115. A(C   8,C  10,H  11)          119.62 -0.000075    0.01    119.64   
   116. A(H  11,C  10,C  12)          120.18  0.000335   -0.05    120.13   
   117. A(C  10,C  12,C  14)          119.69  0.000450   -0.06    119.63   
   118. A(H  13,C  12,C  14)          120.15 -0.000263    0.04    120.18   
   119. A(C  10,C  12,H  13)          120.16 -0.000187    0.02    120.19   
   120. A(H  15,C  14,C  16)          119.72 -0.000220    0.04    119.75   
   121. A(C  12,C  14,H  15)          120.26  0.000288   -0.05    120.21   
   122. A(C  12,C  14,C  16)          120.03 -0.000068    0.01    120.04   
   123. A(C   7,C  16,H  17)          119.56  0.000449   -0.07    119.49   
   124. A(C   7,C  16,C  14)          120.54 -0.000375    0.05    120.59   
   125. A(C  14,C  16,H  17)          119.90 -0.000074    0.02    119.92   
   126. A(N   2,C  18,C  19)          106.11  0.000375   -0.10    106.01   
   127. A(C  23,C  18,C  27)          111.34  0.000390   -0.15    111.20   
   128. A(C  19,C  18,C  27)          108.86 -0.000150   -0.12    108.74   
   129. A(N   2,C  18,C  27)          112.68 -0.000192    0.11    112.79   
   130. A(C  19,C  18,C  23)          109.47  0.000222   -0.15    109.32   
   131. A(N   2,C  18,C  23)          108.21 -0.000633    0.40    108.61   
   132. A(C  18,C  19,H  22)          110.68  0.000168   -0.03    110.65   
   133. A(C  18,C  19,H  20)          110.69  0.000095   -0.03    110.67   
   134. A(C  18,C  19,H  21)          110.41 -0.000075    0.02    110.44   
   135. A(H  20,C  19,H  22)          108.28 -0.000045   -0.02    108.26   
   136. A(H  21,C  19,H  22)          108.20 -0.000116    0.04    108.24   
   137. A(H  20,C  19,H  21)          108.50 -0.000034    0.01    108.51   
   138. A(H  25,C  23,H  26)          108.36  0.000328   -0.11    108.24   
   139. A(H  24,C  23,H  26)          108.22 -0.000305    0.13    108.35   
   140. A(C  18,C  23,H  26)          110.35 -0.000195    0.09    110.44   
   141. A(H  24,C  23,H  25)          108.45  0.000078   -0.06    108.39   
   142. A(C  18,C  23,H  25)          109.58 -0.000283    0.01    109.59   
   143. A(C  18,C  23,H  24)          111.80  0.000385   -0.06    111.74   
   144. A(H  29,C  27,H  30)          107.71 -0.000375    0.03    107.74   
   145. A(H  28,C  27,H  30)          108.72 -0.000184    0.03    108.75   
   146. A(C  18,C  27,H  30)          112.78  0.000519   -0.11    112.66   
   147. A(H  28,C  27,H  29)          107.67 -0.000342    0.11    107.78   
   148. A(C  18,C  27,H  29)          109.22  0.000460   -0.08    109.14   
   149. A(C  18,C  27,H  28)          110.58 -0.000125    0.04    110.62   
   150. A(N   3,C  31,C  39)          118.64  0.000760   -0.01    118.62   
   151. A(N   3,C  31,C  32)          121.06 -0.000200   -0.06    121.00   
   152. A(C  32,C  31,C  39)          120.22 -0.000574    0.08    120.30   
   153. A(C  31,C  32,C  33)          116.31  0.000193    0.00    116.31   
   154. A(C  33,C  32,C  41)          119.37 -0.000610    0.22    119.58   
   155. A(C  31,C  32,C  41)          124.32  0.000414   -0.21    124.11   
   156. A(H  34,C  33,C  35)          117.47 -0.000076    0.02    117.50   
   157. A(C  32,C  33,C  35)          123.47  0.000223   -0.06    123.41   
   158. A(C  32,C  33,H  34)          119.05 -0.000148    0.04    119.09   
   159. A(H  36,C  35,C  37)          121.01  0.000207   -0.03    120.97   
   160. A(C  33,C  35,C  37)          119.13 -0.000361    0.06    119.19   
   161. A(C  33,C  35,H  36)          119.86  0.000154   -0.02    119.84   
   162. A(C  35,C  37,H  38)          120.91 -0.000435    0.06    120.97   
   163. A(H  38,C  37,C  39)          119.70  0.000097   -0.02    119.68   
   164. A(C  35,C  37,C  39)          119.39  0.000338   -0.04    119.35   
   165. A(C  37,C  39,H  40)          118.88  0.000072   -0.00    118.87   
   166. A(C  31,C  39,H  40)          119.64 -0.000255    0.05    119.69   
   167. A(C  31,C  39,C  37)          121.48  0.000181   -0.05    121.43   
   168. A(C  46,C  41,C  50)          106.01 -0.000168    0.15    106.15   
   169. A(C  42,C  41,C  50)          105.94 -0.000002    0.04    105.98   
   170. A(C  32,C  41,C  50)          111.09 -0.000219    0.24    111.33   
   171. A(C  42,C  41,C  46)          110.10  0.000213   -0.11    109.98   
   172. A(C  32,C  41,C  46)          111.75  0.000198   -0.19    111.56   
   173. A(C  32,C  41,C  42)          111.65 -0.000038   -0.10    111.55   
   174. A(H  44,C  42,H  45)          106.20  0.000019   -0.03    106.17   
   175. A(H  43,C  42,H  45)          107.74 -0.000267    0.06    107.80   
   176. A(C  41,C  42,H  45)          114.59  0.000350   -0.05    114.54   
   177. A(H  43,C  42,H  44)          107.96  0.000083   -0.02    107.94   
   178. A(C  41,C  42,H  44)          109.17 -0.000093    0.01    109.17   
   179. A(C  41,C  42,H  43)          110.90 -0.000097    0.02    110.92   
   180. A(H  48,C  46,H  49)          107.92  0.000051   -0.02    107.90   
   181. A(H  47,C  46,H  49)          108.08 -0.000085    0.00    108.08   
   182. A(C  41,C  46,H  49)          110.81 -0.000174    0.05    110.86   
   183. A(H  47,C  46,H  48)          106.75 -0.000078    0.02    106.78   
   184. A(C  41,C  46,H  48)          109.21  0.000132   -0.06    109.15   
   185. A(C  41,C  46,H  47)          113.84  0.000153    0.01    113.85   
   186. A(C  46,H  47,H  81)          120.59 -0.000134    0.08    120.67   
   187. A(H  52,C  50,H  53)          107.57  0.000141   -0.04    107.52   
   188. A(H  51,C  50,H  53)          108.45  0.000037    0.02    108.48   
   189. A(C  41,C  50,H  53)          112.30 -0.000159    0.04    112.34   
   190. A(H  51,C  50,H  52)          107.72  0.000123   -0.04    107.68   
   191. A(C  41,C  50,H  52)          108.53 -0.000020   -0.01    108.52   
   192. A(C  41,C  50,H  51)          112.07 -0.000100    0.03    112.10   
   193. A(O   1,C  54,C  55)          125.38 -0.000177    0.02    125.39   
   194. A(O   0,C  54,C  55)          112.16 -0.000348    0.05    112.20   
   195. A(O   0,C  54,O   1)          122.46  0.000527   -0.07    122.39   
   196. A(C  56,C  55,C  64)          120.13 -0.000350    0.05    120.18   
   197. A(C  54,C  55,C  64)          121.74  0.000184   -0.02    121.72   
   198. A(C  54,C  55,C  56)          118.13  0.000166   -0.02    118.10   
   199. A(H  57,C  56,C  58)          120.82  0.000219   -0.03    120.78   
   200. A(C  55,C  56,C  58)          119.83 -0.000064    0.01    119.84   
   201. A(C  55,C  56,H  57)          119.35 -0.000155    0.03    119.38   
   202. A(H  59,C  58,C  60)          120.07 -0.000246    0.04    120.10   
   203. A(C  56,C  58,C  60)          120.00  0.000273   -0.04    119.96   
   204. A(C  56,C  58,H  59)          119.94 -0.000027    0.00    119.94   
   205. A(H  61,C  60,C  62)          119.87  0.000041   -0.01    119.86   
   206. A(C  58,C  60,C  62)          120.23 -0.000241    0.04    120.27   
   207. A(C  58,C  60,H  61)          119.90  0.000200   -0.03    119.87   
   208. A(H  63,C  62,C  64)          119.84  0.000129   -0.02    119.82   
   209. A(C  60,C  62,C  64)          120.04  0.000058   -0.00    120.04   
   210. A(C  60,C  62,H  63)          120.12 -0.000187    0.03    120.14   
   211. A(C  62,C  64,H  65)          120.20 -0.000020   -0.00    120.20   
   212. A(C  55,C  64,H  65)          120.04 -0.000301    0.04    120.08   
   213. A(C  55,C  64,C  62)          119.75  0.000320   -0.04    119.71   
   214. A(N   3,H  66,H  81)           47.62  0.000341   -0.26     47.36   
   215. A(O  67,C  68,C  69)          122.93  0.000102   -0.01    122.92   
   216. A(C  69,C  68,O  80)          114.18  0.001121   -0.13    114.05   
   217. A(O  67,C  68,O  80)          122.88 -0.001225    0.15    123.03   
   218. A(C  68,C  69,C  70)          121.63  0.000849   -0.11    121.53   
   219. A(C  70,C  69,C  78)          119.79 -0.000893    0.11    119.90   
   220. A(C  68,C  69,C  78)          118.55  0.000044   -0.01    118.54   
   221. A(H  71,C  70,C  72)          120.27 -0.000092    0.01    120.27   
   222. A(C  69,C  70,C  72)          119.95  0.000354   -0.05    119.90   
   223. A(C  69,C  70,H  71)          119.78 -0.000261    0.04    119.82   
   224. A(H  73,C  72,C  74)          120.06 -0.000279    0.04    120.10   
   225. A(C  70,C  72,C  74)          120.10  0.000358   -0.04    120.06   
   226. A(C  70,C  72,H  73)          119.84 -0.000079    0.01    119.84   
   227. A(H  75,C  74,C  76)          120.00  0.000201   -0.03    119.96   
   228. A(C  72,C  74,C  76)          120.08 -0.000307    0.05    120.13   
   229. A(C  72,C  74,H  75)          119.92  0.000106   -0.02    119.90   
   230. A(H  77,C  76,C  78)          119.98  0.000195   -0.03    119.95   
   231. A(C  74,C  76,C  78)          119.95  0.000076   -0.01    119.94   
   232. A(C  74,C  76,H  77)          120.06 -0.000272    0.04    120.11   
   233. A(C  76,C  78,H  79)          120.73  0.000045   -0.01    120.72   
   234. A(C  69,C  78,H  79)          119.14 -0.000457    0.07    119.21   
   235. A(C  69,C  78,C  76)          120.12  0.000412   -0.06    120.06   
   236. A(C  68,O  80,H  81)          110.25 -0.001322    0.20    110.45   
   237. A(H  47,H  81,H  66)           53.29  0.000015    0.02     53.31   
   238. A(N   3,H  81,H  66)           24.89  0.000129   -0.04     24.85   
   239. A(H  66,H  81,O  80)          154.88  0.000467   -0.17    154.71   
   240. A(N   3,H  81,H  47)           75.38  0.000109    0.04     75.42   
   241. A(H  47,H  81,O  80)          104.00  0.000422   -0.17    103.83   
   242. D(C   5,C   4,N   2,C  18)   -169.39  0.001339   -1.84   -171.23   
   243. D(N   2,C   4,O   0,C  54)    123.09  0.000347   -1.22    121.87   
   244. D(O   0,C   4,N   2,C  18)     -1.23  0.001253   -1.14     -2.37   
   245. D(C   5,C   4,O   0,C  54)    -67.92  0.000228   -0.55    -68.47   
   246. D(H   6,C   5,C   4,N   2)   -165.42 -0.000465    1.73   -163.69   
   247. D(C   7,C   5,N   3,H  81)   -169.95 -0.001028    2.10   -167.86   
   248. D(C   7,C   5,N   3,C  31)    -56.59 -0.000558    1.66    -54.93   
   249. D(C   7,C   5,C   4,O   0)    144.98  0.000005    0.81    145.79   
   250. D(C   4,C   5,N   3,C  31)    179.33 -0.000337    1.33    180.66   
   251. D(C   4,C   5,N   3,H  66)    -48.82 -0.000397    1.44    -47.38   
   252. D(N   3,C   5,C   4,N   2)     80.31 -0.000705    1.80     82.12   
   253. D(C   4,C   5,N   3,H  81)     65.97 -0.000807    1.77     67.74   
   254. D(H   6,C   5,N   3,C  31)     65.24 -0.000242    1.32     66.56   
   255. D(H   6,C   5,N   3,H  81)    -48.12 -0.000712    1.76    -46.36   
   256. D(N   3,C   5,C   4,O   0)    -88.82 -0.000575    1.15    -87.67   
   257. D(C   7,C   5,N   3,H  66)     75.25 -0.000619    1.77     77.03   
   258. D(H   6,C   5,C   4,O   0)     25.45 -0.000334    1.08     26.53   
   259. D(C   7,C   5,C   4,N   2)    -45.89 -0.000125    1.46    -44.43   
   260. D(H   6,C   5,N   3,H  66)   -162.91 -0.000303    1.43   -161.48   
   261. D(C   8,C   7,C   5,C   4)     84.75 -0.000338    0.76     85.51   
   262. D(C  16,C   7,C   5,C   4)    -94.87 -0.000276    0.59    -94.28   
   263. D(C  16,C   7,C   5,H   6)     24.15 -0.000149    0.40     24.55   
   264. D(C   8,C   7,C   5,H   6)   -156.22 -0.000212    0.56   -155.66   
   265. D(C  16,C   7,C   5,N   3)    145.66  0.000217    0.07    145.73   
   266. D(C   8,C   7,C   5,N   3)    -34.72  0.000155    0.24    -34.47   
   267. D(C  10,C   8,C   7,C   5)   -179.06  0.000086   -0.20   -179.26   
   268. D(H   9,C   8,C   7,C   5)      1.25  0.000067   -0.16      1.09   
   269. D(H   9,C   8,C   7,C  16)   -179.13  0.000004    0.01   -179.12   
   270. D(C  10,C   8,C   7,C  16)      0.57  0.000024   -0.03      0.53   
   271. D(H  11,C  10,C   8,C   7)   -179.96 -0.000046    0.09   -179.87   
   272. D(H  11,C  10,C   8,H   9)     -0.26 -0.000025    0.05     -0.21   
   273. D(C  12,C  10,C   8,C   7)     -0.05 -0.000026    0.05     -0.01   
   274. D(C  12,C  10,C   8,H   9)    179.64 -0.000005    0.01    179.65   
   275. D(C  14,C  12,C  10,H  11)    179.54  0.000007   -0.02    179.52   
   276. D(H  13,C  12,C  10,H  11)     -0.02 -0.000008    0.02     -0.01   
   277. D(C  14,C  12,C  10,C   8)     -0.37 -0.000012    0.02     -0.34   
   278. D(H  13,C  12,C  10,C   8)   -179.92 -0.000028    0.06   -179.87   
   279. D(C  16,C  14,C  12,H  13)    179.83  0.000069   -0.14    179.69   
   280. D(C  16,C  14,C  12,C  10)      0.27  0.000053   -0.10      0.16   
   281. D(H  15,C  14,C  12,C  10)   -179.40 -0.000030    0.07   -179.33   
   282. D(H  15,C  14,C  12,H  13)      0.16 -0.000014    0.03      0.19   
   283. D(C   7,C  16,C  14,H  15)    179.92  0.000027   -0.05    179.87   
   284. D(H  17,C  16,C  14,C  12)   -179.63 -0.000107    0.22   -179.42   
   285. D(H  17,C  16,C  14,H  15)      0.04 -0.000022    0.05      0.08   
   286. D(H  17,C  16,C   7,C   5)     -1.15  0.000000    0.02     -1.13   
   287. D(C   7,C  16,C  14,C  12)      0.25 -0.000058    0.12      0.37   
   288. D(H  17,C  16,C   7,C   8)    179.22  0.000066   -0.15    179.07   
   289. D(C  14,C  16,C   7,C   8)     -0.66  0.000018   -0.05     -0.71   
   290. D(C  14,C  16,C   7,C   5)    178.97 -0.000047    0.11    179.08   
   291. D(C  27,C  18,N   2,C   4)    -54.76 -0.000084   -0.19    -54.95   
   292. D(C  23,C  18,N   2,C   4)     68.79 -0.000172   -0.01     68.78   
   293. D(C  19,C  18,N   2,C   4)   -173.80 -0.000033   -0.04   -173.84   
   294. D(H  22,C  19,C  18,C  27)    -59.23  0.000220    0.09    -59.15   
   295. D(H  22,C  19,C  18,C  23)    178.85 -0.000303    0.43    179.29   
   296. D(H  22,C  19,C  18,N   2)     62.29  0.000127    0.10     62.39   
   297. D(H  21,C  19,C  18,C  27)     60.55  0.000135    0.13     60.68   
   298. D(H  21,C  19,C  18,C  23)    -61.37 -0.000389    0.48    -60.89   
   299. D(H  21,C  19,C  18,N   2)   -177.93  0.000041    0.14   -177.79   
   300. D(H  20,C  19,C  18,C  27)   -179.29  0.000104    0.15   -179.14   
   301. D(H  20,C  19,C  18,N   2)    -57.77  0.000010    0.16    -57.61   
   302. D(H  20,C  19,C  18,C  23)     58.79 -0.000419    0.50     59.29   
   303. D(H  24,C  23,C  18,C  19)   -177.13  0.000327   -0.99   -178.11   
   304. D(H  24,C  23,C  18,N   2)    -61.90  0.000543   -0.97    -62.87   
   305. D(H  26,C  23,C  18,C  27)   -177.05 -0.000146   -0.46   -177.51   
   306. D(H  26,C  23,C  18,C  19)    -56.63  0.000063   -0.80    -57.43   
   307. D(H  26,C  23,C  18,N   2)     58.59  0.000280   -0.79     57.81   
   308. D(H  25,C  23,C  18,C  27)    -57.81 -0.000038   -0.54    -58.35   
   309. D(H  25,C  23,C  18,C  19)     62.61  0.000170   -0.88     61.73   
   310. D(H  25,C  23,C  18,N   2)    177.84  0.000387   -0.87    176.97   
   311. D(H  24,C  23,C  18,C  27)     62.46  0.000118   -0.65     61.81   
   312. D(H  30,C  27,C  18,C  19)   -168.85 -0.000133    0.23   -168.62   
   313. D(H  30,C  27,C  18,N   2)     73.72 -0.000385    0.37     74.09   
   314. D(H  29,C  27,C  18,C  23)     71.64  0.000466   -0.21     71.43   
   315. D(H  29,C  27,C  18,C  19)    -49.13  0.000042    0.15    -48.98   
   316. D(H  29,C  27,C  18,N   2)   -166.56 -0.000210    0.28   -166.27   
   317. D(H  28,C  27,C  18,C  23)   -170.05  0.000255   -0.11   -170.15   
   318. D(H  28,C  27,C  18,C  19)     69.18 -0.000169    0.25     69.43   
   319. D(H  30,C  27,C  18,C  23)    -48.08  0.000291   -0.13    -48.21   
   320. D(H  28,C  27,C  18,N   2)    -48.25 -0.000421    0.39    -47.86   
   321. D(C  39,C  31,N   3,H  81)     88.26  0.000082    0.36     88.62   
   322. D(C  39,C  31,N   3,H  66)   -156.90 -0.000365    0.60   -156.29   
   323. D(C  39,C  31,N   3,C   5)    -25.96 -0.000384    0.68    -25.27   
   324. D(C  32,C  31,N   3,H  81)    -88.30  0.000375    0.11    -88.19   
   325. D(C  32,C  31,N   3,H  66)     26.55 -0.000071    0.35     26.90   
   326. D(C  32,C  31,N   3,C   5)    157.48 -0.000090    0.43    157.92   
   327. D(C  41,C  32,C  31,C  39)   -178.46  0.000178   -0.41   -178.87   
   328. D(C  41,C  32,C  31,N   3)     -1.96 -0.000074   -0.16     -2.12   
   329. D(C  33,C  32,C  31,C  39)      0.58 -0.000085    0.17      0.76   
   330. D(C  33,C  32,C  31,N   3)    177.09 -0.000337    0.42    177.51   
   331. D(C  35,C  33,C  32,C  41)    178.68 -0.000180    0.46    179.14   
   332. D(C  35,C  33,C  32,C  31)     -0.41  0.000060   -0.09     -0.50   
   333. D(H  34,C  33,C  32,C  41)     -0.88 -0.000038    0.13     -0.76   
   334. D(H  34,C  33,C  32,C  31)   -179.98  0.000202   -0.42   -180.40   
   335. D(C  37,C  35,C  33,H  34)    179.45 -0.000154    0.32    179.78   
   336. D(C  37,C  35,C  33,C  32)     -0.12 -0.000013   -0.00     -0.12   
   337. D(H  36,C  35,C  33,H  34)     -0.31 -0.000067    0.16     -0.14   
   338. D(H  36,C  35,C  33,C  32)   -179.87  0.000073   -0.17   -180.04   
   339. D(C  39,C  37,C  35,H  36)   -179.76 -0.000104    0.18   -179.58   
   340. D(C  39,C  37,C  35,C  33)      0.48 -0.000017    0.01      0.50   
   341. D(H  38,C  37,C  35,H  36)      0.15  0.000028   -0.03      0.12   
   342. D(H  38,C  37,C  35,C  33)   -179.61  0.000115   -0.19   -179.80   
   343. D(H  40,C  39,C  37,H  38)      0.28  0.000095   -0.15      0.13   
   344. D(H  40,C  39,C  37,C  35)   -179.81  0.000225   -0.35   -180.17   
   345. D(C  31,C  39,C  37,H  38)    179.78 -0.000138    0.28    180.06   
   346. D(C  31,C  39,C  37,C  35)     -0.31 -0.000008    0.07     -0.24   
   347. D(H  40,C  39,C  31,C  32)    179.26 -0.000175    0.26    179.52   
   348. D(H  40,C  39,C  31,N   3)      2.67  0.000103    0.02      2.69   
   349. D(C  37,C  39,C  31,C  32)     -0.24  0.000059   -0.17     -0.41   
   350. D(C  37,C  39,C  31,N   3)   -176.83  0.000337   -0.41   -177.24   
   351. D(C  50,C  41,C  32,C  33)     -2.82 -0.000039   -0.34     -3.16   
   352. D(C  50,C  41,C  32,C  31)    176.19 -0.000302    0.26    176.45   
   353. D(C  46,C  41,C  32,C  33)   -120.99  0.000188   -0.56   -121.55   
   354. D(C  46,C  41,C  32,C  31)     58.03 -0.000076    0.04     58.07   
   355. D(C  42,C  41,C  32,C  31)    -65.79 -0.000473    0.41    -65.38   
   356. D(C  42,C  41,C  32,C  33)    115.20 -0.000210   -0.19    115.01   
   357. D(H  45,C  42,C  41,C  50)   -170.16 -0.000220    0.10   -170.06   
   358. D(H  45,C  42,C  41,C  32)     68.78  0.000070   -0.17     68.61   
   359. D(H  44,C  42,C  41,C  50)    -51.21 -0.000034    0.04    -51.18   
   360. D(H  44,C  42,C  41,C  46)     62.98 -0.000130    0.17     63.16   
   361. D(H  44,C  42,C  41,C  32)   -172.28  0.000256   -0.23   -172.51   
   362. D(H  43,C  42,C  41,C  50)     67.61 -0.000049    0.03     67.64   
   363. D(H  45,C  42,C  41,C  46)    -55.96 -0.000316    0.23    -55.73   
   364. D(H  43,C  42,C  41,C  46)   -178.19 -0.000145    0.17   -178.02   
   365. D(H  43,C  42,C  41,C  32)    -53.45  0.000241   -0.24    -53.69   
   366. D(H  47,C  46,C  41,C  50)    169.02  0.000255   -0.08    168.93   
   367. D(H  47,C  46,C  41,C  42)     54.86  0.000245   -0.16     54.71   
   368. D(H  47,C  46,C  41,C  32)    -69.82 -0.000006    0.20    -69.62   
   369. D(H  49,C  46,C  41,C  50)    -68.92  0.000122   -0.04    -68.96   
   370. D(H  49,C  46,C  41,C  42)    176.92  0.000112   -0.11    176.81   
   371. D(H  49,C  46,C  41,C  32)     52.24 -0.000139    0.24     52.48   
   372. D(H  48,C  46,C  41,C  50)     49.83  0.000162   -0.08     49.75   
   373. D(H  48,C  46,C  41,C  42)    -64.33  0.000152   -0.15    -64.47   
   374. D(H  48,C  46,C  41,C  32)    170.99 -0.000099    0.21    171.20   
   375. D(H  81,H  47,C  46,H  49)    -42.56  0.000152    0.02    -42.54   
   376. D(H  81,H  47,C  46,H  48)   -158.42  0.000174    0.03   -158.39   
   377. D(H  81,H  47,C  46,C  41)     81.00 -0.000031    0.09     81.09   
   378. D(H  53,C  50,C  41,C  46)   -175.88 -0.000089   -0.10   -175.98   
   379. D(H  53,C  50,C  41,C  42)    -58.89  0.000074   -0.14    -59.03   
   380. D(H  53,C  50,C  41,C  32)     62.53 -0.000098   -0.09     62.44   
   381. D(H  52,C  50,C  41,C  46)    -57.09 -0.000024   -0.13    -57.22   
   382. D(H  52,C  50,C  41,C  42)     59.89  0.000139   -0.18     59.72   
   383. D(H  52,C  50,C  41,C  32)   -178.68 -0.000033   -0.13   -178.81   
   384. D(H  51,C  50,C  41,C  46)     61.74  0.000055   -0.18     61.57   
   385. D(H  51,C  50,C  41,C  42)    178.73  0.000218   -0.22    178.51   
   386. D(H  51,C  50,C  41,C  32)    -59.84  0.000046   -0.17    -60.02   
   387. D(C  55,C  54,O   0,C   4)    176.16  0.001098   -1.69    174.48   
   388. D(O   1,C  54,O   0,C   4)     -4.67  0.001249   -2.25     -6.93   
   389. D(C  64,C  55,C  54,O   1)   -168.63  0.000298   -1.00   -169.64   
   390. D(C  64,C  55,C  54,O   0)     10.50  0.000462   -1.59      8.91   
   391. D(C  56,C  55,C  54,O   1)     11.56  0.000044   -0.43     11.12   
   392. D(C  56,C  55,C  54,O   0)   -169.31  0.000208   -1.02   -170.33   
   393. D(C  58,C  56,C  55,C  64)     -0.18 -0.000078    0.18     -0.01   
   394. D(C  58,C  56,C  55,C  54)    179.63  0.000173   -0.38    179.24   
   395. D(H  57,C  56,C  55,C  64)   -179.51 -0.000038    0.10   -179.41   
   396. D(H  57,C  56,C  55,C  54)      0.30  0.000213   -0.46     -0.16   
   397. D(C  60,C  58,C  56,H  57)   -179.94  0.000106   -0.22   -180.15   
   398. D(C  60,C  58,C  56,C  55)      0.75  0.000149   -0.30      0.45   
   399. D(H  59,C  58,C  56,H  57)      0.10 -0.000007    0.01      0.11   
   400. D(H  59,C  58,C  56,C  55)   -179.22  0.000036   -0.07   -179.29   
   401. D(C  62,C  60,C  58,H  59)    179.53  0.000057   -0.13    179.40   
   402. D(C  62,C  60,C  58,C  56)     -0.43 -0.000056    0.10     -0.33   
   403. D(H  61,C  60,C  58,H  59)     -0.17  0.000015   -0.03     -0.20   
   404. D(H  61,C  60,C  58,C  56)    179.87 -0.000098    0.20    180.07   
   405. D(C  64,C  62,C  60,H  61)    179.25 -0.000059    0.12    179.37   
   406. D(C  64,C  62,C  60,C  58)     -0.45 -0.000101    0.22     -0.23   
   407. D(H  63,C  62,C  60,H  61)     -0.13 -0.000039    0.08     -0.05   
   408. D(H  63,C  62,C  60,C  58)   -179.83 -0.000081    0.18   -179.65   
   409. D(H  65,C  64,C  62,C  60)   -178.98  0.000035   -0.06   -179.04   
   410. D(C  55,C  64,C  62,H  63)   -179.61  0.000152   -0.29   -179.90   
   411. D(C  55,C  64,C  62,C  60)      1.00  0.000174   -0.33      0.67   
   412. D(H  65,C  64,C  55,C  56)    179.30  0.000060   -0.13    179.16   
   413. D(H  65,C  64,C  55,C  54)     -0.51 -0.000200    0.45     -0.06   
   414. D(C  62,C  64,C  55,C  56)     -0.69 -0.000078    0.14     -0.55   
   415. D(H  65,C  64,C  62,H  63)      0.40  0.000013   -0.02      0.38   
   416. D(C  62,C  64,C  55,C  54)    179.51 -0.000338    0.72    180.22   
   417. D(H  81,H  66,N   3,C  31)   -111.64  0.000019    0.11   -111.54   
   418. D(H  81,H  66,N   3,C   5)    112.53  0.000040    0.09    112.61   
   419. D(C  78,C  69,C  68,O  80)    174.92 -0.000287    1.07    176.00   
   420. D(C  78,C  69,C  68,O  67)     -3.98 -0.000158    0.64     -3.33   
   421. D(C  70,C  69,C  68,O  80)     -3.04 -0.000279    1.05     -1.98   
   422. D(C  70,C  69,C  68,O  67)    178.06 -0.000150    0.62    178.69   
   423. D(C  72,C  70,C  69,C  78)     -0.23 -0.000145    0.26      0.03   
   424. D(C  72,C  70,C  69,C  68)    177.70 -0.000133    0.28    177.98   
   425. D(H  71,C  70,C  69,C  78)   -179.65 -0.000111    0.17   -179.49   
   426. D(H  71,C  70,C  69,C  68)     -1.72 -0.000099    0.19     -1.53   
   427. D(C  74,C  72,C  70,H  71)    179.32 -0.000012    0.05    179.37   
   428. D(C  74,C  72,C  70,C  69)     -0.11  0.000023   -0.04     -0.15   
   429. D(H  73,C  72,C  70,H  71)     -0.26  0.000068   -0.11     -0.37   
   430. D(H  73,C  72,C  70,C  69)   -179.68  0.000104   -0.20   -179.88   
   431. D(C  76,C  74,C  72,H  73)    179.92  0.000004    0.01    179.93   
   432. D(C  76,C  74,C  72,C  70)      0.35  0.000084   -0.15      0.20   
   433. D(H  75,C  74,C  72,H  73)      0.17  0.000025   -0.05      0.13   
   434. D(H  75,C  74,C  72,C  70)   -179.40  0.000104   -0.21   -179.61   
   435. D(C  78,C  76,C  74,H  75)    179.50 -0.000088    0.18    179.68   
   436. D(C  78,C  76,C  74,C  72)     -0.25 -0.000067    0.12     -0.13   
   437. D(H  77,C  76,C  74,H  75)      0.07 -0.000028    0.05      0.12   
   438. D(H  77,C  76,C  74,C  72)   -179.68 -0.000008   -0.01   -179.68   
   439. D(H  79,C  78,C  76,H  77)      0.16 -0.000052    0.08      0.24   
   440. D(H  79,C  78,C  76,C  74)   -179.27  0.000010   -0.05   -179.32   
   441. D(C  69,C  78,C  76,H  77)    179.34 -0.000119    0.23    179.57   
   442. D(C  69,C  78,C  76,C  74)     -0.09 -0.000057    0.10      0.01   
   443. D(H  79,C  78,C  69,C  70)    179.52  0.000099   -0.14    179.38   
   444. D(H  79,C  78,C  69,C  68)      1.52  0.000070   -0.16      1.37   
   445. D(C  76,C  78,C  69,C  70)      0.33  0.000161   -0.29      0.04   
   446. D(C  76,C  78,C  69,C  68)   -177.67  0.000132   -0.30   -177.97   
   447. D(H  81,O  80,C  68,C  69)    179.94 -0.001159    1.32    181.27   
   448. D(H  81,O  80,C  68,O  67)     -1.16 -0.001271    1.75      0.60   
   449. D(C  68,O  80,N   3,H  66)    165.64 -0.000048    0.29    165.93   
   450. D(C  68,O  80,N   3,C  31)    -76.43 -0.000169    0.40    -76.03   
   451. D(C  68,O  80,N   3,C   5)     49.01 -0.000037    0.19     49.20   
   452. D(H  66,H  81,O  80,C  68)    167.45  0.000008    0.01    167.46   
   453. D(H  47,H  81,O  80,C  68)   -169.42  0.000094    0.05   -169.36   
   454. D(H  47,H  81,H  66,N   3)    149.25 -0.000129    0.30    149.55   
   455. D(O  80,H  81,H  66,N   3)    177.64 -0.000082    0.38    178.01   
   456. D(H  66,H  81,H  47,C  46)   -103.95  0.000092   -0.22   -104.17   
   457. D(N   3,H  81,H  47,C  46)    -91.10  0.000198   -0.36    -91.46   
   458. D(O  80,H  81,H  47,C  46)     88.06 -0.000080   -0.13     87.93   
   459. D(H  66,H  81,N   3,C  31)    118.09 -0.000161    0.11    118.20   
   460. D(H  66,H  81,N   3,C   5)   -116.50  0.000061   -0.13   -116.63   
   461. D(H  47,H  81,N   3,H  66)    -25.06 -0.000093    0.24    -24.83   
   462. D(H  47,H  81,N   3,C  31)     93.03 -0.000254    0.34     93.37   
   463. D(H  47,H  81,N   3,C   5)   -141.56 -0.000033    0.10   -141.46   
    ----------------------------------------------------------------------------

         *************************************************************
         *                GEOMETRY OPTIMIZATION CYCLE   2            *
         *************************************************************
---------------------------------
CARTESIAN COORDINATES (ANGSTROEM)
---------------------------------
  O      2.504126    3.921914    2.267612
  O      2.856921    4.274175    0.085403
  N      0.814809    5.410854    2.828135
  N      3.517161    6.429298    3.736242
  C      1.980619    5.201330    2.442380
  C      3.015354    6.309825    2.364277
  H      3.833726    5.952106    1.741589
  C      2.468253    7.574770    1.746933
  C      1.793096    8.531333    2.496348
  H      1.658419    8.394020    3.561786
  C      1.291839    9.673433    1.889452
  H      0.768977   10.412525    2.486540
  C      1.460437    9.871838    0.525637
  H      1.070128   10.766044    0.052343
  C      2.139973    8.924063   -0.226757
  H      2.286516    9.074703   -1.290712
  C      2.643727    7.784219    0.383071
  H      3.182928    7.049072   -0.205233
  C     -0.182761    4.369260    3.104966
  C     -1.487518    5.102564    3.393285
  H     -1.363159    5.797454    4.227373
  H     -2.276232    4.391412    3.648988
  H     -1.811055    5.672315    2.518111
  C      0.250228    3.599060    4.350884
  H      1.200732    3.084268    4.198353
  H     -0.508348    2.854392    4.603287
  H      0.359330    4.277961    5.200482
  C     -0.400047    3.427933    1.921183
  H     -0.537847    3.996249    0.997880
  H     -1.306527    2.842349    2.090858
  H      0.424825    2.730181    1.782924
  C      4.501922    7.391172    4.040988
  C      4.678440    7.859050    5.363934
  C      5.715857    8.769825    5.564385
  H      5.886630    9.161382    6.556838
  C      6.554974    9.207401    4.549969
  H      7.343387    9.917909    4.770940
  C      6.370761    8.725575    3.268347
  H      7.011765    9.045589    2.454438
  C      5.348380    7.826261    3.022285
  H      5.209431    7.456046    2.015428
  C      3.812749    7.418513    6.557807
  C      2.357718    7.880583    6.400036
  H      2.307581    8.957231    6.220983
  H      1.810904    7.666651    7.322548
  H      1.808268    7.383018    5.598479
  C      3.861132    5.897612    6.758916
  H      3.354786    5.333678    5.976309
  H      3.366605    5.644582    7.700647
  H      4.893964    5.545306    6.816716
  C      4.311903    8.036973    7.865531
  H      5.341260    7.747670    8.090421
  H      3.680832    7.678724    8.681879
  H      4.252534    9.127900    7.858199
  C      2.977763    3.569047    1.058629
  C      3.610723    2.238663    1.075207
  C      4.322438    1.836392   -0.053044
  H      4.389430    2.502816   -0.904790
  C      4.944360    0.600641   -0.070209
  H      5.508085    0.290923   -0.942512
  C      4.849919   -0.239481    1.033299
  H      5.338786   -1.207127    1.018638
  C      4.139179    0.158855    2.157116
  H      4.071548   -0.495345    3.018372
  C      3.524052    1.399900    2.184759
  H      2.982089    1.719619    3.065714
  H      2.743127    6.459666    4.384660
  O      5.844639    4.535387    2.216914
  C      5.714117    3.800646    3.181171
  C      6.464921    2.534426    3.336457
  C      6.310798    1.731706    4.463770
  H      5.647357    2.044613    5.260841
  C      6.997657    0.532853    4.556731
  H      6.875505   -0.092286    5.433843
  C      7.836555    0.130261    3.525865
  H      8.368299   -0.811993    3.598371
  C      7.992347    0.929877    2.401087
  H      8.643275    0.612721    1.594401
  C      7.308161    2.129420    2.306006
  H      7.411819    2.757828    1.429624
  O      4.883150    4.054468    4.170849
  H      4.386388    4.912128    4.002989

----------------------------
CARTESIAN COORDINATES (A.U.)
----------------------------
  NO LB      ZA    FRAG     MASS         X           Y           Z
   0 O     8.0000    0    15.999    4.732112    7.411343    4.285165
   1 O     8.0000    0    15.999    5.398798    8.077019    0.161389
   2 N     7.0000    0    14.007    1.539766   10.225032    5.344401
   3 N     7.0000    0    14.007    6.646471   12.149613    7.060474
   4 C     6.0000    0    12.011    3.742828    9.829090    4.615429
   5 C     6.0000    0    12.011    5.698193   11.923841    4.467837
   6 H     1.0000    0     1.008    7.244691   11.247849    3.291127
   7 C     6.0000    0    12.011    4.664323   14.314241    3.301226
   8 C     6.0000    0    12.011    3.388460   16.121883    4.717414
   9 H     1.0000    0     1.008    3.133958   15.862399    6.730799
  10 C     6.0000    0    12.011    2.441222   18.280138    3.570547
  11 H     1.0000    0     1.008    1.453156   19.676821    4.698880
  12 C     6.0000    0    12.011    2.759827   18.655071    0.993309
  13 H     1.0000    0     1.008    2.022249   20.344876    0.098915
  14 C     6.0000    0    12.011    4.043963   16.864035   -0.428509
  15 H     1.0000    0     1.008    4.320889   17.148703   -2.439092
  16 C     6.0000    0    12.011    4.995920   14.710043    0.723899
  17 H     1.0000    0     1.008    6.014861   13.320816   -0.387835
  18 C     6.0000    0    12.011   -0.345368    8.256704    5.867535
  19 C     6.0000    0    12.011   -2.811003    9.642449    6.412380
  20 H     1.0000    0     1.008   -2.575998   10.955601    7.988577
  21 H     1.0000    0     1.008   -4.301455    8.298565    6.895587
  22 H     1.0000    0     1.008   -3.422398   10.719122    4.758539
  23 C     6.0000    0    12.011    0.472863    6.801237    8.221979
  24 H     1.0000    0     1.008    2.269054    5.828422    7.933737
  25 H     1.0000    0     1.008   -0.960638    5.394019    8.698952
  26 H     1.0000    0     1.008    0.679034    8.084175    9.827487
  27 C     6.0000    0    12.011   -0.755979    6.477855    3.630510
  28 H     1.0000    0     1.008   -1.016383    7.551817    1.885720
  29 H     1.0000    0     1.008   -2.468979    5.371261    3.951149
  30 H     1.0000    0     1.008    0.802803    5.159294    3.369237
  31 C     6.0000    0    12.011    8.507399   13.967292    7.636360
  32 C     6.0000    0    12.011    8.840971   14.851451   10.136367
  33 C     6.0000    0    12.011   10.801404   16.572567   10.515164
  34 H     1.0000    0     1.008   11.124118   17.312504   12.390629
  35 C     6.0000    0    12.011   12.387106   17.399467    8.598195
  36 H     1.0000    0     1.008   13.876989   18.742133    9.015770
  37 C     6.0000    0    12.011   12.038994   16.488948    6.176280
  38 H     1.0000    0     1.008   13.250316   17.093686    4.638215
  39 C     6.0000    0    12.011   10.106974   14.789490    5.711292
  40 H     1.0000    0     1.008    9.844397   14.089885    3.808607
  41 C     6.0000    0    12.011    7.205052   14.018957   12.392459
  42 C     6.0000    0    12.011    4.455442   14.892143   12.094316
  43 H     1.0000    0     1.008    4.360695   16.926713   11.755954
  44 H     1.0000    0     1.008    3.422113   14.487871   13.837610
  45 H     1.0000    0     1.008    3.417131   13.951881   10.579591
  46 C     6.0000    0    12.011    7.296481   11.144872   12.772501
  47 H     1.0000    0     1.008    6.339628   10.079191   11.293587
  48 H     1.0000    0     1.008    6.361962   10.666714   14.552114
  49 H     1.0000    0     1.008    9.248251   10.479111   12.881727
  50 C     6.0000    0    12.011    8.148316   15.187678   14.863700
  51 H     1.0000    0     1.008   10.093519   14.640974   15.288680
  52 H     1.0000    0     1.008    6.955764   14.510684   16.406374
  53 H     1.0000    0     1.008    8.036126   17.249231   14.849843
  54 C     6.0000    0    12.011    5.627156    6.744521    2.000519
  55 C     6.0000    0    12.011    6.823278    4.230461    2.031846
  56 C     6.0000    0    12.011    8.168224    3.470278   -0.100239
  57 H     1.0000    0     1.008    8.294821    4.729637   -1.709806
  58 C     6.0000    0    12.011    9.343487    1.135047   -0.132675
  59 H     1.0000    0     1.008   10.408772    0.549765   -1.781090
  60 C     6.0000    0    12.011    9.165018   -0.452554    1.952653
  61 H     1.0000    0     1.008   10.088844   -2.281139    1.924948
  62 C     6.0000    0    12.011    7.821914    0.300192    4.076358
  63 H     1.0000    0     1.008    7.694111   -0.936066    5.703897
  64 C     6.0000    0    12.011    6.659493    2.645428    4.128596
  65 H     1.0000    0     1.008    5.635331    3.249609    5.793361
  66 H     1.0000    0     1.008    5.183760   12.207000    8.285806
  67 O     8.0000    0    15.999   11.044768    8.570640    4.189360
  68 C     6.0000    0    12.011   10.798116    7.182180    6.011541
  69 C     6.0000    0    12.011   12.216930    4.789371    6.304990
  70 C     6.0000    0    12.011   11.925679    3.272449    8.435302
  71 H     1.0000    0     1.008   10.671958    3.863759    9.941548
  72 C     6.0000    0    12.011   13.223656    1.006947    8.610974
  73 H     1.0000    0     1.008   12.992821   -0.174394   10.268476
  74 C     6.0000    0    12.011   14.808944    0.246158    6.662920
  75 H     1.0000    0     1.008   15.813794   -1.534444    6.799937
  76 C     6.0000    0    12.011   15.103346    1.757212    4.537396
  77 H     1.0000    0     1.008   16.333423    1.157875    3.012982
  78 C     6.0000    0    12.011   13.810422    4.024021    4.357720
  79 H     1.0000    0     1.008   14.006309    5.211539    2.701597
  80 O     8.0000    0    15.999    9.227817    7.661834    7.881762
  81 H     1.0000    0     1.008    8.289071    9.282577    7.564552

--------------------------------
INTERNAL COORDINATES (ANGSTROEM)
--------------------------------
 O      0   0   0     0.000000000000     0.00000000     0.00000000
 O      1   0   0     2.238433926384     0.00000000     0.00000000
 N      1   2   0     2.320543118405   104.43276381     0.00000000
 N      3   1   2     3.027307824158    68.80613695   257.92335541
 C      3   1   2     1.245721218157    30.23095072   295.19471167
 C      4   3   1     1.465732570765    52.13424991    70.05570352
 H      6   4   3     1.088777291825   107.74470818   220.00425706
 C      6   4   3     1.510138628246   116.00198805    98.49932575
 C      8   6   4     1.390134182203   122.13769569   325.55587190
 H      9   8   6     1.082658912419   120.24263421     1.08938477
 C      9   8   6     1.387073050943   120.41232245   180.74327372
 H     11   9   8     1.084507646347   119.63517301   180.12947202
 C     11   9   8     1.388446284401   120.23538019     0.00000000
 H     13  11   9     1.084413453393   120.18780438   180.13358308
 C     13  11   9     1.387855590503   119.62884058   359.65673445
 H     15  13  11     1.084512219971   120.20894055   180.66916084
 C     15  13  11     1.387408360772   120.03582624     0.16396727
 H     17  15  13     1.085025358251   119.91768583   180.58458306
 C      3   1   2     1.468570678082    94.87332842   113.27362524
 C     19   3   1     1.524223029023   106.01602677   184.97141354
 H     20  19   3     1.092721240528   110.66545635   302.39511699
 H     20  19   3     1.092332674016   110.43502958   182.21880400
 H     20  19   3     1.093262347329   110.64803142    62.39371225
 C     19   3   1     1.527415856588   108.59308568    67.59399428
 H     24  19   3     1.091664949069   111.75489253   297.13497126
 H     24  19   3     1.092554747412   109.59144857   176.97039012
 H     24  19   3     1.092990409572   110.43500632    57.80985635
 C     19   3   1     1.527956296139   112.79945011   303.86379496
 H     28  19   3     1.092913985244   110.61511461   312.13444355
 H     28  19   3     1.092430972332   109.14160214   193.71768693
 H     28  19   3     1.089214603378   112.66256187    74.08219790
 C      4   3   1     1.409902595885   156.61211909   147.83603838
 C     32   4   3     1.414303896083   121.00093069    95.15402632
 C     33  32   4     1.394964315535   116.30981623   177.50681087
 H     34  33  32     1.080483229703   119.08694011   179.60119680
 C     34  33  32     1.387310994930   123.41384054   359.49646088
 H     36  34  33     1.084086702899   119.83879272   179.95892444
 C     36  34  33     1.381537316685   119.18780255   359.88042640
 H     38  36  34     1.084316864165   120.96932034   180.19770641
 C     38  36  34     1.383681679113   119.35153668     0.49731976
 H     40  38  36     1.081724550011   118.87329602   179.83486361
 C     33  32   4     1.539098727502   124.10410986   357.88019736
 C     42  33  32     1.534769082591   111.55099005   294.62065249
 H     43  42  33     1.092586096066   110.91775815   306.31434623
 H     43  42  33     1.093526319121   109.17450651   187.49122309
 H     43  42  33     1.091769943983   114.54334549    68.61010555
 C     42  33  32     1.534902158527   111.56303509    58.06131928
 H     47  42  33     1.089440911585   113.83735148   290.37497643
 H     47  42  33     1.093360282969   109.14195858   171.19972400
 H     47  42  33     1.092795621014   110.86518316    52.48587489
 C     42  33  32     1.530290897620   111.32961963   176.45015901
 H     51  42  33     1.092633518124   112.09682384   299.97956944
 H     51  42  33     1.092253887114   108.52275698   181.18766652
 H     51  42  33     1.092565597676   112.33862560    62.43630873
 C      2   1   3     1.207880967897    30.50425450   198.00010164
 C     55   2   1     1.473374931715   125.39162246   178.40719692
 C     56  55   2     1.393309174827   118.10107742    11.12354508
 H     57  56  55     1.083550196451   119.37612888   359.83845000
 C     57  56  55     1.383532473742   119.83746250   179.24339159
 H     59  57  56     1.083800419373   119.93661610   180.71413323
 C     59  57  56     1.390127715575   119.96086225     0.44950926
 H     61  59  57     1.084225316974   119.86782964   180.06602614
 C     61  59  57     1.388087238662   120.26790711   359.66688138
 H     63  61  59     1.083657753775   120.14368827   180.34568432
 C     63  61  59     1.385401912027   120.03735229   359.76980196
 H     65  63  61     1.082601527723   120.20289482   180.95724489
 H      4   3   1     1.010195661865    61.22855695   226.92797957
 O      7   6   4     2.505353933874   132.88945599    28.41975784
 C     68   7   6     1.219291735771   113.88313668    24.35409395
 C     69  68   7     1.480248064293   122.96553125   154.15557087
 C     70  69  68     1.392461041767   121.46063909   178.71987700
 H     71  70  69     1.083230070272   119.80040576   358.47604558
 C     71  70  69     1.384797577531   119.90192390   177.97993297
 H     73  71  70     1.083995441899   119.84709501   180.12068162
 C     73  71  70     1.388709779036   120.05099670   359.85198196
 H     75  73  71     1.084366748603   119.90092356   180.39266655
 C     75  73  71     1.388806204188   120.13543204     0.19262924
 H     77  75  73     1.083991228071   120.10650166   180.31962800
 C     77  75  73     1.384216409214   119.94232691   359.87627242
 H     79  77  75     1.083368643344   120.72616232   180.67778578
 O     69  68   7     1.316963966908   123.07274753   334.88755455
 H     81  69  68     1.005251971002   110.53352405     0.65267116

---------------------------
INTERNAL COORDINATES (A.U.)
---------------------------
 O      0   0   0     0.000000000000     0.00000000     0.00000000
 O      1   0   0     4.230027089743     0.00000000     0.00000000
 N      1   2   0     4.385190975742   104.43276381     0.00000000
 N      3   1   2     5.720782710735    68.80613695   257.92335541
 C      3   1   2     2.354071941532    30.23095072   295.19471167
 C      4   3   1     2.769833144313    52.13424991    70.05570352
 H      6   4   3     2.057490902382   107.74470818   220.00425706
 C      6   4   3     2.853748431641   116.00198805    98.49932575
 C      8   6   4     2.626972893766   122.13769569   325.55587190
 H      9   8   6     2.045928840921   120.24263421     1.08938477
 C      9   8   6     2.621188194026   120.41232245   180.74327372
 H     11   9   8     2.049422441739   119.63517301   180.12947202
 C     11   9   8     2.623783229179   120.23538019     0.00000000
 H     13  11   9     2.049244442853   120.18780438   180.13358308
 C     13  11   9     2.622666979482   119.62884058   359.65673445
 H     15  13  11     2.049431084637   120.20894055   180.66916084
 C     15  13  11     2.621821837772   120.03582624     0.16396727
 H     17  15  13     2.050400775455   119.91768583   180.58458306
 C      3   1   2     2.775196389882    94.87332842   113.27362524
 C     19   3   1     2.880364091869   106.01602677   184.97141354
 H     20  19   3     2.064943885317   110.66545635   302.39511699
 H     20  19   3     2.064209601025   110.43502958   182.21880400
 H     20  19   3     2.065966428979   110.64803142    62.39371225
 C     19   3   1     2.886397661560   108.59308568    67.59399428
 H     24  19   3     2.062947783741   111.75489253   297.13497126
 H     24  19   3     2.064629258924   109.59144857   176.97039012
 H     24  19   3     2.065452541093   110.43500632    57.80985635
 C     19   3   1     2.887418944303   112.79945011   303.86379496
 H     28  19   3     2.065308120043   110.61511461   312.13444355
 H     28  19   3     2.064395357920   109.14160214   193.71768693
 H     28  19   3     2.058317301453   112.66256187    74.08219790
 C      4   3   1     2.664329781728   156.61211909   147.83603838
 C     32   4   3     2.672647033736   121.00093069    95.15402632
 C     33  32   4     2.636100522955   116.30981623   177.50681087
 H     34  33  32     2.041817396433   119.08694011   179.60119680
 C     34  33  32     2.621637842995   123.41384054   359.49646088
 H     36  34  33     2.048626973905   119.83879272   179.95892444
 C     36  34  33     2.610727172327   119.18780255   359.88042640
 H     38  36  34     2.049061915664   120.96932034   180.19770641
 C     38  36  34     2.614779430048   119.35153668     0.49731976
 H     40  38  36     2.044163151860   118.87329602   179.83486361
 C     33  32   4     2.908475088045   124.10410986   357.88019736
 C     42  33  32     2.900293244907   111.55099005   294.62065249
 H     43  42  33     2.064688499296   110.91775815   306.31434623
 H     43  42  33     2.066465263374   109.17450651   187.49122309
 H     43  42  33     2.063146195374   114.54334549    68.61010555
 C     42  33  32     2.900544721981   111.56303509    58.06131928
 H     47  42  33     2.058744961985   113.83735148   290.37497643
 H     47  42  33     2.066151500519   109.14195858   171.19972400
 H     47  42  33     2.065084444064   110.86518316    52.48587489
 C     42  33  32     2.891830701734   111.32961963   176.45015901
 H     51  42  33     2.064778113998   112.09682384   299.97956944
 H     51  42  33     2.064060715356   108.52275698   181.18766652
 H     51  42  33     2.064649762952   112.33862560    62.43630873
 C      2   1   3     2.282564231701    30.50425450   198.00010164
 C     55   2   1     2.784275113527   125.39162246   178.40719692
 C     56  55   2     2.632972760302   118.10107742    11.12354508
 H     57  56  55     2.047613123648   119.37612888   359.83845000
 C     57  56  55     2.614497472759   119.83746250   179.24339159
 H     59  57  56     2.048085976444   119.93661610   180.71413323
 C     59  57  56     2.626960673610   119.96086225     0.44950926
 H     61  59  57     2.048888916544   119.86782964   180.06602614
 C     61  59  57     2.623104731062   120.26790711   359.66688138
 H     63  61  59     2.047816377536   120.14368827   180.34568432
 C     63  61  59     2.618030199142   120.03735229   359.76980196
 H     65  63  61     2.045820399561   120.20289482   180.95724489
 H      4   3   1     1.908993142600    61.22855695   226.92797957
 O      7   6   4     4.734432803563   132.88945599    28.41975784
 C     68   7   6     2.304127457962   113.88313668    24.35409395
 C     69  68   7     2.797263451780   122.96553125   154.15557087
 C     70  69  68     2.631370021095   121.46063909   178.71987700
 H     71  70  69     2.047008172842   119.80040576   358.47604558
 C     71  70  69     2.616888172452   119.90192390   177.97993297
 H     73  71  70     2.048454515607   119.84709501   180.12068162
 C     73  71  70     2.624281161876   120.05099670   359.85198196
 H     75  73  71     2.049156183590   119.90092356   180.39266655
 C     75  73  71     2.624463379006   120.13543204     0.19262924
 H     77  75  73     2.048446552627   120.10650166   180.31962800
 C     77  75  73     2.615789923494   119.94232691   359.87627242
 H     79  77  75     2.047270037998   120.72616232   180.67778578
 O     69  68   7     2.488701225698   123.07274753   334.88755455
 H     81  69  68     1.899650920778   110.53352405     0.65267116


           ************************************************************
           *        Program running with 20 parallel MPI-processes    *
           *              working on a common directory               *
           ************************************************************
------------------------------------------------------------------------------
                   ___                                                        
                  /   \      - P O W E R E D   B Y -                         
                 /     \                                                     
                 |  |  |   _    _      __       _____    __    __             
                 |  |  |  | |  | |    /  \     |  _  \  |  |  /  |          
                  \  \/   | |  | |   /    \    | | | |  |  | /  /          
                 / \  \   | |__| |  /  /\  \   | |_| |  |  |/  /          
                |  |  |   |  __  | /  /__\  \  |    /   |      \           
                |  |  |   | |  | | |   __   |  |    \   |  |\   \          
                \     /   | |  | | |  |  |  |  | |\  \  |  | \   \       
                 \___/    |_|  |_| |__|  |__|  |_| \__\ |__|  \__/        
                                                                              
                      - O R C A' S   B I G   F R I E N D -                    
                                      &                                       
                       - I N T E G R A L  F E E D E R -                       
                                                                              
 v1 FN, 2020, v2 2021                                                         
------------------------------------------------------------------------------


Reading SHARK input file ImineBzOH2optb.SHARKINP.tmp ... ok
----------------------
SHARK INTEGRAL PACKAGE
----------------------

Number of atoms                             ...     82
Number of basis functions                   ...   1542
Number of shells                            ...    622
Maximum angular momentum                    ...      3
Integral batch strategy                     ... SHARK/LIBINT Hybrid
RI-J (if used) integral strategy            ... SPLIT-RIJ (Revised 2003 algorithm where possible)
Printlevel                                  ...      1
Contraction scheme used                     ... SEGMENTED contraction
Coulomb Range Separation                    ... NOT USED
Exchange Range Separation                   ... NOT USED
Finite Nucleus Model                        ... NOT USED
Auxiliary Coulomb fitting basis             ... AVAILABLE
   # of basis functions in Aux-J            ...   2498
   # of shells in Aux-J                     ...    830
   Maximum angular momentum in Aux-J        ...      4
Auxiliary J/K fitting basis                 ... NOT available
Auxiliary Correlation fitting basis         ... NOT available
Auxiliary 'external' fitting basis          ... NOT available
Integral threshold                          ...     2.500000e-11
Primitive cut-off                           ...     2.500000e-12
Primitive pair pre-selection threshold      ...     2.500000e-12

Calculating pre-screening integrals         ... done (  0.2 sec) Dimension = 622
Organizing shell pair data                  ... done (  1.1 sec)
Shell pair information
Total number of shell pairs                 ...    193753
Shell pairs after pre-screening             ...    113886
Total number of primitive shell pairs       ...    584784
Primitive shell pairs kept                  ...    213412
          la=0 lb=0:  31518 shell pairs
          la=1 lb=0:  34154 shell pairs
          la=1 lb=1:   9345 shell pairs
          la=2 lb=0:  15389 shell pairs
          la=2 lb=1:   8512 shell pairs
          la=2 lb=2:   1928 shell pairs
          la=3 lb=0:   6988 shell pairs
          la=3 lb=1:   3965 shell pairs
          la=3 lb=2:   1703 shell pairs
          la=3 lb=3:    384 shell pairs

Calculating one electron integrals          ... done (  0.3 sec)
Calculating RI/J V-Matrix + Cholesky decomp.... done (  2.0 sec)
Calculating Nuclear repulsion               ... done (  0.0 sec) ENN=   5258.596903548144 Eh

SHARK setup successfully completed in   5.8 seconds

Maximum memory used throughout the entire GTOINT-calculation: 165.8 MB
[1710992524.180038] [node046:686848:0]          mpool.c:43   UCX  WARN  object 0xbf42900 was not returned to mpool ucp_requests
[1710992524.180049] [node046:686848:0]          mpool.c:43   UCX  WARN  object 0xbf42ac0 was not returned to mpool ucp_requests
[1710992524.180100] [node046:686848:0]          mpool.c:43   UCX  WARN  object 0xbf42c80 was not returned to mpool ucp_requests
[1710992524.180104] [node046:686848:0]          mpool.c:43   UCX  WARN  object 0xbf42e40 was not returned to mpool ucp_requests
[1710992524.180107] [node046:686848:0]          mpool.c:43   UCX  WARN  object 0xbf43000 was not returned to mpool ucp_requests
[1710992524.180109] [node046:686848:0]          mpool.c:43   UCX  WARN  object 0xbf431c0 was not returned to mpool ucp_requests
[1710992524.180113] [node046:686848:0]          mpool.c:43   UCX  WARN  object 0xbf43380 was not returned to mpool ucp_requests
[1710992524.180116] [node046:686848:0]          mpool.c:43   UCX  WARN  object 0xbf43540 was not returned to mpool ucp_requests
[1710992524.180120] [node046:686848:0]          mpool.c:43   UCX  WARN  object 0xbf43700 was not returned to mpool ucp_requests
[1710992524.180123] [node046:686848:0]          mpool.c:43   UCX  WARN  object 0xbf438c0 was not returned to mpool ucp_requests
[1710992524.180127] [node046:686848:0]          mpool.c:43   UCX  WARN  object 0xbf43a80 was not returned to mpool ucp_requests
[1710992524.180132] [node046:686848:0]          mpool.c:43   UCX  WARN  object 0xbf43c40 was not returned to mpool ucp_requests
[1710992524.180135] [node046:686848:0]          mpool.c:43   UCX  WARN  object 0xbf43e00 was not returned to mpool ucp_requests
[1710992524.180138] [node046:686848:0]          mpool.c:43   UCX  WARN  object 0xbf43fc0 was not returned to mpool ucp_requests
[1710992524.180141] [node046:686848:0]          mpool.c:43   UCX  WARN  object 0xbf44180 was not returned to mpool ucp_requests
[1710992524.180056] [node046:686834:0]          mpool.c:43   UCX  WARN  object 0xc25ef00 was not returned to mpool ucp_requests
[1710992524.180069] [node046:686834:0]          mpool.c:43   UCX  WARN  object 0xc25f0c0 was not returned to mpool ucp_requests
[1710992524.180072] [node046:686834:0]          mpool.c:43   UCX  WARN  object 0xc25f280 was not returned to mpool ucp_requests
[1710992524.180075] [node046:686834:0]          mpool.c:43   UCX  WARN  object 0xc25f440 was not returned to mpool ucp_requests
[1710992524.180078] [node046:686834:0]          mpool.c:43   UCX  WARN  object 0xc25f600 was not returned to mpool ucp_requests
[1710992524.180081] [node046:686834:0]          mpool.c:43   UCX  WARN  object 0xc25f7c0 was not returned to mpool ucp_requests
[1710992524.180087] [node046:686834:0]          mpool.c:43   UCX  WARN  object 0xc25f980 was not returned to mpool ucp_requests
[1710992524.180089] [node046:686834:0]          mpool.c:43   UCX  WARN  object 0xc25fb40 was not returned to mpool ucp_requests
[1710992524.180091] [node046:686834:0]          mpool.c:43   UCX  WARN  object 0xc25fd00 was not returned to mpool ucp_requests
[1710992524.180094] [node046:686834:0]          mpool.c:43   UCX  WARN  object 0xc25fec0 was not returned to mpool ucp_requests
[1710992524.180097] [node046:686834:0]          mpool.c:43   UCX  WARN  object 0xc260080 was not returned to mpool ucp_requests
[1710992524.180072] [node046:686837:0]          mpool.c:43   UCX  WARN  object 0xa8bd5c0 was not returned to mpool ucp_requests
[1710992524.180086] [node046:686837:0]          mpool.c:43   UCX  WARN  object 0xa8bd780 was not returned to mpool ucp_requests
[1710992524.180091] [node046:686837:0]          mpool.c:43   UCX  WARN  object 0xa8bd940 was not returned to mpool ucp_requests
[1710992524.180094] [node046:686837:0]          mpool.c:43   UCX  WARN  object 0xa8bdb00 was not returned to mpool ucp_requests
[1710992524.180096] [node046:686837:0]          mpool.c:43   UCX  WARN  object 0xa8bdcc0 was not returned to mpool ucp_requests
[1710992524.180099] [node046:686837:0]          mpool.c:43   UCX  WARN  object 0xa8bde80 was not returned to mpool ucp_requests
[1710992524.180102] [node046:686837:0]          mpool.c:43   UCX  WARN  object 0xa8be040 was not returned to mpool ucp_requests
[1710992524.180105] [node046:686837:0]          mpool.c:43   UCX  WARN  object 0xa8be200 was not returned to mpool ucp_requests
[1710992524.180108] [node046:686837:0]          mpool.c:43   UCX  WARN  object 0xa8be3c0 was not returned to mpool ucp_requests
[1710992524.180111] [node046:686837:0]          mpool.c:43   UCX  WARN  object 0xa8be580 was not returned to mpool ucp_requests
[1710992524.180113] [node046:686837:0]          mpool.c:43   UCX  WARN  object 0xa8be740 was not returned to mpool ucp_requests
[1710992524.180115] [node046:686837:0]          mpool.c:43   UCX  WARN  object 0xa8be900 was not returned to mpool ucp_requests
[1710992524.180117] [node046:686837:0]          mpool.c:43   UCX  WARN  object 0xa8beac0 was not returned to mpool ucp_requests
[1710992524.180119] [node046:686837:0]          mpool.c:43   UCX  WARN  object 0xa8bec80 was not returned to mpool ucp_requests
[1710992524.180122] [node046:686837:0]          mpool.c:43   UCX  WARN  object 0xa8bee40 was not returned to mpool ucp_requests
[1710992524.180124] [node046:686837:0]          mpool.c:43   UCX  WARN  object 0xa8bf000 was not returned to mpool ucp_requests
[1710992524.180008] [node046:686838:0]          mpool.c:43   UCX  WARN  object 0xc698540 was not returned to mpool ucp_requests
[1710992524.180020] [node046:686838:0]          mpool.c:43   UCX  WARN  object 0xc698700 was not returned to mpool ucp_requests
[1710992524.180023] [node046:686838:0]          mpool.c:43   UCX  WARN  object 0xc6988c0 was not returned to mpool ucp_requests
[1710992524.180026] [node046:686838:0]          mpool.c:43   UCX  WARN  object 0xc698a80 was not returned to mpool ucp_requests
[1710992524.180028] [node046:686838:0]          mpool.c:43   UCX  WARN  object 0xc698c40 was not returned to mpool ucp_requests
[1710992524.180030] [node046:686838:0]          mpool.c:43   UCX  WARN  object 0xc698e00 was not returned to mpool ucp_requests
[1710992524.180033] [node046:686838:0]          mpool.c:43   UCX  WARN  object 0xc698fc0 was not returned to mpool ucp_requests
[1710992524.180035] [node046:686838:0]          mpool.c:43   UCX  WARN  object 0xc699180 was not returned to mpool ucp_requests
[1710992524.180037] [node046:686838:0]          mpool.c:43   UCX  WARN  object 0xc699340 was not returned to mpool ucp_requests
[1710992524.180039] [node046:686838:0]          mpool.c:43   UCX  WARN  object 0xc699500 was not returned to mpool ucp_requests
[1710992524.180042] [node046:686838:0]          mpool.c:43   UCX  WARN  object 0xc6996c0 was not returned to mpool ucp_requests
[1710992524.180044] [node046:686838:0]          mpool.c:43   UCX  WARN  object 0xc699880 was not returned to mpool ucp_requests
[1710992524.180046] [node046:686838:0]          mpool.c:43   UCX  WARN  object 0xc699a40 was not returned to mpool ucp_requests
[1710992524.180048] [node046:686838:0]          mpool.c:43   UCX  WARN  object 0xc699c00 was not returned to mpool ucp_requests
[1710992524.180051] [node046:686838:0]          mpool.c:43   UCX  WARN  object 0xc699dc0 was not returned to mpool ucp_requests
[1710992524.180053] [node046:686838:0]          mpool.c:43   UCX  WARN  object 0xc699f80 was not returned to mpool ucp_requests
[1710992524.180042] [node046:686840:0]          mpool.c:43   UCX  WARN  object 0xb8a1580 was not returned to mpool ucp_requests
[1710992524.180062] [node046:686840:0]          mpool.c:43   UCX  WARN  object 0xb8a1740 was not returned to mpool ucp_requests
[1710992524.180065] [node046:686840:0]          mpool.c:43   UCX  WARN  object 0xb8a1900 was not returned to mpool ucp_requests
[1710992524.180069] [node046:686840:0]          mpool.c:43   UCX  WARN  object 0xb8a1ac0 was not returned to mpool ucp_requests
[1710992524.180071] [node046:686840:0]          mpool.c:43   UCX  WARN  object 0xb8a1c80 was not returned to mpool ucp_requests
[1710992524.180074] [node046:686840:0]          mpool.c:43   UCX  WARN  object 0xb8a1e40 was not returned to mpool ucp_requests
[1710992524.180078] [node046:686840:0]          mpool.c:43   UCX  WARN  object 0xb8a2000 was not returned to mpool ucp_requests
[1710992524.180080] [node046:686840:0]          mpool.c:43   UCX  WARN  object 0xb8a21c0 was not returned to mpool ucp_requests
[1710992524.180086] [node046:686840:0]          mpool.c:43   UCX  WARN  object 0xb8a2380 was not returned to mpool ucp_requests
[1710992524.180088] [node046:686840:0]          mpool.c:43   UCX  WARN  object 0xb8a2540 was not returned to mpool ucp_requests
[1710992524.180090] [node046:686840:0]          mpool.c:43   UCX  WARN  object 0xb8a2700 was not returned to mpool ucp_requests
[1710992524.180092] [node046:686840:0]          mpool.c:43   UCX  WARN  object 0xb8a28c0 was not returned to mpool ucp_requests
[1710992524.180095] [node046:686840:0]          mpool.c:43   UCX  WARN  object 0xb8a2a80 was not returned to mpool ucp_requests
[1710992524.180098] [node046:686840:0]          mpool.c:43   UCX  WARN  object 0xb8a2c40 was not returned to mpool ucp_requests
[1710992524.180102] [node046:686840:0]          mpool.c:43   UCX  WARN  object 0xb8a2e00 was not returned to mpool ucp_requests
[1710992524.180105] [node046:686840:0]          mpool.c:43   UCX  WARN  object 0xb8a2fc0 was not returned to mpool ucp_requests
[1710992524.180090] [node046:686842:0]          mpool.c:43   UCX  WARN  object 0xc19a3c0 was not returned to mpool ucp_requests
[1710992524.180104] [node046:686842:0]          mpool.c:43   UCX  WARN  object 0xc19a580 was not returned to mpool ucp_requests
[1710992524.180107] [node046:686842:0]          mpool.c:43   UCX  WARN  object 0xc19a740 was not returned to mpool ucp_requests
[1710992524.180111] [node046:686842:0]          mpool.c:43   UCX  WARN  object 0xc19a900 was not returned to mpool ucp_requests
[1710992524.180113] [node046:686842:0]          mpool.c:43   UCX  WARN  object 0xc19aac0 was not returned to mpool ucp_requests
[1710992524.180116] [node046:686842:0]          mpool.c:43   UCX  WARN  object 0xc19ac80 was not returned to mpool ucp_requests
[1710992524.180120] [node046:686842:0]          mpool.c:43   UCX  WARN  object 0xc19ae40 was not returned to mpool ucp_requests
[1710992524.180122] [node046:686842:0]          mpool.c:43   UCX  WARN  object 0xc19b000 was not returned to mpool ucp_requests
[1710992524.180127] [node046:686842:0]          mpool.c:43   UCX  WARN  object 0xc19b1c0 was not returned to mpool ucp_requests
[1710992524.180130] [node046:686842:0]          mpool.c:43   UCX  WARN  object 0xc19b380 was not returned to mpool ucp_requests
[1710992524.180134] [node046:686842:0]          mpool.c:43   UCX  WARN  object 0xc19b540 was not returned to mpool ucp_requests
[1710992524.180136] [node046:686842:0]          mpool.c:43   UCX  WARN  object 0xc19b700 was not returned to mpool ucp_requests
[1710992524.180139] [node046:686842:0]          mpool.c:43   UCX  WARN  object 0xc19b8c0 was not returned to mpool ucp_requests
[1710992524.180142] [node046:686842:0]          mpool.c:43   UCX  WARN  object 0xc19ba80 was not returned to mpool ucp_requests
[1710992524.180145] [node046:686842:0]          mpool.c:43   UCX  WARN  object 0xc19bc40 was not returned to mpool ucp_requests
[1710992524.180148] [node046:686842:0]          mpool.c:43   UCX  WARN  object 0xc19be00 was not returned to mpool ucp_requests
[1710992524.180151] [node046:686842:0]          mpool.c:43   UCX  WARN  object 0xc19bfc0 was not returned to mpool ucp_requests
[1710992524.180096] [node046:686843:0]          mpool.c:43   UCX  WARN  object 0xacae400 was not returned to mpool ucp_requests
[1710992524.180115] [node046:686843:0]          mpool.c:43   UCX  WARN  object 0xacae5c0 was not returned to mpool ucp_requests
[1710992524.180121] [node046:686843:0]          mpool.c:43   UCX  WARN  object 0xacae780 was not returned to mpool ucp_requests
[1710992524.180125] [node046:686843:0]          mpool.c:43   UCX  WARN  object 0xacae940 was not returned to mpool ucp_requests
[1710992524.180128] [node046:686843:0]          mpool.c:43   UCX  WARN  object 0xacaeb00 was not returned to mpool ucp_requests
[1710992524.180133] [node046:686843:0]          mpool.c:43   UCX  WARN  object 0xacaecc0 was not returned to mpool ucp_requests
[1710992524.180136] [node046:686843:0]          mpool.c:43   UCX  WARN  object 0xacaee80 was not returned to mpool ucp_requests
[1710992524.180138] [node046:686843:0]          mpool.c:43   UCX  WARN  object 0xacaf040 was not returned to mpool ucp_requests
[1710992524.180141] [node046:686843:0]          mpool.c:43   UCX  WARN  object 0xacaf200 was not returned to mpool ucp_requests
[1710992524.180144] [node046:686843:0]          mpool.c:43   UCX  WARN  object 0xacaf3c0 was not returned to mpool ucp_requests
[1710992524.180146] [node046:686843:0]          mpool.c:43   UCX  WARN  object 0xacaf580 was not returned to mpool ucp_requests
[1710992524.180150] [node046:686843:0]          mpool.c:43   UCX  WARN  object 0xacaf740 was not returned to mpool ucp_requests
[1710992524.180152] [node046:686843:0]          mpool.c:43   UCX  WARN  object 0xacaf900 was not returned to mpool ucp_requests
[1710992524.180156] [node046:686843:0]          mpool.c:43   UCX  WARN  object 0xacafac0 was not returned to mpool ucp_requests
[1710992524.180161] [node046:686843:0]          mpool.c:43   UCX  WARN  object 0xacafc80 was not returned to mpool ucp_requests
[1710992524.180164] [node046:686843:0]          mpool.c:43   UCX  WARN  object 0xacafe40 was not returned to mpool ucp_requests
[1710992524.180167] [node046:686843:0]          mpool.c:43   UCX  WARN  object 0xacb0000 was not returned to mpool ucp_requests
[1710992524.179966] [node046:686846:0]          mpool.c:43   UCX  WARN  object 0xbc47300 was not returned to mpool ucp_requests
[1710992524.179986] [node046:686846:0]          mpool.c:43   UCX  WARN  object 0xbc474c0 was not returned to mpool ucp_requests
[1710992524.179989] [node046:686846:0]          mpool.c:43   UCX  WARN  object 0xbc47680 was not returned to mpool ucp_requests
[1710992524.179991] [node046:686846:0]          mpool.c:43   UCX  WARN  object 0xbc47840 was not returned to mpool ucp_requests
[1710992524.179993] [node046:686846:0]          mpool.c:43   UCX  WARN  object 0xbc47a00 was not returned to mpool ucp_requests
[1710992524.179995] [node046:686846:0]          mpool.c:43   UCX  WARN  object 0xbc47bc0 was not returned to mpool ucp_requests
[1710992524.179998] [node046:686846:0]          mpool.c:43   UCX  WARN  object 0xbc47d80 was not returned to mpool ucp_requests
[1710992524.180000] [node046:686846:0]          mpool.c:43   UCX  WARN  object 0xbc47f40 was not returned to mpool ucp_requests
[1710992524.180002] [node046:686846:0]          mpool.c:43   UCX  WARN  object 0xbc48100 was not returned to mpool ucp_requests
[1710992524.180005] [node046:686846:0]          mpool.c:43   UCX  WARN  object 0xbc482c0 was not returned to mpool ucp_requests
[1710992524.180007] [node046:686846:0]          mpool.c:43   UCX  WARN  object 0xbc48480 was not returned to mpool ucp_requests
[1710992524.180009] [node046:686846:0]          mpool.c:43   UCX  WARN  object 0xbc48640 was not returned to mpool ucp_requests
[1710992524.180011] [node046:686846:0]          mpool.c:43   UCX  WARN  object 0xbc48800 was not returned to mpool ucp_requests
[1710992524.180014] [node046:686846:0]          mpool.c:43   UCX  WARN  object 0xbc489c0 was not returned to mpool ucp_requests
[1710992524.180016] [node046:686846:0]          mpool.c:43   UCX  WARN  object 0xbc48b80 was not returned to mpool ucp_requests
[1710992524.180018] [node046:686846:0]          mpool.c:43   UCX  WARN  object 0xbc48d40 was not returned to mpool ucp_requests
[1710992524.180020] [node046:686846:0]          mpool.c:43   UCX  WARN  object 0xbc48f00 was not returned to mpool ucp_requests
[1710992524.180128] [node046:686841:0]          mpool.c:43   UCX  WARN  object 0xb9192c0 was not returned to mpool ucp_requests
[1710992524.180144] [node046:686841:0]          mpool.c:43   UCX  WARN  object 0xb919480 was not returned to mpool ucp_requests
[1710992524.180148] [node046:686841:0]          mpool.c:43   UCX  WARN  object 0xb919640 was not returned to mpool ucp_requests
[1710992524.180151] [node046:686841:0]          mpool.c:43   UCX  WARN  object 0xb919800 was not returned to mpool ucp_requests
[1710992524.180154] [node046:686841:0]          mpool.c:43   UCX  WARN  object 0xb9199c0 was not returned to mpool ucp_requests
[1710992524.180156] [node046:686841:0]          mpool.c:43   UCX  WARN  object 0xb919b80 was not returned to mpool ucp_requests
[1710992524.180160] [node046:686841:0]          mpool.c:43   UCX  WARN  object 0xb919d40 was not returned to mpool ucp_requests
[1710992524.180163] [node046:686841:0]          mpool.c:43   UCX  WARN  object 0xb919f00 was not returned to mpool ucp_requests
[1710992524.180166] [node046:686841:0]          mpool.c:43   UCX  WARN  object 0xb91a0c0 was not returned to mpool ucp_requests
[1710992524.180169] [node046:686841:0]          mpool.c:43   UCX  WARN  object 0xb91a280 was not returned to mpool ucp_requests
[1710992524.180171] [node046:686841:0]          mpool.c:43   UCX  WARN  object 0xb91a440 was not returned to mpool ucp_requests
[1710992524.180174] [node046:686841:0]          mpool.c:43   UCX  WARN  object 0xb91a600 was not returned to mpool ucp_requests
[1710992524.180176] [node046:686841:0]          mpool.c:43   UCX  WARN  object 0xb91a7c0 was not returned to mpool ucp_requests
[1710992524.180179] [node046:686841:0]          mpool.c:43   UCX  WARN  object 0xb91a980 was not returned to mpool ucp_requests
[1710992524.180182] [node046:686841:0]          mpool.c:43   UCX  WARN  object 0xb91ab40 was not returned to mpool ucp_requests
[1710992524.180185] [node046:686841:0]          mpool.c:43   UCX  WARN  object 0xb91ad00 was not returned to mpool ucp_requests
[1710992524.180188] [node046:686841:0]          mpool.c:43   UCX  WARN  object 0xb91aec0 was not returned to mpool ucp_requests
[1710992524.188144] [node046:686847:0]          mpool.c:43   UCX  WARN  object 0xad7e880 was not returned to mpool ucp_requests
[1710992524.188155] [node046:686847:0]          mpool.c:43   UCX  WARN  object 0xad7ea40 was not returned to mpool ucp_requests
[1710992524.188159] [node046:686847:0]          mpool.c:43   UCX  WARN  object 0xad7ec00 was not returned to mpool ucp_requests
[1710992524.188163] [node046:686847:0]          mpool.c:43   UCX  WARN  object 0xad7edc0 was not returned to mpool ucp_requests
[1710992524.188166] [node046:686847:0]          mpool.c:43   UCX  WARN  object 0xad7ef80 was not returned to mpool ucp_requests
[1710992524.188169] [node046:686847:0]          mpool.c:43   UCX  WARN  object 0xad7f140 was not returned to mpool ucp_requests
[1710992524.188172] [node046:686847:0]          mpool.c:43   UCX  WARN  object 0xad7f300 was not returned to mpool ucp_requests
[1710992524.188175] [node046:686847:0]          mpool.c:43   UCX  WARN  object 0xad7f4c0 was not returned to mpool ucp_requests
[1710992524.188178] [node046:686847:0]          mpool.c:43   UCX  WARN  object 0xad7f680 was not returned to mpool ucp_requests
[1710992524.188181] [node046:686847:0]          mpool.c:43   UCX  WARN  object 0xad7f840 was not returned to mpool ucp_requests
[1710992524.188185] [node046:686847:0]          mpool.c:43   UCX  WARN  object 0xad7fa00 was not returned to mpool ucp_requests
[1710992524.188189] [node046:686847:0]          mpool.c:43   UCX  WARN  object 0xad7fbc0 was not returned to mpool ucp_requests
[1710992524.188192] [node046:686847:0]          mpool.c:43   UCX  WARN  object 0xad7fd80 was not returned to mpool ucp_requests
[1710992524.188195] [node046:686847:0]          mpool.c:43   UCX  WARN  object 0xad7ff40 was not returned to mpool ucp_requests
[1710992524.188198] [node046:686847:0]          mpool.c:43   UCX  WARN  object 0xad80100 was not returned to mpool ucp_requests
[1710992524.194183] [node046:686839:0]          mpool.c:43   UCX  WARN  object 0xadff500 was not returned to mpool ucp_requests
[1710992524.194194] [node046:686839:0]          mpool.c:43   UCX  WARN  object 0xadff6c0 was not returned to mpool ucp_requests
[1710992524.194199] [node046:686839:0]          mpool.c:43   UCX  WARN  object 0xadff880 was not returned to mpool ucp_requests
[1710992524.194232] [node046:686850:0]          mpool.c:43   UCX  WARN  object 0xb960780 was not returned to mpool ucp_requests
[1710992524.194248] [node046:686850:0]          mpool.c:43   UCX  WARN  object 0xb960940 was not returned to mpool ucp_requests
[1710992524.194251] [node046:686850:0]          mpool.c:43   UCX  WARN  object 0xb960b00 was not returned to mpool ucp_requests
[1710992524.194253] [node046:686850:0]          mpool.c:43   UCX  WARN  object 0xb960cc0 was not returned to mpool ucp_requests
[1710992524.194255] [node046:686850:0]          mpool.c:43   UCX  WARN  object 0xb960e80 was not returned to mpool ucp_requests
[1710992524.194258] [node046:686850:0]          mpool.c:43   UCX  WARN  object 0xb961040 was not returned to mpool ucp_requests
[1710992524.194260] [node046:686850:0]          mpool.c:43   UCX  WARN  object 0xb961200 was not returned to mpool ucp_requests
[1710992524.194262] [node046:686850:0]          mpool.c:43   UCX  WARN  object 0xb9613c0 was not returned to mpool ucp_requests
[1710992524.194264] [node046:686850:0]          mpool.c:43   UCX  WARN  object 0xb961580 was not returned to mpool ucp_requests
[1710992524.194266] [node046:686850:0]          mpool.c:43   UCX  WARN  object 0xb961740 was not returned to mpool ucp_requests
[1710992524.194268] [node046:686850:0]          mpool.c:43   UCX  WARN  object 0xb961900 was not returned to mpool ucp_requests
[1710992524.194270] [node046:686850:0]          mpool.c:43   UCX  WARN  object 0xb961ac0 was not returned to mpool ucp_requests
[1710992524.194273] [node046:686850:0]          mpool.c:43   UCX  WARN  object 0xb961c80 was not returned to mpool ucp_requests
[1710992524.194275] [node046:686850:0]          mpool.c:43   UCX  WARN  object 0xb961e40 was not returned to mpool ucp_requests
[1710992524.194277] [node046:686850:0]          mpool.c:43   UCX  WARN  object 0xb962000 was not returned to mpool ucp_requests
[1710992524.194201] [node046:686839:0]          mpool.c:43   UCX  WARN  object 0xadffa40 was not returned to mpool ucp_requests
[1710992524.194205] [node046:686839:0]          mpool.c:43   UCX  WARN  object 0xadffc00 was not returned to mpool ucp_requests
[1710992524.194207] [node046:686839:0]          mpool.c:43   UCX  WARN  object 0xadffdc0 was not returned to mpool ucp_requests
[1710992524.194210] [node046:686839:0]          mpool.c:43   UCX  WARN  object 0xadfff80 was not returned to mpool ucp_requests
[1710992524.194212] [node046:686839:0]          mpool.c:43   UCX  WARN  object 0xae00140 was not returned to mpool ucp_requests
[1710992524.194214] [node046:686839:0]          mpool.c:43   UCX  WARN  object 0xae00300 was not returned to mpool ucp_requests
[1710992524.194225] [node046:686839:0]          mpool.c:43   UCX  WARN  object 0xae004c0 was not returned to mpool ucp_requests
[1710992524.194227] [node046:686839:0]          mpool.c:43   UCX  WARN  object 0xae00680 was not returned to mpool ucp_requests
[1710992524.194229] [node046:686839:0]          mpool.c:43   UCX  WARN  object 0xae00840 was not returned to mpool ucp_requests
[1710992524.194231] [node046:686839:0]          mpool.c:43   UCX  WARN  object 0xae00a00 was not returned to mpool ucp_requests
[1710992524.194234] [node046:686839:0]          mpool.c:43   UCX  WARN  object 0xae00bc0 was not returned to mpool ucp_requests
[1710992524.194236] [node046:686839:0]          mpool.c:43   UCX  WARN  object 0xae00d80 was not returned to mpool ucp_requests
[1710992524.194238] [node046:686839:0]          mpool.c:43   UCX  WARN  object 0xae00f40 was not returned to mpool ucp_requests
[1710992524.195001] [node046:686830:0]          mpool.c:43   UCX  WARN  object 0xbb0bc40 was not returned to mpool ucp_requests
[1710992524.195013] [node046:686830:0]          mpool.c:43   UCX  WARN  object 0xbb0be00 was not returned to mpool ucp_requests
[1710992524.195017] [node046:686830:0]          mpool.c:43   UCX  WARN  object 0xbb0bfc0 was not returned to mpool ucp_requests
[1710992524.195020] [node046:686830:0]          mpool.c:43   UCX  WARN  object 0xbb0c180 was not returned to mpool ucp_requests
[1710992524.195023] [node046:686830:0]          mpool.c:43   UCX  WARN  object 0xbb0c340 was not returned to mpool ucp_requests
[1710992524.195025] [node046:686830:0]          mpool.c:43   UCX  WARN  object 0xbb0c500 was not returned to mpool ucp_requests
[1710992524.195027] [node046:686830:0]          mpool.c:43   UCX  WARN  object 0xbb0c6c0 was not returned to mpool ucp_requests
[1710992524.195029] [node046:686830:0]          mpool.c:43   UCX  WARN  object 0xbb0c880 was not returned to mpool ucp_requests
[1710992524.195031] [node046:686830:0]          mpool.c:43   UCX  WARN  object 0xbb0ca40 was not returned to mpool ucp_requests
[1710992524.195034] [node046:686832:0]          mpool.c:43   UCX  WARN  object 0xb5d8b40 was not returned to mpool ucp_requests
[1710992524.195048] [node046:686832:0]          mpool.c:43   UCX  WARN  object 0xb5d8d00 was not returned to mpool ucp_requests
[1710992524.195053] [node046:686832:0]          mpool.c:43   UCX  WARN  object 0xb5d8ec0 was not returned to mpool ucp_requests
[1710992524.195056] [node046:686832:0]          mpool.c:43   UCX  WARN  object 0xb5d9080 was not returned to mpool ucp_requests
[1710992524.195059] [node046:686832:0]          mpool.c:43   UCX  WARN  object 0xb5d9240 was not returned to mpool ucp_requests
[1710992524.195062] [node046:686832:0]          mpool.c:43   UCX  WARN  object 0xb5d9400 was not returned to mpool ucp_requests
[1710992524.195065] [node046:686832:0]          mpool.c:43   UCX  WARN  object 0xb5d95c0 was not returned to mpool ucp_requests
[1710992524.195068] [node046:686832:0]          mpool.c:43   UCX  WARN  object 0xb5d9780 was not returned to mpool ucp_requests
[1710992524.195072] [node046:686832:0]          mpool.c:43   UCX  WARN  object 0xb5d9940 was not returned to mpool ucp_requests
[1710992524.195075] [node046:686832:0]          mpool.c:43   UCX  WARN  object 0xb5d9b00 was not returned to mpool ucp_requests
[1710992524.195078] [node046:686832:0]          mpool.c:43   UCX  WARN  object 0xb5d9cc0 was not returned to mpool ucp_requests
[1710992524.195081] [node046:686832:0]          mpool.c:43   UCX  WARN  object 0xb5d9e80 was not returned to mpool ucp_requests
[1710992524.195033] [node046:686830:0]          mpool.c:43   UCX  WARN  object 0xbb0cc00 was not returned to mpool ucp_requests
[1710992524.195037] [node046:686830:0]          mpool.c:43   UCX  WARN  object 0xbb0cdc0 was not returned to mpool ucp_requests
[1710992524.196649] [node046:686833:0]          mpool.c:43   UCX  WARN  object 0xb20d9c0 was not returned to mpool ucp_requests
[1710992524.196660] [node046:686833:0]          mpool.c:43   UCX  WARN  object 0xb20db80 was not returned to mpool ucp_requests
[1710992524.196665] [node046:686833:0]          mpool.c:43   UCX  WARN  object 0xb20dd40 was not returned to mpool ucp_requests
[1710992524.196669] [node046:686833:0]          mpool.c:43   UCX  WARN  object 0xb20df00 was not returned to mpool ucp_requests
[1710992524.196672] [node046:686833:0]          mpool.c:43   UCX  WARN  object 0xb20e0c0 was not returned to mpool ucp_requests
[1710992524.196674] [node046:686833:0]          mpool.c:43   UCX  WARN  object 0xb20e280 was not returned to mpool ucp_requests
[1710992524.196676] [node046:686833:0]          mpool.c:43   UCX  WARN  object 0xb20e440 was not returned to mpool ucp_requests
[1710992524.196678] [node046:686833:0]          mpool.c:43   UCX  WARN  object 0xb20e600 was not returned to mpool ucp_requests
[1710992524.196680] [node046:686833:0]          mpool.c:43   UCX  WARN  object 0xb20e7c0 was not returned to mpool ucp_requests
[1710992524.196683] [node046:686833:0]          mpool.c:43   UCX  WARN  object 0xb20e980 was not returned to mpool ucp_requests
[1710992524.196685] [node046:686833:0]          mpool.c:43   UCX  WARN  object 0xb20eb40 was not returned to mpool ucp_requests
[1710992524.196687] [node046:686833:0]          mpool.c:43   UCX  WARN  object 0xb20ed00 was not returned to mpool ucp_requests
[1710992524.196689] [node046:686833:0]          mpool.c:43   UCX  WARN  object 0xb20eec0 was not returned to mpool ucp_requests
[truncated: 2,966,929 more chars]
