# Supplementary material for: A stereodivergent multicomponent approach for the synthesis of C–N atropisomeric peptide analogues
Source: Chem Sci. 2024 Sep 16;15(40):16743–51. doi: 10.1039/d4sc04700a (PMC11418089; doi:10.1039/d4sc04700a)
Supplement: SC-015-D4SC04700A-s001 [file SC-015-D4SC04700A-s001.zip › CompData/_2_Imine-BzOH/ImineBzOH2optb.xyz]

82
Coordinates from ORCA-job ImineBzOH2optb
  O   2.41542179919099      3.93632222963023      2.38399500830047
  O   2.79125193443380      4.15604342311187      0.19104969534373
  N   0.67945501850501      5.46505486428833      2.65877231150855
  N   3.49308045960731      6.37506336918713      3.73347198883284
  C   1.87951432562324      5.22741597851727      2.43361737199822
  C   2.93852929270057      6.31148138776710      2.38129909783778
  H   3.72518361051610      5.95537547875948      1.71443198342694
  C   2.39692012206148      7.60474352855394      1.82197096906023
  C   1.90161157270350      8.61585456396138      2.63456935525245
  H   1.91158833133974      8.50280826025206      3.71179842445310
  C   1.39702280921311      9.78150834834549      2.07553243449329
  H   1.01534762956664     10.56476926651774      2.72132555800505
  C   1.38244422731445      9.94652747480997      0.69762272510792
  H   0.98993426500773     10.85859858419242      0.26185645384072
  C   1.87973959413799      8.93988446988177     -0.11943156544126
  H   1.87925291532022      9.06285700249533     -1.19693063591993
  C   2.38769454985291      7.77797926463482      0.44177014334846
  H   2.78463851125663      6.99502621213066     -0.19677709225889
  C   -0.37098441292015      4.45480217055555      2.83928259000154
  C   -1.67778413664400      5.22710333394926      2.97157837972953
  H   -1.62704773366416      5.93029060739727      3.80656376809022
  H   -2.51131659239739      4.54281113524326      3.14481011501553
  H   -1.88308921487500      5.79463948858023      2.06018256646593
  C   -0.10667723008575      3.67875603265346      4.12637079457375
  H   0.80542989624512      3.08475336991941      4.05575765091080
  H   -0.94222565718454      3.00364435668096      4.32589562842749
  H   -0.01192085139513      4.36122550067110      4.97497546851878
  C   -0.47335818193604      3.51106110582157      1.64313584526283
  H   -0.50440036647990      4.07318312768209      0.70663453294754
  H   -1.39860593541466      2.93555814037821      1.72120546749991
  H   0.35211683604146      2.80103094070242      1.59965532053647
  C   4.50932873731413      7.30538452929601      4.03509426437944
  C   4.73932437198388      7.72968900045794      5.36458496231150
  C   5.81617300687808      8.59437259835611      5.56041121483013
  H   6.02974929913075      8.94969385920732      6.55834427733388
  C   6.64154547769322      9.03019654713077      4.53382582829575
  H   7.46309580690668      9.70335852351289      4.75086770725332
  C   6.40027434005011      8.59651660062713      3.24391269111848
  H   7.02730582020445      8.91830638289398      2.41990874769664
  C   5.33930030955820      7.74200191639100      3.00292131590453
  H   5.15767517068856      7.40737065935264      1.99040093370208
  C   3.88594018515226      7.29481373655553      6.56851338856177
  C   2.44166893165792      7.80133357706726      6.44609457449234
  H   2.42070968107142      8.88321562672434      6.29460027682707
  H   1.90398023719876      7.58143071965446      7.37252044164825
  H   1.86396301714579      7.34109203381656      5.64210861910605
  C   3.89844601251824      5.77047192656113      6.75001067751966
  H   3.38607664847427      5.22562414072855      5.95757872663243
  H   3.39454271988392      5.51786321487170      7.68693033363208
  H   4.92318873441477      5.39545202263615      6.80815506619591
  C   4.42841923582756      7.88121271425273      7.87344334628861
  H   5.45122430438491      7.55448261911132      8.07587376783037
  H   3.80053213611296      7.53505518240041      8.69748898450043
  H   4.40569339042518      8.97354675798483      7.87853793284291
  C   2.89941156416702      3.50547835584975      1.20340760937936
  C   3.53358207879133      2.17956878244629      1.29841519715988
  C   4.21077206418973      1.69752265122428      0.17976877909709
  H   4.24382720474145      2.29817541919518     -0.72129283839493
  C   4.84401449678800      0.46932755518080      0.23385041066418
  H   5.38145170416958      0.09958543743656     -0.63164598420336
  C   4.79654700842530     -0.28530870581862      1.40040900293168
  H   5.29667758300146     -1.24634519241800      1.44297303902304
  C   4.11717155537049      0.19022880617310      2.51318232267848
  H   4.08527150516597     -0.39681107082099      3.42342400433355
  C   3.48984409348024      1.42461972738226      2.46853781598541
  H   2.97094905001341      1.80294236780480      3.34012973334909
  H   2.75287889286622      6.38342275989266      4.41986241411518
  O   5.78033923090853      4.48644815815433      2.03856410418479
  C   5.79850657521980      3.83494510151068      3.06748482552928
  C   6.64782365369651      2.63587604828862      3.25157563356131
  C   6.64066343352174      1.91440272098280      4.44383425258605
  H   6.02364497245841      2.24405450328371      5.27023000677952
  C   7.41207318555621      0.77071690083143      4.56320149648989
  H   7.40303573338217      0.20797663315077      5.48962236623220
  C   8.19046824827179      0.34242986990974      3.49522494741365
  H   8.78914314011485     -0.55685525831775      3.58913508160046
  C   8.20272380043986      1.06235983886418      2.30753550664482
  H   8.80839486114403      0.72627142969749      1.47374518953826
  C   7.43345467610714      2.20716035749812      2.18564550759383
  H   7.42620844997280      2.77223472241255      1.26133523730550
  O   5.04955299844586      4.12290003925720      4.11389036942741
  H   4.46154327727249      4.91421113408509      3.92423353492052
