# Supplementary material for: A stereodivergent multicomponent approach for the synthesis of C–N atropisomeric peptide analogues
Source: Chem Sci. 2024 Sep 16;15(40):16743–51. doi: 10.1039/d4sc04700a (PMC11418089; doi:10.1039/d4sc04700a)
Supplement: SC-015-D4SC04700A-s001 [file SC-015-D4SC04700A-s001.zip › CompData/_2_Imine-BzOH/ImineBzOH2_single_point.out]

                                 *****************
                                 * O   R   C   A *
                                 *****************

                                            #,                                       
                                            ###                                      
                                            ####                                     
                                            #####                                    
                                            ######                                   
                                           ########,                                 
                                     ,,################,,,,,                         
                               ,,#################################,,                 
                          ,,##########################################,,             
                       ,#########################################, ''#####,          
                    ,#############################################,,   '####,        
                  ,##################################################,,,,####,       
                ,###########''''           ''''###############################       
              ,#####''   ,,,,##########,,,,          '''####'''          '####       
            ,##' ,,,,###########################,,,                        '##       
           ' ,,###''''                  '''############,,,                           
         ,,##''                                '''############,,,,        ,,,,,,###''
      ,#''                                            '''#######################'''  
     '                                                          ''''####''''         
             ,#######,   #######,   ,#######,      ##                                
            ,#'     '#,  ##    ##  ,#'     '#,    #''#        ######   ,####,        
            ##       ##  ##   ,#'  ##            #'  '#       #        #'  '#        
            ##       ##  #######   ##           ,######,      #####,   #    #        
            '#,     ,#'  ##    ##  '#,     ,#' ,#      #,         ##   #,  ,#        
             '#######'   ##     ##  '#######'  #'      '#     #####' # '####'        


                  #######################################################
                  #                        -***-                        #
                  #          Department of theory and spectroscopy      #
                  #    Directorship and core code : Frank Neese         #
                  #        Max Planck Institute fuer Kohlenforschung    #
                  #                Kaiser Wilhelm Platz 1               #
                  #                 D-45470 Muelheim/Ruhr               #
                  #                      Germany                        #
                  #                                                     #
                  #                  All rights reserved                #
                  #                        -***-                        #
                  #######################################################


                         Program Version 5.0.2 -  RELEASE  -


 With contributions from (in alphabetic order):
   Daniel Aravena         : Magnetic Suceptibility
   Michael Atanasov       : Ab Initio Ligand Field Theory (pilot matlab implementation)
   Alexander A. Auer      : GIAO ZORA, VPT2 properties, NMR spectrum
   Ute Becker             : Parallelization
   Giovanni Bistoni       : ED, misc. LED, open-shell LED, HFLD
   Martin Brehm           : Molecular dynamics
   Dmytro Bykov           : SCF Hessian
   Vijay G. Chilkuri      : MRCI spin determinant printing, contributions to CSF-ICE
   Dipayan Datta          : RHF DLPNO-CCSD density
   Achintya Kumar Dutta   : EOM-CC, STEOM-CC
   Dmitry Ganyushin       : Spin-Orbit,Spin-Spin,Magnetic field MRCI
   Miquel Garcia          : C-PCM and meta-GGA Hessian, CC/C-PCM, Gaussian charge scheme
   Yang Guo               : DLPNO-NEVPT2, F12-NEVPT2, CIM, IAO-localization
   Andreas Hansen         : Spin unrestricted coupled pair/coupled cluster methods
   Benjamin Helmich-Paris : MC-RPA, TRAH-SCF, COSX integrals
   Lee Huntington         : MR-EOM, pCC
   Robert Izsak           : Overlap fitted RIJCOSX, COSX-SCS-MP3, EOM
   Marcus Kettner         : VPT2
   Christian Kollmar      : KDIIS, OOCD, Brueckner-CCSD(T), CCSD density, CASPT2, CASPT2-K
   Simone Kossmann        : Meta GGA functionals, TD-DFT gradient, OOMP2, MP2 Hessian
   Martin Krupicka        : Initial AUTO-CI
   Lucas Lang             : DCDCAS
   Marvin Lechner         : AUTO-CI (C++ implementation), FIC-MRCC
   Dagmar Lenk            : GEPOL surface, SMD
   Dimitrios Liakos       : Extrapolation schemes; Compound Job, initial MDCI parallelization
   Dimitrios Manganas     : Further ROCIS development; embedding schemes
   Dimitrios Pantazis     : SARC Basis sets
   Anastasios Papadopoulos: AUTO-CI, single reference methods and gradients
   Taras Petrenko         : DFT Hessian,TD-DFT gradient, ASA, ECA, R-Raman, ABS, FL, XAS/XES, NRVS
   Peter Pinski           : DLPNO-MP2, DLPNO-MP2 Gradient
   Christoph Reimann      : Effective Core Potentials
   Marius Retegan         : Local ZFS, SOC
   Christoph Riplinger    : Optimizer, TS searches, QM/MM, DLPNO-CCSD(T), (RO)-DLPNO pert. Triples
   Tobias Risthaus        : Range-separated hybrids, TD-DFT gradient, RPA, STAB
   Michael Roemelt        : Original ROCIS implementation
   Masaaki Saitow         : Open-shell DLPNO-CCSD energy and density
   Barbara Sandhoefer     : DKH picture change effects
   Avijit Sen             : IP-ROCIS
   Kantharuban Sivalingam : CASSCF convergence, NEVPT2, FIC-MRCI
   Bernardo de Souza      : ESD, SOC TD-DFT
   Georgi Stoychev        : AutoAux, RI-MP2 NMR, DLPNO-MP2 response
   Willem Van den Heuvel  : Paramagnetic NMR
   Boris Wezisla          : Elementary symmetry handling
   Frank Wennmohs         : Technical directorship


 We gratefully acknowledge several colleagues who have allowed us to
 interface, adapt or use parts of their codes:
   Stefan Grimme, W. Hujo, H. Kruse, P. Pracht,  : VdW corrections, initial TS optimization,
                  C. Bannwarth, S. Ehlert          DFT functionals, gCP, sTDA/sTD-DF
   Ed Valeev, F. Pavosevic, A. Kumar             : LibInt (2-el integral package), F12 methods
   Garnet Chan, S. Sharma, J. Yang, R. Olivares  : DMRG
   Ulf Ekstrom                                   : XCFun DFT Library
   Mihaly Kallay                                 : mrcc  (arbitrary order and MRCC methods)
   Jiri Pittner, Ondrej Demel                    : Mk-CCSD
   Frank Weinhold                                : gennbo (NPA and NBO analysis)
   Christopher J. Cramer and Donald G. Truhlar   : smd solvation model
   Lars Goerigk                                  : TD-DFT with DH, B97 family of functionals
   V. Asgeirsson, H. Jonsson                     : NEB implementation
   FAccTs GmbH                                   : IRC, NEB, NEB-TS, DLPNO-Multilevel, CI-OPT
                                                   MM, QMMM, 2- and 3-layer-ONIOM, Crystal-QMMM,
                                                   LR-CPCM, SF, NACMEs, symmetry and pop. for TD-DFT,
                                                   nearIR, NL-DFT gradient (VV10), updates on ESD,
                                                   ML-optimized integration grids
   S Lehtola, MJT Oliveira, MAL Marques          : LibXC Library
   Liviu Ungur et al                             : ANISO software


 Your calculation uses the libint2 library for the computation of 2-el integrals
 For citations please refer to: http://libint.valeyev.net

 Your ORCA version has been built with support for libXC version: 5.1.0
 For citations please refer to: https://tddft.org/programs/libxc/

 This ORCA versions uses:
   CBLAS   interface :  Fast vector & matrix operations
   LAPACKE interface :  Fast linear algebra routines
   SCALAPACK package :  Parallel linear algebra routines
   Shared memory     :  Shared parallel matrices
   BLAS/LAPACK       :  OpenBLAS 0.3.15  USE64BITINT DYNAMIC_ARCH NO_AFFINITY Zen SINGLE_THREADED
        Core in use  :  Zen
   Copyright (c) 2011-2014, The OpenBLAS Project


Your calculation utilizes the DFT-NL dispersion correction.
Cite in your paper:
Vydrov, O. A.; Van Voorhis, T. J. Chem. Phys. 2010, 133, 244103
Hujo, W.; Grimme, S. J. Chem. Theory Comput. 2011, 7, 3866 
   

Your calculation utilizes the SMD solvation module
Please cite in your paper:
A.V. Marenich, C.J. Cramer, D.G. Truhlar J. Phys. Chem. B, 113, (2009), 6378 

================================================================================

----- Orbital basis set information -----
Your calculation utilizes the basis: def2-QZVPP
   F. Weigend and R. Ahlrichs, Phys. Chem. Chem. Phys. 7, 3297 (2005).

----- AuxJ basis set information -----
Your calculation utilizes the auxiliary basis: def2/J
   F. Weigend, Phys. Chem. Chem. Phys. 8, 1057 (2006).

================================================================================
                                        WARNINGS
                       Please study these warnings very carefully!
================================================================================


INFO   : the flag for use of the SHARK integral package has been found!

================================================================================
                                       INPUT FILE
================================================================================
NAME = ImineBzOH2Aa.inp
|  1> ! wB97M-V def2-QZVPP
|  2> %maxcore 2660
|  3> %pal nprocs 20
|  4> end
|  5> %CPCM SMD TRUE
|  6>    SMDSOLVENT "2,2,2-TRIFLUOROETHANOL"
|  7> end
|  8> 
|  9> *xyz 0 1
| 10> O  2.415422  3.936322  2.383995
| 11> O  2.791252  4.156043  0.191050
| 12> N  0.679455  5.465055  2.658772
| 13> N  3.493080  6.375063  3.733472
| 14> C  1.879514  5.227416  2.433617
| 15> C  2.938529  6.311481  2.381299
| 16> H  3.725184  5.955375  1.714432
| 17> C  2.396920  7.604744  1.821971
| 18> C  1.901612  8.615855  2.634569
| 19> H  1.911588  8.502808  3.711798
| 20> C  1.397023  9.781508  2.075532
| 21> H  1.015348  10.564769  2.721326
| 22> C  1.382444  9.946527  0.697623
| 23> H  0.989934  10.858599  0.261856
| 24> C  1.879740  8.939884  -0.119432
| 25> H  1.879253  9.062857  -1.196931
| 26> C  2.387695  7.777979  0.441770
| 27> H  2.784639  6.995026  -0.196777
| 28> C  -0.370984  4.454802  2.839283
| 29> C  -1.677784  5.227103  2.971578
| 30> H  -1.627048  5.930291  3.806564
| 31> H  -2.511317  4.542811  3.144810
| 32> H  -1.883089  5.794639  2.060183
| 33> C  -0.106677  3.678756  4.126371
| 34> H  0.805430  3.084753  4.055758
| 35> H  -0.942226  3.003644  4.325896
| 36> H  -0.011921  4.361226  4.974975
| 37> C  -0.473358  3.511061  1.643136
| 38> H  -0.504400  4.073183  0.706635
| 39> H  -1.398606  2.935558  1.721205
| 40> H  0.352117  2.801031  1.599655
| 41> C  4.509329  7.305385  4.035094
| 42> C  4.739324  7.729689  5.364585
| 43> C  5.816173  8.594373  5.560411
| 44> H  6.029749  8.949694  6.558344
| 45> C  6.641545  9.030197  4.533826
| 46> H  7.463096  9.703359  4.750868
| 47> C  6.400274  8.596517  3.243913
| 48> H  7.027306  8.918306  2.419909
| 49> C  5.339300  7.742002  3.002921
| 50> H  5.157675  7.407371  1.990401
| 51> C  3.885940  7.294814  6.568513
| 52> C  2.441669  7.801334  6.446095
| 53> H  2.420710  8.883216  6.294600
| 54> H  1.903980  7.581431  7.372520
| 55> H  1.863963  7.341092  5.642109
| 56> C  3.898446  5.770472  6.750011
| 57> H  3.386077  5.225624  5.957579
| 58> H  3.394543  5.517863  7.686930
| 59> H  4.923189  5.395452  6.808155
| 60> C  4.428419  7.881213  7.873443
| 61> H  5.451224  7.554483  8.075874
| 62> H  3.800532  7.535055  8.697489
| 63> H  4.405693  8.973547  7.878538
| 64> C  2.899412  3.505478  1.203408
| 65> C  3.533582  2.179569  1.298415
| 66> C  4.210772  1.697523  0.179769
| 67> H  4.243827  2.298175  -0.721293
| 68> C  4.844014  0.469328  0.233850
| 69> H  5.381452  0.099585  -0.631646
| 70> C  4.796547  -0.285309  1.400409
| 71> H  5.296678  -1.246345  1.442973
| 72> C  4.117172  0.190229  2.513182
| 73> H  4.085272  -0.396811  3.423424
| 74> C  3.489844  1.424620  2.468538
| 75> H  2.970949  1.802942  3.340130
| 76> H  2.752879  6.383423  4.419862
| 77> O  5.780339  4.486448  2.038564
| 78> C  5.798507  3.834945  3.067485
| 79> C  6.647824  2.635876  3.251576
| 80> C  6.640663  1.914403  4.443834
| 81> H  6.023645  2.244055  5.270230
| 82> C  7.412073  0.770717  4.563201
| 83> H  7.403036  0.207977  5.489622
| 84> C  8.190468  0.342430  3.495225
| 85> H  8.789143  -0.556855  3.589135
| 86> C  8.202724  1.062360  2.307536
| 87> H  8.808395  0.726271  1.473745
| 88> C  7.433455  2.207160  2.185646
| 89> H  7.426208  2.772235  1.261335
| 90> O  5.049553  4.122900  4.113890
| 91> H  4.461543  4.914211  3.924234
| 92> *
| 93> 
| 94>                          ****END OF INPUT****
================================================================================

                       ****************************
                       * Single Point Calculation *
                       ****************************

---------------------------------
CARTESIAN COORDINATES (ANGSTROEM)
---------------------------------
  O      2.415422    3.936322    2.383995
  O      2.791252    4.156043    0.191050
  N      0.679455    5.465055    2.658772
  N      3.493080    6.375063    3.733472
  C      1.879514    5.227416    2.433617
  C      2.938529    6.311481    2.381299
  H      3.725184    5.955375    1.714432
  C      2.396920    7.604744    1.821971
  C      1.901612    8.615855    2.634569
  H      1.911588    8.502808    3.711798
  C      1.397023    9.781508    2.075532
  H      1.015348   10.564769    2.721326
  C      1.382444    9.946527    0.697623
  H      0.989934   10.858599    0.261856
  C      1.879740    8.939884   -0.119432
  H      1.879253    9.062857   -1.196931
  C      2.387695    7.777979    0.441770
  H      2.784639    6.995026   -0.196777
  C     -0.370984    4.454802    2.839283
  C     -1.677784    5.227103    2.971578
  H     -1.627048    5.930291    3.806564
  H     -2.511317    4.542811    3.144810
  H     -1.883089    5.794639    2.060183
  C     -0.106677    3.678756    4.126371
  H      0.805430    3.084753    4.055758
  H     -0.942226    3.003644    4.325896
  H     -0.011921    4.361226    4.974975
  C     -0.473358    3.511061    1.643136
  H     -0.504400    4.073183    0.706635
  H     -1.398606    2.935558    1.721205
  H      0.352117    2.801031    1.599655
  C      4.509329    7.305385    4.035094
  C      4.739324    7.729689    5.364585
  C      5.816173    8.594373    5.560411
  H      6.029749    8.949694    6.558344
  C      6.641545    9.030197    4.533826
  H      7.463096    9.703359    4.750868
  C      6.400274    8.596517    3.243913
  H      7.027306    8.918306    2.419909
  C      5.339300    7.742002    3.002921
  H      5.157675    7.407371    1.990401
  C      3.885940    7.294814    6.568513
  C      2.441669    7.801334    6.446095
  H      2.420710    8.883216    6.294600
  H      1.903980    7.581431    7.372520
  H      1.863963    7.341092    5.642109
  C      3.898446    5.770472    6.750011
  H      3.386077    5.225624    5.957579
  H      3.394543    5.517863    7.686930
  H      4.923189    5.395452    6.808155
  C      4.428419    7.881213    7.873443
  H      5.451224    7.554483    8.075874
  H      3.800532    7.535055    8.697489
  H      4.405693    8.973547    7.878538
  C      2.899412    3.505478    1.203408
  C      3.533582    2.179569    1.298415
  C      4.210772    1.697523    0.179769
  H      4.243827    2.298175   -0.721293
  C      4.844014    0.469328    0.233850
  H      5.381452    0.099585   -0.631646
  C      4.796547   -0.285309    1.400409
  H      5.296678   -1.246345    1.442973
  C      4.117172    0.190229    2.513182
  H      4.085272   -0.396811    3.423424
  C      3.489844    1.424620    2.468538
  H      2.970949    1.802942    3.340130
  H      2.752879    6.383423    4.419862
  O      5.780339    4.486448    2.038564
  C      5.798507    3.834945    3.067485
  C      6.647824    2.635876    3.251576
  C      6.640663    1.914403    4.443834
  H      6.023645    2.244055    5.270230
  C      7.412073    0.770717    4.563201
  H      7.403036    0.207977    5.489622
  C      8.190468    0.342430    3.495225
  H      8.789143   -0.556855    3.589135
  C      8.202724    1.062360    2.307536
  H      8.808395    0.726271    1.473745
  C      7.433455    2.207160    2.185646
  H      7.426208    2.772235    1.261335
  O      5.049553    4.122900    4.113890
  H      4.461543    4.914211    3.924234

----------------------------
CARTESIAN COORDINATES (A.U.)
----------------------------
  NO LB      ZA    FRAG     MASS         X           Y           Z
   0 O     8.0000    0    15.999    4.564486    7.438571    4.505098
   1 O     8.0000    0    15.999    5.274702    7.853783    0.361032
   2 N     7.0000    0    14.007    1.283984   10.327457    5.024351
   3 N     7.0000    0    14.007    6.600965   12.047123    7.055240
   4 C     6.0000    0    12.011    3.551767    9.878385    4.598870
   5 C     6.0000    0    12.011    5.553015   11.926971    4.500003
   6 H     1.0000    0     1.008    7.039578   11.254028    3.239807
   7 C     6.0000    0    12.011    4.529522   14.370883    3.443026
   8 C     6.0000    0    12.011    3.593526   16.281606    4.978614
   9 H     1.0000    0     1.008    3.612378   16.067978    7.014282
  10 C     6.0000    0    12.011    2.639991   18.484371    3.922187
  11 H     1.0000    0     1.008    1.918730   19.964520    5.142561
  12 C     6.0000    0    12.011    2.612441   18.796212    1.318316
  13 H     1.0000    0     1.008    1.870704   20.519778    0.494836
  14 C     6.0000    0    12.011    3.552194   16.893932   -0.225694
  15 H     1.0000    0     1.008    3.551274   17.126318   -2.261872
  16 C     6.0000    0    12.011    4.512090   14.698250    0.834824
  17 H     1.0000    0     1.008    5.262205   13.218683   -0.371855
  18 C     6.0000    0    12.011   -0.701058    8.418356    5.365467
  19 C     6.0000    0    12.011   -3.170552    9.877793    5.615469
  20 H     1.0000    0     1.008   -3.074675   11.206626    7.193363
  21 H     1.0000    0     1.008   -4.745701    8.584669    5.942830
  22 H     1.0000    0     1.008   -3.558522   10.950281    3.893182
  23 C     6.0000    0    12.011   -0.201590    6.951841    7.797711
  24 H     1.0000    0     1.008    1.522042    5.829338    7.664272
  25 H     1.0000    0     1.008   -1.780549    5.676065    8.174759
  26 H     1.0000    0     1.008   -0.022527    8.241523    9.401340
  27 C     6.0000    0    12.011   -0.894517    6.634944    3.105077
  28 H     1.0000    0     1.008   -0.953178    7.697200    1.335347
  29 H     1.0000    0     1.008   -2.642982    5.547401    3.252606
  30 H     1.0000    0     1.008    0.665405    5.293181    3.022910
  31 C     6.0000    0    12.011    8.521397   13.805177    7.625223
  32 C     6.0000    0    12.011    8.956024   14.606995   10.137596
  33 C     6.0000    0    12.011   10.990974   16.241011   10.507654
  34 H     1.0000    0     1.008   11.394574   16.912471   12.393474
  35 C     6.0000    0    12.011   12.550701   17.064599    8.567689
  36 H     1.0000    0     1.008   14.103208   18.336691    8.977839
  37 C     6.0000    0    12.011   12.094765   16.245063    6.130107
  38 H     1.0000    0     1.008   13.279684   16.853156    4.572965
  39 C     6.0000    0    12.011   10.089815   14.630264    5.674698
  40 H     1.0000    0     1.008    9.746593   13.997903    3.761313
  41 C     6.0000    0    12.011    7.343362   13.785201   12.412691
  42 C     6.0000    0    12.011    4.614086   14.742385   12.181354
  43 H     1.0000    0     1.008    4.574479   16.786845   11.895070
  44 H     1.0000    0     1.008    3.598001   14.326828   13.932044
  45 H     1.0000    0     1.008    3.522380   13.872653   10.662041
  46 C     6.0000    0    12.011    7.366995   10.904612   12.755672
  47 H     1.0000    0     1.008    6.398758    9.874998   11.258193
  48 H     1.0000    0     1.008    6.414757   10.427250   14.526193
  49 H     1.0000    0     1.008    9.303479   10.195927   12.865548
  50 C     6.0000    0    12.011    8.368499   14.893334   14.878651
  51 H     1.0000    0     1.008   10.301320   14.275904   15.261190
  52 H     1.0000    0     1.008    7.181965   14.239190   16.435872
  53 H     1.0000    0     1.008    8.325553   16.957546   14.888279
  54 C     6.0000    0    12.011    5.479095    6.624393    2.274112
  55 C     6.0000    0    12.011    6.677502    4.118788    2.453649
  56 C     6.0000    0    12.011    7.957206    3.207854    0.339714
  57 H     1.0000    0     1.008    8.019671    4.342921   -1.363046
  58 C     6.0000    0    12.011    9.153860    0.886901    0.441912
  59 H     1.0000    0     1.008   10.169470    0.188188   -1.193638
  60 C     6.0000    0    12.011    9.064160   -0.539156    2.646389
  61 H     1.0000    0     1.008   10.009271   -2.355251    2.726824
  62 C     6.0000    0    12.011    7.780328    0.359481    4.749226
  63 H     1.0000    0     1.008    7.720045   -0.749864    6.469334
  64 C     6.0000    0    12.011    6.594849    2.692142    4.664861
  65 H     1.0000    0     1.008    5.614280    3.407067    6.311931
  66 H     1.0000    0     1.008    5.202187   12.062921    8.352329
  67 O     8.0000    0    15.999   10.923258    8.478158    3.852328
  68 C     6.0000    0    12.011   10.957590    7.246996    5.796707
  69 C     6.0000    0    12.011   12.562567    4.981084    6.144588
  70 C     6.0000    0    12.011   12.549034    3.617697    8.397629
  71 H     1.0000    0     1.008   11.383039    4.240649    9.959291
  72 C     6.0000    0    12.011   14.006788    1.456444    8.623200
  73 H     1.0000    0     1.008   13.989711    0.393020   10.373882
  74 C     6.0000    0    12.011   15.477741    0.647099    6.605018
  75 H     1.0000    0     1.008   16.609073   -1.052303    6.782482
  76 C     6.0000    0    12.011   15.500902    2.007569    4.360611
  77 H     1.0000    0     1.008   16.645454    1.372453    2.784974
  78 C     6.0000    0    12.011   14.047194    4.170928    4.130272
  79 H     1.0000    0     1.008   14.033499    5.238765    2.383578
  80 O     8.0000    0    15.999    9.542272    7.791152    7.774125
  81 H     1.0000    0     1.008    8.431094    9.286513    7.415728

--------------------------------
INTERNAL COORDINATES (ANGSTROEM)
--------------------------------
 O      0   0   0     0.000000000000     0.00000000     0.00000000
 O      1   0   0     2.235739984830     0.00000000     0.00000000
 N      1   2   0     2.329400869345   100.16488894     0.00000000
 N      1   2   3     2.988292590021   107.58491359   286.51847822
 C      3   1   2     1.243908626800    30.03736484   289.95614621
 C      4   1   2     1.462853821902    53.87129885    30.92149469
 H      6   4   1     1.091031240593   107.80850566   277.62610447
 C      6   4   1     1.509542085413   116.18493967   156.09506286
 C      8   6   4     1.388521148125   122.34424331   332.65890506
 H      9   8   6     1.083190409497   120.18022804     1.21529999
 C      9   8   6     1.387760549482   120.37122150   180.85525386
 H     11   9   8     1.084538376537   119.65058038   180.15161813
 C     11   9   8     1.387831772904   120.24158779     0.03557050
 H     13  11   9     1.084358018172   120.18594376   180.13242989
 C     13  11   9     1.388600847648   119.61931588   359.79969442
 H     15  13  11     1.084493748668   120.14857669   180.45142732
 C     15  13  11     1.386718859702   120.03075961   359.97551198
 H     17  15  13     1.085505509223   120.01526811   180.55480926
 C      3   1   2     1.468542623777    95.51428789   107.30630839
 C     19   3   1     1.523705037606   105.98939133   182.98615808
 H     20  19   3     1.092817059364   110.65048215   302.18086004
 H     20  19   3     1.092264679085   110.53135065   181.96139000
 H     20  19   3     1.093109372545   110.60033431    62.01604438
 C     19   3   1     1.526008225439   109.24616933    65.14416285
 H     24  19   3     1.090763466214   111.54138028   293.66555211
 H     24  19   3     1.092578861945   109.62150927   173.66217145
 H     24  19   3     1.093102350767   110.62728301    54.57113878
 C     19   3   1     1.527054405241   112.13688650   301.68186871
 H     28  19   3     1.092693402400   110.81252201   311.41935293
 H     28  19   3     1.092420401345   109.04930346   192.72957999
 H     28  19   3     1.089698203121   112.52947526    73.50734084
 C      4   1   2     1.410403092938   153.47374811   305.38000761
 C     32   4   1     1.414382516691   121.06877746   225.90136785
 C     33  32   4     1.394858419673   116.32555464   176.55550936
 H     34  33  32     1.080619263805   119.08225672   179.74568043
 C     34  33  32     1.387464687689   123.37391782   359.69132839
 H     36  34  33     1.084066581723   119.85061433   179.97940982
 C     36  34  33     1.382087401509   119.21849922     0.00000000
 H     38  36  34     1.084296952666   121.00994030   180.03904969
 C     38  36  34     1.383451790980   119.35852370     0.23603838
 H     40  38  36     1.081740401938   118.87404816   180.00581294
 C     33  32   4     1.538448291710   124.09660768   356.64536659
 C     42  33  32     1.535404636754   111.47745072   295.70134650
 H     43  42  33     1.092638401590   110.83904790   305.74076032
 H     43  42  33     1.093494431058   109.18625084   187.02684791
 H     43  42  33     1.091769393781   114.66955907    68.02621873
 C     42  33  32     1.535160075368   111.63425946    59.37739124
 H     47  42  33     1.089646644509   113.99701687   291.90924003
 H     47  42  33     1.093410605789   109.08391345   172.50347766
 H     47  42  33     1.092757494225   110.77496731    53.88198325
 C     42  33  32     1.530029266891   111.24885727   177.65657861
 H     51  42  33     1.092639405607   112.04281858   299.52730665
 H     51  42  33     1.092299984367   108.55150256   180.75514421
 H     51  42  33     1.092582261277   112.31976326    61.97853574
 C      2   1   3     1.208222713323    30.71479880   199.81808995
 C     55   2   1     1.472831489081   125.26293952   178.97089927
 C     56  55   2     1.393672671588   117.95780592     8.40722567
 H     57  56  55     1.083415057110   119.38186965   359.38718680
 C     57  56  55     1.382889418265   119.88769363   178.68332359
 H     59  57  56     1.083804786808   119.92264201   180.77719835
 C     59  57  56     1.390176254415   119.95327524     0.41270602
 H     61  59  57     1.084219952110   119.89114148   180.24082451
 C     61  59  57     1.387786197365   120.23590411   359.90008304
 H     63  61  59     1.083593129437   120.15441786   180.31135331
 C     63  61  59     1.385371663923   120.07615817   359.58714355
 H     65  63  61     1.082613583497   120.16300230   180.83594107
 H      4   1   2     1.009504156555    92.83055974   144.42873310
 O      7   6   4     2.546854954405   133.81090463    27.35988619
 C     68   7   6     1.217975639935   115.34469750    15.85949820
 C     69  68   7     1.480876540948   123.13997535   160.11135751
 C     70  69  68     1.393575870993   121.50685158   180.07349233
 H     71  70  69     1.082733578607   119.88715790   358.34922055
 C     71  70  69     1.384680300786   119.90069800   177.69100398
 H     73  71  70     1.083980555273   119.85585791   180.23317672
 C     73  71  70     1.389208863695   120.03444642   359.91340275
 H     75  73  71     1.084409680402   119.89589721   180.36630402
 C     75  73  71     1.388904091418   120.16773737     0.30565738
 H     77  75  73     1.083974449811   120.13098177   180.15270670
 C     77  75  73     1.384629555679   119.92971669   359.76115758
 H     79  77  75     1.083380403808   120.66809046   180.62576416
 O     69  68   7     1.318640815448   123.03096463   341.04837244
 H     81  69  68     1.003941361414   110.78580139     1.89515137

---------------------------
INTERNAL COORDINATES (A.U.)
---------------------------
 O      0   0   0     0.000000000000     0.00000000     0.00000000
 O      1   0   0     4.224936277985     0.00000000     0.00000000
 N      1   2   0     4.401929699181   100.16488894     0.00000000
 N      1   2   3     5.647054603166   107.58491359   286.51847822
 C      3   1   2     2.350646640274    30.03736484   289.95614621
 C      4   1   2     2.764393097355    53.87129885    30.92149469
 H      6   4   1     2.061750248273   107.80850566   277.62610447
 C      6   4   1     2.852621129060   116.18493967   156.09506286
 C      8   6   4     2.623924701113   122.34424331   332.65890506
 H      9   8   6     2.046933224839   120.18022804     1.21529999
 C      9   8   6     2.622487377981   120.37122150   180.85525386
 H     11   9   8     2.049480513383   119.65058038   180.15161813
 C     11   9   8     2.622621970744   120.24158779     0.03557050
 H     13  11   9     2.049139685466   120.18594376   180.13242989
 C     13  11   9     2.624075311386   119.61931588   359.79969442
 H     15  13  11     2.049396178931   120.14857669   180.45142732
 C     15  13  11     2.620518869581   120.03075961   359.97551198
 H     17  15  13     2.051308129295   120.01526811   180.55480926
 C      3   1   2     2.775143374929    95.51428789   107.30630839
 C     19   3   1     2.879385229952   105.98939133   182.98615808
 H     20  19   3     2.065124956674   110.65048215   302.18086004
 H     20  19   3     2.064081109226   110.53135065   181.96139000
 H     20  19   3     2.065677348533   110.60033431    62.01604438
 C     19   3   1     2.883737624192   109.24616933    65.14416285
 H     24  19   3     2.061244228031   111.54138028   293.66555211
 H     24  19   3     2.064674828788   109.62150927   173.66217145
 H     24  19   3     2.065664079295   110.62728301    54.57113878
 C     19   3   1     2.885714617504   112.13688650   301.68186871
 H     28  19   3     2.064891278879   110.81252201   311.41935293
 H     28  19   3     2.064375381650   109.04930346   192.72957999
 H     28  19   3     2.059231172526   112.52947526    73.50734084
 C      4   1   2     2.665275584088   153.47374811   305.38000761
 C     32   4   1     2.672795605153   121.06877746   225.90136785
 C     33  32   4     2.635900408776   116.32555464   176.55550936
 H     34  33  32     2.042074463631   119.08225672   179.74568043
 C     34  33  32     2.621928280220   123.37391782   359.69132839
 H     36  34  33     2.048588950393   119.85061433   179.97940982
 C     36  34  33     2.611766681995   119.21849922     0.00000000
 H     38  36  34     2.049024288384   121.00994030   180.03904969
 C     38  36  34     2.614345004435   119.35852370     0.23603838
 H     40  38  36     2.044193107662   118.87404816   180.00581294
 C     33  32   4     2.907245942531   124.09660768   356.64536659
 C     42  33  32     2.901494268217   111.47745072   295.70134650
 H     43  42  33     2.064787342411   110.83904790   305.74076032
 H     43  42  33     2.066405003668   109.18625084   187.02684791
 H     43  42  33     2.063145155643   114.66955907    68.02621873
 C     42  33  32     2.901032114175   111.63425946    59.37739124
 H     47  42  33     2.059133740868   113.99701687   291.90924003
 H     47  42  33     2.066246596865   109.08391345   172.50347766
 H     47  42  33     2.065012394875   110.77496731    53.88198325
 C     42  33  32     2.891336291308   111.24885727   177.65657861
 H     51  42  33     2.064789239728   112.04281858   299.52730665
 H     51  42  33     2.064147826541   108.55150256   180.75514421
 H     51  42  33     2.064681252594   112.31976326    61.97853574
 C      2   1   3     2.283210036963    30.71479880   199.81808995
 C     55   2   1     2.783248155779   125.26293952   178.97089927
 C     56  55   2     2.633659669632   117.95780592     8.40722567
 H     57  56  55     2.047357747305   119.38186965   359.38718680
 C     57  56  55     2.613282274019   119.88769363   178.68332359
 H     59  57  56     2.048094229701   119.92264201   180.77719835
 C     59  57  56     2.627052398725   119.95327524     0.41270602
 H     61  59  57     2.048878778421   119.89114148   180.24082451
 C     61  59  57     2.622535845457   120.23590411   359.90008304
 H     63  61  59     2.047694255235   120.15441786   180.31135331
 C     63  61  59     2.617973038509   120.07615817   359.58714355
 H     65  63  61     2.045843181673   120.16300230   180.83594107
 H      4   1   2     1.907686386943    92.83055974   144.42873310
 O      7   6   4     4.812858366646   133.81090463    27.35988619
 C     68   7   6     2.301640397264   115.34469750    15.85949820
 C     69  68   7     2.798451100541   123.13997535   160.11135751
 C     70  69  68     2.633476743018   121.50685158   180.07349233
 H     71  70  69     2.046069939568   119.88715790   358.34922055
 C     71  70  69     2.616666551521   119.90069800   177.69100398
 H     73  71  70     2.048426383962   119.85585791   180.23317672
 C     73  71  70     2.625224295200   120.03444642   359.91340275
 H     75  73  71     2.049237312933   119.89589721   180.36630402
 C     75  73  71     2.624648359062   120.16773737     0.30565738
 H     77  75  73     2.048414846311   120.13098177   180.15270670
 C     77  75  73     2.616570657167   119.92971669   359.76115758
 H     79  77  75     2.047292262054   120.66809046   180.62576416
 O     69  68   7     2.491870010208   123.03096463   341.04837244
 H     81  69  68     1.897174227588   110.78580139     1.89515137

---------------------
BASIS SET INFORMATION
---------------------
There are 4 groups of distinct atoms

 Group   1 Type O   : 15s8p3d2f1g contracted to 7s4p3d2f1g pattern {8211111/5111/111/11/1}
 Group   2 Type N   : 15s8p3d2f1g contracted to 7s4p3d2f1g pattern {8211111/5111/111/11/1}
 Group   3 Type C   : 15s8p3d2f1g contracted to 7s4p3d2f1g pattern {8211111/5111/111/11/1}
 Group   4 Type H   : 7s3p2d1f contracted to 4s3p2d1f pattern {4111/111/11/1}

Atom   0O    basis set group =>   1
Atom   1O    basis set group =>   1
Atom   2N    basis set group =>   2
Atom   3N    basis set group =>   2
Atom   4C    basis set group =>   3
Atom   5C    basis set group =>   3
Atom   6H    basis set group =>   4
Atom   7C    basis set group =>   3
Atom   8C    basis set group =>   3
Atom   9H    basis set group =>   4
Atom  10C    basis set group =>   3
Atom  11H    basis set group =>   4
Atom  12C    basis set group =>   3
Atom  13H    basis set group =>   4
Atom  14C    basis set group =>   3
Atom  15H    basis set group =>   4
Atom  16C    basis set group =>   3
Atom  17H    basis set group =>   4
Atom  18C    basis set group =>   3
Atom  19C    basis set group =>   3
Atom  20H    basis set group =>   4
Atom  21H    basis set group =>   4
Atom  22H    basis set group =>   4
Atom  23C    basis set group =>   3
Atom  24H    basis set group =>   4
Atom  25H    basis set group =>   4
Atom  26H    basis set group =>   4
Atom  27C    basis set group =>   3
Atom  28H    basis set group =>   4
Atom  29H    basis set group =>   4
Atom  30H    basis set group =>   4
Atom  31C    basis set group =>   3
Atom  32C    basis set group =>   3
Atom  33C    basis set group =>   3
Atom  34H    basis set group =>   4
Atom  35C    basis set group =>   3
Atom  36H    basis set group =>   4
Atom  37C    basis set group =>   3
Atom  38H    basis set group =>   4
Atom  39C    basis set group =>   3
Atom  40H    basis set group =>   4
Atom  41C    basis set group =>   3
Atom  42C    basis set group =>   3
Atom  43H    basis set group =>   4
Atom  44H    basis set group =>   4
Atom  45H    basis set group =>   4
Atom  46C    basis set group =>   3
Atom  47H    basis set group =>   4
Atom  48H    basis set group =>   4
Atom  49H    basis set group =>   4
Atom  50C    basis set group =>   3
Atom  51H    basis set group =>   4
Atom  52H    basis set group =>   4
Atom  53H    basis set group =>   4
Atom  54C    basis set group =>   3
Atom  55C    basis set group =>   3
Atom  56C    basis set group =>   3
Atom  57H    basis set group =>   4
Atom  58C    basis set group =>   3
Atom  59H    basis set group =>   4
Atom  60C    basis set group =>   3
Atom  61H    basis set group =>   4
Atom  62C    basis set group =>   3
Atom  63H    basis set group =>   4
Atom  64C    basis set group =>   3
Atom  65H    basis set group =>   4
Atom  66H    basis set group =>   4
Atom  67O    basis set group =>   1
Atom  68C    basis set group =>   3
Atom  69C    basis set group =>   3
Atom  70C    basis set group =>   3
Atom  71H    basis set group =>   4
Atom  72C    basis set group =>   3
Atom  73H    basis set group =>   4
Atom  74C    basis set group =>   3
Atom  75H    basis set group =>   4
Atom  76C    basis set group =>   3
Atom  77H    basis set group =>   4
Atom  78C    basis set group =>   3
Atom  79H    basis set group =>   4
Atom  80O    basis set group =>   1
Atom  81H    basis set group =>   4
---------------------------------
AUXILIARY/J BASIS SET INFORMATION
---------------------------------
There are 4 groups of distinct atoms

 Group   1 Type O   : 12s5p4d2f1g contracted to 6s4p3d1f1g pattern {711111/2111/211/2/1}
 Group   2 Type N   : 12s5p4d2f1g contracted to 6s4p3d1f1g pattern {711111/2111/211/2/1}
 Group   3 Type C   : 12s5p4d2f1g contracted to 6s4p3d1f1g pattern {711111/2111/211/2/1}
 Group   4 Type H   : 5s2p1d contracted to 3s1p1d pattern {311/2/1}

Atom   0O    basis set group =>   1
Atom   1O    basis set group =>   1
Atom   2N    basis set group =>   2
Atom   3N    basis set group =>   2
Atom   4C    basis set group =>   3
Atom   5C    basis set group =>   3
Atom   6H    basis set group =>   4
Atom   7C    basis set group =>   3
Atom   8C    basis set group =>   3
Atom   9H    basis set group =>   4
Atom  10C    basis set group =>   3
Atom  11H    basis set group =>   4
Atom  12C    basis set group =>   3
Atom  13H    basis set group =>   4
Atom  14C    basis set group =>   3
Atom  15H    basis set group =>   4
Atom  16C    basis set group =>   3
Atom  17H    basis set group =>   4
Atom  18C    basis set group =>   3
Atom  19C    basis set group =>   3
Atom  20H    basis set group =>   4
Atom  21H    basis set group =>   4
Atom  22H    basis set group =>   4
Atom  23C    basis set group =>   3
Atom  24H    basis set group =>   4
Atom  25H    basis set group =>   4
Atom  26H    basis set group =>   4
Atom  27C    basis set group =>   3
Atom  28H    basis set group =>   4
Atom  29H    basis set group =>   4
Atom  30H    basis set group =>   4
Atom  31C    basis set group =>   3
Atom  32C    basis set group =>   3
Atom  33C    basis set group =>   3
Atom  34H    basis set group =>   4
Atom  35C    basis set group =>   3
Atom  36H    basis set group =>   4
Atom  37C    basis set group =>   3
Atom  38H    basis set group =>   4
Atom  39C    basis set group =>   3
Atom  40H    basis set group =>   4
Atom  41C    basis set group =>   3
Atom  42C    basis set group =>   3
Atom  43H    basis set group =>   4
Atom  44H    basis set group =>   4
Atom  45H    basis set group =>   4
Atom  46C    basis set group =>   3
Atom  47H    basis set group =>   4
Atom  48H    basis set group =>   4
Atom  49H    basis set group =>   4
Atom  50C    basis set group =>   3
Atom  51H    basis set group =>   4
Atom  52H    basis set group =>   4
Atom  53H    basis set group =>   4
Atom  54C    basis set group =>   3
Atom  55C    basis set group =>   3
Atom  56C    basis set group =>   3
Atom  57H    basis set group =>   4
Atom  58C    basis set group =>   3
Atom  59H    basis set group =>   4
Atom  60C    basis set group =>   3
Atom  61H    basis set group =>   4
Atom  62C    basis set group =>   3
Atom  63H    basis set group =>   4
Atom  64C    basis set group =>   3
Atom  65H    basis set group =>   4
Atom  66H    basis set group =>   4
Atom  67O    basis set group =>   1
Atom  68C    basis set group =>   3
Atom  69C    basis set group =>   3
Atom  70C    basis set group =>   3
Atom  71H    basis set group =>   4
Atom  72C    basis set group =>   3
Atom  73H    basis set group =>   4
Atom  74C    basis set group =>   3
Atom  75H    basis set group =>   4
Atom  76C    basis set group =>   3
Atom  77H    basis set group =>   4
Atom  78C    basis set group =>   3
Atom  79H    basis set group =>   4
Atom  80O    basis set group =>   1
Atom  81H    basis set group =>   4


           ************************************************************
           *        Program running with 20 parallel MPI-processes    *
           *              working on a common directory               *
           ************************************************************
------------------------------------------------------------------------------
                           ORCA GTO INTEGRAL CALCULATION
                           -- RI-GTO INTEGRALS CHOSEN --
------------------------------------------------------------------------------
------------------------------------------------------------------------------
                   ___                                                        
                  /   \      - P O W E R E D   B Y -                         
                 /     \                                                     
                 |  |  |   _    _      __       _____    __    __             
                 |  |  |  | |  | |    /  \     |  _  \  |  |  /  |          
                  \  \/   | |  | |   /    \    | | | |  |  | /  /          
                 / \  \   | |__| |  /  /\  \   | |_| |  |  |/  /          
                |  |  |   |  __  | /  /__\  \  |    /   |      \           
                |  |  |   | |  | | |   __   |  |    \   |  |\   \          
                \     /   | |  | | |  |  |  |  | |\  \  |  | \   \       
                 \___/    |_|  |_| |__|  |__|  |_| \__\ |__|  \__/        
                                                                              
                      - O R C A' S   B I G   F R I E N D -                    
                                      &                                       
                       - I N T E G R A L  F E E D E R -                       
                                                                              
 v1 FN, 2020, v2 2021                                                         
------------------------------------------------------------------------------


Reading SHARK input file ImineBzOH2Aa.SHARKINP.tmp ... ok
----------------------
SHARK INTEGRAL PACKAGE
----------------------

Number of atoms                             ...     82
Number of basis functions                   ...   3594
Number of shells                            ...   1114
Maximum angular momentum                    ...      4
Integral batch strategy                     ... SHARK/LIBINT Hybrid
RI-J (if used) integral strategy            ... SPLIT-RIJ (Revised 2003 algorithm where possible)
Printlevel                                  ...      1
Contraction scheme used                     ... SEGMENTED contraction
Coulomb Range Separation                    ... NOT USED
Exchange Range Separation                   ... Long Range
   Mu parameter                             ...  0.300000
   Scaling (regular/separated)              ...  0.150000  0.850000
Finite Nucleus Model                        ... NOT USED
Auxiliary Coulomb fitting basis             ... AVAILABLE
   # of basis functions in Aux-J            ...   2498
   # of shells in Aux-J                     ...    830
   Maximum angular momentum in Aux-J        ...      4
Auxiliary J/K fitting basis                 ... NOT available
Auxiliary Correlation fitting basis         ... NOT available
Auxiliary 'external' fitting basis          ... NOT available
Integral threshold                          ...     1.000000e-10
Primitive cut-off                           ...     1.000000e-11
Primitive pair pre-selection threshold      ...     1.000000e-11

Calculating pre-screening integrals         ... done (  0.7 sec) Dimension = 1114
Organizing shell pair data                  ... done (  4.4 sec)
Shell pair information
Total number of shell pairs                 ...    621055
Shell pairs after pre-screening             ...    285549
Total number of primitive shell pairs       ...   1513069
Primitive shell pairs kept                  ...    461041
          la=0 lb=0:  47417 shell pairs
          la=1 lb=0:  68420 shell pairs
          la=1 lb=1:  24363 shell pairs
          la=2 lb=0:  39338 shell pairs
          la=2 lb=1:  29378 shell pairs
          la=2 lb=2:   8227 shell pairs
          la=3 lb=0:  22010 shell pairs
          la=3 lb=1:  16668 shell pairs
          la=3 lb=2:   8869 shell pairs
          la=3 lb=3:   2437 shell pairs
          la=4 lb=0:   7621 shell pairs
          la=4 lb=1:   5775 shell pairs
          la=4 lb=2:   3074 shell pairs
          la=4 lb=3:   1646 shell pairs
          la=4 lb=4:    306 shell pairs

Calculating one electron integrals          ... done (  1.3 sec)
Calculating RI/J V-Matrix + Cholesky decomp.... done (  1.9 sec)
Calculating Nuclear repulsion               ... done (  0.0 sec) ENN=   5250.170941224399 Eh

SHARK setup successfully completed in  15.7 seconds

Maximum memory used throughout the entire GTOINT-calculation: 511.9 MB
[1720886359.351633] [node107:1138312:0]          mpool.c:43   UCX  WARN  object 0xb5e3980 was not returned to mpool ucp_requests
[1720886359.351652] [node107:1138312:0]          mpool.c:43   UCX  WARN  object 0xb5e3b40 was not returned to mpool ucp_requests
[1720886359.351658] [node107:1138312:0]          mpool.c:43   UCX  WARN  object 0xb5e3d00 was not returned to mpool ucp_requests
[1720886359.351661] [node107:1138312:0]          mpool.c:43   UCX  WARN  object 0xb5e3ec0 was not returned to mpool ucp_requests
[1720886359.351664] [node107:1138312:0]          mpool.c:43   UCX  WARN  object 0xb5e4080 was not returned to mpool ucp_requests
[1720886359.351668] [node107:1138312:0]          mpool.c:43   UCX  WARN  object 0xb5e4240 was not returned to mpool ucp_requests
[1720886359.351670] [node107:1138312:0]          mpool.c:43   UCX  WARN  object 0xb5e4400 was not returned to mpool ucp_requests
[1720886359.351673] [node107:1138312:0]          mpool.c:43   UCX  WARN  object 0xb5e45c0 was not returned to mpool ucp_requests
[1720886359.351675] [node107:1138312:0]          mpool.c:43   UCX  WARN  object 0xb5e4780 was not returned to mpool ucp_requests
[1720886359.351677] [node107:1138312:0]          mpool.c:43   UCX  WARN  object 0xb5e4940 was not returned to mpool ucp_requests
[1720886359.351680] [node107:1138312:0]          mpool.c:43   UCX  WARN  object 0xb5e4b00 was not returned to mpool ucp_requests
[1720886359.351682] [node107:1138312:0]          mpool.c:43   UCX  WARN  object 0xb5e4cc0 was not returned to mpool ucp_requests
[1720886359.351684] [node107:1138312:0]          mpool.c:43   UCX  WARN  object 0xb5e4e80 was not returned to mpool ucp_requests
[1720886359.351687] [node107:1138312:0]          mpool.c:43   UCX  WARN  object 0xb5e5040 was not returned to mpool ucp_requests
[1720886359.351690] [node107:1138312:0]          mpool.c:43   UCX  WARN  object 0xb5e5200 was not returned to mpool ucp_requests
[1720886359.376625] [node107:1138309:0]          mpool.c:43   UCX  WARN  object 0xc646740 was not returned to mpool ucp_requests
[1720886359.376638] [node107:1138309:0]          mpool.c:43   UCX  WARN  object 0xc646900 was not returned to mpool ucp_requests
[1720886359.376643] [node107:1138309:0]          mpool.c:43   UCX  WARN  object 0xc646ac0 was not returned to mpool ucp_requests
[1720886359.376647] [node107:1138309:0]          mpool.c:43   UCX  WARN  object 0xc646c80 was not returned to mpool ucp_requests
[1720886359.376649] [node107:1138309:0]          mpool.c:43   UCX  WARN  object 0xc646e40 was not returned to mpool ucp_requests
[1720886359.376653] [node107:1138309:0]          mpool.c:43   UCX  WARN  object 0xc647000 was not returned to mpool ucp_requests
[1720886359.376657] [node107:1138309:0]          mpool.c:43   UCX  WARN  object 0xc6471c0 was not returned to mpool ucp_requests
[1720886359.376661] [node107:1138309:0]          mpool.c:43   UCX  WARN  object 0xc647380 was not returned to mpool ucp_requests
[1720886359.376665] [node107:1138309:0]          mpool.c:43   UCX  WARN  object 0xc647540 was not returned to mpool ucp_requests
[1720886359.376667] [node107:1138309:0]          mpool.c:43   UCX  WARN  object 0xc647700 was not returned to mpool ucp_requests
[1720886359.376672] [node107:1138309:0]          mpool.c:43   UCX  WARN  object 0xc6478c0 was not returned to mpool ucp_requests
[1720886359.376674] [node107:1138309:0]          mpool.c:43   UCX  WARN  object 0xc647a80 was not returned to mpool ucp_requests
[1720886359.376678] [node107:1138309:0]          mpool.c:43   UCX  WARN  object 0xc647c40 was not returned to mpool ucp_requests
[1720886359.376682] [node107:1138309:0]          mpool.c:43   UCX  WARN  object 0xc647e00 was not returned to mpool ucp_requests
[1720886359.376685] [node107:1138309:0]          mpool.c:43   UCX  WARN  object 0xc647fc0 was not returned to mpool ucp_requests
[1720886359.437717] [node107:1138307:0]          mpool.c:43   UCX  WARN  object 0xc1f8340 was not returned to mpool ucp_requests
[1720886359.437737] [node107:1138307:0]          mpool.c:43   UCX  WARN  object 0xc1f8500 was not returned to mpool ucp_requests
[1720886359.437742] [node107:1138307:0]          mpool.c:43   UCX  WARN  object 0xc1f86c0 was not returned to mpool ucp_requests
[1720886359.437747] [node107:1138307:0]          mpool.c:43   UCX  WARN  object 0xc1f8880 was not returned to mpool ucp_requests
[1720886359.437751] [node107:1138307:0]          mpool.c:43   UCX  WARN  object 0xc1f8a40 was not returned to mpool ucp_requests
[1720886359.437754] [node107:1138307:0]          mpool.c:43   UCX  WARN  object 0xc1f8c00 was not returned to mpool ucp_requests
[1720886359.437758] [node107:1138307:0]          mpool.c:43   UCX  WARN  object 0xc1f8dc0 was not returned to mpool ucp_requests
[1720886359.437762] [node107:1138307:0]          mpool.c:43   UCX  WARN  object 0xc1f8f80 was not returned to mpool ucp_requests
[1720886359.437765] [node107:1138307:0]          mpool.c:43   UCX  WARN  object 0xc1f9140 was not returned to mpool ucp_requests
[1720886359.437768] [node107:1138307:0]          mpool.c:43   UCX  WARN  object 0xc1f9300 was not returned to mpool ucp_requests
[1720886359.437771] [node107:1138307:0]          mpool.c:43   UCX  WARN  object 0xc1f94c0 was not returned to mpool ucp_requests
[1720886359.437774] [node107:1138307:0]          mpool.c:43   UCX  WARN  object 0xc1f9680 was not returned to mpool ucp_requests
[1720886359.437777] [node107:1138307:0]          mpool.c:43   UCX  WARN  object 0xc1f9840 was not returned to mpool ucp_requests
[1720886359.437780] [node107:1138307:0]          mpool.c:43   UCX  WARN  object 0xc1f9a00 was not returned to mpool ucp_requests
[1720886359.437783] [node107:1138307:0]          mpool.c:43   UCX  WARN  object 0xc1f9bc0 was not returned to mpool ucp_requests
[1720886359.437786] [node107:1138307:0]          mpool.c:43   UCX  WARN  object 0xc1f9d80 was not returned to mpool ucp_requests
[1720886359.437790] [node107:1138307:0]          mpool.c:43   UCX  WARN  object 0xc1f9f40 was not returned to mpool ucp_requests
[1720886359.438918] [node107:1138305:0]          mpool.c:43   UCX  WARN  object 0xb03f480 was not returned to mpool ucp_requests
[1720886359.438932] [node107:1138305:0]          mpool.c:43   UCX  WARN  object 0xb03f640 was not returned to mpool ucp_requests
[1720886359.438936] [node107:1138305:0]          mpool.c:43   UCX  WARN  object 0xb03f800 was not returned to mpool ucp_requests
[1720886359.438939] [node107:1138305:0]          mpool.c:43   UCX  WARN  object 0xb03f9c0 was not returned to mpool ucp_requests
[1720886359.438942] [node107:1138305:0]          mpool.c:43   UCX  WARN  object 0xb03fb80 was not returned to mpool ucp_requests
[1720886359.438945] [node107:1138305:0]          mpool.c:43   UCX  WARN  object 0xb03fd40 was not returned to mpool ucp_requests
[1720886359.438948] [node107:1138305:0]          mpool.c:43   UCX  WARN  object 0xb03ff00 was not returned to mpool ucp_requests
[1720886359.438951] [node107:1138305:0]          mpool.c:43   UCX  WARN  object 0xb0400c0 was not returned to mpool ucp_requests
[1720886359.438955] [node107:1138305:0]          mpool.c:43   UCX  WARN  object 0xb040280 was not returned to mpool ucp_requests
[1720886359.438958] [node107:1138305:0]          mpool.c:43   UCX  WARN  object 0xb040440 was not returned to mpool ucp_requests
[1720886359.438961] [node107:1138305:0]          mpool.c:43   UCX  WARN  object 0xb040600 was not returned to mpool ucp_requests
[1720886359.438963] [node107:1138305:0]          mpool.c:43   UCX  WARN  object 0xb0407c0 was not returned to mpool ucp_requests
[1720886359.438966] [node107:1138305:0]          mpool.c:43   UCX  WARN  object 0xb040980 was not returned to mpool ucp_requests
[1720886359.438969] [node107:1138305:0]          mpool.c:43   UCX  WARN  object 0xb040b40 was not returned to mpool ucp_requests
[1720886359.438973] [node107:1138305:0]          mpool.c:43   UCX  WARN  object 0xb040d00 was not returned to mpool ucp_requests
[1720886359.438976] [node107:1138305:0]          mpool.c:43   UCX  WARN  object 0xb040ec0 was not returned to mpool ucp_requests
[1720886359.438979] [node107:1138305:0]          mpool.c:43   UCX  WARN  object 0xb041080 was not returned to mpool ucp_requests
[1720886359.439373] [node107:1138301:0]          mpool.c:43   UCX  WARN  object 0xaf41740 was not returned to mpool ucp_requests
[1720886359.439392] [node107:1138301:0]          mpool.c:43   UCX  WARN  object 0xaf41900 was not returned to mpool ucp_requests
[1720886359.439395] [node107:1138301:0]          mpool.c:43   UCX  WARN  object 0xaf41ac0 was not returned to mpool ucp_requests
[1720886359.439398] [node107:1138301:0]          mpool.c:43   UCX  WARN  object 0xaf41c80 was not returned to mpool ucp_requests
[1720886359.439400] [node107:1138301:0]          mpool.c:43   UCX  WARN  object 0xaf41e40 was not returned to mpool ucp_requests
[1720886359.439403] [node107:1138301:0]          mpool.c:43   UCX  WARN  object 0xaf42000 was not returned to mpool ucp_requests
[1720886359.439405] [node107:1138301:0]          mpool.c:43   UCX  WARN  object 0xaf421c0 was not returned to mpool ucp_requests
[1720886359.439408] [node107:1138301:0]          mpool.c:43   UCX  WARN  object 0xaf42380 was not returned to mpool ucp_requests
[1720886359.439410] [node107:1138301:0]          mpool.c:43   UCX  WARN  object 0xaf42540 was not returned to mpool ucp_requests
[1720886359.439412] [node107:1138301:0]          mpool.c:43   UCX  WARN  object 0xaf42700 was not returned to mpool ucp_requests
[1720886359.439415] [node107:1138301:0]          mpool.c:43   UCX  WARN  object 0xaf428c0 was not returned to mpool ucp_requests
[1720886359.439417] [node107:1138301:0]          mpool.c:43   UCX  WARN  object 0xaf42a80 was not returned to mpool ucp_requests
[1720886359.439419] [node107:1138301:0]          mpool.c:43   UCX  WARN  object 0xaf42c40 was not returned to mpool ucp_requests
[1720886359.439422] [node107:1138301:0]          mpool.c:43   UCX  WARN  object 0xaf42e00 was not returned to mpool ucp_requests
[1720886359.439424] [node107:1138301:0]          mpool.c:43   UCX  WARN  object 0xaf42fc0 was not returned to mpool ucp_requests
[1720886359.439427] [node107:1138301:0]          mpool.c:43   UCX  WARN  object 0xaf43180 was not returned to mpool ucp_requests
[1720886359.441479] [node107:1138290:0]          mpool.c:43   UCX  WARN  object 0xc2aea40 was not returned to mpool ucp_requests
[1720886359.441498] [node107:1138290:0]          mpool.c:43   UCX  WARN  object 0xc2aec00 was not returned to mpool ucp_requests
[1720886359.441504] [node107:1138290:0]          mpool.c:43   UCX  WARN  object 0xc2aedc0 was not returned to mpool ucp_requests
[1720886359.441507] [node107:1138290:0]          mpool.c:43   UCX  WARN  object 0xc2aef80 was not returned to mpool ucp_requests
[1720886359.441511] [node107:1138290:0]          mpool.c:43   UCX  WARN  object 0xc2af140 was not returned to mpool ucp_requests
[1720886359.441514] [node107:1138290:0]          mpool.c:43   UCX  WARN  object 0xc2af300 was not returned to mpool ucp_requests
[1720886359.441517] [node107:1138290:0]          mpool.c:43   UCX  WARN  object 0xc2af4c0 was not returned to mpool ucp_requests
[1720886359.441520] [node107:1138290:0]          mpool.c:43   UCX  WARN  object 0xc2af680 was not returned to mpool ucp_requests
[1720886359.441523] [node107:1138290:0]          mpool.c:43   UCX  WARN  object 0xc2af840 was not returned to mpool ucp_requests
[1720886359.441526] [node107:1138290:0]          mpool.c:43   UCX  WARN  object 0xc2afa00 was not returned to mpool ucp_requests
[1720886359.441528] [node107:1138290:0]          mpool.c:43   UCX  WARN  object 0xc2afbc0 was not returned to mpool ucp_requests
[1720886359.441531] [node107:1138290:0]          mpool.c:43   UCX  WARN  object 0xc2afd80 was not returned to mpool ucp_requests
[1720886359.441534] [node107:1138290:0]          mpool.c:43   UCX  WARN  object 0xc2aff40 was not returned to mpool ucp_requests
[1720886359.443500] [node107:1138289:0]          mpool.c:43   UCX  WARN  object 0xa8f7d40 was not returned to mpool ucp_requests
[1720886359.443512] [node107:1138289:0]          mpool.c:43   UCX  WARN  object 0xa8f7f00 was not returned to mpool ucp_requests
[1720886359.443516] [node107:1138289:0]          mpool.c:43   UCX  WARN  object 0xa8f80c0 was not returned to mpool ucp_requests
[1720886359.443519] [node107:1138289:0]          mpool.c:43   UCX  WARN  object 0xa8f8280 was not returned to mpool ucp_requests
[1720886359.443523] [node107:1138289:0]          mpool.c:43   UCX  WARN  object 0xa8f8440 was not returned to mpool ucp_requests
[1720886359.443525] [node107:1138289:0]          mpool.c:43   UCX  WARN  object 0xa8f8600 was not returned to mpool ucp_requests
[1720886359.443528] [node107:1138289:0]          mpool.c:43   UCX  WARN  object 0xa8f87c0 was not returned to mpool ucp_requests
[1720886359.443531] [node107:1138289:0]          mpool.c:43   UCX  WARN  object 0xa8f8b40 was not returned to mpool ucp_requests
[1720886359.443535] [node107:1138289:0]          mpool.c:43   UCX  WARN  object 0xa8f8d00 was not returned to mpool ucp_requests
[1720886359.443538] [node107:1138289:0]          mpool.c:43   UCX  WARN  object 0xa8f8ec0 was not returned to mpool ucp_requests
[1720886359.443541] [node107:1138289:0]          mpool.c:43   UCX  WARN  object 0xa8f9080 was not returned to mpool ucp_requests
[1720886359.446239] [node107:1138291:0]          mpool.c:43   UCX  WARN  object 0xb2c8dc0 was not returned to mpool ucp_requests
[1720886359.446251] [node107:1138291:0]          mpool.c:43   UCX  WARN  object 0xb2c8f80 was not returned to mpool ucp_requests
[1720886359.446255] [node107:1138291:0]          mpool.c:43   UCX  WARN  object 0xb2c9140 was not returned to mpool ucp_requests
[1720886359.446258] [node107:1138291:0]          mpool.c:43   UCX  WARN  object 0xb2c9300 was not returned to mpool ucp_requests
[1720886359.446261] [node107:1138291:0]          mpool.c:43   UCX  WARN  object 0xb2c94c0 was not returned to mpool ucp_requests
[1720886359.446264] [node107:1138291:0]          mpool.c:43   UCX  WARN  object 0xb2c9680 was not returned to mpool ucp_requests
[1720886359.446267] [node107:1138291:0]          mpool.c:43   UCX  WARN  object 0xb2c9840 was not returned to mpool ucp_requests
[1720886359.446270] [node107:1138291:0]          mpool.c:43   UCX  WARN  object 0xb2c9a00 was not returned to mpool ucp_requests
[1720886359.446273] [node107:1138291:0]          mpool.c:43   UCX  WARN  object 0xb2c9bc0 was not returned to mpool ucp_requests
[1720886359.446276] [node107:1138291:0]          mpool.c:43   UCX  WARN  object 0xb2c9f40 was not returned to mpool ucp_requests
[1720886359.446278] [node107:1138291:0]          mpool.c:43   UCX  WARN  object 0xb2ca100 was not returned to mpool ucp_requests
[1720886359.450604] [node107:1138311:0]          mpool.c:43   UCX  WARN  object 0xbd01800 was not returned to mpool ucp_requests
[1720886359.450618] [node107:1138311:0]          mpool.c:43   UCX  WARN  object 0xbd019c0 was not returned to mpool ucp_requests
[1720886359.450623] [node107:1138311:0]          mpool.c:43   UCX  WARN  object 0xbd01b80 was not returned to mpool ucp_requests
[1720886359.450626] [node107:1138311:0]          mpool.c:43   UCX  WARN  object 0xbd01d40 was not returned to mpool ucp_requests
[1720886359.450630] [node107:1138311:0]          mpool.c:43   UCX  WARN  object 0xbd01f00 was not returned to mpool ucp_requests
[1720886359.450633] [node107:1138311:0]          mpool.c:43   UCX  WARN  object 0xbd020c0 was not returned to mpool ucp_requests
[1720886359.450637] [node107:1138311:0]          mpool.c:43   UCX  WARN  object 0xbd02280 was not returned to mpool ucp_requests
[1720886359.450641] [node107:1138311:0]          mpool.c:43   UCX  WARN  object 0xbd02440 was not returned to mpool ucp_requests
[1720886359.450644] [node107:1138311:0]          mpool.c:43   UCX  WARN  object 0xbd02600 was not returned to mpool ucp_requests
[1720886359.450648] [node107:1138311:0]          mpool.c:43   UCX  WARN  object 0xbd027c0 was not returned to mpool ucp_requests
[1720886359.450651] [node107:1138311:0]          mpool.c:43   UCX  WARN  object 0xbd02980 was not returned to mpool ucp_requests
[1720886359.450655] [node107:1138311:0]          mpool.c:43   UCX  WARN  object 0xbd02b40 was not returned to mpool ucp_requests
[1720886359.450658] [node107:1138311:0]          mpool.c:43   UCX  WARN  object 0xbd02d00 was not returned to mpool ucp_requests
[1720886359.450662] [node107:1138311:0]          mpool.c:43   UCX  WARN  object 0xbd02ec0 was not returned to mpool ucp_requests
[1720886359.450665] [node107:1138311:0]          mpool.c:43   UCX  WARN  object 0xbd03080 was not returned to mpool ucp_requests
[1720886359.451539] [node107:1138303:0]          mpool.c:43   UCX  WARN  object 0xaa5e580 was not returned to mpool ucp_requests
[1720886359.451551] [node107:1138303:0]          mpool.c:43   UCX  WARN  object 0xaa5e740 was not returned to mpool ucp_requests
[1720886359.451556] [node107:1138303:0]          mpool.c:43   UCX  WARN  object 0xaa5e900 was not returned to mpool ucp_requests
[1720886359.451559] [node107:1138303:0]          mpool.c:43   UCX  WARN  object 0xaa5eac0 was not returned to mpool ucp_requests
[1720886359.451562] [node107:1138303:0]          mpool.c:43   UCX  WARN  object 0xaa5ec80 was not returned to mpool ucp_requests
[1720886359.451566] [node107:1138303:0]          mpool.c:43   UCX  WARN  object 0xaa5ee40 was not returned to mpool ucp_requests
[1720886359.451569] [node107:1138303:0]          mpool.c:43   UCX  WARN  object 0xaa5f000 was not returned to mpool ucp_requests
[1720886359.451573] [node107:1138303:0]          mpool.c:43   UCX  WARN  object 0xaa5f1c0 was not returned to mpool ucp_requests
[1720886359.451576] [node107:1138303:0]          mpool.c:43   UCX  WARN  object 0xaa5f380 was not returned to mpool ucp_requests
[1720886359.451579] [node107:1138303:0]          mpool.c:43   UCX  WARN  object 0xaa5f540 was not returned to mpool ucp_requests
[1720886359.451583] [node107:1138303:0]          mpool.c:43   UCX  WARN  object 0xaa5f700 was not returned to mpool ucp_requests
[1720886359.451586] [node107:1138303:0]          mpool.c:43   UCX  WARN  object 0xaa5f8c0 was not returned to mpool ucp_requests
[1720886359.451590] [node107:1138303:0]          mpool.c:43   UCX  WARN  object 0xaa5fa80 was not returned to mpool ucp_requests
[1720886359.451593] [node107:1138303:0]          mpool.c:43   UCX  WARN  object 0xaa5fc40 was not returned to mpool ucp_requests
[1720886359.451597] [node107:1138303:0]          mpool.c:43   UCX  WARN  object 0xaa5fe00 was not returned to mpool ucp_requests
[1720886359.451600] [node107:1138303:0]          mpool.c:43   UCX  WARN  object 0xaa5ffc0 was not returned to mpool ucp_requests
[1720886359.451603] [node107:1138303:0]          mpool.c:43   UCX  WARN  object 0xaa60180 was not returned to mpool ucp_requests
[1720886359.451902] [node107:1138310:0]          mpool.c:43   UCX  WARN  object 0xb52f900 was not returned to mpool ucp_requests
[1720886359.451912] [node107:1138310:0]          mpool.c:43   UCX  WARN  object 0xb52fac0 was not returned to mpool ucp_requests
[1720886359.451917] [node107:1138310:0]          mpool.c:43   UCX  WARN  object 0xb52fc80 was not returned to mpool ucp_requests
[1720886359.451920] [node107:1138310:0]          mpool.c:43   UCX  WARN  object 0xb52fe40 was not returned to mpool ucp_requests
[1720886359.451924] [node107:1138310:0]          mpool.c:43   UCX  WARN  object 0xb530000 was not returned to mpool ucp_requests
[1720886359.451930] [node107:1138310:0]          mpool.c:43   UCX  WARN  object 0xb5301c0 was not returned to mpool ucp_requests
[1720886359.451934] [node107:1138310:0]          mpool.c:43   UCX  WARN  object 0xb530380 was not returned to mpool ucp_requests
[1720886359.451937] [node107:1138310:0]          mpool.c:43   UCX  WARN  object 0xb530540 was not returned to mpool ucp_requests
[1720886359.451939] [node107:1138310:0]          mpool.c:43   UCX  WARN  object 0xb530700 was not returned to mpool ucp_requests
[1720886359.451942] [node107:1138310:0]          mpool.c:43   UCX  WARN  object 0xb5308c0 was not returned to mpool ucp_requests
[1720886359.451945] [node107:1138310:0]          mpool.c:43   UCX  WARN  object 0xb530a80 was not returned to mpool ucp_requests
[1720886359.451948] [node107:1138310:0]          mpool.c:43   UCX  WARN  object 0xb530c40 was not returned to mpool ucp_requests
[1720886359.451951] [node107:1138310:0]          mpool.c:43   UCX  WARN  object 0xb530e00 was not returned to mpool ucp_requests
[1720886359.451954] [node107:1138310:0]          mpool.c:43   UCX  WARN  object 0xb530fc0 was not returned to mpool ucp_requests
[1720886359.451957] [node107:1138310:0]          mpool.c:43   UCX  WARN  object 0xb531180 was not returned to mpool ucp_requests
[1720886359.457586] [node107:1138292:0]          mpool.c:43   UCX  WARN  object 0xa72bbc0 was not returned to mpool ucp_requests
[1720886359.457599] [node107:1138292:0]          mpool.c:43   UCX  WARN  object 0xa72bd80 was not returned to mpool ucp_requests
[1720886359.457602] [node107:1138292:0]          mpool.c:43   UCX  WARN  object 0xa72bf40 was not returned to mpool ucp_requests
[1720886359.457605] [node107:1138292:0]          mpool.c:43   UCX  WARN  object 0xa72c100 was not returned to mpool ucp_requests
[1720886359.457608] [node107:1138292:0]          mpool.c:43   UCX  WARN  object 0xa72c2c0 was not returned to mpool ucp_requests
[1720886359.457610] [node107:1138292:0]          mpool.c:43   UCX  WARN  object 0xa72c480 was not returned to mpool ucp_requests
[1720886359.457612] [node107:1138292:0]          mpool.c:43   UCX  WARN  object 0xa72c640 was not returned to mpool ucp_requests
[1720886359.457615] [node107:1138292:0]          mpool.c:43   UCX  WARN  object 0xa72c800 was not returned to mpool ucp_requests
[1720886359.457617] [node107:1138292:0]          mpool.c:43   UCX  WARN  object 0xa72c9c0 was not returned to mpool ucp_requests
[1720886359.457619] [node107:1138292:0]          mpool.c:43   UCX  WARN  object 0xa72cb80 was not returned to mpool ucp_requests
[1720886359.457622] [node107:1138292:0]          mpool.c:43   UCX  WARN  object 0xa72cd40 was not returned to mpool ucp_requests
[1720886359.457624] [node107:1138292:0]          mpool.c:43   UCX  WARN  object 0xa72cf00 was not returned to mpool ucp_requests
[1720886359.460452] [node107:1138297:0]          mpool.c:43   UCX  WARN  object 0xb722100 was not returned to mpool ucp_requests
[1720886359.460464] [node107:1138297:0]          mpool.c:43   UCX  WARN  object 0xb7222c0 was not returned to mpool ucp_requests
[1720886359.460467] [node107:1138297:0]          mpool.c:43   UCX  WARN  object 0xb722480 was not returned to mpool ucp_requests
[1720886359.460469] [node107:1138297:0]          mpool.c:43   UCX  WARN  object 0xb722640 was not returned to mpool ucp_requests
[1720886359.460472] [node107:1138297:0]          mpool.c:43   UCX  WARN  object 0xb722800 was not returned to mpool ucp_requests
[1720886359.460474] [node107:1138297:0]          mpool.c:43   UCX  WARN  object 0xb7229c0 was not returned to mpool ucp_requests
[1720886359.460476] [node107:1138297:0]          mpool.c:43   UCX  WARN  object 0xb722b80 was not returned to mpool ucp_requests
[1720886359.460479] [node107:1138297:0]          mpool.c:43   UCX  WARN  object 0xb722d40 was not returned to mpool ucp_requests
[1720886359.460481] [node107:1138297:0]          mpool.c:43   UCX  WARN  object 0xb722f00 was not returned to mpool ucp_requests
[1720886359.474403] [node107:1138300:0]          mpool.c:43   UCX  WARN  object 0xa851600 was not returned to mpool ucp_requests
[1720886359.474416] [node107:1138300:0]          mpool.c:43   UCX  WARN  object 0xa8517c0 was not returned to mpool ucp_requests
[1720886359.474419] [node107:1138300:0]          mpool.c:43   UCX  WARN  object 0xa851980 was not returned to mpool ucp_requests
[1720886359.474422] [node107:1138300:0]          mpool.c:43   UCX  WARN  object 0xa851b40 was not returned to mpool ucp_requests
[1720886359.474424] [node107:1138300:0]          mpool.c:43   UCX  WARN  object 0xa851d00 was not returned to mpool ucp_requests
[1720886359.474427] [node107:1138300:0]          mpool.c:43   UCX  WARN  object 0xa851ec0 was not returned to mpool ucp_requests
[1720886359.474429] [node107:1138300:0]          mpool.c:43   UCX  WARN  object 0xa852080 was not returned to mpool ucp_requests
[1720886359.474431] [node107:1138300:0]          mpool.c:43   UCX  WARN  object 0xa852240 was not returned to mpool ucp_requests
[1720886359.474434] [node107:1138300:0]          mpool.c:43   UCX  WARN  object 0xa852400 was not returned to mpool ucp_requests
[1720886359.474436] [node107:1138300:0]          mpool.c:43   UCX  WARN  object 0xa8525c0 was not returned to mpool ucp_requests
[1720886359.474438] [node107:1138300:0]          mpool.c:43   UCX  WARN  object 0xa852780 was not returned to mpool ucp_requests
[1720886359.474441] [node107:1138300:0]          mpool.c:43   UCX  WARN  object 0xa852940 was not returned to mpool ucp_requests
[1720886359.474443] [node107:1138300:0]          mpool.c:43   UCX  WARN  object 0xa852b00 was not returned to mpool ucp_requests
[1720886359.474446] [node107:1138300:0]          mpool.c:43   UCX  WARN  object 0xa852cc0 was not returned to mpool ucp_requests
[1720886359.474448] [node107:1138300:0]          mpool.c:43   UCX  WARN  object 0xa852e80 was not returned to mpool ucp_requests
[1720886359.474450] [node107:1138300:0]          mpool.c:43   UCX  WARN  object 0xa853040 was not returned to mpool ucp_requests
[1720886359.484494] [node107:1138299:0]          mpool.c:43   UCX  WARN  object 0xba48740 was not returned to mpool ucp_requests
[1720886359.484508] [node107:1138299:0]          mpool.c:43   UCX  WARN  object 0xba48900 was not returned to mpool ucp_requests
[1720886359.484514] [node107:1138299:0]          mpool.c:43   UCX  WARN  object 0xba48ac0 was not returned to mpool ucp_requests
[1720886359.484517] [node107:1138299:0]          mpool.c:43   UCX  WARN  object 0xba48c80 was not returned to mpool ucp_requests
[1720886359.484521] [node107:1138299:0]          mpool.c:43   UCX  WARN  object 0xba48e40 was not returned to mpool ucp_requests
[1720886359.484524] [node107:1138299:0]          mpool.c:43   UCX  WARN  object 0xba49000 was not returned to mpool ucp_requests
[1720886359.484520] [node107:1138294:0]          mpool.c:43   UCX  WARN  object 0xbe65f40 was not returned to mpool ucp_requests
[1720886359.484532] [node107:1138294:0]          mpool.c:43   UCX  WARN  object 0xbe66100 was not returned to mpool ucp_requests
[1720886359.484536] [node107:1138294:0]          mpool.c:43   UCX  WARN  object 0xbe662c0 was not returned to mpool ucp_requests
[1720886359.484539] [node107:1138294:0]          mpool.c:43   UCX  WARN  object 0xbe66480 was not returned to mpool ucp_requests
[1720886359.484542] [node107:1138294:0]          mpool.c:43   UCX  WARN  object 0xbe66640 was not returned to mpool ucp_requests
[1720886359.484546] [node107:1138294:0]          mpool.c:43   UCX  WARN  object 0xbe669c0 was not returned to mpool ucp_requests
[1720886359.484528] [node107:1138299:0]          mpool.c:43   UCX  WARN  object 0xba491c0 was not returned to mpool ucp_requests
[1720886359.484531] [node107:1138299:0]          mpool.c:43   UCX  WARN  object 0xba49380 was not returned to mpool ucp_requests
[1720886359.484535] [node107:1138299:0]          mpool.c:43   UCX  WARN  object 0xba49540 was not returned to mpool ucp_requests
[1720886359.484539] [node107:1138299:0]          mpool.c:43   UCX  WARN  object 0xba49700 was not returned to mpool ucp_requests
[1720886359.484546] [node107:1138299:0]          mpool.c:43   UCX  WARN  object 0xba498c0 was not returned to mpool ucp_requests
[1720886359.484551] [node107:1138299:0]          mpool.c:43   UCX  WARN  object 0xba49a80 was not returned to mpool ucp_requests
[1720886359.484554] [node107:1138299:0]          mpool.c:43   UCX  WARN  object 0xba49c40 was not returned to mpool ucp_requests
[1720886359.484557] [node107:1138299:0]          mpool.c:43   UCX  WARN  object 0xba49e00 was not returned to mpool ucp_requests
[1720886359.484549] [node107:1138294:0]          mpool.c:43   UCX  WARN  object 0xbe66b80 was not returned to mpool ucp_requests
[1720886359.484553] [node107:1138294:0]          mpool.c:43   UCX  WARN  object 0xbe66d40 was not returned to mpool ucp_requests
[1720886359.484557] [node107:1138294:0]          mpool.c:43   UCX  WARN  object 0xbe66f00 was not returned to mpool ucp_requests
[1720886359.484562] [node107:1138299:0]          mpool.c:43   UCX  WARN  object 0xba49fc0 was not returned to mpool ucp_requests
[1720886359.484567] [node107:1138299:0]          mpool.c:43   UCX  WARN  object 0xba4a180 was not returned to mpool ucp_requests
[1720886359.484776] [node107:1138308:0]          mpool.c:43   UCX  WARN  object 0xbd275c0 was not returned to mpool ucp_requests
[1720886359.484788] [node107:1138308:0]          mpool.c:43   UCX  WARN  object 0xbd27780 was not returned to mpool ucp_requests
[1720886359.484792] [node107:1138308:0]          mpool.c:43   UCX  WARN  object 0xbd27940 was not returned to mpool ucp_requests
[1720886359.484795] [node107:1138308:0]          mpool.c:43   UCX  WARN  object 0xbd27b00 was not returned to mpool ucp_requests
[1720886359.484798] [node107:1138308:0]          mpool.c:43   UCX  WARN  object 0xbd27cc0 was not returned to mpool ucp_requests
[1720886359.484801] [node107:1138308:0]          mpool.c:43   UCX  WARN  object 0xbd27e80 was not returned to mpool ucp_requests
[1720886359.484804] [node107:1138308:0]          mpool.c:43   UCX  WARN  object 0xbd28040 was not returned to mpool ucp_requests
[1720886359.484807] [node107:1138308:0]          mpool.c:43   UCX  WARN  object 0xbd28200 was not returned to mpool ucp_requests
[1720886359.484809] [node107:1138308:0]          mpool.c:43   UCX  WARN  object 0xbd283c0 was not returned to mpool ucp_requests
[1720886359.484812] [node107:1138308:0]          mpool.c:43   UCX  WARN  object 0xbd28580 was not returned to mpool ucp_requests
[1720886359.484815] [node107:1138308:0]          mpool.c:43   UCX  WARN  object 0xbd28740 was not returned to mpool ucp_requests
[1720886359.484818] [node107:1138308:0]          mpool.c:43   UCX  WARN  object 0xbd28900 was not returned to mpool ucp_requests
[1720886359.484821] [node107:1138308:0]          mpool.c:43   UCX  WARN  object 0xbd28ac0 was not returned to mpool ucp_requests
[1720886359.484823] [node107:1138308:0]          mpool.c:43   UCX  WARN  object 0xbd28c80 was not returned to mpool ucp_requests
[1720886359.484826] [node107:1138308:0]          mpool.c:43   UCX  WARN  object 0xbd28e40 was not returned to mpool ucp_requests
[1720886359.484829] [node107:1138308:0]          mpool.c:43   UCX  WARN  object 0xbd29000 was not returned to mpool ucp_requests
[1720886359.484832] [node107:1138308:0]          mpool.c:43   UCX  WARN  object 0xbd291c0 was not returned to mpool ucp_requests
[1720886359.484619] [node107:1138295:0]          mpool.c:43   UCX  WARN  object 0xaec3980 was not returned to mpool ucp_requests
[1720886359.484632] [node107:1138295:0]          mpool.c:43   UCX  WARN  object 0xaec3b40 was not returned to mpool ucp_requests
[1720886359.484635] [node107:1138295:0]          mpool.c:43   UCX  WARN  object 0xaec3d00 was not returned to mpool ucp_requests
[1720886359.484638] [node107:1138295:0]          mpool.c:43   UCX  WARN  object 0xaec3ec0 was not returned to mpool ucp_requests
[1720886359.484640] [node107:1138295:0]          mpool.c:43   UCX  WARN  object 0xaec4080 was not returned to mpool ucp_requests
[1720886359.484643] [node107:1138295:0]          mpool.c:43   UCX  WARN  object 0xaec4240 was not returned to mpool ucp_requests
[1720886359.484645] [node107:1138295:0]          mpool.c:43   UCX  WARN  object 0xaec4400 was not returned to mpool ucp_requests
[1720886359.484648] [node107:1138295:0]          mpool.c:43   UCX  WARN  object 0xaec45c0 was not returned to mpool ucp_requests
[1720886359.484650] [node107:1138295:0]          mpool.c:43   UCX  WARN  object 0xaec4780 was not returned to mpool ucp_requests
[1720886359.484653] [node107:1138295:0]          mpool.c:43   UCX  WARN  object 0xaec4b00 was not returned to mpool ucp_requests
[1720886359.484655] [node107:1138295:0]          mpool.c:43   UCX  WARN  object 0xaec4cc0 was not returned to mpool ucp_requests
[1720886359.484657] [node107:1138295:0]          mpool.c:43   UCX  WARN  object 0xaec4e80 was not returned to mpool ucp_requests
[1720886359.484635] [node107:1138296:0]          mpool.c:43   UCX  WARN  object 0xaf03b40 was not returned to mpool ucp_requests
[1720886359.484655] [node107:1138296:0]          mpool.c:43   UCX  WARN  object 0xaf03d00 was not returned to mpool ucp_requests
[1720886359.484659] [node107:1138296:0]          mpool.c:43   UCX  WARN  object 0xaf03ec0 was not returned to mpool ucp_requests
[1720886359.484662] [node107:1138296:0]          mpool.c:43   UCX  WARN  object 0xaf04080 was not returned to mpool ucp_requests
[1720886359.484665] [node107:1138296:0]          mpool.c:43   UCX  WARN  object 0xaf04240 was not returned to mpool ucp_requests
[1720886359.484667] [node107:1138296:0]          mpool.c:43   UCX  WARN  object 0xaf04400 was not returned to mpool ucp_requests
[1720886359.484670] [node107:1138296:0]          mpool.c:43   UCX  WARN  object 0xaf045c0 was not returned to mpool ucp_requests
[1720886359.484673] [node107:1138296:0]          mpool.c:43   UCX  WARN  object 0xaf04780 was not returned to mpool ucp_requests
[1720886359.484676] [node107:1138296:0]          mpool.c:43   UCX  WARN  object 0xaf04940 was not returned to mpool ucp_requests
[1720886359.484679] [node107:1138296:0]          mpool.c:43   UCX  WARN  object 0xaf04b00 was not returned to mpool ucp_requests
[1720886359.484681] [node107:1138296:0]          mpool.c:43   UCX  WARN  object 0xaf04cc0 was not returned to mpool ucp_requests
[1720886359.484684] [node107:1138296:0]          mpool.c:43   UCX  WARN  object 0xaf04e80 was not returned to mpool ucp_requests


           ************************************************************
           *        Program running with 20 parallel MPI-processes    *
           *              working on a common directory               *
           ************************************************************
-------------------------------------------------------------------------------
                                 ORCA SCF
-------------------------------------------------------------------------------

------------
SCF SETTINGS
------------
Hamiltonian:
 Density Functional     Method          .... DFT(GTOs)
 Exchange Functional    Exchange        .... WB97M-V
 Correlation Functional Correlation     .... WB97M-V
 Gradients option       PostSCFGGA      .... off
 Hybrid DFT is turned on
   Fraction HF Exchange ScalHFX         ....  0.150000
   Scaling of DF-GGA-X  ScalDFX         ....  0.000000
   Scaling of DF-GGA-C  ScalDFC         ....  1.000000
   Scaling of DF-LDA-C  ScalLDAC        ....  1.000000
   Perturbative correction              ....  0.000000
   Density functional embedding theory  .... OFF
 Long-range corrected/Screened/Range-Separated Hybrid DFT is turned on
   Amount of maximum screened exact exchange              ....  0.850000
   Range separation parameter mu (erf(mu*r12)/r12)        ....  0.300000
   NL short-range parameter             ....  6.000000
   NL long-range parameter              ....  0.010000
 RI-approximation to the Coulomb term is turned on
   Number of AuxJ basis functions       .... 2498
   RIJ-COSX (HFX calculated with COS-X)).... on


General Settings:
 Integral files         IntName         .... ImineBzOH2Aa
 Hartree-Fock type      HFTyp           .... RHF
 Total Charge           Charge          ....    0
 Multiplicity           Mult            ....    1
 Number of Electrons    NEL             ....  302
 Basis Dimension        Dim             .... 3594
 Nuclear Repulsion      ENuc            ....   5250.1709412244 Eh

Convergence Acceleration:
 DIIS                   CNVDIIS         .... on
   Start iteration      DIISMaxIt       ....    12
   Startup error        DIISStart       ....  0.200000
   # of expansion vecs  DIISMaxEq       ....     5
   Bias factor          DIISBfac        ....   1.050
   Max. coefficient     DIISMaxC        ....  10.000
 Trust-Rad. Augm. Hess. CNVTRAH         .... auto
   Auto Start mean grad. ratio tolernc. ....  1.125000
   Auto Start start iteration           ....    20
   Auto Start num. interpolation iter.  ....    10
   Max. Number of Micro iterations      ....    16
   Max. Number of Macro iterations      .... Maxiter - #DIIS iter
   Number of Davidson start vectors     ....     2
   Converg. threshold I  (grad. norm)   ....   5.000e-05
   Converg. threshold II (energy diff.) ....   1.000e-06
   Grad. Scal. Fac. for Micro threshold ....   0.100
   Minimum threshold for Micro iter.    ....   0.010
   NR start threshold (gradient norm)   ....   0.001
   Initial trust radius                 ....   0.400
   Minimum AH scaling param. (alpha)    ....   1.000
   Maximum AH scaling param. (alpha)    .... 1000.000
   Orbital update algorithm             .... Taylor
   White noise on init. David. guess    .... on
   Maximum white noise                  ....   0.010
   Quad. conv. algorithm                .... NR
 SOSCF                  CNVSOSCF        .... on
   Start iteration      SOSCFMaxIt      ....   150
   Startup grad/error   SOSCFStart      ....  0.003300
 Level Shifting         CNVShift        .... on
   Level shift para.    LevelShift      ....    0.2500
   Turn off err/grad.   ShiftErr        ....    0.0010
 Zerner damping         CNVZerner       .... off
 Static damping         CNVDamp         .... on
   Fraction old density DampFac         ....    0.7000
   Max. Damping (<1)    DampMax         ....    0.9800
   Min. Damping (>=0)   DampMin         ....    0.0000
   Turn off err/grad.   DampErr         ....    0.1000
 Fernandez-Rico         CNVRico         .... off

SCF Procedure:
 Maximum # iterations   MaxIter         ....   125
 SCF integral mode      SCFMode         .... Direct
   Integral package                     .... SHARK and LIBINT hybrid scheme
 Reset frequency        DirectResetFreq ....    20
 Integral Threshold     Thresh          ....  1.000e-10 Eh
 Primitive CutOff       TCut            ....  1.000e-11 Eh

Convergence Tolerance:
 Convergence Check Mode ConvCheckMode   .... Total+1el-Energy
 Convergence forced     ConvForced      .... 0
 Energy Change          TolE            ....  1.000e-06 Eh
 1-El. energy change                    ....  1.000e-03 Eh
 Orbital Gradient       TolG            ....  5.000e-05
 Orbital Rotation angle TolX            ....  5.000e-05
 DIIS Error             TolErr          ....  1.000e-06


Diagonalization of the overlap matrix:
Smallest eigenvalue                        ... 2.509e-06
Time for diagonalization                   ...    4.991 sec
Threshold for overlap eigenvalues          ... 1.000e-08
Number of eigenvalues below threshold      ... 0
Time for construction of square roots      ...    3.470 sec
Total time needed                          ...    8.939 sec

Time for model grid setup =    2.396 sec

------------------------------
INITIAL GUESS: MODEL POTENTIAL
------------------------------
Loading Hartree-Fock densities                     ... done
Calculating cut-offs                               ... done
Initializing the effective Hamiltonian             ... done
Setting up the integral package (SHARK)            ... done
Starting the Coulomb interaction                   ... done (   6.6 sec)
Reading the grid                                   ... done
Mapping shells                                     ... done
Starting the XC term evaluation                    ... done (   2.0 sec)
  promolecular density results
     # of electrons  =    301.998879573
     EX              =   -241.777154430
     EC              =    -10.133189128
     EX+EC           =   -251.910343559
Transforming the Hamiltonian                       ... done (   3.5 sec)
Diagonalizing the Hamiltonian                      ... done (   2.5 sec)
Back transforming the eigenvectors                 ... done (   0.8 sec)
Now organizing SCF variables                       ... done
                      ------------------
                      INITIAL GUESS DONE (  18.3 sec)
                      ------------------
-------------------
DFT GRID GENERATION
-------------------

General Integration Accuracy     IntAcc      ... 4.388
Radial Grid Type                 RadialGrid  ... OptM3 with GC (2021)
Angular Grid (max. ang.)         AngularGrid ... 4 (Lebedev-302)
Angular grid pruning method      GridPruning ... 4 (adaptive)
Weight generation scheme         WeightScheme... Becke
Basis function cutoff            BFCut       ... 1.0000e-10
Integration weight cutoff        WCut        ... 1.0000e-14
Angular grids for H and He will be reduced by one unit
Partially contracted basis set               ... off
Rotationally invariant grid construction     ... off

Total number of grid points                  ...   383107
Total number of batches                      ...     6029
Average number of points per batch           ...       63
Average number of grid points per atom       ...     4672
Time for grid setup =    4.606 sec

--------------------
COSX GRID GENERATION
--------------------

GRIDX 1
-------
General Integration Accuracy     IntAcc      ... 3.816
Radial Grid Type                 RadialGrid  ... OptM3 with GC (2021)
Angular Grid (max. ang.)         AngularGrid ... 1 (Lebedev-50)
Angular grid pruning method      GridPruning ... 4 (adaptive)
Weight generation scheme         WeightScheme... Becke
Basis function cutoff            BFCut       ... 1.0000e-10
Integration weight cutoff        WCut        ... 1.0000e-14
Angular grids for H and He will be reduced by one unit
Partially contracted basis set               ... on
Rotationally invariant grid construction     ... off

Total number of grid points                  ...    48469
Total number of batches                      ...      799
Average number of points per batch           ...       60
Average number of grid points per atom       ...      591
UseSFitting                                  ... on

GRIDX 2
-------
General Integration Accuracy     IntAcc      ... 4.020
Radial Grid Type                 RadialGrid  ... OptM3 with GC (2021)
Angular Grid (max. ang.)         AngularGrid ... 2 (Lebedev-110)
Angular grid pruning method      GridPruning ... 4 (adaptive)
Weight generation scheme         WeightScheme... Becke
Basis function cutoff            BFCut       ... 1.0000e-10
Integration weight cutoff        WCut        ... 1.0000e-14
Angular grids for H and He will be reduced by one unit
Partially contracted basis set               ... on
Rotationally invariant grid construction     ... off

Total number of grid points                  ...   108505
Total number of batches                      ...     1736
Average number of points per batch           ...       62
Average number of grid points per atom       ...     1323
UseSFitting                                  ... on

GRIDX 3
-------
General Integration Accuracy     IntAcc      ... 4.338
Radial Grid Type                 RadialGrid  ... OptM3 with GC (2021)
Angular Grid (max. ang.)         AngularGrid ... 3 (Lebedev-194)
Angular grid pruning method      GridPruning ... 4 (adaptive)
Weight generation scheme         WeightScheme... Becke
Basis function cutoff            BFCut       ... 1.0000e-10
Integration weight cutoff        WCut        ... 1.0000e-14
Angular grids for H and He will be reduced by one unit
Partially contracted basis set               ... on
Rotationally invariant grid construction     ... off

Total number of grid points                  ...   233863
Total number of batches                      ...     3696
Average number of points per batch           ...       63
Average number of grid points per atom       ...     2852
UseSFitting                                  ... on

Time for X-Grid setup             =   32.030 sec


--------------------
CPCM SOLVATION MODEL
--------------------
CPCM parameters:
  Epsilon                                         ...      26.7260
  Refrac                                          ...       1.2907
  Rsolv                                           ...       1.3000
  Surface type                                    ... GAUSSIAN VDW
  Epsilon function type                           ...         CPCM
Solvent:                                     ... 2,2,2-TRIFLUOROETHANOL
SMD-CDS solvent descriptors:
  Soln                                       ...    1.2907
  Soln25                                     ... Unavailable
  Sola                                       ...    0.5700
  Solb                                       ...    0.2500
  Solg                                       ...   42.0200
  Solc                                       ...    0.0000
  Solh                                       ...    0.5000
Radii:
 Radius for O  used is    2.8724 Bohr (=   1.5200 Ang.)
 Radius for N  used is    3.5716 Bohr (=   1.8900 Ang.)
 Radius for C  used is    3.4960 Bohr (=   1.8500 Ang.)
 Radius for H  used is    2.2677 Bohr (=   1.2000 Ang.)
Calculating surface                               ...        done! (  0.0s)
GEPOL surface points                              ...         4706
GEPOL Volume                                      ...    3979.6671
GEPOL Surface-area                                ...    2175.9779
Calculating surface distance matrix               ...        done! (  0.3s)
Performing Cholesky decomposition & store         ...        done! (  1.4s)
Overall time for CPCM initialization              ...                 1.7s
--------------
SCF ITERATIONS
--------------
ITER       Energy         Delta-E        Max-DP      RMS-DP      [F,P]     Damp
               ***  Starting incremental Fock matrix formation  ***
  0  -1806.4050490663   0.000000000000 0.05205516  0.00016981  0.3040126 0.7000
  1  -1806.8802577274  -0.475208661114 0.03401409  0.00013884  0.1474700 0.7000
                               ***Turning on DIIS***
  2  -1807.1254468030  -0.245189075658 0.07934583  0.00034434  0.0880975 0.0000
  3  -1807.5382104902  -0.412763687128 0.01826583  0.00009266  0.0670251 0.0000
  4  -1807.5925401291  -0.054329638987 0.01010559  0.00003782  0.0150707 0.0000
  5  -1807.5940130470  -0.001472917885 0.00355273  0.00001497  0.0113980 0.0000
                      *** Initiating the SOSCF procedure ***
                           *** Shutting down DIIS ***
                      *** Re-Reading the Fockian *** 
                      *** Removing any level shift *** 
ITER      Energy       Delta-E        Grad      Rot      Max-DP    RMS-DP
  6  -1807.59438440  -0.0003713492  0.000306  0.000306  0.001845  0.000007
               *** Restarting incremental Fock matrix formation ***
  7  -1807.59442004  -0.0000356440  0.000228  0.000601  0.032872  0.000152
  8  -1807.59443963  -0.0000195865  0.000186  0.000405  0.006643  0.000050
  9  -1807.59444220  -0.0000025744  0.000074  0.000074  0.005339  0.000039
 10  -1807.59444468  -0.0000024788  0.000024  0.000070  0.001537  0.000006
                 **** Energy Check signals convergence ****
              ***Rediagonalizing the Fockian in SOSCF/NRSCF***

               *****************************************************
               *                     SUCCESS                       *
               *           SCF CONVERGED AFTER  11 CYCLES          *
               *****************************************************

Old exchange energy                            =    -77.253039839 Eh
New exchange energy                            =    -77.253001011 Eh
Exchange energy change after final integration =      0.000038828 Eh
Total energy after final integration           =  -1807.594405707 Eh
Final COS-X integration done in                =   335.100 sec

------------------
NL GRID GENERATION
------------------

General Integration Accuracy     IntAcc      ... 4.004
Radial Grid Type                 RadialGrid  ... OptM3 with GC (2021)
Angular Grid (max. ang.)         AngularGrid ... 2 (Lebedev-110)
Angular grid pruning method      GridPruning ... 4 (adaptive)
Weight generation scheme         WeightScheme... Becke
Basis function cutoff            BFCut       ... 1.0000e-10
Integration weight cutoff        WCut        ... 1.0000e-14
Angular grids for H and He will be reduced by one unit
Partially contracted basis set               ... off
Rotationally invariant grid construction     ... off

Total number of grid points                  ...   121568
Total number of batches                      ...     1943
Average number of points per batch           ...       62
Average number of grid points per atom       ...     1483
Final grid set up in    1.5 sec

-------------------------------------------------------------------------------
                    post-SCF DFT-NL dispersion correction                      
-------------------------------------------------------------------------------

SCF Energy:   -1807.594405707 
NL    Energy:  1.091942073 
SC+NL Energy: -1806.502463634 
NL done in:   12.0 sec
-------------------------------------------------------------------------------

SMD CDS free energy correction energy :                 1.95678     Kcal/mol
Total Energy after SMD CDS correction =             -1806.499345305 Eh

----------------
TOTAL SCF ENERGY
----------------

Total Energy       :        -1806.49934531 Eh          -49157.34630 eV

Components:
Nuclear Repulsion  :         5250.17094122 Eh          142864.41440 eV
Electronic Energy  :        -7056.67028653 Eh         -192021.76069 eV
One Electron Energy:       -12906.86171804 Eh         -351213.56270 eV
Two Electron Energy:         5850.19143151 Eh          159191.80201 eV
Max COSX asymmetry :            0.00000140 Eh               0.00004 eV
CPCM Dielectric    :           -0.04925361 Eh              -1.34026 eV
SMD CDS (Gcds)     :            0.00311833 Eh               0.08485 eV

Virial components:
Potential Energy   :        -3607.61156217 Eh          -98168.10138 eV
Kinetic Energy     :         1801.11221687 Eh           49010.75508 eV
Virial Ratio       :            2.00299100


DFT components:
N(Alpha)           :      151.000290942313 electrons
N(Beta)            :      151.000290942313 electrons
N(Total)           :      302.000581884626 electrons
E(X)               :     -172.786654332384 Eh       
E(C)               :       -9.605932091843 Eh       
NL Energy, E(C,NL) :        1.091942072621 Eh       
E(XC)              :     -181.300644351605 Eh       
DFET-embed. en.    :        0.000000000000 Eh       
CPCM Solvation Model Properties:
Surface-charge          :           -0.09364738
Charge-correction       :           -0.00059820 Eh              -0.01628 eV
Free-energy (cav+disp)  :            0.00311833 Eh               0.08485 eV

---------------
SCF CONVERGENCE
---------------

  Last Energy change         ...    1.4530e-07  Tolerance :   1.0000e-06
  Last MAX-Density change    ...    1.6653e-15  Tolerance :   1.0000e-05
  Last RMS-Density change    ...    3.5202e-18  Tolerance :   1.0000e-06
  Last Orbital Gradient      ...    9.1422e-06  Tolerance :   5.0000e-05
  Last Orbital Rotation      ...    2.1945e-05  Tolerance :   5.0000e-05

             **** THE GBW FILE WAS UPDATED (ImineBzOH2Aa.gbw) ****
             **** DENSITY ImineBzOH2Aa.scfp WAS UPDATED ****
             **** ENERGY FILE WAS UPDATED (ImineBzOH2Aa.en.tmp) ****
             **** THE GBW FILE WAS UPDATED (ImineBzOH2Aa.gbw) ****
             **** DENSITY ImineBzOH2Aa.scfp WAS UPDATED ****
----------------
ORBITAL ENERGIES
----------------

  NO   OCC          E(Eh)            E(eV) 
   0   2.0000     -19.398450      -527.8587 
   1   2.0000     -19.366201      -526.9811 
   2   2.0000     -19.338587      -526.2297 
   3   2.0000     -19.321841      -525.7740 
   4   2.0000     -14.528814      -395.3491 
   5   2.0000     -14.507142      -394.7594 
   6   2.0000     -10.501473      -285.7596 
   7   2.0000     -10.485291      -285.3193 
   8   2.0000     -10.457874      -284.5732 
   9   2.0000     -10.400205      -283.0040 
  10   2.0000     -10.392281      -282.7884 
  11   2.0000     -10.387405      -282.6557 
  12   2.0000     -10.370019      -282.1826 
  13   2.0000     -10.363734      -282.0115 
  14   2.0000     -10.363081      -281.9938 
  15   2.0000     -10.360988      -281.9368 
  16   2.0000     -10.359762      -281.9035 
  17   2.0000     -10.358397      -281.8663 
  18   2.0000     -10.357863      -281.8518 
  19   2.0000     -10.356639      -281.8185 
  20   2.0000     -10.355993      -281.8009 
  21   2.0000     -10.355635      -281.7911 
  22   2.0000     -10.355463      -281.7865 
  23   2.0000     -10.353328      -281.7284 
  24   2.0000     -10.353232      -281.7258 
  25   2.0000     -10.351136      -281.6687 
  26   2.0000     -10.351100      -281.6678 
  27   2.0000     -10.346723      -281.5487 
  28   2.0000     -10.346631      -281.5461 
  29   2.0000     -10.345724      -281.5215 
  30   2.0000     -10.345675      -281.5201 
  31   2.0000     -10.345342      -281.5111 
  32   2.0000     -10.343190      -281.4525 
  33   2.0000     -10.340802      -281.3875 
  34   2.0000     -10.340608      -281.3822 
  35   2.0000     -10.336694      -281.2758 
  36   2.0000     -10.326660      -281.0027 
  37   2.0000     -10.325116      -280.9607 
  38   2.0000     -10.325007      -280.9577 
  39   2.0000     -10.323205      -280.9087 
  40   2.0000     -10.321808      -280.8707 
  41   2.0000     -10.320709      -280.8408 
  42   2.0000      -1.270831       -34.5811 
  43   2.0000      -1.238557       -33.7028 
  44   2.0000      -1.177426       -32.0394 
  45   2.0000      -1.145970       -31.1834 
  46   2.0000      -1.087753       -29.5993 
  47   2.0000      -1.062220       -28.9045 
  48   2.0000      -1.000996       -27.2385 
  49   2.0000      -0.995741       -27.0955 
  50   2.0000      -0.992317       -27.0023 
  51   2.0000      -0.980078       -26.6693 
  52   2.0000      -0.943106       -25.6632 
  53   2.0000      -0.935934       -25.4681 
  54   2.0000      -0.902384       -24.5551 
  55   2.0000      -0.897695       -24.4275 
  56   2.0000      -0.895490       -24.3675 
  57   2.0000      -0.881863       -23.9967 
  58   2.0000      -0.878043       -23.8928 
  59   2.0000      -0.871208       -23.7068 
  60   2.0000      -0.863639       -23.5008 
  61   2.0000      -0.859332       -23.3836 
  62   2.0000      -0.825996       -22.4765 
  63   2.0000      -0.808148       -21.9908 
  64   2.0000      -0.806414       -21.9436 
  65   2.0000      -0.804708       -21.8972 
  66   2.0000      -0.802075       -21.8256 
  67   2.0000      -0.794357       -21.6155 
  68   2.0000      -0.780646       -21.2425 
  69   2.0000      -0.744542       -20.2600 
  70   2.0000      -0.737287       -20.0626 
  71   2.0000      -0.730843       -19.8872 
  72   2.0000      -0.726367       -19.7655 
  73   2.0000      -0.724951       -19.7269 
  74   2.0000      -0.717701       -19.5296 
  75   2.0000      -0.709836       -19.3156 
  76   2.0000      -0.702328       -19.1113 
  77   2.0000      -0.697159       -18.9707 
  78   2.0000      -0.675527       -18.3820 
  79   2.0000      -0.664082       -18.0706 
  80   2.0000      -0.650237       -17.6938 
  81   2.0000      -0.646192       -17.5838 
  82   2.0000      -0.635154       -17.2834 
  83   2.0000      -0.629617       -17.1327 
  84   2.0000      -0.621659       -16.9162 
  85   2.0000      -0.615844       -16.7580 
  86   2.0000      -0.603052       -16.4099 
  87   2.0000      -0.597128       -16.2487 
  88   2.0000      -0.593568       -16.1518 
  89   2.0000      -0.587741       -15.9933 
  90   2.0000      -0.583062       -15.8659 
  91   2.0000      -0.577170       -15.7056 
  92   2.0000      -0.573540       -15.6068 
  93   2.0000      -0.568031       -15.4569 
  94   2.0000      -0.562707       -15.3120 
  95   2.0000      -0.561007       -15.2658 
  96   2.0000      -0.558594       -15.2001 
  97   2.0000      -0.557337       -15.1659 
  98   2.0000      -0.551317       -15.0021 
  99   2.0000      -0.550723       -14.9859 
 100   2.0000      -0.549302       -14.9473 
 101   2.0000      -0.547184       -14.8896 
 102   2.0000      -0.541603       -14.7378 
 103   2.0000      -0.540839       -14.7170 
 104   2.0000      -0.536626       -14.6023 
 105   2.0000      -0.532118       -14.4797 
 106   2.0000      -0.530900       -14.4465 
 107   2.0000      -0.530242       -14.4286 
 108   2.0000      -0.523197       -14.2369 
 109   2.0000      -0.521097       -14.1798 
 110   2.0000      -0.509358       -13.8603 
 111   2.0000      -0.504463       -13.7271 
 112   2.0000      -0.497439       -13.5360 
 113   2.0000      -0.496865       -13.5204 
 114   2.0000      -0.495325       -13.4785 
 115   2.0000      -0.490274       -13.3410 
 116   2.0000      -0.484859       -13.1937 
 117   2.0000      -0.480346       -13.0709 
 118   2.0000      -0.479099       -13.0370 
 119   2.0000      -0.473595       -12.8872 
 120   2.0000      -0.471977       -12.8431 
 121   2.0000      -0.464666       -12.6442 
 122   2.0000      -0.463469       -12.6116 
 123   2.0000      -0.460431       -12.5290 
 124   2.0000      -0.459162       -12.4944 
 125   2.0000      -0.458981       -12.4895 
 126   2.0000      -0.455135       -12.3849 
 127   2.0000      -0.452276       -12.3070 
 128   2.0000      -0.448242       -12.1973 
 129   2.0000      -0.444840       -12.1047 
 130   2.0000      -0.443902       -12.0792 
 131   2.0000      -0.441263       -12.0074 
 132   2.0000      -0.436603       -11.8806 
 133   2.0000      -0.430091       -11.7034 
 134   2.0000      -0.426779       -11.6132 
 135   2.0000      -0.425284       -11.5726 
 136   2.0000      -0.418125       -11.3778 
 137   2.0000      -0.412004       -11.2112 
 138   2.0000      -0.410581       -11.1725 
 139   2.0000      -0.407830       -11.0976 
 140   2.0000      -0.395996       -10.7756 
 141   2.0000      -0.392976       -10.6934 
 142   2.0000      -0.369763       -10.0618 
 143   2.0000      -0.365979        -9.9588 
 144   2.0000      -0.356799        -9.7090 
 145   2.0000      -0.354280        -9.6405 
 146   2.0000      -0.347557        -9.4575 
 147   2.0000      -0.345358        -9.3977 
 148   2.0000      -0.344640        -9.3781 
 149   2.0000      -0.335136        -9.1195 
 150   2.0000      -0.307092        -8.3564 
 151   0.0000       0.013115         0.3569 
 152   0.0000       0.020604         0.5607 
 153   0.0000       0.052820         1.4373 
 154   0.0000       0.054015         1.4698 
 155   0.0000       0.056658         1.5417 
 156   0.0000       0.058052         1.5797 
 157   0.0000       0.061050         1.6613 
 158   0.0000       0.067901         1.8477 
 159   0.0000       0.068891         1.8746 
 160   0.0000       0.071011         1.9323 
 161   0.0000       0.073474         1.9993 
 162   0.0000       0.075290         2.0487 
 163   0.0000       0.079476         2.1626 
 164   0.0000       0.085148         2.3170 
 165   0.0000       0.086407         2.3513 
 166   0.0000       0.090740         2.4692 
 167   0.0000       0.095857         2.6084 
 168   0.0000       0.097368         2.6495 
 169   0.0000       0.099633         2.7112 
 170   0.0000       0.102949         2.8014 
 171   0.0000       0.105011         2.8575 
 172   0.0000       0.108510         2.9527 
 173   0.0000       0.112043         3.0488 
 174   0.0000       0.112846         3.0707 
 175   0.0000       0.114666         3.1202 
 176   0.0000       0.116344         3.1659 
 177   0.0000       0.120494         3.2788 
 178   0.0000       0.122595         3.3360 
 179   0.0000       0.124830         3.3968 
 180   0.0000       0.126448         3.4408 
 181   0.0000       0.130597         3.5537 
 182   0.0000       0.134158         3.6506 
 183   0.0000       0.136373         3.7109 
 184   0.0000       0.136984         3.7275 
 185   0.0000       0.138553         3.7702 
 186   0.0000       0.142565         3.8794 
 187   0.0000       0.145334         3.9547 
 188   0.0000       0.145773         3.9667 
 189   0.0000       0.149444         4.0666 
 190   0.0000       0.150420         4.0931 
 191   0.0000       0.153418         4.1747 
 192   0.0000       0.159424         4.3381 
 193   0.0000       0.161117         4.3842 
 194   0.0000       0.162241         4.4148 
 195   0.0000       0.167130         4.5478 
 196   0.0000       0.168871         4.5952 
 197   0.0000       0.170999         4.6531 
 198   0.0000       0.173267         4.7148 
 199   0.0000       0.176202         4.7947 
 200   0.0000       0.180086         4.9004 
 201   0.0000       0.182188         4.9576 
 202   0.0000       0.185623         5.0511 
 203   0.0000       0.188746         5.1361 
 204   0.0000       0.191724         5.2171 
 205   0.0000       0.193601         5.2682 
 206   0.0000       0.194877         5.3029 
 207   0.0000       0.195815         5.3284 
 208   0.0000       0.198250         5.3946 
 209   0.0000       0.199648         5.4327 
 210   0.0000       0.202071         5.4986 
 211   0.0000       0.206935         5.6310 
 212   0.0000       0.209869         5.7108 
 213   0.0000       0.212888         5.7930 
 214   0.0000       0.214272         5.8306 
 215   0.0000       0.218445         5.9442 
 216   0.0000       0.219945         5.9850 
 217   0.0000       0.220380         5.9968 
 218   0.0000       0.222488         6.0542 
 219   0.0000       0.223355         6.0778 
 220   0.0000       0.226483         6.1629 
 221   0.0000       0.227849         6.2001 
 222   0.0000       0.229011         6.2317 
 223   0.0000       0.233461         6.3528 
 224   0.0000       0.234913         6.3923 
 225   0.0000       0.235421         6.4061 
 226   0.0000       0.237211         6.4549 
 227   0.0000       0.239733         6.5235 
 228   0.0000       0.244199         6.6450 
 229   0.0000       0.245086         6.6691 
 230   0.0000       0.246759         6.7146 
 231   0.0000       0.249525         6.7899 
 232   0.0000       0.249618         6.7925 
 233   0.0000       0.251208         6.8357 
 234   0.0000       0.254449         6.9239 
 235   0.0000       0.258427         7.0322 
 236   0.0000       0.262105         7.1322 
 237   0.0000       0.266498         7.2518 
 238   0.0000       0.267041         7.2665 
 239   0.0000       0.269062         7.3215 
 240   0.0000       0.272918         7.4265 
 241   0.0000       0.275364         7.4930 
 242   0.0000       0.277541         7.5523 
 243   0.0000       0.280117         7.6224 
 244   0.0000       0.281164         7.6509 
 245   0.0000       0.285492         7.7686 
 246   0.0000       0.288284         7.8446 
 247   0.0000       0.291094         7.9211 
 248   0.0000       0.291699         7.9375 
 249   0.0000       0.292626         7.9628 
 250   0.0000       0.295167         8.0319 
 251   0.0000       0.297361         8.0916 
 252   0.0000       0.298247         8.1157 
 253   0.0000       0.299678         8.1547 
 254   0.0000       0.302727         8.2376 
 255   0.0000       0.306353         8.3363 
 256   0.0000       0.307486         8.3671 
 257   0.0000       0.308147         8.3851 
 258   0.0000       0.310300         8.4437 
 259   0.0000       0.312378         8.5002 
 260   0.0000       0.315711         8.5909 
 261   0.0000       0.316083         8.6011 
 262   0.0000       0.318003         8.6533 
 263   0.0000       0.319696         8.6994 
 264   0.0000       0.320740         8.7278 
 265   0.0000       0.321268         8.7422 
 266   0.0000       0.325300         8.8519 
 267   0.0000       0.327627         8.9152 
 268   0.0000       0.328951         8.9512 
 269   0.0000       0.332358         9.0439 
 270   0.0000       0.332860         9.0576 
 271   0.0000       0.334902         9.1131 
 272   0.0000       0.337237         9.1767 
 273   0.0000       0.338386         9.2079 
 274   0.0000       0.339239         9.2312 
 275   0.0000       0.340219         9.2578 
 276   0.0000       0.343366         9.3435 
 277   0.0000       0.343905         9.3581 
 278   0.0000       0.344863         9.3842 
 279   0.0000       0.346955         9.4411 
 280   0.0000       0.349914         9.5216 
 281   0.0000       0.351943         9.5769 
 282   0.0000       0.352446         9.5906 
 283   0.0000       0.354080         9.6350 
 284   0.0000       0.355565         9.6754 
 285   0.0000       0.358083         9.7439 
 286   0.0000       0.358738         9.7618 
 287   0.0000       0.359489         9.7822 
 288   0.0000       0.361786         9.8447 
 289   0.0000       0.363477         9.8907 
 290   0.0000       0.364689         9.9237 
 291   0.0000       0.365505         9.9459 
 292   0.0000       0.369333        10.0501 
 293   0.0000       0.370383        10.0786 
 294   0.0000       0.370865        10.0917 
 295   0.0000       0.372551        10.1376 
 296   0.0000       0.373964        10.1761 
 297   0.0000       0.375203        10.2098 
 298   0.0000       0.375651        10.2220 
 299   0.0000       0.378133        10.2895 
 300   0.0000       0.378737        10.3060 
 301   0.0000       0.382942        10.4204 
 302   0.0000       0.384599        10.4655 
 303   0.0000       0.386400        10.5145 
 304   0.0000       0.387820        10.5531 
 305   0.0000       0.390457        10.6249 
 306   0.0000       0.391672        10.6579 
 307   0.0000       0.393057        10.6956 
 308   0.0000       0.394298        10.7294 
 309   0.0000       0.396142        10.7796 
 310   0.0000       0.398311        10.8386 
 311   0.0000       0.399057        10.8589 
 312   0.0000       0.399945        10.8831 
 313   0.0000       0.402001        10.9390 
 314   0.0000       0.404091        10.9959 
 315   0.0000       0.405571        11.0361 
 316   0.0000       0.408173        11.1070 
 317   0.0000       0.409231        11.1357 
 318   0.0000       0.410686        11.1753 
 319   0.0000       0.412235        11.2175 
 320   0.0000       0.413523        11.2525 
 321   0.0000       0.417589        11.3632 
 322   0.0000       0.418113        11.3774 
 323   0.0000       0.419777        11.4227 
 324   0.0000       0.421325        11.4648 
 325   0.0000       0.423969        11.5368 
 326   0.0000       0.424707        11.5569 
 327   0.0000       0.425641        11.5823 
 328   0.0000       0.428134        11.6501 
 329   0.0000       0.428873        11.6702 
 330   0.0000       0.431701        11.7472 
 331   0.0000       0.434985        11.8365 
 332   0.0000       0.435327        11.8459 
 333   0.0000       0.436507        11.8780 
 334   0.0000       0.438726        11.9384 
 335   0.0000       0.442614        12.0441 
 336   0.0000       0.443647        12.0722 
 337   0.0000       0.444748        12.1022 
 338   0.0000       0.446211        12.1420 
 339   0.0000       0.449396        12.2287 
 340   0.0000       0.453403        12.3377 
 341   0.0000       0.454045        12.3552 
 342   0.0000       0.455554        12.3963 
 343   0.0000       0.457946        12.4614 
 344   0.0000       0.458514        12.4768 
 345   0.0000       0.462240        12.5782 
 346   0.0000       0.464721        12.6457 
 347   0.0000       0.465908        12.6780 
 348   0.0000       0.467776        12.7288 
 349   0.0000       0.469769        12.7831 
 350   0.0000       0.471167        12.8211 
 351   0.0000       0.474993        12.9252 
 352   0.0000       0.476304        12.9609 
 353   0.0000       0.479362        13.0441 
 354   0.0000       0.482911        13.1407 
 355   0.0000       0.483920        13.1681 
 356   0.0000       0.486124        13.2281 
 357   0.0000       0.488636        13.2965 
 358   0.0000       0.489988        13.3333 
 359   0.0000       0.490247        13.3403 
 360   0.0000       0.496873        13.5206 
 361   0.0000       0.498891        13.5755 
 362   0.0000       0.501759        13.6535 
 363   0.0000       0.503194        13.6926 
 364   0.0000       0.504146        13.7185 
 365   0.0000       0.507181        13.8011 
 366   0.0000       0.508629        13.8405 
 367   0.0000       0.511744        13.9253 
 368   0.0000       0.513524        13.9737 
 369   0.0000       0.515815        14.0360 
 370   0.0000       0.516588        14.0571 
 371   0.0000       0.520491        14.1633 
 372   0.0000       0.522078        14.2065 
 373   0.0000       0.524505        14.2725 
 374   0.0000       0.525327        14.2949 
 375   0.0000       0.528128        14.3711 
 376   0.0000       0.531371        14.4593 
 377   0.0000       0.534830        14.5535 
 378   0.0000       0.536271        14.5927 
 379   0.0000       0.539250        14.6737 
 380   0.0000       0.540593        14.7103 
 381   0.0000       0.542590        14.7646 
 382   0.0000       0.545355        14.8399 
 383   0.0000       0.548271        14.9192 
 384   0.0000       0.553813        15.0700 
 385   0.0000       0.554932        15.1005 
 386   0.0000       0.556406        15.1406 
 387   0.0000       0.558630        15.2011 
 388   0.0000       0.561377        15.2758 
 389   0.0000       0.565363        15.3843 
 390   0.0000       0.566957        15.4277 
 391   0.0000       0.568207        15.4617 
 392   0.0000       0.569306        15.4916 
 393   0.0000       0.570320        15.5192 
 394   0.0000       0.573040        15.5932 
 395   0.0000       0.576493        15.6872 
 396   0.0000       0.578563        15.7435 
 397   0.0000       0.581489        15.8231 
 398   0.0000       0.583933        15.8896 
 399   0.0000       0.585419        15.9301 
 400   0.0000       0.589439        16.0395 
 401   0.0000       0.591818        16.1042 
 402   0.0000       0.593283        16.1440 
 403   0.0000       0.596775        16.2391 
 404   0.0000       0.599454        16.3120 
 405   0.0000       0.602021        16.3818 
 406   0.0000       0.604455        16.4481 
 407   0.0000       0.606157        16.4944 
 408   0.0000       0.608116        16.5477 
 409   0.0000       0.611040        16.6272 
 410   0.0000       0.615375        16.7452 
 411   0.0000       0.616775        16.7833 
 412   0.0000       0.620240        16.8776 
 413   0.0000       0.622924        16.9506 
 414   0.0000       0.623669        16.9709 
 415   0.0000       0.627684        17.0802 
 416   0.0000       0.630800        17.1649 
 417   0.0000       0.631519        17.1845 
 418   0.0000       0.634587        17.2680 
 419   0.0000       0.637058        17.3352 
 420   0.0000       0.638397        17.3717 
 421   0.0000       0.640470        17.4281 
 422   0.0000       0.642444        17.4818 
 423   0.0000       0.644257        17.5311 
 424   0.0000       0.646349        17.5880 
 425   0.0000       0.647255        17.6127 
 426   0.0000       0.650383        17.6978 
 427   0.0000       0.652287        17.7496 
 428   0.0000       0.654317        17.8049 
 429   0.0000       0.655706        17.8427 
 430   0.0000       0.661307        17.9951 
 431   0.0000       0.663917        18.0661 
 432   0.0000       0.664834        18.0911 
 433   0.0000       0.668192        18.1824 
 434   0.0000       0.671136        18.2625 
 435   0.0000       0.673350        18.3228 
 436   0.0000       0.677183        18.4271 
 437   0.0000       0.678500        18.4629 
 438   0.0000       0.680161        18.5081 
 439   0.0000       0.683535        18.5999 
 440   0.0000       0.684230        18.6189 
 441   0.0000       0.687460        18.7067 
 442   0.0000       0.688991        18.7484 
 443   0.0000       0.692125        18.8337 
 444   0.0000       0.692310        18.8387 
 445   0.0000       0.694903        18.9093 
 446   0.0000       0.698328        19.0025 
 447   0.0000       0.702112        19.1055 
 448   0.0000       0.703535        19.1442 
 449   0.0000       0.705190        19.1892 
 450   0.0000       0.706492        19.2246 
 451   0.0000       0.711158        19.3516 
 452   0.0000       0.712208        19.3802 
 453   0.0000       0.715932        19.4815 
 454   0.0000       0.717002        19.5106 
 455   0.0000       0.720607        19.6087 
 456   0.0000       0.722462        19.6592 
 457   0.0000       0.726465        19.7681 
 458   0.0000       0.728581        19.8257 
 459   0.0000       0.731271        19.8989 
 460   0.0000       0.732368        19.9287 
 461   0.0000       0.733740        19.9661 
 462   0.0000       0.736482        20.0407 
 463   0.0000       0.739424        20.1208 
 464   0.0000       0.740671        20.1547 
 465   0.0000       0.745270        20.2798 
 466   0.0000       0.745882        20.2965 
 467   0.0000       0.749658        20.3992 
 468   0.0000       0.750905        20.4332 
 469   0.0000       0.752457        20.4754 
 470   0.0000       0.756305        20.5801 
 471   0.0000       0.757719        20.6186 
 472   0.0000       0.760288        20.6885 
 473   0.0000       0.762031        20.7359 
 474   0.0000       0.765836        20.8395 
 475   0.0000       0.768118        20.9016 
 476   0.0000       0.770947        20.9785 
 477   0.0000       0.772195        21.0125 
 478   0.0000       0.773580        21.0502 
 479   0.0000       0.775659        21.1067 
 480   0.0000       0.778434        21.1823 
 481   0.0000       0.779445        21.2098 
 482   0.0000       0.782834        21.3020 
 483   0.0000       0.783351        21.3161 
 484   0.0000       0.787727        21.4351 
 485   0.0000       0.789147        21.4738 
 486   0.0000       0.792570        21.5669 
 487   0.0000       0.793690        21.5974 
 488   0.0000       0.797523        21.7017 
 489   0.0000       0.797826        21.7100 
 490   0.0000       0.800692        21.7879 
 491   0.0000       0.801870        21.8200 
 492   0.0000       0.803664        21.8688 
 493   0.0000       0.804927        21.9032 
 494   0.0000       0.805830        21.9277 
 495   0.0000       0.808596        22.0030 
 496   0.0000       0.811477        22.0814 
 497   0.0000       0.813709        22.1421 
 498   0.0000       0.814418        22.1614 
 499   0.0000       0.817273        22.2391 
 500   0.0000       0.818766        22.2798 
 501   0.0000       0.822366        22.3777 
 502   0.0000       0.823402        22.4059 
 503   0.0000       0.826167        22.4811 
 504   0.0000       0.828751        22.5515 
 505   0.0000       0.831561        22.6279 
 506   0.0000       0.834143        22.6982 
 507   0.0000       0.835281        22.7292 
 508   0.0000       0.838002        22.8032 
 509   0.0000       0.840187        22.8626 
 510   0.0000       0.841098        22.8874 
 511   0.0000       0.844637        22.9838 
 512   0.0000       0.846280        23.0284 
 513   0.0000       0.848437        23.0871 
 514   0.0000       0.850961        23.1558 
 515   0.0000       0.851918        23.1819 
 516   0.0000       0.854403        23.2495 
 517   0.0000       0.856077        23.2950 
 518   0.0000       0.858232        23.3537 
 519   0.0000       0.858736        23.3674 
 520   0.0000       0.861458        23.4415 
 521   0.0000       0.862642        23.4737 
 522   0.0000       0.866943        23.5907 
 523   0.0000       0.868091        23.6220 
 524   0.0000       0.869763        23.6674 
 525   0.0000       0.872043        23.7295 
 526   0.0000       0.876295        23.8452 
 527   0.0000       0.877105        23.8672 
 528   0.0000       0.878644        23.9091 
 529   0.0000       0.879401        23.9297 
 530   0.0000       0.881746        23.9935 
 531   0.0000       0.882961        24.0266 
 532   0.0000       0.885554        24.0971 
 533   0.0000       0.885830        24.1047 
 534   0.0000       0.888689        24.1824 
 535   0.0000       0.890386        24.2286 
 536   0.0000       0.891813        24.2675 
 537   0.0000       0.894177        24.3318 
 538   0.0000       0.896593        24.3975 
 539   0.0000       0.897516        24.4227 
 540   0.0000       0.900474        24.5032 
 541   0.0000       0.902849        24.5678 
 542   0.0000       0.903596        24.5881 
 543   0.0000       0.906497        24.6670 
 544   0.0000       0.909310        24.7436 
 545   0.0000       0.910821        24.7847 
 546   0.0000       0.913010        24.8443 
 547   0.0000       0.914719        24.8908 
 548   0.0000       0.916289        24.9335 
 549   0.0000       0.917145        24.9568 
 550   0.0000       0.918698        24.9991 
 551   0.0000       0.920652        25.0522 
 552   0.0000       0.923393        25.1268 
 553   0.0000       0.927096        25.2276 
 554   0.0000       0.928551        25.2672 
 555   0.0000       0.929687        25.2981 
 556   0.0000       0.932156        25.3653 
 557   0.0000       0.934835        25.4382 
 558   0.0000       0.936866        25.4934 
 559   0.0000       0.938715        25.5437 
 560   0.0000       0.940487        25.5920 
 561   0.0000       0.942172        25.6378 
 562   0.0000       0.943470        25.6731 
 563   0.0000       0.944266        25.6948 
 564   0.0000       0.947848        25.7922 
 565   0.0000       0.950311        25.8593 
 566   0.0000       0.951941        25.9036 
 567   0.0000       0.956345        26.0235 
 568   0.0000       0.956669        26.0323 
 569   0.0000       0.958189        26.0737 
 570   0.0000       0.961116        26.1533 
 571   0.0000       0.962068        26.1792 
 572   0.0000       0.964381        26.2422 
 573   0.0000       0.965077        26.2611 
 574   0.0000       0.965857        26.2823 
 575   0.0000       0.967748        26.3338 
 576   0.0000       0.969521        26.3820 
 577   0.0000       0.972317        26.4581 
 578   0.0000       0.975057        26.5326 
 579   0.0000       0.976485        26.5715 
 580   0.0000       0.978415        26.6240 
 581   0.0000       0.978765        26.6335 
 582   0.0000       0.982371        26.7317 
 583   0.0000       0.984174        26.7807 
 584   0.0000       0.985526        26.8175 
 585   0.0000       0.987651        26.8753 
 586   0.0000       0.990615        26.9560 
 587   0.0000       0.991371        26.9766 
 588   0.0000       0.992086        26.9960 
 589   0.0000       0.993896        27.0453 
 590   0.0000       0.997256        27.1367 
 591   0.0000       0.999122        27.1875 
 592   0.0000       1.000367        27.2214 
 593   0.0000       1.001040        27.2397 
 594   0.0000       1.002819        27.2881 
 595   0.0000       1.004261        27.3273 
 596   0.0000       1.005213        27.3532 
 597   0.0000       1.010062        27.4852 
 598   0.0000       1.011448        27.5229 
 599   0.0000       1.014556        27.6075 
 600   0.0000       1.016469        27.6595 
 601   0.0000       1.017703        27.6931 
 602   0.0000       1.020514        27.7696 
 603   0.0000       1.021844        27.8058 
 604   0.0000       1.023387        27.8478 
 605   0.0000       1.025548        27.9066 
 606   0.0000       1.027302        27.9543 
 607   0.0000       1.028727        27.9931 
 608   0.0000       1.030130        28.0313 
 609   0.0000       1.032504        28.0959 
 610   0.0000       1.034387        28.1471 
 611   0.0000       1.038050        28.2468 
 612   0.0000       1.038292        28.2534 
 613   0.0000       1.040949        28.3257 
 614   0.0000       1.042334        28.3634 
 615   0.0000       1.044426        28.4203 
 616   0.0000       1.046087        28.4655 
 617   0.0000       1.048841        28.5404 
 618   0.0000       1.050380        28.5823 
 619   0.0000       1.054087        28.6832 
 620   0.0000       1.056091        28.7377 
 621   0.0000       1.057871        28.7861 
 622   0.0000       1.061037        28.8723 
 623   0.0000       1.062334        28.9076 
 624   0.0000       1.063161        28.9301 
 625   0.0000       1.065706        28.9993 
 626   0.0000       1.069085        29.0913 
 627   0.0000       1.069677        29.1074 
 628   0.0000       1.072376        29.1808 
 629   0.0000       1.075061        29.2539 
 630   0.0000       1.077328        29.3156 
 631   0.0000       1.078587        29.3498 
 632   0.0000       1.079808        29.3831 
 633   0.0000       1.082965        29.4690 
 634   0.0000       1.083266        29.4772 
 635   0.0000       1.085184        29.5294 
 636   0.0000       1.088229        29.6122 
 637   0.0000       1.090499        29.6740 
 638   0.0000       1.091604        29.7041 
 639   0.0000       1.094315        29.7778 
 640   0.0000       1.096703        29.8428 
 641   0.0000       1.097440        29.8629 
 642   0.0000       1.100338        29.9417 
 643   0.0000       1.103597        30.0304 
 644   0.0000       1.108266        30.1575 
 645   0.0000       1.109471        30.1902 
 646   0.0000       1.111217        30.2377 
 647   0.0000       1.113371        30.2964 
 648   0.0000       1.114193        30.3187 
 649   0.0000       1.117885        30.4192 
 650   0.0000       1.120490        30.4901 
 651   0.0000       1.124429        30.5973 
 652   0.0000       1.126242        30.6466 
 653   0.0000       1.129439        30.7336 
 654   0.0000       1.131657        30.7939 
 655   0.0000       1.132856        30.8266 
 656   0.0000       1.133942        30.8561 
 657   0.0000       1.136458        30.9246 
 658   0.0000       1.137511        30.9532 
 659   0.0000       1.138921        30.9916 
 660   0.0000       1.140672        31.0393 
 661   0.0000       1.143134        31.1062 
 662   0.0000       1.145621        31.1739 
 663   0.0000       1.148404        31.2497 
 664   0.0000       1.150362        31.3029 
 665   0.0000       1.155482        31.4423 
 666   0.0000       1.157372        31.4937 
 667   0.0000       1.159496        31.5515 
 668   0.0000       1.163317        31.6555 
 669   0.0000       1.164137        31.6778 
 670   0.0000       1.164967        31.7004 
 671   0.0000       1.166435        31.7403 
 672   0.0000       1.169045        31.8113 
 673   0.0000       1.171374        31.8747 
 674   0.0000       1.173499        31.9325 
 675   0.0000       1.179552        32.0972 
 676   0.0000       1.180090        32.1119 
 677   0.0000       1.184850        32.2414 
 678   0.0000       1.186189        32.2778 
 679   0.0000       1.188856        32.3504 
 680   0.0000       1.190128        32.3850 
 681   0.0000       1.193665        32.4813 
 682   0.0000       1.194118        32.4936 
 683   0.0000       1.196242        32.5514 
 684   0.0000       1.198999        32.6264 
 685   0.0000       1.200976        32.6802 
 686   0.0000       1.206082        32.8192 
 687   0.0000       1.207434        32.8560 
 688   0.0000       1.211055        32.9545 
 689   0.0000       1.212190        32.9854 
 690   0.0000       1.213454        33.0198 
 691   0.0000       1.214733        33.0546 
 692   0.0000       1.217342        33.1256 
 693   0.0000       1.221122        33.2284 
 694   0.0000       1.222234        33.2587 
 695   0.0000       1.226281        33.3688 
 696   0.0000       1.229699        33.4618 
 697   0.0000       1.231447        33.5094 
 698   0.0000       1.234471        33.5917 
 699   0.0000       1.237137        33.6642 
 700   0.0000       1.237691        33.6793 
 701   0.0000       1.240402        33.7530 
 702   0.0000       1.241573        33.7849 
 703   0.0000       1.243501        33.8374 
 704   0.0000       1.245950        33.9040 
 705   0.0000       1.249028        33.9878 
 706   0.0000       1.252191        34.0739 
 707   0.0000       1.254091        34.1255 
 708   0.0000       1.256451        34.1898 
 709   0.0000       1.257281        34.2124 
 710   0.0000       1.259209        34.2648 
 711   0.0000       1.261800        34.3353 
 712   0.0000       1.268014        34.5044 
 713   0.0000       1.268850        34.5272 
 714   0.0000       1.272160        34.6172 
 715   0.0000       1.273683        34.6587 
 716   0.0000       1.276068        34.7236 
 717   0.0000       1.277997        34.7761 
 718   0.0000       1.279443        34.8154 
 719   0.0000       1.284268        34.9467 
 720   0.0000       1.285530        34.9810 
 721   0.0000       1.288695        35.0672 
 722   0.0000       1.289967        35.1018 
 723   0.0000       1.291927        35.1551 
 724   0.0000       1.292752        35.1776 
 725   0.0000       1.298129        35.3239 
 726   0.0000       1.303596        35.4726 
 727   0.0000       1.304542        35.4984 
 728   0.0000       1.306221        35.5441 
 729   0.0000       1.308195        35.5978 
 730   0.0000       1.309915        35.6446 
 731   0.0000       1.311592        35.6902 
 732   0.0000       1.312547        35.7162 
 733   0.0000       1.318401        35.8755 
 734   0.0000       1.323562        36.0159 
 735   0.0000       1.326752        36.1028 
 736   0.0000       1.329067        36.1658 
 737   0.0000       1.330121        36.1944 
 738   0.0000       1.330742        36.2113 
 739   0.0000       1.333486        36.2860 
 740   0.0000       1.335670        36.3454 
 741   0.0000       1.337734        36.4016 
 742   0.0000       1.340257        36.4702 
 743   0.0000       1.341943        36.5161 
 744   0.0000       1.350086        36.7377 
 745   0.0000       1.351800        36.7843 
 746   0.0000       1.353932        36.8424 
 747   0.0000       1.355850        36.8946 
 748   0.0000       1.358131        36.9566 
 749   0.0000       1.360869        37.0311 
 750   0.0000       1.362283        37.0696 
 751   0.0000       1.366045        37.1720 
 752   0.0000       1.367052        37.1994 
 753   0.0000       1.371743        37.3270 
 754   0.0000       1.373221        37.3672 
 755   0.0000       1.375235        37.4221 
 756   0.0000       1.379887        37.5486 
 757   0.0000       1.384311        37.6690 
 758   0.0000       1.386167        37.7195 
 759   0.0000       1.387530        37.7566 
 760   0.0000       1.390305        37.8321 
 761   0.0000       1.391721        37.8706 
 762   0.0000       1.392807        37.9002 
 763   0.0000       1.394703        37.9518 
 764   0.0000       1.400701        38.1150 
 765   0.0000       1.402994        38.1774 
 766   0.0000       1.405135        38.2357 
 767   0.0000       1.409444        38.3529 
 768   0.0000       1.411368        38.4053 
 769   0.0000       1.412996        38.4496 
 770   0.0000       1.414312        38.4854 
 771   0.0000       1.417293        38.5665 
 772   0.0000       1.418680        38.6042 
 773   0.0000       1.421635        38.6847 
 774   0.0000       1.423867        38.7454 
 775   0.0000       1.427087        38.8330 
 776   0.0000       1.428002        38.8579 
 777   0.0000       1.435586        39.0643 
 778   0.0000       1.439112        39.1602 
 779   0.0000       1.441988        39.2385 
 780   0.0000       1.443153        39.2702 
 781   0.0000       1.447787        39.3963 
 782   0.0000       1.448875        39.4259 
 783   0.0000       1.452070        39.5128 
 784   0.0000       1.457455        39.6594 
 785   0.0000       1.457764        39.6678 
 786   0.0000       1.460313        39.7371 
 787   0.0000       1.461194        39.7611 
 788   0.0000       1.464404        39.8485 
 789   0.0000       1.471356        40.0376 
 790   0.0000       1.474705        40.1288 
 791   0.0000       1.479890        40.2699 
 792   0.0000       1.482406        40.3383 
 793   0.0000       1.485162        40.4133 
 794   0.0000       1.486445        40.4482 
 795   0.0000       1.492479        40.6124 
 796   0.0000       1.493072        40.6285 
 797   0.0000       1.500579        40.8328 
 798   0.0000       1.501292        40.8522 
 799   0.0000       1.505410        40.9643 
 800   0.0000       1.506873        41.0041 
 801   0.0000       1.508523        41.0490 
 802   0.0000       1.511384        41.1269 
 803   0.0000       1.517672        41.2979 
 804   0.0000       1.518423        41.3184 
 805   0.0000       1.521479        41.4015 
 806   0.0000       1.524215        41.4760 
 807   0.0000       1.526287        41.5324 
 808   0.0000       1.528553        41.5941 
 809   0.0000       1.532893        41.7121 
 810   0.0000       1.535800        41.7912 
 811   0.0000       1.539470        41.8911 
 812   0.0000       1.542847        41.9830 
 813   0.0000       1.544317        42.0230 
 814   0.0000       1.546659        42.0867 
 815   0.0000       1.550688        42.1964 
 816   0.0000       1.554223        42.2926 
 817   0.0000       1.555216        42.3196 
 818   0.0000       1.558760        42.4160 
 819   0.0000       1.560759        42.4704 
 820   0.0000       1.563730        42.5513 
 821   0.0000       1.565287        42.5936 
 822   0.0000       1.565842        42.6087 
 823   0.0000       1.570686        42.7405 
 824   0.0000       1.574505        42.8445 
 825   0.0000       1.575463        42.8705 
 826   0.0000       1.582204        43.0539 
 827   0.0000       1.583842        43.0985 
 828   0.0000       1.586992        43.1842 
 829   0.0000       1.589348        43.2484 
 830   0.0000       1.590192        43.2713 
 831   0.0000       1.594395        43.3857 
 832   0.0000       1.598084        43.4861 
 833   0.0000       1.600193        43.5435 
 834   0.0000       1.602433        43.6044 
 835   0.0000       1.608347        43.7653 
 836   0.0000       1.609370        43.7932 
 837   0.0000       1.613607        43.9085 
 838   0.0000       1.615866        43.9699 
 839   0.0000       1.619202        44.0607 
 840   0.0000       1.620148        44.0865 
 841   0.0000       1.624670        44.2095 
 842   0.0000       1.627803        44.2948 
 843   0.0000       1.629838        44.3501 
 844   0.0000       1.633700        44.4552 
 845   0.0000       1.636680        44.5363 
 846   0.0000       1.638567        44.5877 
 847   0.0000       1.640900        44.6512 
 848   0.0000       1.643574        44.7239 
 849   0.0000       1.646496        44.8034 
 850   0.0000       1.650857        44.9221 
 851   0.0000       1.654524        45.0219 
 852   0.0000       1.655236        45.0413 
 853   0.0000       1.658330        45.1254 
 854   0.0000       1.662393        45.2360 
 855   0.0000       1.665266        45.3142 
 856   0.0000       1.669162        45.4202 
 857   0.0000       1.671235        45.4766 
 858   0.0000       1.672875        45.5212 
 859   0.0000       1.675673        45.5974 
 860   0.0000       1.679898        45.7124 
 861   0.0000       1.680342        45.7244 
 862   0.0000       1.683932        45.8221 
 863   0.0000       1.686524        45.8927 
 864   0.0000       1.689858        45.9834 
 865   0.0000       1.692751        46.0621 
 866   0.0000       1.696361        46.1603 
 867   0.0000       1.700005        46.2595 
 868   0.0000       1.705522        46.4096 
 869   0.0000       1.706484        46.4358 
 870   0.0000       1.710395        46.5422 
 871   0.0000       1.712181        46.5908 
 872   0.0000       1.715081        46.6697 
 873   0.0000       1.718599        46.7655 
 874   0.0000       1.719915        46.8013 
 875   0.0000       1.724377        46.9227 
 876   0.0000       1.725969        46.9660 
 877   0.0000       1.728994        47.0483 
 878   0.0000       1.731446        47.1150 
 879   0.0000       1.734019        47.1851 
 880   0.0000       1.735952        47.2377 
 881   0.0000       1.743690        47.4482 
 882   0.0000       1.744342        47.4660 
 883   0.0000       1.746362        47.5209 
 884   0.0000       1.747872        47.5620 
 885   0.0000       1.753720        47.7212 
 886   0.0000       1.758093        47.8401 
 887   0.0000       1.758779        47.8588 
 888   0.0000       1.760032        47.8929 
 889   0.0000       1.763457        47.9861 
 890   0.0000       1.765756        48.0487 
 891   0.0000       1.769383        48.1474 
 892   0.0000       1.773474        48.2587 
 893   0.0000       1.778403        48.3928 
 894   0.0000       1.778871        48.4055 
 895   0.0000       1.781285        48.4712 
 896   0.0000       1.783431        48.5296 
 897   0.0000       1.789147        48.6852 
 898   0.0000       1.790952        48.7343 
 899   0.0000       1.794438        48.8291 
 900   0.0000       1.796731        48.8915 
 901   0.0000       1.799585        48.9692 
 902   0.0000       1.801623        49.0246 
 903   0.0000       1.803112        49.0652 
 904   0.0000       1.806205        49.1493 
 905   0.0000       1.809233        49.2317 
 906   0.0000       1.812442        49.3190 
 907   0.0000       1.813232        49.3406 
 908   0.0000       1.815571        49.4042 
 909   0.0000       1.818074        49.4723 
 910   0.0000       1.823145        49.6103 
 911   0.0000       1.824955        49.6596 
 912   0.0000       1.828067        49.7442 
 913   0.0000       1.830793        49.8184 
 914   0.0000       1.833602        49.8948 
 915   0.0000       1.835275        49.9404 
 916   0.0000       1.839051        50.0431 
 917   0.0000       1.841582        50.1120 
 918   0.0000       1.849047        50.3151 
 919   0.0000       1.852056        50.3970 
 920   0.0000       1.854321        50.4586 
 921   0.0000       1.857283        50.5392 
 922   0.0000       1.859001        50.5860 
 923   0.0000       1.859570        50.6015 
 924   0.0000       1.864966        50.7483 
 925   0.0000       1.867372        50.8138 
 926   0.0000       1.870867        50.9089 
 927   0.0000       1.872961        50.9658 
 928   0.0000       1.878322        51.1117 
 929   0.0000       1.879878        51.1541 
 930   0.0000       1.881617        51.2014 
 931   0.0000       1.884835        51.2890 
 932   0.0000       1.885522        51.3077 
 933   0.0000       1.891024        51.4574 
 934   0.0000       1.894644        51.5559 
 935   0.0000       1.897604        51.6364 
 936   0.0000       1.899287        51.6822 
 937   0.0000       1.903620        51.8001 
 938   0.0000       1.904376        51.8207 
 939   0.0000       1.907228        51.8983 
 940   0.0000       1.910326        51.9826 
 941   0.0000       1.912909        52.0529 
 942   0.0000       1.915402        52.1207 
 943   0.0000       1.917467        52.1769 
 944   0.0000       1.919486        52.2319 
 945   0.0000       1.921373        52.2832 
 946   0.0000       1.925311        52.3904 
 947   0.0000       1.925543        52.3967 
 948   0.0000       1.928559        52.4788 
 949   0.0000       1.932099        52.5751 
 950   0.0000       1.933427        52.6112 
 951   0.0000       1.937732        52.7284 
 952   0.0000       1.939701        52.7819 
 953   0.0000       1.944965        52.9252 
 954   0.0000       1.945833        52.9488 
 955   0.0000       1.947693        52.9994 
 956   0.0000       1.948057        53.0093 
 957   0.0000       1.950592        53.0783 
 958   0.0000       1.952777        53.1378 
 959   0.0000       1.955290        53.2061 
 960   0.0000       1.959463        53.3197 
 961   0.0000       1.961973        53.3880 
 962   0.0000       1.964643        53.4607 
 963   0.0000       1.965947        53.4961 
 964   0.0000       1.967206        53.5304 
 965   0.0000       1.971809        53.6557 
 966   0.0000       1.974988        53.7422 
 967   0.0000       1.978911        53.8489 
 968   0.0000       1.980677        53.8970 
 969   0.0000       1.983519        53.9743 
 970   0.0000       1.985343        54.0239 
 971   0.0000       1.986579        54.0576 
 972   0.0000       1.991263        54.1850 
 973   0.0000       1.994793        54.2811 
 974   0.0000       1.998652        54.3861 
 975   0.0000       1.999712        54.4149 
 976   0.0000       2.001932        54.4753 
 977   0.0000       2.004164        54.5361 
 978   0.0000       2.008241        54.6470 
 979   0.0000       2.009400        54.6786 
 980   0.0000       2.012448        54.7615 
 981   0.0000       2.013220        54.7825 
 982   0.0000       2.016364        54.8681 
 983   0.0000       2.017642        54.9028 
 984   0.0000       2.020889        54.9912 
 985   0.0000       2.023037        55.0496 
 986   0.0000       2.023261        55.0557 
 987   0.0000       2.026814        55.1524 
 988   0.0000       2.029046        55.2131 
 989   0.0000       2.032181        55.2985 
 990   0.0000       2.036084        55.4047 
 991   0.0000       2.038961        55.4829 
 992   0.0000       2.039552        55.4990 
 993   0.0000       2.043159        55.5972 
 994   0.0000       2.044351        55.6296 
 995   0.0000       2.045999        55.6745 
 996   0.0000       2.047645        55.7192 
 997   0.0000       2.051219        55.8165 
 998   0.0000       2.053362        55.8748 
 999   0.0000       2.055753        55.9399 
 1000   0.0000       2.059064        56.0300 
 1001   0.0000       2.062034        56.1108 
 1002   0.0000       2.064993        56.1913 
 1003   0.0000       2.065832        56.2142 
 1004   0.0000       2.068733        56.2931 
 1005   0.0000       2.069140        56.3042 
 1006   0.0000       2.071872        56.3785 
 1007   0.0000       2.075105        56.4665 
 1008   0.0000       2.076387        56.5014 
 1009   0.0000       2.077425        56.5296 
 1010   0.0000       2.079534        56.5870 
 1011   0.0000       2.082326        56.6630 
 1012   0.0000       2.085020        56.7363 
 1013   0.0000       2.088433        56.8291 
 1014   0.0000       2.091568        56.9145 
 1015   0.0000       2.092605        56.9427 
 1016   0.0000       2.095155        57.0121 
 1017   0.0000       2.095707        57.0271 
 1018   0.0000       2.098771        57.1105 
 1019   0.0000       2.100307        57.1523 
 1020   0.0000       2.101652        57.1889 
 1021   0.0000       2.105904        57.3046 
 1022   0.0000       2.107906        57.3590 
 1023   0.0000       2.110955        57.4420 
 1024   0.0000       2.112599        57.4867 
 1025   0.0000       2.114236        57.5313 
 1026   0.0000       2.115554        57.5672 
 1027   0.0000       2.117655        57.6243 
 1028   0.0000       2.122366        57.7525 
 1029   0.0000       2.122715        57.7620 
 1030   0.0000       2.127250        57.8854 
 1031   0.0000       2.128692        57.9247 
 1032   0.0000       2.131131        57.9910 
 1033   0.0000       2.133374        58.0521 
 1034   0.0000       2.135204        58.1018 
 1035   0.0000       2.138100        58.1806 
 1036   0.0000       2.139201        58.2106 
 1037   0.0000       2.140773        58.2534 
 1038   0.0000       2.143247        58.3207 
 1039   0.0000       2.144549        58.3562 
 1040   0.0000       2.149181        58.4822 
 1041   0.0000       2.151812        58.5538 
 1042   0.0000       2.153330        58.5951 
 1043   0.0000       2.154138        58.6171 
 1044   0.0000       2.156179        58.6726 
 1045   0.0000       2.159908        58.7741 
 1046   0.0000       2.162527        58.8454 
 1047   0.0000       2.163981        58.8849 
 1048   0.0000       2.167862        58.9905 
 1049   0.0000       2.170336        59.0578 
 1050   0.0000       2.170788        59.0702 
 1051   0.0000       2.172843        59.1261 
 1052   0.0000       2.178523        59.2806 
 1053   0.0000       2.179482        59.3067 
 1054   0.0000       2.183640        59.4199 
 1055   0.0000       2.185267        59.4641 
 1056   0.0000       2.188710        59.5578 
 1057   0.0000       2.190694        59.6118 
 1058   0.0000       2.192791        59.6689 
 1059   0.0000       2.193213        59.6804 
 1060   0.0000       2.194982        59.7285 
 1061   0.0000       2.197334        59.7925 
 1062   0.0000       2.201605        59.9087 
 1063   0.0000       2.203172        59.9514 
 1064   0.0000       2.204638        59.9912 
 1065   0.0000       2.208390        60.0934 
 1066   0.0000       2.212130        60.1951 
 1067   0.0000       2.213346        60.2282 
 1068   0.0000       2.215427        60.2848 
 1069   0.0000       2.215619        60.2901 
 1070   0.0000       2.219825        60.4045 
 1071   0.0000       2.220565        60.4246 
 1072   0.0000       2.221864        60.4600 
 1073   0.0000       2.223789        60.5124 
 1074   0.0000       2.225870        60.5690 
 1075   0.0000       2.230184        60.6864 
 1076   0.0000       2.232752        60.7563 
 1077   0.0000       2.234265        60.7974 
 1078   0.0000       2.236828        60.8672 
 1079   0.0000       2.239609        60.9429 
 1080   0.0000       2.242322        61.0167 
 1081   0.0000       2.243386        61.0456 
 1082   0.0000       2.244359        61.0721 
 1083   0.0000       2.246731        61.1366 
 1084   0.0000       2.251110        61.2558 
 1085   0.0000       2.253433        61.3190 
 1086   0.0000       2.254876        61.3583 
 1087   0.0000       2.255975        61.3882 
 1088   0.0000       2.257627        61.4332 
 1089   0.0000       2.260277        61.5053 
 1090   0.0000       2.261133        61.5286 
 1091   0.0000       2.263863        61.6028 
 1092   0.0000       2.265609        61.6503 
 1093   0.0000       2.268209        61.7211 
 1094   0.0000       2.270777        61.7910 
 1095   0.0000       2.272706        61.8435 
 1096   0.0000       2.275745        61.9262 
 1097   0.0000       2.277691        61.9791 
 1098   0.0000       2.278027        61.9883 
 1099   0.0000       2.281783        62.0905 
 1100   0.0000       2.282611        62.1130 
 1101   0.0000       2.284404        62.1618 
 1102   0.0000       2.286726        62.2250 
 1103   0.0000       2.287494        62.2459 
 1104   0.0000       2.290106        62.3170 
 1105   0.0000       2.291540        62.3560 
 1106   0.0000       2.293886        62.4198 
 1107   0.0000       2.298633        62.5490 
 1108   0.0000       2.299901        62.5835 
 1109   0.0000       2.302004        62.6407 
 1110   0.0000       2.303338        62.6770 
 1111   0.0000       2.309112        62.8341 
 1112   0.0000       2.313227        62.9461 
 1113   0.0000       2.313622        62.9569 
 1114   0.0000       2.315304        63.0026 
 1115   0.0000       2.315549        63.0093 
 1116   0.0000       2.318017        63.0764 
 1117   0.0000       2.320402        63.1413 
 1118   0.0000       2.323503        63.2257 
 1119   0.0000       2.326453        63.3060 
 1120   0.0000       2.327108        63.3238 
 1121   0.0000       2.329056        63.3768 
 1122   0.0000       2.330606        63.4190 
 1123   0.0000       2.333214        63.4900 
 1124   0.0000       2.333912        63.5090 
 1125   0.0000       2.336562        63.5811 
 1126   0.0000       2.339966        63.6737 
 1127   0.0000       2.340298        63.6828 
 1128   0.0000       2.341852        63.7250 
 1129   0.0000       2.343982        63.7830 
 1130   0.0000       2.345530        63.8251 
 1131   0.0000       2.348931        63.9177 
 1132   0.0000       2.350260        63.9538 
 1133   0.0000       2.352367        64.0112 
 1134   0.0000       2.355346        64.0922 
 1135   0.0000       2.358947        64.1902 
 1136   0.0000       2.360561        64.2341 
 1137   0.0000       2.362092        64.2758 
 1138   0.0000       2.365003        64.3550 
 1139   0.0000       2.366722        64.4018 
 1140   0.0000       2.367132        64.4129 
 1141   0.0000       2.370160        64.4953 
 1142   0.0000       2.371779        64.5394 
 1143   0.0000       2.372489        64.5587 
 1144   0.0000       2.374172        64.6045 
 1145   0.0000       2.376970        64.6806 
 1146   0.0000       2.380111        64.7661 
 1147   0.0000       2.380726        64.7828 
 1148   0.0000       2.382816        64.8397 
 1149   0.0000       2.383643        64.8622 
 1150   0.0000       2.388221        64.9868 
 1151   0.0000       2.390923        65.0603 
 1152   0.0000       2.394735        65.1640 
 1153   0.0000       2.397244        65.2323 
 1154   0.0000       2.399329        65.2890 
 1155   0.0000       2.400053        65.3088 
 1156   0.0000       2.404730        65.4360 
 1157   0.0000       2.406700        65.4896 
 1158   0.0000       2.410766        65.6003 
 1159   0.0000       2.411613        65.6233 
 1160   0.0000       2.414245        65.6949 
 1161   0.0000       2.415607        65.7320 
 1162   0.0000       2.417164        65.7744 
 1163   0.0000       2.421449        65.8910 
 1164   0.0000       2.423113        65.9363 
 1165   0.0000       2.426060        66.0164 
 1166   0.0000       2.428886        66.0933 
 1167   0.0000       2.430162        66.1281 
 1168   0.0000       2.433064        66.2070 
 1169   0.0000       2.434188        66.2376 
 1170   0.0000       2.438066        66.3431 
 1171   0.0000       2.438924        66.3665 
 1172   0.0000       2.441754        66.4435 
 1173   0.0000       2.442251        66.4570 
 1174   0.0000       2.446077        66.5611 
 1175   0.0000       2.447666        66.6044 
 1176   0.0000       2.452197        66.7277 
 1177   0.0000       2.452895        66.7467 
 1178   0.0000       2.454600        66.7931 
 1179   0.0000       2.458752        66.9060 
 1180   0.0000       2.460672        66.9583 
 1181   0.0000       2.463703        67.0408 
 1182   0.0000       2.465872        67.0998 
 1183   0.0000       2.466935        67.1287 
 1184   0.0000       2.470372        67.2222 
 1185   0.0000       2.473636        67.3110 
 1186   0.0000       2.476126        67.3788 
 1187   0.0000       2.480313        67.4927 
 1188   0.0000       2.482539        67.5533 
 1189   0.0000       2.485833        67.6430 
 1190   0.0000       2.487955        67.7007 
 1191   0.0000       2.490890        67.7806 
 1192   0.0000       2.492253        67.8176 
 1193   0.0000       2.493801        67.8598 
 1194   0.0000       2.496989        67.9465 
 1195   0.0000       2.499038        68.0023 
 1196   0.0000       2.503871        68.1338 
 1197   0.0000       2.506656        68.2096 
 1198   0.0000       2.507580        68.2347 
 1199   0.0000       2.511528        68.3421 
 1200   0.0000       2.513568        68.3976 
 1201   0.0000       2.514784        68.4307 
 1202   0.0000       2.517529        68.5054 
 1203   0.0000       2.517930        68.5163 
 1204   0.0000       2.520945        68.5984 
 1205   0.0000       2.523520        68.6685 
 1206   0.0000       2.526178        68.7408 
 1207   0.0000       2.528452        68.8027 
 1208   0.0000       2.530283        68.8525 
 1209   0.0000       2.531758        68.8926 
 1210   0.0000       2.534012        68.9540 
 1211   0.0000       2.537349        69.0448 
 1212   0.0000       2.539249        69.0965 
 1213   0.0000       2.542954        69.1973 
 1214   0.0000       2.543658        69.2165 
 1215   0.0000       2.544178        69.2306 
 1216   0.0000       2.548419        69.3460 
 1217   0.0000       2.549476        69.3748 
 1218   0.0000       2.554075        69.4999 
 1219   0.0000       2.557009        69.5797 
 1220   0.0000       2.557985        69.6063 
 1221   0.0000       2.560019        69.6617 
 1222   0.0000       2.563475        69.7557 
 1223   0.0000       2.565460        69.8097 
 1224   0.0000       2.567173        69.8563 
 1225   0.0000       2.570740        69.9534 
 1226   0.0000       2.571087        69.9628 
 1227   0.0000       2.575644        70.0868 
 1228   0.0000       2.578771        70.1719 
 1229   0.0000       2.579725        70.1979 
 1230   0.0000       2.581646        70.2501 
 1231   0.0000       2.583957        70.3130 
 1232   0.0000       2.585533        70.3559 
 1233   0.0000       2.587524        70.4101 
 1234   0.0000       2.588138        70.4268 
 1235   0.0000       2.592450        70.5441 
 1236   0.0000       2.596702        70.6599 
 1237   0.0000       2.598794        70.7168 
 1238   0.0000       2.599585        70.7383 
 1239   0.0000       2.599977        70.7490 
 1240   0.0000       2.606058        70.9144 
 1241   0.0000       2.608010        70.9676 
 1242   0.0000       2.609390        71.0051 
 1243   0.0000       2.610419        71.0331 
 1244   0.0000       2.613596        71.1196 
 1245   0.0000       2.615007        71.1580 
 1246   0.0000       2.618828        71.2619 
 1247   0.0000       2.621705        71.3402 
 1248   0.0000       2.623334        71.3845 
 1249   0.0000       2.624482        71.4158 
 1250   0.0000       2.626405        71.4681 
 1251   0.0000       2.629376        71.5489 
 1252   0.0000       2.633182        71.6525 
 1253   0.0000       2.638634        71.8009 
 1254   0.0000       2.639105        71.8137 
 1255   0.0000       2.639610        71.8274 
 1256   0.0000       2.643044        71.9209 
 1257   0.0000       2.645707        71.9933 
 1258   0.0000       2.647374        72.0387 
 1259   0.0000       2.651054        72.1388 
 1260   0.0000       2.651699        72.1564 
 1261   0.0000       2.655320        72.2549 
 1262   0.0000       2.656669        72.2916 
 1263   0.0000       2.660130        72.3858 
 1264   0.0000       2.662913        72.4615 
 1265   0.0000       2.665184        72.5233 
 1266   0.0000       2.666511        72.5595 
 1267   0.0000       2.669032        72.6281 
 1268   0.0000       2.671833        72.7043 
 1269   0.0000       2.674050        72.7646 
 1270   0.0000       2.675005        72.7906 
 1271   0.0000       2.678578        72.8878 
 1272   0.0000       2.679209        72.9050 
 1273   0.0000       2.682111        72.9839 
 1274   0.0000       2.682916        73.0059 
 1275   0.0000       2.684282        73.0430 
 1276   0.0000       2.686951        73.1156 
 1277   0.0000       2.690081        73.2008 
 1278   0.0000       2.693434        73.2921 
 1279   0.0000       2.694240        73.3140 
 1280   0.0000       2.696792        73.3834 
 1281   0.0000       2.697948        73.4149 
 1282   0.0000       2.701174        73.5027 
 1283   0.0000       2.702067        73.5270 
 1284   0.0000       2.705599        73.6231 
 1285   0.0000       2.705855        73.6301 
 1286   0.0000       2.706395        73.6448 
 1287   0.0000       2.711242        73.7767 
 1288   0.0000       2.711780        73.7913 
 1289   0.0000       2.714154        73.8559 
 1290   0.0000       2.717400        73.9442 
 1291   0.0000       2.720885        74.0391 
 1292   0.0000       2.721930        74.0675 
 1293   0.0000       2.723720        74.1162 
 1294   0.0000       2.727316        74.2141 
 1295   0.0000       2.728063        74.2344 
 1296   0.0000       2.731748        74.3347 
 1297   0.0000       2.734865        74.4194 
 1298   0.0000       2.735873        74.4469 
 1299   0.0000       2.738863        74.5282 
 1300   0.0000       2.742388        74.6242 
 1301   0.0000       2.743584        74.6567 
 1302   0.0000       2.745892        74.7195 
 1303   0.0000       2.746499        74.7360 
 1304   0.0000       2.749038        74.8051 
 1305   0.0000       2.752983        74.9125 
 1306   0.0000       2.755015        74.9678 
 1307   0.0000       2.758480        75.0620 
 1308   0.0000       2.759941        75.1018 
 1309   0.0000       2.760241        75.1100 
 1310   0.0000       2.762289        75.1657 
 1311   0.0000       2.762888        75.1820 
 1312   0.0000       2.766038        75.2677 
 1313   0.0000       2.767552        75.3089 
 1314   0.0000       2.770387        75.3861 
 1315   0.0000       2.773032        75.4580 
 1316   0.0000       2.775524        75.5259 
 1317   0.0000       2.777439        75.5779 
 1318   0.0000       2.780421        75.6591 
 1319   0.0000       2.784542        75.7713 
 1320   0.0000       2.785684        75.8023 
 1321   0.0000       2.788982        75.8921 
 1322   0.0000       2.790536        75.9343 
 1323   0.0000       2.793550        76.0164 
 1324   0.0000       2.794225        76.0347 
 1325   0.0000       2.797198        76.1156 
 1326   0.0000       2.800069        76.1938 
 1327   0.0000       2.804982        76.3274 
 1328   0.0000       2.806485        76.3683 
 1329   0.0000       2.807060        76.3840 
 1330   0.0000       2.809982        76.4635 
 1331   0.0000       2.810903        76.4886 
 1332   0.0000       2.815382        76.6104 
 1333   0.0000       2.818090        76.6841 
 1334   0.0000       2.820899        76.7606 
 1335   0.0000       2.822523        76.8048 
 1336   0.0000       2.824444        76.8570 
 1337   0.0000       2.826290        76.9073 
 1338   0.0000       2.827889        76.9508 
 1339   0.0000       2.831707        77.0547 
 1340   0.0000       2.832895        77.0870 
 1341   0.0000       2.836068        77.1733 
 1342   0.0000       2.836966        77.1978 
 1343   0.0000       2.840586        77.2963 
 1344   0.0000       2.841790        77.3290 
 1345   0.0000       2.842879        77.3587 
 1346   0.0000       2.846287        77.4514 
 1347   0.0000       2.849237        77.5317 
 1348   0.0000       2.853168        77.6386 
 1349   0.0000       2.854969        77.6877 
 1350   0.0000       2.856137        77.7194 
 1351   0.0000       2.857010        77.7432 
 1352   0.0000       2.860398        77.8354 
 1353   0.0000       2.860568        77.8400 
 1354   0.0000       2.862807        77.9009 
 1355   0.0000       2.865381        77.9710 
 1356   0.0000       2.868407        78.0533 
 1357   0.0000       2.870483        78.1098 
 1358   0.0000       2.873877        78.2022 
 1359   0.0000       2.876743        78.2802 
 1360   0.0000       2.877811        78.3092 
 1361   0.0000       2.881124        78.3994 
 1362   0.0000       2.882779        78.4444 
 1363   0.0000       2.885863        78.5283 
 1364   0.0000       2.887751        78.5797 
 1365   0.0000       2.889617        78.6305 
 1366   0.0000       2.890694        78.6598 
 1367   0.0000       2.894581        78.7656 
 1368   0.0000       2.895173        78.7817 
 1369   0.0000       2.896636        78.8215 
 1370   0.0000       2.898979        78.8852 
 1371   0.0000       2.901599        78.9565 
 1372   0.0000       2.904320        79.0306 
 1373   0.0000       2.905452        79.0614 
 1374   0.0000       2.909735        79.1779 
 1375   0.0000       2.913244        79.2734 
 1376   0.0000       2.914197        79.2993 
 1377   0.0000       2.917926        79.4008 
 1378   0.0000       2.919207        79.4356 
 1379   0.0000       2.922726        79.5314 
 1380   0.0000       2.926570        79.6360 
 1381   0.0000       2.929362        79.7120 
 1382   0.0000       2.931627        79.7736 
 1383   0.0000       2.932035        79.7847 
 1384   0.0000       2.933220        79.8170 
 1385   0.0000       2.935602        79.8818 
 1386   0.0000       2.938793        79.9686 
 1387   0.0000       2.940741        80.0216 
 1388   0.0000       2.944407        80.1214 
 1389   0.0000       2.945427        80.1492 
 1390   0.0000       2.947281        80.1996 
 1391   0.0000       2.951489        80.3141 
 1392   0.0000       2.952498        80.3416 
 1393   0.0000       2.954054        80.3839 
 1394   0.0000       2.956865        80.4604 
 1395   0.0000       2.958679        80.5098 
 1396   0.0000       2.964205        80.6601 
 1397   0.0000       2.966127        80.7124 
 1398   0.0000       2.970323        80.8266 
 1399   0.0000       2.973369        80.9095 
 1400   0.0000       2.974235        80.9330 
 1401   0.0000       2.976516        80.9951 
 1402   0.0000       2.980918        81.1149 
 1403   0.0000       2.982879        81.1683 
 1404   0.0000       2.986234        81.2596 
 1405   0.0000       2.988359        81.3174 
 1406   0.0000       2.991266        81.3965 
 1407   0.0000       2.995885        81.5222 
 1408   0.0000       2.996960        81.5514 
 1409   0.0000       2.999849        81.6300 
 1410   0.0000       3.000548        81.6491 
 1411   0.0000       3.004575        81.7587 
 1412   0.0000       3.008702        81.8709 
 1413   0.0000       3.011272        81.9409 
 1414   0.0000       3.013238        81.9944 
 1415   0.0000       3.016313        82.0780 
 1416   0.0000       3.018295        82.1320 
 1417   0.0000       3.019735        82.1712 
 1418   0.0000       3.022064        82.2345 
 1419   0.0000       3.024934        82.3126 
 1420   0.0000       3.028322        82.4048 
 1421   0.0000       3.030776        82.4716 
 1422   0.0000       3.034639        82.5767 
 1423   0.0000       3.037733        82.6609 
 1424   0.0000       3.039488        82.7087 
 1425   0.0000       3.041657        82.7677 
 1426   0.0000       3.044847        82.8545 
 1427   0.0000       3.046856        82.9092 
 1428   0.0000       3.049354        82.9771 
 1429   0.0000       3.051267        83.0292 
 1430   0.0000       3.053162        83.0808 
 1431   0.0000       3.057838        83.2080 
 1432   0.0000       3.059234        83.2460 
 1433   0.0000       3.061598        83.3103 
 1434   0.0000       3.063600        83.3648 
 1435   0.0000       3.066609        83.4467 
 1436   0.0000       3.069138        83.5155 
 1437   0.0000       3.070769        83.5599 
 1438   0.0000       3.071438        83.5781 
 1439   0.0000       3.075146        83.6790 
 1440   0.0000       3.077949        83.7553 
 1441   0.0000       3.080335        83.8202 
 1442   0.0000       3.081310        83.8467 
 1443   0.0000       3.084129        83.9234 
 1444   0.0000       3.087468        84.0143 
 1445   0.0000       3.092103        84.1404 
 1446   0.0000       3.092268        84.1449 
 1447   0.0000       3.095435        84.2311 
 1448   0.0000       3.097769        84.2946 
 1449   0.0000       3.100485        84.3685 
 1450   0.0000       3.104607        84.4806 
 1451   0.0000       3.105490        84.5047 
 1452   0.0000       3.108303        84.5812 
 1453   0.0000       3.110239        84.6339 
 1454   0.0000       3.113786        84.7304 
 1455   0.0000       3.116251        84.7975 
 1456   0.0000       3.118016        84.8455 
 1457   0.0000       3.122324        84.9628 
 1458   0.0000       3.124786        85.0298 
 1459   0.0000       3.129401        85.1553 
 1460   0.0000       3.132108        85.2290 
 1461   0.0000       3.133213        85.2591 
 1462   0.0000       3.136267        85.3422 
 1463   0.0000       3.139956        85.4426 
 1464   0.0000       3.142025        85.4989 
 1465   0.0000       3.143802        85.5472 
 1466   0.0000       3.146507        85.6208 
 1467   0.0000       3.150963        85.7421 
 1468   0.0000       3.152739        85.7904 
 1469   0.0000       3.156840        85.9020 
 1470   0.0000       3.162144        86.0463 
 1471   0.0000       3.165230        86.1303 
 1472   0.0000       3.165762        86.1448 
 1473   0.0000       3.172276        86.3220 
 1474   0.0000       3.175424        86.4077 
 1475   0.0000       3.179903        86.5295 
 1476   0.0000       3.181697        86.5784 
 1477   0.0000       3.184003        86.6411 
 1478   0.0000       3.184397        86.6519 
 1479   0.0000       3.192359        86.8685 
 1480   0.0000       3.197200        87.0002 
 1481   0.0000       3.199328        87.0582 
 1482   0.0000       3.201682        87.1222 
 1483   0.0000       3.203572        87.1736 
 1484   0.0000       3.208204        87.2997 
 1485   0.0000       3.213754        87.4507 
 1486   0.0000       3.218272        87.5736 
 1487   0.0000       3.220684        87.6393 
 1488   0.0000       3.222075        87.6771 
 1489   0.0000       3.225703        87.7758 
 1490   0.0000       3.228465        87.8510 
 1491   0.0000       3.234016        88.0020 
 1492   0.0000       3.237316        88.0919 
 1493   0.0000       3.238718        88.1300 
 1494   0.0000       3.242139        88.2231 
 1495   0.0000       3.243479        88.2595 
 1496   0.0000       3.250024        88.4377 
 1497   0.0000       3.252539        88.5061 
 1498   0.0000       3.254260        88.5529 
 1499   0.0000       3.258249        88.6615 
 1500   0.0000       3.261935        88.7618 
 1501   0.0000       3.265346        88.8546 
 1502   0.0000       3.269157        88.9583 
 1503   0.0000       3.273089        89.0653 
 1504   0.0000       3.276676        89.1629 
 1505   0.0000       3.278879        89.2228 
 1506   0.0000       3.280494        89.2668 
 1507   0.0000       3.284381        89.3725 
 1508   0.0000       3.287032        89.4447 
 1509   0.0000       3.290507        89.5393 
 1510   0.0000       3.293888        89.6313 
 1511   0.0000       3.295629        89.6786 
 1512   0.0000       3.299550        89.7853 
 1513   0.0000       3.301319        89.8335 
 1514   0.0000       3.302769        89.8729 
 1515   0.0000       3.307451        90.0003 
 1516   0.0000       3.314291        90.1864 
 1517   0.0000       3.315666        90.2239 
 1518   0.0000       3.316852        90.2561 
 1519   0.0000       3.321083        90.3712 
 1520   0.0000       3.322985        90.4230 
 1521   0.0000       3.326346        90.5145 
 1522   0.0000       3.329806        90.6086 
 1523   0.0000       3.331415        90.6524 
 1524   0.0000       3.333885        90.7196 
 1525   0.0000       3.338465        90.8442 
 1526   0.0000       3.344807        91.0168 
 1527   0.0000       3.349201        91.1364 
 1528   0.0000       3.354631        91.2841 
 1529   0.0000       3.355874        91.3180 
 1530   0.0000       3.358205        91.3814 
 1531   0.0000       3.364629        91.5562 
 1532   0.0000       3.367065        91.6225 
 1533   0.0000       3.374032        91.8121 
 1534   0.0000       3.375108        91.8414 
 1535   0.0000       3.377864        91.9164 
 1536   0.0000       3.380327        91.9834 
 1537   0.0000       3.381301        92.0099 
 1538   0.0000       3.384243        92.0899 
 1539   0.0000       3.387601        92.1813 
 1540   0.0000       3.393063        92.3299 
 1541   0.0000       3.394843        92.3784 
 1542   0.0000       3.397938        92.4626 
 1543   0.0000       3.405067        92.6566 
 1544   0.0000       3.407310        92.7176 
 1545   0.0000       3.408431        92.7481 
 1546   0.0000       3.411902        92.8426 
 1547   0.0000       3.413834        92.8952 
 1548   0.0000       3.418244        93.0151 
 1549   0.0000       3.421660        93.1081 
 1550   0.0000       3.423989        93.1715 
 1551   0.0000       3.424658        93.1897 
 1552   0.0000       3.432517        93.4035 
 1553   0.0000       3.434011        93.4442 
 1554   0.0000       3.436261        93.5054 
 1555   0.0000       3.441207        93.6400 
 1556   0.0000       3.443948        93.7146 
 1557   0.0000       3.445044        93.7444 
 1558   0.0000       3.450878        93.9032 
 1559   0.0000       3.452929        93.9590 
 1560   0.0000       3.453320        93.9696 
 1561   0.0000       3.457638        94.0871 
 1562   0.0000       3.459229        94.1304 
 1563   0.0000       3.462050        94.2072 
 1564   0.0000       3.464656        94.2781 
 1565   0.0000       3.467264        94.3491 
 1566   0.0000       3.467918        94.3668 
 1567   0.0000       3.471612        94.4674 
 1568   0.0000       3.475298        94.5677 
 1569   0.0000       3.478101        94.6439 
 1570   0.0000       3.481513        94.7368 
 1571   0.0000       3.486170        94.8635 
 1572   0.0000       3.488486        94.9265 
 1573   0.0000       3.489368        94.9505 
 1574   0.0000       3.490425        94.9793 
 1575   0.0000       3.494177        95.0814 
 1576   0.0000       3.496798        95.1527 
 1577   0.0000       3.500587        95.2558 
 1578   0.0000       3.504622        95.3656 
 1579   0.0000       3.505829        95.3984 
 1580   0.0000       3.509096        95.4874 
 1581   0.0000       3.511948        95.5650 
 1582   0.0000       3.515368        95.6580 
 1583   0.0000       3.518270        95.7370 
 1584   0.0000       3.521451        95.8236 
 1585   0.0000       3.523534        95.8802 
 1586   0.0000       3.530028        96.0569 
 1587   0.0000       3.531377        96.0936 
 1588   0.0000       3.533854        96.1610 
 1589   0.0000       3.534257        96.1720 
 1590   0.0000       3.536765        96.2403 
 1591   0.0000       3.541989        96.3824 
 1592   0.0000       3.544045        96.4384 
 1593   0.0000       3.544570        96.4527 
 1594   0.0000       3.550175        96.6052 
 1595   0.0000       3.551678        96.6461 
 1596   0.0000       3.556304        96.7720 
 1597   0.0000       3.558412        96.8293 
 1598   0.0000       3.558870        96.8418 
 1599   0.0000       3.562587        96.9429 
 1600   0.0000       3.564593        96.9975 
 1601   0.0000       3.565272        97.0160 
 1602   0.0000       3.567608        97.0795 
 1603   0.0000       3.568763        97.1110 
 1604   0.0000       3.570853        97.1679 
 1605   0.0000       3.573466        97.2390 
 1606   0.0000       3.577443        97.3472 
 1607   0.0000       3.578927        97.3876 
 1608   0.0000       3.582589        97.4872 
 1609   0.0000       3.586304        97.5883 
 1610   0.0000       3.589299        97.6698 
 1611   0.0000       3.591731        97.7360 
 1612   0.0000       3.594581        97.8135 
 1613   0.0000       3.595930        97.8502 
 1614   0.0000       3.599918        97.9588 
 1615   0.0000       3.601371        97.9983 
 1616   0.0000       3.603469        98.0554 
 1617   0.0000       3.609608        98.2224 
 1618   0.0000       3.610269        98.2404 
 1619   0.0000       3.614281        98.3496 
 1620   0.0000       3.619945        98.5037 
 1621   0.0000       3.622491        98.5730 
 1622   0.0000       3.623998        98.6140 
 1623   0.0000       3.626239        98.6750 
 1624   0.0000       3.634697        98.9051 
 1625   0.0000       3.637009        98.9680 
 1626   0.0000       3.641798        99.0984 
 1627   0.0000       3.645013        99.1858 
 1628   0.0000       3.649140        99.2981 
 1629   0.0000       3.651700        99.3678 
 1630   0.0000       3.652309        99.3844 
 1631   0.0000       3.656540        99.4995 
 1632   0.0000       3.659248        99.5732 
 1633   0.0000       3.662323        99.6569 
 1634   0.0000       3.665947        99.7555 
 1635   0.0000       3.668023        99.8120 
 1636   0.0000       3.674872        99.9983 
 1637   0.0000       3.675563       100.0172 
 1638   0.0000       3.679174       100.1154 
 1639   0.0000       3.683119       100.2228 
 1640   0.0000       3.685222       100.2800 
 1641   0.0000       3.688288       100.3634 
 1642   0.0000       3.691264       100.4444 
 1643   0.0000       3.692732       100.4843 
 1644   0.0000       3.694759       100.5395 
 1645   0.0000       3.697438       100.6124 
 1646   0.0000       3.706328       100.8543 
 1647   0.0000       3.708039       100.9009 
 1648   0.0000       3.714847       101.0861 
 1649   0.0000       3.717160       101.1491 
 1650   0.0000       3.722066       101.2826 
 1651   0.0000       3.723236       101.3144 
 1652   0.0000       3.725586       101.3784 
 1653   0.0000       3.728728       101.4639 
 1654   0.0000       3.728819       101.4663 
 1655   0.0000       3.736177       101.6665 
 1656   0.0000       3.740065       101.7723 
 1657   0.0000       3.745103       101.9094 
 1658   0.0000       3.748055       101.9898 
 1659   0.0000       3.749920       102.0405 
 1660   0.0000       3.753736       102.1443 
 1661   0.0000       3.760449       102.3270 
 1662   0.0000       3.766372       102.4882 
 1663   0.0000       3.769422       102.5712 
 1664   0.0000       3.771559       102.6293 
 1665   0.0000       3.776948       102.7760 
 1666   0.0000       3.780337       102.8682 
 1667   0.0000       3.786639       103.0397 
 1668   0.0000       3.789392       103.1146 
 1669   0.0000       3.792280       103.1932 
 1670   0.0000       3.794344       103.2493 
 1671   0.0000       3.798539       103.3635 
 1672   0.0000       3.799979       103.4027 
 1673   0.0000       3.806555       103.5816 
 1674   0.0000       3.810129       103.6789 
 1675   0.0000       3.813096       103.7596 
 1676   0.0000       3.815244       103.8181 
 1677   0.0000       3.819834       103.9430 
 1678   0.0000       3.822566       104.0173 
 1679   0.0000       3.830031       104.2204 
 1680   0.0000       3.832540       104.2887 
 1681   0.0000       3.837523       104.4243 
 1682   0.0000       3.840793       104.5133 
 1683   0.0000       3.841993       104.5459 
 1684   0.0000       3.843774       104.5944 
 1685   0.0000       3.847962       104.7084 
 1686   0.0000       3.857238       104.9608 
 1687   0.0000       3.861345       105.0726 
 1688   0.0000       3.864522       105.1590 
 1689   0.0000       3.866904       105.2238 
 1690   0.0000       3.870922       105.3331 
 1691   0.0000       3.875141       105.4479 
 1692   0.0000       3.881785       105.6287 
 1693   0.0000       3.881985       105.6342 
 1694   0.0000       3.887433       105.7824 
 1695   0.0000       3.893963       105.9601 
 1696   0.0000       3.898220       106.0760 
 1697   0.0000       3.900363       106.1343 
 1698   0.0000       3.907964       106.3411 
 1699   0.0000       3.912346       106.4603 
 1700   0.0000       3.919549       106.6563 
 1701   0.0000       3.922816       106.7453 
 1702   0.0000       3.926462       106.8445 
 1703   0.0000       3.927775       106.8802 
 1704   0.0000       3.931315       106.9765 
 1705   0.0000       3.936012       107.1043 
 1706   0.0000       3.941562       107.2554 
 1707   0.0000       3.942847       107.2903 
 1708   0.0000       3.945256       107.3559 
 1709   0.0000       3.946986       107.4029 
 1710   0.0000       3.952161       107.5438 
 1711   0.0000       3.955549       107.6360 
 1712   0.0000       3.959569       107.7454 
 1713   0.0000       3.961841       107.8072 
 1714   0.0000       3.964137       107.8697 
 1715   0.0000       3.965690       107.9119 
 1716   0.0000       3.968985       108.0016 
 1717   0.0000       3.972997       108.1107 
 1718   0.0000       3.976484       108.2056 
 1719   0.0000       3.978334       108.2560 
 1720   0.0000       3.981454       108.3409 
 1721   0.0000       3.987204       108.4973 
 1722   0.0000       3.992558       108.6430 
 1723   0.0000       3.996806       108.7586 
 1724   0.0000       4.000937       108.8710 
 1725   0.0000       4.005506       108.9954 
 1726   0.0000       4.010784       109.1390 
 1727   0.0000       4.011998       109.1720 
 1728   0.0000       4.016969       109.3073 
 1729   0.0000       4.020394       109.4005 
 1730   0.0000       4.023781       109.4926 
 1731   0.0000       4.028685       109.6261 
 1732   0.0000       4.034581       109.7865 
 1733   0.0000       4.035487       109.8112 
 1734   0.0000       4.036860       109.8486 
 1735   0.0000       4.039120       109.9100 
 1736   0.0000       4.040753       109.9545 
 1737   0.0000       4.042136       109.9921 
 1738   0.0000       4.046940       110.1228 
 1739   0.0000       4.055564       110.3575 
 1740   0.0000       4.059094       110.4536 
 1741   0.0000       4.065798       110.6360 
 1742   0.0000       4.067743       110.6889 
 1743   0.0000       4.072090       110.8072 
 1744   0.0000       4.076446       110.9257 
 1745   0.0000       4.083153       111.1082 
 1746   0.0000       4.088792       111.2617 
 1747   0.0000       4.095222       111.4367 
 1748   0.0000       4.097698       111.5040 
 1749   0.0000       4.102501       111.6347 
 1750   0.0000       4.106693       111.7488 
 1751   0.0000       4.109910       111.8363 
 1752   0.0000       4.114240       111.9542 
 1753   0.0000       4.115720       111.9944 
 1754   0.0000       4.123107       112.1955 
 1755   0.0000       4.126174       112.2789 
 1756   0.0000       4.126276       112.2817 
 1757   0.0000       4.128143       112.3325 
 1758   0.0000       4.130687       112.4017 
 1759   0.0000       4.137046       112.5748 
 1760   0.0000       4.142534       112.7241 
 1761   0.0000       4.144668       112.7821 
 1762   0.0000       4.154024       113.0367 
 1763   0.0000       4.157036       113.1187 
 1764   0.0000       4.159637       113.1895 
 1765   0.0000       4.162391       113.2644 
 1766   0.0000       4.168301       113.4252 
 1767   0.0000       4.170690       113.4903 
 1768   0.0000       4.178606       113.7057 
 1769   0.0000       4.184259       113.8595 
 1770   0.0000       4.189546       114.0034 
 1771   0.0000       4.193664       114.1154 
 1772   0.0000       4.195567       114.1672 
 1773   0.0000       4.197122       114.2095 
 1774   0.0000       4.203543       114.3842 
 1775   0.0000       4.208244       114.5121 
 1776   0.0000       4.217556       114.7655 
 1777   0.0000       4.220366       114.8420 
 1778   0.0000       4.224021       114.9415 
 1779   0.0000       4.227924       115.0476 
 1780   0.0000       4.231871       115.1551 
 1781   0.0000       4.237074       115.2966 
 1782   0.0000       4.238106       115.3247 
 1783   0.0000       4.244721       115.5047 
 1784   0.0000       4.249647       115.6388 
 1785   0.0000       4.253515       115.7440 
 1786   0.0000       4.260081       115.9227 
 1787   0.0000       4.267859       116.1343 
 1788   0.0000       4.276281       116.3635 
 1789   0.0000       4.281597       116.5082 
 1790   0.0000       4.282842       116.5420 
 1791   0.0000       4.289199       116.7150 
 1792   0.0000       4.291266       116.7713 
 1793   0.0000       4.299512       116.9957 
 1794   0.0000       4.308612       117.2433 
 1795   0.0000       4.320818       117.5754 
 1796   0.0000       4.326570       117.7320 
 1797   0.0000       4.334065       117.9359 
 1798   0.0000       4.341550       118.1396 
 1799   0.0000       4.343140       118.1829 
 1800   0.0000       4.345194       118.2387 
 1801   0.0000       4.350507       118.3833 
 1802   0.0000       4.357176       118.5648 
 1803   0.0000       4.361974       118.6953 
 1804   0.0000       4.366679       118.8234 
 1805   0.0000       4.373778       119.0166 
 1806   0.0000       4.379962       119.1848 
 1807   0.0000       4.385423       119.3334 
 1808   0.0000       4.387069       119.3782 
 1809   0.0000       4.396081       119.6234 
 1810   0.0000       4.400139       119.7339 
 1811   0.0000       4.403942       119.8374 
 1812   0.0000       4.405834       119.8888 
 1813   0.0000       4.410600       120.0185 
 1814   0.0000       4.419486       120.2603 
 1815   0.0000       4.429050       120.5206 
 1816   0.0000       4.438917       120.7891 
 1817   0.0000       4.442959       120.8991 
 1818   0.0000       4.454380       121.2099 
 1819   0.0000       4.460387       121.3733 
 1820   0.0000       4.466950       121.5519 
 1821   0.0000       4.469478       121.6207 
 1822   0.0000       4.478891       121.8768 
 1823   0.0000       4.491077       122.2084 
 1824   0.0000       4.500323       122.4600 
 1825   0.0000       4.509178       122.7010 
 1826   0.0000       4.512331       122.7868 
 1827   0.0000       4.517252       122.9207 
 1828   0.0000       4.522965       123.0761 
 1829   0.0000       4.530434       123.2794 
 1830   0.0000       4.532986       123.3488 
 1831   0.0000       4.539413       123.5237 
 1832   0.0000       4.543724       123.6410 
 1833   0.0000       4.547238       123.7366 
 1834   0.0000       4.557535       124.0168 
 1835   0.0000       4.562598       124.1546 
 1836   0.0000       4.565837       124.2427 
 1837   0.0000       4.574625       124.4819 
 1838   0.0000       4.576182       124.5243 
 1839   0.0000       4.581244       124.6620 
 1840   0.0000       4.582666       124.7007 
 1841   0.0000       4.592378       124.9650 
 1842   0.0000       4.599768       125.1661 
 1843   0.0000       4.602638       125.2442 
 1844   0.0000       4.609135       125.4209 
 1845   0.0000       4.613833       125.5488 
 1846   0.0000       4.617781       125.6562 
 1847   0.0000       4.624883       125.8495 
 1848   0.0000       4.627683       125.9257 
 1849   0.0000       4.636671       126.1702 
 1850   0.0000       4.642825       126.3377 
 1851   0.0000       4.645445       126.4090 
 1852   0.0000       4.656297       126.7043 
 1853   0.0000       4.661662       126.8503 
 1854   0.0000       4.663720       126.9063 
 1855   0.0000       4.670005       127.0773 
 1856   0.0000       4.680316       127.3579 
 1857   0.0000       4.683319       127.4396 
 1858   0.0000       4.695588       127.7734 
 1859   0.0000       4.699711       127.8856 
 1860   0.0000       4.702375       127.9581 
 1861   0.0000       4.710885       128.1897 
 1862   0.0000       4.714947       128.3002 
 1863   0.0000       4.721184       128.4699 
 1864   0.0000       4.735164       128.8504 
 1865   0.0000       4.745153       129.1222 
 1866   0.0000       4.753188       129.3408 
 1867   0.0000       4.757501       129.4582 
 1868   0.0000       4.764919       129.6600 
 1869   0.0000       4.771569       129.8410 
 1870   0.0000       4.781231       130.1039 
 1871   0.0000       4.783485       130.1653 
 1872   0.0000       4.791270       130.3771 
 1873   0.0000       4.799612       130.6041 
 1874   0.0000       4.803973       130.7228 
 1875   0.0000       4.807822       130.8275 
 1876   0.0000       4.814125       130.9990 
 1877   0.0000       4.820952       131.1848 
 1878   0.0000       4.822619       131.2301 
 1879   0.0000       4.822889       131.2375 
 1880   0.0000       4.830320       131.4397 
 1881   0.0000       4.836186       131.5993 
 1882   0.0000       4.840119       131.7063 
 1883   0.0000       4.844009       131.8122 
 1884   0.0000       4.855931       132.1366 
 1885   0.0000       4.859566       132.2355 
 1886   0.0000       4.867105       132.4407 
 1887   0.0000       4.871359       132.5564 
 1888   0.0000       4.880469       132.8043 
 1889   0.0000       4.892011       133.1184 
 1890   0.0000       4.896026       133.2276 
 1891   0.0000       4.906460       133.5116 
 1892   0.0000       4.906699       133.5181 
 1893   0.0000       4.911829       133.6577 
 1894   0.0000       4.921312       133.9157 
 1895   0.0000       4.924966       134.0151 
 1896   0.0000       4.926990       134.0702 
 1897   0.0000       4.932486       134.2198 
 1898   0.0000       4.938135       134.3735 
 1899   0.0000       4.945514       134.5743 
 1900   0.0000       4.953944       134.8037 
 1901   0.0000       4.967425       135.1705 
 1902   0.0000       4.969571       135.2289 
 1903   0.0000       4.975500       135.3902 
 1904   0.0000       4.979735       135.5055 
 1905   0.0000       4.986498       135.6895 
 1906   0.0000       4.988728       135.7502 
 1907   0.0000       4.995439       135.9328 
 1908   0.0000       5.000588       136.0729 
 1909   0.0000       5.002119       136.1146 
 1910   0.0000       5.005558       136.2082 
 1911   0.0000       5.010475       136.3420 
 1912   0.0000       5.016782       136.5136 
 1913   0.0000       5.022481       136.6687 
 1914   0.0000       5.027254       136.7985 
 1915   0.0000       5.033279       136.9625 
 1916   0.0000       5.040112       137.1484 
 1917   0.0000       5.042776       137.2209 
 1918   0.0000       5.048804       137.3849 
 1919   0.0000       5.057439       137.6199 
 1920   0.0000       5.062080       137.7462 
 1921   0.0000       5.065791       137.8472 
 1922   0.0000       5.070874       137.9855 
 1923   0.0000       5.083616       138.3322 
 1924   0.0000       5.088044       138.4527 
 1925   0.0000       5.091919       138.5582 
 1926   0.0000       5.094663       138.6328 
 1927   0.0000       5.098428       138.7353 
 1928   0.0000       5.104301       138.8951 
 1929   0.0000       5.107668       138.9867 
 1930   0.0000       5.112617       139.1214 
 1931   0.0000       5.116696       139.2324 
 1932   0.0000       5.117772       139.2616 
 1933   0.0000       5.135362       139.7403 
 1934   0.0000       5.139824       139.8617 
 1935   0.0000       5.142667       139.9391 
 1936   0.0000       5.147847       140.0800 
 1937   0.0000       5.151251       140.1727 
 1938   0.0000       5.155970       140.3011 
 1939   0.0000       5.162550       140.4801 
 1940   0.0000       5.167472       140.6141 
 1941   0.0000       5.169273       140.6631 
 1942   0.0000       5.175508       140.8327 
 1943   0.0000       5.175784       140.8403 
 1944   0.0000       5.180908       140.9797 
 1945   0.0000       5.183502       141.0502 
 1946   0.0000       5.187810       141.1675 
 1947   0.0000       5.193113       141.3118 
 1948   0.0000       5.197041       141.4187 
 1949   0.0000       5.206062       141.6642 
 1950   0.0000       5.211700       141.8176 
 1951   0.0000       5.215029       141.9082 
 1952   0.0000       5.219223       142.0223 
 1953   0.0000       5.224707       142.1715 
 1954   0.0000       5.227537       142.2485 
 1955   0.0000       5.228078       142.2632 
 1956   0.0000       5.234630       142.4415 
 1957   0.0000       5.237233       142.5124 
 1958   0.0000       5.241366       142.6248 
 1959   0.0000       5.246305       142.7592 
 1960   0.0000       5.249207       142.8382 
 1961   0.0000       5.255609       143.0124 
 1962   0.0000       5.258186       143.0825 
 1963   0.0000       5.260489       143.1452 
 1964   0.0000       5.262170       143.1909 
 1965   0.0000       5.262672       143.2046 
 1966   0.0000       5.269044       143.3780 
 1967   0.0000       5.278046       143.6229 
 1968   0.0000       5.281541       143.7180 
 1969   0.0000       5.284248       143.7917 
 1970   0.0000       5.285643       143.8297 
 1971   0.0000       5.291665       143.9935 
 1972   0.0000       5.297970       144.1651 
 1973   0.0000       5.298923       144.1910 
 1974   0.0000       5.311548       144.5346 
 1975   0.0000       5.312757       144.5675 
 1976   0.0000       5.315885       144.6526 
 1977   0.0000       5.320874       144.7883 
 1978   0.0000       5.324724       144.8931 
 1979   0.0000       5.325138       144.9044 
 1980   0.0000       5.328543       144.9970 
 1981   0.0000       5.333354       145.1279 
 1982   0.0000       5.336481       145.2130 
 1983   0.0000       5.339592       145.2977 
 1984   0.0000       5.346100       145.4748 
 1985   0.0000       5.350633       145.5981 
 1986   0.0000       5.353839       145.6854 
 1987   0.0000       5.355482       145.7301 
 1988   0.0000       5.361595       145.8964 
 1989   0.0000       5.365989       146.0160 
 1990   0.0000       5.369655       146.1157 
 1991   0.0000       5.371339       146.1616 
 1992   0.0000       5.375699       146.2802 
 1993   0.0000       5.382870       146.4753 
 1994   0.0000       5.387837       146.6105 
 1995   0.0000       5.391099       146.6993 
 1996   0.0000       5.391685       146.7152 
 1997   0.0000       5.397138       146.8636 
 1998   0.0000       5.402139       146.9997 
 1999   0.0000       5.405224       147.0836 
 2000   0.0000       5.408669       147.1774 
 2001   0.0000       5.416557       147.3920 
 2002   0.0000       5.417902       147.4286 
 2003   0.0000       5.423818       147.5896 
 2004   0.0000       5.426168       147.6535 
 2005   0.0000       5.429447       147.7428 
 2006   0.0000       5.433778       147.8606 
 2007   0.0000       5.436353       147.9307 
 2008   0.0000       5.444086       148.1411 
 2009   0.0000       5.444405       148.1498 
 2010   0.0000       5.449541       148.2895 
 2011   0.0000       5.452972       148.3829 
 2012   0.0000       5.461003       148.6015 
 2013   0.0000       5.466604       148.7539 
 2014   0.0000       5.468594       148.8080 
 2015   0.0000       5.473609       148.9445 
 2016   0.0000       5.474099       148.9578 
 2017   0.0000       5.485143       149.2583 
 2018   0.0000       5.487795       149.3305 
 2019   0.0000       5.492173       149.4496 
 2020   0.0000       5.492878       149.4688 
 2021   0.0000       5.498236       149.6146 
 2022   0.0000       5.499531       149.6498 
 2023   0.0000       5.508048       149.8816 
 2024   0.0000       5.511545       149.9768 
 2025   0.0000       5.515942       150.0964 
 2026   0.0000       5.518219       150.1584 
 2027   0.0000       5.521296       150.2421 
 2028   0.0000       5.525148       150.3469 
 2029   0.0000       5.527916       150.4223 
 2030   0.0000       5.531461       150.5187 
 2031   0.0000       5.534570       150.6033 
 2032   0.0000       5.540596       150.7673 
 2033   0.0000       5.542394       150.8162 
 2034   0.0000       5.547773       150.9626 
 2035   0.0000       5.550004       151.0233 
 2036   0.0000       5.553346       151.1142 
 2037   0.0000       5.556772       151.2074 
 2038   0.0000       5.559880       151.2920 
 2039   0.0000       5.564100       151.4069 
 2040   0.0000       5.565176       151.4361 
 2041   0.0000       5.567948       151.5116 
 2042   0.0000       5.573059       151.6506 
 2043   0.0000       5.574917       151.7012 
 2044   0.0000       5.579376       151.8225 
 2045   0.0000       5.584942       151.9740 
 2046   0.0000       5.587013       152.0303 
 2047   0.0000       5.589810       152.1065 
 2048   0.0000       5.591847       152.1619 
 2049   0.0000       5.598869       152.3530 
 2050   0.0000       5.601546       152.4258 
 2051   0.0000       5.604217       152.4985 
 2052   0.0000       5.607748       152.5946 
 2053   0.0000       5.612687       152.7290 
 2054   0.0000       5.613955       152.7635 
 2055   0.0000       5.616027       152.8199 
 2056   0.0000       5.617371       152.8564 
 2057   0.0000       5.622048       152.9837 
 2058   0.0000       5.623262       153.0167 
 2059   0.0000       5.627914       153.1433 
 2060   0.0000       5.629636       153.1902 
 2061   0.0000       5.633011       153.2820 
 2062   0.0000       5.637050       153.3919 
 2063   0.0000       5.640060       153.4738 
 2064   0.0000       5.644235       153.5874 
 2065   0.0000       5.649336       153.7262 
 2066   0.0000       5.650846       153.7673 
 2067   0.0000       5.651511       153.7854 
 2068   0.0000       5.657990       153.9617 
 2069   0.0000       5.662343       154.0802 
 2070   0.0000       5.666843       154.2026 
 2071   0.0000       5.667928       154.2322 
 2072   0.0000       5.674091       154.3999 
 2073   0.0000       5.677957       154.5051 
 2074   0.0000       5.680733       154.5806 
 2075   0.0000       5.683747       154.6626 
 2076   0.0000       5.687428       154.7628 
 2077   0.0000       5.687986       154.7780 
 2078   0.0000       5.696145       155.0000 
 2079   0.0000       5.696929       155.0213 
 2080   0.0000       5.701140       155.1359 
 2081   0.0000       5.702366       155.1693 
 2082   0.0000       5.706093       155.2707 
 2083   0.0000       5.708230       155.3288 
 2084   0.0000       5.712462       155.4440 
 2085   0.0000       5.714785       155.5072 
 2086   0.0000       5.718424       155.6062 
 2087   0.0000       5.721335       155.6854 
 2088   0.0000       5.726152       155.8165 
 2089   0.0000       5.729414       155.9053 
 2090   0.0000       5.730117       155.9244 
 2091   0.0000       5.733692       156.0217 
 2092   0.0000       5.738379       156.1492 
 2093   0.0000       5.745434       156.3412 
 2094   0.0000       5.752718       156.5394 
 2095   0.0000       5.755970       156.6279 
 2096   0.0000       5.757801       156.6777 
 2097   0.0000       5.761879       156.7887 
 2098   0.0000       5.765483       156.8868 
 2099   0.0000       5.769288       156.9903 
 2100   0.0000       5.773385       157.1018 
 2101   0.0000       5.781408       157.3201 
 2102   0.0000       5.790107       157.5568 
 2103   0.0000       5.793199       157.6410 
 2104   0.0000       5.798570       157.7871 
 2105   0.0000       5.804055       157.9364 
 2106   0.0000       5.805297       157.9702 
 2107   0.0000       5.812282       158.1602 
 2108   0.0000       5.813878       158.2037 
 2109   0.0000       5.818580       158.3316 
 2110   0.0000       5.821809       158.4195 
 2111   0.0000       5.824971       158.5055 
 2112   0.0000       5.827831       158.5833 
 2113   0.0000       5.829974       158.6417 
 2114   0.0000       5.834725       158.7709 
 2115   0.0000       5.838328       158.8690 
 2116   0.0000       5.840647       158.9321 
 2117   0.0000       5.844808       159.0453 
 2118   0.0000       5.848934       159.1576 
 2119   0.0000       5.850069       159.1885 
 2120   0.0000       5.855499       159.3362 
 2121   0.0000       5.860240       159.4652 
 2122   0.0000       5.862112       159.5162 
 2123   0.0000       5.866480       159.6350 
 2124   0.0000       5.870903       159.7554 
 2125   0.0000       5.874560       159.8549 
 2126   0.0000       5.876878       159.9180 
 2127   0.0000       5.879655       159.9935 
 2128   0.0000       5.883588       160.1006 
 2129   0.0000       5.886991       160.1932 
 2130   0.0000       5.891660       160.3202 
 2131   0.0000       5.892824       160.3519 
 2132   0.0000       5.898993       160.5198 
 2133   0.0000       5.901917       160.5993 
 2134   0.0000       5.904753       160.6765 
 2135   0.0000       5.908420       160.7763 
 2136   0.0000       5.911269       160.8538 
 2137   0.0000       5.916963       161.0088 
 2138   0.0000       5.918117       161.0402 
 2139   0.0000       5.922865       161.1693 
 2140   0.0000       5.926490       161.2680 
 2141   0.0000       5.928192       161.3143 
 2142   0.0000       5.928993       161.3361 
 2143   0.0000       5.933173       161.4498 
 2144   0.0000       5.934048       161.4737 
 2145   0.0000       5.935241       161.5061 
 2146   0.0000       5.936029       161.5276 
 2147   0.0000       5.942437       161.7019 
 2148   0.0000       5.943714       161.7367 
 2149   0.0000       5.946312       161.8074 
 2150   0.0000       5.949334       161.8896 
 2151   0.0000       5.950928       161.9330 
 2152   0.0000       5.954706       162.0358 
 2153   0.0000       5.956596       162.0872 
 2154   0.0000       5.958358       162.1352 
 2155   0.0000       5.959494       162.1661 
 2156   0.0000       5.964071       162.2906 
 2157   0.0000       5.964932       162.3141 
 2158   0.0000       5.968479       162.4106 
 2159   0.0000       5.970218       162.4579 
 2160   0.0000       5.972506       162.5202 
 2161   0.0000       5.974191       162.5660 
 2162   0.0000       5.977854       162.6657 
 2163   0.0000       5.979950       162.7227 
 2164   0.0000       5.982528       162.7929 
 2165   0.0000       5.983688       162.8244 
 2166   0.0000       5.985943       162.8858 
 2167   0.0000       5.991604       163.0398 
 2168   0.0000       5.992567       163.0660 
 2169   0.0000       5.993707       163.0971 
 2170   0.0000       5.998217       163.2198 
 2171   0.0000       6.002016       163.3232 
 2172   0.0000       6.005032       163.4052 
 2173   0.0000       6.008829       163.5085 
 2174   0.0000       6.009979       163.5398 
 2175   0.0000       6.010452       163.5527 
 2176   0.0000       6.013643       163.6395 
 2177   0.0000       6.014568       163.6647 
 2178   0.0000       6.017177       163.7357 
 2179   0.0000       6.019739       163.8054 
 2180   0.0000       6.023526       163.9085 
 2181   0.0000       6.024993       163.9484 
 2182   0.0000       6.026226       163.9819 
 2183   0.0000       6.028920       164.0553 
 2184   0.0000       6.033022       164.1669 
 2185   0.0000       6.037400       164.2860 
 2186   0.0000       6.039550       164.3445 
 2187   0.0000       6.041325       164.3928 
 2188   0.0000       6.044181       164.4705 
 2189   0.0000       6.045257       164.4998 
 2190   0.0000       6.046406       164.5311 
 2191   0.0000       6.049447       164.6138 
 2192   0.0000       6.050136       164.6326 
 2193   0.0000       6.053344       164.7199 
 2194   0.0000       6.055820       164.7872 
 2195   0.0000       6.061842       164.9511 
 2196   0.0000       6.063008       164.9828 
 2197   0.0000       6.064747       165.0301 
 2198   0.0000       6.068731       165.1386 
 2199   0.0000       6.071863       165.2238 
 2200   0.0000       6.072675       165.2459 
 2201   0.0000       6.076776       165.3575 
 2202   0.0000       6.078952       165.4167 
 2203   0.0000       6.079746       165.4383 
 2204   0.0000       6.084858       165.5774 
 2205   0.0000       6.088644       165.6804 
 2206   0.0000       6.088944       165.6886 
 2207   0.0000       6.092579       165.7875 
 2208   0.0000       6.094515       165.8402 
 2209   0.0000       6.097048       165.9091 
 2210   0.0000       6.097605       165.9243 
 2211   0.0000       6.099413       165.9735 
 2212   0.0000       6.100620       166.0063 
 2213   0.0000       6.103940       166.0967 
 2214   0.0000       6.105571       166.1410 
 2215   0.0000       6.107592       166.1960 
 2216   0.0000       6.109739       166.2544 
 2217   0.0000       6.110859       166.2849 
 2218   0.0000       6.113491       166.3566 
 2219   0.0000       6.116965       166.4511 
 2220   0.0000       6.120668       166.5518 
 2221   0.0000       6.122999       166.6153 
 2222   0.0000       6.124836       166.6653 
 2223   0.0000       6.126902       166.7215 
 2224   0.0000       6.131036       166.8340 
 2225   0.0000       6.135053       166.9433 
 2226   0.0000       6.138126       167.0269 
 2227   0.0000       6.139747       167.0710 
 2228   0.0000       6.142049       167.1336 
 2229   0.0000       6.145058       167.2155 
 2230   0.0000       6.146120       167.2444 
 2231   0.0000       6.147567       167.2838 
 2232   0.0000       6.152937       167.4299 
 2233   0.0000       6.156095       167.5159 
 2234   0.0000       6.158061       167.5694 
 2235   0.0000       6.158240       167.5742 
 2236   0.0000       6.160240       167.6287 
 2237   0.0000       6.162796       167.6982 
 2238   0.0000       6.164219       167.7369 
 2239   0.0000       6.167117       167.8158 
 2240   0.0000       6.170590       167.9103 
 2241   0.0000       6.171550       167.9364 
 2242   0.0000       6.174032       168.0040 
 2243   0.0000       6.176522       168.0717 
 2244   0.0000       6.178588       168.1279 
 2245   0.0000       6.181487       168.2068 
 2246   0.0000       6.184078       168.2773 
 2247   0.0000       6.186080       168.3318 
 2248   0.0000       6.188265       168.3912 
 2249   0.0000       6.193885       168.5442 
 2250   0.0000       6.195633       168.5918 
 2251   0.0000       6.197737       168.6490 
 2252   0.0000       6.198660       168.6741 
 2253   0.0000       6.199794       168.7050 
 2254   0.0000       6.203249       168.7990 
 2255   0.0000       6.204057       168.8210 
 2256   0.0000       6.208347       168.9377 
 2257   0.0000       6.211356       169.0196 
 2258   0.0000       6.215101       169.1215 
 2259   0.0000       6.216876       169.1698 
 2260   0.0000       6.217656       169.1910 
 2261   0.0000       6.221114       169.2851 
 2262   0.0000       6.224050       169.3650 
 2263   0.0000       6.225533       169.4054 
 2264   0.0000       6.227435       169.4571 
 2265   0.0000       6.229577       169.5154 
 2266   0.0000       6.232305       169.5896 
 2267   0.0000       6.235926       169.6882 
 2268   0.0000       6.237357       169.7271 
 2269   0.0000       6.239354       169.7815 
 2270   0.0000       6.241486       169.8395 
 2271   0.0000       6.244930       169.9332 
 2272   0.0000       6.246642       169.9798 
 2273   0.0000       6.248474       170.0296 
 2274   0.0000       6.249838       170.0667 
 2275   0.0000       6.250930       170.0965 
 2276   0.0000       6.252747       170.1459 
 2277   0.0000       6.253605       170.1692 
 2278   0.0000       6.258073       170.2908 
 2279   0.0000       6.260578       170.3590 
 2280   0.0000       6.263955       170.4509 
 2281   0.0000       6.265676       170.4977 
 2282   0.0000       6.266252       170.5134 
 2283   0.0000       6.269389       170.5987 
 2284   0.0000       6.273345       170.7064 
 2285   0.0000       6.274812       170.7463 
 2286   0.0000       6.276670       170.7969 
 2287   0.0000       6.277564       170.8212 
 2288   0.0000       6.279832       170.8829 
 2289   0.0000       6.282471       170.9547 
 2290   0.0000       6.284320       171.0050 
 2291   0.0000       6.286655       171.0686 
 2292   0.0000       6.287718       171.0975 
 2293   0.0000       6.289339       171.1416 
 2294   0.0000       6.290092       171.1621 
 2295   0.0000       6.292403       171.2250 
 2296   0.0000       6.294924       171.2936 
 2297   0.0000       6.296738       171.3430 
 2298   0.0000       6.300016       171.4321 
 2299   0.0000       6.301058       171.4605 
 2300   0.0000       6.303907       171.5380 
 2301   0.0000       6.308385       171.6599 
 2302   0.0000       6.309155       171.6808 
 2303   0.0000       6.311866       171.7546 
 2304   0.0000       6.313370       171.7955 
 2305   0.0000       6.314990       171.8396 
 2306   0.0000       6.317620       171.9112 
 2307   0.0000       6.321399       172.0140 
 2308   0.0000       6.322395       172.0411 
 2309   0.0000       6.328087       172.1960 
 2310   0.0000       6.329118       172.2241 
 2311   0.0000       6.333352       172.3393 
 2312   0.0000       6.334877       172.3808 
 2313   0.0000       6.336823       172.4337 
 2314   0.0000       6.338856       172.4890 
 2315   0.0000       6.341265       172.5546 
 2316   0.0000       6.344125       172.6324 
 2317   0.0000       6.348206       172.7435 
 2318   0.0000       6.349963       172.7913 
 2319   0.0000       6.350630       172.8094 
 2320   0.0000       6.353393       172.8846 
 2321   0.0000       6.354014       172.9015 
 2322   0.0000       6.356850       172.9787 
 2323   0.0000       6.360057       173.0659 
 2324   0.0000       6.362125       173.1222 
 2325   0.0000       6.365651       173.2182 
 2326   0.0000       6.366724       173.2474 
 2327   0.0000       6.369858       173.3327 
 2328   0.0000       6.374685       173.4640 
 2329   0.0000       6.374741       173.4655 
 2330   0.0000       6.375894       173.4969 
 2331   0.0000       6.378409       173.5653 
 2332   0.0000       6.381587       173.6518 
 2333   0.0000       6.382457       173.6755 
 2334   0.0000       6.386527       173.7862 
 2335   0.0000       6.387483       173.8122 
 2336   0.0000       6.389697       173.8725 
 2337   0.0000       6.392585       173.9511 
 2338   0.0000       6.393004       173.9625 
 2339   0.0000       6.394745       174.0099 
 2340   0.0000       6.398139       174.1022 
 2341   0.0000       6.402506       174.2210 
 2342   0.0000       6.403226       174.2406 
 2343   0.0000       6.405503       174.3026 
 2344   0.0000       6.406331       174.3251 
 2345   0.0000       6.410033       174.4259 
 2346   0.0000       6.411783       174.4735 
 2347   0.0000       6.415246       174.5677 
 2348   0.0000       6.416408       174.5993 
 2349   0.0000       6.418659       174.6606 
 2350   0.0000       6.419692       174.6887 
 2351   0.0000       6.421089       174.7267 
 2352   0.0000       6.427002       174.8876 
 2353   0.0000       6.428979       174.9414 
 2354   0.0000       6.430935       174.9946 
 2355   0.0000       6.432300       175.0318 
 2356   0.0000       6.435671       175.1235 
 2357   0.0000       6.439773       175.2351 
 2358   0.0000       6.441496       175.2820 
 2359   0.0000       6.443867       175.3465 
 2360   0.0000       6.444562       175.3655 
 2361   0.0000       6.447080       175.4340 
 2362   0.0000       6.448088       175.4614 
 2363   0.0000       6.450902       175.5380 
 2364   0.0000       6.453875       175.6189 
 2365   0.0000       6.456241       175.6832 
 2366   0.0000       6.456954       175.7027 
 2367   0.0000       6.460054       175.7870 
 2368   0.0000       6.462030       175.8408 
 2369   0.0000       6.464093       175.8969 
 2370   0.0000       6.465219       175.9276 
 2371   0.0000       6.468139       176.0070 
 2372   0.0000       6.470643       176.0751 
 2373   0.0000       6.476234       176.2273 
 2374   0.0000       6.477055       176.2496 
 2375   0.0000       6.479271       176.3099 
 2376   0.0000       6.483183       176.4164 
 2377   0.0000       6.486631       176.5102 
 2378   0.0000       6.490382       176.6123 
 2379   0.0000       6.491347       176.6385 
 2380   0.0000       6.495458       176.7504 
 2381   0.0000       6.497323       176.8011 
 2382   0.0000       6.501984       176.9280 
 2383   0.0000       6.502932       176.9538 
 2384   0.0000       6.506045       177.0385 
 2385   0.0000       6.509155       177.1231 
 2386   0.0000       6.514794       177.2766 
 2387   0.0000       6.515893       177.3065 
 2388   0.0000       6.519610       177.4076 
 2389   0.0000       6.523079       177.5020 
 2390   0.0000       6.523850       177.5230 
 2391   0.0000       6.529321       177.6718 
 2392   0.0000       6.530477       177.7033 
 2393   0.0000       6.532777       177.7659 
 2394   0.0000       6.533683       177.7906 
 2395   0.0000       6.537736       177.9008 
 2396   0.0000       6.540823       177.9848 
 2397   0.0000       6.541871       178.0134 
 2398   0.0000       6.548413       178.1914 
 2399   0.0000       6.550471       178.2474 
 2400   0.0000       6.554152       178.3475 
 2401   0.0000       6.557913       178.4499 
 2402   0.0000       6.559459       178.4920 
 2403   0.0000       6.560143       178.5106 
 2404   0.0000       6.563518       178.6024 
 2405   0.0000       6.565593       178.6589 
 2406   0.0000       6.568893       178.7487 
 2407   0.0000       6.573764       178.8812 
 2408   0.0000       6.576459       178.9546 
 2409   0.0000       6.579772       179.0447 
 2410   0.0000       6.581362       179.0880 
 2411   0.0000       6.584561       179.1750 
 2412   0.0000       6.586012       179.2145 
 2413   0.0000       6.588684       179.2872 
 2414   0.0000       6.593074       179.4067 
 2415   0.0000       6.599824       179.5903 
 2416   0.0000       6.600957       179.6212 
 2417   0.0000       6.604372       179.7141 
 2418   0.0000       6.605569       179.7467 
 2419   0.0000       6.609173       179.8447 
 2420   0.0000       6.612371       179.9318 
 2421   0.0000       6.615204       180.0089 
 2422   0.0000       6.620056       180.1409 
 2423   0.0000       6.625327       180.2843 
 2424   0.0000       6.628172       180.3617 
 2425   0.0000       6.631663       180.4567 
 2426   0.0000       6.635021       180.5481 
 2427   0.0000       6.637101       180.6047 
 2428   0.0000       6.642541       180.7527 
 2429   0.0000       6.643531       180.7797 
 2430   0.0000       6.645809       180.8416 
 2431   0.0000       6.647035       180.8750 
 2432   0.0000       6.649249       180.9353 
 2433   0.0000       6.652521       181.0243 
 2434   0.0000       6.653359       181.0471 
 2435   0.0000       6.654793       181.0861 
 2436   0.0000       6.657308       181.1546 
 2437   0.0000       6.662734       181.3022 
 2438   0.0000       6.666552       181.4061 
 2439   0.0000       6.669450       181.4850 
 2440   0.0000       6.671111       181.5302 
 2441   0.0000       6.675131       181.6395 
 2442   0.0000       6.679064       181.7466 
 2443   0.0000       6.682462       181.8390 
 2444   0.0000       6.684858       181.9042 
 2445   0.0000       6.686094       181.9379 
 2446   0.0000       6.688736       182.0098 
 2447   0.0000       6.690272       182.0516 
 2448   0.0000       6.692708       182.1178 
 2449   0.0000       6.692982       182.1253 
 2450   0.0000       6.696395       182.2182 
 2451   0.0000       6.698680       182.2803 
 2452   0.0000       6.700197       182.3216 
 2453   0.0000       6.705418       182.4637 
 2454   0.0000       6.707601       182.5231 
 2455   0.0000       6.708732       182.5539 
 2456   0.0000       6.710180       182.5933 
 2457   0.0000       6.714019       182.6977 
 2458   0.0000       6.716879       182.7756 
 2459   0.0000       6.718344       182.8154 
 2460   0.0000       6.721740       182.9079 
 2461   0.0000       6.722447       182.9271 
 2462   0.0000       6.728709       183.0975 
 2463   0.0000       6.730176       183.1374 
 2464   0.0000       6.732615       183.2038 
 2465   0.0000       6.734295       183.2495 
 2466   0.0000       6.737089       183.3255 
 2467   0.0000       6.740192       183.4099 
 2468   0.0000       6.743999       183.5135 
 2469   0.0000       6.746158       183.5723 
 2470   0.0000       6.750727       183.6966 
 2471   0.0000       6.752682       183.7498 
 2472   0.0000       6.756512       183.8540 
 2473   0.0000       6.759372       183.9319 
 2474   0.0000       6.760637       183.9663 
 2475   0.0000       6.761714       183.9956 
 2476   0.0000       6.769069       184.1957 
 2477   0.0000       6.770308       184.2294 
 2478   0.0000       6.774159       184.3342 
 2479   0.0000       6.775292       184.3651 
 2480   0.0000       6.776185       184.3894 
 2481   0.0000       6.780009       184.4934 
 2482   0.0000       6.781422       184.5319 
 2483   0.0000       6.782894       184.5719 
 2484   0.0000       6.786329       184.6654 
 2485   0.0000       6.789356       184.7478 
 2486   0.0000       6.792441       184.8317 
 2487   0.0000       6.793961       184.8731 
 2488   0.0000       6.795467       184.9141 
 2489   0.0000       6.797791       184.9773 
 2490   0.0000       6.800360       185.0472 
 2491   0.0000       6.802733       185.1118 
 2492   0.0000       6.805062       185.1751 
 2493   0.0000       6.809991       185.3093 
 2494   0.0000       6.812821       185.3863 
 2495   0.0000       6.816128       185.4763 
 2496   0.0000       6.819569       185.5699 
 2497   0.0000       6.822379       185.6464 
 2498   0.0000       6.825142       185.7216 
 2499   0.0000       6.830482       185.8669 
 2500   0.0000       6.832055       185.9097 
 2501   0.0000       6.834250       185.9694 
 2502   0.0000       6.835167       185.9944 
 2503   0.0000       6.837313       186.0527 
 2504   0.0000       6.841987       186.1799 
 2505   0.0000       6.845469       186.2747 
 2506   0.0000       6.849022       186.3714 
 2507   0.0000       6.849632       186.3880 
 2508   0.0000       6.856907       186.5859 
 2509   0.0000       6.858949       186.6415 
 2510   0.0000       6.862597       186.7408 
 2511   0.0000       6.864276       186.7865 
 2512   0.0000       6.867090       186.8630 
 2513   0.0000       6.868546       186.9026 
 2514   0.0000       6.873103       187.0266 
 2515   0.0000       6.878425       187.1715 
 2516   0.0000       6.879715       187.2066 
 2517   0.0000       6.882820       187.2911 
 2518   0.0000       6.886256       187.3846 
 2519   0.0000       6.893348       187.5775 
 2520   0.0000       6.896321       187.6584 
 2521   0.0000       6.902042       187.8141 
 2522   0.0000       6.904653       187.8852 
 2523   0.0000       6.905126       187.8980 
 2524   0.0000       6.909336       188.0126 
 2525   0.0000       6.909988       188.0303 
 2526   0.0000       6.915832       188.1894 
 2527   0.0000       6.920097       188.3054 
 2528   0.0000       6.924712       188.4310 
 2529   0.0000       6.926403       188.4770 
 2530   0.0000       6.937088       188.7678 
 2531   0.0000       6.942510       188.9153 
 2532   0.0000       6.946529       189.0247 
 2533   0.0000       6.948414       189.0760 
 2534   0.0000       6.957339       189.3188 
 2535   0.0000       6.959111       189.3670 
 2536   0.0000       6.960914       189.4161 
 2537   0.0000       6.965376       189.5375 
 2538   0.0000       6.974073       189.7742 
 2539   0.0000       6.979002       189.9083 
 2540   0.0000       6.983740       190.0372 
 2541   0.0000       6.987142       190.1298 
 2542   0.0000       6.991141       190.2386 
 2543   0.0000       6.994171       190.3211 
 2544   0.0000       6.998691       190.4441 
 2545   0.0000       7.004529       190.6029 
 2546   0.0000       7.006656       190.6608 
 2547   0.0000       7.011097       190.7817 
 2548   0.0000       7.014253       190.8675 
 2549   0.0000       7.018643       190.9870 
 2550   0.0000       7.022051       191.0797 
 2551   0.0000       7.026322       191.1959 
 2552   0.0000       7.028031       191.2425 
 2553   0.0000       7.030494       191.3095 
 2554   0.0000       7.031286       191.3310 
 2555   0.0000       7.033479       191.3907 
 2556   0.0000       7.039588       191.5569 
 2557   0.0000       7.040596       191.5844 
 2558   0.0000       7.043272       191.6572 
 2559   0.0000       7.046481       191.7445 
 2560   0.0000       7.047739       191.7787 
 2561   0.0000       7.052601       191.9110 
 2562   0.0000       7.055721       191.9959 
 2563   0.0000       7.060638       192.1297 
 2564   0.0000       7.062951       192.1927 
 2565   0.0000       7.064813       192.2433 
 2566   0.0000       7.068185       192.3351 
 2567   0.0000       7.073806       192.4880 
 2568   0.0000       7.076647       192.5653 
 2569   0.0000       7.077842       192.5979 
 2570   0.0000       7.080239       192.6631 
 2571   0.0000       7.086345       192.8292 
 2572   0.0000       7.092920       193.0082 
 2573   0.0000       7.096136       193.0957 
 2574   0.0000       7.097810       193.1412 
 2575   0.0000       7.104383       193.3201 
 2576   0.0000       7.105329       193.3458 
 2577   0.0000       7.110154       193.4771 
 2578   0.0000       7.111511       193.5141 
 2579   0.0000       7.116807       193.6582 
 2580   0.0000       7.119292       193.7258 
 2581   0.0000       7.122490       193.8128 
 2582   0.0000       7.126808       193.9303 
 2583   0.0000       7.127308       193.9439 
 2584   0.0000       7.129200       193.9954 
 2585   0.0000       7.132074       194.0736 
 2586   0.0000       7.136377       194.1907 
 2587   0.0000       7.140011       194.2896 
 2588   0.0000       7.147518       194.4938 
 2589   0.0000       7.150761       194.5821 
 2590   0.0000       7.151462       194.6012 
 2591   0.0000       7.155800       194.7192 
 2592   0.0000       7.157486       194.7651 
 2593   0.0000       7.162654       194.9057 
 2594   0.0000       7.163125       194.9186 
 2595   0.0000       7.168342       195.0605 
 2596   0.0000       7.170594       195.1218 
 2597   0.0000       7.173964       195.2135 
 2598   0.0000       7.178289       195.3312 
 2599   0.0000       7.182365       195.4421 
 2600   0.0000       7.186440       195.5530 
 2601   0.0000       7.194469       195.7714 
 2602   0.0000       7.196255       195.8201 
 2603   0.0000       7.196476       195.8261 
 2604   0.0000       7.203219       196.0095 
 2605   0.0000       7.209281       196.1745 
 2606   0.0000       7.210973       196.2205 
 2607   0.0000       7.214559       196.3181 
 2608   0.0000       7.219052       196.4404 
 2609   0.0000       7.222458       196.5331 
 2610   0.0000       7.229963       196.7373 
 2611   0.0000       7.234873       196.8709 
 2612   0.0000       7.235930       196.8997 
 2613   0.0000       7.238782       196.9773 
 2614   0.0000       7.244829       197.1418 
 2615   0.0000       7.246496       197.1872 
 2616   0.0000       7.249042       197.2565 
 2617   0.0000       7.250013       197.2829 
 2618   0.0000       7.256526       197.4601 
 2619   0.0000       7.261653       197.5996 
 2620   0.0000       7.263910       197.6610 
 2621   0.0000       7.269262       197.8067 
 2622   0.0000       7.272153       197.8854 
 2623   0.0000       7.277554       198.0323 
 2624   0.0000       7.279166       198.0762 
 2625   0.0000       7.283684       198.1991 
 2626   0.0000       7.285743       198.2552 
 2627   0.0000       7.295161       198.5114 
 2628   0.0000       7.298242       198.5952 
 2629   0.0000       7.298487       198.6019 
 2630   0.0000       7.308721       198.8804 
 2631   0.0000       7.311117       198.9456 
 2632   0.0000       7.312601       198.9860 
 2633   0.0000       7.321638       199.2319 
 2634   0.0000       7.329408       199.4433 
 2635   0.0000       7.331075       199.4887 
 2636   0.0000       7.333313       199.5496 
 2637   0.0000       7.337669       199.6681 
 2638   0.0000       7.344947       199.8662 
 2639   0.0000       7.348780       199.9705 
 2640   0.0000       7.358388       200.2319 
 2641   0.0000       7.361309       200.3114 
 2642   0.0000       7.365429       200.4235 
 2643   0.0000       7.370996       200.5750 
 2644   0.0000       7.373289       200.6374 
 2645   0.0000       7.377395       200.7491 
 2646   0.0000       7.382127       200.8779 
 2647   0.0000       7.386132       200.9869 
 2648   0.0000       7.387051       201.0119 
 2649   0.0000       7.395262       201.2353 
 2650   0.0000       7.400565       201.3796 
 2651   0.0000       7.405285       201.5080 
 2652   0.0000       7.410836       201.6591 
 2653   0.0000       7.414686       201.7639 
 2654   0.0000       7.424348       202.0268 
 2655   0.0000       7.427668       202.1171 
 2656   0.0000       7.431378       202.2181 
 2657   0.0000       7.436865       202.3674 
 2658   0.0000       7.439481       202.4386 
 2659   0.0000       7.442001       202.5071 
 2660   0.0000       7.447759       202.6638 
 2661   0.0000       7.451248       202.7588 
 2662   0.0000       7.454996       202.8607 
 2663   0.0000       7.456082       202.8903 
 2664   0.0000       7.460691       203.0157 
 2665   0.0000       7.465682       203.1515 
 2666   0.0000       7.469237       203.2483 
 2667   0.0000       7.471486       203.3095 
 2668   0.0000       7.476309       203.4407 
 2669   0.0000       7.482114       203.5987 
 2670   0.0000       7.483734       203.6427 
 2671   0.0000       7.484131       203.6536 
 2672   0.0000       7.488326       203.7677 
 2673   0.0000       7.489831       203.8087 
 2674   0.0000       7.497553       204.0188 
 2675   0.0000       7.499252       204.0650 
 2676   0.0000       7.505178       204.2263 
 2677   0.0000       7.506729       204.2685 
 2678   0.0000       7.506893       204.2729 
 2679   0.0000       7.508325       204.3119 
 2680   0.0000       7.515270       204.5009 
 2681   0.0000       7.517420       204.5594 
 2682   0.0000       7.519638       204.6197 
 2683   0.0000       7.523474       204.7241 
 2684   0.0000       7.524699       204.7575 
 2685   0.0000       7.527388       204.8306 
 2686   0.0000       7.530439       204.9137 
 2687   0.0000       7.531223       204.9350 
 2688   0.0000       7.531793       204.9505 
 2689   0.0000       7.538924       205.1446 
 2690   0.0000       7.540213       205.1796 
 2691   0.0000       7.543307       205.2638 
 2692   0.0000       7.546428       205.3487 
 2693   0.0000       7.549963       205.4449 
 2694   0.0000       7.554124       205.5582 
 2695   0.0000       7.558302       205.6718 
 2696   0.0000       7.559941       205.7165 
 2697   0.0000       7.564917       205.8519 
 2698   0.0000       7.567592       205.9246 
 2699   0.0000       7.568690       205.9545 
 2700   0.0000       7.571241       206.0239 
 2701   0.0000       7.576009       206.1537 
 2702   0.0000       7.577237       206.1871 
 2703   0.0000       7.579989       206.2620 
 2704   0.0000       7.583627       206.3610 
 2705   0.0000       7.586098       206.4282 
 2706   0.0000       7.590973       206.5609 
 2707   0.0000       7.591656       206.5795 
 2708   0.0000       7.593358       206.6258 
 2709   0.0000       7.596914       206.7225 
 2710   0.0000       7.600373       206.8167 
 2711   0.0000       7.603924       206.9133 
 2712   0.0000       7.608232       207.0305 
 2713   0.0000       7.615821       207.2370 
 2714   0.0000       7.616655       207.2597 
 2715   0.0000       7.618515       207.3103 
 2716   0.0000       7.623002       207.4324 
 2717   0.0000       7.625783       207.5081 
 2718   0.0000       7.631771       207.6711 
 2719   0.0000       7.635272       207.7663 
 2720   0.0000       7.636461       207.7987 
 2721   0.0000       7.640173       207.8997 
 2722   0.0000       7.642953       207.9753 
 2723   0.0000       7.648914       208.1375 
 2724   0.0000       7.651703       208.2134 
 2725   0.0000       7.654681       208.2945 
 2726   0.0000       7.658988       208.4117 
 2727   0.0000       7.661105       208.4693 
 2728   0.0000       7.666387       208.6130 
 2729   0.0000       7.667648       208.6473 
 2730   0.0000       7.669963       208.7103 
 2731   0.0000       7.674161       208.8245 
 2732   0.0000       7.675796       208.8690 
 2733   0.0000       7.678444       208.9411 
 2734   0.0000       7.684092       209.0948 
 2735   0.0000       7.693179       209.3420 
 2736   0.0000       7.695850       209.4147 
 2737   0.0000       7.698689       209.4920 
 2738   0.0000       7.699835       209.5232 
 2739   0.0000       7.706534       209.7055 
 2740   0.0000       7.713311       209.8899 
 2741   0.0000       7.715855       209.9591 
 2742   0.0000       7.717574       210.0059 
 2743   0.0000       7.722044       210.1275 
 2744   0.0000       7.724113       210.1838 
 2745   0.0000       7.725791       210.2295 
 2746   0.0000       7.729499       210.3304 
 2747   0.0000       7.732414       210.4097 
 2748   0.0000       7.737689       210.5532 
 2749   0.0000       7.740390       210.6267 
 2750   0.0000       7.741534       210.6579 
 2751   0.0000       7.741770       210.6643 
 2752   0.0000       7.747836       210.8293 
 2753   0.0000       7.751070       210.9173 
 2754   0.0000       7.755626       211.0413 
 2755   0.0000       7.762709       211.2340 
 2756   0.0000       7.764509       211.2830 
 2757   0.0000       7.768501       211.3917 
 2758   0.0000       7.771500       211.4733 
 2759   0.0000       7.776559       211.6109 
 2760   0.0000       7.780494       211.7180 
 2761   0.0000       7.781915       211.7567 
 2762   0.0000       7.788035       211.9232 
 2763   0.0000       7.792834       212.0538 
 2764   0.0000       7.795195       212.1180 
 2765   0.0000       7.797708       212.1864 
 2766   0.0000       7.803557       212.3456 
 2767   0.0000       7.809427       212.5053 
 2768   0.0000       7.810673       212.5392 
 2769   0.0000       7.813200       212.6080 
 2770   0.0000       7.816802       212.7060 
 2771   0.0000       7.820169       212.7976 
 2772   0.0000       7.824888       212.9260 
 2773   0.0000       7.827980       213.0102 
 2774   0.0000       7.829812       213.0600 
 2775   0.0000       7.833035       213.1477 
 2776   0.0000       7.835582       213.2170 
 2777   0.0000       7.845220       213.4793 
 2778   0.0000       7.848054       213.5564 
 2779   0.0000       7.854974       213.7447 
 2780   0.0000       7.856175       213.7774 
 2781   0.0000       7.863050       213.9645 
 2782   0.0000       7.867019       214.0725 
 2783   0.0000       7.870644       214.1711 
 2784   0.0000       7.876815       214.3390 
 2785   0.0000       7.880988       214.4526 
 2786   0.0000       7.882132       214.4837 
 2787   0.0000       7.884068       214.5364 
 2788   0.0000       7.886352       214.5986 
 2789   0.0000       7.887876       214.6400 
 2790   0.0000       7.892826       214.7747 
 2791   0.0000       7.900238       214.9764 
 2792   0.0000       7.903594       215.0677 
 2793   0.0000       7.907723       215.1801 
 2794   0.0000       7.909075       215.2169 
 2795   0.0000       7.912607       215.3130 
 2796   0.0000       7.915828       215.4006 
 2797   0.0000       7.918178       215.4646 
 2798   0.0000       7.921907       215.5660 
 2799   0.0000       7.928812       215.7539 
 2800   0.0000       7.929615       215.7758 
 2801   0.0000       7.933139       215.8717 
 2802   0.0000       7.935234       215.9287 
 2803   0.0000       7.939167       216.0357 
 2804   0.0000       7.943165       216.1445 
 2805   0.0000       7.948664       216.2942 
 2806   0.0000       7.950636       216.3478 
 2807   0.0000       7.953661       216.4301 
 2808   0.0000       7.956480       216.5068 
 2809   0.0000       7.958740       216.5683 
 2810   0.0000       7.963236       216.6907 
 2811   0.0000       7.968842       216.8432 
 2812   0.0000       7.969597       216.8638 
 2813   0.0000       7.973443       216.9684 
 2814   0.0000       7.974860       217.0070 
 2815   0.0000       7.978972       217.1189 
 2816   0.0000       7.984421       217.2672 
 2817   0.0000       7.988113       217.3676 
 2818   0.0000       7.993079       217.5027 
 2819   0.0000       7.994930       217.5531 
 2820   0.0000       7.998197       217.6420 
 2821   0.0000       7.999692       217.6827 
 2822   0.0000       8.004483       217.8130 
 2823   0.0000       8.007708       217.9008 
 2824   0.0000       8.009179       217.9409 
 2825   0.0000       8.014926       218.0972 
 2826   0.0000       8.016772       218.1475 
 2827   0.0000       8.018085       218.1832 
 2828   0.0000       8.022035       218.2907 
 2829   0.0000       8.023778       218.3381 
 2830   0.0000       8.026213       218.4043 
 2831   0.0000       8.028800       218.4747 
 2832   0.0000       8.032576       218.5775 
 2833   0.0000       8.034342       218.6256 
 2834   0.0000       8.035989       218.6704 
 2835   0.0000       8.043051       218.8625 
 2836   0.0000       8.044619       218.9052 
 2837   0.0000       8.045449       218.9278 
 2838   0.0000       8.047559       218.9852 
 2839   0.0000       8.053120       219.1365 
 2840   0.0000       8.054456       219.1729 
 2841   0.0000       8.056223       219.2210 
 2842   0.0000       8.060947       219.3495 
 2843   0.0000       8.067898       219.5387 
 2844   0.0000       8.072101       219.6530 
 2845   0.0000       8.076531       219.7736 
 2846   0.0000       8.078549       219.8285 
 2847   0.0000       8.083466       219.9623 
 2848   0.0000       8.086886       220.0554 
 2849   0.0000       8.093214       220.2276 
 2850   0.0000       8.095004       220.2762 
 2851   0.0000       8.104076       220.5231 
 2852   0.0000       8.105504       220.5620 
 2853   0.0000       8.114577       220.8089 
 2854   0.0000       8.123609       221.0546 
 2855   0.0000       8.125110       221.0955 
 2856   0.0000       8.128632       221.1913 
 2857   0.0000       8.133224       221.3163 
 2858   0.0000       8.138841       221.4691 
 2859   0.0000       8.140403       221.5116 
 2860   0.0000       8.141525       221.5422 
 2861   0.0000       8.143226       221.5884 
 2862   0.0000       8.147801       221.7129 
 2863   0.0000       8.148792       221.7399 
 2864   0.0000       8.152561       221.8425 
 2865   0.0000       8.155978       221.9355 
 2866   0.0000       8.159116       222.0208 
 2867   0.0000       8.161387       222.0826 
 2868   0.0000       8.165074       222.1830 
 2869   0.0000       8.166684       222.2268 
 2870   0.0000       8.170517       222.3311 
 2871   0.0000       8.172552       222.3864 
 2872   0.0000       8.175914       222.4779 
 2873   0.0000       8.181898       222.6408 
 2874   0.0000       8.184525       222.7123 
 2875   0.0000       8.188397       222.8176 
 2876   0.0000       8.189127       222.8375 
 2877   0.0000       8.192709       222.9349 
 2878   0.0000       8.195905       223.0219 
 2879   0.0000       8.198983       223.1057 
 2880   0.0000       8.200850       223.1565 
 2881   0.0000       8.201077       223.1626 
 2882   0.0000       8.204358       223.2519 
 2883   0.0000       8.207532       223.3383 
 2884   0.0000       8.209782       223.3995 
 2885   0.0000       8.211261       223.4398 
 2886   0.0000       8.215157       223.5458 
 2887   0.0000       8.216862       223.5922 
 2888   0.0000       8.219967       223.6767 
 2889   0.0000       8.221875       223.7286 
 2890   0.0000       8.223203       223.7647 
 2891   0.0000       8.225016       223.8141 
 2892   0.0000       8.229092       223.9250 
 2893   0.0000       8.230315       223.9583 
 2894   0.0000       8.235271       224.0931 
 2895   0.0000       8.238354       224.1770 
 2896   0.0000       8.242210       224.2819 
 2897   0.0000       8.251035       224.5221 
 2898   0.0000       8.252400       224.5592 
 2899   0.0000       8.252888       224.5725 
 2900   0.0000       8.258544       224.7264 
 2901   0.0000       8.262124       224.8238 
 2902   0.0000       8.269329       225.0199 
 2903   0.0000       8.274024       225.1476 
 2904   0.0000       8.277755       225.2492 
 2905   0.0000       8.286148       225.4775 
 2906   0.0000       8.287691       225.5195 
 2907   0.0000       8.289720       225.5747 
 2908   0.0000       8.294549       225.7061 
 2909   0.0000       8.299256       225.8342 
 2910   0.0000       8.301192       225.8869 
 2911   0.0000       8.305164       225.9950 
 2912   0.0000       8.310406       226.1376 
 2913   0.0000       8.313970       226.2346 
 2914   0.0000       8.315873       226.2864 
 2915   0.0000       8.320557       226.4139 
 2916   0.0000       8.321563       226.4412 
 2917   0.0000       8.323245       226.4870 
 2918   0.0000       8.326196       226.5673 
 2919   0.0000       8.332903       226.7498 
 2920   0.0000       8.337291       226.8692 
 2921   0.0000       8.341984       226.9969 
 2922   0.0000       8.347178       227.1383 
 2923   0.0000       8.348423       227.1721 
 2924   0.0000       8.353127       227.3001 
 2925   0.0000       8.358534       227.4473 
 2926   0.0000       8.359919       227.4850 
 2927   0.0000       8.362799       227.5633 
 2928   0.0000       8.367836       227.7004 
 2929   0.0000       8.370060       227.7609 
 2930   0.0000       8.372104       227.8165 
 2931   0.0000       8.375801       227.9171 
 2932   0.0000       8.377195       227.9551 
 2933   0.0000       8.379021       228.0047 
 2934   0.0000       8.380670       228.0496 
 2935   0.0000       8.384623       228.1572 
 2936   0.0000       8.386815       228.2168 
 2937   0.0000       8.388116       228.2522 
 2938   0.0000       8.391979       228.3573 
 2939   0.0000       8.392870       228.3816 
 2940   0.0000       8.395182       228.4445 
 2941   0.0000       8.395907       228.4642 
 2942   0.0000       8.397636       228.5113 
 2943   0.0000       8.401252       228.6097 
 2944   0.0000       8.403078       228.6594 
 2945   0.0000       8.405714       228.7311 
 2946   0.0000       8.409087       228.8229 
 2947   0.0000       8.411561       228.8902 
 2948   0.0000       8.412409       228.9133 
 2949   0.0000       8.417196       229.0435 
 2950   0.0000       8.417901       229.0627 
 2951   0.0000       8.420779       229.1411 
 2952   0.0000       8.421900       229.1716 
 2953   0.0000       8.426204       229.2887 
 2954   0.0000       8.428002       229.3376 
 2955   0.0000       8.429815       229.3869 
 2956   0.0000       8.435235       229.5344 
 2957   0.0000       8.436353       229.5648 
 2958   0.0000       8.438507       229.6235 
 2959   0.0000       8.441246       229.6980 
 2960   0.0000       8.444791       229.7944 
 2961   0.0000       8.447717       229.8741 
 2962   0.0000       8.451149       229.9675 
 2963   0.0000       8.451891       229.9876 
 2964   0.0000       8.453409       230.0289 
 2965   0.0000       8.458526       230.1682 
 2966   0.0000       8.459085       230.1834 
 2967   0.0000       8.459470       230.1939 
 2968   0.0000       8.464156       230.3214 
 2969   0.0000       8.466304       230.3798 
 2970   0.0000       8.467766       230.4196 
 2971   0.0000       8.472835       230.5576 
 2972   0.0000       8.475271       230.6238 
 2973   0.0000       8.479497       230.7388 
 2974   0.0000       8.481452       230.7920 
 2975   0.0000       8.482993       230.8340 
 2976   0.0000       8.485439       230.9005 
 2977   0.0000       8.490290       231.0325 
 2978   0.0000       8.493086       231.1086 
 2979   0.0000       8.495678       231.1791 
 2980   0.0000       8.497705       231.2343 
 2981   0.0000       8.499719       231.2891 
 2982   0.0000       8.501749       231.3444 
 2983   0.0000       8.504880       231.4295 
 2984   0.0000       8.511031       231.5969 
 2985   0.0000       8.512364       231.6332 
 2986   0.0000       8.515079       231.7071 
 2987   0.0000       8.519012       231.8141 
 2988   0.0000       8.519388       231.8243 
 2989   0.0000       8.523612       231.9393 
 2990   0.0000       8.525203       231.9826 
 2991   0.0000       8.526129       232.0078 
 2992   0.0000       8.530488       232.1264 
 2993   0.0000       8.530618       232.1299 
 2994   0.0000       8.535573       232.2648 
 2995   0.0000       8.539343       232.3673 
 2996   0.0000       8.541779       232.4336 
 2997   0.0000       8.543994       232.4939 
 2998   0.0000       8.546640       232.5659 
 2999   0.0000       8.548496       232.6164 
 3000   0.0000       8.553504       232.7527 
 3001   0.0000       8.553651       232.7567 
 3002   0.0000       8.560771       232.9504 
 3003   0.0000       8.563119       233.0143 
 3004   0.0000       8.564292       233.0462 
 3005   0.0000       8.568303       233.1554 
 3006   0.0000       8.571614       233.2455 
 3007   0.0000       8.574598       233.3267 
 3008   0.0000       8.577327       233.4009 
 3009   0.0000       8.581698       233.5199 
 3010   0.0000       8.582951       233.5540 
 3011   0.0000       8.585951       233.6356 
 3012   0.0000       8.588668       233.7095 
 3013   0.0000       8.590921       233.7709 
 3014   0.0000       8.594893       233.8789 
 3015   0.0000       8.597238       233.9427 
 3016   0.0000       8.600036       234.0189 
 3017   0.0000       8.604931       234.1521 
 3018   0.0000       8.608703       234.2547 
 3019   0.0000       8.610469       234.3028 
 3020   0.0000       8.613400       234.3825 
 3021   0.0000       8.619311       234.5434 
 3022   0.0000       8.621163       234.5938 
 3023   0.0000       8.624966       234.6973 
 3024   0.0000       8.629332       234.8161 
 3025   0.0000       8.632691       234.9075 
 3026   0.0000       8.635595       234.9865 
 3027   0.0000       8.640861       235.1298 
 3028   0.0000       8.642918       235.1857 
 3029   0.0000       8.647574       235.3125 
 3030   0.0000       8.653482       235.4732 
 3031   0.0000       8.654557       235.5025 
 3032   0.0000       8.661501       235.6914 
 3033   0.0000       8.665861       235.8101 
 3034   0.0000       8.669832       235.9181 
 3035   0.0000       8.671415       235.9612 
 3036   0.0000       8.673347       236.0138 
 3037   0.0000       8.675779       236.0800 
 3038   0.0000       8.677787       236.1346 
 3039   0.0000       8.685078       236.3330 
 3040   0.0000       8.687001       236.3853 
 3041   0.0000       8.691649       236.5118 
 3042   0.0000       8.692119       236.5246 
 3043   0.0000       8.696138       236.6339 
 3044   0.0000       8.700496       236.7525 
 3045   0.0000       8.702759       236.8141 
 3046   0.0000       8.706099       236.9050 
 3047   0.0000       8.707271       236.9369 
 3048   0.0000       8.711104       237.0412 
 3049   0.0000       8.711952       237.0643 
 3050   0.0000       8.719137       237.2598 
 3051   0.0000       8.722274       237.3452 
 3052   0.0000       8.725774       237.4404 
 3053   0.0000       8.726456       237.4589 
 3054   0.0000       8.733110       237.6400 
 3055   0.0000       8.734875       237.6880 
 3056   0.0000       8.738543       237.7878 
 3057   0.0000       8.745173       237.9683 
 3058   0.0000       8.747043       238.0192 
 3059   0.0000       8.751404       238.1378 
 3060   0.0000       8.755391       238.2463 
 3061   0.0000       8.759922       238.3696 
 3062   0.0000       8.760730       238.3916 
 3063   0.0000       8.763334       238.4625 
 3064   0.0000       8.766969       238.5614 
 3065   0.0000       8.772083       238.7005 
 3066   0.0000       8.774857       238.7760 
 3067   0.0000       8.781147       238.9472 
 3068   0.0000       8.785470       239.0648 
 3069   0.0000       8.787864       239.1299 
 3070   0.0000       8.789782       239.1821 
 3071   0.0000       8.794622       239.3138 
 3072   0.0000       8.796861       239.3748 
 3073   0.0000       8.801674       239.5057 
 3074   0.0000       8.804566       239.5844 
 3075   0.0000       8.807264       239.6578 
 3076   0.0000       8.812127       239.7902 
 3077   0.0000       8.816276       239.9031 
 3078   0.0000       8.817859       239.9461 
 3079   0.0000       8.822332       240.0678 
 3080   0.0000       8.828263       240.2292 
 3081   0.0000       8.831592       240.3198 
 3082   0.0000       8.838239       240.5007 
 3083   0.0000       8.840036       240.5496 
 3084   0.0000       8.846065       240.7137 
 3085   0.0000       8.847111       240.7421 
 3086   0.0000       8.855991       240.9838 
 3087   0.0000       8.858795       241.0601 
 3088   0.0000       8.864881       241.2257 
 3089   0.0000       8.869225       241.3439 
 3090   0.0000       8.871782       241.4135 
 3091   0.0000       8.875373       241.5112 
 3092   0.0000       8.882506       241.7053 
 3093   0.0000       8.886503       241.8141 
 3094   0.0000       8.895391       242.0559 
 3095   0.0000       8.898369       242.1369 
 3096   0.0000       8.904109       242.2931 
 3097   0.0000       8.906965       242.3708 
 3098   0.0000       8.909401       242.4371 
 3099   0.0000       8.912458       242.5203 
 3100   0.0000       8.914925       242.5875 
 3101   0.0000       8.918153       242.6753 
 3102   0.0000       8.923326       242.8160 
 3103   0.0000       8.926886       242.9129 
 3104   0.0000       8.934653       243.1243 
 3105   0.0000       8.938509       243.2292 
 3106   0.0000       8.942175       243.3289 
 3107   0.0000       8.943463       243.3640 
 3108   0.0000       8.953888       243.6477 
 3109   0.0000       8.954553       243.6658 
 3110   0.0000       8.956546       243.7200 
 3111   0.0000       8.956831       243.7278 
 3112   0.0000       8.960641       243.8314 
 3113   0.0000       8.963090       243.8981 
 3114   0.0000       8.966594       243.9934 
 3115   0.0000       8.969796       244.0806 
 3116   0.0000       8.971496       244.1268 
 3117   0.0000       8.973845       244.1907 
 3118   0.0000       8.980288       244.3660 
 3119   0.0000       8.981878       244.4093 
 3120   0.0000       8.986547       244.5364 
 3121   0.0000       8.990683       244.6489 
 3122   0.0000       8.994914       244.7641 
 3123   0.0000       8.995560       244.7816 
 3124   0.0000       9.000563       244.9178 
 3125   0.0000       9.004076       245.0134 
 3126   0.0000       9.007803       245.1148 
 3127   0.0000       9.009524       245.1616 
 3128   0.0000       9.010530       245.1890 
 3129   0.0000       9.012495       245.2425 
 3130   0.0000       9.015470       245.3234 
 3131   0.0000       9.023326       245.5372 
 3132   0.0000       9.025922       245.6078 
 3133   0.0000       9.033342       245.8097 
 3134   0.0000       9.038304       245.9448 
 3135   0.0000       9.047140       246.1852 
 3136   0.0000       9.049407       246.2469 
 3137   0.0000       9.052850       246.3406 
 3138   0.0000       9.060149       246.5392 
 3139   0.0000       9.062333       246.5986 
 3140   0.0000       9.063445       246.6289 
 3141   0.0000       9.066044       246.6996 
 3142   0.0000       9.076521       246.9847 
 3143   0.0000       9.077912       247.0225 
 3144   0.0000       9.080955       247.1053 
 3145   0.0000       9.082897       247.1582 
 3146   0.0000       9.084457       247.2006 
 3147   0.0000       9.086374       247.2528 
 3148   0.0000       9.095581       247.5033 
 3149   0.0000       9.099631       247.6135 
 3150   0.0000       9.102983       247.7048 
 3151   0.0000       9.103490       247.7186 
 3152   0.0000       9.108571       247.8568 
 3153   0.0000       9.112957       247.9762 
 3154   0.0000       9.117272       248.0936 
 3155   0.0000       9.121186       248.2001 
 3156   0.0000       9.126152       248.3352 
 3157   0.0000       9.129166       248.4172 
 3158   0.0000       9.136005       248.6033 
 3159   0.0000       9.138615       248.6744 
 3160   0.0000       9.139324       248.6936 
 3161   0.0000       9.146382       248.8857 
 3162   0.0000       9.151774       249.0324 
 3163   0.0000       9.155694       249.1391 
 3164   0.0000       9.165678       249.4108 
 3165   0.0000       9.176303       249.6999 
 3166   0.0000       9.180273       249.8079 
 3167   0.0000       9.192773       250.1481 
 3168   0.0000       9.197214       250.2689 
 3169   0.0000       9.202081       250.4013 
 3170   0.0000       9.211789       250.6655 
 3171   0.0000       9.223565       250.9860 
 3172   0.0000       9.234149       251.2740 
 3173   0.0000       9.242187       251.4927 
 3174   0.0000       9.252269       251.7670 
 3175   0.0000       9.258768       251.9439 
 3176   0.0000       9.275384       252.3960 
 3177   0.0000       9.292282       252.8558 
 3178   0.0000       9.303970       253.1739 
 3179   0.0000       9.306984       253.2559 
 3180   0.0000       9.323518       253.7058 
 3181   0.0000       9.332173       253.9413 
 3182   0.0000       9.357884       254.6410 
 3183   0.0000       9.364524       254.8216 
 3184   0.0000       9.373447       255.0645 
 3185   0.0000       9.382472       255.3100 
 3186   0.0000       9.387514       255.4472 
 3187   0.0000       9.392848       255.5924 
 3188   0.0000       9.399405       255.7708 
 3189   0.0000       9.413950       256.1666 
 3190   0.0000       9.414956       256.1940 
 3191   0.0000       9.420335       256.3404 
 3192   0.0000       9.429985       256.6029 
 3193   0.0000       9.435764       256.7602 
 3194   0.0000       9.449535       257.1349 
 3195   0.0000       9.463008       257.5015 
 3196   0.0000       9.476808       257.8771 
 3197   0.0000       9.481300       257.9993 
 3198   0.0000       9.485798       258.1217 
 3199   0.0000       9.501219       258.5413 
 3200   0.0000       9.507217       258.7045 
 3201   0.0000       9.514587       258.9051 
 3202   0.0000       9.525945       259.2141 
 3203   0.0000       9.535768       259.4814 
 3204   0.0000       9.552210       259.9289 
 3205   0.0000       9.557752       260.0797 
 3206   0.0000       9.559921       260.1387 
 3207   0.0000       9.562933       260.2206 
 3208   0.0000       9.575989       260.5759 
 3209   0.0000       9.584975       260.8204 
 3210   0.0000       9.590384       260.9676 
 3211   0.0000       9.596679       261.1389 
 3212   0.0000       9.608380       261.4573 
 3213   0.0000       9.619759       261.7670 
 3214   0.0000       9.626575       261.9524 
 3215   0.0000       9.635380       262.1920 
 3216   0.0000       9.639583       262.3064 
 3217   0.0000       9.641813       262.3671 
 3218   0.0000       9.649093       262.5652 
 3219   0.0000       9.666783       263.0465 
 3220   0.0000       9.683781       263.5091 
 3221   0.0000       9.694488       263.8004 
 3222   0.0000       9.698710       263.9153 
 3223   0.0000       9.703224       264.0382 
 3224   0.0000       9.709282       264.2030 
 3225   0.0000       9.715146       264.3626 
 3226   0.0000       9.720017       264.4951 
 3227   0.0000       9.725123       264.6341 
 3228   0.0000       9.730312       264.7753 
 3229   0.0000       9.732023       264.8218 
 3230   0.0000       9.736588       264.9460 
 3231   0.0000       9.739567       265.0271 
 3232   0.0000       9.746790       265.2236 
 3233   0.0000       9.748889       265.2808 
 3234   0.0000       9.753347       265.4021 
 3235   0.0000       9.755950       265.4729 
 3236   0.0000       9.759408       265.5670 
 3237   0.0000       9.762682       265.6561 
 3238   0.0000       9.775297       265.9994 
 3239   0.0000       9.777574       266.0613 
 3240   0.0000       9.781689       266.1733 
 3241   0.0000       9.786679       266.3091 
 3242   0.0000       9.787639       266.3352 
 3243   0.0000       9.798002       266.6172 
 3244   0.0000       9.800200       266.6770 
 3245   0.0000       9.801418       266.7101 
 3246   0.0000       9.805142       266.8115 
 3247   0.0000       9.810357       266.9534 
 3248   0.0000       9.816029       267.1077 
 3249   0.0000       9.817378       267.1444 
 3250   0.0000       9.823301       267.3056 
 3251   0.0000       9.824533       267.3391 
 3252   0.0000       9.828182       267.4384 
 3253   0.0000       9.829680       267.4792 
 3254   0.0000       9.838992       267.7326 
 3255   0.0000       9.841746       267.8075 
 3256   0.0000       9.846868       267.9469 
 3257   0.0000       9.849754       268.0254 
 3258   0.0000       9.853860       268.1372 
 3259   0.0000       9.854553       268.1560 
 3260   0.0000       9.861143       268.3353 
 3261   0.0000       9.873361       268.6678 
 3262   0.0000       9.875034       268.7133 
 3263   0.0000       9.879281       268.8289 
 3264   0.0000       9.882162       268.9073 
 3265   0.0000       9.885069       268.9864 
 3266   0.0000       9.887415       269.0502 
 3267   0.0000       9.894718       269.2490 
 3268   0.0000       9.898777       269.3594 
 3269   0.0000       9.901248       269.4267 
 3270   0.0000       9.903876       269.4982 
 3271   0.0000       9.906878       269.5798 
 3272   0.0000       9.907651       269.6009 
 3273   0.0000       9.920399       269.9478 
 3274   0.0000       9.921145       269.9681 
 3275   0.0000       9.926978       270.1268 
 3276   0.0000       9.931088       270.2386 
 3277   0.0000       9.941950       270.5342 
 3278   0.0000       9.945763       270.6380 
 3279   0.0000       9.951021       270.7810 
 3280   0.0000       9.959218       271.0041 
 3281   0.0000       9.963303       271.1153 
 3282   0.0000       9.969114       271.2734 
 3283   0.0000       9.975533       271.4481 
 3284   0.0000       9.987006       271.7603 
 3285   0.0000       9.993408       271.9345 
 3286   0.0000       9.995687       271.9965 
 3287   0.0000       9.998309       272.0678 
 3288   0.0000      10.000691       272.1326 
 3289   0.0000      10.003278       272.2030 
 3290   0.0000      10.010144       272.3899 
 3291   0.0000      10.013882       272.4916 
 3292   0.0000      10.024105       272.7698 
 3293   0.0000      10.030903       272.9548 
 3294   0.0000      10.036332       273.1025 
 3295   0.0000      10.039360       273.1849 
 3296   0.0000      10.043963       273.3101 
 3297   0.0000      10.049910       273.4720 
 3298   0.0000      10.061821       273.7961 
 3299   0.0000      10.066508       273.9236 
 3300   0.0000      10.076093       274.1844 
 3301   0.0000      10.078331       274.2453 
 3302   0.0000      10.086752       274.4745 
 3303   0.0000      10.099043       274.8089 
 3304   0.0000      10.101508       274.8760 
 3305   0.0000      10.106920       275.0233 
 3306   0.0000      10.114685       275.2346 
 3307   0.0000      10.126184       275.5475 
 3308   0.0000      10.132264       275.7129 
 3309   0.0000      10.145318       276.0681 
 3310   0.0000      10.150849       276.2186 
 3311   0.0000      10.159068       276.4423 
 3312   0.0000      10.164577       276.5922 
 3313   0.0000      10.172545       276.8090 
 3314   0.0000      10.181402       277.0500 
 3315   0.0000      10.188393       277.2403 
 3316   0.0000      10.198500       277.5153 
 3317   0.0000      10.199874       277.5527 
 3318   0.0000      10.215719       277.9838 
 3319   0.0000      10.223502       278.1956 
 3320   0.0000      10.225479       278.2494 
 3321   0.0000      10.236380       278.5461 
 3322   0.0000      10.247857       278.8584 
 3323   0.0000      10.253593       279.0145 
 3324   0.0000      10.255164       279.0572 
 3325   0.0000      10.259690       279.1804 
 3326   0.0000      10.265687       279.3435 
 3327   0.0000      10.276912       279.6490 
 3328   0.0000      10.286050       279.8976 
 3329   0.0000      10.293532       280.1012 
 3330   0.0000      10.298648       280.2405 
 3331   0.0000      10.312891       280.6280 
 3332   0.0000      10.322275       280.8834 
 3333   0.0000      10.344963       281.5008 
 3334   0.0000      10.348231       281.5897 
 3335   0.0000      10.354190       281.7518 
 3336   0.0000      10.362504       281.9781 
 3337   0.0000      10.372714       282.2559 
 3338   0.0000      10.381302       282.4896 
 3339   0.0000      10.383199       282.5412 
 3340   0.0000      10.389022       282.6997 
 3341   0.0000      10.392213       282.7865 
 3342   0.0000      10.393258       282.8149 
 3343   0.0000      10.396235       282.8959 
 3344   0.0000      10.401900       283.0501 
 3345   0.0000      10.408624       283.2331 
 3346   0.0000      10.413118       283.3553 
 3347   0.0000      10.419232       283.5217 
 3348   0.0000      10.421660       283.5878 
 3349   0.0000      10.428152       283.7645 
 3350   0.0000      10.436071       283.9799 
 3351   0.0000      10.437439       284.0172 
 3352   0.0000      10.441111       284.1171 
 3353   0.0000      10.445319       284.2316 
 3354   0.0000      10.447543       284.2921 
 3355   0.0000      10.456765       284.5430 
 3356   0.0000      10.466528       284.8087 
 3357   0.0000      10.470186       284.9082 
 3358   0.0000      10.474887       285.0362 
 3359   0.0000      10.498516       285.6791 
 3360   0.0000      10.502271       285.7813 
 3361   0.0000      10.512934       286.0715 
 3362   0.0000      10.526463       286.4396 
 3363   0.0000      10.538525       286.7678 
 3364   0.0000      10.555816       287.2384 
 3365   0.0000      10.567032       287.5435 
 3366   0.0000      10.581113       287.9267 
 3367   0.0000      10.587996       288.1140 
 3368   0.0000      10.608350       288.6679 
 3369   0.0000      10.609791       288.7071 
 3370   0.0000      10.611883       288.7640 
 3371   0.0000      10.626840       289.1710 
 3372   0.0000      10.643467       289.6235 
 3373   0.0000      10.650424       289.8128 
 3374   0.0000      10.658992       290.0459 
 3375   0.0000      10.693950       290.9972 
 3376   0.0000      10.718010       291.6519 
 3377   0.0000      10.738132       292.1994 
 3378   0.0000      10.743708       292.3511 
 3379   0.0000      10.749883       292.5192 
 3380   0.0000      10.756058       292.6872 
 3381   0.0000      10.759195       292.7726 
 3382   0.0000      10.772198       293.1264 
 3383   0.0000      10.775783       293.2240 
 3384   0.0000      10.783229       293.4266 
 3385   0.0000      10.809995       294.1549 
 3386   0.0000      10.822247       294.4883 
 3387   0.0000      10.835338       294.8445 
 3388   0.0000      10.839198       294.9496 
 3389   0.0000      10.852896       295.3223 
 3390   0.0000      10.862671       295.5883 
 3391   0.0000      10.879325       296.0415 
 3392   0.0000      10.881461       296.0996 
 3393   0.0000      10.922379       297.2130 
 3394   0.0000      10.931396       297.4584 
 3395   0.0000      10.953791       298.0678 
 3396   0.0000      10.961696       298.2829 
 3397   0.0000      10.979629       298.7709 
 3398   0.0000      10.988540       299.0134 
 3399   0.0000      11.105233       302.1888 
 3400   0.0000      11.130888       302.8869 
 3401   0.0000      11.172108       304.0085 
 3402   0.0000      11.183860       304.3283 
 3403   0.0000      11.198403       304.7240 
 3404   0.0000      11.205017       304.9040 
 3405   0.0000      11.228710       305.5487 
 3406   0.0000      11.278870       306.9137 
 3407   0.0000      11.303464       307.5829 
 3408   0.0000      11.320269       308.0402 
 3409   0.0000      11.434183       311.1399 
 3410   0.0000      11.465430       311.9902 
 3411   0.0000      11.489101       312.6343 
 3412   0.0000      11.593059       315.4632 
 3413   0.0000      11.605758       315.8087 
 3414   0.0000      11.616907       316.1121 
 3415   0.0000      11.654427       317.1331 
 3416   0.0000      11.659560       317.2728 
 3417   0.0000      11.668451       317.5147 
 3418   0.0000      11.711992       318.6995 
 3419   0.0000      11.720643       318.9349 
 3420   0.0000      11.753941       319.8410 
 3421   0.0000      11.766801       320.1909 
 3422   0.0000      11.821849       321.6889 
 3423   0.0000      11.842317       322.2458 
 3424   0.0000      11.876647       323.1800 
 3425   0.0000      11.911400       324.1257 
 3426   0.0000      11.940383       324.9143 
 3427   0.0000      11.947131       325.0980 
 3428   0.0000      12.020072       327.0828 
 3429   0.0000      12.052931       327.9769 
 3430   0.0000      12.068879       328.4109 
 3431   0.0000      12.074286       328.5580 
 3432   0.0000      12.112399       329.5951 
 3433   0.0000      12.126985       329.9920 
 3434   0.0000      12.157099       330.8115 
 3435   0.0000      12.164607       331.0158 
 3436   0.0000      12.170702       331.1816 
 3437   0.0000      12.175101       331.3013 
 3438   0.0000      12.198905       331.9491 
 3439   0.0000      12.222950       332.6034 
 3440   0.0000      12.239091       333.0426 
 3441   0.0000      12.244669       333.1944 
 3442   0.0000      12.253775       333.4422 
 3443   0.0000      12.297793       334.6400 
 3444   0.0000      12.302040       334.7555 
 3445   0.0000      12.333819       335.6203 
 3446   0.0000      12.334259       335.6322 
 3447   0.0000      12.340598       335.8047 
 3448   0.0000      12.347354       335.9886 
 3449   0.0000      12.358718       336.2978 
 3450   0.0000      12.395717       337.3046 
 3451   0.0000      12.408532       337.6533 
 3452   0.0000      12.409905       337.6907 
 3453   0.0000      12.423505       338.0608 
 3454   0.0000      12.430177       338.2423 
 3455   0.0000      12.472620       339.3972 
 3456   0.0000      12.485998       339.7613 
 3457   0.0000      12.493498       339.9654 
 3458   0.0000      12.518342       340.6414 
 3459   0.0000      12.526929       340.8751 
 3460   0.0000      12.570978       342.0737 
 3461   0.0000      12.579892       342.3163 
 3462   0.0000      12.603408       342.9562 
 3463   0.0000      12.609934       343.1338 
 3464   0.0000      12.624857       343.5398 
 3465   0.0000      12.641896       344.0035 
 3466   0.0000      12.643747       344.0538 
 3467   0.0000      12.724574       346.2533 
 3468   0.0000      12.731628       346.4452 
 3469   0.0000      12.755642       347.0987 
 3470   0.0000      12.765579       347.3691 
 3471   0.0000      12.791417       348.0722 
 3472   0.0000      12.796476       348.2098 
 3473   0.0000      12.813638       348.6768 
 3474   0.0000      12.878941       350.4538 
 3475   0.0000      12.904672       351.1540 
 3476   0.0000      12.929593       351.8321 
 3477   0.0000      12.942601       352.1861 
 3478   0.0000      12.975787       353.0891 
 3479   0.0000      13.012481       354.0876 
 3480   0.0000      13.034472       354.6860 
 3481   0.0000      13.091305       356.2325 
 3482   0.0000      13.133017       357.3676 
 3483   0.0000      13.138841       357.5260 
 3484   0.0000      13.170909       358.3986 
 3485   0.0000      13.177716       358.5839 
 3486   0.0000      13.186247       358.8160 
 3487   0.0000      13.284518       361.4901 
 3488   0.0000      13.306797       362.0964 
 3489   0.0000      13.330088       362.7301 
 3490   0.0000      13.338571       362.9610 
 3491   0.0000      13.349528       363.2591 
 3492   0.0000      13.356871       363.4590 
 3493   0.0000      13.358958       363.5157 
 3494   0.0000      13.384461       364.2097 
 3495   0.0000      13.483544       366.9059 
 3496   0.0000      13.692252       372.5851 
 3497   0.0000      13.746637       374.0650 
 3498   0.0000      13.775333       374.8459 
 3499   0.0000      13.790958       375.2710 
 3500   0.0000      13.962371       379.9354 
 3501   0.0000      14.276110       388.4727 
 3502   0.0000      14.503906       394.6713 
 3503   0.0000      14.549759       395.9191 
 3504   0.0000      14.700005       400.0075 
 3505   0.0000      14.750881       401.3919 
 3506   0.0000      15.009527       408.4300 
 3507   0.0000      15.161253       412.5587 
 3508   0.0000      15.402217       419.1156 
 3509   0.0000      16.584326       451.2825 
 3510   0.0000      28.196847       767.2752 
 3511   0.0000      28.241684       768.4953 
 3512   0.0000      28.325525       770.7767 
 3513   0.0000      28.388081       772.4789 
 3514   0.0000      28.611358       778.5546 
 3515   0.0000      28.650745       779.6264 
 3516   0.0000      28.747025       782.2463 
 3517   0.0000      28.757765       782.5386 
 3518   0.0000      28.760791       782.6209 
 3519   0.0000      28.770524       782.8858 
 3520   0.0000      28.789079       783.3907 
 3521   0.0000      28.794209       783.5303 
 3522   0.0000      28.804545       783.8115 
 3523   0.0000      28.831384       784.5418 
 3524   0.0000      28.904991       786.5448 
 3525   0.0000      29.073568       791.1320 
 3526   0.0000      29.092483       791.6467 
 3527   0.0000      29.154052       793.3221 
 3528   0.0000      29.155758       793.3685 
 3529   0.0000      29.162877       793.5622 
 3530   0.0000      29.171932       793.8086 
 3531   0.0000      29.237102       795.5820 
 3532   0.0000      29.247478       795.8643 
 3533   0.0000      29.255101       796.0718 
 3534   0.0000      29.259105       796.1807 
 3535   0.0000      29.356444       798.8295 
 3536   0.0000      29.387330       799.6699 
 3537   0.0000      29.402028       800.0699 
 3538   0.0000      29.424086       800.6701 
 3539   0.0000      29.442636       801.1749 
 3540   0.0000      29.450467       801.3880 
 3541   0.0000      29.485193       802.3329 
 3542   0.0000      29.570680       804.6591 
 3543   0.0000      29.575941       804.8023 
 3544   0.0000      29.594012       805.2940 
 3545   0.0000      29.599966       805.4560 
 3546   0.0000      38.268870      1041.3489 
 3547   0.0000      38.741489      1054.2095 
 3548   0.0000      48.612268      1322.8071 
 3549   0.0000      48.649744      1323.8268 
 3550   0.0000      48.887592      1330.2990 
 3551   0.0000      48.942293      1331.7875 
 3552   0.0000     149.032947      4055.3927 
 3553   0.0000     149.084299      4056.7900 
 3554   0.0000     149.167336      4059.0496 
 3555   0.0000     149.232312      4060.8177 
 3556   0.0000     149.417640      4065.8607 
 3557   0.0000     149.469700      4067.2773 
 3558   0.0000     149.546520      4069.3677 
 3559   0.0000     149.562878      4069.8128 
 3560   0.0000     149.579445      4070.2636 
 3561   0.0000     149.591252      4070.5849 
 3562   0.0000     149.600496      4070.8365 
 3563   0.0000     149.607352      4071.0230 
 3564   0.0000     149.626567      4071.5459 
 3565   0.0000     149.663642      4072.5547 
 3566   0.0000     149.722711      4074.1621 
 3567   0.0000     149.871460      4078.2098 
 3568   0.0000     149.926220      4079.6999 
 3569   0.0000     149.929266      4079.7828 
 3570   0.0000     149.936280      4079.9736 
 3571   0.0000     149.954784      4080.4771 
 3572   0.0000     149.989876      4081.4320 
 3573   0.0000     150.024334      4082.3697 
 3574   0.0000     150.030899      4082.5483 
 3575   0.0000     150.033324      4082.6143 
 3576   0.0000     150.038886      4082.7656 
 3577   0.0000     150.236930      4088.1547 
 3578   0.0000     150.262422      4088.8484 
 3579   0.0000     150.262812      4088.8590 
 3580   0.0000     150.281804      4089.3758 
 3581   0.0000     150.287649      4089.5348 
 3582   0.0000     150.293722      4089.7001 
 3583   0.0000     150.331211      4090.7202 
 3584   0.0000     150.377243      4091.9728 
 3585   0.0000     150.383088      4092.1319 
 3586   0.0000     150.405358      4092.7379 
 3587   0.0000     150.411451      4092.9037 
 3588   0.0000     199.679948      5433.5676 
 3589   0.0000     200.215060      5448.1288 
 3590   0.0000     256.043234      6967.2906 
 3591   0.0000     256.084214      6968.4057 
 3592   0.0000     256.365698      6976.0653 
 3593   0.0000     256.413459      6977.3649 

                    ********************************
                    * MULLIKEN POPULATION ANALYSIS *
                    ********************************

-----------------------
MULLIKEN ATOMIC CHARGES
-----------------------
   0 O :   -0.434280
   1 O :   -0.419909
   2 N :   -0.411150
   3 N :   -0.488020
   4 C :    0.299599
   5 C :    0.512335
   6 H :   -0.001913
   7 C :    0.055303
   8 C :   -0.212662
   9 H :    0.110605
  10 C :   -0.131624
  11 H :    0.147846
  12 C :   -0.127486
  13 H :    0.135905
  14 C :   -0.134024
  15 H :    0.141545
  16 C :   -0.148610
  17 H :    0.108673
  18 C :    0.032755
  19 C :   -0.304361
  20 H :    0.109369
  21 H :    0.099762
  22 H :    0.117987
  23 C :   -0.258448
  24 H :    0.084196
  25 H :    0.122177
  26 H :    0.113066
  27 C :   -0.256252
  28 H :    0.119852
  29 H :    0.117352
  30 H :    0.083300
  31 C :    0.189685
  32 C :   -0.014214
  33 C :   -0.084480
  34 H :    0.088415
  35 C :   -0.154906
  36 H :    0.124856
  37 C :   -0.121482
  38 H :    0.147367
  39 C :   -0.132535
  40 H :    0.063195
  41 C :   -0.146075
  42 C :   -0.222616
  43 H :    0.110100
  44 H :    0.102212
  45 H :    0.073084
  46 C :   -0.229075
  47 H :    0.059972
  48 H :    0.099097
  49 H :    0.109640
  50 C :   -0.246636
  51 H :    0.108549
  52 H :    0.093050
  53 H :    0.108215
  54 C :    0.366433
  55 C :    0.083096
  56 C :   -0.082277
  57 H :    0.128581
  58 C :   -0.125698
  59 H :    0.146358
  60 C :   -0.119214
  61 H :    0.161075
  62 C :   -0.145842
  63 H :    0.162323
  64 C :   -0.125585
  65 H :    0.122924
  66 H :    0.186914
  67 O :   -0.487872
  68 C :    0.386694
  69 C :    0.027476
  70 C :   -0.113020
  71 H :    0.123533
  72 C :   -0.126509
  73 H :    0.145783
  74 C :   -0.085889
  75 H :    0.146502
  76 C :   -0.141406
  77 H :    0.147012
  78 C :   -0.094112
  79 H :    0.121113
  80 O :   -0.414980
  81 H :    0.298286
Sum of atomic charges:   -0.0000000

--------------------------------
MULLIKEN REDUCED ORBITAL CHARGES
--------------------------------
  0 O s       :     3.883501  s :     3.883501
      pz      :     1.466638  p :     4.502182
      px      :     1.639710
      py      :     1.395834
      dz2     :     0.011982  d :     0.043323
      dxz     :     0.007971
      dyz     :     0.008382
      dx2y2   :     0.007702
      dxy     :     0.007287
      f0      :     0.000701  f :     0.005028
      f+1     :     0.000745
      f-1     :     0.000812
      f+2     :     0.000545
      f-2     :     0.000640
      f+3     :     0.000894
      f-3     :     0.000691
      g0      :     0.000025  g :     0.000246
      g+1     :     0.000035
      g-1     :     0.000048
      g+2     :     0.000030
      g-2     :     0.000041
      g+3     :     0.000011
      g-3     :     0.000007
      g+4     :     0.000015
      g-4     :     0.000033
  1 O s       :     3.780216  s :     3.780216
      pz      :     1.484300  p :     4.600931
      px      :     1.518097
      py      :     1.598535
      dz2     :     0.010235  d :     0.034867
      dxz     :     0.008682
      dyz     :     0.009655
      dx2y2   :     0.002963
      dxy     :     0.003331
      f0      :     0.000821  f :     0.003693
      f+1     :     0.000577
      f-1     :     0.000935
      f+2     :     0.000553
      f-2     :     0.000662
      f+3     :     0.000076
      f-3     :     0.000070
      g0      :     0.000023  g :     0.000202
      g+1     :     0.000014
      g-1     :     0.000056
      g+2     :     0.000042
      g-2     :     0.000036
      g+3     :     0.000014
      g-3     :     0.000015
      g+4     :     0.000001
      g-4     :     0.000001
  2 N s       :     3.699258  s :     3.699258
      pz      :     1.110979  p :     3.642236
      px      :     1.005637
      py      :     1.525619
      dz2     :     0.007856  d :     0.061360
      dxz     :     0.018602
      dyz     :     0.006947
      dx2y2   :     0.012276
      dxy     :     0.015679
      f0      :     0.000969  f :     0.007753
      f+1     :     0.000996
      f-1     :     0.000384
      f+2     :     0.001219
      f-2     :     0.000839
      f+3     :     0.001492
      f-3     :     0.001853
      g0      :     0.000034  g :     0.000543
      g+1     :     0.000048
      g-1     :     0.000018
      g+2     :     0.000042
      g-2     :     0.000041
      g+3     :     0.000068
      g-3     :     0.000040
      g+4     :     0.000138
      g-4     :     0.000114
  3 N s       :     3.657392  s :     3.657392
      pz      :     1.161522  p :     3.761378
      px      :     1.149985
      py      :     1.449871
      dz2     :     0.013276  d :     0.061461
      dxz     :     0.016729
      dyz     :     0.011784
      dx2y2   :     0.009934
      dxy     :     0.009738
      f0      :     0.001485  f :     0.007299
      f+1     :     0.001465
      f-1     :     0.000803
      f+2     :     0.000366
      f-2     :     0.001227
      f+3     :     0.001040
      f-3     :     0.000913
      g0      :     0.000073  g :     0.000490
      g+1     :     0.000118
      g-1     :     0.000036
      g+2     :     0.000046
      g-2     :     0.000053
      g+3     :     0.000029
      g-3     :     0.000026
      g+4     :     0.000065
      g-4     :     0.000044
  4 C s       :     3.191824  s :     3.191824
      pz      :     0.894575  p :     2.278650
      px      :     0.747025
      py      :     0.637050
      dz2     :     0.011304  d :     0.196264
      dxz     :     0.037684
      dyz     :     0.025154
      dx2y2   :     0.044434
      dxy     :     0.077689
      f0      :     0.003459  f :     0.030444
      f+1     :     0.001984
      f-1     :     0.001514
      f+2     :     0.003383
      f-2     :     0.002966
      f+3     :     0.004852
      f-3     :     0.012286
      g0      :     0.000153  g :     0.003219
      g+1     :     0.000205
      g-1     :     0.000217
      g+2     :     0.000258
      g-2     :     0.000233
      g+3     :     0.000385
      g-3     :     0.000159
      g+4     :     0.000836
      g-4     :     0.000772
  5 C s       :     3.232847  s :     3.232847
      pz      :     0.640268  p :     2.122295
      px      :     0.730638
      py      :     0.751389
      dz2     :     0.022647  d :     0.110572
      dxz     :     0.023083
      dyz     :     0.030007
      dx2y2   :     0.015183
      dxy     :     0.019653
      f0      :     0.003945  f :     0.020232
      f+1     :     0.002773
      f-1     :     0.004700
      f+2     :     0.000984
      f-2     :     0.003083
      f+3     :     0.002064
      f-3     :     0.002682
      g0      :     0.000234  g :     0.001720
      g+1     :     0.000300
      g-1     :     0.000189
      g+2     :     0.000151
      g-2     :     0.000226
      g+3     :     0.000140
      g-3     :     0.000115
      g+4     :     0.000215
      g-4     :     0.000149
  6 H s       :     0.965385  s :     0.965385
      pz      :     0.012997  p :     0.030715
      px      :     0.008476
      py      :     0.009243
      dz2     :     0.001881  d :     0.005415
      dxz     :     0.000828
      dyz     :     0.000661
      dx2y2   :     0.001027
      dxy     :     0.001018
      f0      :     0.000064  f :     0.000398
      f+1     :     0.000083
      f-1     :     0.000035
      f+2     :     0.000066
      f-2     :     0.000049
      f+3     :     0.000069
      f-3     :     0.000032
  7 C s       :     3.324715  s :     3.324715
      pz      :     0.844670  p :     2.490763
      px      :     0.917664
      py      :     0.728429
      dz2     :     0.025951  d :     0.109011
      dxz     :     0.025315
      dyz     :     0.026527
      dx2y2   :     0.014395
      dxy     :     0.016824
      f0      :     0.001388  f :     0.018658
      f+1     :     0.003537
      f-1     :     0.006406
      f+2     :     0.001678
      f-2     :     0.001588
      f+3     :     0.001740
      f-3     :     0.002322
      g0      :     0.000299  g :     0.001551
      g+1     :     0.000224
      g-1     :     0.000315
      g+2     :     0.000090
      g-2     :     0.000118
      g+3     :     0.000177
      g-3     :     0.000173
      g+4     :     0.000087
      g-4     :     0.000067
  8 C s       :     3.294827  s :     3.294827
      pz      :     0.960618  p :     2.800559
      px      :     0.942762
      py      :     0.897178
      dz2     :     0.037758  d :     0.102475
      dxz     :     0.008603
      dyz     :     0.015046
      dx2y2   :     0.022050
      dxy     :     0.019018
      f0      :     0.001305  f :     0.013572
      f+1     :     0.001142
      f-1     :     0.004297
      f+2     :     0.001566
      f-2     :     0.001332
      f+3     :     0.001436
      f-3     :     0.002494
      g0      :     0.000199  g :     0.001229
      g+1     :     0.000055
      g-1     :     0.000181
      g+2     :     0.000102
      g-2     :     0.000119
      g+3     :     0.000185
      g-3     :     0.000225
      g+4     :     0.000100
      g-4     :     0.000064
  9 H s       :     0.857915  s :     0.857915
      pz      :     0.006118  p :     0.027856
      px      :     0.010576
      py      :     0.011162
      dz2     :     0.000280  d :     0.003316
      dxz     :     0.001307
      dyz     :     0.001544
      dx2y2   :     0.000084
      dxy     :     0.000101
      f0      :     0.000033  f :     0.000307
      f+1     :     0.000135
      f-1     :     0.000126
      f+2     :     0.000006
      f-2     :     0.000006
      f+3     :     0.000001
      f-3     :     0.000001
 10 C s       :     3.176146  s :     3.176146
      pz      :     0.916802  p :     2.819072
      px      :     0.951469
      py      :     0.950801
      dz2     :     0.018962  d :     0.122631
      dxz     :     0.027313
      dyz     :     0.056344
      dx2y2   :     0.009735
      dxy     :     0.010277
      f0      :     0.000980  f :     0.012501
      f+1     :     0.002724
      f-1     :     0.004259
      f+2     :     0.000801
      f-2     :     0.000860
      f+3     :     0.001193
      f-3     :     0.001684
      g0      :     0.000289  g :     0.001274
      g+1     :     0.000207
      g-1     :     0.000274
      g+2     :     0.000068
      g-2     :     0.000081
      g+3     :     0.000123
      g-3     :     0.000091
      g+4     :     0.000091
      g-4     :     0.000052
 11 H s       :     0.826468  s :     0.826468
      pz      :     0.006781  p :     0.022528
      px      :     0.009337
      py      :     0.006410
      dz2     :     0.000862  d :     0.002873
      dxz     :     0.000433
      dyz     :     0.000392
      dx2y2   :     0.000652
      dxy     :     0.000533
      f0      :     0.000025  f :     0.000285
      f+1     :     0.000023
      f-1     :     0.000075
      f+2     :     0.000050
      f-2     :     0.000034
      f+3     :     0.000021
      f-3     :     0.000057
 12 C s       :     3.194841  s :     3.194841
      pz      :     0.901974  p :     2.792345
      px      :     0.951196
      py      :     0.939174
      dz2     :     0.033971  d :     0.126615
      dxz     :     0.027610
      dyz     :     0.044366
      dx2y2   :     0.011132
      dxy     :     0.009537
      f0      :     0.001084  f :     0.012432
      f+1     :     0.002657
      f-1     :     0.004246
      f+2     :     0.001153
      f-2     :     0.000948
      f+3     :     0.001085
      f-3     :     0.001260
      g0      :     0.000279  g :     0.001253
      g+1     :     0.000202
      g-1     :     0.000289
      g+2     :     0.000071
      g-2     :     0.000094
      g+3     :     0.000120
      g-3     :     0.000121
      g+4     :     0.000040
      g-4     :     0.000038
 13 H s       :     0.837535  s :     0.837535
      pz      :     0.006770  p :     0.023331
      px      :     0.009699
      py      :     0.006862
      dz2     :     0.000562  d :     0.002943
      dxz     :     0.000319
      dyz     :     0.000657
      dx2y2   :     0.000732
      dxy     :     0.000673
      f0      :     0.000011  f :     0.000286
      f+1     :     0.000015
      f-1     :     0.000076
      f+2     :     0.000036
      f-2     :     0.000036
      f+3     :     0.000027
      f-3     :     0.000086
 14 C s       :     3.183800  s :     3.183800
      pz      :     0.973991  p :     2.813254
      px      :     0.939365
      py      :     0.899898
      dz2     :     0.050600  d :     0.123303
      dxz     :     0.008936
      dyz     :     0.019913
      dx2y2   :     0.022210
      dxy     :     0.021644
      f0      :     0.001159  f :     0.012398
      f+1     :     0.001076
      f-1     :     0.003878
      f+2     :     0.001575
      f-2     :     0.001305
      f+3     :     0.001196
      f-3     :     0.002210
      g0      :     0.000214  g :     0.001269
      g+1     :     0.000056
      g-1     :     0.000203
      g+2     :     0.000104
      g-2     :     0.000126
      g+3     :     0.000184
      g-3     :     0.000222
      g+4     :     0.000099
      g-4     :     0.000062
 15 H s       :     0.832289  s :     0.832289
      pz      :     0.005756  p :     0.022982
      px      :     0.009747
      py      :     0.007479
      dz2     :     0.000368  d :     0.002899
      dxz     :     0.001227
      dyz     :     0.001193
      dx2y2   :     0.000057
      dxy     :     0.000055
      f0      :     0.000029  f :     0.000284
      f+1     :     0.000129
      f-1     :     0.000112
      f+2     :     0.000007
      f-2     :     0.000008
      f+3     :     0.000000
      f-3     :     0.000000
 16 C s       :     3.240034  s :     3.240034
      pz      :     0.910963  p :     2.787927
      px      :     0.951520
      py      :     0.925444
      dz2     :     0.015527  d :     0.106182
      dxz     :     0.023073
      dyz     :     0.048219
      dx2y2   :     0.009277
      dxy     :     0.010086
      f0      :     0.001126  f :     0.013229
      f+1     :     0.002640
      f-1     :     0.004488
      f+2     :     0.001012
      f-2     :     0.001169
      f+3     :     0.001052
      f-3     :     0.001742
      g0      :     0.000277  g :     0.001237
      g+1     :     0.000198
      g-1     :     0.000257
      g+2     :     0.000066
      g-2     :     0.000087
      g+3     :     0.000120
      g-3     :     0.000090
      g+4     :     0.000092
      g-4     :     0.000049
 17 H s       :     0.861096  s :     0.861096
      pz      :     0.009126  p :     0.026664
      px      :     0.010059
      py      :     0.007479
      dz2     :     0.001047  d :     0.003266
      dxz     :     0.000503
      dyz     :     0.000468
      dx2y2   :     0.000685
      dxy     :     0.000564
      f0      :     0.000022  f :     0.000301
      f+1     :     0.000028
      f-1     :     0.000086
      f+2     :     0.000051
      f-2     :     0.000035
      f+3     :     0.000020
      f-3     :     0.000059
 18 C s       :     3.250042  s :     3.250042
      pz      :     0.944328  p :     2.551132
      px      :     0.786252
      py      :     0.820551
      dz2     :     0.027168  d :     0.140120
      dxz     :     0.021683
      dyz     :     0.033938
      dx2y2   :     0.026792
      dxy     :     0.030538
      f0      :     0.004643  f :     0.023974
      f+1     :     0.001964
      f-1     :     0.002776
      f+2     :     0.001392
      f-2     :     0.004925
      f+3     :     0.005418
      f-3     :     0.002854
      g0      :     0.000182  g :     0.001977
      g+1     :     0.000109
      g-1     :     0.000326
      g+2     :     0.000216
      g-2     :     0.000298
      g+3     :     0.000088
      g-3     :     0.000179
      g+4     :     0.000289
      g-4     :     0.000291
 19 C s       :     3.177232  s :     3.177232
      pz      :     1.039587  p :     3.047284
      px      :     0.982786
      py      :     1.024911
      dz2     :     0.011487  d :     0.072418
      dxz     :     0.009069
      dyz     :     0.022357
      dx2y2   :     0.010243
      dxy     :     0.019263
      f0      :     0.000610  f :     0.006651
      f+1     :     0.000397
      f-1     :     0.001517
      f+2     :     0.000230
      f-2     :     0.001229
      f+3     :     0.001263
      f-3     :     0.001406
      g0      :     0.000054  g :     0.000775
      g+1     :     0.000054
      g-1     :     0.000071
      g+2     :     0.000109
      g-2     :     0.000108
      g+3     :     0.000020
      g-3     :     0.000080
      g+4     :     0.000133
      g-4     :     0.000147
 20 H s       :     0.859608  s :     0.859608
      pz      :     0.008672  p :     0.026750
      px      :     0.009158
      py      :     0.008920
      dz2     :     0.001322  d :     0.003891
      dxz     :     0.000844
      dyz     :     0.000494
      dx2y2   :     0.000450
      dxy     :     0.000781
      f0      :     0.000120  f :     0.000381
      f+1     :     0.000025
      f-1     :     0.000047
      f+2     :     0.000039
      f-2     :     0.000096
      f+3     :     0.000039
      f-3     :     0.000015
 21 H s       :     0.868989  s :     0.868989
      pz      :     0.010200  p :     0.026932
      px      :     0.007600
      py      :     0.009133
      dz2     :     0.000254  d :     0.003932
      dxz     :     0.000893
      dyz     :     0.000768
      dx2y2   :     0.001544
      dxy     :     0.000473
      f0      :     0.000051  f :     0.000384
      f+1     :     0.000032
      f-1     :     0.000018
      f+2     :     0.000013
      f-2     :     0.000103
      f+3     :     0.000113
      f-3     :     0.000055
 22 H s       :     0.850938  s :     0.850938
      pz      :     0.008448  p :     0.026810
      px      :     0.009228
      py      :     0.009134
      dz2     :     0.001106  d :     0.003885
      dxz     :     0.001077
      dyz     :     0.000700
      dx2y2   :     0.000390
      dxy     :     0.000612
      f0      :     0.000122  f :     0.000381
      f+1     :     0.000055
      f-1     :     0.000023
      f+2     :     0.000060
      f-2     :     0.000088
      f+3     :     0.000018
      f-3     :     0.000014
 23 C s       :     3.161611  s :     3.161611
      pz      :     0.979863  p :     3.021572
      px      :     1.020904
      py      :     1.020806
      dz2     :     0.017930  d :     0.068032
      dxz     :     0.006921
      dyz     :     0.017247
      dx2y2   :     0.005506
      dxy     :     0.020428
      f0      :     0.001400  f :     0.006472
      f+1     :     0.000223
      f-1     :     0.001881
      f+2     :     0.000402
      f-2     :     0.001229
      f+3     :     0.000314
      f-3     :     0.001025
      g0      :     0.000088  g :     0.000761
      g+1     :     0.000037
      g-1     :     0.000195
      g+2     :     0.000136
      g-2     :     0.000125
      g+3     :     0.000037
      g-3     :     0.000042
      g+4     :     0.000073
      g-4     :     0.000028
 24 H s       :     0.881560  s :     0.881560
      pz      :     0.009735  p :     0.029843
      px      :     0.008895
      py      :     0.011213
      dz2     :     0.000214  d :     0.004015
      dxz     :     0.000980
      dyz     :     0.000584
      dx2y2   :     0.001419
      dxy     :     0.000817
      f0      :     0.000059  f :     0.000386
      f+1     :     0.000018
      f-1     :     0.000015
      f+2     :     0.000008
      f-2     :     0.000088
      f+3     :     0.000174
      f-3     :     0.000024
 25 H s       :     0.846778  s :     0.846778
      pz      :     0.009134  p :     0.026763
      px      :     0.008302
      py      :     0.009327
      dz2     :     0.000233  d :     0.003899
      dxz     :     0.000891
      dyz     :     0.000779
      dx2y2   :     0.001475
      dxy     :     0.000522
      f0      :     0.000050  f :     0.000383
      f+1     :     0.000024
      f-1     :     0.000024
      f+2     :     0.000017
      f-2     :     0.000094
      f+3     :     0.000142
      f-3     :     0.000031
 26 H s       :     0.856024  s :     0.856024
      pz      :     0.006250  p :     0.026677
      px      :     0.010981
      py      :     0.009446
      dz2     :     0.001299  d :     0.003854
      dxz     :     0.000981
      dyz     :     0.000457
      dx2y2   :     0.000280
      dxy     :     0.000837
      f0      :     0.000108  f :     0.000379
      f+1     :     0.000039
      f-1     :     0.000051
      f+2     :     0.000026
      f-2     :     0.000118
      f+3     :     0.000032
      f-3     :     0.000006
 27 C s       :     3.163381  s :     3.163381
      pz      :     0.987241  p :     3.017972
      px      :     1.033426
      py      :     0.997306
      dz2     :     0.020692  d :     0.067805
      dxz     :     0.005267
      dyz     :     0.016689
      dx2y2   :     0.005973
      dxy     :     0.019183
      f0      :     0.001321  f :     0.006347
      f+1     :     0.000046
      f-1     :     0.001774
      f+2     :     0.000563
      f-2     :     0.001167
      f+3     :     0.000600
      f-3     :     0.000876
      g0      :     0.000087  g :     0.000748
      g+1     :     0.000007
      g-1     :     0.000185
      g+2     :     0.000153
      g-2     :     0.000110
      g+3     :     0.000040
      g-3     :     0.000047
      g+4     :     0.000086
      g-4     :     0.000033
 28 H s       :     0.849097  s :     0.849097
      pz      :     0.006344  p :     0.026797
      px      :     0.010919
      py      :     0.009534
      dz2     :     0.001245  d :     0.003874
      dxz     :     0.001201
      dyz     :     0.000588
      dx2y2   :     0.000202
      dxy     :     0.000638
      f0      :     0.000134  f :     0.000379
      f+1     :     0.000068
      f-1     :     0.000029
      f+2     :     0.000025
      f-2     :     0.000106
      f+3     :     0.000015
      f-3     :     0.000001
 29 H s       :     0.851439  s :     0.851439
      pz      :     0.009577  p :     0.026789
      px      :     0.008246
      py      :     0.008966
      dz2     :     0.000200  d :     0.004024
      dxz     :     0.001076
      dyz     :     0.000596
      dx2y2   :     0.001323
      dxy     :     0.000829
      f0      :     0.000059  f :     0.000396
      f+1     :     0.000021
      f-1     :     0.000017
      f+2     :     0.000008
      f-2     :     0.000094
      f+3     :     0.000169
      f-3     :     0.000027
 30 H s       :     0.882366  s :     0.882366
      pz      :     0.009531  p :     0.029854
      px      :     0.010776
      py      :     0.009546
      dz2     :     0.000177  d :     0.004095
      dxz     :     0.000880
      dyz     :     0.000817
      dx2y2   :     0.001651
      dxy     :     0.000570
      f0      :     0.000064  f :     0.000385
      f+1     :     0.000011
      f-1     :     0.000016
      f+2     :     0.000002
      f-2     :     0.000105
      f+3     :     0.000149
      f-3     :     0.000039
 31 C s       :     3.259339  s :     3.259339
      pz      :     0.828294  p :     2.408099
      px      :     0.801307
      py      :     0.778498
      dz2     :     0.024789  d :     0.117013
      dxz     :     0.020821
      dyz     :     0.020653
      dx2y2   :     0.036802
      dxy     :     0.013948
      f0      :     0.004343  f :     0.023873
      f+1     :     0.004660
      f-1     :     0.002926
      f+2     :     0.002032
      f-2     :     0.004004
      f+3     :     0.003060
      f-3     :     0.002847
      g0      :     0.000266  g :     0.001992
      g+1     :     0.000289
      g-1     :     0.000222
      g+2     :     0.000201
      g-2     :     0.000267
      g+3     :     0.000147
      g-3     :     0.000188
      g+4     :     0.000169
      g-4     :     0.000244
 32 C s       :     3.327544  s :     3.327544
      pz      :     0.766069  p :     2.570008
      px      :     0.881669
      py      :     0.922270
      dz2     :     0.017619  d :     0.096655
      dxz     :     0.026376
      dyz     :     0.024444
      dx2y2   :     0.021457
      dxy     :     0.006758
      f0      :     0.004956  f :     0.018538
      f+1     :     0.002904
      f-1     :     0.001826
      f+2     :     0.001648
      f-2     :     0.003565
      f+3     :     0.002353
      f-3     :     0.001286
      g0      :     0.000205  g :     0.001469
      g+1     :     0.000263
      g-1     :     0.000205
      g+2     :     0.000179
      g-2     :     0.000225
      g+3     :     0.000066
      g-3     :     0.000095
      g+4     :     0.000097
      g-4     :     0.000135
 33 C s       :     3.216349  s :     3.216349
      pz      :     0.908400  p :     2.742395
      px      :     0.904987
      py      :     0.929008
      dz2     :     0.024363  d :     0.110876
      dxz     :     0.024799
      dyz     :     0.024337
      dx2y2   :     0.027241
      dxy     :     0.010136
      f0      :     0.003322  f :     0.013613
      f+1     :     0.001436
      f-1     :     0.001181
      f+2     :     0.001365
      f-2     :     0.002690
      f+3     :     0.002319
      f-3     :     0.001301
      g0      :     0.000124  g :     0.001246
      g+1     :     0.000197
      g-1     :     0.000130
      g+2     :     0.000140
      g-2     :     0.000210
      g+3     :     0.000103
      g-3     :     0.000110
      g+4     :     0.000096
      g-4     :     0.000137
 34 H s       :     0.874203  s :     0.874203
      pz      :     0.009750  p :     0.033217
      px      :     0.011885
      py      :     0.011582
      dz2     :     0.000644  d :     0.003839
      dxz     :     0.001433
      dyz     :     0.001148
      dx2y2   :     0.000307
      dxy     :     0.000307
      f0      :     0.000085  f :     0.000326
      f+1     :     0.000085
      f-1     :     0.000059
      f+2     :     0.000043
      f-2     :     0.000044
      f+3     :     0.000005
      f-3     :     0.000005
 35 C s       :     3.186717  s :     3.186717
      pz      :     0.882592  p :     2.826085
      px      :     0.965900
      py      :     0.977593
      dz2     :     0.049464  d :     0.128155
      dxz     :     0.030032
      dyz     :     0.023483
      dx2y2   :     0.007263
      dxy     :     0.017914
      f0      :     0.002958  f :     0.012692
      f+1     :     0.002448
      f-1     :     0.001506
      f+2     :     0.001657
      f-2     :     0.002131
      f+3     :     0.000917
      f-3     :     0.001075
      g0      :     0.000226  g :     0.001258
      g+1     :     0.000248
      g-1     :     0.000177
      g+2     :     0.000197
      g-2     :     0.000182
      g+3     :     0.000096
      g-3     :     0.000078
      g+4     :     0.000041
      g-4     :     0.000014
 36 H s       :     0.848407  s :     0.848407
      pz      :     0.006923  p :     0.023466
      px      :     0.007439
      py      :     0.009104
      dz2     :     0.000251  d :     0.002978
      dxz     :     0.000692
      dyz     :     0.000480
      dx2y2   :     0.001214
      dxy     :     0.000340
      f0      :     0.000030  f :     0.000292
      f+1     :     0.000027
      f-1     :     0.000020
      f+2     :     0.000017
      f-2     :     0.000057
      f+3     :     0.000103
      f-3     :     0.000038
 37 C s       :     3.176709  s :     3.176709
      pz      :     0.919852  p :     2.803918
      px      :     0.934743
      py      :     0.949323
      dz2     :     0.016364  d :     0.126954
      dxz     :     0.052331
      dyz     :     0.030824
      dx2y2   :     0.020099
      dxy     :     0.007338
      f0      :     0.002835  f :     0.012635
      f+1     :     0.002359
      f-1     :     0.001419
      f+2     :     0.000652
      f-2     :     0.002297
      f+3     :     0.001975
      f-3     :     0.001097
      g0      :     0.000207  g :     0.001266
      g+1     :     0.000212
      g-1     :     0.000189
      g+2     :     0.000130
      g-2     :     0.000194
      g+3     :     0.000034
      g-3     :     0.000076
      g+4     :     0.000091
      g-4     :     0.000133
 38 H s       :     0.827244  s :     0.827244
      pz      :     0.006230  p :     0.022216
      px      :     0.007218
      py      :     0.008768
      dz2     :     0.000954  d :     0.002885
      dxz     :     0.000401
      dyz     :     0.000625
      dx2y2   :     0.000490
      dxy     :     0.000414
      f0      :     0.000069  f :     0.000288
      f+1     :     0.000038
      f-1     :     0.000037
      f+2     :     0.000059
      f-2     :     0.000043
      f+3     :     0.000028
      f-3     :     0.000014
 39 C s       :     3.262687  s :     3.262687
      pz      :     0.884402  p :     2.750487
      px      :     0.881057
      py      :     0.985027
      dz2     :     0.032253  d :     0.104472
      dxz     :     0.013464
      dyz     :     0.017799
      dx2y2   :     0.023953
      dxy     :     0.017004
      f0      :     0.002745  f :     0.013655
      f+1     :     0.001770
      f-1     :     0.001321
      f+2     :     0.001361
      f-2     :     0.002539
      f+3     :     0.002469
      f-3     :     0.001451
      g0      :     0.000135  g :     0.001233
      g+1     :     0.000166
      g-1     :     0.000126
      g+2     :     0.000136
      g-2     :     0.000208
      g+3     :     0.000116
      g-3     :     0.000125
      g+4     :     0.000091
      g-4     :     0.000131
 40 H s       :     0.904175  s :     0.904175
      pz      :     0.008582  p :     0.028623
      px      :     0.010260
      py      :     0.009781
      dz2     :     0.001115  d :     0.003681
      dxz     :     0.001083
      dyz     :     0.000944
      dx2y2   :     0.000249
      dxy     :     0.000291
      f0      :     0.000099  f :     0.000325
      f+1     :     0.000088
      f-1     :     0.000066
      f+2     :     0.000036
      f-2     :     0.000029
      f+3     :     0.000003
      f-3     :     0.000005
 41 C s       :     3.285584  s :     3.285584
      pz      :     0.860720  p :     2.719554
      px      :     0.923220
      py      :     0.935614
      dz2     :     0.022821  d :     0.119986
      dxz     :     0.017522
      dyz     :     0.023612
      dx2y2   :     0.031929
      dxy     :     0.024103
      f0      :     0.004127  f :     0.019347
      f+1     :     0.002327
      f-1     :     0.001894
      f+2     :     0.003990
      f-2     :     0.001488
      f+3     :     0.003565
      f-3     :     0.001957
      g0      :     0.000155  g :     0.001605
      g+1     :     0.000212
      g-1     :     0.000162
      g+2     :     0.000249
      g-2     :     0.000204
      g+3     :     0.000068
      g-3     :     0.000142
      g+4     :     0.000207
      g-4     :     0.000205
 42 C s       :     3.169984  s :     3.169984
      pz      :     1.007241  p :     2.974069
      px      :     0.944900
      py      :     1.021929
      dz2     :     0.011962  d :     0.071187
      dxz     :     0.020813
      dyz     :     0.006987
      dx2y2   :     0.020016
      dxy     :     0.011407
      f0      :     0.000668  f :     0.006632
      f+1     :     0.001240
      f-1     :     0.000670
      f+2     :     0.001136
      f-2     :     0.000135
      f+3     :     0.001482
      f-3     :     0.001301
      g0      :     0.000056  g :     0.000744
      g+1     :     0.000095
      g-1     :     0.000006
      g+2     :     0.000113
      g-2     :     0.000101
      g+3     :     0.000031
      g-3     :     0.000064
      g+4     :     0.000132
      g-4     :     0.000145
 43 H s       :     0.858367  s :     0.858367
      pz      :     0.011332  p :     0.027232
      px      :     0.008965
      py      :     0.006935
      dz2     :     0.000214  d :     0.003919
      dxz     :     0.000072
      dyz     :     0.001690
      dx2y2   :     0.000421
      dxy     :     0.001523
      f0      :     0.000054  f :     0.000382
      f+1     :     0.000006
      f-1     :     0.000038
      f+2     :     0.000108
      f-2     :     0.000009
      f+3     :     0.000138
      f-3     :     0.000030
 44 H s       :     0.867877  s :     0.867877
      pz      :     0.008213  p :     0.025508
      px      :     0.006939
      py      :     0.010356
      dz2     :     0.001040  d :     0.004007
      dxz     :     0.000983
      dyz     :     0.001057
      dx2y2   :     0.000542
      dxy     :     0.000384
      f0      :     0.000127  f :     0.000397
      f+1     :     0.000040
      f-1     :     0.000047
      f+2     :     0.000086
      f-2     :     0.000066
      f+3     :     0.000021
      f-3     :     0.000008
 45 H s       :     0.891837  s :     0.891837
      pz      :     0.010487  p :     0.030519
      px      :     0.008588
      py      :     0.011444
      dz2     :     0.001330  d :     0.004172
      dxz     :     0.000738
      dyz     :     0.000646
      dx2y2   :     0.000857
      dxy     :     0.000603
      f0      :     0.000112  f :     0.000388
      f+1     :     0.000047
      f-1     :     0.000022
      f+2     :     0.000096
      f-2     :     0.000046
      f+3     :     0.000044
      f-3     :     0.000021
 46 C s       :     3.182306  s :     3.182306
      pz      :     1.013357  p :     2.970766
      px      :     1.028778
      py      :     0.928631
      dz2     :     0.011922  d :     0.068670
      dxz     :     0.011472
      dyz     :     0.014152
      dx2y2   :     0.014129
      dxy     :     0.016996
      f0      :     0.000643  f :     0.006603
      f+1     :     0.001135
      f-1     :     0.000701
      f+2     :     0.001112
      f-2     :     0.000306
      f+3     :     0.001565
      f-3     :     0.001141
      g0      :     0.000055  g :     0.000729
      g+1     :     0.000027
      g-1     :     0.000082
      g+2     :     0.000088
      g-2     :     0.000108
      g+3     :     0.000025
      g-3     :     0.000074
      g+4     :     0.000142
      g-4     :     0.000127
 47 H s       :     0.905375  s :     0.905375
      pz      :     0.011633  p :     0.029990
      px      :     0.009803
      py      :     0.008554
      dz2     :     0.001343  d :     0.004270
      dxz     :     0.000644
      dyz     :     0.000743
      dx2y2   :     0.000943
      dxy     :     0.000597
      f0      :     0.000102  f :     0.000394
      f+1     :     0.000020
      f-1     :     0.000050
      f+2     :     0.000108
      f-2     :     0.000042
      f+3     :     0.000039
      f-3     :     0.000033
 48 H s       :     0.870356  s :     0.870356
      pz      :     0.008124  p :     0.026062
      px      :     0.010061
      py      :     0.007878
      dz2     :     0.001137  d :     0.004083
      dxz     :     0.000764
      dyz     :     0.001279
      dx2y2   :     0.000499
      dxy     :     0.000404
      f0      :     0.000141  f :     0.000402
      f+1     :     0.000022
      f-1     :     0.000070
      f+2     :     0.000079
      f-2     :     0.000061
      f+3     :     0.000021
      f-3     :     0.000008
 49 H s       :     0.857884  s :     0.857884
      pz      :     0.011637  p :     0.028064
      px      :     0.008236
      py      :     0.008191
      dz2     :     0.000147  d :     0.004025
      dxz     :     0.001755
      dyz     :     0.000192
      dx2y2   :     0.000797
      dxy     :     0.001134
      f0      :     0.000066  f :     0.000387
      f+1     :     0.000012
      f-1     :     0.000011
      f+2     :     0.000088
      f-2     :     0.000041
      f+3     :     0.000111
      f-3     :     0.000058
 50 C s       :     3.148175  s :     3.148175
      pz      :     0.966003  p :     3.018298
      px      :     1.033708
      py      :     1.018587
      dz2     :     0.013817  d :     0.072709
      dxz     :     0.017027
      dyz     :     0.011210
      dx2y2   :     0.022448
      dxy     :     0.008206
      f0      :     0.001363  f :     0.006684
      f+1     :     0.001404
      f-1     :     0.000975
      f+2     :     0.001239
      f-2     :     0.000381
      f+3     :     0.000314
      f-3     :     0.001008
      g0      :     0.000095  g :     0.000770
      g+1     :     0.000132
      g-1     :     0.000110
      g+2     :     0.000116
      g-2     :     0.000137
      g+3     :     0.000036
      g-3     :     0.000044
      g+4     :     0.000062
      g-4     :     0.000038
 51 H s       :     0.862704  s :     0.862704
      pz      :     0.007438  p :     0.024531
      px      :     0.007706
      py      :     0.009387
      dz2     :     0.000259  d :     0.003827
      dxz     :     0.001440
      dyz     :     0.000109
      dx2y2   :     0.000915
      dxy     :     0.001104
      f0      :     0.000050  f :     0.000388
      f+1     :     0.000041
      f-1     :     0.000011
      f+2     :     0.000078
      f-2     :     0.000032
      f+3     :     0.000124
      f-3     :     0.000052
 52 H s       :     0.874813  s :     0.874813
      pz      :     0.008118  p :     0.027620
      px      :     0.009437
      py      :     0.010065
      dz2     :     0.001502  d :     0.004122
      dxz     :     0.000618
      dyz     :     0.000789
      dx2y2   :     0.000817
      dxy     :     0.000397
      f0      :     0.000107  f :     0.000396
      f+1     :     0.000067
      f-1     :     0.000037
      f+2     :     0.000100
      f-2     :     0.000042
      f+3     :     0.000038
      f-3     :     0.000005
 53 H s       :     0.862855  s :     0.862855
      pz      :     0.008605  p :     0.024694
      px      :     0.009915
      py      :     0.006175
      dz2     :     0.000167  d :     0.003847
      dxz     :     0.000066
      dyz     :     0.001543
      dx2y2   :     0.000437
      dxy     :     0.001634
      f0      :     0.000062  f :     0.000388
      f+1     :     0.000014
      f-1     :     0.000018
      f+2     :     0.000098
      f-2     :     0.000003
      f+3     :     0.000165
      f-3     :     0.000028
 54 C s       :     3.118362  s :     3.118362
      pz      :     0.671031  p :     2.216414
      px      :     0.728180
      py      :     0.817203
      dz2     :     0.077805  d :     0.258735
      dxz     :     0.063758
      dyz     :     0.055938
      dx2y2   :     0.038067
      dxy     :     0.023167
      f0      :     0.010255  f :     0.035627
      f+1     :     0.004212
      f-1     :     0.005051
      f+2     :     0.005394
      f-2     :     0.006763
      f+3     :     0.001497
      f-3     :     0.002455
      g0      :     0.000718  g :     0.004429
      g+1     :     0.000428
      g-1     :     0.000951
      g+2     :     0.000707
      g-2     :     0.000822
      g+3     :     0.000318
      g-3     :     0.000240
      g+4     :     0.000115
      g-4     :     0.000129
 55 C s       :     3.228057  s :     3.228057
      pz      :     0.873018  p :     2.567610
      px      :     0.895059
      py      :     0.799533
      dz2     :     0.033529  d :     0.102366
      dxz     :     0.021083
      dyz     :     0.021615
      dx2y2   :     0.009757
      dxy     :     0.016380
      f0      :     0.004435  f :     0.017334
      f+1     :     0.001732
      f-1     :     0.001351
      f+2     :     0.002788
      f-2     :     0.003293
      f+3     :     0.001667
      f-3     :     0.002068
      g0      :     0.000184  g :     0.001538
      g+1     :     0.000138
      g-1     :     0.000283
      g+2     :     0.000263
      g-2     :     0.000274
      g+3     :     0.000113
      g-3     :     0.000090
      g+4     :     0.000083
      g-4     :     0.000110
 56 C s       :     3.227695  s :     3.227695
      pz      :     0.965372  p :     2.745347
      px      :     0.888353
      py      :     0.891622
      dz2     :     0.018936  d :     0.095222
      dxz     :     0.009338
      dyz     :     0.032751
      dx2y2   :     0.020497
      dxy     :     0.013700
      f0      :     0.002728  f :     0.012767
      f+1     :     0.000936
      f-1     :     0.001472
      f+2     :     0.002366
      f-2     :     0.002025
      f+3     :     0.000809
      f-3     :     0.002431
      g0      :     0.000119  g :     0.001246
      g+1     :     0.000103
      g-1     :     0.000225
      g+2     :     0.000194
      g-2     :     0.000183
      g+3     :     0.000115
      g-3     :     0.000061
      g+4     :     0.000149
      g-4     :     0.000096
 57 H s       :     0.841988  s :     0.841988
      pz      :     0.006328  p :     0.025899
      px      :     0.009742
      py      :     0.009829
      dz2     :     0.001058  d :     0.003233
      dxz     :     0.000930
      dyz     :     0.000418
      dx2y2   :     0.000346
      dxy     :     0.000481
      f0      :     0.000099  f :     0.000300
      f+1     :     0.000053
      f-1     :     0.000021
      f+2     :     0.000030
      f-2     :     0.000074
      f+3     :     0.000013
      f-3     :     0.000010
 58 C s       :     3.199032  s :     3.199032
      pz      :     0.940875  p :     2.794099
      px      :     0.944732
      py      :     0.908492
      dz2     :     0.018593  d :     0.118723
      dxz     :     0.026016
      dyz     :     0.040128
      dx2y2   :     0.019751
      dxy     :     0.014235
      f0      :     0.003075  f :     0.012572
      f+1     :     0.001643
      f-1     :     0.000586
      f+2     :     0.001326
      f-2     :     0.002774
      f+3     :     0.000714
      f-3     :     0.002454
      g0      :     0.000143  g :     0.001271
      g+1     :     0.000074
      g-1     :     0.000267
      g+2     :     0.000169
      g-2     :     0.000215
      g+3     :     0.000101
      g-3     :     0.000049
      g+4     :     0.000147
      g-4     :     0.000104
 59 H s       :     0.828244  s :     0.828244
      pz      :     0.006085  p :     0.022356
      px      :     0.009477
      py      :     0.006794
      dz2     :     0.000895  d :     0.002766
      dxz     :     0.000491
      dyz     :     0.000598
      dx2y2   :     0.000420
      dxy     :     0.000360
      f0      :     0.000081  f :     0.000275
      f+1     :     0.000026
      f-1     :     0.000037
      f+2     :     0.000069
      f-2     :     0.000033
      f+3     :     0.000016
      f-3     :     0.000014
 60 C s       :     3.232329  s :     3.232329
      pz      :     0.889253  p :     2.751050
      px      :     0.919315
      py      :     0.942481
      dz2     :     0.049831  d :     0.122085
      dxz     :     0.024343
      dyz     :     0.015699
      dx2y2   :     0.014658
      dxy     :     0.017555
      f0      :     0.003406  f :     0.012479
      f+1     :     0.001497
      f-1     :     0.001118
      f+2     :     0.002051
      f-2     :     0.002458
      f+3     :     0.001155
      f-3     :     0.000794
      g0      :     0.000157  g :     0.001272
      g+1     :     0.000122
      g-1     :     0.000264
      g+2     :     0.000231
      g-2     :     0.000238
      g+3     :     0.000109
      g-3     :     0.000080
      g+4     :     0.000015
      g-4     :     0.000055
 61 H s       :     0.817239  s :     0.817239
      pz      :     0.007259  p :     0.018864
      px      :     0.009448
      py      :     0.002158
      dz2     :     0.000111  d :     0.002556
      dxz     :     0.000288
      dyz     :     0.000994
      dx2y2   :     0.000584
      dxy     :     0.000579
      f0      :     0.000043  f :     0.000266
      f+1     :     0.000008
      f-1     :     0.000013
      f+2     :     0.000027
      f-2     :     0.000052
      f+3     :     0.000012
      f-3     :     0.000110
 62 C s       :     3.205352  s :     3.205352
      pz      :     0.960559  p :     2.807877
      px      :     0.911826
      py      :     0.935492
      dz2     :     0.024257  d :     0.118718
      dxz     :     0.011781
      dyz     :     0.049566
      dx2y2   :     0.016643
      dxy     :     0.016470
      f0      :     0.003045  f :     0.012622
      f+1     :     0.000975
      f-1     :     0.001173
      f+2     :     0.002113
      f-2     :     0.001953
      f+3     :     0.000863
      f-3     :     0.002500
      g0      :     0.000121  g :     0.001273
      g+1     :     0.000113
      g-1     :     0.000231
      g+2     :     0.000207
      g-2     :     0.000184
      g+3     :     0.000112
      g-3     :     0.000056
      g+4     :     0.000153
      g-4     :     0.000096
 63 H s       :     0.815395  s :     0.815395
      pz      :     0.006676  p :     0.019411
      px      :     0.008273
      py      :     0.004461
      dz2     :     0.000916  d :     0.002599
      dxz     :     0.000750
      dyz     :     0.000304
      dx2y2   :     0.000254
      dxy     :     0.000375
      f0      :     0.000088  f :     0.000272
      f+1     :     0.000049
      f-1     :     0.000019
      f+2     :     0.000031
      f-2     :     0.000066
      f+3     :     0.000012
      f-3     :     0.000009
 64 C s       :     3.284881  s :     3.284881
      pz      :     0.904888  p :     2.732831
      px      :     0.918200
      py      :     0.909743
      dz2     :     0.018673  d :     0.093196
      dxz     :     0.020076
      dyz     :     0.024141
      dx2y2   :     0.018046
      dxy     :     0.012259
      f0      :     0.003286  f :     0.013428
      f+1     :     0.001628
      f-1     :     0.000751
      f+2     :     0.001511
      f-2     :     0.002941
      f+3     :     0.000749
      f-3     :     0.002561
      g0      :     0.000135  g :     0.001249
      g+1     :     0.000074
      g-1     :     0.000254
      g+2     :     0.000172
      g-2     :     0.000220
      g+3     :     0.000103
      g-3     :     0.000048
      g+4     :     0.000141
      g-4     :     0.000102
 65 H s       :     0.847361  s :     0.847361
      pz      :     0.010067  p :     0.026199
      px      :     0.006166
      py      :     0.009965
      dz2     :     0.001312  d :     0.003217
      dxz     :     0.000362
      dyz     :     0.000678
      dx2y2   :     0.000485
      dxy     :     0.000381
      f0      :     0.000095  f :     0.000299
      f+1     :     0.000037
      f-1     :     0.000036
      f+2     :     0.000072
      f-2     :     0.000030
      f+3     :     0.000016
      f-3     :     0.000013
 66 H s       :     0.741509  s :     0.741509
      pz      :     0.018154  p :     0.060888
      px      :     0.013208
      py      :     0.029527
      dz2     :     0.002978  d :     0.009788
      dxz     :     0.000830
      dyz     :     0.002375
      dx2y2   :     0.001000
      dxy     :     0.002605
      f0      :     0.000139  f :     0.000901
      f+1     :     0.000206
      f-1     :     0.000043
      f+2     :     0.000073
      f-2     :     0.000274
      f+3     :     0.000042
      f-3     :     0.000124
 67 O s       :     3.811475  s :     3.811475
      pz      :     1.445707  p :     4.640141
      px      :     1.632780
      py      :     1.561654
      dz2     :     0.010242  d :     0.032502
      dxz     :     0.007464
      dyz     :     0.008953
      dx2y2   :     0.002927
      dxy     :     0.002916
      f0      :     0.000874  f :     0.003560
      f+1     :     0.000506
      f-1     :     0.000887
      f+2     :     0.000534
      f-2     :     0.000574
      f+3     :     0.000103
      f-3     :     0.000082
      g0      :     0.000025  g :     0.000193
      g+1     :     0.000010
      g-1     :     0.000059
      g+2     :     0.000041
      g-2     :     0.000030
      g+3     :     0.000012
      g-3     :     0.000013
      g+4     :     0.000001
      g-4     :     0.000001
 68 C s       :     3.104767  s :     3.104767
      pz      :     0.676283  p :     2.207679
      px      :     0.731636
      py      :     0.799759
      dz2     :     0.075820  d :     0.262768
      dxz     :     0.068866
      dyz     :     0.051626
      dx2y2   :     0.033871
      dxy     :     0.032584
      f0      :     0.008139  f :     0.033668
      f+1     :     0.004568
      f-1     :     0.003855
      f+2     :     0.005055
      f-2     :     0.007437
      f+3     :     0.001874
      f-3     :     0.002740
      g0      :     0.000653  g :     0.004424
      g+1     :     0.000535
      g-1     :     0.000685
      g+2     :     0.000684
      g-2     :     0.000860
      g+3     :     0.000423
      g-3     :     0.000305
      g+4     :     0.000138
      g-4     :     0.000143
 69 C s       :     3.247572  s :     3.247572
      pz      :     0.876713  p :     2.597349
      px      :     0.938946
      py      :     0.781690
      dz2     :     0.035510  d :     0.108949
      dxz     :     0.026313
      dyz     :     0.019132
      dx2y2   :     0.014281
      dxy     :     0.013713
      f0      :     0.003899  f :     0.017119
      f+1     :     0.002126
      f-1     :     0.001389
      f+2     :     0.002139
      f-2     :     0.003884
      f+3     :     0.001652
      f-3     :     0.002030
      g0      :     0.000178  g :     0.001536
      g+1     :     0.000176
      g-1     :     0.000252
      g+2     :     0.000238
      g-2     :     0.000272
      g+3     :     0.000132
      g-3     :     0.000105
      g+4     :     0.000093
      g-4     :     0.000089
 70 C s       :     3.246024  s :     3.246024
      pz      :     0.947503  p :     2.752055
      px      :     0.912895
      py      :     0.891657
      dz2     :     0.014538  d :     0.100538
      dxz     :     0.026700
      dyz     :     0.024395
      dx2y2   :     0.021002
      dxy     :     0.013904
      f0      :     0.002995  f :     0.013152
      f+1     :     0.001840
      f-1     :     0.000670
      f+2     :     0.001066
      f-2     :     0.003323
      f+3     :     0.000751
      f-3     :     0.002507
      g0      :     0.000156  g :     0.001252
      g+1     :     0.000088
      g-1     :     0.000232
      g+2     :     0.000164
      g-2     :     0.000211
      g+3     :     0.000100
      g-3     :     0.000055
      g+4     :     0.000115
      g-4     :     0.000131
 71 H s       :     0.845927  s :     0.845927
      pz      :     0.007624  p :     0.026952
      px      :     0.010874
      py      :     0.008454
      dz2     :     0.001174  d :     0.003290
      dxz     :     0.000515
      dyz     :     0.000606
      dx2y2   :     0.000531
      dxy     :     0.000464
      f0      :     0.000080  f :     0.000299
      f+1     :     0.000044
      f-1     :     0.000032
      f+2     :     0.000066
      f-2     :     0.000039
      f+3     :     0.000022
      f-3     :     0.000015
 72 C s       :     3.186250  s :     3.186250
      pz      :     0.958616  p :     2.805065
      px      :     0.923944
      py      :     0.922505
      dz2     :     0.026498  d :     0.121465
      dxz     :     0.014083
      dyz     :     0.042574
      dx2y2   :     0.021727
      dxy     :     0.016583
      f0      :     0.002726  f :     0.012459
      f+1     :     0.001155
      f-1     :     0.001211
      f+2     :     0.001694
      f-2     :     0.002447
      f+3     :     0.000867
      f-3     :     0.002360
      g0      :     0.000114  g :     0.001270
      g+1     :     0.000139
      g-1     :     0.000197
      g+2     :     0.000181
      g-2     :     0.000191
      g+3     :     0.000126
      g-3     :     0.000075
      g+4     :     0.000131
      g-4     :     0.000117
 73 H s       :     0.828049  s :     0.828049
      pz      :     0.006533  p :     0.023030
      px      :     0.008840
      py      :     0.007657
      dz2     :     0.000844  d :     0.002857
      dxz     :     0.000912
      dyz     :     0.000456
      dx2y2   :     0.000296
      dxy     :     0.000347
      f0      :     0.000093  f :     0.000281
      f+1     :     0.000057
      f-1     :     0.000016
      f+2     :     0.000033
      f-2     :     0.000066
      f+3     :     0.000009
      f-3     :     0.000008
 74 C s       :     3.195676  s :     3.195676
      pz      :     0.891587  p :     2.754922
      px      :     0.926083
      py      :     0.937252
      dz2     :     0.049509  d :     0.121746
      dxz     :     0.022042
      dyz     :     0.018659
      dx2y2   :     0.011037
      dxy     :     0.020499
      f0      :     0.003213  f :     0.012283
      f+1     :     0.001832
      f-1     :     0.000940
      f+2     :     0.001880
      f-2     :     0.002471
      f+3     :     0.001162
      f-3     :     0.000785
      g0      :     0.000157  g :     0.001263
      g+1     :     0.000149
      g-1     :     0.000230
      g+2     :     0.000213
      g-2     :     0.000235
      g+3     :     0.000121
      g-3     :     0.000083
      g+4     :     0.000035
      g-4     :     0.000039
 75 H s       :     0.827833  s :     0.827833
      pz      :     0.007448  p :     0.022533
      px      :     0.008061
      py      :     0.007023
      dz2     :     0.000149  d :     0.002854
      dxz     :     0.000420
      dyz     :     0.000880
      dx2y2   :     0.001048
      dxy     :     0.000357
      f0      :     0.000041  f :     0.000278
      f+1     :     0.000010
      f-1     :     0.000016
      f+2     :     0.000015
      f-2     :     0.000066
      f+3     :     0.000014
      f-3     :     0.000117
 76 C s       :     3.201077  s :     3.201077
      pz      :     0.942000  p :     2.806413
      px      :     0.956582
      py      :     0.907831
      dz2     :     0.018996  d :     0.120146
      dxz     :     0.033267
      dyz     :     0.037262
      dx2y2   :     0.021212
      dxy     :     0.009408
      f0      :     0.003058  f :     0.012497
      f+1     :     0.001771
      f-1     :     0.000549
      f+2     :     0.001006
      f-2     :     0.003014
      f+3     :     0.000777
      f-3     :     0.002321
      g0      :     0.000160  g :     0.001274
      g+1     :     0.000093
      g-1     :     0.000241
      g+2     :     0.000164
      g-2     :     0.000222
      g+3     :     0.000100
      g-3     :     0.000052
      g+4     :     0.000113
      g-4     :     0.000129
 77 H s       :     0.827749  s :     0.827749
      pz      :     0.007496  p :     0.022195
      px      :     0.006810
      py      :     0.007890
      dz2     :     0.000980  d :     0.002768
      dxz     :     0.000314
      dyz     :     0.000633
      dx2y2   :     0.000443
      dxy     :     0.000397
      f0      :     0.000073  f :     0.000276
      f+1     :     0.000030
      f-1     :     0.000036
      f+2     :     0.000062
      f-2     :     0.000040
      f+3     :     0.000022
      f-3     :     0.000014
 78 C s       :     3.258547  s :     3.258547
      pz      :     0.923320  p :     2.723122
      px      :     0.905379
      py      :     0.894423
      dz2     :     0.020861  d :     0.098221
      dxz     :     0.011507
      dyz     :     0.031464
      dx2y2   :     0.021003
      dxy     :     0.013386
      f0      :     0.002601  f :     0.012969
      f+1     :     0.001097
      f-1     :     0.001483
      f+2     :     0.001798
      f-2     :     0.002437
      f+3     :     0.000995
      f-3     :     0.002559
      g0      :     0.000108  g :     0.001253
      g+1     :     0.000128
      g-1     :     0.000190
      g+2     :     0.000174
      g-2     :     0.000193
      g+3     :     0.000131
      g-3     :     0.000078
      g+4     :     0.000132
      g-4     :     0.000119
 79 H s       :     0.851626  s :     0.851626
      pz      :     0.008228  p :     0.023815
      px      :     0.009257
      py      :     0.006331
      dz2     :     0.001174  d :     0.003148
      dxz     :     0.000907
      dyz     :     0.000321
      dx2y2   :     0.000268
      dxy     :     0.000478
      f0      :     0.000103  f :     0.000298
      f+1     :     0.000058
      f-1     :     0.000020
      f+2     :     0.000031
      f-2     :     0.000068
      f+3     :     0.000010
      f-3     :     0.000009
 80 O s       :     3.813406  s :     3.813406
      pz      :     1.541408  p :     4.569067
      px      :     1.484191
      py      :     1.543468
      dz2     :     0.008995  d :     0.029216
      dxz     :     0.007927
      dyz     :     0.005703
      dx2y2   :     0.002395
      dxy     :     0.004196
      f0      :     0.000383  f :     0.003111
      f+1     :     0.000783
      f-1     :     0.000332
      f+2     :     0.000479
      f-2     :     0.000464
      f+3     :     0.000434
      f-3     :     0.000236
      g0      :     0.000018  g :     0.000180
      g+1     :     0.000037
      g-1     :     0.000012
      g+2     :     0.000029
      g-2     :     0.000039
      g+3     :     0.000017
      g-3     :     0.000013
      g+4     :     0.000009
      g-4     :     0.000006
 81 H s       :     0.582767  s :     0.582767
      pz      :     0.021328  p :     0.105436
      px      :     0.035289
      py      :     0.048818
      dz2     :     0.001331  d :     0.012149
      dxz     :     0.001655
      dyz     :     0.002453
      dx2y2   :     0.004146
      dxy     :     0.002564
      f0      :     0.000139  f :     0.001362
      f+1     :     0.000111
      f-1     :     0.000149
      f+2     :     0.000032
      f-2     :     0.000217
      f+3     :     0.000310
      f-3     :     0.000403


                     *******************************
                     * LOEWDIN POPULATION ANALYSIS *
                     *******************************

----------------------
LOEWDIN ATOMIC CHARGES
----------------------
   0 O :    0.589451
   1 O :    0.329050
   2 N :    0.401965
   3 N :    0.606664
   4 C :   -0.478289
   5 C :   -0.142041
   6 H :   -0.027616
   7 C :   -0.098190
   8 C :    0.080713
   9 H :   -0.045380
  10 C :    0.061529
  11 H :   -0.051248
  12 C :    0.057588
  13 H :   -0.052735
  14 C :    0.060767
  15 H :   -0.051405
  16 C :    0.083576
  17 H :   -0.043951
  18 C :   -0.401642
  19 C :    0.223777
  20 H :   -0.052205
  21 H :   -0.048795
  22 H :   -0.050745
  23 C :    0.242773
  24 H :   -0.055416
  25 H :   -0.043502
  26 H :   -0.049122
  27 C :    0.246167
  28 H :   -0.047864
  29 H :   -0.043044
  30 H :   -0.054060
  31 C :   -0.194318
  32 C :   -0.046599
  33 C :    0.074500
  34 H :   -0.051926
  35 C :    0.043467
  36 H :   -0.055807
  37 C :    0.050535
  38 H :   -0.050411
  39 C :    0.065800
  40 H :   -0.049081
  41 C :   -0.241968
  42 C :    0.251379
  43 H :   -0.044557
  44 H :   -0.043127
  45 H :   -0.058742
  46 C :    0.244731
  47 H :   -0.060253
  48 H :   -0.045326
  49 H :   -0.047245
  50 C :    0.232828
  51 H :   -0.045826
  52 H :   -0.045204
  53 H :   -0.046645
  54 C :   -0.765068
  55 C :   -0.128552
  56 C :    0.099915
  57 H :   -0.041354
  58 C :    0.075430
  59 H :   -0.047831
  60 C :    0.083057
  61 H :   -0.045367
  62 C :    0.075774
  63 H :   -0.047200
  64 C :    0.096416
  65 H :   -0.044394
  66 H :   -0.173214
  67 O :    0.289559
  68 C :   -0.790646
  69 C :   -0.127882
  70 C :    0.091312
  71 H :   -0.047001
  72 C :    0.068703
  73 H :   -0.049652
  74 C :    0.076124
  75 H :   -0.047511
  76 C :    0.070269
  77 H :   -0.049449
  78 C :    0.092197
  79 H :   -0.044451
  80 O :    0.703573
  81 H :   -0.355732

-------------------------------
LOEWDIN REDUCED ORBITAL CHARGES
-------------------------------
  0 O s       :     3.039421  s :     3.039421
      pz      :     1.419486  p :     4.159046
      px      :     1.411516
      py      :     1.328044
      dz2     :     0.043714  d :     0.181300
      dxz     :     0.027605
      dyz     :     0.043243
      dx2y2   :     0.032052
      dxy     :     0.034686
      f0      :     0.007209  f :     0.029710
      f+1     :     0.003549
      f-1     :     0.004340
      f+2     :     0.002647
      f-2     :     0.003994
      f+3     :     0.003089
      f-3     :     0.004882
      g0      :     0.000154  g :     0.001072
      g+1     :     0.000107
      g-1     :     0.000127
      g+2     :     0.000104
      g-2     :     0.000139
      g+3     :     0.000129
      g-3     :     0.000028
      g+4     :     0.000189
      g-4     :     0.000095
  1 O s       :     3.235217  s :     3.235217
      pz      :     1.504216  p :     4.317167
      px      :     1.344052
      py      :     1.468898
      dz2     :     0.032097  d :     0.095569
      dxz     :     0.016293
      dyz     :     0.031585
      dx2y2   :     0.008479
      dxy     :     0.007116
      f0      :     0.006560  f :     0.021754
      f+1     :     0.002537
      f-1     :     0.005390
      f+2     :     0.003161
      f-2     :     0.003076
      f+3     :     0.000534
      f-3     :     0.000496
      g0      :     0.000245  g :     0.001244
      g+1     :     0.000067
      g-1     :     0.000374
      g+2     :     0.000199
      g-2     :     0.000175
      g+3     :     0.000089
      g-3     :     0.000074
      g+4     :     0.000007
      g-4     :     0.000014
  2 N s       :     2.850141  s :     2.850141
      pz      :     0.952471  p :     3.395268
      px      :     1.169728
      py      :     1.273069
      dz2     :     0.029776  d :     0.292368
      dxz     :     0.063856
      dyz     :     0.022972
      dx2y2   :     0.092604
      dxy     :     0.083159
      f0      :     0.004331  f :     0.056067
      f+1     :     0.005903
      f-1     :     0.002148
      f+2     :     0.006386
      f-2     :     0.008261
      f+3     :     0.014289
      f-3     :     0.014748
      g0      :     0.000297  g :     0.004191
      g+1     :     0.000576
      g-1     :     0.000140
      g+2     :     0.000399
      g-2     :     0.000289
      g+3     :     0.000353
      g-3     :     0.000290
      g+4     :     0.000847
      g-4     :     0.001002
  3 N s       :     2.689235  s :     2.689235
      pz      :     1.039025  p :     3.315709
      px      :     1.092036
      py      :     1.184648
      dz2     :     0.071256  d :     0.330077
      dxz     :     0.105662
      dyz     :     0.048208
      dx2y2   :     0.049469
      dxy     :     0.055483
      f0      :     0.010243  f :     0.055678
      f+1     :     0.008709
      f-1     :     0.008693
      f+2     :     0.006386
      f-2     :     0.009424
      f+3     :     0.007046
      f-3     :     0.005177
      g0      :     0.000420  g :     0.002637
      g+1     :     0.000187
      g-1     :     0.000265
      g+2     :     0.000224
      g-2     :     0.000472
      g+3     :     0.000245
      g-3     :     0.000213
      g+4     :     0.000210
      g-4     :     0.000401
  4 C s       :     2.590998  s :     2.590998
      pz      :     0.762305  p :     2.620363
      px      :     1.020548
      py      :     0.837510
      dz2     :     0.083921  d :     0.946414
      dxz     :     0.148295
      dyz     :     0.102319
      dx2y2   :     0.265009
      dxy     :     0.346870
      f0      :     0.020889  f :     0.285530
      f+1     :     0.017498
      f-1     :     0.017767
      f+2     :     0.033918
      f-2     :     0.029601
      f+3     :     0.059274
      f-3     :     0.106583
      g0      :     0.001881  g :     0.034984
      g+1     :     0.003485
      g-1     :     0.003160
      g+2     :     0.003723
      g-2     :     0.003378
      g+3     :     0.002964
      g-3     :     0.001616
      g+4     :     0.007843
      g-4     :     0.006933
  5 C s       :     2.522982  s :     2.522982
      pz      :     0.835460  p :     2.683833
      px      :     0.923068
      py      :     0.925305
      dz2     :     0.148872  d :     0.728315
      dxz     :     0.165837
      dyz     :     0.150327
      dx2y2   :     0.105353
      dxy     :     0.157926
      f0      :     0.033580  f :     0.193008
      f+1     :     0.026001
      f-1     :     0.040113
      f+2     :     0.019661
      f-2     :     0.029013
      f+3     :     0.019521
      f-3     :     0.025119
      g0      :     0.002463  g :     0.013904
      g+1     :     0.001899
      g-1     :     0.001700
      g+2     :     0.001646
      g-2     :     0.001905
      g+3     :     0.000771
      g-3     :     0.001170
      g+4     :     0.001148
      g-4     :     0.001203
  6 H s       :     0.743928  s :     0.743928
      pz      :     0.062749  p :     0.200013
      px      :     0.080286
      py      :     0.056979
      dz2     :     0.018903  d :     0.073656
      dxz     :     0.014494
      dyz     :     0.009653
      dx2y2   :     0.013552
      dxy     :     0.017055
      f0      :     0.001220  f :     0.010018
      f+1     :     0.002072
      f-1     :     0.000712
      f+2     :     0.001779
      f-2     :     0.001847
      f+3     :     0.001346
      f-3     :     0.001042
  7 C s       :     2.562463  s :     2.562463
      pz      :     1.001559  p :     2.706794
      px      :     0.794793
      py      :     0.910442
      dz2     :     0.169610  d :     0.653961
      dxz     :     0.114000
      dyz     :     0.183641
      dx2y2   :     0.086963
      dxy     :     0.099747
      f0      :     0.019494  f :     0.160412
      f+1     :     0.025155
      f-1     :     0.052129
      f+2     :     0.016901
      f-2     :     0.015903
      f+3     :     0.014441
      f-3     :     0.016388
      g0      :     0.002301  g :     0.014561
      g+1     :     0.001753
      g-1     :     0.003174
      g+2     :     0.000865
      g-2     :     0.001271
      g+3     :     0.001543
      g-3     :     0.001343
      g+4     :     0.001443
      g-4     :     0.000866
  8 C s       :     2.574449  s :     2.574449
      pz      :     0.947682  p :     2.708589
      px      :     0.803275
      py      :     0.957632
      dz2     :     0.150123  d :     0.507463
      dxz     :     0.044598
      dyz     :     0.125127
      dx2y2   :     0.093892
      dxy     :     0.093724
      f0      :     0.012257  f :     0.116947
      f+1     :     0.008872
      f-1     :     0.035451
      f+2     :     0.019135
      f-2     :     0.017716
      f+3     :     0.012513
      f-3     :     0.011002
      g0      :     0.001560  g :     0.011839
      g+1     :     0.000346
      g-1     :     0.001515
      g+2     :     0.001297
      g-2     :     0.001573
      g+3     :     0.001801
      g-3     :     0.001459
      g+4     :     0.001229
      g-4     :     0.001059
  9 H s       :     0.774952  s :     0.774952
      pz      :     0.096785  p :     0.194637
      px      :     0.050554
      py      :     0.047298
      dz2     :     0.019098  d :     0.066005
      dxz     :     0.021317
      dyz     :     0.024124
      dx2y2   :     0.000736
      dxy     :     0.000730
      f0      :     0.003031  f :     0.009785
      f+1     :     0.002902
      f-1     :     0.003564
      f+2     :     0.000143
      f-2     :     0.000132
      f+3     :     0.000010
      f-3     :     0.000004
 10 C s       :     2.586620  s :     2.586620
      pz      :     0.984475  p :     2.716648
      px      :     0.799873
      py      :     0.932300
      dz2     :     0.123521  d :     0.509710
      dxz     :     0.095424
      dyz     :     0.180600
      dx2y2   :     0.053343
      dxy     :     0.056823
      f0      :     0.016202  f :     0.113852
      f+1     :     0.021001
      f-1     :     0.039915
      f+2     :     0.009043
      f-2     :     0.008942
      f+3     :     0.008943
      f-3     :     0.009807
      g0      :     0.002396  g :     0.011641
      g+1     :     0.001632
      g-1     :     0.002373
      g+2     :     0.000784
      g-2     :     0.000848
      g+3     :     0.001210
      g-3     :     0.000547
      g+4     :     0.001067
      g-4     :     0.000783
 11 H s       :     0.790466  s :     0.790466
      pz      :     0.060464  p :     0.186682
      px      :     0.056219
      py      :     0.069999
      dz2     :     0.017379  d :     0.064479
      dxz     :     0.008861
      dyz     :     0.013588
      dx2y2   :     0.012605
      dxy     :     0.012046
      f0      :     0.001071  f :     0.009621
      f+1     :     0.000713
      f-1     :     0.002566
      f+2     :     0.001597
      f-2     :     0.001603
      f+3     :     0.000983
      f-3     :     0.001089
 12 C s       :     2.587685  s :     2.587685
      pz      :     0.994328  p :     2.721858
      px      :     0.801636
      py      :     0.925894
      dz2     :     0.145641  d :     0.507676
      dxz     :     0.102536
      dyz     :     0.161443
      dx2y2   :     0.048557
      dxy     :     0.049498
      f0      :     0.017565  f :     0.113600
      f+1     :     0.020210
      f-1     :     0.039268
      f+2     :     0.011608
      f-2     :     0.010768
      f+3     :     0.007817
      f-3     :     0.006365
      g0      :     0.001958  g :     0.011594
      g+1     :     0.001719
      g-1     :     0.003121
      g+2     :     0.000601
      g-2     :     0.000859
      g+3     :     0.001196
      g-3     :     0.000859
      g+4     :     0.000616
      g-4     :     0.000666
 13 H s       :     0.791680  s :     0.791680
      pz      :     0.050822  p :     0.187006
      px      :     0.056795
      py      :     0.079388
      dz2     :     0.011693  d :     0.064415
      dxz     :     0.005935
      dyz     :     0.016760
      dx2y2   :     0.015055
      dxy     :     0.014972
      f0      :     0.000724  f :     0.009634
      f+1     :     0.000467
      f-1     :     0.002438
      f+2     :     0.001368
      f-2     :     0.001406
      f+3     :     0.001462
      f-3     :     0.001769
 14 C s       :     2.587143  s :     2.587143
      pz      :     0.949953  p :     2.717665
      px      :     0.807165
      py      :     0.960548
      dz2     :     0.152239  d :     0.509017
      dxz     :     0.042743
      dyz     :     0.123263
      dx2y2   :     0.095851
      dxy     :     0.094921
      f0      :     0.011527  f :     0.113766
      f+1     :     0.008847
      f-1     :     0.035157
      f+2     :     0.018748
      f-2     :     0.017107
      f+3     :     0.011846
      f-3     :     0.010532
      g0      :     0.001543  g :     0.011643
      g+1     :     0.000344
      g-1     :     0.001504
      g+2     :     0.001277
      g-2     :     0.001586
      g+3     :     0.001749
      g-3     :     0.001404
      g+4     :     0.001215
      g-4     :     0.001021
 15 H s       :     0.790675  s :     0.790675
      pz      :     0.091764  p :     0.186671
      px      :     0.049918
      py      :     0.044990
      dz2     :     0.018704  d :     0.064438
      dxz     :     0.020713
      dyz     :     0.023784
      dx2y2   :     0.000635
      dxy     :     0.000602
      f0      :     0.002987  f :     0.009622
      f+1     :     0.002837
      f-1     :     0.003491
      f+2     :     0.000158
      f-2     :     0.000144
      f+3     :     0.000002
      f-3     :     0.000002
 16 C s       :     2.576397  s :     2.576397
      pz      :     0.971842  p :     2.706831
      px      :     0.800936
      py      :     0.934053
      dz2     :     0.124495  d :     0.505335
      dxz     :     0.093258
      dyz     :     0.175157
      dx2y2   :     0.053049
      dxy     :     0.059376
      f0      :     0.016644  f :     0.116062
      f+1     :     0.021539
      f-1     :     0.040253
      f+2     :     0.009288
      f-2     :     0.009260
      f+3     :     0.009271
      f-3     :     0.009806
      g0      :     0.002366  g :     0.011799
      g+1     :     0.001689
      g-1     :     0.002436
      g+2     :     0.000816
      g-2     :     0.000879
      g+3     :     0.001239
      g-3     :     0.000533
      g+4     :     0.001056
      g-4     :     0.000786
 17 H s       :     0.781223  s :     0.781223
      pz      :     0.058148  p :     0.187753
      px      :     0.056700
      py      :     0.072905
      dz2     :     0.017111  d :     0.065326
      dxz     :     0.008888
      dyz     :     0.013939
      dx2y2   :     0.013076
      dxy     :     0.012311
      f0      :     0.001040  f :     0.009650
      f+1     :     0.000751
      f-1     :     0.002546
      f+2     :     0.001599
      f-2     :     0.001610
      f+3     :     0.000986
      f-3     :     0.001118
 18 C s       :     2.545056  s :     2.545056
      pz      :     0.936446  p :     2.707458
      px      :     0.868651
      py      :     0.902361
      dz2     :     0.182674  d :     0.891411
      dxz     :     0.137133
      dyz     :     0.183360
      dx2y2   :     0.159278
      dxy     :     0.228965
      f0      :     0.046706  f :     0.242014
      f+1     :     0.023618
      f-1     :     0.020419
      f+2     :     0.019141
      f-2     :     0.047976
      f+3     :     0.055353
      f-3     :     0.028801
      g0      :     0.001558  g :     0.015704
      g+1     :     0.001422
      g-1     :     0.001691
      g+2     :     0.001058
      g-2     :     0.002011
      g+3     :     0.001270
      g-3     :     0.001645
      g+4     :     0.002107
      g-4     :     0.002943
 19 C s       :     2.541406  s :     2.541406
      pz      :     0.935541  p :     2.760930
      px      :     0.901532
      py      :     0.923857
      dz2     :     0.060404  d :     0.394459
      dxz     :     0.047246
      dyz     :     0.113455
      dx2y2   :     0.062956
      dxy     :     0.110398
      f0      :     0.008165  f :     0.075521
      f+1     :     0.009010
      f-1     :     0.009532
      f+2     :     0.008862
      f-2     :     0.011432
      f+3     :     0.016410
      f-3     :     0.012110
      g0      :     0.000194  g :     0.003908
      g+1     :     0.000580
      g-1     :     0.000245
      g+2     :     0.000449
      g-2     :     0.000270
      g+3     :     0.000132
      g-3     :     0.000610
      g+4     :     0.000966
      g-4     :     0.000463
 20 H s       :     0.786488  s :     0.786488
      pz      :     0.073721  p :     0.189043
      px      :     0.048578
      py      :     0.066744
      dz2     :     0.021800  d :     0.067299
      dxz     :     0.012215
      dyz     :     0.013900
      dx2y2   :     0.006742
      dxy     :     0.012642
      f0      :     0.002210  f :     0.009375
      f+1     :     0.000552
      f-1     :     0.002045
      f+2     :     0.001447
      f-2     :     0.002061
      f+3     :     0.000738
      f-3     :     0.000321
 21 H s       :     0.783200  s :     0.783200
      pz      :     0.055071  p :     0.189010
      px      :     0.069051
      py      :     0.064888
      dz2     :     0.005550  d :     0.067192
      dxz     :     0.012237
      dyz     :     0.013060
      dx2y2   :     0.023108
      dxy     :     0.013237
      f0      :     0.001070  f :     0.009392
      f+1     :     0.000899
      f-1     :     0.000618
      f+2     :     0.000252
      f-2     :     0.002008
      f+3     :     0.002731
      f-3     :     0.001814
 22 H s       :     0.785065  s :     0.785065
      pz      :     0.077141  p :     0.189111
      px      :     0.050467
      py      :     0.061502
      dz2     :     0.020658  d :     0.067207
      dxz     :     0.015489
      dyz     :     0.016464
      dx2y2   :     0.005173
      dxy     :     0.009424
      f0      :     0.002566  f :     0.009361
      f+1     :     0.001137
      f-1     :     0.001829
      f+2     :     0.001362
      f-2     :     0.001860
      f+3     :     0.000342
      f-3     :     0.000265
 23 C s       :     2.538039  s :     2.538039
      pz      :     0.895319  p :     2.755740
      px      :     0.936643
      py      :     0.923778
      dz2     :     0.104731  d :     0.384930
      dxz     :     0.038458
      dyz     :     0.106079
      dx2y2   :     0.025438
      dxy     :     0.110225
      f0      :     0.016256  f :     0.074669
      f+1     :     0.010945
      f-1     :     0.012645
      f+2     :     0.011708
      f-2     :     0.010186
      f+3     :     0.003606
      f-3     :     0.009322
      g0      :     0.000802  g :     0.003850
      g+1     :     0.000272
      g-1     :     0.000604
      g+2     :     0.000644
      g-2     :     0.000608
      g+3     :     0.000333
      g-3     :     0.000277
      g+4     :     0.000240
      g-4     :     0.000069
 24 H s       :     0.781351  s :     0.781351
      pz      :     0.051864  p :     0.196551
      px      :     0.080713
      py      :     0.063974
      dz2     :     0.004781  d :     0.068064
      dxz     :     0.015342
      dyz     :     0.009737
      dx2y2   :     0.021917
      dxy     :     0.016287
      f0      :     0.001208  f :     0.009450
      f+1     :     0.000866
      f-1     :     0.000429
      f+2     :     0.000231
      f-2     :     0.001898
      f+3     :     0.003100
      f-3     :     0.001718
 25 H s       :     0.777029  s :     0.777029
      pz      :     0.051014  p :     0.189803
      px      :     0.073534
      py      :     0.065256
      dz2     :     0.005591  d :     0.067262
      dxz     :     0.012736
      dyz     :     0.012076
      dx2y2   :     0.022793
      dxy     :     0.014066
      f0      :     0.001052  f :     0.009408
      f+1     :     0.000865
      f-1     :     0.000655
      f+2     :     0.000307
      f-2     :     0.002012
      f+3     :     0.002874
      f-3     :     0.001643
 26 H s       :     0.782237  s :     0.782237
      pz      :     0.070604  p :     0.190353
      px      :     0.054590
      py      :     0.065159
      dz2     :     0.021945  d :     0.067180
      dxz     :     0.013033
      dyz     :     0.013360
      dx2y2   :     0.005848
      dxy     :     0.012993
      f0      :     0.002259  f :     0.009352
      f+1     :     0.000684
      f-1     :     0.002055
      f+2     :     0.001318
      f-2     :     0.002090
      f+3     :     0.000671
      f-3     :     0.000275
 27 C s       :     2.536886  s :     2.536886
      pz      :     0.903358  p :     2.755831
      px      :     0.935049
      py      :     0.917423
      dz2     :     0.113205  d :     0.382718
      dxz     :     0.028009
      dyz     :     0.096518
      dx2y2   :     0.029225
      dxy     :     0.115761
      f0      :     0.012887  f :     0.074559
      f+1     :     0.010169
      f-1     :     0.013981
      f+2     :     0.011740
      f-2     :     0.010796
      f+3     :     0.005460
      f-3     :     0.009526
      g0      :     0.000505  g :     0.003839
      g+1     :     0.000111
      g-1     :     0.000864
      g+2     :     0.000540
      g-2     :     0.000621
      g+3     :     0.000542
      g-3     :     0.000269
      g+4     :     0.000267
      g-4     :     0.000121
 28 H s       :     0.780545  s :     0.780545
      pz      :     0.075836  p :     0.190586
      px      :     0.054663
      py      :     0.060086
      dz2     :     0.022028  d :     0.067367
      dxz     :     0.016442
      dyz     :     0.015401
      dx2y2   :     0.003857
      dxy     :     0.009640
      f0      :     0.002872  f :     0.009366
      f+1     :     0.001173
      f-1     :     0.001947
      f+2     :     0.001032
      f-2     :     0.001885
      f+3     :     0.000345
      f-3     :     0.000112
 29 H s       :     0.775128  s :     0.775128
      pz      :     0.050768  p :     0.190786
      px      :     0.078915
      py      :     0.061103
      dz2     :     0.004952  d :     0.067683
      dxz     :     0.015329
      dyz     :     0.009280
      dx2y2   :     0.021146
      dxy     :     0.016977
      f0      :     0.001168  f :     0.009446
      f+1     :     0.000915
      f-1     :     0.000433
      f+2     :     0.000217
      f-2     :     0.001882
      f+3     :     0.003137
      f-3     :     0.001695
 30 H s       :     0.778417  s :     0.778417
      pz      :     0.051014  p :     0.197644
      px      :     0.077726
      py      :     0.068904
      dz2     :     0.004652  d :     0.068512
      dxz     :     0.012347
      dyz     :     0.012972
      dx2y2   :     0.024730
      dxy     :     0.013811
      f0      :     0.001261  f :     0.009487
      f+1     :     0.000744
      f-1     :     0.000534
      f+2     :     0.000042
      f-2     :     0.002095
      f+3     :     0.002958
      f-3     :     0.001853
 31 C s       :     2.559508  s :     2.559508
      pz      :     1.009343  p :     2.665426
      px      :     0.842413
      py      :     0.813670
      dz2     :     0.175989  d :     0.749913
      dxz     :     0.167140
      dyz     :     0.139785
      dx2y2   :     0.146511
      dxy     :     0.120487
      f0      :     0.039427  f :     0.199837
      f+1     :     0.033675
      f-1     :     0.024760
      f+2     :     0.022579
      f-2     :     0.032795
      f+3     :     0.025284
      f-3     :     0.021317
      g0      :     0.002615  g :     0.019634
      g+1     :     0.002668
      g-1     :     0.001771
      g+2     :     0.001173
      g-2     :     0.002524
      g+3     :     0.001597
      g-3     :     0.002199
      g+4     :     0.001707
      g-4     :     0.003381
 32 C s       :     2.564246  s :     2.564246
      pz      :     0.940468  p :     2.698260
      px      :     0.900353
      py      :     0.857439
      dz2     :     0.161327  d :     0.617986
      dxz     :     0.152566
      dyz     :     0.125631
      dx2y2   :     0.097650
      dxy     :     0.080812
      f0      :     0.040008  f :     0.152425
      f+1     :     0.025725
      f-1     :     0.018308
      f+2     :     0.016811
      f-2     :     0.026191
      f+3     :     0.014790
      f-3     :     0.010592
      g0      :     0.002369  g :     0.013683
      g+1     :     0.002259
      g-1     :     0.001699
      g+2     :     0.001027
      g-2     :     0.001818
      g+3     :     0.000849
      g-3     :     0.001272
      g+4     :     0.001050
      g-4     :     0.001339
 33 C s       :     2.572002  s :     2.572002
      pz      :     0.948962  p :     2.701309
      px      :     0.907503
      py      :     0.844844
      dz2     :     0.131783  d :     0.523294
      dxz     :     0.113206
      dyz     :     0.089993
      dx2y2   :     0.101576
      dxy     :     0.086736
      f0      :     0.024176  f :     0.117121
      f+1     :     0.018626
      f-1     :     0.012499
      f+2     :     0.014642
      f-2     :     0.022869
      f+3     :     0.011900
      f-3     :     0.012409
      g0      :     0.000898  g :     0.011774
      g+1     :     0.002050
      g-1     :     0.001153
      g+2     :     0.000787
      g-2     :     0.001585
      g+3     :     0.000938
      g-3     :     0.001720
      g+4     :     0.001128
      g-4     :     0.001513
 34 H s       :     0.768867  s :     0.768867
      pz      :     0.096621  p :     0.204067
      px      :     0.051732
      py      :     0.055714
      dz2     :     0.020704  d :     0.069097
      dxz     :     0.021544
      dyz     :     0.019333
      dx2y2   :     0.003617
      dxy     :     0.003900
      f0      :     0.003188  f :     0.009894
      f+1     :     0.002297
      f-1     :     0.002194
      f+2     :     0.000932
      f-2     :     0.001125
      f+3     :     0.000082
      f-3     :     0.000077
 35 C s       :     2.584411  s :     2.584411
      pz      :     0.992633  p :     2.735450
      px      :     0.892005
      py      :     0.850812
      dz2     :     0.167064  d :     0.510586
      dxz     :     0.132655
      dyz     :     0.114164
      dx2y2   :     0.028555
      dxy     :     0.068149
      f0      :     0.030171  f :     0.114323
      f+1     :     0.024346
      f-1     :     0.013662
      f+2     :     0.018430
      f-2     :     0.018029
      f+3     :     0.003805
      f-3     :     0.005879
      g0      :     0.002280  g :     0.011765
      g+1     :     0.002358
      g-1     :     0.001388
      g+2     :     0.001189
      g-2     :     0.001583
      g+3     :     0.000988
      g-3     :     0.001101
      g+4     :     0.000557
      g-4     :     0.000320
 36 H s       :     0.792613  s :     0.792613
      pz      :     0.044752  p :     0.188719
      px      :     0.074895
      py      :     0.069071
      dz2     :     0.006834  d :     0.064764
      dxz     :     0.014212
      dyz     :     0.010074
      dx2y2   :     0.019937
      dxy     :     0.013707
      f0      :     0.001123  f :     0.009711
      f+1     :     0.001139
      f-1     :     0.000801
      f+2     :     0.000380
      f-2     :     0.002133
      f+3     :     0.002286
      f-3     :     0.001849
 37 C s       :     2.584718  s :     2.584718
      pz      :     0.970023  p :     2.714525
      px      :     0.895227
      py      :     0.849274
      dz2     :     0.115490  d :     0.521793
      dxz     :     0.155639
      dyz     :     0.106966
      dx2y2   :     0.079422
      dxy     :     0.064276
      f0      :     0.027881  f :     0.116457
      f+1     :     0.022515
      f-1     :     0.016559
      f+2     :     0.006508
      f-2     :     0.020316
      f+3     :     0.013089
      f-3     :     0.009588
      g0      :     0.002327  g :     0.011972
      g+1     :     0.001565
      g-1     :     0.001546
      g+2     :     0.000642
      g-2     :     0.001795
      g+3     :     0.000426
      g-3     :     0.001195
      g+4     :     0.001041
      g-4     :     0.001436
 38 H s       :     0.790532  s :     0.790532
      pz      :     0.071619  p :     0.185978
      px      :     0.061958
      py      :     0.052400
      dz2     :     0.020652  d :     0.064273
      dxz     :     0.013665
      dyz     :     0.012542
      dx2y2   :     0.008403
      dxy     :     0.009011
      f0      :     0.002174  f :     0.009628
      f+1     :     0.002113
      f-1     :     0.001023
      f+2     :     0.001612
      f-2     :     0.001711
      f+3     :     0.000482
      f-3     :     0.000514
 39 C s       :     2.571204  s :     2.571204
      pz      :     0.939466  p :     2.732003
      px      :     0.922066
      py      :     0.870471
      dz2     :     0.122025  d :     0.502844
      dxz     :     0.115514
      dyz     :     0.088497
      dx2y2   :     0.093461
      dxy     :     0.083347
      f0      :     0.023108  f :     0.116340
      f+1     :     0.017855
      f-1     :     0.011987
      f+2     :     0.015466
      f-2     :     0.023217
      f+3     :     0.012299
      f-3     :     0.012407
      g0      :     0.001000  g :     0.011809
      g+1     :     0.001875
      g-1     :     0.001176
      g+2     :     0.000782
      g-2     :     0.001632
      g+3     :     0.001036
      g-3     :     0.001818
      g+4     :     0.001080
      g-4     :     0.001410
 40 H s       :     0.771271  s :     0.771271
      pz      :     0.087813  p :     0.199622
      px      :     0.051382
      py      :     0.060427
      dz2     :     0.021050  d :     0.068264
      dxz     :     0.020712
      dyz     :     0.019198
      dx2y2   :     0.003269
      dxy     :     0.004035
      f0      :     0.003192  f :     0.009923
      f+1     :     0.002490
      f-1     :     0.002342
      f+2     :     0.000824
      f-2     :     0.000938
      f+3     :     0.000068
      f-3     :     0.000070
 41 C s       :     2.531482  s :     2.531482
      pz      :     0.899995  p :     2.715725
      px      :     0.904918
      py      :     0.910812
      dz2     :     0.160591  d :     0.786601
      dxz     :     0.168556
      dyz     :     0.145197
      dx2y2   :     0.171240
      dxy     :     0.141018
      f0      :     0.041046  f :     0.196752
      f+1     :     0.020189
      f-1     :     0.019849
      f+2     :     0.039557
      f-2     :     0.020391
      f+3     :     0.037370
      f-3     :     0.018350
      g0      :     0.001398  g :     0.011408
      g+1     :     0.001493
      g-1     :     0.001291
      g+2     :     0.001454
      g-2     :     0.000937
      g+3     :     0.000962
      g-3     :     0.001315
      g+4     :     0.001248
      g-4     :     0.001310
 42 C s       :     2.533539  s :     2.533539
      pz      :     0.928954  p :     2.740558
      px      :     0.883288
      py      :     0.928317
      dz2     :     0.060234  d :     0.395184
      dxz     :     0.127697
      dyz     :     0.030995
      dx2y2   :     0.111368
      dxy     :     0.064890
      f0      :     0.007758  f :     0.075518
      f+1     :     0.011269
      f-1     :     0.007555
      f+2     :     0.010385
      f-2     :     0.009360
      f+3     :     0.015630
      f-3     :     0.013561
      g0      :     0.000211  g :     0.003821
      g+1     :     0.000614
      g-1     :     0.000108
      g+2     :     0.000326
      g-2     :     0.000423
      g+3     :     0.000319
      g-3     :     0.000393
      g+4     :     0.001121
      g-4     :     0.000308
 43 H s       :     0.777784  s :     0.777784
      pz      :     0.054688  p :     0.189923
      px      :     0.048087
      py      :     0.087147
      dz2     :     0.005501  d :     0.067473
      dxz     :     0.000966
      dyz     :     0.024475
      dx2y2   :     0.012931
      dxy     :     0.023600
      f0      :     0.001099  f :     0.009378
      f+1     :     0.000176
      f-1     :     0.001316
      f+2     :     0.002003
      f-2     :     0.000197
      f+3     :     0.002897
      f-3     :     0.001688
 44 H s       :     0.774400  s :     0.774400
      pz      :     0.079603  p :     0.191366
      px      :     0.057030
      py      :     0.054733
      dz2     :     0.020996  d :     0.067955
      dxz     :     0.016551
      dyz     :     0.016879
      dx2y2   :     0.008269
      dxy     :     0.005261
      f0      :     0.002714  f :     0.009406
      f+1     :     0.001796
      f-1     :     0.001248
      f+2     :     0.001761
      f-2     :     0.001362
      f+3     :     0.000385
      f-3     :     0.000140
 45 H s       :     0.775635  s :     0.775635
      pz      :     0.080328  p :     0.204415
      px      :     0.060762
      py      :     0.063324
      dz2     :     0.022695  d :     0.069341
      dxz     :     0.013793
      dyz     :     0.011458
      dx2y2   :     0.012994
      dxy     :     0.008401
      f0      :     0.002102  f :     0.009351
      f+1     :     0.001421
      f-1     :     0.001079
      f+2     :     0.002030
      f-2     :     0.001456
      f+3     :     0.000810
      f-3     :     0.000452
 46 C s       :     2.533554  s :     2.533554
      pz      :     0.931365  p :     2.748178
      px      :     0.937576
      py      :     0.879236
      dz2     :     0.063382  d :     0.394246
      dxz     :     0.056050
      dyz     :     0.097558
      dx2y2   :     0.083374
      dxy     :     0.093882
      f0      :     0.007519  f :     0.075492
      f+1     :     0.009284
      f-1     :     0.009616
      f+2     :     0.011608
      f-2     :     0.008383
      f+3     :     0.017778
      f-3     :     0.011303
      g0      :     0.000228  g :     0.003799
      g+1     :     0.000104
      g-1     :     0.000580
      g+2     :     0.000298
      g-2     :     0.000482
      g+3     :     0.000197
      g-3     :     0.000494
      g+4     :     0.000337
      g-4     :     0.001080
 47 H s       :     0.780311  s :     0.780311
      pz      :     0.078930  p :     0.201654
      px      :     0.064147
      py      :     0.058577
      dz2     :     0.021957  d :     0.068838
      dxz     :     0.012655
      dyz     :     0.012436
      dx2y2   :     0.013819
      dxy     :     0.007970
      f0      :     0.001976  f :     0.009451
      f+1     :     0.001121
      f-1     :     0.001421
      f+2     :     0.002080
      f-2     :     0.001504
      f+3     :     0.000757
      f-3     :     0.000592
 48 H s       :     0.776267  s :     0.776267
      pz      :     0.080209  p :     0.191682
      px      :     0.061336
      py      :     0.050137
      dz2     :     0.021453  d :     0.067969
      dxz     :     0.015414
      dyz     :     0.018031
      dx2y2   :     0.008137
      dxy     :     0.004933
      f0      :     0.002813  f :     0.009407
      f+1     :     0.001660
      f-1     :     0.001463
      f+2     :     0.001677
      f-2     :     0.001319
      f+3     :     0.000346
      f-3     :     0.000129
 49 H s       :     0.779592  s :     0.779592
      pz      :     0.055063  p :     0.190691
      px      :     0.083799
      py      :     0.051830
      dz2     :     0.004438  d :     0.067582
      dxz     :     0.024360
      dyz     :     0.001968
      dx2y2   :     0.017492
      dxy     :     0.019324
      f0      :     0.001238  f :     0.009379
      f+1     :     0.000907
      f-1     :     0.000344
      f+2     :     0.001552
      f-2     :     0.000649
      f+3     :     0.002743
      f-3     :     0.001946
 50 C s       :     2.530761  s :     2.530761
      pz      :     0.886606  p :     2.742234
      px      :     0.928728
      py      :     0.926900
      dz2     :     0.099810  d :     0.413242
      dxz     :     0.102575
      dyz     :     0.060709
      dx2y2   :     0.115409
      dxy     :     0.034739
      f0      :     0.015399  f :     0.077025
      f+1     :     0.012714
      f-1     :     0.012107
      f+2     :     0.012182
      f-2     :     0.011473
      f+3     :     0.003914
      f-3     :     0.009237
      g0      :     0.000837  g :     0.003910
      g+1     :     0.000395
      g-1     :     0.000399
      g+2     :     0.000785
      g-2     :     0.000561
      g+3     :     0.000347
      g-3     :     0.000306
      g+4     :     0.000176
      g-4     :     0.000103
 51 H s       :     0.778457  s :     0.778457
      pz      :     0.050862  p :     0.190134
      px      :     0.083875
      py      :     0.055396
      dz2     :     0.005771  d :     0.067851
      dxz     :     0.022792
      dyz     :     0.001904
      dx2y2   :     0.018436
      dxy     :     0.018947
      f0      :     0.001018  f :     0.009384
      f+1     :     0.001303
      f-1     :     0.000264
      f+2     :     0.001635
      f-2     :     0.000643
      f+3     :     0.002725
      f-3     :     0.001797
 52 H s       :     0.776050  s :     0.776050
      pz      :     0.068704  p :     0.191261
      px      :     0.065196
      py      :     0.057361
      dz2     :     0.022487  d :     0.068425
      dxz     :     0.012551
      dyz     :     0.012595
      dx2y2   :     0.013259
      dxy     :     0.007534
      f0      :     0.002189  f :     0.009469
      f+1     :     0.001851
      f-1     :     0.000848
      f+2     :     0.001975
      f-2     :     0.001497
      f+3     :     0.000785
      f-3     :     0.000322
 53 H s       :     0.778433  s :     0.778433
      pz      :     0.050071  p :     0.190845
      px      :     0.052925
      py      :     0.087849
      dz2     :     0.004503  d :     0.067980
      dxz     :     0.000666
      dyz     :     0.024219
      dx2y2   :     0.013311
      dxy     :     0.025281
      f0      :     0.001201  f :     0.009387
      f+1     :     0.000223
      f-1     :     0.001032
      f+2     :     0.002047
      f-2     :     0.000041
      f+3     :     0.003087
      f-3     :     0.001756
 54 C s       :     2.606601  s :     2.606601
      pz      :     0.926769  p :     2.588742
      px      :     0.730495
      py      :     0.931478
      dz2     :     0.356385  d :     1.155302
      dxz     :     0.245695
      dyz     :     0.295352
      dx2y2   :     0.132030
      dxy     :     0.125840
      f0      :     0.107216  f :     0.364059
      f+1     :     0.042025
      f-1     :     0.060348
      f+2     :     0.061802
      f-2     :     0.062866
      f+3     :     0.013204
      f-3     :     0.016599
      g0      :     0.010142  g :     0.050364
      g+1     :     0.005679
      g-1     :     0.009427
      g+2     :     0.006612
      g-2     :     0.007425
      g+3     :     0.004709
      g-3     :     0.003489
      g+4     :     0.001674
      g-4     :     0.001206
 55 C s       :     2.568836  s :     2.568836
      pz      :     0.993408  p :     2.758819
      px      :     0.849111
      py      :     0.916299
      dz2     :     0.174236  d :     0.630010
      dxz     :     0.115935
      dyz     :     0.156881
      dx2y2   :     0.085510
      dxy     :     0.097448
      f0      :     0.036962  f :     0.156089
      f+1     :     0.016773
      f-1     :     0.019555
      f+2     :     0.026434
      f-2     :     0.028051
      f+3     :     0.013547
      f-3     :     0.014768
      g0      :     0.001906  g :     0.014798
      g+1     :     0.001577
      g-1     :     0.002249
      g+2     :     0.002045
      g-2     :     0.002266
      g+3     :     0.001563
      g-3     :     0.001090
      g+4     :     0.001069
      g-4     :     0.001033
 56 C s       :     2.577841  s :     2.577841
      pz      :     0.932619  p :     2.684373
      px      :     0.811975
      py      :     0.939779
      dz2     :     0.105352  d :     0.508548
      dxz     :     0.067088
      dyz     :     0.158723
      dx2y2   :     0.093433
      dxy     :     0.083952
      f0      :     0.027307  f :     0.117421
      f+1     :     0.011960
      f-1     :     0.014613
      f+2     :     0.017624
      f-2     :     0.019707
      f+3     :     0.010891
      f-3     :     0.015319
      g0      :     0.001087  g :     0.011902
      g+1     :     0.001403
      g-1     :     0.001662
      g+2     :     0.001461
      g-2     :     0.001316
      g+3     :     0.001875
      g-3     :     0.000479
      g+4     :     0.001572
      g-4     :     0.001048
 57 H s       :     0.779164  s :     0.779164
      pz      :     0.077428  p :     0.187403
      px      :     0.047366
      py      :     0.062609
      dz2     :     0.020650  d :     0.065113
      dxz     :     0.014905
      dyz     :     0.015701
      dx2y2   :     0.006721
      dxy     :     0.007136
      f0      :     0.002547  f :     0.009675
      f+1     :     0.001228
      f-1     :     0.002194
      f+2     :     0.001529
      f-2     :     0.001603
      f+3     :     0.000292
      f-3     :     0.000281
 58 C s       :     2.584952  s :     2.584952
      pz      :     0.944466  p :     2.714581
      px      :     0.823081
      py      :     0.947034
      dz2     :     0.105790  d :     0.500079
      dxz     :     0.086579
      dyz     :     0.145647
      dx2y2   :     0.080908
      dxy     :     0.081155
      f0      :     0.028078  f :     0.113293
      f+1     :     0.013157
      f-1     :     0.013105
      f+2     :     0.014074
      f-2     :     0.019887
      f+3     :     0.009279
      f-3     :     0.015713
      g0      :     0.001363  g :     0.011664
      g+1     :     0.000771
      g-1     :     0.002209
      g+2     :     0.001198
      g-2     :     0.001623
      g+3     :     0.001515
      g-3     :     0.000445
      g+4     :     0.001456
      g-4     :     0.001084
 59 H s       :     0.787712  s :     0.787712
      pz      :     0.075268  p :     0.185914
      px      :     0.060945
      py      :     0.049701
      dz2     :     0.020268  d :     0.064539
      dxz     :     0.013942
      dyz     :     0.014740
      dx2y2   :     0.007656
      dxy     :     0.007932
      f0      :     0.002311  f :     0.009665
      f+1     :     0.001841
      f-1     :     0.001388
      f+2     :     0.001658
      f-2     :     0.001690
      f+3     :     0.000426
      f-3     :     0.000352
 60 C s       :     2.587023  s :     2.587023
      pz      :     0.978058  p :     2.696962
      px      :     0.807852
      py      :     0.911052
      dz2     :     0.163693  d :     0.507426
      dxz     :     0.104395
      dyz     :     0.121032
      dx2y2   :     0.051314
      dxy     :     0.066992
      f0      :     0.029335  f :     0.113947
      f+1     :     0.015608
      f-1     :     0.016209
      f+2     :     0.020586
      f-2     :     0.020518
      f+3     :     0.007772
      f-3     :     0.003920
      g0      :     0.001710  g :     0.011585
      g+1     :     0.001487
      g-1     :     0.001644
      g+2     :     0.001808
      g-2     :     0.001994
      g+3     :     0.001138
      g-3     :     0.000945
      g+4     :     0.000276
      g-4     :     0.000583
 61 H s       :     0.787228  s :     0.787228
      pz      :     0.043371  p :     0.184475
      px      :     0.057635
      py      :     0.083469
      dz2     :     0.005161  d :     0.064075
      dxz     :     0.005481
      dyz     :     0.019516
      dx2y2   :     0.017937
      dxy     :     0.015981
      f0      :     0.001376  f :     0.009588
      f+1     :     0.000409
      f-1     :     0.001046
      f+2     :     0.000823
      f-2     :     0.001586
      f+3     :     0.001772
      f-3     :     0.002576
 62 C s       :     2.584103  s :     2.584103
      pz      :     0.944413  p :     2.714382
      px      :     0.831597
      py      :     0.938372
      dz2     :     0.109437  d :     0.500554
      dxz     :     0.066576
      dyz     :     0.155954
      dx2y2   :     0.085167
      dxy     :     0.083420
      f0      :     0.026966  f :     0.113525
      f+1     :     0.012140
      f-1     :     0.013559
      f+2     :     0.016288
      f-2     :     0.018937
      f+3     :     0.010456
      f-3     :     0.015178
      g0      :     0.001076  g :     0.011663
      g+1     :     0.001504
      g-1     :     0.001667
      g+2     :     0.001399
      g-2     :     0.001293
      g+3     :     0.001755
      g-3     :     0.000436
      g+4     :     0.001527
      g-4     :     0.001005
 63 H s       :     0.786821  s :     0.786821
      pz      :     0.079171  p :     0.185995
      px      :     0.048347
      py      :     0.058477
      dz2     :     0.020438  d :     0.064702
      dxz     :     0.015492
      dyz     :     0.015795
      dx2y2   :     0.006424
      dxy     :     0.006552
      f0      :     0.002596  f :     0.009682
      f+1     :     0.001279
      f-1     :     0.002175
      f+2     :     0.001503
      f-2     :     0.001593
      f+3     :     0.000272
      f-3     :     0.000262
 64 C s       :     2.577368  s :     2.577368
      pz      :     0.937753  p :     2.688608
      px      :     0.802406
      py      :     0.948449
      dz2     :     0.104563  d :     0.508674
      dxz     :     0.087401
      dyz     :     0.147169
      dx2y2   :     0.082924
      dxy     :     0.086617
      f0      :     0.028353  f :     0.117094
      f+1     :     0.013846
      f-1     :     0.013601
      f+2     :     0.014962
      f-2     :     0.020578
      f+3     :     0.009653
      f-3     :     0.016101
      g0      :     0.001360  g :     0.011840
      g+1     :     0.000771
      g-1     :     0.002181
      g+2     :     0.001204
      g-2     :     0.001679
      g+3     :     0.001613
      g-3     :     0.000479
      g+4     :     0.001505
      g-4     :     0.001048
 65 H s       :     0.778040  s :     0.778040
      pz      :     0.076373  p :     0.190631
      px      :     0.059955
      py      :     0.054302
      dz2     :     0.020833  d :     0.066006
      dxz     :     0.014256
      dyz     :     0.015117
      dx2y2   :     0.007814
      dxy     :     0.007986
      f0      :     0.002402  f :     0.009716
      f+1     :     0.001840
      f-1     :     0.001443
      f+2     :     0.001623
      f-2     :     0.001672
      f+3     :     0.000405
      f-3     :     0.000331
 66 H s       :     0.682814  s :     0.682814
      pz      :     0.111227  p :     0.334280
      px      :     0.121131
      py      :     0.101921
      dz2     :     0.034126  d :     0.133118
      dxz     :     0.027240
      dyz     :     0.024345
      dx2y2   :     0.016995
      dxy     :     0.030412
      f0      :     0.003404  f :     0.023002
      f+1     :     0.005488
      f-1     :     0.000868
      f+2     :     0.003047
      f-2     :     0.006049
      f+3     :     0.001290
      f-3     :     0.002856
 67 O s       :     3.243378  s :     3.243378
      pz      :     1.484719  p :     4.350652
      px      :     1.418821
      py      :     1.447112
      dz2     :     0.028865  d :     0.094033
      dxz     :     0.018948
      dyz     :     0.030690
      dx2y2   :     0.008202
      dxy     :     0.007329
      f0      :     0.005637  f :     0.021189
      f+1     :     0.002882
      f-1     :     0.005157
      f+2     :     0.003043
      f-2     :     0.003399
      f+3     :     0.000582
      f-3     :     0.000489
      g0      :     0.000203  g :     0.001189
      g+1     :     0.000074
      g-1     :     0.000327
      g+2     :     0.000198
      g-2     :     0.000202
      g+3     :     0.000098
      g-3     :     0.000069
      g+4     :     0.000005
      g-4     :     0.000012
 68 C s       :     2.612533  s :     2.612533
      pz      :     0.928417  p :     2.588031
      px      :     0.777163
      py      :     0.882451
      dz2     :     0.336842  d :     1.176142
      dxz     :     0.273370
      dyz     :     0.272133
      dx2y2   :     0.149704
      dxy     :     0.144094
      f0      :     0.086713  f :     0.363393
      f+1     :     0.057958
      f-1     :     0.051504
      f+2     :     0.057539
      f-2     :     0.067358
      f+3     :     0.018092
      f-3     :     0.024230
      g0      :     0.008199  g :     0.050546
      g+1     :     0.006965
      g-1     :     0.007151
      g+2     :     0.007275
      g-2     :     0.009856
      g+3     :     0.004804
      g-3     :     0.003274
      g+4     :     0.001491
      g-4     :     0.001532
 69 C s       :     2.572083  s :     2.572083
      pz      :     0.989720  p :     2.756873
      px      :     0.868190
      py      :     0.898963
      dz2     :     0.169772  d :     0.628501
      dxz     :     0.127712
      dyz     :     0.144573
      dx2y2   :     0.077058
      dxy     :     0.109387
      f0      :     0.034018  f :     0.155730
      f+1     :     0.021679
      f-1     :     0.017529
      f+2     :     0.023146
      f-2     :     0.030347
      f+3     :     0.013389
      f-3     :     0.015621
      g0      :     0.001759  g :     0.014695
      g+1     :     0.001885
      g-1     :     0.001973
      g+2     :     0.001838
      g-2     :     0.002436
      g+3     :     0.001520
      g-3     :     0.001210
      g+4     :     0.001072
      g-4     :     0.001002
 70 C s       :     2.579411  s :     2.579411
      pz      :     0.935896  p :     2.691853
      px      :     0.837428
      py      :     0.918529
      dz2     :     0.102793  d :     0.508792
      dxz     :     0.106697
      dyz     :     0.131360
      dx2y2   :     0.085425
      dxy     :     0.082517
      f0      :     0.027793  f :     0.116798
      f+1     :     0.015806
      f-1     :     0.013294
      f+2     :     0.011775
      f-2     :     0.022225
      f+3     :     0.010064
      f-3     :     0.015841
      g0      :     0.001538  g :     0.011834
      g+1     :     0.000819
      g-1     :     0.001933
      g+2     :     0.001209
      g-2     :     0.001846
      g+3     :     0.001511
      g-3     :     0.000433
      g+4     :     0.001227
      g-4     :     0.001317
 71 H s       :     0.781381  s :     0.781381
      pz      :     0.072209  p :     0.190116
      px      :     0.065324
      py      :     0.052583
      dz2     :     0.020287  d :     0.065795
      dxz     :     0.013879
      dyz     :     0.013472
      dx2y2   :     0.008545
      dxy     :     0.009612
      f0      :     0.002074  f :     0.009708
      f+1     :     0.002084
      f-1     :     0.001083
      f+2     :     0.001651
      f-2     :     0.001819
      f+3     :     0.000516
      f-3     :     0.000482
 72 C s       :     2.585999  s :     2.585999
      pz      :     0.938182  p :     2.718904
      px      :     0.864180
      py      :     0.916542
      dz2     :     0.110104  d :     0.501529
      dxz     :     0.076785
      dyz     :     0.138170
      dx2y2   :     0.089771
      dxy     :     0.086699
      f0      :     0.024809  f :     0.113222
      f+1     :     0.013924
      f-1     :     0.012881
      f+2     :     0.013876
      f-2     :     0.021607
      f+3     :     0.009905
      f-3     :     0.016222
      g0      :     0.000909  g :     0.011642
      g+1     :     0.001719
      g-1     :     0.001440
      g+2     :     0.001268
      g-2     :     0.001382
      g+3     :     0.001699
      g-3     :     0.000669
      g+4     :     0.001347
      g-4     :     0.001208
 73 H s       :     0.789086  s :     0.789086
      pz      :     0.079980  p :     0.186361
      px      :     0.047784
      py      :     0.058597
      dz2     :     0.020164  d :     0.064546
      dxz     :     0.016377
      dyz     :     0.015938
      dx2y2   :     0.005806
      dxy     :     0.006261
      f0      :     0.002624  f :     0.009659
      f+1     :     0.001451
      f-1     :     0.002132
      f+2     :     0.001413
      f-2     :     0.001582
      f+3     :     0.000243
      f-3     :     0.000213
 74 C s       :     2.588268  s :     2.588268
      pz      :     0.975078  p :     2.701992
      px      :     0.835556
      py      :     0.891358
      dz2     :     0.161577  d :     0.508257
      dxz     :     0.109882
      dyz     :     0.115510
      dx2y2   :     0.043612
      dxy     :     0.077676
      f0      :     0.027636  f :     0.113783
      f+1     :     0.018691
      f-1     :     0.014538
      f+2     :     0.020040
      f-2     :     0.020277
      f+3     :     0.007963
      f-3     :     0.004636
      g0      :     0.001581  g :     0.011576
      g+1     :     0.001705
      g-1     :     0.001490
      g+2     :     0.001711
      g-2     :     0.002073
      g+3     :     0.001151
      g-3     :     0.000967
      g+4     :     0.000442
      g-4     :     0.000457
 75 H s       :     0.788967  s :     0.788967
      pz      :     0.043890  p :     0.184908
      px      :     0.061636
      py      :     0.079382
      dz2     :     0.005407  d :     0.064055
      dxz     :     0.007667
      dyz     :     0.017112
      dx2y2   :     0.018964
      dxy     :     0.014904
      f0      :     0.001325  f :     0.009581
      f+1     :     0.000536
      f-1     :     0.000988
      f+2     :     0.000444
      f-2     :     0.001961
      f+3     :     0.001762
      f-3     :     0.002564
 76 C s       :     2.585750  s :     2.585750
      pz      :     0.945363  p :     2.717971
      px      :     0.846919
      py      :     0.925689
      dz2     :     0.103627  d :     0.501113
      dxz     :     0.105070
      dyz     :     0.133072
      dx2y2   :     0.080658
      dxy     :     0.078687
      f0      :     0.027428  f :     0.113248
      f+1     :     0.015005
      f-1     :     0.012852
      f+2     :     0.011037
      f-2     :     0.021823
      f+3     :     0.009666
      f-3     :     0.015436
      g0      :     0.001518  g :     0.011650
      g+1     :     0.000835
      g-1     :     0.001981
      g+2     :     0.001172
      g-2     :     0.001782
      g+3     :     0.001462
      g-3     :     0.000399
      g+4     :     0.001202
      g-4     :     0.001300
 77 H s       :     0.788930  s :     0.788930
      pz      :     0.073360  p :     0.186299
      px      :     0.063046
      py      :     0.049894
      dz2     :     0.020008  d :     0.064560
      dxz     :     0.013693
      dyz     :     0.013621
      dx2y2   :     0.008236
      dxy     :     0.009003
      f0      :     0.002093  f :     0.009659
      f+1     :     0.002012
      f-1     :     0.001137
      f+2     :     0.001663
      f-2     :     0.001791
      f+3     :     0.000505
      f-3     :     0.000458
 78 C s       :     2.577991  s :     2.577991
      pz      :     0.933734  p :     2.690413
      px      :     0.844068
      py      :     0.912611
      dz2     :     0.106811  d :     0.509991
      dxz     :     0.078776
      dyz     :     0.140177
      dx2y2   :     0.098267
      dxy     :     0.085959
      f0      :     0.025015  f :     0.117516
      f+1     :     0.013843
      f-1     :     0.013806
      f+2     :     0.015310
      f-2     :     0.022271
      f+3     :     0.010346
      f-3     :     0.016926
      g0      :     0.000894  g :     0.011892
      g+1     :     0.001665
      g-1     :     0.001448
      g+2     :     0.001282
      g-2     :     0.001430
      g+3     :     0.001822
      g-3     :     0.000725
      g+4     :     0.001370
      g-4     :     0.001258
 79 H s       :     0.780316  s :     0.780316
      pz      :     0.080236  p :     0.188985
      px      :     0.046778
      py      :     0.061971
      dz2     :     0.020712  d :     0.065466
      dxz     :     0.016118
      dyz     :     0.016007
      dx2y2   :     0.005921
      dxy     :     0.006707
      f0      :     0.002648  f :     0.009684
      f+1     :     0.001444
      f-1     :     0.002153
      f+2     :     0.001403
      f-2     :     0.001572
      f+3     :     0.000251
      f-3     :     0.000214
 80 O s       :     3.020135  s :     3.020135
      pz      :     1.438483  p :     4.133259
      px      :     1.335269
      py      :     1.359508
      dz2     :     0.032023  d :     0.121063
      dxz     :     0.030727
      dyz     :     0.020712
      dx2y2   :     0.010530
      dxy     :     0.027072
      f0      :     0.004982  f :     0.021172
      f+1     :     0.004335
      f-1     :     0.002546
      f+2     :     0.002711
      f-2     :     0.003757
      f+3     :     0.001457
      f-3     :     0.001384
      g0      :     0.000090  g :     0.000797
      g+1     :     0.000150
      g-1     :     0.000034
      g+2     :     0.000116
      g-2     :     0.000093
      g+3     :     0.000060
      g-3     :     0.000102
      g+4     :     0.000068
      g-4     :     0.000083
 81 H s       :     0.633285  s :     0.633285
      pz      :     0.094252  p :     0.499399
      px      :     0.164892
      py      :     0.240254
      dz2     :     0.017994  d :     0.186502
      dxz     :     0.024192
      dyz     :     0.039215
      dx2y2   :     0.059066
      dxy     :     0.046035
      f0      :     0.004097  f :     0.036546
      f+1     :     0.002333
      f-1     :     0.003658
      f+2     :     0.001399
      f-2     :     0.007056
      f+3     :     0.007251
      f-3     :     0.010752


                      *****************************
                      * MAYER POPULATION ANALYSIS *
                      *****************************

  NA   - Mulliken gross atomic population
  ZA   - Total nuclear charge
  QA   - Mulliken gross atomic charge
  VA   - Mayer's total valence
  BVA  - Mayer's bonded valence
  FA   - Mayer's free valence

  ATOM       NA         ZA         QA         VA         BVA        FA
  0 O      8.4343     8.0000    -0.4343     1.9652     1.9652     0.0000
  1 O      8.4199     8.0000    -0.4199     2.0900     2.0900     0.0000
  2 N      7.4111     7.0000    -0.4111     2.8771     2.8771    -0.0000
  3 N      7.4880     7.0000    -0.4880     2.9156     2.9156    -0.0000
  4 C      5.7004     6.0000     0.2996     3.6631     3.6631    -0.0000
  5 C      5.4877     6.0000     0.5123     3.5678     3.5678     0.0000
  6 H      1.0019     1.0000    -0.0019     0.9368     0.9368    -0.0000
  7 C      5.9447     6.0000     0.0553     3.6409     3.6409     0.0000
  8 C      6.2127     6.0000    -0.2127     3.9229     3.9229    -0.0000
  9 H      0.8894     1.0000     0.1106     1.0139     1.0139    -0.0000
 10 C      6.1316     6.0000    -0.1316     3.9923     3.9923    -0.0000
 11 H      0.8522     1.0000     0.1478     0.9669     0.9669    -0.0000
 12 C      6.1275     6.0000    -0.1275     3.9779     3.9779    -0.0000
 13 H      0.8641     1.0000     0.1359     0.9770     0.9770    -0.0000
 14 C      6.1340     6.0000    -0.1340     3.9707     3.9707     0.0000
 15 H      0.8585     1.0000     0.1415     0.9731     0.9731     0.0000
 16 C      6.1486     6.0000    -0.1486     3.9420     3.9420     0.0000
 17 H      0.8913     1.0000     0.1087     1.0007     1.0007     0.0000
 18 C      5.9672     6.0000     0.0328     4.2820     4.2820     0.0000
 19 C      6.3044     6.0000    -0.3044     3.9643     3.9643     0.0000
 20 H      0.8906     1.0000     0.1094     0.9918     0.9918     0.0000
 21 H      0.9002     1.0000     0.0998     0.9899     0.9899    -0.0000
 22 H      0.8820     1.0000     0.1180     0.9914     0.9914     0.0000
 23 C      6.2584     6.0000    -0.2584     3.9584     3.9584    -0.0000
 24 H      0.9158     1.0000     0.0842     1.0013     1.0013     0.0000
 25 H      0.8778     1.0000     0.1222     0.9820     0.9820    -0.0000
 26 H      0.8869     1.0000     0.1131     0.9883     0.9883    -0.0000
 27 C      6.2563     6.0000    -0.2563     3.9465     3.9465     0.0000
 28 H      0.8801     1.0000     0.1199     0.9926     0.9926     0.0000
 29 H      0.8826     1.0000     0.1174     0.9826     0.9826    -0.0000
 30 H      0.9167     1.0000     0.0833     1.0001     1.0001     0.0000
 31 C      5.8103     6.0000     0.1897     3.5478     3.5478     0.0000
 32 C      6.0142     6.0000    -0.0142     3.6668     3.6668     0.0000
 33 C      6.0845     6.0000    -0.0845     3.9307     3.9307     0.0000
 34 H      0.9116     1.0000     0.0884     1.0039     1.0039    -0.0000
 35 C      6.1549     6.0000    -0.1549     3.9685     3.9685    -0.0000
 36 H      0.8751     1.0000     0.1249     0.9762     0.9762     0.0000
 37 C      6.1215     6.0000    -0.1215     3.9617     3.9617    -0.0000
 38 H      0.8526     1.0000     0.1474     0.9646     0.9646    -0.0000
 39 C      6.1325     6.0000    -0.1325     3.9387     3.9387     0.0000
 40 H      0.9368     1.0000     0.0632     1.0365     1.0365     0.0000
 41 C      6.1461     6.0000    -0.1461     4.1502     4.1502     0.0000
 42 C      6.2226     6.0000    -0.2226     3.9722     3.9722     0.0000
 43 H      0.8899     1.0000     0.1101     0.9909     0.9909     0.0000
 44 H      0.8978     1.0000     0.1022     0.9822     0.9822    -0.0000
 45 H      0.9269     1.0000     0.0731     1.0048     1.0048     0.0000
 46 C      6.2291     6.0000    -0.2291     3.9621     3.9621    -0.0000
 47 H      0.9400     1.0000     0.0600     1.0092     1.0092    -0.0000
 48 H      0.9009     1.0000     0.0991     0.9863     0.9863     0.0000
 49 H      0.8904     1.0000     0.1096     0.9930     0.9930    -0.0000
 50 C      6.2466     6.0000    -0.2466     4.0035     4.0035    -0.0000
 51 H      0.8915     1.0000     0.1085     0.9816     0.9816    -0.0000
 52 H      0.9070     1.0000     0.0930     0.9867     0.9867    -0.0000
 53 H      0.8918     1.0000     0.1082     0.9814     0.9814    -0.0000
 54 C      5.6336     6.0000     0.3664     4.0164     4.0164    -0.0000
 55 C      5.9169     6.0000     0.0831     3.7925     3.7925    -0.0000
 56 C      6.0823     6.0000    -0.0823     3.8997     3.8997    -0.0000
 57 H      0.8714     1.0000     0.1286     1.0005     1.0005     0.0000
 58 C      6.1257     6.0000    -0.1257     3.9447     3.9447    -0.0000
 59 H      0.8536     1.0000     0.1464     0.9740     0.9740    -0.0000
 60 C      6.1192     6.0000    -0.1192     3.9344     3.9344     0.0000
 61 H      0.8389     1.0000     0.1611     0.9646     0.9646     0.0000
 62 C      6.1458     6.0000    -0.1458     3.9484     3.9484     0.0000
 63 H      0.8377     1.0000     0.1623     0.9647     0.9647     0.0000
 64 C      6.1256     6.0000    -0.1256     3.8597     3.8597    -0.0000
 65 H      0.8771     1.0000     0.1229     1.0023     1.0023    -0.0000
 66 H      0.8131     1.0000     0.1869     0.9906     0.9906     0.0000
 67 O      8.4879     8.0000    -0.4879     1.9933     1.9933    -0.0000
 68 C      5.6133     6.0000     0.3867     4.0397     4.0397     0.0000
 69 C      5.9725     6.0000     0.0275     3.8607     3.8607     0.0000
 70 C      6.1130     6.0000    -0.1130     3.9028     3.9028     0.0000
 71 H      0.8765     1.0000     0.1235     1.0031     1.0031     0.0000
 72 C      6.1265     6.0000    -0.1265     3.9624     3.9624    -0.0000
 73 H      0.8542     1.0000     0.1458     0.9734     0.9734    -0.0000
 74 C      6.0859     6.0000    -0.0859     3.9469     3.9469     0.0000
 75 H      0.8535     1.0000     0.1465     0.9723     0.9723    -0.0000
 76 C      6.1414     6.0000    -0.1414     3.9667     3.9667     0.0000
 77 H      0.8530     1.0000     0.1470     0.9737     0.9737     0.0000
 78 C      6.0941     6.0000    -0.0941     3.8477     3.8477     0.0000
 79 H      0.8789     1.0000     0.1211     1.0083     1.0083     0.0000
 80 O      8.4150     8.0000    -0.4150     2.0904     2.0904     0.0000
 81 H      0.7017     1.0000     0.2983     1.0313     1.0313    -0.0000

  Mayer bond orders larger than 0.100000
B(  0-O ,  4-C ) :   0.8267 B(  0-O , 54-C ) :   1.0209 B(  1-O , 54-C ) :   1.9163 
B(  2-N ,  4-C ) :   1.8625 B(  2-N , 18-C ) :   0.9497 B(  3-N ,  5-C ) :   0.8488 
B(  3-N , 31-C ) :   0.8910 B(  3-N , 66-H ) :   0.9220 B(  3-N , 81-H ) :   0.1958 
B(  4-C ,  5-C ) :   0.8698 B(  5-C ,  6-H ) :   0.9076 B(  5-C ,  7-C ) :   0.8522 
B(  7-C ,  8-C ) :   1.3237 B(  7-C , 16-C ) :   1.3904 B(  8-C ,  9-H ) :   0.9583 
B(  8-C , 10-C ) :   1.4897 B( 10-C , 11-H ) :   0.9169 B( 10-C , 12-C ) :   1.4623 
B( 12-C , 13-H ) :   0.9278 B( 12-C , 14-C ) :   1.4478 B( 14-C , 15-H ) :   0.9237 
B( 14-C , 16-C ) :   1.4709 B( 16-C , 17-H ) :   0.9387 B( 18-C , 19-C ) :   1.0849 
B( 18-C , 23-C ) :   1.0627 B( 18-C , 27-C ) :   1.0573 B( 19-C , 20-H ) :   0.9586 
B( 19-C , 21-H ) :   0.9618 B( 19-C , 22-H ) :   0.9585 B( 23-C , 24-H ) :   0.9660 
B( 23-C , 25-H ) :   0.9528 B( 23-C , 26-H ) :   0.9581 B( 27-C , 28-H ) :   0.9557 
B( 27-C , 29-H ) :   0.9554 B( 27-C , 30-H ) :   0.9677 B( 31-C , 32-C ) :   1.2538 
B( 31-C , 39-C ) :   1.3766 B( 32-C , 33-C ) :   1.4365 B( 32-C , 41-C ) :   0.8941 
B( 33-C , 34-H ) :   0.9341 B( 33-C , 35-C ) :   1.4519 B( 35-C , 36-H ) :   0.9218 
B( 35-C , 37-C ) :   1.4581 B( 37-C , 38-H ) :   0.9090 B( 37-C , 39-C ) :   1.4862 
B( 39-C , 40-H ) :   0.9345 B( 41-C , 42-C ) :   1.0698 B( 41-C , 46-C ) :   1.0517 
B( 41-C , 50-C ) :   1.1040 B( 42-C , 43-H ) :   0.9603 B( 42-C , 44-H ) :   0.9471 
B( 42-C , 45-H ) :   0.9615 B( 46-C , 47-H ) :   0.9700 B( 46-C , 48-H ) :   0.9484 
B( 46-C , 49-H ) :   0.9666 B( 50-C , 51-H ) :   0.9579 B( 50-C , 52-H ) :   0.9617 
B( 50-C , 53-H ) :   0.9571 B( 54-C , 55-C ) :   1.0343 B( 55-C , 56-C ) :   1.3681 
B( 55-C , 64-C ) :   1.3008 B( 56-C , 57-H ) :   0.9209 B( 56-C , 58-C ) :   1.4596 
B( 58-C , 59-H ) :   0.9277 B( 58-C , 60-C ) :   1.4248 B( 60-C , 61-H ) :   0.9201 
B( 60-C , 62-C ) :   1.4467 B( 62-C , 63-H ) :   0.9195 B( 62-C , 64-C ) :   1.4624 
B( 64-C , 65-H ) :   0.9475 B( 67-O , 68-C ) :   1.8100 B( 68-C , 69-C ) :   1.0207 
B( 68-C , 80-O ) :   1.1861 B( 69-C , 70-C ) :   1.3595 B( 69-C , 78-C ) :   1.3591 
B( 70-C , 71-H ) :   0.9367 B( 70-C , 72-C ) :   1.4625 B( 72-C , 73-H ) :   0.9270 
B( 72-C , 74-C ) :   1.4383 B( 74-C , 75-H ) :   0.9274 B( 74-C , 76-C ) :   1.4423 
B( 76-C , 77-H ) :   0.9289 B( 76-C , 78-C ) :   1.4509 B( 78-C , 79-H ) :   0.9285 
B( 80-O , 81-H ) :   0.7997 

-------
TIMINGS
-------

Total SCF time: 0 days 0 hours 38 min 39 sec 

Total time                  ....    2319.209 sec
Sum of individual times     ....    2254.719 sec  ( 97.2%)

Fock matrix formation       ....    2092.675 sec  ( 90.2%)
  Split-RI-J                ....     110.298 sec  (  5.3% of F)
  Chain of spheres X        ....    1662.907 sec  ( 79.5% of F)
  XC integration            ....     141.289 sec  (  6.8% of F)
    Basis function eval.    ....       5.489 sec  (  3.9% of XC)
    Density eval.           ....      53.361 sec  ( 37.8% of XC)
    XC-Functional eval.     ....       1.182 sec  (  0.8% of XC)
    XC-Potential eval.      ....      33.334 sec  ( 23.6% of XC)
Diagonalization             ....      33.849 sec  (  1.5%)
Density matrix formation    ....       4.720 sec  (  0.2%)
Population analysis         ....       9.831 sec  (  0.4%)
Initial guess               ....      15.900 sec  (  0.7%)
Orbital Transformation      ....       0.000 sec  (  0.0%)
Orbital Orthonormalization  ....       0.000 sec  (  0.0%)
DIIS solution               ....      31.536 sec  (  1.4%)
SOSCF solution              ....      25.629 sec  (  1.1%)
Grid generation             ....      40.578 sec  (  1.7%)

Maximum memory used throughout the entire SCF-calculation: 1700.9 MB
[1720888682.363797] [node107:1138486:0]          mpool.c:43   UCX  WARN  object 0x12ea8580 was not returned to mpool ucp_requests
[1720888682.363844] [node107:1138486:0]          mpool.c:43   UCX  WARN  object 0x12ea8ac0 was not returned to mpool ucp_requests
[1720888682.363848] [node107:1138486:0]          mpool.c:43   UCX  WARN  object 0x12ea8c80 was not returned to mpool ucp_requests
[1720888682.363851] [node107:1138486:0]          mpool.c:43   UCX  WARN  object 0x12ea8e40 was not returned to mpool ucp_requests
[1720888682.363854] [node107:1138486:0]          mpool.c:43   UCX  WARN  object 0x12ea9000 was not returned to mpool ucp_requests
[1720888682.363858] [node107:1138486:0]          mpool.c:43   UCX  WARN  object 0x12ea91c0 was not returned to mpool ucp_requests
[1720888682.363860] [node107:1138486:0]          mpool.c:43   UCX  WARN  object 0x12ea9380 was not returned to mpool ucp_requests
[1720888682.363864] [node107:1138486:0]          mpool.c:43   UCX  WARN  object 0x12ea9540 was not returned to mpool ucp_requests
[1720888682.363867] [node107:1138486:0]          mpool.c:43   UCX  WARN  object 0x12ea9700 was not returned to mpool ucp_requests
[1720888682.363799] [node107:1138470:0]          mpool.c:43   UCX  WARN  object 0x143b47c0 was not returned to mpool ucp_requests
[1720888682.363844] [node107:1138470:0]          mpool.c:43   UCX  WARN  object 0x143b4b40 was not returned to mpool ucp_requests
[1720888682.363847] [node107:1138470:0]          mpool.c:43   UCX  WARN  object 0x143b4d00 was not returned to mpool ucp_requests
[1720888682.363850] [node107:1138470:0]          mpool.c:43   UCX  WARN  object 0x143b4ec0 was not returned to mpool ucp_requests
[1720888682.363852] [node107:1138470:0]          mpool.c:43   UCX  WARN  object 0x143b5080 was not returned to mpool ucp_requests
[1720888682.363854] [node107:1138470:0]          mpool.c:43   UCX  WARN  object 0x143b5400 was not returned to mpool ucp_requests
[1720888682.363857] [node107:1138470:0]          mpool.c:43   UCX  WARN  object 0x143b5780 was not returned to mpool ucp_requests
[1720888682.363860] [node107:1138470:0]          mpool.c:43   UCX  WARN  object 0x143b5b00 was not returned to mpool ucp_requests
[1720888682.363863] [node107:1138470:0]          mpool.c:43   UCX  WARN  object 0x143b5e80 was not returned to mpool ucp_requests
[1720888682.363866] [node107:1138470:0]          mpool.c:43   UCX  WARN  object 0x143b6040 was not returned to mpool ucp_requests
[1720888682.363869] [node107:1138470:0]          mpool.c:43   UCX  WARN  object 0x143b6200 was not returned to mpool ucp_requests
[1720888682.363871] [node107:1138470:0]          mpool.c:43   UCX  WARN  object 0x143b63c0 was not returned to mpool ucp_requests
[1720888682.363876] [node107:1138470:0]          mpool.c:43   UCX  WARN  object 0x143b6580 was not returned to mpool ucp_requests
[1720888682.363878] [node107:1138470:0]          mpool.c:43   UCX  WARN  object 0x143b6740 was not returned to mpool ucp_requests
[1720888682.363880] [node107:1138470:0]          mpool.c:43   UCX  WARN  object 0x143b6900 was not returned to mpool ucp_requests
[1720888682.363882] [node107:1138470:0]          mpool.c:43   UCX  WARN  object 0x143b6ac0 was not returned to mpool ucp_requests
[1720888682.363885] [node107:1138470:0]          mpool.c:43   UCX  WARN  object 0x143b6c80 was not returned to mpool ucp_requests
[1720888682.363887] [node107:1138470:0]          mpool.c:43   UCX  WARN  object 0x143b6e40 was not returned to mpool ucp_requests
[1720888682.363889] [node107:1138470:0]          mpool.c:43   UCX  WARN  object 0x143b7000 was not returned to mpool ucp_requests
[1720888682.363891] [node107:1138470:0]          mpool.c:43   UCX  WARN  object 0x143b71c0 was not returned to mpool ucp_requests
[1720888682.363870] [node107:1138486:0]          mpool.c:43   UCX  WARN  object 0x12ea98c0 was not returned to mpool ucp_requests
[1720888682.363875] [node107:1138486:0]          mpool.c:43   UCX  WARN  object 0x12ea9a80 was not returned to mpool ucp_requests
[1720888682.363877] [node107:1138486:0]          mpool.c:43   UCX  WARN  object 0x12ea9c40 was not returned to mpool ucp_requests
[1720888682.363879] [node107:1138486:0]          mpool.c:43   UCX  WARN  object 0x12ea9e00 was not returned to mpool ucp_requests
[1720888682.363882] [node107:1138486:0]          mpool.c:43   UCX  WARN  object 0x12ea9fc0 was not returned to mpool ucp_requests
[1720888682.363884] [node107:1138486:0]          mpool.c:43   UCX  WARN  object 0x12eaa180 was not returned to mpool ucp_requests
[1720888682.363886] [node107:1138486:0]          mpool.c:43   UCX  WARN  object 0x12eaa340 was not returned to mpool ucp_requests
[1720888682.363889] [node107:1138486:0]          mpool.c:43   UCX  WARN  object 0x12eaa500 was not returned to mpool ucp_requests
[1720888682.363891] [node107:1138486:0]          mpool.c:43   UCX  WARN  object 0x12eaa6c0 was not returned to mpool ucp_requests
[1720888682.363893] [node107:1138486:0]          mpool.c:43   UCX  WARN  object 0x12eaa880 was not returned to mpool ucp_requests
[1720888682.363895] [node107:1138486:0]          mpool.c:43   UCX  WARN  object 0x12eaaa40 was not returned to mpool ucp_requests
[1720888682.363897] [node107:1138486:0]          mpool.c:43   UCX  WARN  object 0x12eaadc0 was not returned to mpool ucp_requests
[1720888682.363899] [node107:1138486:0]          mpool.c:43   UCX  WARN  object 0x12eaaf80 was not returned to mpool ucp_requests
[1720888682.408645] [node107:1138468:0]          mpool.c:43   UCX  WARN  object 0x13627a00 was not returned to mpool ucp_requests
[1720888682.408661] [node107:1138468:0]          mpool.c:43   UCX  WARN  object 0x13627bc0 was not returned to mpool ucp_requests
[1720888682.408665] [node107:1138468:0]          mpool.c:43   UCX  WARN  object 0x13627d80 was not returned to mpool ucp_requests
[1720888682.408668] [node107:1138468:0]          mpool.c:43   UCX  WARN  object 0x13627f40 was not returned to mpool ucp_requests
[1720888682.408671] [node107:1138468:0]          mpool.c:43   UCX  WARN  object 0x136282c0 was not returned to mpool ucp_requests
[1720888682.408675] [node107:1138468:0]          mpool.c:43   UCX  WARN  object 0x13628480 was not returned to mpool ucp_requests
[1720888682.408679] [node107:1138468:0]          mpool.c:43   UCX  WARN  object 0x13628640 was not returned to mpool ucp_requests
[1720888682.408682] [node107:1138468:0]          mpool.c:43   UCX  WARN  object 0x136289c0 was not returned to mpool ucp_requests
[1720888682.408686] [node107:1138468:0]          mpool.c:43   UCX  WARN  object 0x13628b80 was not returned to mpool ucp_requests
[1720888682.408708] [node107:1138475:0]          mpool.c:43   UCX  WARN  object 0x13429840 was not returned to mpool ucp_requests
[1720888682.408726] [node107:1138475:0]          mpool.c:43   UCX  WARN  object 0x13429a00 was not returned to mpool ucp_requests
[1720888682.408730] [node107:1138475:0]          mpool.c:43   UCX  WARN  object 0x13429bc0 was not returned to mpool ucp_requests
[1720888682.408733] [node107:1138475:0]          mpool.c:43   UCX  WARN  object 0x13429f40 was not returned to mpool ucp_requests
[1720888682.408735] [node107:1138475:0]          mpool.c:43   UCX  WARN  object 0x1342a100 was not returned to mpool ucp_requests
[1720888682.408738] [node107:1138475:0]          mpool.c:43   UCX  WARN  object 0x1342a2c0 was not returned to mpool ucp_requests
[1720888682.408740] [node107:1138475:0]          mpool.c:43   UCX  WARN  object 0x1342a480 was not returned to mpool ucp_requests
[1720888682.408742] [node107:1138475:0]          mpool.c:43   UCX  WARN  object 0x1342a640 was not returned to mpool ucp_requests
[1720888682.408744] [node107:1138475:0]          mpool.c:43   UCX  WARN  object 0x1342a800 was not returned to mpool ucp_requests
[1720888682.408746] [node107:1138475:0]          mpool.c:43   UCX  WARN  object 0x1342a9c0 was not returned to mpool ucp_requests
[1720888682.408749] [node107:1138475:0]          mpool.c:43   UCX  WARN  object 0x1342ab80 was not returned to mpool ucp_requests
[1720888682.408751] [node107:1138475:0]          mpool.c:43   UCX  WARN  object 0x1342ad40 was not returned to mpool ucp_requests
[1720888682.408753] [node107:1138475:0]          mpool.c:43   UCX  WARN  object 0x1342af00 was not returned to mpool ucp_requests
[1720888682.408756] [node107:1138475:0]          mpool.c:43   UCX  WARN  object 0x1342b0c0 was not returned to mpool ucp_requests
[1720888682.408758] [node107:1138475:0]          mpool.c:43   UCX  WARN  object 0x1342b280 was not returned to mpool ucp_requests
[1720888682.408760] [node107:1138475:0]          mpool.c:43   UCX  WARN  object 0x1342b440 was not returned to mpool ucp_requests
[1720888682.408762] [node107:1138475:0]          mpool.c:43   UCX  WARN  object 0x1342b600 was not returned to mpool ucp_requests
[1720888682.408766] [node107:1138475:0]          mpool.c:43   UCX  WARN  object 0x1342b7c0 was not returned to mpool ucp_requests
[1720888682.408769] [node107:1138475:0]          mpool.c:43   UCX  WARN  object 0x1342b980 was not returned to mpool ucp_requests
[1720888682.408772] [node107:1138475:0]          mpool.c:43   UCX  WARN  object 0x1342bb40 was not returned to mpool ucp_requests
[1720888682.408774] [node107:1138475:0]          mpool.c:43   UCX  WARN  object 0x1342bd00 was not returned to mpool ucp_requests
[1720888682.408776] [node107:1138475:0]          mpool.c:43   UCX  WARN  object 0x1342bec0 was not returned to mpool ucp_requests
[1720888682.408778] [node107:1138475:0]          mpool.c:43   UCX  WARN  object 0x1342c080 was not returned to mpool ucp_requests
[1720888682.408690] [node107:1138468:0]          mpool.c:43   UCX  WARN  object 0x13628d40 was not returned to mpool ucp_requests
[1720888682.408695] [node107:1138468:0]          mpool.c:43   UCX  WARN  object 0x136290c0 was not returned to mpool ucp_requests
[1720888682.408698] [node107:1138468:0]          mpool.c:43   UCX  WARN  object 0x13629280 was not returned to mpool ucp_requests
[1720888682.408701] [node107:1138468:0]          mpool.c:43   UCX  WARN  object 0x13629440 was not returned to mpool ucp_requests
[1720888682.408704] [node107:1138468:0]          mpool.c:43   UCX  WARN  object 0x13629600 was not returned to mpool ucp_requests
[1720888682.408708] [node107:1138468:0]          mpool.c:43   UCX  WARN  object 0x136297c0 was not returned to mpool ucp_requests
[1720888682.408710] [node107:1138468:0]          mpool.c:43   UCX  WARN  object 0x13629980 was not returned to mpool ucp_requests
[1720888682.408714] [node107:1138468:0]          mpool.c:43   UCX  WARN  object 0x13629b40 was not returned to mpool ucp_requests
[1720888682.408716] [node107:1138468:0]          mpool.c:43   UCX  WARN  object 0x13629d00 was not returned to mpool ucp_requests
[1720888682.408720] [node107:1138468:0]          mpool.c:43   UCX  WARN  object 0x13629ec0 was not returned to mpool ucp_requests
[1720888682.408724] [node107:1138468:0]          mpool.c:43   UCX  WARN  object 0x1362a080 was not returned to mpool ucp_requests
[1720888682.413488] [node107:1138485:0]          mpool.c:43   UCX  WARN  object 0x13e28700 was not returned to mpool ucp_requests
[1720888682.413503] [node107:1138485:0]          mpool.c:43   UCX  WARN  object 0x13e28a80 was not returned to mpool ucp_requests
[1720888682.413508] [node107:1138485:0]          mpool.c:43   UCX  WARN  object 0x13e28c40 was not returned to mpool ucp_requests
[1720888682.413512] [node107:1138485:0]          mpool.c:43   UCX  WARN  object 0x13e28e00 was not returned to mpool ucp_requests
[1720888682.413514] [node107:1138485:0]          mpool.c:43   UCX  WARN  object 0x13e28fc0 was not returned to mpool ucp_requests
[1720888682.413518] [node107:1138485:0]          mpool.c:43   UCX  WARN  object 0x13e29180 was not returned to mpool ucp_requests
[1720888682.413520] [node107:1138485:0]          mpool.c:43   UCX  WARN  object 0x13e29340 was not returned to mpool ucp_requests
[1720888682.413524] [node107:1138485:0]          mpool.c:43   UCX  WARN  object 0x13e29500 was not returned to mpool ucp_requests
[1720888682.413526] [node107:1138485:0]          mpool.c:43   UCX  WARN  object 0x13e296c0 was not returned to mpool ucp_requests
[1720888682.413530] [node107:1138485:0]          mpool.c:43   UCX  WARN  object 0x13e29880 was not returned to mpool ucp_requests
[truncated: 44,419 more chars]
