# Supplementary material for: A stereodivergent multicomponent approach for the synthesis of C–N atropisomeric peptide analogues
Source: Chem Sci. 2024 Sep 16;15(40):16743–51. doi: 10.1039/d4sc04700a (PMC11418089; doi:10.1039/d4sc04700a)
Supplement: SC-015-D4SC04700A-s001 [file SC-015-D4SC04700A-s001.zip › CompData/_2_Imine-BzOH/ImineBzOH3Afreq.out]

                                 *****************
                                 * O   R   C   A *
                                 *****************

                                            #,                                       
                                            ###                                      
                                            ####                                     
                                            #####                                    
                                            ######                                   
                                           ########,                                 
                                     ,,################,,,,,                         
                               ,,#################################,,                 
                          ,,##########################################,,             
                       ,#########################################, ''#####,          
                    ,#############################################,,   '####,        
                  ,##################################################,,,,####,       
                ,###########''''           ''''###############################       
              ,#####''   ,,,,##########,,,,          '''####'''          '####       
            ,##' ,,,,###########################,,,                        '##       
           ' ,,###''''                  '''############,,,                           
         ,,##''                                '''############,,,,        ,,,,,,###''
      ,#''                                            '''#######################'''  
     '                                                          ''''####''''         
             ,#######,   #######,   ,#######,      ##                                
            ,#'     '#,  ##    ##  ,#'     '#,    #''#        ######   ,####,        
            ##       ##  ##   ,#'  ##            #'  '#       #        #'  '#        
            ##       ##  #######   ##           ,######,      #####,   #    #        
            '#,     ,#'  ##    ##  '#,     ,#' ,#      #,         ##   #,  ,#        
             '#######'   ##     ##  '#######'  #'      '#     #####' # '####'        


                  #######################################################
                  #                        -***-                        #
                  #          Department of theory and spectroscopy      #
                  #    Directorship and core code : Frank Neese         #
                  #        Max Planck Institute fuer Kohlenforschung    #
                  #                Kaiser Wilhelm Platz 1               #
                  #                 D-45470 Muelheim/Ruhr               #
                  #                      Germany                        #
                  #                                                     #
                  #                  All rights reserved                #
                  #                        -***-                        #
                  #######################################################


                         Program Version 5.0.2 -  RELEASE  -


 With contributions from (in alphabetic order):
   Daniel Aravena         : Magnetic Suceptibility
   Michael Atanasov       : Ab Initio Ligand Field Theory (pilot matlab implementation)
   Alexander A. Auer      : GIAO ZORA, VPT2 properties, NMR spectrum
   Ute Becker             : Parallelization
   Giovanni Bistoni       : ED, misc. LED, open-shell LED, HFLD
   Martin Brehm           : Molecular dynamics
   Dmytro Bykov           : SCF Hessian
   Vijay G. Chilkuri      : MRCI spin determinant printing, contributions to CSF-ICE
   Dipayan Datta          : RHF DLPNO-CCSD density
   Achintya Kumar Dutta   : EOM-CC, STEOM-CC
   Dmitry Ganyushin       : Spin-Orbit,Spin-Spin,Magnetic field MRCI
   Miquel Garcia          : C-PCM and meta-GGA Hessian, CC/C-PCM, Gaussian charge scheme
   Yang Guo               : DLPNO-NEVPT2, F12-NEVPT2, CIM, IAO-localization
   Andreas Hansen         : Spin unrestricted coupled pair/coupled cluster methods
   Benjamin Helmich-Paris : MC-RPA, TRAH-SCF, COSX integrals
   Lee Huntington         : MR-EOM, pCC
   Robert Izsak           : Overlap fitted RIJCOSX, COSX-SCS-MP3, EOM
   Marcus Kettner         : VPT2
   Christian Kollmar      : KDIIS, OOCD, Brueckner-CCSD(T), CCSD density, CASPT2, CASPT2-K
   Simone Kossmann        : Meta GGA functionals, TD-DFT gradient, OOMP2, MP2 Hessian
   Martin Krupicka        : Initial AUTO-CI
   Lucas Lang             : DCDCAS
   Marvin Lechner         : AUTO-CI (C++ implementation), FIC-MRCC
   Dagmar Lenk            : GEPOL surface, SMD
   Dimitrios Liakos       : Extrapolation schemes; Compound Job, initial MDCI parallelization
   Dimitrios Manganas     : Further ROCIS development; embedding schemes
   Dimitrios Pantazis     : SARC Basis sets
   Anastasios Papadopoulos: AUTO-CI, single reference methods and gradients
   Taras Petrenko         : DFT Hessian,TD-DFT gradient, ASA, ECA, R-Raman, ABS, FL, XAS/XES, NRVS
   Peter Pinski           : DLPNO-MP2, DLPNO-MP2 Gradient
   Christoph Reimann      : Effective Core Potentials
   Marius Retegan         : Local ZFS, SOC
   Christoph Riplinger    : Optimizer, TS searches, QM/MM, DLPNO-CCSD(T), (RO)-DLPNO pert. Triples
   Tobias Risthaus        : Range-separated hybrids, TD-DFT gradient, RPA, STAB
   Michael Roemelt        : Original ROCIS implementation
   Masaaki Saitow         : Open-shell DLPNO-CCSD energy and density
   Barbara Sandhoefer     : DKH picture change effects
   Avijit Sen             : IP-ROCIS
   Kantharuban Sivalingam : CASSCF convergence, NEVPT2, FIC-MRCI
   Bernardo de Souza      : ESD, SOC TD-DFT
   Georgi Stoychev        : AutoAux, RI-MP2 NMR, DLPNO-MP2 response
   Willem Van den Heuvel  : Paramagnetic NMR
   Boris Wezisla          : Elementary symmetry handling
   Frank Wennmohs         : Technical directorship


 We gratefully acknowledge several colleagues who have allowed us to
 interface, adapt or use parts of their codes:
   Stefan Grimme, W. Hujo, H. Kruse, P. Pracht,  : VdW corrections, initial TS optimization,
                  C. Bannwarth, S. Ehlert          DFT functionals, gCP, sTDA/sTD-DF
   Ed Valeev, F. Pavosevic, A. Kumar             : LibInt (2-el integral package), F12 methods
   Garnet Chan, S. Sharma, J. Yang, R. Olivares  : DMRG
   Ulf Ekstrom                                   : XCFun DFT Library
   Mihaly Kallay                                 : mrcc  (arbitrary order and MRCC methods)
   Jiri Pittner, Ondrej Demel                    : Mk-CCSD
   Frank Weinhold                                : gennbo (NPA and NBO analysis)
   Christopher J. Cramer and Donald G. Truhlar   : smd solvation model
   Lars Goerigk                                  : TD-DFT with DH, B97 family of functionals
   V. Asgeirsson, H. Jonsson                     : NEB implementation
   FAccTs GmbH                                   : IRC, NEB, NEB-TS, DLPNO-Multilevel, CI-OPT
                                                   MM, QMMM, 2- and 3-layer-ONIOM, Crystal-QMMM,
                                                   LR-CPCM, SF, NACMEs, symmetry and pop. for TD-DFT,
                                                   nearIR, NL-DFT gradient (VV10), updates on ESD,
                                                   ML-optimized integration grids
   S Lehtola, MJT Oliveira, MAL Marques          : LibXC Library
   Liviu Ungur et al                             : ANISO software


 Your calculation uses the libint2 library for the computation of 2-el integrals
 For citations please refer to: http://libint.valeyev.net

 Your ORCA version has been built with support for libXC version: 5.1.0
 For citations please refer to: https://tddft.org/programs/libxc/

 This ORCA versions uses:
   CBLAS   interface :  Fast vector & matrix operations
   LAPACKE interface :  Fast linear algebra routines
   SCALAPACK package :  Parallel linear algebra routines
   Shared memory     :  Shared parallel matrices
   BLAS/LAPACK       :  OpenBLAS 0.3.15  USE64BITINT DYNAMIC_ARCH NO_AFFINITY Zen SINGLE_THREADED
        Core in use  :  Zen
   Copyright (c) 2011-2014, The OpenBLAS Project


Your calculation utilizes the atom-pairwise dispersion correction
with the Becke-Johnson damping scheme (D3BJ)
Cite in your paper:
S.Grimme, S.Ehrlich, L.Goerigk, J Comput Chem, (2011), 32, 1456–1465 
S.Grimme, J.Antony, S.Ehrlich and H.Krieg, J.Chem.Phys., 132, (2010), 154104 
   

Your calculation utilizes the SMD solvation module
Please cite in your paper:
A.V. Marenich, C.J. Cramer, D.G. Truhlar J. Phys. Chem. B, 113, (2009), 6378 

================================================================================

----- Orbital basis set information -----
Your calculation utilizes the basis: def2-TZVP
   F. Weigend and R. Ahlrichs, Phys. Chem. Chem. Phys. 7, 3297 (2005).

----- AuxJ basis set information -----
Your calculation utilizes the auxiliary basis: def2/J
   F. Weigend, Phys. Chem. Chem. Phys. 8, 1057 (2006).

================================================================================
                                        WARNINGS
                       Please study these warnings very carefully!
================================================================================

WARNING: Gradients needed for Numerical Frequencies
  ===> : Setting RunTyp to EnGrad

WARNING: The environment variable RSH_COMMAND is not set!
  ===> : All Displacements for the Numerical Hessian or Gradient calculation
         will be started on localhost

INFO   : the flag for use of the SHARK integral package has been found!

================================================================================
                                       INPUT FILE
================================================================================
NAME = ImineBzOH3Afreq.inp
|  1> ! PBE0 D3 def2-tzvp NumFreq
|  2> %maxcore 2660
|  3> %pal nprocs 30
|  4> end
|  5> %CPCM SMD TRUE
|  6>    SMDSOLVENT "2,2,2-TRIFLUOROETHANOL"
|  7> end
|  8> 
|  9> *xyz 0 1
| 10> O  2.937569  4.237974  1.154378
| 11> O  0.889035  5.118835  1.305790
| 12> N  3.209390  3.176053  3.178685
| 13> N  4.761349  5.932998  3.018708
| 14> C  3.088804  4.242064  2.529450
| 15> C  3.338637  5.633495  3.098128
| 16> H  2.811876  6.333465  2.449135
| 17> C  2.799882  5.805816  4.498409
| 18> C  3.553252  6.418522  5.491719
| 19> H  4.550564  6.773482  5.264974
| 20> C  3.043691  6.560400  6.776161
| 21> H  3.651269  7.026749  7.544014
| 22> C  1.772152  6.099513  7.078923
| 23> H  1.378246  6.201971  8.084003
| 24> C  1.005965  5.505033  6.083941
| 25> H  0.007200  5.146237  6.307237
| 26> C  1.515265  5.361599  4.803645
| 27> H  0.910787  4.888820  4.037473
| 28> C  3.090594  1.821077  2.597475
| 29> C  3.155240  0.845533  3.766994
| 30> H  4.102379  0.939107  4.302728
| 31> H  3.070742  -0.178642  3.398960
| 32> H  2.339892  1.024938  4.472560
| 33> C  4.267271  1.554465  1.663443
| 34> H  4.257387  2.215078  0.796251
| 35> H  4.216857  0.522328  1.308190
| 36> H  5.214745  1.684070  2.191708
| 37> C  1.758727  1.631623  1.874843
| 38> H  1.609796  0.566958  1.681452
| 39> H  1.723348  2.146762  0.915882
| 40> H  0.928631  1.981973  2.493024
| 41> C  5.349702  6.015379  1.735161
| 42> C  5.168417  7.096930  0.846247
| 43> C  5.749494  6.956842  -0.419975
| 44> H  5.591065  7.735769  -1.153974
| 45> C  6.541326  5.883234  -0.788442
| 46> H  6.967835  5.843398  -1.784564
| 47> C  6.790092  4.878181  0.132471
| 48> H  7.425251  4.034942  -0.115651
| 49> C  6.181628  4.949734  1.369588
| 50> H  6.324960  4.148942  2.088436
| 51> C  4.417045  8.410720  1.124272
| 52> C  5.169215  9.582681  0.473257
| 53> H  6.209358  9.622708  0.807832
| 54> H  4.685722  10.519597  0.761144
| 55> H  5.162215  9.543245  -0.616445
| 56> C  3.018942  8.356355  0.498939
| 57> H  3.077014  8.129396  -0.568616
| 58> H  2.521908  9.324672  0.612769
| 59> H  2.383013  7.604754  0.969859
| 60> C  4.302577  8.772129  2.606152
| 61> H  3.640734  8.117559  3.166573
| 62> H  3.899189  9.785600  2.684007
| 63> H  5.279386  8.764346  3.095068
| 64> C  1.839032  4.817974  0.624548
| 65> C  1.949704  5.007252  -0.828548
| 66> C  0.877580  5.592917  -1.499080
| 67> H  -0.010831  5.870148  -0.944305
| 68> C  0.960664  5.821947  -2.860491
| 69> H  0.129199  6.279502  -3.383721
| 70> C  2.112346  5.468494  -3.553995
| 71> H  2.177054  5.651473  -4.620822
| 72> C  3.180705  4.883637  -2.886944
| 73> H  4.078975  4.612056  -3.429175
| 74> C  3.103366  4.651304  -1.524375
| 75> H  3.937105  4.202745  -1.000073
| 76> H  5.263077  5.254671  3.586355
| 77> O  5.887685  3.858747  5.054397
| 78> C  5.112064  3.598194  5.962894
| 79> C  5.479626  3.739188  7.392422
| 80> C  4.558510  3.480122  8.405152
| 81> H  3.556721  3.156756  8.152098
| 82> C  4.924105  3.644341  9.731256
| 83> H  4.205841  3.443470  10.517897
| 84> C  6.207060  4.069121  10.051400
| 85> H  6.490846  4.199112  11.089945
| 86> C  7.127148  4.329333  9.043674
| 87> H  8.128173  4.661970  9.293573
| 88> C  6.764742  4.165103  7.717373
| 89> H  7.473520  4.368172  6.923462
| 90> O  3.886413  3.180935  5.760936
| 91> H  3.659443  3.198410  4.762155
| 92> *
| 93> 
| 94>                          ****END OF INPUT****
================================================================================

                     *******************************
                     * Energy+Gradient Calculation *
                     *******************************

---------------------------------
CARTESIAN COORDINATES (ANGSTROEM)
---------------------------------
  O      2.937569    4.237974    1.154378
  O      0.889035    5.118835    1.305790
  N      3.209390    3.176053    3.178685
  N      4.761349    5.932998    3.018708
  C      3.088804    4.242064    2.529450
  C      3.338637    5.633495    3.098128
  H      2.811876    6.333465    2.449135
  C      2.799882    5.805816    4.498409
  C      3.553252    6.418522    5.491719
  H      4.550564    6.773482    5.264974
  C      3.043691    6.560400    6.776161
  H      3.651269    7.026749    7.544014
  C      1.772152    6.099513    7.078923
  H      1.378246    6.201971    8.084003
  C      1.005965    5.505033    6.083941
  H      0.007200    5.146237    6.307237
  C      1.515265    5.361599    4.803645
  H      0.910787    4.888820    4.037473
  C      3.090594    1.821077    2.597475
  C      3.155240    0.845533    3.766994
  H      4.102379    0.939107    4.302728
  H      3.070742   -0.178642    3.398960
  H      2.339892    1.024938    4.472560
  C      4.267271    1.554465    1.663443
  H      4.257387    2.215078    0.796251
  H      4.216857    0.522328    1.308190
  H      5.214745    1.684070    2.191708
  C      1.758727    1.631623    1.874843
  H      1.609796    0.566958    1.681452
  H      1.723348    2.146762    0.915882
  H      0.928631    1.981973    2.493024
  C      5.349702    6.015379    1.735161
  C      5.168417    7.096930    0.846247
  C      5.749494    6.956842   -0.419975
  H      5.591065    7.735769   -1.153974
  C      6.541326    5.883234   -0.788442
  H      6.967835    5.843398   -1.784564
  C      6.790092    4.878181    0.132471
  H      7.425251    4.034942   -0.115651
  C      6.181628    4.949734    1.369588
  H      6.324960    4.148942    2.088436
  C      4.417045    8.410720    1.124272
  C      5.169215    9.582681    0.473257
  H      6.209358    9.622708    0.807832
  H      4.685722   10.519597    0.761144
  H      5.162215    9.543245   -0.616445
  C      3.018942    8.356355    0.498939
  H      3.077014    8.129396   -0.568616
  H      2.521908    9.324672    0.612769
  H      2.383013    7.604754    0.969859
  C      4.302577    8.772129    2.606152
  H      3.640734    8.117559    3.166573
  H      3.899189    9.785600    2.684007
  H      5.279386    8.764346    3.095068
  C      1.839032    4.817974    0.624548
  C      1.949704    5.007252   -0.828548
  C      0.877580    5.592917   -1.499080
  H     -0.010831    5.870148   -0.944305
  C      0.960664    5.821947   -2.860491
  H      0.129199    6.279502   -3.383721
  C      2.112346    5.468494   -3.553995
  H      2.177054    5.651473   -4.620822
  C      3.180705    4.883637   -2.886944
  H      4.078975    4.612056   -3.429175
  C      3.103366    4.651304   -1.524375
  H      3.937105    4.202745   -1.000073
  H      5.263077    5.254671    3.586355
  O      5.887685    3.858747    5.054397
  C      5.112064    3.598194    5.962894
  C      5.479626    3.739188    7.392422
  C      4.558510    3.480122    8.405152
  H      3.556721    3.156756    8.152098
  C      4.924105    3.644341    9.731256
  H      4.205841    3.443470   10.517897
  C      6.207060    4.069121   10.051400
  H      6.490846    4.199112   11.089945
  C      7.127148    4.329333    9.043674
  H      8.128173    4.661970    9.293573
  C      6.764742    4.165103    7.717373
  H      7.473520    4.368172    6.923462
  O      3.886413    3.180935    5.760936
  H      3.659443    3.198410    4.762155

----------------------------
CARTESIAN COORDINATES (A.U.)
----------------------------
  NO LB      ZA    FRAG     MASS         X           Y           Z
   0 O     8.0000    0    15.999    5.551201    8.008610    2.181458
   1 O     8.0000    0    15.999    1.680033    9.673196    2.467585
   2 N     7.0000    0    14.007    6.064868    6.001870    6.006844
   3 N     7.0000    0    14.007    8.997646   11.211741    5.704531
   4 C     6.0000    0    12.011    5.836994    8.016339    4.779968
   5 C     6.0000    0    12.011    6.309110   10.645763    5.854613
   6 H     1.0000    0     1.008    5.313676   11.968514    4.628194
   7 C     6.0000    0    12.011    5.291010   10.971402    8.500761
   8 C     6.0000    0    12.011    6.714673   12.129249   10.377845
   9 H     1.0000    0     1.008    8.599320   12.800026    9.949359
  10 C     6.0000    0    12.011    5.751742   12.397359   12.805089
  11 H     1.0000    0     1.008    6.899898   13.278631   14.256120
  12 C     6.0000    0    12.011    3.348882   11.526409   13.377226
  13 H     1.0000    0     1.008    2.604507   11.720027   15.276552
  14 C     6.0000    0    12.011    1.900998   10.403005   11.496982
  15 H     1.0000    0     1.008    0.013606    9.724979   11.918951
  16 C     6.0000    0    12.011    2.863436   10.131954    9.077573
  17 H     1.0000    0     1.008    1.721138    9.238531    7.629718
  18 C     6.0000    0    12.011    5.840376    3.441337    4.908516
  19 C     6.0000    0    12.011    5.962539    1.597826    7.118587
  20 H     1.0000    0     1.008    7.752373    1.774655    8.130978
  21 H     1.0000    0     1.008    5.802861   -0.337584    6.423104
  22 H     1.0000    0     1.008    4.421755    1.936852    8.451914
  23 C     6.0000    0    12.011    8.063974    2.937513    3.143452
  24 H     1.0000    0     1.008    8.045295    4.185891    1.504696
  25 H     1.0000    0     1.008    7.968705    0.987057    2.472121
  26 H     1.0000    0     1.008    9.854440    3.182431    4.141728
  27 C     6.0000    0    12.011    3.323512    3.083321    3.542940
  28 H     1.0000    0     1.008    3.042074    1.071395    3.177484
  29 H     1.0000    0     1.008    3.256656    4.056792    1.730766
  30 H     1.0000    0     1.008    1.754858    3.745386    4.711133
  31 C     6.0000    0    12.011   10.109472   11.367419    3.278979
  32 C     6.0000    0    12.011    9.766893   13.411254    1.599175
  33 C     6.0000    0    12.011   10.864969   13.146526   -0.793638
  34 H     1.0000    0     1.008   10.565582   14.618485   -2.180695
  35 C     6.0000    0    12.011   12.361315   11.117701   -1.489939
  36 H     1.0000    0     1.008   13.167300   11.042422   -3.372337
  37 C     6.0000    0    12.011   12.831414    9.218426    0.250334
  38 H     1.0000    0     1.008   14.031691    7.624935   -0.218549
  39 C     6.0000    0    12.011   11.681584    9.353642    2.588146
  40 H     1.0000    0     1.008   11.952442    7.840364    3.946572
  41 C     6.0000    0    12.011    8.347005   15.893957    2.124566
  42 C     6.0000    0    12.011    9.768401   18.108643    0.894326
  43 H     1.0000    0     1.008   11.733986   18.184283    1.526581
  44 H     1.0000    0     1.008    8.854731   19.879157    1.438354
  45 H     1.0000    0     1.008    9.755173   18.034119   -1.164912
  46 C     6.0000    0    12.011    5.704974   15.791222    0.942858
  47 H     1.0000    0     1.008    5.814714   15.362332   -1.074529
  48 H     1.0000    0     1.008    4.765715   17.621076    1.157966
  49 H     1.0000    0     1.008    4.503242   14.370902    1.832768
  50 C     6.0000    0    12.011    8.130692   16.576921    4.924914
  51 H     1.0000    0     1.008    6.879990   15.339963    5.983956
  52 H     1.0000    0     1.008    7.368399   18.492104    5.072038
  53 H     1.0000    0     1.008    9.976594   16.562214    5.848831
  54 C     6.0000    0    12.011    3.475267    9.104651    1.180225
  55 C     6.0000    0    12.011    3.684407    9.462335   -1.565729
  56 C     6.0000    0    12.011    1.658386   10.569081   -2.832851
  57 H     1.0000    0     1.008   -0.020468   11.092972   -1.784478
  58 C     6.0000    0    12.011    1.815392   11.001885   -5.405545
  59 H     1.0000    0     1.008    0.244151   11.866539   -6.394306
  60 C     6.0000    0    12.011    3.991755   10.333956   -6.716077
  61 H     1.0000    0     1.008    4.114036   10.679736   -8.732088
  62 C     6.0000    0    12.011    6.010661    9.228736   -5.455534
  63 H     1.0000    0     1.008    7.708146    8.715523   -6.480202
  64 C     6.0000    0    12.011    5.864512    8.789691   -2.880651
  65 H     1.0000    0     1.008    7.440050    7.942037   -1.889864
  66 H     1.0000    0     1.008    9.945774    9.929889    6.777229
  67 O     8.0000    0    15.999   11.126112    7.291975    9.551426
  68 C     6.0000    0    12.011    9.660401    6.799601   11.268237
  69 C     6.0000    0    12.011   10.354992    7.066041   13.969653
  70 C     6.0000    0    12.011    8.614335    6.576477   15.883435
  71 H     1.0000    0     1.008    6.721229    5.965404   15.405233
  72 C     6.0000    0    12.011    9.305210    6.886806   18.389409
  73 H     1.0000    0     1.008    7.947888    6.507215   19.875945
  74 C     6.0000    0    12.011   11.729643    7.689524   18.994393
  75 H     1.0000    0     1.008   12.265921    7.935172   20.956959
  76 C     6.0000    0    12.011   13.468358    8.181254   17.090067
  77 H     1.0000    0     1.008   15.360021    8.809847   17.562308
  78 C     6.0000    0    12.011   12.783510    7.870904   14.583721
  79 H     1.0000    0     1.008   14.122906    8.254649   13.083447
  80 O     8.0000    0    15.999    7.344256    6.011096   10.886591
  81 H     1.0000    0     1.008    6.915345    6.044119    8.999169

--------------------------------
INTERNAL COORDINATES (ANGSTROEM)
--------------------------------
 O      0   0   0     0.000000000000     0.00000000     0.00000000
 O      1   0   0     2.235024215578     0.00000000     0.00000000
 N      1   2   0     2.302038595795   103.32406920     0.00000000
 N      1   2   3     3.110467199293   106.38181902   287.44755803
 C      3   1   2     1.253964321957    30.81895770   292.42685365
 C      4   1   2     1.456062848353    49.28437264    29.28980339
 H      6   4   1     1.090241746619   107.91238664   277.13582632
 C      6   4   1     1.510211361375   112.06596973   158.55504974
 C      8   6   4     1.389114738039   121.32354873    11.07054367
 H      9   8   6     1.082608480462   119.63417976   359.44798867
 C      9   8   6     1.389090720928   120.48419535   180.40544206
 H     11   9   8     1.084541675315   119.54283072   179.01308365
 C     11   9   8     1.385962872495   120.30297803   359.55833124
 H     13  11   9     1.084364046342   120.28660608   179.42101159
 C     13  11   9     1.389402090719   119.45699663   359.41733560
 H     15  13  11     1.084493982674   120.13019172   180.38865915
 C     15  13  11     1.385322218826   120.22492508     0.69320901
 H     17  15  13     1.084404522726   119.54978208   179.51176574
 C      3   1   2     1.479147563393    93.87373977   107.90430449
 C     19   3   1     1.524349006171   106.34218621   183.23684651
 H     20  19   3     1.092171826021   110.99502473   299.53901092
 H     20  19   3     1.091569222626   109.78556445   179.91980385
 H     20  19   3     1.093069940802   111.01202693    60.21582711
 C     19   3   1     1.525800281130   109.79581686    65.48504308
 H     24  19   3     1.090196860245   111.96650792   294.97896885
 H     24  19   3     1.092727345761   109.17681427   175.11187335
 H     24  19   3     1.092505536337   110.61466780    56.38340122
 C     19   3   1     1.527075483147   111.69328869   301.67879563
 H     28  19   3     1.092287546330   108.88242113   193.80336657
 H     28  19   3     1.089140056413   112.72473402    74.60748053
 H     28  19   3     1.092681216310   110.79820137   312.44806646
 C      4   1   2     1.414368687075    74.43759725   237.58266024
 C     32   4   1     1.411660340245   124.23964301    98.35686371
 C     33  32   4     1.400211870024   116.07145254   184.59746334
 H     34  33  32     1.081934171459   118.73102913   176.65762645
 C     34  33  32     1.383979762850   123.76621417   355.51320500
 H     36  34  33     1.084322771531   119.87616915   180.58431215
 C     36  34  33     1.385675578602   119.23753198   359.84752738
 H     38  36  34     1.084455390178   121.13610679   181.46870190
 C     38  36  34     1.380509595328   118.60987185     3.22373299
 H     40  38  36     1.085612424667   119.79883624   177.07626650
 C     33  32   4     1.538798865060   127.08934100     5.26250556
 C     42  33  32     1.537228943471   109.60120011   141.19830556
 H     43  42  33     1.093361811937   111.33394114   304.73796634
 H     43  42  33     1.092911705891   108.99887309   185.71454256
 H     43  42  33     1.090437823491   113.11016739    66.89796268
 C     42  33  32     1.532543282496   109.96471718   259.16002660
 H     47  42  33     1.092957649175   110.94348576   304.86232499
 H     47  42  33     1.094366427914   109.90756508   185.45453930
 H     47  42  33     1.091364010146   112.32995829    65.88453201
 C     42  33  32     1.529603779645   114.41276830    22.99398324
 H     51  42  33     1.086540261007   113.76181422   290.38259615
 H     51  42  33     1.093575213422   108.39373968   171.15616709
 H     51  42  33     1.092362235079   111.40820557    52.78701703
 C      2   1   3     1.207104926630    30.92954401   193.63274938
 C     55   2   1     1.469544976543   125.81785254   179.23353597
 C     56  55   2     1.393580470093   118.16179348     0.46897786
 H     57  56  55     1.083469627127   119.47146777   358.57683831
 C     57  56  55     1.383039262956   119.80247370   178.16323093
 H     59  57  56     1.083725176025   119.93937932   180.15092234
 C     59  57  56     1.390053326441   119.91846769   359.94939980
 H     61  59  57     1.084337718441   119.82693664   180.18428099
 C     61  59  57     1.388670479247   120.32145274     0.11443421
 H     63  61  59     1.083817184687   120.18843733   180.21270549
 C     63  61  59     1.384396700217   120.03178153   359.91301213
 H     65  63  61     1.082228480408   120.22171988   180.47648185
 H      4   1   2     1.016898038902   105.09173033   130.68557682
 O     67   4   1     2.119878836444   166.21461754   275.95585777
 C     68  67   4     1.222637558911   117.90410272     0.61327117
 C     69  68  67     1.482744561502   122.60679489   235.10354160
 C     70  69  68     1.393266640206   121.27984239   177.68166548
 H     71  70  69     1.082674049469   119.82624239     0.80673704
 C     71  70  69     1.385344506901   119.95233920   181.18479721
 H     73  71  70     1.084000182296   119.85605730   179.92742384
 C     73  71  70     1.388849797912   120.04558539     0.11147712
 H     75  73  71     1.084438965964   119.94399901   179.87250490
 C     75  73  71     1.389166622031   120.12610131   359.94707807
 H     77  75  73     1.084042404427   120.12307785   179.93031602
 C     77  75  73     1.384696336507   119.95120709     0.00000000
 H     79  77  75     1.083465711486   120.55783450   179.81017068
 O     69  68  67     1.310386386012   123.14079862    54.61535539
 H     81  69  68     1.024394573632   110.61416507   354.44719474

---------------------------
INTERNAL COORDINATES (A.U.)
---------------------------
 O      0   0   0     0.000000000000     0.00000000     0.00000000
 O      1   0   0     4.223583670125     0.00000000     0.00000000
 N      1   2   0     4.350222495770   103.32406920     0.00000000
 N      1   2   3     5.877931155208   106.38181902   287.44755803
 C      3   1   2     2.369649150208    30.81895770   292.42685365
 C      4   1   2     2.751560017164    49.28437264    29.28980339
 H      6   4   1     2.060258320877   107.91238664   277.13582632
 C      6   4   1     2.853885877336   112.06596973   158.55504974
 C      8   6   4     2.625046423487   121.32354873    11.07054367
 H      9   8   6     2.045833538334   119.63417976   359.44798867
 C      9   8   6     2.625001037726   120.48419535   180.40544206
 H     11   9   8     2.049486747169   119.54283072   179.01308365
 C     11   9   8     2.619090260798   120.30297803   359.55833124
 H     13  11   9     2.049151077058   120.28660608   179.42101159
 C     13  11   9     2.625589441356   119.45699663   359.41733560
 H     15  13  11     2.049396621140   120.13019172   180.38865915
 C     15  13  11     2.617879600817   120.22492508     0.69320901
 H     17  15  13     2.049227566338   119.54978208   179.51176574
 C      3   1   2     2.795183806470    93.87373977   107.90430449
 C     19   3   1     2.880602154177   106.34218621   183.23684651
 H     20  19   3     2.063905642363   110.99502473   299.53901092
 H     20  19   3     2.062766886981   109.78556445   179.91980385
 H     20  19   3     2.065602833337   111.01202693    60.21582711
 C     19   3   1     2.883344666396   109.79581686    65.48504308
 H     24  19   3     2.060173497925   111.96650792   294.97896885
 H     24  19   3     2.064955422535   109.17681427   175.11187335
 H     24  19   3     2.064536263469   110.61466780    56.38340122
 C     19   3   1     2.885754448974   111.69328869   301.67879563
 H     28  19   3     2.064124322056   108.88242113   193.80336657
 H     28  19   3     2.058176428104   112.72473402    74.60748053
 H     28  19   3     2.064868250506   110.79820137   312.44806646
 C      4   1   2     2.672769470966    74.43759725   237.58266024
 C     32   4   1     2.667651437182   124.23964301    98.35686371
 C     33  32   4     2.646016963812   116.07145254   184.59746334
 H     34  33  32     2.044559278989   118.73102913   176.65762645
 C     34  33  32     2.615342726675   123.76621417   355.51320500
 H     36  34  33     2.049073078968   119.87616915   180.58431215
 C     36  34  33     2.618547354021   119.23753198   359.84752738
 H     38  36  34     2.049323691891   121.13610679   181.46870190
 C     38  36  34     2.608785060421   118.60987185     3.22373299
 H     40  38  36     2.051510170203   119.79883624   177.07626650
 C     33  32   4     2.907908430152   127.08934100     5.26250556
 C     42  33  32     2.904941708298   109.60120011   141.19830556
 H     43  42  33     2.066154389850   111.33394114   304.73796634
 H     43  42  33     2.065303812691   108.99887309   185.71454256
 H     43  42  33     2.060628852467   113.11016739    66.89796268
 C     42  33  32     2.896087092298   109.96471718   259.16002660
 H     47  42  33     2.065390632915   110.94348576   304.86232499
 H     47  42  33     2.068052838915   109.90756508   185.45453930
 H     47  42  33     2.062379091594   112.32995829    65.88453201
 C     42  33  32     2.890532236940   114.41276830    22.99398324
 H     51  42  33     2.053263526783   113.76181422   290.38259615
 H     51  42  33     2.066557660211   108.39373968   171.15616709
 H     51  42  33     2.064265463337   111.40820557    52.78701703
 C      2   1   3     2.281097726237    30.92954401   193.63274938
 C     55   2   1     2.777037547147   125.81785254   179.23353597
 C     56  55   2     2.633485434057   118.16179348     0.46897786
 H     57  56  55     2.047460869692   119.47146777   358.57683831
 C     57  56  55     2.613565439447   119.80247370   178.16323093
 H     59  57  56     2.047943787122   119.93937932   180.15092234
 C     59  57  56     2.626820098519   119.91846769   359.94939980
 H     61  59  57     2.049101324535   119.82693664   180.18428099
 C     61  59  57     2.624206896037   120.32145274     0.11443421
 H     63  61  59     2.048117658295   120.18843733   180.21270549
 C     63  61  59     2.616130624114   120.03178153   359.91301213
 H     65  63  61     2.045115442301   120.22171988   180.47648185
 H      4   1   2     1.921658799646   105.09173033   130.68557682
 O     67   4   1     4.005990437975   166.21461754   275.95585777
 C     68  67   4     2.310450147387   117.90410272     0.61327117
 C     69  68  67     2.801981147800   122.60679489   235.10354160
 C     70  69  68     2.632892381519   121.27984239   177.68166548
 H     71  70  69     2.045957445799   119.82624239     0.80673704
 C     71  70  69     2.617921719176   119.95233920   181.18479721
 H     73  71  70     2.048463473660   119.85605730   179.92742384
 C     73  71  70     2.624545759206   120.04558539     0.11147712
 H     75  73  71     2.049292654626   119.94399901   179.87250490
 C     75  73  71     2.625144470022   120.12610131   359.94707807
 H     77  75  73     2.048543261924   120.12307785   179.93031602
 C     77  75  73     2.616696854643   119.95120709     0.00000000
 H     79  77  75     2.047453470203   120.55783450   179.81017068
 O     69  68  67     2.476271399182   123.14079862    54.61535539
 H     81  69  68     1.935825197239   110.61416507   354.44719474

---------------------
BASIS SET INFORMATION
---------------------
There are 4 groups of distinct atoms

 Group   1 Type O   : 11s6p2d1f contracted to 5s3p2d1f pattern {62111/411/11/1}
 Group   2 Type N   : 11s6p2d1f contracted to 5s3p2d1f pattern {62111/411/11/1}
 Group   3 Type C   : 11s6p2d1f contracted to 5s3p2d1f pattern {62111/411/11/1}
 Group   4 Type H   : 5s1p contracted to 3s1p pattern {311/1}

Atom   0O    basis set group =>   1
Atom   1O    basis set group =>   1
Atom   2N    basis set group =>   2
Atom   3N    basis set group =>   2
Atom   4C    basis set group =>   3
Atom   5C    basis set group =>   3
Atom   6H    basis set group =>   4
Atom   7C    basis set group =>   3
Atom   8C    basis set group =>   3
Atom   9H    basis set group =>   4
Atom  10C    basis set group =>   3
Atom  11H    basis set group =>   4
Atom  12C    basis set group =>   3
Atom  13H    basis set group =>   4
Atom  14C    basis set group =>   3
Atom  15H    basis set group =>   4
Atom  16C    basis set group =>   3
Atom  17H    basis set group =>   4
Atom  18C    basis set group =>   3
Atom  19C    basis set group =>   3
Atom  20H    basis set group =>   4
Atom  21H    basis set group =>   4
Atom  22H    basis set group =>   4
Atom  23C    basis set group =>   3
Atom  24H    basis set group =>   4
Atom  25H    basis set group =>   4
Atom  26H    basis set group =>   4
Atom  27C    basis set group =>   3
Atom  28H    basis set group =>   4
Atom  29H    basis set group =>   4
Atom  30H    basis set group =>   4
Atom  31C    basis set group =>   3
Atom  32C    basis set group =>   3
Atom  33C    basis set group =>   3
Atom  34H    basis set group =>   4
Atom  35C    basis set group =>   3
Atom  36H    basis set group =>   4
Atom  37C    basis set group =>   3
Atom  38H    basis set group =>   4
Atom  39C    basis set group =>   3
Atom  40H    basis set group =>   4
Atom  41C    basis set group =>   3
Atom  42C    basis set group =>   3
Atom  43H    basis set group =>   4
Atom  44H    basis set group =>   4
Atom  45H    basis set group =>   4
Atom  46C    basis set group =>   3
Atom  47H    basis set group =>   4
Atom  48H    basis set group =>   4
Atom  49H    basis set group =>   4
Atom  50C    basis set group =>   3
Atom  51H    basis set group =>   4
Atom  52H    basis set group =>   4
Atom  53H    basis set group =>   4
Atom  54C    basis set group =>   3
Atom  55C    basis set group =>   3
Atom  56C    basis set group =>   3
Atom  57H    basis set group =>   4
Atom  58C    basis set group =>   3
Atom  59H    basis set group =>   4
Atom  60C    basis set group =>   3
Atom  61H    basis set group =>   4
Atom  62C    basis set group =>   3
Atom  63H    basis set group =>   4
Atom  64C    basis set group =>   3
Atom  65H    basis set group =>   4
Atom  66H    basis set group =>   4
Atom  67O    basis set group =>   1
Atom  68C    basis set group =>   3
Atom  69C    basis set group =>   3
Atom  70C    basis set group =>   3
Atom  71H    basis set group =>   4
Atom  72C    basis set group =>   3
Atom  73H    basis set group =>   4
Atom  74C    basis set group =>   3
Atom  75H    basis set group =>   4
Atom  76C    basis set group =>   3
Atom  77H    basis set group =>   4
Atom  78C    basis set group =>   3
Atom  79H    basis set group =>   4
Atom  80O    basis set group =>   1
Atom  81H    basis set group =>   4
---------------------------------
AUXILIARY/J BASIS SET INFORMATION
---------------------------------
There are 4 groups of distinct atoms

 Group   1 Type O   : 12s5p4d2f1g contracted to 6s4p3d1f1g pattern {711111/2111/211/2/1}
 Group   2 Type N   : 12s5p4d2f1g contracted to 6s4p3d1f1g pattern {711111/2111/211/2/1}
 Group   3 Type C   : 12s5p4d2f1g contracted to 6s4p3d1f1g pattern {711111/2111/211/2/1}
 Group   4 Type H   : 5s2p1d contracted to 3s1p1d pattern {311/2/1}

Atom   0O    basis set group =>   1
Atom   1O    basis set group =>   1
Atom   2N    basis set group =>   2
Atom   3N    basis set group =>   2
Atom   4C    basis set group =>   3
Atom   5C    basis set group =>   3
Atom   6H    basis set group =>   4
Atom   7C    basis set group =>   3
Atom   8C    basis set group =>   3
Atom   9H    basis set group =>   4
Atom  10C    basis set group =>   3
Atom  11H    basis set group =>   4
Atom  12C    basis set group =>   3
Atom  13H    basis set group =>   4
Atom  14C    basis set group =>   3
Atom  15H    basis set group =>   4
Atom  16C    basis set group =>   3
Atom  17H    basis set group =>   4
Atom  18C    basis set group =>   3
Atom  19C    basis set group =>   3
Atom  20H    basis set group =>   4
Atom  21H    basis set group =>   4
Atom  22H    basis set group =>   4
Atom  23C    basis set group =>   3
Atom  24H    basis set group =>   4
Atom  25H    basis set group =>   4
Atom  26H    basis set group =>   4
Atom  27C    basis set group =>   3
Atom  28H    basis set group =>   4
Atom  29H    basis set group =>   4
Atom  30H    basis set group =>   4
Atom  31C    basis set group =>   3
Atom  32C    basis set group =>   3
Atom  33C    basis set group =>   3
Atom  34H    basis set group =>   4
Atom  35C    basis set group =>   3
Atom  36H    basis set group =>   4
Atom  37C    basis set group =>   3
Atom  38H    basis set group =>   4
Atom  39C    basis set group =>   3
Atom  40H    basis set group =>   4
Atom  41C    basis set group =>   3
Atom  42C    basis set group =>   3
Atom  43H    basis set group =>   4
Atom  44H    basis set group =>   4
Atom  45H    basis set group =>   4
Atom  46C    basis set group =>   3
Atom  47H    basis set group =>   4
Atom  48H    basis set group =>   4
Atom  49H    basis set group =>   4
Atom  50C    basis set group =>   3
Atom  51H    basis set group =>   4
Atom  52H    basis set group =>   4
Atom  53H    basis set group =>   4
Atom  54C    basis set group =>   3
Atom  55C    basis set group =>   3
Atom  56C    basis set group =>   3
Atom  57H    basis set group =>   4
Atom  58C    basis set group =>   3
Atom  59H    basis set group =>   4
Atom  60C    basis set group =>   3
Atom  61H    basis set group =>   4
Atom  62C    basis set group =>   3
Atom  63H    basis set group =>   4
Atom  64C    basis set group =>   3
Atom  65H    basis set group =>   4
Atom  66H    basis set group =>   4
Atom  67O    basis set group =>   1
Atom  68C    basis set group =>   3
Atom  69C    basis set group =>   3
Atom  70C    basis set group =>   3
Atom  71H    basis set group =>   4
Atom  72C    basis set group =>   3
Atom  73H    basis set group =>   4
Atom  74C    basis set group =>   3
Atom  75H    basis set group =>   4
Atom  76C    basis set group =>   3
Atom  77H    basis set group =>   4
Atom  78C    basis set group =>   3
Atom  79H    basis set group =>   4
Atom  80O    basis set group =>   1
Atom  81H    basis set group =>   4


           ************************************************************
           *        Program running with 30 parallel MPI-processes    *
           *              working on a common directory               *
           ************************************************************
------------------------------------------------------------------------------
                           ORCA GTO INTEGRAL CALCULATION
                           -- RI-GTO INTEGRALS CHOSEN --
------------------------------------------------------------------------------
------------------------------------------------------------------------------
                   ___                                                        
                  /   \      - P O W E R E D   B Y -                         
                 /     \                                                     
                 |  |  |   _    _      __       _____    __    __             
                 |  |  |  | |  | |    /  \     |  _  \  |  |  /  |          
                  \  \/   | |  | |   /    \    | | | |  |  | /  /          
                 / \  \   | |__| |  /  /\  \   | |_| |  |  |/  /          
                |  |  |   |  __  | /  /__\  \  |    /   |      \           
                |  |  |   | |  | | |   __   |  |    \   |  |\   \          
                \     /   | |  | | |  |  |  |  | |\  \  |  | \   \       
                 \___/    |_|  |_| |__|  |__|  |_| \__\ |__|  \__/        
                                                                              
                      - O R C A' S   B I G   F R I E N D -                    
                                      &                                       
                       - I N T E G R A L  F E E D E R -                       
                                                                              
 v1 FN, 2020, v2 2021                                                         
------------------------------------------------------------------------------


Reading SHARK input file ImineBzOH3Afreq.SHARKINP.tmp ... ok
----------------------
SHARK INTEGRAL PACKAGE
----------------------

Number of atoms                             ...     82
Number of basis functions                   ...   1542
Number of shells                            ...    622
Maximum angular momentum                    ...      3
Integral batch strategy                     ... SHARK/LIBINT Hybrid
RI-J (if used) integral strategy            ... SPLIT-RIJ (Revised 2003 algorithm where possible)
Printlevel                                  ...      1
Contraction scheme used                     ... SEGMENTED contraction
Coulomb Range Separation                    ... NOT USED
Exchange Range Separation                   ... NOT USED
Finite Nucleus Model                        ... NOT USED
Auxiliary Coulomb fitting basis             ... AVAILABLE
   # of basis functions in Aux-J            ...   2498
   # of shells in Aux-J                     ...    830
   Maximum angular momentum in Aux-J        ...      4
Auxiliary J/K fitting basis                 ... NOT available
Auxiliary Correlation fitting basis         ... NOT available
Auxiliary 'external' fitting basis          ... NOT available
Integral threshold                          ...     2.500000e-11
Primitive cut-off                           ...     2.500000e-12
Primitive pair pre-selection threshold      ...     2.500000e-12

Calculating pre-screening integrals         ... done (  0.1 sec) Dimension = 622
Organizing shell pair data                  ... done (  1.2 sec)
Shell pair information
Total number of shell pairs                 ...    193753
Shell pairs after pre-screening             ...    114164
Total number of primitive shell pairs       ...    584784
Primitive shell pairs kept                  ...    214763
          la=0 lb=0:  31589 shell pairs
          la=1 lb=0:  34124 shell pairs
          la=1 lb=1:   9291 shell pairs
          la=2 lb=0:  15507 shell pairs
          la=2 lb=1:   8538 shell pairs
          la=2 lb=2:   1960 shell pairs
          la=3 lb=0:   7026 shell pairs
          la=3 lb=1:   3975 shell pairs
          la=3 lb=2:   1751 shell pairs
          la=3 lb=3:    403 shell pairs

Calculating one electron integrals          ... done (  0.3 sec)
Calculating RI/J V-Matrix + Cholesky decomp.... done (  2.8 sec)
Calculating Nuclear repulsion               ... done (  0.0 sec) ENN=   5261.517631065314 Eh

SHARK setup successfully completed in   7.7 seconds

Maximum memory used throughout the entire GTOINT-calculation: 166.4 MB
[1711143871.422138] [node048:2442887:0]          mpool.c:43   UCX  WARN  object 0xae26b00 was not returned to mpool ucp_requests
[1711143871.422159] [node048:2442887:0]          mpool.c:43   UCX  WARN  object 0xae26cc0 was not returned to mpool ucp_requests
[1711143871.422164] [node048:2442887:0]          mpool.c:43   UCX  WARN  object 0xae26e80 was not returned to mpool ucp_requests
[1711143871.422167] [node048:2442887:0]          mpool.c:43   UCX  WARN  object 0xae27040 was not returned to mpool ucp_requests
[1711143871.422170] [node048:2442887:0]          mpool.c:43   UCX  WARN  object 0xae27200 was not returned to mpool ucp_requests
[1711143871.427268] [node048:2442886:0]          mpool.c:43   UCX  WARN  object 0xbdf19c0 was not returned to mpool ucp_requests
[1711143871.427286] [node048:2442886:0]          mpool.c:43   UCX  WARN  object 0xbdf1b80 was not returned to mpool ucp_requests
[1711143871.427290] [node048:2442886:0]          mpool.c:43   UCX  WARN  object 0xbdf1d40 was not returned to mpool ucp_requests
[1711143871.427294] [node048:2442886:0]          mpool.c:43   UCX  WARN  object 0xbdf1f00 was not returned to mpool ucp_requests
[1711143871.427296] [node048:2442886:0]          mpool.c:43   UCX  WARN  object 0xbdf20c0 was not returned to mpool ucp_requests
[1711143871.427395] [node048:2442891:0]          mpool.c:43   UCX  WARN  object 0xb3d4980 was not returned to mpool ucp_requests
[1711143871.427408] [node048:2442891:0]          mpool.c:43   UCX  WARN  object 0xb3d4b40 was not returned to mpool ucp_requests
[1711143871.427412] [node048:2442891:0]          mpool.c:43   UCX  WARN  object 0xb3d4d00 was not returned to mpool ucp_requests
[1711143871.427415] [node048:2442891:0]          mpool.c:43   UCX  WARN  object 0xb3d4ec0 was not returned to mpool ucp_requests
[1711143871.427418] [node048:2442891:0]          mpool.c:43   UCX  WARN  object 0xb3d5080 was not returned to mpool ucp_requests
[1711143871.427397] [node048:2442878:0]          mpool.c:43   UCX  WARN  object 0xbb43a80 was not returned to mpool ucp_requests
[1711143871.427408] [node048:2442878:0]          mpool.c:43   UCX  WARN  object 0xbb43c40 was not returned to mpool ucp_requests
[1711143871.427411] [node048:2442899:0]          mpool.c:43   UCX  WARN  object 0xc4ae780 was not returned to mpool ucp_requests
[1711143871.427429] [node048:2442899:0]          mpool.c:43   UCX  WARN  object 0xc4ae940 was not returned to mpool ucp_requests
[1711143871.427432] [node048:2442899:0]          mpool.c:43   UCX  WARN  object 0xc4aeb00 was not returned to mpool ucp_requests
[1711143871.427434] [node048:2442899:0]          mpool.c:43   UCX  WARN  object 0xc4aecc0 was not returned to mpool ucp_requests
[1711143871.427436] [node048:2442899:0]          mpool.c:43   UCX  WARN  object 0xc4aee80 was not returned to mpool ucp_requests
[1711143871.427412] [node048:2442878:0]          mpool.c:43   UCX  WARN  object 0xbb43e00 was not returned to mpool ucp_requests
[1711143871.427416] [node048:2442878:0]          mpool.c:43   UCX  WARN  object 0xbb43fc0 was not returned to mpool ucp_requests
[1711143871.427418] [node048:2442878:0]          mpool.c:43   UCX  WARN  object 0xbb44180 was not returned to mpool ucp_requests
[1711143871.427915] [node048:2442895:0]          mpool.c:43   UCX  WARN  object 0xc9307c0 was not returned to mpool ucp_requests
[1711143871.427926] [node048:2442895:0]          mpool.c:43   UCX  WARN  object 0xc930980 was not returned to mpool ucp_requests
[1711143871.427930] [node048:2442895:0]          mpool.c:43   UCX  WARN  object 0xc930b40 was not returned to mpool ucp_requests
[1711143871.427934] [node048:2442895:0]          mpool.c:43   UCX  WARN  object 0xc930d00 was not returned to mpool ucp_requests
[1711143871.427937] [node048:2442895:0]          mpool.c:43   UCX  WARN  object 0xc930ec0 was not returned to mpool ucp_requests
[1711143871.428061] [node048:2442874:0]          mpool.c:43   UCX  WARN  object 0xa9a48c0 was not returned to mpool ucp_requests
[1711143871.428074] [node048:2442874:0]          mpool.c:43   UCX  WARN  object 0xa9a4a80 was not returned to mpool ucp_requests
[1711143871.428077] [node048:2442874:0]          mpool.c:43   UCX  WARN  object 0xa9a4c40 was not returned to mpool ucp_requests
[1711143871.428079] [node048:2442874:0]          mpool.c:43   UCX  WARN  object 0xa9a4e00 was not returned to mpool ucp_requests
[1711143871.428082] [node048:2442874:0]          mpool.c:43   UCX  WARN  object 0xa9a4fc0 was not returned to mpool ucp_requests
[1711143871.428084] [node048:2442874:0]          mpool.c:43   UCX  WARN  object 0xa9a5180 was not returned to mpool ucp_requests
[1711143871.428809] [node048:2442897:0]          mpool.c:43   UCX  WARN  object 0xbd317c0 was not returned to mpool ucp_requests
[1711143871.428828] [node048:2442897:0]          mpool.c:43   UCX  WARN  object 0xbd31980 was not returned to mpool ucp_requests
[1711143871.428832] [node048:2442897:0]          mpool.c:43   UCX  WARN  object 0xbd31b40 was not returned to mpool ucp_requests
[1711143871.428835] [node048:2442897:0]          mpool.c:43   UCX  WARN  object 0xbd31d00 was not returned to mpool ucp_requests
[1711143871.428840] [node048:2442897:0]          mpool.c:43   UCX  WARN  object 0xbd31ec0 was not returned to mpool ucp_requests
[1711143871.428847] [node048:2442890:0]          mpool.c:43   UCX  WARN  object 0xaf91ac0 was not returned to mpool ucp_requests
[1711143871.428858] [node048:2442890:0]          mpool.c:43   UCX  WARN  object 0xaf91c80 was not returned to mpool ucp_requests
[1711143871.428842] [node048:2442877:0]          mpool.c:43   UCX  WARN  object 0xac35980 was not returned to mpool ucp_requests
[1711143871.428853] [node048:2442877:0]          mpool.c:43   UCX  WARN  object 0xac35b40 was not returned to mpool ucp_requests
[1711143871.428857] [node048:2442877:0]          mpool.c:43   UCX  WARN  object 0xac35d00 was not returned to mpool ucp_requests
[1711143871.428860] [node048:2442877:0]          mpool.c:43   UCX  WARN  object 0xac35ec0 was not returned to mpool ucp_requests
[1711143871.428864] [node048:2442877:0]          mpool.c:43   UCX  WARN  object 0xac36080 was not returned to mpool ucp_requests
[1711143871.428866] [node048:2442877:0]          mpool.c:43   UCX  WARN  object 0xac36240 was not returned to mpool ucp_requests
[1711143871.428931] [node048:2442885:0]          mpool.c:43   UCX  WARN  object 0xc588940 was not returned to mpool ucp_requests
[1711143871.428945] [node048:2442885:0]          mpool.c:43   UCX  WARN  object 0xc588b00 was not returned to mpool ucp_requests
[1711143871.428948] [node048:2442885:0]          mpool.c:43   UCX  WARN  object 0xc588cc0 was not returned to mpool ucp_requests
[1711143871.428950] [node048:2442885:0]          mpool.c:43   UCX  WARN  object 0xc588e80 was not returned to mpool ucp_requests
[1711143871.428952] [node048:2442885:0]          mpool.c:43   UCX  WARN  object 0xc589040 was not returned to mpool ucp_requests
[1711143871.428863] [node048:2442890:0]          mpool.c:43   UCX  WARN  object 0xaf91e40 was not returned to mpool ucp_requests
[1711143871.428867] [node048:2442890:0]          mpool.c:43   UCX  WARN  object 0xaf92000 was not returned to mpool ucp_requests
[1711143871.428870] [node048:2442890:0]          mpool.c:43   UCX  WARN  object 0xaf921c0 was not returned to mpool ucp_requests
[1711143871.448233] [node048:2442881:0]          mpool.c:43   UCX  WARN  object 0xc1219c0 was not returned to mpool ucp_requests
[1711143871.448249] [node048:2442881:0]          mpool.c:43   UCX  WARN  object 0xc121b80 was not returned to mpool ucp_requests
[1711143871.448254] [node048:2442881:0]          mpool.c:43   UCX  WARN  object 0xc121d40 was not returned to mpool ucp_requests
[1711143871.448258] [node048:2442881:0]          mpool.c:43   UCX  WARN  object 0xc121f00 was not returned to mpool ucp_requests
[1711143871.448263] [node048:2442881:0]          mpool.c:43   UCX  WARN  object 0xc1220c0 was not returned to mpool ucp_requests
[1711143871.449218] [node048:2442896:0]          mpool.c:43   UCX  WARN  object 0xb7a7780 was not returned to mpool ucp_requests
[1711143871.449229] [node048:2442896:0]          mpool.c:43   UCX  WARN  object 0xb7a7940 was not returned to mpool ucp_requests
[1711143871.449233] [node048:2442896:0]          mpool.c:43   UCX  WARN  object 0xb7a7b00 was not returned to mpool ucp_requests
[1711143871.449237] [node048:2442896:0]          mpool.c:43   UCX  WARN  object 0xb7a7cc0 was not returned to mpool ucp_requests
[1711143871.449241] [node048:2442896:0]          mpool.c:43   UCX  WARN  object 0xb7a7e80 was not returned to mpool ucp_requests
[1711143871.449329] [node048:2442889:0]          mpool.c:43   UCX  WARN  object 0xc6cf7c0 was not returned to mpool ucp_requests
[1711143871.449347] [node048:2442889:0]          mpool.c:43   UCX  WARN  object 0xc6cf980 was not returned to mpool ucp_requests
[1711143871.449353] [node048:2442889:0]          mpool.c:43   UCX  WARN  object 0xc6cfb40 was not returned to mpool ucp_requests
[1711143871.449358] [node048:2442889:0]          mpool.c:43   UCX  WARN  object 0xc6cfd00 was not returned to mpool ucp_requests
[1711143871.449360] [node048:2442889:0]          mpool.c:43   UCX  WARN  object 0xc6cfec0 was not returned to mpool ucp_requests
[1711143871.450048] [node048:2442894:0]          mpool.c:43   UCX  WARN  object 0xc4b7840 was not returned to mpool ucp_requests
[1711143871.450068] [node048:2442894:0]          mpool.c:43   UCX  WARN  object 0xc4b7a00 was not returned to mpool ucp_requests
[1711143871.450071] [node048:2442894:0]          mpool.c:43   UCX  WARN  object 0xc4b7bc0 was not returned to mpool ucp_requests
[1711143871.450073] [node048:2442894:0]          mpool.c:43   UCX  WARN  object 0xc4b7d80 was not returned to mpool ucp_requests
[1711143871.450076] [node048:2442894:0]          mpool.c:43   UCX  WARN  object 0xc4b7f40 was not returned to mpool ucp_requests
[1711143871.450483] [node048:2442872:0]          mpool.c:43   UCX  WARN  object 0xc13fbc0 was not returned to mpool ucp_requests
[1711143871.450494] [node048:2442872:0]          mpool.c:43   UCX  WARN  object 0xc13fd80 was not returned to mpool ucp_requests
[1711143871.450499] [node048:2442872:0]          mpool.c:43   UCX  WARN  object 0xc13ff40 was not returned to mpool ucp_requests
[1711143871.450502] [node048:2442872:0]          mpool.c:43   UCX  WARN  object 0xc140100 was not returned to mpool ucp_requests
[1711143871.450506] [node048:2442872:0]          mpool.c:43   UCX  WARN  object 0xc1402c0 was not returned to mpool ucp_requests
[1711143871.450509] [node048:2442872:0]          mpool.c:43   UCX  WARN  object 0xc140480 was not returned to mpool ucp_requests
[1711143871.451439] [node048:2442875:0]          mpool.c:43   UCX  WARN  object 0xb59eb00 was not returned to mpool ucp_requests
[1711143871.451451] [node048:2442875:0]          mpool.c:43   UCX  WARN  object 0xb59ecc0 was not returned to mpool ucp_requests
[1711143871.451456] [node048:2442875:0]          mpool.c:43   UCX  WARN  object 0xb59ee80 was not returned to mpool ucp_requests
[1711143871.451459] [node048:2442875:0]          mpool.c:43   UCX  WARN  object 0xb59f040 was not returned to mpool ucp_requests
[1711143871.451462] [node048:2442875:0]          mpool.c:43   UCX  WARN  object 0xb59f200 was not returned to mpool ucp_requests
[1711143871.451465] [node048:2442875:0]          mpool.c:43   UCX  WARN  object 0xb59f3c0 was not returned to mpool ucp_requests
[1711143871.451514] [node048:2442880:0]          mpool.c:43   UCX  WARN  object 0xc246a80 was not returned to mpool ucp_requests
[1711143871.451524] [node048:2442880:0]          mpool.c:43   UCX  WARN  object 0xc246c40 was not returned to mpool ucp_requests
[1711143871.451527] [node048:2442880:0]          mpool.c:43   UCX  WARN  object 0xc246e00 was not returned to mpool ucp_requests
[1711143871.451530] [node048:2442880:0]          mpool.c:43   UCX  WARN  object 0xc246fc0 was not returned to mpool ucp_requests
[1711143871.451532] [node048:2442880:0]          mpool.c:43   UCX  WARN  object 0xc247180 was not returned to mpool ucp_requests
[1711143871.451541] [node048:2442882:0]          mpool.c:43   UCX  WARN  object 0xba7d9c0 was not returned to mpool ucp_requests
[1711143871.451551] [node048:2442882:0]          mpool.c:43   UCX  WARN  object 0xba7db80 was not returned to mpool ucp_requests
[1711143871.451554] [node048:2442882:0]          mpool.c:43   UCX  WARN  object 0xba7dd40 was not returned to mpool ucp_requests
[1711143871.451557] [node048:2442882:0]          mpool.c:43   UCX  WARN  object 0xba7df00 was not returned to mpool ucp_requests
[1711143871.451559] [node048:2442882:0]          mpool.c:43   UCX  WARN  object 0xba7e0c0 was not returned to mpool ucp_requests
[1711143871.451483] [node048:2442884:0]          mpool.c:43   UCX  WARN  object 0xab11900 was not returned to mpool ucp_requests
[1711143871.451495] [node048:2442884:0]          mpool.c:43   UCX  WARN  object 0xab11ac0 was not returned to mpool ucp_requests
[1711143871.451499] [node048:2442884:0]          mpool.c:43   UCX  WARN  object 0xab11c80 was not returned to mpool ucp_requests
[1711143871.451502] [node048:2442884:0]          mpool.c:43   UCX  WARN  object 0xab11e40 was not returned to mpool ucp_requests
[1711143871.451505] [node048:2442884:0]          mpool.c:43   UCX  WARN  object 0xab12000 was not returned to mpool ucp_requests
[1711143871.451511] [node048:2442893:0]          mpool.c:43   UCX  WARN  object 0xafce840 was not returned to mpool ucp_requests
[1711143871.451522] [node048:2442893:0]          mpool.c:43   UCX  WARN  object 0xafcea00 was not returned to mpool ucp_requests
[1711143871.451526] [node048:2442893:0]          mpool.c:43   UCX  WARN  object 0xafcebc0 was not returned to mpool ucp_requests
[1711143871.451529] [node048:2442893:0]          mpool.c:43   UCX  WARN  object 0xafced80 was not returned to mpool ucp_requests
[1711143871.451532] [node048:2442893:0]          mpool.c:43   UCX  WARN  object 0xafcef40 was not returned to mpool ucp_requests
[1711143871.451583] [node048:2442871:0]          mpool.c:43   UCX  WARN  object 0xa9ddb00 was not returned to mpool ucp_requests
[1711143871.451593] [node048:2442871:0]          mpool.c:43   UCX  WARN  object 0xa9ddcc0 was not returned to mpool ucp_requests
[1711143871.451596] [node048:2442871:0]          mpool.c:43   UCX  WARN  object 0xa9dde80 was not returned to mpool ucp_requests
[1711143871.469439] [node048:2442898:0]          mpool.c:43   UCX  WARN  object 0xc0a2b80 was not returned to mpool ucp_requests
[1711143871.469457] [node048:2442898:0]          mpool.c:43   UCX  WARN  object 0xc0a2d40 was not returned to mpool ucp_requests
[1711143871.469460] [node048:2442898:0]          mpool.c:43   UCX  WARN  object 0xc0a2f00 was not returned to mpool ucp_requests
[1711143871.469463] [node048:2442898:0]          mpool.c:43   UCX  WARN  object 0xc0a30c0 was not returned to mpool ucp_requests
[1711143871.469467] [node048:2442898:0]          mpool.c:43   UCX  WARN  object 0xc0a3280 was not returned to mpool ucp_requests
[1711143871.484833] [node048:2442883:0]          mpool.c:43   UCX  WARN  object 0xbc63980 was not returned to mpool ucp_requests
[1711143871.484845] [node048:2442883:0]          mpool.c:43   UCX  WARN  object 0xbc63b40 was not returned to mpool ucp_requests
[1711143871.484848] [node048:2442883:0]          mpool.c:43   UCX  WARN  object 0xbc63d00 was not returned to mpool ucp_requests
[1711143871.484850] [node048:2442883:0]          mpool.c:43   UCX  WARN  object 0xbc63ec0 was not returned to mpool ucp_requests
[1711143871.484852] [node048:2442883:0]          mpool.c:43   UCX  WARN  object 0xbc64080 was not returned to mpool ucp_requests
[1711143871.485670] [node048:2442892:0]          mpool.c:43   UCX  WARN  object 0xbbf8780 was not returned to mpool ucp_requests
[1711143871.485680] [node048:2442892:0]          mpool.c:43   UCX  WARN  object 0xbbf8940 was not returned to mpool ucp_requests
[1711143871.485682] [node048:2442892:0]          mpool.c:43   UCX  WARN  object 0xbbf8b00 was not returned to mpool ucp_requests
[1711143871.485685] [node048:2442892:0]          mpool.c:43   UCX  WARN  object 0xbbf8cc0 was not returned to mpool ucp_requests
[1711143871.485687] [node048:2442892:0]          mpool.c:43   UCX  WARN  object 0xbbf8e80 was not returned to mpool ucp_requests
[1711143871.484866] [node048:2442876:0]          mpool.c:43   UCX  WARN  object 0xa8baac0 was not returned to mpool ucp_requests
[1711143871.484889] [node048:2442876:0]          mpool.c:43   UCX  WARN  object 0xa8bac80 was not returned to mpool ucp_requests
[1711143871.484892] [node048:2442876:0]          mpool.c:43   UCX  WARN  object 0xa8bae40 was not returned to mpool ucp_requests
[1711143871.484895] [node048:2442876:0]          mpool.c:43   UCX  WARN  object 0xa8bb000 was not returned to mpool ucp_requests
[1711143871.484898] [node048:2442876:0]          mpool.c:43   UCX  WARN  object 0xa8bb1c0 was not returned to mpool ucp_requests
[1711143871.484900] [node048:2442876:0]          mpool.c:43   UCX  WARN  object 0xa8bb380 was not returned to mpool ucp_requests
[1711143871.485770] [node048:2442888:0]          mpool.c:43   UCX  WARN  object 0xb22bb00 was not returned to mpool ucp_requests
[1711143871.485782] [node048:2442888:0]          mpool.c:43   UCX  WARN  object 0xb22bcc0 was not returned to mpool ucp_requests
[1711143871.485785] [node048:2442888:0]          mpool.c:43   UCX  WARN  object 0xb22be80 was not returned to mpool ucp_requests
[1711143871.485787] [node048:2442888:0]          mpool.c:43   UCX  WARN  object 0xb22c040 was not returned to mpool ucp_requests
[1711143871.485789] [node048:2442888:0]          mpool.c:43   UCX  WARN  object 0xb22c200 was not returned to mpool ucp_requests
[1711143871.485808] [node048:2442873:0]          mpool.c:43   UCX  WARN  object 0xc463bc0 was not returned to mpool ucp_requests
[1711143871.485821] [node048:2442873:0]          mpool.c:43   UCX  WARN  object 0xc463d80 was not returned to mpool ucp_requests
[1711143871.485825] [node048:2442873:0]          mpool.c:43   UCX  WARN  object 0xc463f40 was not returned to mpool ucp_requests
[1711143871.485828] [node048:2442873:0]          mpool.c:43   UCX  WARN  object 0xc464100 was not returned to mpool ucp_requests
[1711143871.485830] [node048:2442873:0]          mpool.c:43   UCX  WARN  object 0xc4642c0 was not returned to mpool ucp_requests
[1711143871.485832] [node048:2442873:0]          mpool.c:43   UCX  WARN  object 0xc464480 was not returned to mpool ucp_requests
[1711143871.487183] [node048:2442879:0]          mpool.c:43   UCX  WARN  object 0xb4427c0 was not returned to mpool ucp_requests
[1711143871.487196] [node048:2442879:0]          mpool.c:43   UCX  WARN  object 0xb442980 was not returned to mpool ucp_requests
[1711143871.487199] [node048:2442879:0]          mpool.c:43   UCX  WARN  object 0xb442b40 was not returned to mpool ucp_requests
[1711143871.487202] [node048:2442879:0]          mpool.c:43   UCX  WARN  object 0xb442d00 was not returned to mpool ucp_requests
[1711143871.487205] [node048:2442879:0]          mpool.c:43   UCX  WARN  object 0xb442ec0 was not returned to mpool ucp_requests


           ************************************************************
           *        Program running with 30 parallel MPI-processes    *
           *              working on a common directory               *
           ************************************************************
-------------------------------------------------------------------------------
                                 ORCA SCF
-------------------------------------------------------------------------------

------------
SCF SETTINGS
------------
Hamiltonian:
 Density Functional     Method          .... DFT(GTOs)
 Exchange Functional    Exchange        .... PBE
   PBE kappa parameter   XKappa         ....  0.804000
   PBE mue parameter    XMuePBE         ....  0.219520
 Correlation Functional Correlation     .... PBE
   PBE beta parameter  CBetaPBE         ....  0.066725
 LDA part of GGA corr.  LDAOpt          .... PW91-LDA
 Gradients option       PostSCFGGA      .... off
 Hybrid DFT is turned on
   Fraction HF Exchange ScalHFX         ....  0.250000
   Scaling of DF-GGA-X  ScalDFX         ....  0.750000
   Scaling of DF-GGA-C  ScalDFC         ....  1.000000
   Scaling of DF-LDA-C  ScalLDAC        ....  1.000000
   Perturbative correction              ....  0.000000
   Density functional embedding theory  .... OFF
   NL short-range parameter             ....  6.900000
 RI-approximation to the Coulomb term is turned on
   Number of AuxJ basis functions       .... 2498
   RIJ-COSX (HFX calculated with COS-X)).... on


General Settings:
 Integral files         IntName         .... ImineBzOH3Afreq
 Hartree-Fock type      HFTyp           .... RHF
 Total Charge           Charge          ....    0
 Multiplicity           Mult            ....    1
 Number of Electrons    NEL             ....  302
 Basis Dimension        Dim             .... 1542
 Nuclear Repulsion      ENuc            ....   5261.5176310653 Eh

Convergence Acceleration:
 DIIS                   CNVDIIS         .... on
   Start iteration      DIISMaxIt       ....    12
   Startup error        DIISStart       ....  0.200000
   # of expansion vecs  DIISMaxEq       ....     5
   Bias factor          DIISBfac        ....   1.050
   Max. coefficient     DIISMaxC        ....  10.000
 Trust-Rad. Augm. Hess. CNVTRAH         .... auto
   Auto Start mean grad. ratio tolernc. ....  1.125000
   Auto Start start iteration           ....    20
   Auto Start num. interpolation iter.  ....    10
   Max. Number of Micro iterations      ....    16
   Max. Number of Macro iterations      .... Maxiter - #DIIS iter
   Number of Davidson start vectors     ....     2
   Converg. threshold I  (grad. norm)   ....   1.000e-05
   Converg. threshold II (energy diff.) ....   1.000e-08
   Grad. Scal. Fac. for Micro threshold ....   0.100
   Minimum threshold for Micro iter.    ....   0.010
   NR start threshold (gradient norm)   ....   0.001
   Initial trust radius                 ....   0.400
   Minimum AH scaling param. (alpha)    ....   1.000
   Maximum AH scaling param. (alpha)    .... 1000.000
   Orbital update algorithm             .... Taylor
   White noise on init. David. guess    .... on
   Maximum white noise                  ....   0.010
   Quad. conv. algorithm                .... NR
 SOSCF                  CNVSOSCF        .... on
   Start iteration      SOSCFMaxIt      ....   150
   Startup grad/error   SOSCFStart      ....  0.003300
 Level Shifting         CNVShift        .... on
   Level shift para.    LevelShift      ....    0.2500
   Turn off err/grad.   ShiftErr        ....    0.0010
 Zerner damping         CNVZerner       .... off
 Static damping         CNVDamp         .... on
   Fraction old density DampFac         ....    0.7000
   Max. Damping (<1)    DampMax         ....    0.9800
   Min. Damping (>=0)   DampMin         ....    0.0000
   Turn off err/grad.   DampErr         ....    0.1000
 Fernandez-Rico         CNVRico         .... off

SCF Procedure:
 Maximum # iterations   MaxIter         ....   125
 SCF integral mode      SCFMode         .... Direct
   Integral package                     .... SHARK and LIBINT hybrid scheme
 Reset frequency        DirectResetFreq ....    20
 Integral Threshold     Thresh          ....  2.500e-11 Eh
 Primitive CutOff       TCut            ....  2.500e-12 Eh

Convergence Tolerance:
 Convergence Check Mode ConvCheckMode   .... Total+1el-Energy
 Convergence forced     ConvForced      .... 0
 Energy Change          TolE            ....  1.000e-08 Eh
 1-El. energy change                    ....  1.000e-05 Eh
 Orbital Gradient       TolG            ....  1.000e-05
 Orbital Rotation angle TolX            ....  1.000e-05
 DIIS Error             TolErr          ....  5.000e-07


Diagonalization of the overlap matrix:
Smallest eigenvalue                        ... 4.051e-06
Time for diagonalization                   ...    3.218 sec
Threshold for overlap eigenvalues          ... 1.000e-08
Number of eigenvalues below threshold      ... 0
Time for construction of square roots      ...    1.424 sec
Total time needed                          ...    5.031 sec

Time for model grid setup =    1.269 sec

------------------------------
INITIAL GUESS: MODEL POTENTIAL
------------------------------
Loading Hartree-Fock densities                     ... done
Calculating cut-offs                               ... done
Initializing the effective Hamiltonian             ... done
Setting up the integral package (SHARK)            ... done
Starting the Coulomb interaction                   ... done (   4.4 sec)
Reading the grid                                   ... done
Mapping shells                                     ... done
Starting the XC term evaluation                    ... done (   0.4 sec)
  promolecular density results
     # of electrons  =    301.978019990
     EX              =   -241.768976907
     EC              =    -10.137514622
     EX+EC           =   -251.906491529
Transforming the Hamiltonian                       ... done (   0.5 sec)
Diagonalizing the Hamiltonian                      ... done (   1.5 sec)
Back transforming the eigenvectors                 ... done (   0.1 sec)
Now organizing SCF variables                       ... done
                      ------------------
                      INITIAL GUESS DONE (   9.3 sec)
                      ------------------
-------------------
DFT GRID GENERATION
-------------------

General Integration Accuracy     IntAcc      ... 4.388
Radial Grid Type                 RadialGrid  ... OptM3 with GC (2021)
Angular Grid (max. ang.)         AngularGrid ... 4 (Lebedev-302)
Angular grid pruning method      GridPruning ... 4 (adaptive)
Weight generation scheme         WeightScheme... Becke
Basis function cutoff            BFCut       ... 1.0000e-11
Integration weight cutoff        WCut        ... 1.0000e-14
Angular grids for H and He will be reduced by one unit
Partially contracted basis set               ... off
Rotationally invariant grid construction     ... off

Total number of grid points                  ...   374053
Total number of batches                      ...     5885
Average number of points per batch           ...       63
Average number of grid points per atom       ...     4562
Time for grid setup =    2.978 sec

--------------------
COSX GRID GENERATION
--------------------

GRIDX 1
-------
General Integration Accuracy     IntAcc      ... 3.816
Radial Grid Type                 RadialGrid  ... OptM3 with GC (2021)
Angular Grid (max. ang.)         AngularGrid ... 1 (Lebedev-50)
Angular grid pruning method      GridPruning ... 4 (adaptive)
Weight generation scheme         WeightScheme... Becke
Basis function cutoff            BFCut       ... 1.0000e-11
Integration weight cutoff        WCut        ... 1.0000e-14
Angular grids for H and He will be reduced by one unit
Partially contracted basis set               ... on
Rotationally invariant grid construction     ... off

Total number of grid points                  ...    47410
Total number of batches                      ...      776
Average number of points per batch           ...       61
Average number of grid points per atom       ...      578
UseSFitting                                  ... on

GRIDX 2
-------
General Integration Accuracy     IntAcc      ... 4.020
Radial Grid Type                 RadialGrid  ... OptM3 with GC (2021)
Angular Grid (max. ang.)         AngularGrid ... 2 (Lebedev-110)
Angular grid pruning method      GridPruning ... 4 (adaptive)
Weight generation scheme         WeightScheme... Becke
Basis function cutoff            BFCut       ... 1.0000e-11
Integration weight cutoff        WCut        ... 1.0000e-14
Angular grids for H and He will be reduced by one unit
Partially contracted basis set               ... on
Rotationally invariant grid construction     ... off

Total number of grid points                  ...   100387
Total number of batches                      ...     1607
Average number of points per batch           ...       62
Average number of grid points per atom       ...     1224
UseSFitting                                  ... on

GRIDX 3
-------
General Integration Accuracy     IntAcc      ... 4.338
Radial Grid Type                 RadialGrid  ... OptM3 with GC (2021)
Angular Grid (max. ang.)         AngularGrid ... 3 (Lebedev-194)
Angular grid pruning method      GridPruning ... 4 (adaptive)
Weight generation scheme         WeightScheme... Becke
Basis function cutoff            BFCut       ... 1.0000e-11
Integration weight cutoff        WCut        ... 1.0000e-14
Angular grids for H and He will be reduced by one unit
Partially contracted basis set               ... on
Rotationally invariant grid construction     ... off

Total number of grid points                  ...   217846
Total number of batches                      ...     3449
Average number of points per batch           ...       63
Average number of grid points per atom       ...     2657
UseSFitting                                  ... on

Time for X-Grid setup             =   11.705 sec


--------------------
CPCM SOLVATION MODEL
--------------------
CPCM parameters:
  Epsilon                                         ...      26.7260
  Refrac                                          ...       1.2907
  Rsolv                                           ...       1.3000
  Surface type                                    ... GAUSSIAN VDW
  Epsilon function type                           ...         CPCM
Solvent:                                     ... 2,2,2-TRIFLUOROETHANOL
SMD-CDS solvent descriptors:
  Soln                                       ...    1.2907
  Soln25                                     ... Unavailable
  Sola                                       ...    0.5700
  Solb                                       ...    0.2500
  Solg                                       ...   42.0200
  Solc                                       ...    0.0000
  Solh                                       ...    0.5000
Radii:
 Radius for O  used is    2.8724 Bohr (=   1.5200 Ang.)
 Radius for N  used is    3.5716 Bohr (=   1.8900 Ang.)
 Radius for C  used is    3.4960 Bohr (=   1.8500 Ang.)
 Radius for H  used is    2.2677 Bohr (=   1.2000 Ang.)
Calculating surface                               ...        done! (  0.0s)
GEPOL surface points                              ...         4719
GEPOL Volume                                      ...    3975.7242
GEPOL Surface-area                                ...    2170.9482
Calculating surface distance matrix               ...        done! (  0.2s)
Performing Cholesky decomposition & store         ...        done! (  1.8s)
Overall time for CPCM initialization              ...                 1.9s
--------------
SCF ITERATIONS
--------------
ITER       Energy         Delta-E        Max-DP      RMS-DP      [F,P]     Damp
               ***  Starting incremental Fock matrix formation  ***
  0  -1803.8480615625   0.000000000000 0.04830323  0.00048613  0.2711002 0.7000
  1  -1804.3356238149  -0.487562252392 0.04326165  0.00037965  0.1185476 0.7000
                               ***Turning on DIIS***
  2  -1804.5426131357  -0.206989320797 0.07658244  0.00073978  0.0402616 0.0000
  3  -1804.8558435468  -0.313230411175 0.05076882  0.00026369  0.0550080 0.0000
  4  -1804.9262124669  -0.070368920022 0.01698222  0.00010840  0.0121317 0.0000
  5  -1804.9295508941  -0.003338427197 0.00635044  0.00004788  0.0098596 0.0000
                      *** Initiating the SOSCF procedure ***
                           *** Shutting down DIIS ***
                      *** Re-Reading the Fockian *** 
                      *** Removing any level shift *** 
ITER      Energy       Delta-E        Grad      Rot      Max-DP    RMS-DP
  6  -1804.92992376  -0.0003728661  0.000256  0.000256  0.003019  0.000018
               *** Restarting incremental Fock matrix formation ***
  7  -1804.92994221  -0.0000184458  0.000131  0.000464  0.005628  0.000043
  8  -1804.92994002   0.0000021854  0.000213  0.000276  0.000788  0.000007
  9  -1804.92994743  -0.0000074128  0.000022  0.000057  0.000775  0.000006
 10  -1804.92994731   0.0000001227  0.000037  0.000045  0.000081  0.000001
 11  -1804.92994757  -0.0000002554  0.000006  0.000018  0.000177  0.000001
 12  -1804.92994760  -0.0000000333  0.000009  0.000012  0.000115  0.000001
                  ***Gradient check signals convergence***
              ***Rediagonalizing the Fockian in SOSCF/NRSCF***

               *****************************************************
               *                     SUCCESS                       *
               *           SCF CONVERGED AFTER  13 CYCLES          *
               *****************************************************

Old exchange energy                            =    -61.834203158 Eh
New exchange energy                            =    -61.834184622 Eh
Exchange energy change after final integration =      0.000018536 Eh
Total energy after final integration           =  -1804.929928873 Eh
Final COS-X integration done in                =    36.489 sec

SMD CDS free energy correction energy :                 2.12902     Kcal/mol
Total Energy after SMD CDS correction =             -1804.926536057 Eh

----------------
TOTAL SCF ENERGY
----------------

Total Energy       :        -1804.92653606 Eh          -49114.54798 eV

Components:
Nuclear Repulsion  :         5261.51763107 Eh          143173.17352 eV
Electronic Energy  :        -7066.44416712 Eh         -192287.72151 eV
One Electron Energy:       -12931.11857580 Eh         -351873.62536 eV
Two Electron Energy:         5864.67440867 Eh          159585.90385 eV
Max COSX asymmetry :            0.00000292 Eh               0.00008 eV
CPCM Dielectric    :           -0.04055206 Eh              -1.10348 eV
SMD CDS (Gcds)     :            0.00339282 Eh               0.09232 eV

Virial components:
Potential Energy   :        -3601.47102006 Eh          -98001.00873 eV
Kinetic Energy     :         1796.54448400 Eh           48886.46075 eV
Virial Ratio       :            2.00466565


DFT components:
N(Alpha)           :      151.000036697864 electrons
N(Beta)            :      151.000036697864 electrons
N(Total)           :      302.000073395728 electrons
E(X)               :     -184.930257977371 Eh       
E(C)               :      -10.119222390830 Eh       
E(XC)              :     -195.049480368200 Eh       
DFET-embed. en.    :        0.000000000000 Eh       
CPCM Solvation Model Properties:
Surface-charge          :           -0.08553638
Charge-correction       :           -0.00051196 Eh              -0.01393 eV
Free-energy (cav+disp)  :            0.00339282 Eh               0.09232 eV

---------------
SCF CONVERGENCE
---------------

  Last Energy change         ...    1.9033e-07  Tolerance :   1.0000e-08
  Last MAX-Density change    ...    2.9976e-15  Tolerance :   1.0000e-07
  Last RMS-Density change    ...    1.1475e-17  Tolerance :   5.0000e-09
  Last Orbital Gradient      ...    1.5207e-06  Tolerance :   1.0000e-05
  Last Orbital Rotation      ...    3.4598e-06  Tolerance :   1.0000e-05

             **** THE GBW FILE WAS UPDATED (ImineBzOH3Afreq.gbw) ****
             **** DENSITY ImineBzOH3Afreq.scfp WAS UPDATED ****
             **** ENERGY FILE WAS UPDATED (ImineBzOH3Afreq.en.tmp) ****
             **** THE GBW FILE WAS UPDATED (ImineBzOH3Afreq.gbw) ****
             **** DENSITY ImineBzOH3Afreq.scfp WAS UPDATED ****
----------------
ORBITAL ENERGIES
----------------

  NO   OCC          E(Eh)            E(eV) 
   0   2.0000     -19.278349      -524.5905 
   1   2.0000     -19.232194      -523.3346 
   2   2.0000     -19.214079      -522.8417 
   3   2.0000     -19.191964      -522.2399 
   4   2.0000     -14.398144      -391.7934 
   5   2.0000     -14.384310      -391.4170 
   6   2.0000     -10.375277      -282.3256 
   7   2.0000     -10.354108      -281.7496 
   8   2.0000     -10.340171      -281.3704 
   9   2.0000     -10.277542      -279.6661 
  10   2.0000     -10.269670      -279.4519 
  11   2.0000     -10.260408      -279.1999 
  12   2.0000     -10.250124      -278.9201 
  13   2.0000     -10.241390      -278.6824 
  14   2.0000     -10.239925      -278.6425 
  15   2.0000     -10.239751      -278.6378 
  16   2.0000     -10.238565      -278.6055 
  17   2.0000     -10.237922      -278.5880 
  18   2.0000     -10.237464      -278.5756 
  19   2.0000     -10.234090      -278.4838 
  20   2.0000     -10.233597      -278.4703 
  21   2.0000     -10.233230      -278.4603 
  22   2.0000     -10.233223      -278.4601 
  23   2.0000     -10.232914      -278.4518 
  24   2.0000     -10.232114      -278.4300 
  25   2.0000     -10.229484      -278.3584 
  26   2.0000     -10.229363      -278.3551 
  27   2.0000     -10.224298      -278.2173 
  28   2.0000     -10.223657      -278.1999 
  29   2.0000     -10.223527      -278.1963 
  30   2.0000     -10.222650      -278.1724 
  31   2.0000     -10.222001      -278.1548 
  32   2.0000     -10.219131      -278.0767 
  33   2.0000     -10.216955      -278.0175 
  34   2.0000     -10.216866      -278.0150 
  35   2.0000     -10.215413      -277.9755 
  36   2.0000     -10.203511      -277.6517 
  37   2.0000     -10.203396      -277.6485 
  38   2.0000     -10.200370      -277.5662 
  39   2.0000     -10.199946      -277.5546 
  40   2.0000     -10.197861      -277.4979 
  41   2.0000     -10.194324      -277.4017 
  42   2.0000      -1.174986       -31.9730 
  43   2.0000      -1.132103       -30.8061 
  44   2.0000      -1.080020       -29.3888 
  45   2.0000      -1.038270       -28.2528 
  46   2.0000      -0.979825       -26.6624 
  47   2.0000      -0.958937       -26.0940 
  48   2.0000      -0.901137       -24.5212 
  49   2.0000      -0.894510       -24.3409 
  50   2.0000      -0.890955       -24.2441 
  51   2.0000      -0.875317       -23.8186 
  52   2.0000      -0.838877       -22.8270 
  53   2.0000      -0.835240       -22.7280 
  54   2.0000      -0.804098       -21.8806 
  55   2.0000      -0.798798       -21.7364 
  56   2.0000      -0.793586       -21.5946 
  57   2.0000      -0.782928       -21.3046 
  58   2.0000      -0.777604       -21.1597 
  59   2.0000      -0.770333       -20.9618 
  60   2.0000      -0.758167       -20.6308 
  61   2.0000      -0.751062       -20.4374 
  62   2.0000      -0.728668       -19.8281 
  63   2.0000      -0.708224       -19.2718 
  64   2.0000      -0.707817       -19.2607 
  65   2.0000      -0.700228       -19.0542 
  66   2.0000      -0.697806       -18.9883 
  67   2.0000      -0.695749       -18.9323 
  68   2.0000      -0.677821       -18.4445 
  69   2.0000      -0.647673       -17.6241 
  70   2.0000      -0.635659       -17.2972 
  71   2.0000      -0.632382       -17.2080 
  72   2.0000      -0.628700       -17.1078 
  73   2.0000      -0.627670       -17.0798 
  74   2.0000      -0.617174       -16.7942 
  75   2.0000      -0.610676       -16.6173 
  76   2.0000      -0.607373       -16.5275 
  77   2.0000      -0.603492       -16.4219 
  78   2.0000      -0.569343       -15.4926 
  79   2.0000      -0.564492       -15.3606 
  80   2.0000      -0.552407       -15.0318 
  81   2.0000      -0.547385       -14.8951 
  82   2.0000      -0.542310       -14.7570 
  83   2.0000      -0.533117       -14.5069 
  84   2.0000      -0.524156       -14.2630 
  85   2.0000      -0.518016       -14.0959 
  86   2.0000      -0.508282       -13.8311 
  87   2.0000      -0.502740       -13.6802 
  88   2.0000      -0.491786       -13.3822 
  89   2.0000      -0.491165       -13.3653 
  90   2.0000      -0.486167       -13.2293 
  91   2.0000      -0.479502       -13.0479 
  92   2.0000      -0.476021       -12.9532 
  93   2.0000      -0.475612       -12.9421 
  94   2.0000      -0.471474       -12.8295 
  95   2.0000      -0.468190       -12.7401 
  96   2.0000      -0.467755       -12.7283 
  97   2.0000      -0.465285       -12.6611 
  98   2.0000      -0.460279       -12.5248 
  99   2.0000      -0.457899       -12.4601 
 100   2.0000      -0.454605       -12.3704 
 101   2.0000      -0.450812       -12.2672 
 102   2.0000      -0.449338       -12.2271 
 103   2.0000      -0.444255       -12.0888 
 104   2.0000      -0.443359       -12.0644 
 105   2.0000      -0.439704       -11.9650 
 106   2.0000      -0.439187       -11.9509 
 107   2.0000      -0.435432       -11.8487 
 108   2.0000      -0.429699       -11.6927 
 109   2.0000      -0.427243       -11.6259 
 110   2.0000      -0.417664       -11.3652 
 111   2.0000      -0.411253       -11.1908 
 112   2.0000      -0.403211       -10.9719 
 113   2.0000      -0.401378       -10.9221 
 114   2.0000      -0.398819       -10.8524 
 115   2.0000      -0.394553       -10.7363 
 116   2.0000      -0.392456       -10.6793 
 117   2.0000      -0.388368       -10.5680 
 118   2.0000      -0.386087       -10.5060 
 119   2.0000      -0.384691       -10.4680 
 120   2.0000      -0.379059       -10.3147 
 121   2.0000      -0.377626       -10.2757 
 122   2.0000      -0.372227       -10.1288 
 123   2.0000      -0.371595       -10.1116 
 124   2.0000      -0.370359       -10.0780 
 125   2.0000      -0.368140       -10.0176 
 126   2.0000      -0.364964        -9.9312 
 127   2.0000      -0.361134        -9.8270 
 128   2.0000      -0.360613        -9.8128 
 129   2.0000      -0.356840        -9.7101 
 130   2.0000      -0.355407        -9.6711 
 131   2.0000      -0.351375        -9.5614 
 132   2.0000      -0.350632        -9.5412 
 133   2.0000      -0.345377        -9.3982 
 134   2.0000      -0.334929        -9.1139 
 135   2.0000      -0.333019        -9.0619 
 136   2.0000      -0.331900        -9.0314 
 137   2.0000      -0.325595        -8.8599 
 138   2.0000      -0.322618        -8.7789 
 139   2.0000      -0.314397        -8.5552 
 140   2.0000      -0.304306        -8.2806 
 141   2.0000      -0.296950        -8.0804 
 142   2.0000      -0.286484        -7.7956 
 143   2.0000      -0.283575        -7.7165 
 144   2.0000      -0.279927        -7.6172 
 145   2.0000      -0.279558        -7.6072 
 146   2.0000      -0.275930        -7.5084 
 147   2.0000      -0.268007        -7.2928 
 148   2.0000      -0.261067        -7.1040 
 149   2.0000      -0.256996        -6.9932 
 150   2.0000      -0.225468        -6.1353 
 151   0.0000      -0.064462        -1.7541 
 152   0.0000      -0.051149        -1.3918 
 153   0.0000      -0.021736        -0.5915 
 154   0.0000      -0.016421        -0.4468 
 155   0.0000      -0.013573        -0.3693 
 156   0.0000      -0.011945        -0.3250 
 157   0.0000      -0.005826        -0.1585 
 158   0.0000      -0.004232        -0.1152 
 159   0.0000       0.004857         0.1322 
 160   0.0000       0.043857         1.1934 
 161   0.0000       0.046177         1.2565 
 162   0.0000       0.055037         1.4976 
 163   0.0000       0.056665         1.5419 
 164   0.0000       0.061551         1.6749 
 165   0.0000       0.068355         1.8600 
 166   0.0000       0.070738         1.9249 
 167   0.0000       0.075664         2.0589 
 168   0.0000       0.080605         2.1934 
 169   0.0000       0.088010         2.3949 
 170   0.0000       0.089135         2.4255 
 171   0.0000       0.090850         2.4722 
 172   0.0000       0.092626         2.5205 
 173   0.0000       0.093447         2.5428 
 174   0.0000       0.097292         2.6474 
 175   0.0000       0.102028         2.7763 
 176   0.0000       0.104869         2.8536 
 177   0.0000       0.106929         2.9097 
 178   0.0000       0.107676         2.9300 
 179   0.0000       0.109599         2.9823 
 180   0.0000       0.113868         3.0985 
 181   0.0000       0.115961         3.1555 
 182   0.0000       0.117550         3.1987 
 183   0.0000       0.124979         3.4009 
 184   0.0000       0.126637         3.4460 
 185   0.0000       0.130103         3.5403 
 186   0.0000       0.131638         3.5820 
 187   0.0000       0.135905         3.6982 
 188   0.0000       0.137058         3.7295 
 189   0.0000       0.138805         3.7771 
 190   0.0000       0.142644         3.8815 
 191   0.0000       0.142874         3.8878 
 192   0.0000       0.146738         3.9929 
 193   0.0000       0.147620         4.0170 
 194   0.0000       0.150094         4.0843 
 195   0.0000       0.151927         4.1341 
 196   0.0000       0.153762         4.1841 
 197   0.0000       0.155339         4.2270 
 198   0.0000       0.159028         4.3274 
 199   0.0000       0.161305         4.3893 
 200   0.0000       0.162056         4.4098 
 201   0.0000       0.163542         4.4502 
 202   0.0000       0.167891         4.5685 
 203   0.0000       0.171306         4.6615 
 204   0.0000       0.176410         4.8004 
 205   0.0000       0.179302         4.8790 
 206   0.0000       0.179817         4.8931 
 207   0.0000       0.180975         4.9246 
 208   0.0000       0.184812         5.0290 
 209   0.0000       0.186818         5.0836 
 210   0.0000       0.192138         5.2284 
 211   0.0000       0.194830         5.3016 
 212   0.0000       0.196411         5.3446 
 213   0.0000       0.200020         5.4428 
 214   0.0000       0.201603         5.4859 
 215   0.0000       0.203890         5.5481 
 216   0.0000       0.207796         5.6544 
 217   0.0000       0.210470         5.7272 
 218   0.0000       0.211881         5.7656 
 219   0.0000       0.213228         5.8022 
 220   0.0000       0.214898         5.8477 
 221   0.0000       0.218399         5.9429 
 222   0.0000       0.220588         6.0025 
 223   0.0000       0.222161         6.0453 
 224   0.0000       0.222799         6.0627 
 225   0.0000       0.229040         6.2325 
 226   0.0000       0.231418         6.2972 
 227   0.0000       0.232839         6.3359 
 228   0.0000       0.233522         6.3544 
 229   0.0000       0.236718         6.4414 
 230   0.0000       0.239502         6.5172 
 231   0.0000       0.239827         6.5260 
 232   0.0000       0.240463         6.5433 
 233   0.0000       0.244705         6.6588 
 234   0.0000       0.246660         6.7120 
 235   0.0000       0.247934         6.7466 
 236   0.0000       0.249768         6.7965 
 237   0.0000       0.252378         6.8675 
 238   0.0000       0.253146         6.8884 
 239   0.0000       0.255080         6.9411 
 240   0.0000       0.258725         7.0403 
 241   0.0000       0.259653         7.0655 
 242   0.0000       0.260513         7.0889 
 243   0.0000       0.262503         7.1431 
 244   0.0000       0.265121         7.2143 
 245   0.0000       0.269729         7.3397 
 246   0.0000       0.272677         7.4199 
 247   0.0000       0.275315         7.4917 
 248   0.0000       0.277258         7.5446 
 249   0.0000       0.278739         7.5849 
 250   0.0000       0.279198         7.5974 
 251   0.0000       0.283545         7.7157 
 252   0.0000       0.286466         7.7951 
 253   0.0000       0.287862         7.8331 
 254   0.0000       0.289659         7.8820 
 255   0.0000       0.294445         8.0123 
 256   0.0000       0.298953         8.1349 
 257   0.0000       0.301923         8.2158 
 258   0.0000       0.304577         8.2880 
 259   0.0000       0.308754         8.4016 
 260   0.0000       0.311484         8.4759 
 261   0.0000       0.312601         8.5063 
 262   0.0000       0.314839         8.5672 
 263   0.0000       0.316952         8.6247 
 264   0.0000       0.321115         8.7380 
 265   0.0000       0.322620         8.7789 
 266   0.0000       0.327331         8.9071 
 267   0.0000       0.328551         8.9403 
 268   0.0000       0.331481         9.0201 
 269   0.0000       0.334562         9.1039 
 270   0.0000       0.338003         9.1975 
 271   0.0000       0.339232         9.2310 
 272   0.0000       0.342206         9.3119 
 273   0.0000       0.344629         9.3778 
 274   0.0000       0.348770         9.4905 
 275   0.0000       0.351502         9.5649 
 276   0.0000       0.351837         9.5740 
 277   0.0000       0.355301         9.6682 
 278   0.0000       0.357099         9.7172 
 279   0.0000       0.358956         9.7677 
 280   0.0000       0.361014         9.8237 
 281   0.0000       0.363196         9.8831 
 282   0.0000       0.365415         9.9434 
 283   0.0000       0.367332         9.9956 
 284   0.0000       0.371000        10.0954 
 285   0.0000       0.372562        10.1379 
 286   0.0000       0.377012        10.2590 
 287   0.0000       0.377982        10.2854 
 288   0.0000       0.380308        10.3487 
 289   0.0000       0.382827        10.4173 
 290   0.0000       0.383789        10.4434 
 291   0.0000       0.385566        10.4918 
 292   0.0000       0.391951        10.6655 
 293   0.0000       0.392495        10.6803 
 294   0.0000       0.396371        10.7858 
 295   0.0000       0.397478        10.8159 
 296   0.0000       0.402137        10.9427 
 297   0.0000       0.403528        10.9806 
 298   0.0000       0.405668        11.0388 
 299   0.0000       0.409320        11.1382 
 300   0.0000       0.412728        11.2309 
 301   0.0000       0.414077        11.2676 
 302   0.0000       0.418521        11.3885 
 303   0.0000       0.420499        11.4424 
 304   0.0000       0.421745        11.4763 
 305   0.0000       0.424132        11.5412 
 306   0.0000       0.426542        11.6068 
 307   0.0000       0.428549        11.6614 
 308   0.0000       0.428780        11.6677 
 309   0.0000       0.432769        11.7762 
 310   0.0000       0.433946        11.8083 
 311   0.0000       0.434874        11.8335 
 312   0.0000       0.436722        11.8838 
 313   0.0000       0.437707        11.9106 
 314   0.0000       0.439683        11.9644 
 315   0.0000       0.441875        12.0240 
 316   0.0000       0.444923        12.1070 
 317   0.0000       0.448602        12.2071 
 318   0.0000       0.450842        12.2680 
 319   0.0000       0.452390        12.3101 
 320   0.0000       0.454023        12.3546 
 321   0.0000       0.456530        12.4228 
 322   0.0000       0.458411        12.4740 
 323   0.0000       0.461648        12.5621 
 324   0.0000       0.462753        12.5921 
 325   0.0000       0.465016        12.6537 
 326   0.0000       0.466322        12.6893 
 327   0.0000       0.467772        12.7287 
 328   0.0000       0.469160        12.7665 
 329   0.0000       0.474420        12.9096 
 330   0.0000       0.475174        12.9302 
 331   0.0000       0.477319        12.9885 
 332   0.0000       0.478752        13.0275 
 333   0.0000       0.481124        13.0920 
 334   0.0000       0.482745        13.1362 
 335   0.0000       0.485991        13.2245 
 336   0.0000       0.487350        13.2615 
 337   0.0000       0.488733        13.2991 
 338   0.0000       0.490983        13.3603 
 339   0.0000       0.494585        13.4583 
 340   0.0000       0.495769        13.4906 
 341   0.0000       0.497051        13.5254 
 342   0.0000       0.500002        13.6057 
 343   0.0000       0.502093        13.6626 
 344   0.0000       0.502304        13.6684 
 345   0.0000       0.504464        13.7272 
 346   0.0000       0.506948        13.7948 
 347   0.0000       0.509800        13.8724 
 348   0.0000       0.511299        13.9132 
 349   0.0000       0.512844        13.9552 
 350   0.0000       0.514174        13.9914 
 351   0.0000       0.515768        14.0348 
 352   0.0000       0.518280        14.1031 
 353   0.0000       0.520571        14.1655 
 354   0.0000       0.522265        14.2115 
 355   0.0000       0.525490        14.2993 
 356   0.0000       0.527136        14.3441 
 357   0.0000       0.529792        14.4164 
 358   0.0000       0.534149        14.5349 
 359   0.0000       0.535816        14.5803 
 360   0.0000       0.540358        14.7039 
 361   0.0000       0.542076        14.7506 
 362   0.0000       0.544750        14.8234 
 363   0.0000       0.546790        14.8789 
 364   0.0000       0.549057        14.9406 
 365   0.0000       0.553819        15.0702 
 366   0.0000       0.554462        15.0877 
 367   0.0000       0.558777        15.2051 
 368   0.0000       0.562183        15.2978 
 369   0.0000       0.564568        15.3627 
 370   0.0000       0.565308        15.3828 
 371   0.0000       0.572964        15.5911 
 372   0.0000       0.575683        15.6651 
 373   0.0000       0.577771        15.7219 
 374   0.0000       0.581070        15.8117 
 375   0.0000       0.582992        15.8640 
 376   0.0000       0.590655        16.0725 
 377   0.0000       0.591661        16.0999 
 378   0.0000       0.592728        16.1289 
 379   0.0000       0.595534        16.2053 
 380   0.0000       0.595742        16.2110 
 381   0.0000       0.604291        16.4436 
 382   0.0000       0.607800        16.5391 
 383   0.0000       0.612174        16.6581 
 384   0.0000       0.619531        16.8583 
 385   0.0000       0.620668        16.8892 
 386   0.0000       0.625815        17.0293 
 387   0.0000       0.630363        17.1531 
 388   0.0000       0.632186        17.2027 
 389   0.0000       0.636463        17.3190 
 390   0.0000       0.638221        17.3669 
 391   0.0000       0.640369        17.4253 
 392   0.0000       0.644615        17.5409 
 393   0.0000       0.650561        17.7027 
 394   0.0000       0.652462        17.7544 
 395   0.0000       0.652867        17.7654 
 396   0.0000       0.658449        17.9173 
 397   0.0000       0.665000        18.0956 
 398   0.0000       0.667232        18.1563 
 399   0.0000       0.670740        18.2518 
 400   0.0000       0.677985        18.4489 
 401   0.0000       0.682202        18.5636 
 402   0.0000       0.684150        18.6167 
 403   0.0000       0.686298        18.6751 
 404   0.0000       0.690222        18.7819 
 405   0.0000       0.690487        18.7891 
 406   0.0000       0.694933        18.9101 
 407   0.0000       0.697565        18.9817 
 408   0.0000       0.700751        19.0684 
 409   0.0000       0.704280        19.1644 
 410   0.0000       0.706334        19.2203 
 411   0.0000       0.708722        19.2853 
 412   0.0000       0.714116        19.4321 
 413   0.0000       0.715245        19.4628 
 414   0.0000       0.719196        19.5703 
 415   0.0000       0.722169        19.6512 
 416   0.0000       0.723972        19.7003 
 417   0.0000       0.725823        19.7506 
 418   0.0000       0.726198        19.7609 
 419   0.0000       0.728275        19.8174 
 420   0.0000       0.729218        19.8430 
 421   0.0000       0.732913        19.9436 
 422   0.0000       0.735107        20.0033 
 423   0.0000       0.740829        20.1590 
 424   0.0000       0.742885        20.2149 
 425   0.0000       0.747866        20.3505 
 426   0.0000       0.750360        20.4183 
 427   0.0000       0.753251        20.4970 
 428   0.0000       0.755042        20.5457 
 429   0.0000       0.757683        20.6176 
 430   0.0000       0.759557        20.6686 
 431   0.0000       0.764542        20.8042 
 432   0.0000       0.769985        20.9524 
 433   0.0000       0.770899        20.9772 
 434   0.0000       0.773378        21.0447 
 435   0.0000       0.773971        21.0608 
 436   0.0000       0.776978        21.1426 
 437   0.0000       0.780737        21.2449 
 438   0.0000       0.783952        21.3324 
 439   0.0000       0.788475        21.4555 
 440   0.0000       0.793798        21.6004 
 441   0.0000       0.797940        21.7130 
 442   0.0000       0.798682        21.7333 
 443   0.0000       0.800807        21.7911 
 444   0.0000       0.804097        21.8806 
 445   0.0000       0.807801        21.9814 
 446   0.0000       0.810905        22.0658 
 447   0.0000       0.814617        22.1669 
 448   0.0000       0.816215        22.2103 
 449   0.0000       0.823940        22.4206 
 450   0.0000       0.824113        22.4252 
 451   0.0000       0.828069        22.5329 
 452   0.0000       0.831779        22.6339 
 453   0.0000       0.837320        22.7846 
 454   0.0000       0.841349        22.8943 
 455   0.0000       0.844466        22.9791 
 456   0.0000       0.845420        23.0050 
 457   0.0000       0.851934        23.1823 
 458   0.0000       0.852665        23.2022 
 459   0.0000       0.853886        23.2354 
 460   0.0000       0.856841        23.3158 
 461   0.0000       0.859972        23.4010 
 462   0.0000       0.862828        23.4787 
 463   0.0000       0.865049        23.5392 
 464   0.0000       0.877081        23.8666 
 465   0.0000       0.878651        23.9093 
 466   0.0000       0.882810        24.0225 
 467   0.0000       0.885905        24.1067 
 468   0.0000       0.886486        24.1225 
 469   0.0000       0.892605        24.2890 
 470   0.0000       0.894801        24.3488 
 471   0.0000       0.899966        24.4893 
 472   0.0000       0.901820        24.5398 
 473   0.0000       0.902778        24.5658 
 474   0.0000       0.904953        24.6250 
 475   0.0000       0.909077        24.7372 
 476   0.0000       0.911684        24.8082 
 477   0.0000       0.916893        24.9499 
 478   0.0000       0.920856        25.0578 
 479   0.0000       0.921697        25.0806 
 480   0.0000       0.927656        25.2428 
 481   0.0000       0.930436        25.3185 
 482   0.0000       0.932965        25.3873 
 483   0.0000       0.937318        25.5057 
 484   0.0000       0.940129        25.5822 
 485   0.0000       0.940559        25.5939 
 486   0.0000       0.944507        25.7013 
 487   0.0000       0.946539        25.7566 
 488   0.0000       0.948828        25.8189 
 489   0.0000       0.957674        26.0596 
 490   0.0000       0.963389        26.2152 
 491   0.0000       0.965593        26.2751 
 492   0.0000       0.971083        26.4245 
 493   0.0000       0.974326        26.5128 
 494   0.0000       0.976026        26.5590 
 495   0.0000       0.981978        26.7210 
 496   0.0000       0.986243        26.8370 
 497   0.0000       0.988827        26.9074 
 498   0.0000       0.997284        27.1375 
 499   0.0000       0.998066        27.1587 
 500   0.0000       1.001376        27.2488 
 501   0.0000       1.005621        27.3644 
 502   0.0000       1.011166        27.5152 
 503   0.0000       1.015830        27.6421 
 504   0.0000       1.017809        27.6960 
 505   0.0000       1.020273        27.7630 
 506   0.0000       1.022748        27.8304 
 507   0.0000       1.028696        27.9922 
 508   0.0000       1.035017        28.1643 
 509   0.0000       1.038514        28.2594 
 510   0.0000       1.043273        28.3889 
 511   0.0000       1.053239        28.6601 
 512   0.0000       1.058792        28.8112 
 513   0.0000       1.060982        28.8708 
 514   0.0000       1.065112        28.9832 
 515   0.0000       1.071499        29.1570 
 516   0.0000       1.078992        29.3609 
 517   0.0000       1.082395        29.4535 
 518   0.0000       1.086771        29.5725 
 519   0.0000       1.088489        29.6193 
 520   0.0000       1.091182        29.6926 
 521   0.0000       1.095823        29.8189 
 522   0.0000       1.098348        29.8876 
 523   0.0000       1.101635        29.9770 
 524   0.0000       1.108517        30.1643 
 525   0.0000       1.111326        30.2407 
 526   0.0000       1.114442        30.3255 
 527   0.0000       1.117031        30.3960 
 528   0.0000       1.126294        30.6480 
 529   0.0000       1.127965        30.6935 
 530   0.0000       1.131836        30.7988 
 531   0.0000       1.138629        30.9837 
 532   0.0000       1.139151        30.9979 
 533   0.0000       1.142036        31.0764 
 534   0.0000       1.145899        31.1815 
 535   0.0000       1.150477        31.3061 
 536   0.0000       1.150830        31.3157 
 537   0.0000       1.157212        31.4893 
 538   0.0000       1.160814        31.5874 
 539   0.0000       1.163134        31.6505 
 540   0.0000       1.164231        31.6803 
 541   0.0000       1.166604        31.7449 
 542   0.0000       1.173363        31.9288 
 543   0.0000       1.179837        32.1050 
 544   0.0000       1.181648        32.1543 
 545   0.0000       1.184960        32.2444 
 546   0.0000       1.187461        32.3125 
 547   0.0000       1.191596        32.4250 
 548   0.0000       1.194282        32.4981 
 549   0.0000       1.199841        32.6493 
 550   0.0000       1.203629        32.7524 
 551   0.0000       1.208508        32.8852 
 552   0.0000       1.211835        32.9757 
 553   0.0000       1.213630        33.0245 
 554   0.0000       1.221707        33.2443 
 555   0.0000       1.222941        33.2779 
 556   0.0000       1.229076        33.4449 
 557   0.0000       1.231972        33.5236 
 558   0.0000       1.236364        33.6432 
 559   0.0000       1.241027        33.7700 
 560   0.0000       1.245158        33.8825 
 561   0.0000       1.246122        33.9087 
 562   0.0000       1.248399        33.9707 
 563   0.0000       1.250045        34.0154 
 564   0.0000       1.254234        34.1295 
 565   0.0000       1.257024        34.2054 
 566   0.0000       1.259448        34.2713 
 567   0.0000       1.263662        34.3860 
 568   0.0000       1.267652        34.4946 
 569   0.0000       1.269378        34.5415 
 570   0.0000       1.274052        34.6687 
 571   0.0000       1.276544        34.7365 
 572   0.0000       1.281869        34.8814 
 573   0.0000       1.283395        34.9230 
 574   0.0000       1.288681        35.0668 
 575   0.0000       1.290742        35.1229 
 576   0.0000       1.291433        35.1417 
 577   0.0000       1.298046        35.3216 
 578   0.0000       1.299216        35.3535 
 579   0.0000       1.301259        35.4090 
 580   0.0000       1.308438        35.6044 
 581   0.0000       1.310740        35.6671 
 582   0.0000       1.313556        35.7437 
 583   0.0000       1.319745        35.9121 
 584   0.0000       1.321046        35.9475 
 585   0.0000       1.326829        36.1049 
 586   0.0000       1.333947        36.2985 
 587   0.0000       1.336990        36.3813 
 588   0.0000       1.338304        36.4171 
 589   0.0000       1.340898        36.4877 
 590   0.0000       1.345041        36.6004 
 591   0.0000       1.350397        36.7462 
 592   0.0000       1.357754        36.9464 
 593   0.0000       1.359455        36.9927 
 594   0.0000       1.363496        37.1026 
 595   0.0000       1.366720        37.1903 
 596   0.0000       1.368927        37.2504 
 597   0.0000       1.380276        37.5592 
 598   0.0000       1.388702        37.7885 
 599   0.0000       1.390092        37.8263 
 600   0.0000       1.397996        38.0414 
 601   0.0000       1.399868        38.0923 
 602   0.0000       1.404058        38.2064 
 603   0.0000       1.409669        38.3590 
 604   0.0000       1.412659        38.4404 
 605   0.0000       1.418027        38.5865 
 606   0.0000       1.425255        38.7832 
 607   0.0000       1.428522        38.8720 
 608   0.0000       1.431481        38.9526 
 609   0.0000       1.434427        39.0328 
 610   0.0000       1.440374        39.1946 
 611   0.0000       1.443674        39.2844 
 612   0.0000       1.449989        39.4562 
 613   0.0000       1.453299        39.5463 
 614   0.0000       1.454733        39.5853 
 615   0.0000       1.462836        39.8058 
 616   0.0000       1.470543        40.0155 
 617   0.0000       1.472570        40.0707 
 618   0.0000       1.475943        40.1625 
 619   0.0000       1.480057        40.2744 
 620   0.0000       1.481575        40.3157 
 621   0.0000       1.490497        40.5585 
 622   0.0000       1.491810        40.5942 
 623   0.0000       1.493754        40.6471 
 624   0.0000       1.501953        40.8702 
 625   0.0000       1.509682        41.0805 
 626   0.0000       1.512259        41.1507 
 627   0.0000       1.517953        41.3056 
 628   0.0000       1.520663        41.3793 
 629   0.0000       1.523877        41.4668 
 630   0.0000       1.531034        41.6615 
 631   0.0000       1.532137        41.6916 
 632   0.0000       1.535794        41.7911 
 633   0.0000       1.539076        41.8804 
 634   0.0000       1.544175        42.0191 
 635   0.0000       1.550310        42.1861 
 636   0.0000       1.553987        42.2861 
 637   0.0000       1.556843        42.3639 
 638   0.0000       1.562415        42.5155 
 639   0.0000       1.566149        42.6171 
 640   0.0000       1.567799        42.6620 
 641   0.0000       1.569940        42.7202 
 642   0.0000       1.575736        42.8780 
 643   0.0000       1.578095        42.9422 
 644   0.0000       1.584644        43.1204 
 645   0.0000       1.586165        43.1617 
 646   0.0000       1.590407        43.2772 
 647   0.0000       1.597244        43.4632 
 648   0.0000       1.599460        43.5235 
 649   0.0000       1.607927        43.7539 
 650   0.0000       1.610394        43.8210 
 651   0.0000       1.612805        43.8867 
 652   0.0000       1.615037        43.9474 
 653   0.0000       1.617505        44.0145 
 654   0.0000       1.619202        44.0607 
 655   0.0000       1.620700        44.1015 
 656   0.0000       1.624765        44.2121 
 657   0.0000       1.629798        44.3491 
 658   0.0000       1.631630        44.3989 
 659   0.0000       1.632717        44.4285 
 660   0.0000       1.634535        44.4780 
 661   0.0000       1.637640        44.5624 
 662   0.0000       1.641758        44.6745 
 663   0.0000       1.642639        44.6985 
 664   0.0000       1.646101        44.7927 
 665   0.0000       1.647261        44.8242 
 666   0.0000       1.651023        44.9266 
 667   0.0000       1.653398        44.9912 
 668   0.0000       1.655747        45.0552 
 669   0.0000       1.656303        45.0703 
 670   0.0000       1.662257        45.2323 
 671   0.0000       1.663568        45.2680 
 672   0.0000       1.668407        45.3997 
 673   0.0000       1.670868        45.4666 
 674   0.0000       1.674439        45.5638 
 675   0.0000       1.678482        45.6738 
 676   0.0000       1.681170        45.7470 
 677   0.0000       1.682275        45.7770 
 678   0.0000       1.688278        45.9404 
 679   0.0000       1.694473        46.1089 
 680   0.0000       1.696071        46.1524 
 681   0.0000       1.699220        46.2381 
 682   0.0000       1.703638        46.3583 
 683   0.0000       1.705755        46.4160 
 684   0.0000       1.708790        46.4985 
 685   0.0000       1.709289        46.5121 
 686   0.0000       1.711947        46.5844 
 687   0.0000       1.713040        46.6142 
 688   0.0000       1.717050        46.7233 
 689   0.0000       1.720118        46.8068 
 690   0.0000       1.724980        46.9391 
 691   0.0000       1.727053        46.9955 
 692   0.0000       1.728148        47.0253 
 693   0.0000       1.731546        47.1177 
 694   0.0000       1.734736        47.2046 
 695   0.0000       1.738000        47.2934 
 696   0.0000       1.741809        47.3970 
 697   0.0000       1.743143        47.4333 
 698   0.0000       1.745290        47.4918 
 699   0.0000       1.749480        47.6058 
 700   0.0000       1.751251        47.6540 
 701   0.0000       1.756248        47.7899 
 702   0.0000       1.761070        47.9212 
 703   0.0000       1.768280        48.1173 
 704   0.0000       1.772325        48.2274 
 705   0.0000       1.773729        48.2656 
 706   0.0000       1.778738        48.4019 
 707   0.0000       1.781214        48.4693 
 708   0.0000       1.783831        48.5405 
 709   0.0000       1.787693        48.6456 
 710   0.0000       1.793033        48.7909 
 711   0.0000       1.801621        49.0246 
 712   0.0000       1.806844        49.1667 
 713   0.0000       1.811275        49.2873 
 714   0.0000       1.816924        49.4410 
 715   0.0000       1.817500        49.4567 
 716   0.0000       1.826245        49.6947 
 717   0.0000       1.837287        49.9951 
 718   0.0000       1.845768        50.2259 
 719   0.0000       1.850271        50.3484 
 720   0.0000       1.854832        50.4725 
 721   0.0000       1.856529        50.5187 
 722   0.0000       1.861515        50.6544 
 723   0.0000       1.864971        50.7484 
 724   0.0000       1.869138        50.8618 
 725   0.0000       1.872084        50.9420 
 726   0.0000       1.878949        51.1288 
 727   0.0000       1.885151        51.2976 
 728   0.0000       1.890577        51.4452 
 729   0.0000       1.895669        51.5838 
 730   0.0000       1.898729        51.6670 
 731   0.0000       1.902142        51.7599 
 732   0.0000       1.908566        51.9347 
 733   0.0000       1.916935        52.1624 
 734   0.0000       1.922094        52.3028 
 735   0.0000       1.922442        52.3123 
 736   0.0000       1.927921        52.4614 
 737   0.0000       1.931137        52.5489 
 738   0.0000       1.933915        52.6245 
 739   0.0000       1.938055        52.7371 
 740   0.0000       1.942869        52.8682 
 741   0.0000       1.950976        53.0887 
 742   0.0000       1.954824        53.1935 
 743   0.0000       1.955249        53.2050 
 744   0.0000       1.963731        53.4358 
 745   0.0000       1.968205        53.5576 
 746   0.0000       1.970786        53.6278 
 747   0.0000       1.977037        53.7979 
 748   0.0000       1.982564        53.9483 
 749   0.0000       1.984881        54.0114 
 750   0.0000       1.993029        54.2331 
 751   0.0000       1.998608        54.3849 
 752   0.0000       2.000254        54.4297 
 753   0.0000       2.007646        54.6308 
 754   0.0000       2.010548        54.7098 
 755   0.0000       2.011766        54.7429 
 756   0.0000       2.015354        54.8406 
 757   0.0000       2.023010        55.0489 
 758   0.0000       2.027370        55.1675 
 759   0.0000       2.030805        55.2610 
 760   0.0000       2.032723        55.3132 
 761   0.0000       2.037418        55.4410 
 762   0.0000       2.040809        55.5332 
 763   0.0000       2.044214        55.6259 
 764   0.0000       2.055734        55.9394 
 765   0.0000       2.057232        55.9801 
 766   0.0000       2.063176        56.1419 
 767   0.0000       2.066108        56.2216 
 768   0.0000       2.071510        56.3687 
 769   0.0000       2.073024        56.4099 
 770   0.0000       2.085057        56.7373 
 771   0.0000       2.088538        56.8320 
 772   0.0000       2.089763        56.8653 
 773   0.0000       2.094842        57.0035 
 774   0.0000       2.097916        57.0872 
 775   0.0000       2.101587        57.1871 
 776   0.0000       2.103917        57.2505 
 777   0.0000       2.106051        57.3086 
 778   0.0000       2.106468        57.3199 
 779   0.0000       2.112921        57.4955 
 780   0.0000       2.116091        57.5818 
 781   0.0000       2.121782        57.7366 
 782   0.0000       2.134145        58.0730 
 783   0.0000       2.138971        58.2044 
 784   0.0000       2.141105        58.2624 
 785   0.0000       2.145385        58.3789 
 786   0.0000       2.149012        58.4776 
 787   0.0000       2.155575        58.6562 
 788   0.0000       2.159054        58.7509 
 789   0.0000       2.165918        58.9376 
 790   0.0000       2.169862        59.0450 
 791   0.0000       2.171866        59.0995 
 792   0.0000       2.175262        59.1919 
 793   0.0000       2.180418        59.3322 
 794   0.0000       2.187266        59.5185 
 795   0.0000       2.190035        59.5939 
 796   0.0000       2.199682        59.8564 
 797   0.0000       2.202371        59.9295 
 798   0.0000       2.204248        59.9806 
 799   0.0000       2.211701        60.1835 
 800   0.0000       2.213021        60.2194 
 801   0.0000       2.218190        60.3600 
 802   0.0000       2.221123        60.4398 
 803   0.0000       2.226655        60.5904 
 804   0.0000       2.231605        60.7251 
 805   0.0000       2.236804        60.8665 
 806   0.0000       2.240463        60.9661 
 807   0.0000       2.241667        60.9989 
 808   0.0000       2.244431        61.0741 
 809   0.0000       2.249858        61.2217 
 810   0.0000       2.253480        61.3203 
 811   0.0000       2.256447        61.4011 
 812   0.0000       2.261671        61.5432 
 813   0.0000       2.262320        61.5609 
 814   0.0000       2.265024        61.6344 
 815   0.0000       2.271843        61.8200 
 816   0.0000       2.281355        62.0788 
 817   0.0000       2.283383        62.1340 
 818   0.0000       2.289081        62.2891 
 819   0.0000       2.295087        62.4525 
 820   0.0000       2.297329        62.5135 
 821   0.0000       2.309112        62.8341 
 822   0.0000       2.312112        62.9158 
 823   0.0000       2.319259        63.1103 
 824   0.0000       2.325721        63.2861 
 825   0.0000       2.328245        63.3548 
 826   0.0000       2.334228        63.5176 
 827   0.0000       2.342915        63.7540 
 828   0.0000       2.344606        63.8000 
 829   0.0000       2.348046        63.8936 
 830   0.0000       2.350291        63.9547 
 831   0.0000       2.363632        64.3177 
 832   0.0000       2.365436        64.3668 
 833   0.0000       2.366863        64.4056 
 834   0.0000       2.372154        64.5496 
 835   0.0000       2.380190        64.7683 
 836   0.0000       2.381122        64.7936 
 837   0.0000       2.385412        64.9104 
 838   0.0000       2.393490        65.1302 
 839   0.0000       2.395428        65.1829 
 840   0.0000       2.397383        65.2361 
 841   0.0000       2.400451        65.3196 
 842   0.0000       2.403553        65.4040 
 843   0.0000       2.410696        65.5984 
 844   0.0000       2.416100        65.7454 
 845   0.0000       2.418001        65.7971 
 846   0.0000       2.423135        65.9369 
 847   0.0000       2.425812        66.0097 
 848   0.0000       2.430116        66.1268 
 849   0.0000       2.433368        66.2153 
 850   0.0000       2.439901        66.3931 
 851   0.0000       2.441758        66.4436 
 852   0.0000       2.446641        66.5765 
 853   0.0000       2.451046        66.6963 
 854   0.0000       2.456184        66.8362 
 855   0.0000       2.458976        66.9121 
 856   0.0000       2.468167        67.1622 
 857   0.0000       2.470570        67.2276 
 858   0.0000       2.473516        67.3078 
 859   0.0000       2.479548        67.4719 
 860   0.0000       2.486949        67.6733 
 861   0.0000       2.490489        67.7697 
 862   0.0000       2.491852        67.8067 
 863   0.0000       2.501527        68.0700 
 864   0.0000       2.508344        68.2555 
 865   0.0000       2.510997        68.3277 
 866   0.0000       2.515178        68.4415 
 867   0.0000       2.521793        68.6215 
 868   0.0000       2.527816        68.7854 
 869   0.0000       2.529106        68.8205 
 870   0.0000       2.532335        68.9083 
 871   0.0000       2.536025        69.0087 
 872   0.0000       2.538950        69.0883 
 873   0.0000       2.544501        69.2394 
 874   0.0000       2.545204        69.2585 
 875   0.0000       2.548875        69.3584 
 876   0.0000       2.555770        69.5460 
 877   0.0000       2.559303        69.6422 
 878   0.0000       2.562548        69.7305 
 879   0.0000       2.566636        69.8417 
 880   0.0000       2.570964        69.9595 
 881   0.0000       2.573599        70.0312 
 882   0.0000       2.576410        70.1077 
 883   0.0000       2.584309        70.3226 
 884   0.0000       2.584624        70.3312 
 885   0.0000       2.587174        70.4006 
 886   0.0000       2.593663        70.5772 
 887   0.0000       2.601605        70.7933 
 888   0.0000       2.607111        70.9431 
 889   0.0000       2.611228        71.0551 
 890   0.0000       2.613283        71.1111 
 891   0.0000       2.615109        71.1607 
 892   0.0000       2.620054        71.2953 
 893   0.0000       2.620909        71.3186 
 894   0.0000       2.622636        71.3655 
 895   0.0000       2.624905        71.4273 
 896   0.0000       2.627996        71.5114 
 897   0.0000       2.631210        71.5989 
 898   0.0000       2.636240        71.7357 
 899   0.0000       2.640426        71.8496 
 900   0.0000       2.643332        71.9287 
 901   0.0000       2.645309        71.9825 
 902   0.0000       2.649726        72.1027 
 903   0.0000       2.653144        72.1957 
 904   0.0000       2.655446        72.2583 
 905   0.0000       2.659109        72.3580 
 906   0.0000       2.662668        72.4549 
 907   0.0000       2.664404        72.5021 
 908   0.0000       2.669820        72.6495 
 909   0.0000       2.671632        72.6988 
 910   0.0000       2.672684        72.7274 
 911   0.0000       2.673871        72.7597 
 912   0.0000       2.678305        72.8804 
 913   0.0000       2.680826        72.9490 
 914   0.0000       2.681577        72.9694 
 915   0.0000       2.684562        73.0507 
 916   0.0000       2.685265        73.0698 
 917   0.0000       2.688414        73.1555 
 918   0.0000       2.690535        73.2132 
 919   0.0000       2.692913        73.2779 
 920   0.0000       2.695930        73.3600 
 921   0.0000       2.696983        73.3886 
 922   0.0000       2.701658        73.5158 
 923   0.0000       2.703504        73.5661 
 924   0.0000       2.709300        73.7238 
 925   0.0000       2.712065        73.7990 
 926   0.0000       2.712791        73.8188 
 927   0.0000       2.717642        73.9508 
 928   0.0000       2.723015        74.0970 
 929   0.0000       2.725355        74.1607 
 930   0.0000       2.728963        74.2588 
 931   0.0000       2.732140        74.3453 
 932   0.0000       2.737200        74.4830 
 933   0.0000       2.741901        74.6109 
 934   0.0000       2.744129        74.6716 
 935   0.0000       2.746527        74.7368 
 936   0.0000       2.750768        74.8522 
 937   0.0000       2.751789        74.8800 
 938   0.0000       2.755342        74.9767 
 939   0.0000       2.756413        75.0058 
 940   0.0000       2.760139        75.1072 
 941   0.0000       2.766022        75.2673 
 942   0.0000       2.768730        75.3410 
 943   0.0000       2.770615        75.3923 
 944   0.0000       2.771368        75.4128 
 945   0.0000       2.774708        75.5036 
 946   0.0000       2.776656        75.5567 
 947   0.0000       2.782993        75.7291 
 948   0.0000       2.785818        75.8059 
 949   0.0000       2.787787        75.8595 
 950   0.0000       2.790289        75.9276 
 951   0.0000       2.795660        76.0738 
 952   0.0000       2.798344        76.1468 
 953   0.0000       2.803976        76.3001 
 954   0.0000       2.806546        76.3700 
 955   0.0000       2.806816        76.3774 
 956   0.0000       2.811510        76.5051 
 957   0.0000       2.817511        76.6684 
 958   0.0000       2.825997        76.8993 
 959   0.0000       2.828725        76.9735 
 960   0.0000       2.834613        77.1337 
 961   0.0000       2.836569        77.1870 
 962   0.0000       2.839014        77.2535 
 963   0.0000       2.840805        77.3022 
 964   0.0000       2.841442        77.3196 
 965   0.0000       2.846368        77.4536 
 966   0.0000       2.850700        77.5715 
 967   0.0000       2.853617        77.6509 
 968   0.0000       2.857225        77.7490 
 969   0.0000       2.861273        77.8592 
 970   0.0000       2.864160        77.9377 
 971   0.0000       2.867716        78.0345 
 972   0.0000       2.869790        78.0910 
 973   0.0000       2.872365        78.1610 
 974   0.0000       2.873427        78.1899 
 975   0.0000       2.879303        78.3498 
 976   0.0000       2.882279        78.4308 
 977   0.0000       2.882512        78.4371 
 978   0.0000       2.885054        78.5063 
 979   0.0000       2.887656        78.5771 
 980   0.0000       2.891326        78.6770 
 981   0.0000       2.893063        78.7242 
 982   0.0000       2.895202        78.7825 
 983   0.0000       2.900136        78.9167 
 984   0.0000       2.902773        78.9885 
 985   0.0000       2.906717        79.0958 
 986   0.0000       2.910151        79.1892 
 987   0.0000       2.912956        79.2656 
 988   0.0000       2.914484        79.3071 
 989   0.0000       2.920910        79.4820 
 990   0.0000       2.931809        79.7786 
 991   0.0000       2.936453        79.9049 
 992   0.0000       2.938806        79.9690 
 993   0.0000       2.939257        79.9812 
 994   0.0000       2.949058        80.2479 
 995   0.0000       2.950897        80.2980 
 996   0.0000       2.951336        80.3099 
 997   0.0000       2.954019        80.3829 
 998   0.0000       2.963456        80.6397 
 999   0.0000       2.964314        80.6631 
 1000   0.0000       2.969729        80.8104 
 1001   0.0000       2.971021        80.8456 
 1002   0.0000       2.976737        81.0011 
 1003   0.0000       2.980824        81.1123 
 1004   0.0000       2.985760        81.2467 
 1005   0.0000       2.990659        81.3800 
 1006   0.0000       2.993025        81.4444 
 1007   0.0000       2.997300        81.5607 
 1008   0.0000       3.002441        81.7006 
 1009   0.0000       3.011503        81.9472 
 1010   0.0000       3.013746        82.0082 
 1011   0.0000       3.017583        82.1126 
 1012   0.0000       3.025092        82.3169 
 1013   0.0000       3.030893        82.4748 
 1014   0.0000       3.034963        82.5855 
 1015   0.0000       3.041441        82.7618 
 1016   0.0000       3.045729        82.8785 
 1017   0.0000       3.047886        82.9372 
 1018   0.0000       3.049724        82.9872 
 1019   0.0000       3.053055        83.0779 
 1020   0.0000       3.059471        83.2524 
 1021   0.0000       3.063762        83.3692 
 1022   0.0000       3.073236        83.6270 
 1023   0.0000       3.075070        83.6769 
 1024   0.0000       3.081065        83.8400 
 1025   0.0000       3.087105        84.0044 
 1026   0.0000       3.088742        84.0490 
 1027   0.0000       3.099966        84.3544 
 1028   0.0000       3.103197        84.4423 
 1029   0.0000       3.105589        84.5074 
 1030   0.0000       3.113110        84.7120 
 1031   0.0000       3.118529        84.8595 
 1032   0.0000       3.124139        85.0121 
 1033   0.0000       3.130584        85.1875 
 1034   0.0000       3.131742        85.2190 
 1035   0.0000       3.132920        85.2511 
 1036   0.0000       3.138945        85.4150 
 1037   0.0000       3.142276        85.5057 
 1038   0.0000       3.145236        85.5862 
 1039   0.0000       3.147508        85.6480 
 1040   0.0000       3.152075        85.7723 
 1041   0.0000       3.155783        85.8732 
 1042   0.0000       3.160345        85.9974 
 1043   0.0000       3.162244        86.0490 
 1044   0.0000       3.164645        86.1144 
 1045   0.0000       3.168532        86.2201 
 1046   0.0000       3.172164        86.3190 
 1047   0.0000       3.173842        86.3646 
 1048   0.0000       3.177088        86.4530 
 1049   0.0000       3.181166        86.5639 
 1050   0.0000       3.181598        86.5757 
 1051   0.0000       3.183873        86.6376 
 1052   0.0000       3.186758        86.7161 
 1053   0.0000       3.190006        86.8045 
 1054   0.0000       3.196407        86.9786 
 1055   0.0000       3.199701        87.0683 
 1056   0.0000       3.201536        87.1182 
 1057   0.0000       3.206677        87.2581 
 1058   0.0000       3.207278        87.2745 
 1059   0.0000       3.212237        87.4094 
 1060   0.0000       3.214707        87.4766 
 1061   0.0000       3.216493        87.5252 
 1062   0.0000       3.221898        87.6723 
 1063   0.0000       3.223676        87.7207 
 1064   0.0000       3.226469        87.7967 
 1065   0.0000       3.231225        87.9261 
 1066   0.0000       3.233033        87.9753 
 1067   0.0000       3.235036        88.0298 
 1068   0.0000       3.238855        88.1337 
 1069   0.0000       3.240695        88.1838 
 1070   0.0000       3.244812        88.2958 
 1071   0.0000       3.245992        88.3279 
 1072   0.0000       3.247818        88.3776 
 1073   0.0000       3.254663        88.5639 
 1074   0.0000       3.259127        88.6854 
 1075   0.0000       3.261666        88.7545 
 1076   0.0000       3.264571        88.8335 
 1077   0.0000       3.266762        88.8931 
 1078   0.0000       3.271805        89.0304 
 1079   0.0000       3.275139        89.1211 
 1080   0.0000       3.276941        89.1701 
 1081   0.0000       3.279150        89.2302 
 1082   0.0000       3.279775        89.2472 
 1083   0.0000       3.283215        89.3408 
 1084   0.0000       3.288223        89.4771 
 1085   0.0000       3.292185        89.5849 
 1086   0.0000       3.297717        89.7354 
 1087   0.0000       3.303155        89.8834 
 1088   0.0000       3.305438        89.9455 
 1089   0.0000       3.308331        90.0243 
 1090   0.0000       3.312979        90.1507 
 1091   0.0000       3.316595        90.2491 
 1092   0.0000       3.320930        90.3671 
 1093   0.0000       3.323301        90.4316 
 1094   0.0000       3.327761        90.5530 
 1095   0.0000       3.328372        90.5696 
 1096   0.0000       3.333561        90.7108 
 1097   0.0000       3.335101        90.7527 
 1098   0.0000       3.340338        90.8952 
 1099   0.0000       3.342345        90.9498 
 1100   0.0000       3.345849        91.0452 
 1101   0.0000       3.348033        91.1046 
 1102   0.0000       3.353395        91.2505 
 1103   0.0000       3.357773        91.3696 
 1104   0.0000       3.360437        91.4421 
 1105   0.0000       3.362352        91.4942 
 1106   0.0000       3.363807        91.5338 
 1107   0.0000       3.366693        91.6124 
 1108   0.0000       3.370649        91.7200 
 1109   0.0000       3.371642        91.7470 
 1110   0.0000       3.377799        91.9146 
 1111   0.0000       3.379886        91.9714 
 1112   0.0000       3.380866        91.9980 
 1113   0.0000       3.383423        92.0676 
 1114   0.0000       3.387373        92.1751 
 1115   0.0000       3.389977        92.2460 
 1116   0.0000       3.391876        92.2976 
 1117   0.0000       3.392869        92.3247 
 1118   0.0000       3.396407        92.4209 
 1119   0.0000       3.398152        92.4684 
 1120   0.0000       3.401875        92.5697 
 1121   0.0000       3.403918        92.6253 
 1122   0.0000       3.407122        92.7125 
 1123   0.0000       3.408738        92.7565 
 1124   0.0000       3.411685        92.8367 
 1125   0.0000       3.414296        92.9077 
 1126   0.0000       3.418198        93.0139 
 1127   0.0000       3.420872        93.0867 
 1128   0.0000       3.422623        93.1343 
 1129   0.0000       3.425871        93.2227 
 1130   0.0000       3.432139        93.3932 
 1131   0.0000       3.432512        93.4034 
 1132   0.0000       3.434229        93.4501 
 1133   0.0000       3.437759        93.5462 
 1134   0.0000       3.439389        93.5905 
 1135   0.0000       3.443808        93.7108 
 1136   0.0000       3.446079        93.7726 
 1137   0.0000       3.447703        93.8168 
 1138   0.0000       3.453335        93.9700 
 1139   0.0000       3.454856        94.0114 
 1140   0.0000       3.456315        94.0511 
 1141   0.0000       3.462787        94.2272 
 1142   0.0000       3.465156        94.2917 
 1143   0.0000       3.465535        94.3020 
 1144   0.0000       3.469270        94.4036 
 1145   0.0000       3.474571        94.5479 
 1146   0.0000       3.475918        94.5845 
 1147   0.0000       3.479117        94.6716 
 1148   0.0000       3.480194        94.7009 
 1149   0.0000       3.485693        94.8505 
 1150   0.0000       3.489705        94.9597 
 1151   0.0000       3.491196        95.0003 
 1152   0.0000       3.493499        95.0629 
 1153   0.0000       3.494575        95.0922 
 1154   0.0000       3.498750        95.2058 
 1155   0.0000       3.500240        95.2464 
 1156   0.0000       3.505971        95.4023 
 1157   0.0000       3.509418        95.4961 
 1158   0.0000       3.516615        95.6919 
 1159   0.0000       3.522475        95.8514 
 1160   0.0000       3.522991        95.8655 
 1161   0.0000       3.528039        96.0028 
 1162   0.0000       3.535552        96.2073 
 1163   0.0000       3.537114        96.2498 
 1164   0.0000       3.538637        96.2912 
 1165   0.0000       3.544340        96.4464 
 1166   0.0000       3.548437        96.5579 
 1167   0.0000       3.551263        96.6348 
 1168   0.0000       3.553026        96.6828 
 1169   0.0000       3.556338        96.7729 
 1170   0.0000       3.562555        96.9421 
 1171   0.0000       3.565349        97.0181 
 1172   0.0000       3.567032        97.0639 
 1173   0.0000       3.568684        97.1088 
 1174   0.0000       3.570057        97.1462 
 1175   0.0000       3.575617        97.2975 
 1176   0.0000       3.577132        97.3387 
 1177   0.0000       3.583552        97.5134 
 1178   0.0000       3.587805        97.6291 
 1179   0.0000       3.596833        97.8748 
 1180   0.0000       3.600262        97.9681 
 1181   0.0000       3.604080        98.0720 
 1182   0.0000       3.604291        98.0777 
 1183   0.0000       3.609195        98.2112 
 1184   0.0000       3.617607        98.4401 
 1185   0.0000       3.620222        98.5112 
 1186   0.0000       3.629923        98.7752 
 1187   0.0000       3.631548        98.8194 
 1188   0.0000       3.635115        98.9165 
 1189   0.0000       3.641954        99.1026 
 1190   0.0000       3.645270        99.1928 
 1191   0.0000       3.647730        99.2598 
 1192   0.0000       3.652918        99.4010 
 1193   0.0000       3.656661        99.5028 
 1194   0.0000       3.658007        99.5394 
 1195   0.0000       3.664901        99.7270 
 1196   0.0000       3.668066        99.8132 
 1197   0.0000       3.675184       100.0068 
 1198   0.0000       3.681275       100.1726 
 1199   0.0000       3.682616       100.2091 
 1200   0.0000       3.686460       100.3137 
 1201   0.0000       3.692002       100.4645 
 1202   0.0000       3.697139       100.6043 
 1203   0.0000       3.700186       100.6872 
 1204   0.0000       3.705741       100.8383 
 1205   0.0000       3.711550       100.9964 
 1206   0.0000       3.715821       101.1126 
 1207   0.0000       3.719153       101.2033 
 1208   0.0000       3.724642       101.3526 
 1209   0.0000       3.732950       101.5787 
 1210   0.0000       3.734944       101.6330 
 1211   0.0000       3.745573       101.9222 
 1212   0.0000       3.749384       102.0259 
 1213   0.0000       3.763234       102.4028 
 1214   0.0000       3.765976       102.4774 
 1215   0.0000       3.770869       102.6106 
 1216   0.0000       3.784599       102.9842 
 1217   0.0000       3.788322       103.0855 
 1218   0.0000       3.794190       103.2452 
 1219   0.0000       3.797933       103.3470 
 1220   0.0000       3.806763       103.5873 
 1221   0.0000       3.809805       103.6701 
 1222   0.0000       3.816302       103.8468 
 1223   0.0000       3.818094       103.8956 
 1224   0.0000       3.821988       104.0016 
 1225   0.0000       3.832065       104.2758 
 1226   0.0000       3.836674       104.4012 
 1227   0.0000       3.843436       104.5852 
 1228   0.0000       3.849760       104.7573 
 1229   0.0000       3.856972       104.9536 
 1230   0.0000       3.859126       105.0121 
 1231   0.0000       3.873067       105.3915 
 1232   0.0000       3.884284       105.6967 
 1233   0.0000       3.897060       106.0444 
 1234   0.0000       3.898498       106.0835 
 1235   0.0000       3.905863       106.2839 
 1236   0.0000       3.909183       106.3743 
 1237   0.0000       3.911980       106.4504 
 1238   0.0000       3.915967       106.5589 
 1239   0.0000       3.926756       106.8525 
 1240   0.0000       3.941775       107.2611 
 1241   0.0000       3.943919       107.3195 
 1242   0.0000       3.954289       107.6017 
 1243   0.0000       3.965244       107.8998 
 1244   0.0000       3.971669       108.0746 
 1245   0.0000       3.972885       108.1077 
 1246   0.0000       3.974848       108.1611 
 1247   0.0000       3.980499       108.3149 
 1248   0.0000       3.989986       108.5730 
 1249   0.0000       3.991907       108.6253 
 1250   0.0000       4.004834       108.9771 
 1251   0.0000       4.008069       109.0651 
 1252   0.0000       4.014211       109.2322 
 1253   0.0000       4.023825       109.4938 
 1254   0.0000       4.036235       109.8315 
 1255   0.0000       4.042800       110.0102 
 1256   0.0000       4.053589       110.3038 
 1257   0.0000       4.058193       110.4290 
 1258   0.0000       4.063550       110.5748 
 1259   0.0000       4.065817       110.6365 
 1260   0.0000       4.071234       110.7839 
 1261   0.0000       4.071800       110.7993 
 1262   0.0000       4.077387       110.9514 
 1263   0.0000       4.090304       111.3028 
 1264   0.0000       4.098665       111.5304 
 1265   0.0000       4.100402       111.5776 
 1266   0.0000       4.108481       111.7975 
 1267   0.0000       4.117917       112.0542 
 1268   0.0000       4.123009       112.1928 
 1269   0.0000       4.127823       112.3238 
 1270   0.0000       4.130152       112.3871 
 1271   0.0000       4.135905       112.5437 
 1272   0.0000       4.145497       112.8047 
 1273   0.0000       4.147695       112.8645 
 1274   0.0000       4.151119       112.9577 
 1275   0.0000       4.159123       113.1755 
 1276   0.0000       4.166131       113.3662 
 1277   0.0000       4.167942       113.4155 
 1278   0.0000       4.174937       113.6058 
 1279   0.0000       4.179889       113.7406 
 1280   0.0000       4.182957       113.8240 
 1281   0.0000       4.190855       114.0390 
 1282   0.0000       4.192279       114.0777 
 1283   0.0000       4.194667       114.1427 
 1284   0.0000       4.206581       114.4669 
 1285   0.0000       4.210020       114.5605 
 1286   0.0000       4.212147       114.6183 
 1287   0.0000       4.215347       114.7054 
 1288   0.0000       4.219109       114.8078 
 1289   0.0000       4.225358       114.9778 
 1290   0.0000       4.227946       115.0483 
 1291   0.0000       4.229842       115.0998 
 1292   0.0000       4.233415       115.1971 
 1293   0.0000       4.235741       115.2604 
 1294   0.0000       4.236434       115.2792 
 1295   0.0000       4.240171       115.3809 
 1296   0.0000       4.241378       115.4138 
 1297   0.0000       4.244866       115.5087 
 1298   0.0000       4.245166       115.5168 
 1299   0.0000       4.253459       115.7425 
 1300   0.0000       4.257083       115.8411 
 1301   0.0000       4.259786       115.9147 
 1302   0.0000       4.260528       115.9349 
 1303   0.0000       4.264766       116.0502 
 1304   0.0000       4.268896       116.1626 
 1305   0.0000       4.271602       116.2362 
 1306   0.0000       4.277401       116.3940 
 1307   0.0000       4.281926       116.5171 
 1308   0.0000       4.285024       116.6014 
 1309   0.0000       4.287941       116.6808 
 1310   0.0000       4.296982       116.9268 
 1311   0.0000       4.306052       117.1736 
 1312   0.0000       4.309244       117.2605 
 1313   0.0000       4.314877       117.4138 
 1314   0.0000       4.320881       117.5772 
 1315   0.0000       4.326529       117.7308 
 1316   0.0000       4.340628       118.1145 
 1317   0.0000       4.344485       118.2195 
 1318   0.0000       4.348241       118.3216 
 1319   0.0000       4.354508       118.4922 
 1320   0.0000       4.361578       118.6846 
 1321   0.0000       4.364826       118.7730 
 1322   0.0000       4.372482       118.9813 
 1323   0.0000       4.376762       119.0977 
 1324   0.0000       4.385823       119.3443 
 1325   0.0000       4.387425       119.3879 
 1326   0.0000       4.398409       119.6868 
 1327   0.0000       4.400709       119.7494 
 1328   0.0000       4.406085       119.8957 
 1329   0.0000       4.413478       120.0968 
 1330   0.0000       4.420982       120.3010 
 1331   0.0000       4.421801       120.3233 
 1332   0.0000       4.428189       120.4972 
 1333   0.0000       4.441358       120.8555 
 1334   0.0000       4.447903       121.0336 
 1335   0.0000       4.459130       121.3391 
 1336   0.0000       4.464878       121.4955 
 1337   0.0000       4.471185       121.6671 
 1338   0.0000       4.473786       121.7379 
 1339   0.0000       4.483067       121.9905 
 1340   0.0000       4.490271       122.1865 
 1341   0.0000       4.498210       122.4025 
 1342   0.0000       4.500880       122.4752 
 1343   0.0000       4.504855       122.5833 
 1344   0.0000       4.522592       123.0660 
 1345   0.0000       4.524258       123.1113 
 1346   0.0000       4.531392       123.3055 
 1347   0.0000       4.543044       123.6225 
 1348   0.0000       4.563872       124.1893 
 1349   0.0000       4.566220       124.2531 
 1350   0.0000       4.580443       124.6402 
 1351   0.0000       4.596805       125.0854 
 1352   0.0000       4.601729       125.2194 
 1353   0.0000       4.609576       125.4329 
 1354   0.0000       4.615437       125.5924 
 1355   0.0000       4.624642       125.8429 
 1356   0.0000       4.636597       126.1682 
 1357   0.0000       4.641381       126.2984 
 1358   0.0000       4.652249       126.5941 
 1359   0.0000       4.660614       126.8217 
 1360   0.0000       4.663006       126.8868 
 1361   0.0000       4.672910       127.1563 
 1362   0.0000       4.674540       127.2007 
 1363   0.0000       4.676727       127.2602 
 1364   0.0000       4.677717       127.2871 
 1365   0.0000       4.688333       127.5760 
 1366   0.0000       4.694538       127.7449 
 1367   0.0000       4.715420       128.3131 
 1368   0.0000       4.729616       128.6994 
 1369   0.0000       4.732533       128.7788 
 1370   0.0000       4.748231       129.2059 
 1371   0.0000       4.751298       129.2894 
 1372   0.0000       4.764337       129.6442 
 1373   0.0000       4.769254       129.7780 
 1374   0.0000       4.778159       130.0203 
 1375   0.0000       4.779765       130.0640 
 1376   0.0000       4.798742       130.5804 
 1377   0.0000       4.807906       130.8298 
 1378   0.0000       4.815084       131.0251 
 1379   0.0000       4.840409       131.7142 
 1380   0.0000       4.844740       131.8321 
 1381   0.0000       4.849090       131.9505 
 1382   0.0000       4.864590       132.3722 
 1383   0.0000       4.868142       132.4689 
 1384   0.0000       4.889108       133.0394 
 1385   0.0000       4.902262       133.3973 
 1386   0.0000       4.909036       133.5817 
 1387   0.0000       4.912443       133.6744 
 1388   0.0000       4.920227       133.8862 
 1389   0.0000       4.924690       134.0076 
 1390   0.0000       4.938279       134.3774 
 1391   0.0000       4.948320       134.6506 
 1392   0.0000       4.963239       135.0566 
 1393   0.0000       4.972054       135.2965 
 1394   0.0000       4.984939       135.6471 
 1395   0.0000       4.986170       135.6806 
 1396   0.0000       4.993027       135.8672 
 1397   0.0000       5.005992       136.2200 
 1398   0.0000       5.016841       136.5152 
 1399   0.0000       5.029020       136.8466 
 1400   0.0000       5.031489       136.9138 
 1401   0.0000       5.039504       137.1319 
 1402   0.0000       5.054460       137.5389 
 1403   0.0000       5.066044       137.8541 
 1404   0.0000       5.073329       138.0523 
 1405   0.0000       5.087495       138.4378 
 1406   0.0000       5.114557       139.1742 
 1407   0.0000       5.128113       139.5431 
 1408   0.0000       5.146521       140.0439 
 1409   0.0000       5.154693       140.2663 
 1410   0.0000       5.166181       140.5789 
 1411   0.0000       5.175952       140.8448 
 1412   0.0000       5.193344       141.3181 
 1413   0.0000       5.210383       141.7817 
 1414   0.0000       5.214236       141.8866 
 1415   0.0000       5.220971       142.0698 
 1416   0.0000       5.224254       142.1592 
 1417   0.0000       5.230919       142.3406 
 1418   0.0000       5.235118       142.4548 
 1419   0.0000       5.240954       142.6136 
 1420   0.0000       5.245749       142.7441 
 1421   0.0000       5.247584       142.7940 
 1422   0.0000       5.258165       143.0819 
 1423   0.0000       5.271491       143.4446 
 1424   0.0000       5.285160       143.8165 
 1425   0.0000       5.293922       144.0549 
 1426   0.0000       5.302021       144.2753 
 1427   0.0000       5.318933       144.7355 
 1428   0.0000       5.339382       145.2920 
 1429   0.0000       5.354625       145.7068 
 1430   0.0000       5.370516       146.1392 
 1431   0.0000       5.385598       146.5496 
 1432   0.0000       5.396219       146.8386 
 1433   0.0000       5.404188       147.0554 
 1434   0.0000       5.425508       147.6356 
 1435   0.0000       5.429918       147.7556 
 1436   0.0000       5.438305       147.9838 
 1437   0.0000       5.447123       148.2238 
 1438   0.0000       5.455487       148.4514 
 1439   0.0000       5.466007       148.7376 
 1440   0.0000       5.479025       149.0919 
 1441   0.0000       5.490824       149.4129 
 1442   0.0000       5.498097       149.6108 
 1443   0.0000       5.510150       149.9388 
 1444   0.0000       5.530866       150.5025 
 1445   0.0000       5.535014       150.6154 
 1446   0.0000       5.540549       150.7660 
 1447   0.0000       5.551942       151.0760 
 1448   0.0000       5.576778       151.7518 
 1449   0.0000       5.597211       152.3079 
 1450   0.0000       5.616811       152.8412 
 1451   0.0000       5.626668       153.1094 
 1452   0.0000       5.641504       153.5131 
 1453   0.0000       5.648969       153.7163 
 1454   0.0000       5.683006       154.6425 
 1455   0.0000       5.696090       154.9985 
 1456   0.0000       5.709780       155.3710 
 1457   0.0000       5.727569       155.8551 
 1458   0.0000       5.752387       156.5304 
 1459   0.0000       5.784633       157.4079 
 1460   0.0000       5.812623       158.1695 
 1461   0.0000       5.918199       161.0424 
 1462   0.0000       5.931827       161.4132 
 1463   0.0000       5.966741       162.3633 
 1464   0.0000       5.993549       163.0927 
 1465   0.0000       6.004860       163.4006 
 1466   0.0000       6.030989       164.1115 
 1467   0.0000       6.047043       164.5484 
 1468   0.0000       6.097396       165.9186 
 1469   0.0000       6.149124       167.3262 
 1470   0.0000       6.170295       167.9023 
 1471   0.0000       6.193754       168.5406 
 1472   0.0000       6.264727       170.4719 
 1473   0.0000       6.377222       173.5330 
 1474   0.0000       6.382873       173.6868 
 1475   0.0000       6.431796       175.0181 
 1476   0.0000       6.461893       175.8370 
 1477   0.0000       6.471344       176.0942 
 1478   0.0000       6.500304       176.8823 
 1479   0.0000       6.537471       177.8936 
 1480   0.0000       6.544978       178.0979 
 1481   0.0000       6.574311       178.8961 
 1482   0.0000       6.642093       180.7405 
 1483   0.0000       6.795935       184.9268 
 1484   0.0000       6.803763       185.1398 
 1485   0.0000       6.815096       185.4482 
 1486   0.0000       6.845303       186.2702 
 1487   0.0000       6.876938       187.1310 
 1488   0.0000       6.893216       187.5739 
 1489   0.0000       6.982280       189.9975 
 1490   0.0000       6.999583       190.4683 
 1491   0.0000       7.080582       192.6724 
 1492   0.0000       7.086182       192.8248 
 1493   0.0000       7.178591       195.3394 
 1494   0.0000       7.182872       195.4559 
 1495   0.0000       7.242620       197.0817 
 1496   0.0000       7.287013       198.2897 
 1497   0.0000       7.420424       201.9200 
 1498   0.0000       7.524321       204.7472 
 1499   0.0000       7.570814       206.0123 
 1500   0.0000      22.188337       603.7753 
 1501   0.0000      22.282959       606.3501 
 1502   0.0000      22.364111       608.5584 
 1503   0.0000      22.439187       610.6013 
 1504   0.0000      22.542248       613.4058 
 1505   0.0000      22.550254       613.6236 
 1506   0.0000      22.589712       614.6973 
 1507   0.0000      22.596652       614.8862 
 1508   0.0000      22.605812       615.1354 
 1509   0.0000      22.639056       616.0400 
 1510   0.0000      22.677480       617.0856 
 1511   0.0000      22.694341       617.5444 
 1512   0.0000      22.701274       617.7331 
 1513   0.0000      22.703836       617.8028 
 1514   0.0000      22.727101       618.4359 
 1515   0.0000      22.750526       619.0733 
 1516   0.0000      22.764455       619.4523 
 1517   0.0000      22.835196       621.3773 
 1518   0.0000      22.851770       621.8283 
 1519   0.0000      22.871937       622.3770 
 1520   0.0000      22.883253       622.6850 
 1521   0.0000      22.921939       623.7377 
 1522   0.0000      22.924987       623.8206 
 1523   0.0000      22.954575       624.6257 
 1524   0.0000      22.963171       624.8597 
 1525   0.0000      22.972928       625.1252 
 1526   0.0000      23.013446       626.2277 
 1527   0.0000      23.030227       626.6843 
 1528   0.0000      23.082421       628.1046 
 1529   0.0000      23.292174       633.8123 
 1530   0.0000      23.300332       634.0343 
 1531   0.0000      23.377869       636.1442 
 1532   0.0000      23.428934       637.5337 
 1533   0.0000      23.482718       638.9972 
 1534   0.0000      23.642518       643.3456 
 1535   0.0000      23.662322       643.8845 
 1536   0.0000      32.924282       895.9153 
 1537   0.0000      33.041322       899.1001 
 1538   0.0000      44.103848      1200.1267 
 1539   0.0000      44.231237      1203.5931 
 1540   0.0000      44.346790      1206.7375 
 1541   0.0000      44.667886      1215.4750 

                    ********************************
                    * MULLIKEN POPULATION ANALYSIS *
                    ********************************

-----------------------
MULLIKEN ATOMIC CHARGES
-----------------------
   0 O :   -0.240642
   1 O :   -0.419455
   2 N :   -0.227634
   3 N :   -0.255583
   4 C :    0.083502
   5 C :    0.243059
   6 H :    0.106666
   7 C :   -0.005267
   8 C :   -0.174409
   9 H :    0.154780
  10 C :   -0.157121
  11 H :    0.152230
  12 C :   -0.163918
  13 H :    0.154725
  14 C :   -0.157994
  15 H :    0.154471
  16 C :   -0.235886
  17 H :    0.149596
  18 C :    0.182446
  19 C :   -0.435094
  20 H :    0.147842
  21 H :    0.147356
  22 H :    0.141928
  23 C :   -0.429869
  24 H :    0.145534
  25 H :    0.148319
  26 H :    0.138071
  27 C :   -0.431713
  28 H :    0.150710
  29 H :    0.144873
  30 H :    0.138712
  31 C :    0.214415
  32 C :   -0.086117
  33 C :   -0.185639
  34 H :    0.145346
  35 C :   -0.243174
  36 H :    0.147622
  37 C :   -0.141773
  38 H :    0.150275
  39 C :   -0.235745
  40 H :    0.144364
  41 C :    0.109537
  42 C :   -0.436758
  43 H :    0.140366
  44 H :    0.142012
  45 H :    0.143670
  46 C :   -0.447197
  47 H :    0.140783
  48 H :    0.141395
  49 H :    0.137869
  50 C :   -0.399808
  51 H :    0.140098
  52 H :    0.135831
  53 H :    0.124435
  54 C :    0.420064
  55 C :    0.095807
  56 C :   -0.223248
  57 H :    0.159606
  58 C :   -0.141988
  59 H :    0.163575
  60 C :   -0.125056
  61 H :    0.164994
  62 C :   -0.143040
  63 H :    0.160497
  64 C :   -0.229733
  65 H :    0.194568
  66 H :    0.239180
  67 O :   -0.514122
  68 C :    0.434711
  69 C :    0.136577
  70 C :   -0.243816
  71 H :    0.161991
  72 C :   -0.128720
  73 H :    0.161231
  74 C :   -0.146168
  75 H :    0.162849
  76 C :   -0.131705
  77 H :    0.162049
  78 C :   -0.240034
  79 H :    0.156008
  80 O :   -0.398082
  81 H :    0.359964
Sum of atomic charges:   -0.0000000

--------------------------------
MULLIKEN REDUCED ORBITAL CHARGES
--------------------------------
  0 O s       :     3.765320  s :     3.765320
      pz      :     1.297879  p :     4.431344
      px      :     1.482115
      py      :     1.651351
      dz2     :     0.013706  d :     0.041748
      dxz     :     0.008756
      dyz     :     0.006538
      dx2y2   :     0.005830
      dxy     :     0.006919
      f0      :     0.000541  f :     0.002230
      f+1     :     0.000390
      f-1     :     0.000312
      f+2     :     0.000207
      f-2     :     0.000247
      f+3     :     0.000250
      f-3     :     0.000282
  1 O s       :     3.835279  s :     3.835279
      pz      :     1.627707  p :     4.552243
      px      :     1.449476
      py      :     1.475059
      dz2     :     0.005244  d :     0.030044
      dxz     :     0.007987
      dyz     :     0.004045
      dx2y2   :     0.006198
      dxy     :     0.006570
      f0      :     0.000172  f :     0.001889
      f+1     :     0.000470
      f-1     :     0.000070
      f+2     :     0.000358
      f-2     :     0.000373
      f+3     :     0.000233
      f-3     :     0.000214
  2 N s       :     3.532410  s :     3.532410
      pz      :     1.403224  p :     3.631047
      px      :     1.198166
      py      :     1.029656
      dz2     :     0.012191  d :     0.060301
      dxz     :     0.006478
      dyz     :     0.016481
      dx2y2   :     0.009994
      dxy     :     0.015156
      f0      :     0.000242  f :     0.003876
      f+1     :     0.000068
      f-1     :     0.000894
      f+2     :     0.000568
      f-2     :     0.000633
      f+3     :     0.000843
      f-3     :     0.000628
  3 N s       :     3.437008  s :     3.437008
      pz      :     1.172168  p :     3.749371
      px      :     1.037859
      py      :     1.539343
      dz2     :     0.013779  d :     0.065800
      dxz     :     0.017482
      dyz     :     0.010420
      dx2y2   :     0.010340
      dxy     :     0.013779
      f0      :     0.000702  f :     0.003405
      f+1     :     0.000454
      f-1     :     0.000423
      f+2     :     0.000484
      f-2     :     0.000443
      f+3     :     0.000533
      f-3     :     0.000367
  4 C s       :     3.209807  s :     3.209807
      pz      :     0.621279  p :     2.468863
      px      :     0.855595
      py      :     0.991990
      dz2     :     0.057843  d :     0.217778
      dxz     :     0.035120
      dyz     :     0.064882
      dx2y2   :     0.024028
      dxy     :     0.035905
      f0      :     0.002792  f :     0.020049
      f+1     :     0.002665
      f-1     :     0.007193
      f+2     :     0.001506
      f-2     :     0.001708
      f+3     :     0.002315
      f-3     :     0.001870
  5 C s       :     2.943656  s :     2.943656
      pz      :     0.912175  p :     2.640148
      px      :     0.810260
      py      :     0.917712
      dz2     :     0.022163  d :     0.162953
      dxz     :     0.037429
      dyz     :     0.028483
      dx2y2   :     0.027998
      dxy     :     0.046880
      f0      :     0.001644  f :     0.010184
      f+1     :     0.001272
      f-1     :     0.001249
      f+2     :     0.001527
      f-2     :     0.000572
      f+3     :     0.001670
      f-3     :     0.002249
  6 H s       :     0.869432  s :     0.869432
      pz      :     0.008100  p :     0.023903
      px      :     0.006571
      py      :     0.009231
  7 C s       :     3.370405  s :     3.370405
      pz      :     0.715293  p :     2.482981
      px      :     0.823899
      py      :     0.943790
      dz2     :     0.038282  d :     0.141891
      dxz     :     0.037309
      dyz     :     0.022153
      dx2y2   :     0.022074
      dxy     :     0.022073
      f0      :     0.001895  f :     0.009990
      f+1     :     0.001699
      f-1     :     0.001319
      f+2     :     0.001725
      f-2     :     0.001033
      f+3     :     0.001370
      f-3     :     0.000948
  8 C s       :     3.178346  s :     3.178346
      pz      :     0.941136  p :     2.890152
      px      :     0.979900
      py      :     0.969116
      dz2     :     0.030757  d :     0.098518
      dxz     :     0.024415
      dyz     :     0.021938
      dx2y2   :     0.012465
      dxy     :     0.008943
      f0      :     0.001607  f :     0.007392
      f+1     :     0.001181
      f-1     :     0.001297
      f+2     :     0.001221
      f-2     :     0.000871
      f+3     :     0.000611
      f-3     :     0.000605
  9 H s       :     0.822095  s :     0.822095
      pz      :     0.004778  p :     0.023125
      px      :     0.012832
      py      :     0.005515
 10 C s       :     3.186354  s :     3.186354
      pz      :     0.960035  p :     2.868897
      px      :     0.942113
      py      :     0.966750
      dz2     :     0.016902  d :     0.094626
      dxz     :     0.032884
      dyz     :     0.017969
      dx2y2   :     0.011978
      dxy     :     0.014893
      f0      :     0.001311  f :     0.007243
      f+1     :     0.001092
      f-1     :     0.001136
      f+2     :     0.000787
      f-2     :     0.000970
      f+3     :     0.001174
      f-3     :     0.000774
 11 H s       :     0.825742  s :     0.825742
      pz      :     0.008761  p :     0.022028
      px      :     0.006957
      py      :     0.006310
 12 C s       :     3.193616  s :     3.193616
      pz      :     0.970912  p :     2.869776
      px      :     0.940219
      py      :     0.958644
      dz2     :     0.023291  d :     0.093347
      dxz     :     0.025622
      dyz     :     0.008903
      dx2y2   :     0.017492
      dxy     :     0.018039
      f0      :     0.001121  f :     0.007180
      f+1     :     0.001220
      f-1     :     0.000598
      f+2     :     0.001250
      f-2     :     0.000796
      f+3     :     0.001323
      f-3     :     0.000873
 13 H s       :     0.823270  s :     0.823270
      pz      :     0.012383  p :     0.022005
      px      :     0.005101
      py      :     0.004521
 14 C s       :     3.188718  s :     3.188718
      pz      :     0.931479  p :     2.867855
      px      :     0.970681
      py      :     0.965695
      dz2     :     0.028691  d :     0.094193
      dxz     :     0.023472
      dyz     :     0.021515
      dx2y2   :     0.011812
      dxy     :     0.008703
      f0      :     0.001499  f :     0.007228
      f+1     :     0.001139
      f-1     :     0.001254
      f+2     :     0.001204
      f-2     :     0.000874
      f+3     :     0.000614
      f-3     :     0.000645
 15 H s       :     0.823530  s :     0.823530
      pz      :     0.004094  p :     0.021999
      px      :     0.012361
      py      :     0.005544
 16 C s       :     3.258432  s :     3.258432
      pz      :     0.992127  p :     2.874642
      px      :     0.926663
      py      :     0.955852
      dz2     :     0.018444  d :     0.095451
      dxz     :     0.032350
      dyz     :     0.018652
      dx2y2   :     0.011551
      dxy     :     0.014455
      f0      :     0.001319  f :     0.007361
      f+1     :     0.001182
      f-1     :     0.001134
      f+2     :     0.000830
      f-2     :     0.000994
      f+3     :     0.001123
      f-3     :     0.000780
 17 H s       :     0.827816  s :     0.827816
      pz      :     0.009181  p :     0.022588
      px      :     0.007030
      py      :     0.006377
 18 C s       :     3.038548  s :     3.038548
      pz      :     0.877485  p :     2.554961
      px      :     0.912562
      py      :     0.764914
      dz2     :     0.038155  d :     0.210995
      dxz     :     0.041952
      dyz     :     0.045398
      dx2y2   :     0.047583
      dxy     :     0.037908
      f0      :     0.001317  f :     0.013049
      f+1     :     0.001910
      f-1     :     0.001923
      f+2     :     0.002376
      f-2     :     0.001963
      f+3     :     0.001847
      f-3     :     0.001713
 19 C s       :     3.268227  s :     3.268227
      pz      :     0.989460  p :     3.106168
      px      :     1.086607
      py      :     1.030101
      dz2     :     0.009194  d :     0.057150
      dxz     :     0.021305
      dyz     :     0.007458
      dx2y2   :     0.015131
      dxy     :     0.004061
      f0      :     0.000445  f :     0.003549
      f+1     :     0.000209
      f-1     :     0.000510
      f+2     :     0.001426
      f-2     :     0.000542
      f+3     :     0.000193
      f-3     :     0.000224
 20 H s       :     0.831082  s :     0.831082
      pz      :     0.006571  p :     0.021076
      px      :     0.010220
      py      :     0.004286
 21 H s       :     0.831414  s :     0.831414
      pz      :     0.005002  p :     0.021231
      px      :     0.004520
      py      :     0.011709
 22 H s       :     0.837098  s :     0.837098
      pz      :     0.007995  p :     0.020974
      px      :     0.008631
      py      :     0.004348
 23 C s       :     3.266084  s :     3.266084
      pz      :     1.027997  p :     3.103667
      px      :     0.992388
      py      :     1.083282
      dz2     :     0.011114  d :     0.056661
      dxz     :     0.010138
      dyz     :     0.013514
      dx2y2   :     0.017004
      dxy     :     0.004891
      f0      :     0.000219  f :     0.003457
      f+1     :     0.000603
      f-1     :     0.000325
      f+2     :     0.001280
      f-2     :     0.000421
      f+3     :     0.000224
      f-3     :     0.000386
 24 H s       :     0.832735  s :     0.832735
      pz      :     0.009802  p :     0.021731
      px      :     0.004379
      py      :     0.007550
 25 H s       :     0.830431  s :     0.830431
      pz      :     0.005387  p :     0.021250
      px      :     0.004352
      py      :     0.011511
 26 H s       :     0.840726  s :     0.840726
      pz      :     0.005947  p :     0.021203
      px      :     0.010746
      py      :     0.004510
 27 C s       :     3.269117  s :     3.269117
      pz      :     1.050968  p :     3.103145
      px      :     0.963560
      py      :     1.088616
      dz2     :     0.011560  d :     0.056048
      dxz     :     0.012653
      dyz     :     0.008700
      dx2y2   :     0.014097
      dxy     :     0.009037
      f0      :     0.000213  f :     0.003403
      f+1     :     0.000657
      f-1     :     0.000390
      f+2     :     0.000809
      f-2     :     0.000394
      f+3     :     0.000281
      f-3     :     0.000659
 28 H s       :     0.827861  s :     0.827861
      pz      :     0.004786  p :     0.021429
      px      :     0.004611
      py      :     0.012031
 29 H s       :     0.833228  s :     0.833228
      pz      :     0.011030  p :     0.021899
      px      :     0.004403
      py      :     0.006466
 30 H s       :     0.840123  s :     0.840123
      pz      :     0.006644  p :     0.021165
      px      :     0.009361
      py      :     0.005160
 31 C s       :     3.013015  s :     3.013015
      pz      :     0.803010  p :     2.588543
      px      :     0.941024
      py      :     0.844509
      dz2     :     0.036474  d :     0.171019
      dxz     :     0.024960
      dyz     :     0.055665
      dx2y2   :     0.025197
      dxy     :     0.028724
      f0      :     0.002088  f :     0.013009
      f+1     :     0.001735
      f-1     :     0.003199
      f+2     :     0.001266
      f-2     :     0.002184
      f+3     :     0.001019
      f-3     :     0.001516
 32 C s       :     3.369481  s :     3.369481
      pz      :     0.851044  p :     2.578479
      px      :     0.909764
      py      :     0.817670
      dz2     :     0.029191  d :     0.128828
      dxz     :     0.020658
      dyz     :     0.036079
      dx2y2   :     0.022402
      dxy     :     0.020498
      f0      :     0.001625  f :     0.009329
      f+1     :     0.000858
      f-1     :     0.001931
      f+2     :     0.001042
      f-2     :     0.001626
      f+3     :     0.001029
      f-3     :     0.001219
 33 C s       :     3.193970  s :     3.193970
      pz      :     0.908503  p :     2.886984
      px      :     0.981991
      py      :     0.996490
      dz2     :     0.018670  d :     0.097229
      dxz     :     0.018042
      dyz     :     0.030183
      dx2y2   :     0.019483
      dxy     :     0.010851
      f0      :     0.001365  f :     0.007456
      f+1     :     0.000855
      f-1     :     0.001302
      f+2     :     0.000858
      f-2     :     0.001178
      f+3     :     0.000596
      f-3     :     0.001304
 34 H s       :     0.831131  s :     0.831131
      pz      :     0.008697  p :     0.023523
      px      :     0.004762
      py      :     0.010064
 35 C s       :     3.243955  s :     3.243955
      pz      :     0.973682  p :     2.897664
      px      :     0.982829
      py      :     0.941153
      dz2     :     0.022231  d :     0.094346
      dxz     :     0.015716
      dyz     :     0.019681
      dx2y2   :     0.020992
      dxy     :     0.015727
      f0      :     0.000893  f :     0.007209
      f+1     :     0.000823
      f-1     :     0.001188
      f+2     :     0.000723
      f-2     :     0.001383
      f+3     :     0.000817
      f-3     :     0.001382
 36 H s       :     0.830314  s :     0.830314
      pz      :     0.012166  p :     0.022064
      px      :     0.005979
      py      :     0.003920
 37 C s       :     3.180666  s :     3.180666
      pz      :     0.937898  p :     2.858567
      px      :     0.980978
      py      :     0.939691
      dz2     :     0.028428  d :     0.095263
      dxz     :     0.019022
      dyz     :     0.023833
      dx2y2   :     0.008230
      dxy     :     0.015750
      f0      :     0.001404  f :     0.007277
      f+1     :     0.000658
      f-1     :     0.001524
      f+2     :     0.000881
      f-2     :     0.001430
      f+3     :     0.000788
      f-3     :     0.000591
 38 H s       :     0.827737  s :     0.827737
      pz      :     0.004261  p :     0.021988
      px      :     0.007755
      py      :     0.009972
 39 C s       :     3.273618  s :     3.273618
      pz      :     0.937013  p :     2.858713
      px      :     0.964995
      py      :     0.956706
      dz2     :     0.019624  d :     0.095969
      dxz     :     0.017995
      dyz     :     0.029134
      dx2y2   :     0.017962
      dxy     :     0.011254
      f0      :     0.001338  f :     0.007446
      f+1     :     0.000816
      f-1     :     0.001271
      f+2     :     0.000932
      f-2     :     0.001265
      f+3     :     0.000623
      f-3     :     0.001201
 40 H s       :     0.833269  s :     0.833269
      pz      :     0.008345  p :     0.022367
      px      :     0.004567
      py      :     0.009455
 41 C s       :     3.001355  s :     3.001355
      pz      :     0.919604  p :     2.695372
      px      :     0.892784
      py      :     0.882984
      dz2     :     0.040235  d :     0.183607
      dxz     :     0.036244
      dyz     :     0.032861
      dx2y2   :     0.036627
      dxy     :     0.037640
      f0      :     0.001378  f :     0.010129
      f+1     :     0.001955
      f-1     :     0.001598
      f+2     :     0.000960
      f-2     :     0.001090
      f+3     :     0.001178
      f-3     :     0.001971
 42 C s       :     3.283750  s :     3.283750
      pz      :     1.053031  p :     3.089004
      px      :     1.046446
      py      :     0.989527
      dz2     :     0.019077  d :     0.060531
      dxz     :     0.005326
      dyz     :     0.007380
      dx2y2   :     0.018460
      dxy     :     0.010288
      f0      :     0.000890  f :     0.003473
      f+1     :     0.000211
      f-1     :     0.000438
      f+2     :     0.000331
      f-2     :     0.000236
      f+3     :     0.000881
      f-3     :     0.000488
 43 H s       :     0.838608  s :     0.838608
      pz      :     0.004995  p :     0.021026
      px      :     0.011682
      py      :     0.004349
 44 H s       :     0.836581  s :     0.836581
      pz      :     0.005027  p :     0.021407
      px      :     0.005807
      py      :     0.010572
 45 H s       :     0.834334  s :     0.834334
      pz      :     0.012749  p :     0.021996
      px      :     0.004491
      py      :     0.004756
 46 C s       :     3.277568  s :     3.277568
      pz      :     1.057768  p :     3.108181
      px      :     0.963381
      py      :     1.087032
      dz2     :     0.017461  d :     0.058106
      dxz     :     0.008901
      dyz     :     0.003672
      dx2y2   :     0.006179
      dxy     :     0.021894
      f0      :     0.000688  f :     0.003342
      f+1     :     0.000638
      f-1     :     0.000176
      f+2     :     0.000232
      f-2     :     0.000302
      f+3     :     0.000761
      f-3     :     0.000545
 47 H s       :     0.837970  s :     0.837970
      pz      :     0.012120  p :     0.021247
      px      :     0.004347
      py      :     0.004780
 48 H s       :     0.837502  s :     0.837502
      pz      :     0.004435  p :     0.021103
      px      :     0.006268
      py      :     0.010400
 49 H s       :     0.840031  s :     0.840031
      pz      :     0.005903  p :     0.022100
      px      :     0.007725
      py      :     0.008472
 50 C s       :     3.247901  s :     3.247901
      pz      :     0.938562  p :     3.088518
      px      :     1.079426
      py      :     1.070530
      dz2     :     0.010272  d :     0.059972
      dxz     :     0.020391
      dyz     :     0.012841
      dx2y2   :     0.009410
      dxy     :     0.007058
      f0      :     0.000954  f :     0.003416
      f+1     :     0.000669
      f-1     :     0.000818
      f+2     :     0.000189
      f-2     :     0.000217
      f+3     :     0.000466
      f-3     :     0.000102
 51 H s       :     0.837045  s :     0.837045
      pz      :     0.007202  p :     0.022857
      px      :     0.007454
      py      :     0.008201
 52 H s       :     0.842894  s :     0.842894
      pz      :     0.004489  p :     0.021275
      px      :     0.005514
      py      :     0.011272
 53 H s       :     0.854360  s :     0.854360
      pz      :     0.006212  p :     0.021205
      px      :     0.010535
      py      :     0.004459
 54 C s       :     3.073491  s :     3.073491
      pz      :     0.788621  p :     2.209082
      px      :     0.706747
      py      :     0.713714
      dz2     :     0.071960  d :     0.271854
      dxz     :     0.058009
      dyz     :     0.040637
      dx2y2   :     0.050260
      dxy     :     0.050987
      f0      :     0.002280  f :     0.025508
      f+1     :     0.008052
      f-1     :     0.002168
      f+2     :     0.003225
      f-2     :     0.003770
      f+3     :     0.003583
      f-3     :     0.002431
 55 C s       :     3.273831  s :     3.273831
      pz      :     0.699850  p :     2.491634
      px      :     0.829017
      py      :     0.962766
      dz2     :     0.036540  d :     0.128720
      dxz     :     0.030312
      dyz     :     0.016018
      dx2y2   :     0.022430
      dxy     :     0.023420
      f0      :     0.001359  f :     0.010009
      f+1     :     0.002969
      f-1     :     0.001216
      f+2     :     0.001074
      f-2     :     0.001111
      f+3     :     0.001342
      f-3     :     0.000938
 56 C s       :     3.256528  s :     3.256528
      pz      :     0.968041  p :     2.862245
      px      :     0.963318
      py      :     0.930886
      dz2     :     0.020246  d :     0.097151
      dxz     :     0.035002
      dyz     :     0.021017
      dx2y2   :     0.012313
      dxy     :     0.008573
      f0      :     0.000939  f :     0.007325
      f+1     :     0.001948
      f-1     :     0.001413
      f+2     :     0.000816
      f-2     :     0.000632
      f+3     :     0.000989
      f-3     :     0.000588
 57 H s       :     0.817871  s :     0.817871
      pz      :     0.006808  p :     0.022523
      px      :     0.010871
      py      :     0.004844
 58 C s       :     3.177504  s :     3.177504
      pz      :     0.935727  p :     2.863937
      px      :     0.965312
      py      :     0.962898
      dz2     :     0.022047  d :     0.093323
      dxz     :     0.032520
      dyz     :     0.018437
      dx2y2   :     0.008660
      dxy     :     0.011658
      f0      :     0.000935  f :     0.007225
      f+1     :     0.002058
      f-1     :     0.001255
      f+2     :     0.000580
      f-2     :     0.000794
      f+3     :     0.000788
      f-3     :     0.000814
 59 H s       :     0.814304  s :     0.814304
      pz      :     0.006030  p :     0.022121
      px      :     0.009861
      py      :     0.006230
 60 C s       :     3.186732  s :     3.186732
      pz      :     0.992925  p :     2.836154
      px      :     0.921676
      py      :     0.921553
      dz2     :     0.028167  d :     0.095022
      dxz     :     0.019294
      dyz     :     0.008963
      dx2y2   :     0.019367
      dxy     :     0.019232
      f0      :     0.000750  f :     0.007147
      f+1     :     0.001704
      f-1     :     0.000511
      f+2     :     0.000946
      f-2     :     0.000960
      f+3     :     0.001377
      f-3     :     0.000898
 61 H s       :     0.813024  s :     0.813024
      pz      :     0.013760  p :     0.021981
      px      :     0.003749
      py      :     0.004473
 62 C s       :     3.188603  s :     3.188603
      pz      :     0.934400  p :     2.854463
      px      :     0.969167
      py      :     0.950896
      dz2     :     0.020403  d :     0.092746
      dxz     :     0.032377
      dyz     :     0.019334
      dx2y2   :     0.011787
      dxy     :     0.008844
      f0      :     0.000920  f :     0.007229
      f+1     :     0.001937
      f-1     :     0.001376
      f+2     :     0.000772
      f-2     :     0.000591
      f+3     :     0.001013
      f-3     :     0.000620
 63 H s       :     0.817366  s :     0.817366
      pz      :     0.006206  p :     0.022138
      px      :     0.010898
      py      :     0.005034
 64 C s       :     3.235088  s :     3.235088
      pz      :     0.966470  p :     2.886018
      px      :     0.970821
      py      :     0.948728
      dz2     :     0.023624  d :     0.101282
      dxz     :     0.035007
      dyz     :     0.021741
      dx2y2   :     0.008430
      dxy     :     0.012480
      f0      :     0.000967  f :     0.007344
      f+1     :     0.002081
      f-1     :     0.001259
      f+2     :     0.000634
      f-2     :     0.000845
      f+3     :     0.000765
      f-3     :     0.000792
 65 H s       :     0.782607  s :     0.782607
      pz      :     0.006591  p :     0.022825
      px      :     0.010194
      py      :     0.006039
 66 H s       :     0.719959  s :     0.719959
      pz      :     0.014154  p :     0.040862
      px      :     0.010142
      py      :     0.016565
 67 O s       :     3.861524  s :     3.861524
      pz      :     1.533331  p :     4.622921
      px      :     1.594593
      py      :     1.494996
      dz2     :     0.006416  d :     0.027881
      dxz     :     0.007949
      dyz     :     0.005594
      dx2y2   :     0.003829
      dxy     :     0.004092
      f0      :     0.000272  f :     0.001797
      f+1     :     0.000457
      f-1     :     0.000150
      f+2     :     0.000363
      f-2     :     0.000380
      f+3     :     0.000090
      f-3     :     0.000085
 68 C s       :     3.041539  s :     3.041539
      pz      :     0.815403  p :     2.236316
      px      :     0.705619
      py      :     0.715294
      dz2     :     0.068164  d :     0.261742
      dxz     :     0.057275
      dyz     :     0.039338
      dx2y2   :     0.044849
      dxy     :     0.052116
      f0      :     0.005522  f :     0.025692
      f+1     :     0.005004
      f-1     :     0.002223
      f+2     :     0.003879
      f-2     :     0.003406
      f+3     :     0.003247
      f-3     :     0.002411
 69 C s       :     3.187947  s :     3.187947
      pz      :     0.754322  p :     2.536768
      px      :     0.817999
      py      :     0.964447
      dz2     :     0.034615  d :     0.128682
      dxz     :     0.034986
      dyz     :     0.016769
      dx2y2   :     0.020410
      dxy     :     0.021902
      f0      :     0.002169  f :     0.010027
      f+1     :     0.002229
      f-1     :     0.001087
      f+2     :     0.001201
      f-2     :     0.001118
      f+3     :     0.001239
      f-3     :     0.000984
 70 C s       :     3.263807  s :     3.263807
      pz      :     0.941677  p :     2.872859
      px      :     0.993072
      py      :     0.938110
      dz2     :     0.030051  d :     0.099817
      dxz     :     0.028311
      dyz     :     0.023445
      dx2y2   :     0.009469
      dxy     :     0.008541
      f0      :     0.001538  f :     0.007333
      f+1     :     0.001508
      f-1     :     0.001294
      f+2     :     0.000848
      f-2     :     0.000932
      f+3     :     0.000577
      f-3     :     0.000637
 71 H s       :     0.815431  s :     0.815431
      pz      :     0.004519  p :     0.022578
      px      :     0.012788
      py      :     0.005271
 72 C s       :     3.167925  s :     3.167925
      pz      :     0.948969  p :     2.860250
      px      :     0.951512
      py      :     0.959769
      dz2     :     0.017614  d :     0.093322
      dxz     :     0.037113
      dyz     :     0.015412
      dx2y2   :     0.011043
      dxy     :     0.012139
      f0      :     0.001198  f :     0.007224
      f+1     :     0.001487
      f-1     :     0.001207
      f+2     :     0.000864
      f-2     :     0.000520
      f+3     :     0.001102
      f-3     :     0.000845
 73 H s       :     0.816696  s :     0.816696
      pz      :     0.009021  p :     0.022073
      px      :     0.008214
      py      :     0.004838
 74 C s       :     3.192868  s :     3.192868
      pz      :     0.992134  p :     2.851402
      px      :     0.927945
      py      :     0.931323
      dz2     :     0.025501  d :     0.094741
      dxz     :     0.025078
      dyz     :     0.009221
      dx2y2   :     0.016452
      dxy     :     0.018489
      f0      :     0.001257  f :     0.007156
      f+1     :     0.001263
      f-1     :     0.000494
      f+2     :     0.000973
      f-2     :     0.000958
      f+3     :     0.001238
      f-3     :     0.000973
 75 H s       :     0.815185  s :     0.815185
      pz      :     0.013109  p :     0.021966
      px      :     0.004397
      py      :     0.004459
 76 C s       :     3.168509  s :     3.168509
      pz      :     0.923085  p :     2.862327
      px      :     0.975629
      py      :     0.963613
      dz2     :     0.029611  d :     0.093650
      dxz     :     0.025916
      dyz     :     0.020490
      dx2y2   :     0.009268
      dxy     :     0.008365
      f0      :     0.001459  f :     0.007218
      f+1     :     0.001512
      f-1     :     0.001287
      f+2     :     0.000807
      f-2     :     0.000869
      f+3     :     0.000608
      f-3     :     0.000677
 77 H s       :     0.815873  s :     0.815873
      pz      :     0.004135  p :     0.022078
      px      :     0.012486
      py      :     0.005458
 78 C s       :     3.256926  s :     3.256926
      pz      :     0.990654  p :     2.878066
      px      :     0.953244
      py      :     0.934169
      dz2     :     0.018774  d :     0.097733
      dxz     :     0.038413
      dyz     :     0.016651
      dx2y2   :     0.011111
      dxy     :     0.012784
      f0      :     0.001183  f :     0.007310
      f+1     :     0.001593
      f-1     :     0.001251
      f+2     :     0.000847
      f-2     :     0.000530
      f+3     :     0.001085
      f-3     :     0.000821
 79 H s       :     0.821387  s :     0.821387
      pz      :     0.009879  p :     0.022604
      px      :     0.008100
      py      :     0.004625
 80 O s       :     3.778716  s :     3.778716
      pz      :     1.511489  p :     4.587036
      px      :     1.400578
      py      :     1.674969
      dz2     :     0.010714  d :     0.030629
      dxz     :     0.005113
      dyz     :     0.001115
      dx2y2   :     0.006946
      dxy     :     0.006741
      f0      :     0.000376  f :     0.001701
      f+1     :     0.000214
      f-1     :     0.000017
      f+2     :     0.000206
      f-2     :     0.000137
      f+3     :     0.000374
      f-3     :     0.000378
 81 H s       :     0.578425  s :     0.578425
      pz      :     0.040981  p :     0.061611
      px      :     0.010374
      py      :     0.010256


                     *******************************
                     * LOEWDIN POPULATION ANALYSIS *
                     *******************************

----------------------
LOEWDIN ATOMIC CHARGES
----------------------
   0 O :    0.358649
   1 O :    0.093866
   2 N :    0.197002
   3 N :    0.122831
   4 C :   -0.286706
   5 C :   -0.227586
   6 H :    0.178313
   7 C :   -0.134137
   8 C :   -0.118233
   9 H :    0.158805
  10 C :   -0.147484
  11 H :    0.155494
  12 C :   -0.152382
  13 H :    0.154279
  14 C :   -0.149532
  15 H :    0.155247
  16 C :   -0.114201
  17 H :    0.157816
  18 C :   -0.390871
  19 C :   -0.273020
  20 H :    0.128411
  21 H :    0.132898
  22 H :    0.129599
  23 C :   -0.262878
  24 H :    0.127061
  25 H :    0.136463
  26 H :    0.130503
  27 C :   -0.261392
  28 H :    0.136689
  29 H :    0.130076
  30 H :    0.132450
  31 C :   -0.188957
  32 C :   -0.071763
  33 C :   -0.117600
  34 H :    0.160366
  35 C :   -0.169978
  36 H :    0.152500
  37 C :   -0.163340
  38 H :    0.153819
  39 C :   -0.135167
  40 H :    0.156169
  41 C :   -0.309832
  42 C :   -0.265398
  43 H :    0.128938
  44 H :    0.129776
  45 H :    0.124557
  46 C :   -0.258276
  47 H :    0.130609
  48 H :    0.131083
  49 H :    0.124247
  50 C :   -0.262659
  51 H :    0.128911
  52 H :    0.129235
  53 H :    0.129373
  54 C :   -0.431330
  55 C :   -0.139050
  56 C :   -0.079828
  57 H :    0.164096
  58 C :   -0.134352
  59 H :    0.159196
  60 C :   -0.117384
  61 H :    0.159597
  62 C :   -0.134161
  63 H :    0.159229
  64 C :   -0.084379
  65 H :    0.163957
  66 H :    0.188105
  67 O :    0.013682
  68 C :   -0.498991
  69 C :   -0.139455
  70 C :   -0.095018
  71 H :    0.160844
  72 C :   -0.140705
  73 H :    0.157576
  74 C :   -0.127710
  75 H :    0.157853
  76 C :   -0.140132
  77 H :    0.157501
  78 C :   -0.091003
  79 H :    0.160606
  80 O :    0.134776
  81 H :    0.181837

-------------------------------
LOEWDIN REDUCED ORBITAL CHARGES
-------------------------------
  0 O s       :     3.211380  s :     3.211380
      pz      :     1.326367  p :     4.313953
      px      :     1.461290
      py      :     1.526296
      dz2     :     0.036378  d :     0.109070
      dxz     :     0.026861
      dyz     :     0.018988
      dx2y2   :     0.011829
      dxy     :     0.015013
      f0      :     0.001510  f :     0.006949
      f+1     :     0.001617
      f-1     :     0.001351
      f+2     :     0.000421
      f-2     :     0.000657
      f+3     :     0.000610
      f-3     :     0.000784
  1 O s       :     3.387711  s :     3.387711
      pz      :     1.561835  p :     4.445483
      px      :     1.498437
      py      :     1.385211
      dz2     :     0.011910  d :     0.066741
      dxz     :     0.022630
      dyz     :     0.006497
      dx2y2   :     0.013510
      dxy     :     0.012193
      f0      :     0.000676  f :     0.006199
      f+1     :     0.001554
      f-1     :     0.000203
      f+2     :     0.001270
      f-2     :     0.001015
      f+3     :     0.000682
      f-3     :     0.000799
  2 N s       :     3.014111  s :     3.014111
      pz      :     1.349979  p :     3.566166
      px      :     1.080978
      py      :     1.135209
      dz2     :     0.036848  d :     0.205876
      dxz     :     0.010950
      dyz     :     0.064692
      dx2y2   :     0.047620
      dxy     :     0.045767
      f0      :     0.001572  f :     0.016843
      f+1     :     0.000250
      f-1     :     0.004839
      f+2     :     0.002816
      f-2     :     0.003030
      f+3     :     0.001757
      f-3     :     0.002580
  3 N s       :     2.959434  s :     2.959434
      pz      :     1.195510  p :     3.688304
      px      :     1.102807
      py      :     1.389988
      dz2     :     0.045988  d :     0.214148
      dxz     :     0.062438
      dyz     :     0.032322
      dx2y2   :     0.033902
      dxy     :     0.039500
      f0      :     0.003430  f :     0.015282
      f+1     :     0.002157
      f-1     :     0.001617
      f+2     :     0.001788
      f-2     :     0.002337
      f+3     :     0.002224
      f-3     :     0.001728
  4 C s       :     2.736619  s :     2.736619
      pz      :     0.839780  p :     2.665227
      px      :     0.796806
      py      :     1.028641
      dz2     :     0.239784  d :     0.768845
      dxz     :     0.102234
      dyz     :     0.233800
      dx2y2   :     0.094029
      dxy     :     0.098997
      f0      :     0.021203  f :     0.116015
      f+1     :     0.014560
      f-1     :     0.042345
      f+2     :     0.009324
      f-2     :     0.010718
      f+3     :     0.008045
      f-3     :     0.009820
  5 C s       :     2.716501  s :     2.716501
      pz      :     0.995499  p :     2.863104
      px      :     0.893652
      py      :     0.973953
      dz2     :     0.099064  d :     0.581298
      dxz     :     0.117697
      dyz     :     0.105376
      dx2y2   :     0.112898
      dxy     :     0.146263
      f0      :     0.009496  f :     0.066683
      f+1     :     0.008372
      f-1     :     0.007543
      f+2     :     0.009691
      f-2     :     0.007360
      f+3     :     0.010577
      f-3     :     0.013643
  6 H s       :     0.760158  s :     0.760158
      pz      :     0.021519  p :     0.061529
      px      :     0.017085
      py      :     0.022924
  7 C s       :     2.702447  s :     2.702447
      pz      :     0.956447  p :     2.855120
      px      :     1.010919
      py      :     0.887754
      dz2     :     0.134139  d :     0.519268
      dxz     :     0.144441
      dyz     :     0.079178
      dx2y2   :     0.080711
      dxy     :     0.080799
      f0      :     0.011393  f :     0.057303
      f+1     :     0.010401
      f-1     :     0.007965
      f+2     :     0.009703
      f-2     :     0.006931
      f+3     :     0.004868
      f-3     :     0.006042
  8 C s       :     2.755054  s :     2.755054
      pz      :     1.041083  p :     2.930194
      px      :     0.981980
      py      :     0.907132
      dz2     :     0.124888  d :     0.389683
      dxz     :     0.102282
      dyz     :     0.082155
      dx2y2   :     0.045329
      dxy     :     0.035029
      f0      :     0.009295  f :     0.043301
      f+1     :     0.008657
      f-1     :     0.006925
      f+2     :     0.007359
      f-2     :     0.006281
      f+3     :     0.001948
      f-3     :     0.002836
  9 H s       :     0.777858  s :     0.777858
      pz      :     0.013417  p :     0.063337
      px      :     0.034199
      py      :     0.015721
 10 C s       :     2.764382  s :     2.764382
      pz      :     1.019402  p :     2.945423
      px      :     1.021238
      py      :     0.904783
      dz2     :     0.079300  d :     0.394215
      dxz     :     0.142809
      dyz     :     0.065715
      dx2y2   :     0.048255
      dxy     :     0.058136
      f0      :     0.009255  f :     0.043463
      f+1     :     0.008478
      f-1     :     0.006405
      f+2     :     0.005373
      f-2     :     0.004140
      f+3     :     0.005074
      f-3     :     0.004738
 11 H s       :     0.784316  s :     0.784316
      pz      :     0.023627  p :     0.060190
      px      :     0.019177
      py      :     0.017386
 12 C s       :     2.765148  s :     2.765148
      pz      :     0.995536  p :     2.951515
      px      :     1.035474
      py      :     0.920506
      dz2     :     0.100677  d :     0.392253
      dxz     :     0.114316
      dyz     :     0.034042
      dx2y2   :     0.071056
      dxy     :     0.072163
      f0      :     0.007120  f :     0.043466
      f+1     :     0.008227
      f-1     :     0.004096
      f+2     :     0.007807
      f-2     :     0.005834
      f+3     :     0.004620
      f-3     :     0.005762
 13 H s       :     0.785402  s :     0.785402
      pz      :     0.032832  p :     0.060319
      px      :     0.014501
      py      :     0.012986
 14 C s       :     2.764084  s :     2.764084
      pz      :     1.055595  p :     2.947859
      px      :     0.980437
      py      :     0.911828
      dz2     :     0.129475  d :     0.394125
      dxz     :     0.100788
      dyz     :     0.084458
      dx2y2   :     0.044931
      dxy     :     0.034473
      f0      :     0.009500  f :     0.043464
      f+1     :     0.008691
      f-1     :     0.006839
      f+2     :     0.007277
      f-2     :     0.006313
      f+3     :     0.001944
      f-3     :     0.002900
 15 H s       :     0.784594  s :     0.784594
      pz      :     0.011971  p :     0.060159
      px      :     0.032691
      py      :     0.015497
 16 C s       :     2.754671  s :     2.754671
      pz      :     1.020538  p :     2.927648
      px      :     1.003347
      py      :     0.903763
      dz2     :     0.080773  d :     0.388671
      dxz     :     0.137974
      dyz     :     0.064203
      dx2y2   :     0.048554
      dxy     :     0.057167
      f0      :     0.009249  f :     0.043211
      f+1     :     0.008462
      f-1     :     0.006395
      f+2     :     0.005357
      f-2     :     0.004000
      f+3     :     0.005058
      f-3     :     0.004691
 17 H s       :     0.780684  s :     0.780684
      pz      :     0.024520  p :     0.061500
      px      :     0.019047
      py      :     0.017932
 18 C s       :     2.702865  s :     2.702865
      pz      :     1.001212  p :     2.888624
      px      :     1.017831
      py      :     0.869581
      dz2     :     0.115673  d :     0.714840
      dxz     :     0.149318
      dyz     :     0.174704
      dx2y2   :     0.163986
      dxy     :     0.111160
      f0      :     0.010711  f :     0.084542
      f+1     :     0.012125
      f-1     :     0.013096
      f+2     :     0.011862
      f-2     :     0.012846
      f+3     :     0.012151
      f-3     :     0.011752
 19 C s       :     2.829243  s :     2.829243
      pz      :     1.036977  p :     3.157945
      px      :     1.069837
      py      :     1.051131
      dz2     :     0.040488  d :     0.261489
      dxz     :     0.091569
      dyz     :     0.046488
      dx2y2   :     0.068016
      dxy     :     0.014927
      f0      :     0.005007  f :     0.024343
      f+1     :     0.001973
      f-1     :     0.004189
      f+2     :     0.003962
      f-2     :     0.004260
      f+3     :     0.002651
      f-3     :     0.002300
 20 H s       :     0.808597  s :     0.808597
      pz      :     0.018414  p :     0.062992
      px      :     0.031101
      py      :     0.013477
 21 H s       :     0.804853  s :     0.804853
      pz      :     0.015671  p :     0.062249
      px      :     0.013764
      py      :     0.032814
 22 H s       :     0.807884  s :     0.807884
      pz      :     0.022347  p :     0.062516
      px      :     0.026363
      py      :     0.013807
 23 C s       :     2.826187  s :     2.826187
      pz      :     1.048847  p :     3.154244
      px      :     1.034179
      py      :     1.071218
      dz2     :     0.047275  d :     0.258244
      dxz     :     0.057356
      dyz     :     0.058718
      dx2y2   :     0.075002
      dxy     :     0.019893
      f0      :     0.003424  f :     0.024204
      f+1     :     0.004764
      f-1     :     0.002617
      f+2     :     0.003934
      f-2     :     0.003206
      f+3     :     0.002527
      f-3     :     0.003732
 24 H s       :     0.808695  s :     0.808695
      pz      :     0.028137  p :     0.064244
      px      :     0.013071
      py      :     0.023037
 25 H s       :     0.801099  s :     0.801099
      pz      :     0.015470  p :     0.062438
      px      :     0.013115
      py      :     0.033853
 26 H s       :     0.806761  s :     0.806761
      pz      :     0.018724  p :     0.062736
      px      :     0.030007
      py      :     0.014006
 27 C s       :     2.825620  s :     2.825620
      pz      :     1.058654  p :     3.154201
      px      :     1.023865
      py      :     1.071681
      dz2     :     0.050890  d :     0.257389
      dxz     :     0.065071
      dyz     :     0.038368
      dx2y2   :     0.066797
      dxy     :     0.036264
      f0      :     0.002297  f :     0.024183
      f+1     :     0.004756
      f-1     :     0.002918
      f+2     :     0.003226
      f-2     :     0.003645
      f+3     :     0.002618
      f-3     :     0.004723
 28 H s       :     0.800836  s :     0.800836
      pz      :     0.013984  p :     0.062476
      px      :     0.013208
      py      :     0.035283
 29 H s       :     0.805559  s :     0.805559
      pz      :     0.031755  p :     0.064365
      px      :     0.012898
      py      :     0.019711
 30 H s       :     0.804782  s :     0.804782
      pz      :     0.020841  p :     0.062768
      px      :     0.025820
      py      :     0.016106
 31 C s       :     2.702540  s :     2.702540
      pz      :     0.893064  p :     2.798882
      px      :     0.906452
      py      :     0.999367
      dz2     :     0.154910  d :     0.613117
      dxz     :     0.103921
      dyz     :     0.169088
      dx2y2   :     0.090376
      dxy     :     0.094821
      f0      :     0.013416  f :     0.074419
      f+1     :     0.009630
      f-1     :     0.019092
      f+2     :     0.007505
      f-2     :     0.011277
      f+3     :     0.006849
      f-3     :     0.006650
 32 C s       :     2.706450  s :     2.706450
      pz      :     1.007060  p :     2.822869
      px      :     0.877516
      py      :     0.938292
      dz2     :     0.119482  d :     0.489631
      dxz     :     0.079380
      dyz     :     0.131824
      dx2y2   :     0.081431
      dxy     :     0.077513
      f0      :     0.009169  f :     0.052813
      f+1     :     0.005558
      f-1     :     0.012100
      f+2     :     0.006453
      f-2     :     0.008352
      f+3     :     0.005122
      f-3     :     0.006059
 33 C s       :     2.752312  s :     2.752312
      pz      :     0.998311  p :     2.924202
      px      :     0.938867
      py      :     0.987024
      dz2     :     0.079275  d :     0.398226
      dxz     :     0.072271
      dyz     :     0.131421
      dx2y2   :     0.066748
      dxy     :     0.048512
      f0      :     0.008358  f :     0.042861
      f+1     :     0.006108
      f-1     :     0.008245
      f+2     :     0.003364
      f-2     :     0.006876
      f+3     :     0.004337
      f-3     :     0.005574
 34 H s       :     0.777523  s :     0.777523
      pz      :     0.022363  p :     0.062111
      px      :     0.013594
      py      :     0.026155
 35 C s       :     2.762403  s :     2.762403
      pz      :     0.988057  p :     2.965847
      px      :     0.948406
      py      :     1.029383
      dz2     :     0.098091  d :     0.397624
      dxz     :     0.061133
      dyz     :     0.084170
      dx2y2   :     0.081092
      dxy     :     0.073138
      f0      :     0.005687  f :     0.044104
      f+1     :     0.004025
      f-1     :     0.009481
      f+2     :     0.005572
      f-2     :     0.008307
      f+3     :     0.006089
      f-3     :     0.004943
 36 H s       :     0.787080  s :     0.787080
      pz      :     0.032106  p :     0.060420
      px      :     0.016699
      py      :     0.011615
 37 C s       :     2.762918  s :     2.762918
      pz      :     1.047284  p :     2.954865
      px      :     0.929530
      py      :     0.978051
      dz2     :     0.124066  d :     0.401004
      dxz     :     0.080270
      dyz     :     0.101594
      dx2y2   :     0.029348
      dxy     :     0.065726
      f0      :     0.008112  f :     0.044553
      f+1     :     0.005298
      f-1     :     0.010604
      f+2     :     0.006678
      f-2     :     0.007520
      f+3     :     0.003951
      f-3     :     0.002389
 38 H s       :     0.785996  s :     0.785996
      pz      :     0.012418  p :     0.060184
      px      :     0.020975
      py      :     0.026791
 39 C s       :     2.758453  s :     2.758453
      pz      :     1.015674  p :     2.944993
      px      :     0.962435
      py      :     0.966884
      dz2     :     0.078668  d :     0.388919
      dxz     :     0.071223
      dyz     :     0.123333
      dx2y2   :     0.066475
      dxy     :     0.049219
      f0      :     0.008428  f :     0.042802
      f+1     :     0.006270
      f-1     :     0.007834
      f+2     :     0.003645
      f-2     :     0.006703
      f+3     :     0.004433
      f-3     :     0.005489
 40 H s       :     0.782769  s :     0.782769
      pz      :     0.022333  p :     0.061061
      px      :     0.013221
      py      :     0.025507
 41 C s       :     2.687145  s :     2.687145
      pz      :     0.990773  p :     2.922702
      px      :     0.980429
      py      :     0.951501
      dz2     :     0.142260  d :     0.631852
      dxz     :     0.118799
      dyz     :     0.113291
      dx2y2   :     0.123341
      dxy     :     0.134160
      f0      :     0.007744  f :     0.068133
      f+1     :     0.012115
      f-1     :     0.010780
      f+2     :     0.008989
      f-2     :     0.009146
      f+3     :     0.007493
      f-3     :     0.011867
 42 C s       :     2.826316  s :     2.826316
      pz      :     1.058539  p :     3.144070
      px      :     1.057047
      py      :     1.028483
      dz2     :     0.088103  d :     0.270843
      dxz     :     0.024045
      dyz     :     0.035080
      dx2y2   :     0.073980
      dxy     :     0.049635
      f0      :     0.003465  f :     0.024169
      f+1     :     0.001844
      f-1     :     0.003118
      f+2     :     0.004272
      f-2     :     0.004028
      f+3     :     0.004457
      f-3     :     0.002985
 43 H s       :     0.808665  s :     0.808665
      pz      :     0.015725  p :     0.062396
      px      :     0.033724
      py      :     0.012947
 44 H s       :     0.807976  s :     0.807976
      pz      :     0.015241  p :     0.062248
      px      :     0.017870
      py      :     0.029137
 45 H s       :     0.811506  s :     0.811506
      pz      :     0.036598  p :     0.063937
      px      :     0.013540
      py      :     0.013799
 46 C s       :     2.823985  s :     2.823985
      pz      :     1.059035  p :     3.141985
      px      :     1.016208
      py      :     1.066743
      dz2     :     0.078387  d :     0.268109
      dxz     :     0.046239
      dyz     :     0.017750
      dx2y2   :     0.035541
      dxy     :     0.090192
      f0      :     0.002996  f :     0.024197
      f+1     :     0.004335
      f-1     :     0.001510
      f+2     :     0.003533
      f-2     :     0.004005
      f+3     :     0.004336
      f-3     :     0.003481
 47 H s       :     0.806912  s :     0.806912
      pz      :     0.035101  p :     0.062479
      px      :     0.012790
      py      :     0.014588
 48 H s       :     0.806845  s :     0.806845
      pz      :     0.013677  p :     0.062071
      px      :     0.017158
      py      :     0.031236
 49 H s       :     0.811864  s :     0.811864
      pz      :     0.018215  p :     0.063889
      px      :     0.020681
      py      :     0.024993
 50 C s       :     2.820601  s :     2.820601
      pz      :     1.015266  p :     3.146244
      px      :     1.069503
      py      :     1.061475
      dz2     :     0.059372  d :     0.271326
      dxz     :     0.085195
      dyz     :     0.056541
      dx2y2   :     0.037779
      dxy     :     0.032438
      f0      :     0.005475  f :     0.024488
      f+1     :     0.004547
      f-1     :     0.005735
      f+2     :     0.002523
      f-2     :     0.002986
      f+3     :     0.002402
      f-3     :     0.000821
 51 H s       :     0.805587  s :     0.805587
      pz      :     0.019381  p :     0.065502
      px      :     0.022368
      py      :     0.023753
 52 H s       :     0.808876  s :     0.808876
      pz      :     0.012672  p :     0.061888
      px      :     0.016544
      py      :     0.032672
 53 H s       :     0.808445  s :     0.808445
      pz      :     0.016964  p :     0.062182
      px      :     0.031574
      py      :     0.013644
 54 C s       :     2.735195  s :     2.735195
      pz      :     0.976995  p :     2.602705
      px      :     0.871507
      py      :     0.754204
      dz2     :     0.232486  d :     0.937803
      dxz     :     0.231918
      dyz     :     0.119253
      dx2y2   :     0.172243
      dxy     :     0.181904
      f0      :     0.013947  f :     0.155627
      f+1     :     0.049614
      f-1     :     0.011955
      f+2     :     0.022225
      f-2     :     0.024192
      f+3     :     0.016047
      f-3     :     0.017647
 55 C s       :     2.700853  s :     2.700853
      pz      :     0.952519  p :     2.882980
      px      :     1.022991
      py      :     0.907470
      dz2     :     0.150561  d :     0.498600
      dxz     :     0.126988
      dyz     :     0.058869
      dx2y2   :     0.081098
      dxy     :     0.081084
      f0      :     0.007777  f :     0.056617
      f+1     :     0.018100
      f-1     :     0.006424
      f+2     :     0.007184
      f-2     :     0.007188
      f+3     :     0.004155
      f-3     :     0.005791
 56 C s       :     2.756711  s :     2.756711
      pz      :     1.039251  p :     2.893389
      px      :     0.978536
      py      :     0.875602
      dz2     :     0.094889  d :     0.386199
      dxz     :     0.135612
      dyz     :     0.075593
      dx2y2   :     0.045721
      dxy     :     0.034384
      f0      :     0.007249  f :     0.043529
      f+1     :     0.012877
      f-1     :     0.007532
      f+2     :     0.003970
      f-2     :     0.004344
      f+3     :     0.003906
      f-3     :     0.003651
 57 H s       :     0.774183  s :     0.774183
      pz      :     0.018635  p :     0.061721
      px      :     0.029192
      py      :     0.013893
 58 C s       :     2.763825  s :     2.763825
      pz      :     1.045086  p :     2.941991
      px      :     0.998001
      py      :     0.898903
      dz2     :     0.100931  d :     0.385303
      dxz     :     0.137970
      dyz     :     0.068047
      dx2y2   :     0.033375
      dxy     :     0.044981
      f0      :     0.007305  f :     0.043233
      f+1     :     0.014082
      f-1     :     0.006513
      f+2     :     0.004201
      f-2     :     0.003937
      f+3     :     0.003050
      f-3     :     0.004143
 59 H s       :     0.780294  s :     0.780294
      pz      :     0.016747  p :     0.060511
      px      :     0.026538
      py      :     0.017225
 60 C s       :     2.767475  s :     2.767475
      pz      :     0.994036  p :     2.915859
      px      :     1.038416
      py      :     0.883408
      dz2     :     0.117575  d :     0.390897
      dxz     :     0.090084
      dyz     :     0.030929
      dx2y2   :     0.076374
      dxy     :     0.075935
      f0      :     0.003829  f :     0.043153
      f+1     :     0.012472
      f-1     :     0.002768
      f+2     :     0.006945
      f-2     :     0.006987
      f+3     :     0.004509
      f-3     :     0.005642
 61 H s       :     0.780164  s :     0.780164
      pz      :     0.036470  p :     0.060239
      px      :     0.011063
      py      :     0.012705
 62 C s       :     2.763829  s :     2.763829
      pz      :     1.042759  p :     2.941723
      px      :     0.992221
      py      :     0.906743
      dz2     :     0.098952  d :     0.385372
      dxz     :     0.134312
      dyz     :     0.072662
      dx2y2   :     0.044930
      dxy     :     0.034516
      f0      :     0.007288  f :     0.043237
      f+1     :     0.013106
      f-1     :     0.007460
      f+2     :     0.003742
      f-2     :     0.004225
      f+3     :     0.003674
      f-3     :     0.003741
 63 H s       :     0.780218  s :     0.780218
      pz      :     0.017194  p :     0.060553
      px      :     0.029141
      py      :     0.014218
 64 C s       :     2.757442  s :     2.757442
      pz      :     1.042082  p :     2.896487
      px      :     0.983429
      py      :     0.870976
      dz2     :     0.097360  d :     0.386906
      dxz     :     0.135410
      dyz     :     0.074207
      dx2y2   :     0.033636
      dxy     :     0.046293
      f0      :     0.007267  f :     0.043545
      f+1     :     0.013729
      f-1     :     0.006588
      f+2     :     0.004396
      f-2     :     0.004193
      f+3     :     0.003225
      f-3     :     0.004146
 65 H s       :     0.773379  s :     0.773379
      pz      :     0.018056  p :     0.062664
      px      :     0.027656
      py      :     0.016951
 66 H s       :     0.697898  s :     0.697898
      pz      :     0.035170  p :     0.113997
      px      :     0.027101
      py      :     0.051726
 67 O s       :     3.399937  s :     3.399937
      pz      :     1.548288  p :     4.515829
      px      :     1.560530
      py      :     1.407011
      dz2     :     0.017257  d :     0.064710
      dxz     :     0.022220
      dyz     :     0.009063
      dx2y2   :     0.008638
      dxy     :     0.007532
      f0      :     0.000990  f :     0.005842
      f+1     :     0.001722
      f-1     :     0.000378
      f+2     :     0.001145
      f-2     :     0.000979
      f+3     :     0.000293
      f-3     :     0.000335
 68 C s       :     2.742217  s :     2.742217
      pz      :     0.998369  p :     2.627058
      px      :     0.891542
      py      :     0.737147
      dz2     :     0.258671  d :     0.969745
      dxz     :     0.240455
      dyz     :     0.122168
      dx2y2   :     0.172212
      dxy     :     0.176240
      f0      :     0.033003  f :     0.159971
      f+1     :     0.032720
      f-1     :     0.012541
      f+2     :     0.025440
      f-2     :     0.024016
      f+3     :     0.016487
      f-3     :     0.015764
 69 C s       :     2.705818  s :     2.705818
      pz      :     0.969406  p :     2.882129
      px      :     1.027467
      py      :     0.885256
      dz2     :     0.144374  d :     0.495568
      dxz     :     0.145544
      dyz     :     0.056163
      dx2y2   :     0.073848
      dxy     :     0.075639
      f0      :     0.012407  f :     0.055940
      f+1     :     0.013386
      f-1     :     0.005387
      f+2     :     0.007952
      f-2     :     0.007348
      f+3     :     0.004702
      f-3     :     0.004758
 70 C s       :     2.758740  s :     2.758740
      pz      :     1.053821  p :     2.905882
      px      :     0.986845
      py      :     0.865216
      dz2     :     0.126000  d :     0.387090
      dxz     :     0.115446
      dyz     :     0.079470
      dx2y2   :     0.037630
      dxy     :     0.028544
      f0      :     0.010314  f :     0.043306
      f+1     :     0.010914
      f-1     :     0.004947
      f+2     :     0.006440
      f-2     :     0.006650
      f+3     :     0.001784
      f-3     :     0.002257
 71 H s       :     0.777283  s :     0.777283
      pz      :     0.012767  p :     0.061873
      px      :     0.034194
      py      :     0.014912
 72 C s       :     2.764595  s :     2.764595
      pz      :     1.029639  p :     2.945679
      px      :     1.020036
      py      :     0.896004
      dz2     :     0.084043  d :     0.387253
      dxz     :     0.158867
      dyz     :     0.052808
      dx2y2   :     0.046634
      dxy     :     0.044901
      f0      :     0.009679  f :     0.043179
      f+1     :     0.010249
      f-1     :     0.005976
      f+2     :     0.004861
      f-2     :     0.003286
      f+3     :     0.004645
      f-3     :     0.004482
 73 H s       :     0.781999  s :     0.781999
      pz      :     0.024317  p :     0.060425
      px      :     0.022376
      py      :     0.013732
 74 C s       :     2.767347  s :     2.767347
      pz      :     1.003976  p :     2.925564
      px      :     1.047336
      py      :     0.874252
      dz2     :     0.111217  d :     0.391592
      dxz     :     0.113384
      dyz     :     0.028865
      dx2y2   :     0.067885
      dxy     :     0.070241
      f0      :     0.007791  f :     0.043208
      f+1     :     0.009556
      f-1     :     0.002393
      f+2     :     0.007085
      f-2     :     0.006669
      f+3     :     0.004860
      f-3     :     0.004854
 75 H s       :     0.781930  s :     0.781930
      pz      :     0.034799  p :     0.060217
      px      :     0.012729
      py      :     0.012689
 76 C s       :     2.764361  s :     2.764361
      pz      :     1.064662  p :     2.945387
      px      :     0.989367
      py      :     0.891358
      dz2     :     0.133219  d :     0.387179
      dxz     :     0.114043
      dyz     :     0.073845
      dx2y2   :     0.037650
      dxy     :     0.028422
      f0      :     0.010656  f :     0.043206
      f+1     :     0.011054
      f-1     :     0.004915
      f+2     :     0.006233
      f-2     :     0.006221
      f+3     :     0.001776
      f-3     :     0.002351
 77 H s       :     0.782106  s :     0.782106
      pz      :     0.012010  p :     0.060393
      px      :     0.033122
      py      :     0.015262
 78 C s       :     2.757535  s :     2.757535
      pz      :     1.033356  p :     2.902869
      px      :     1.002348
      py      :     0.867164
      dz2     :     0.085615  d :     0.387218
      dxz     :     0.152720
      dyz     :     0.055059
      dx2y2   :     0.047061
      dxy     :     0.046763
      f0      :     0.009619  f :     0.043380
      f+1     :     0.010266
      f-1     :     0.006303
      f+2     :     0.004642
      f-2     :     0.003203
      f+3     :     0.004812
      f-3     :     0.004536
 79 H s       :     0.777635  s :     0.777635
      pz      :     0.026377  p :     0.061759
      px      :     0.022072
      py      :     0.013310
 80 O s       :     3.316799  s :     3.316799
      pz      :     1.428701  p :     4.472959
      px      :     1.468469
      py      :     1.575790
      dz2     :     0.020810  d :     0.070364
      dxz     :     0.017175
      dyz     :     0.002227
      dx2y2   :     0.015950
      dxy     :     0.014202
      f0      :     0.001304  f :     0.005102
      f+1     :     0.000714
      f-1     :     0.000125
      f+2     :     0.000628
      f-2     :     0.000392
      f+3     :     0.000904
      f-3     :     0.001035
 81 H s       :     0.621370  s :     0.621370
      pz      :     0.141508  p :     0.196793
      px      :     0.027808
      py      :     0.027477


                      *****************************
                      * MAYER POPULATION ANALYSIS *
                      *****************************

  NA   - Mulliken gross atomic population
  ZA   - Total nuclear charge
  QA   - Mulliken gross atomic charge
  VA   - Mayer's total valence
  BVA  - Mayer's bonded valence
  FA   - Mayer's free valence

  ATOM       NA         ZA         QA         VA         BVA        FA
  0 O      8.2406     8.0000    -0.2406     2.1626     2.1626    -0.0000
  1 O      8.4195     8.0000    -0.4195     2.0937     2.0937    -0.0000
  2 N      7.2276     7.0000    -0.2276     3.0112     3.0112    -0.0000
  3 N      7.2556     7.0000    -0.2556     2.9892     2.9892     0.0000
  4 C      5.9165     6.0000     0.0835     4.1976     4.1976     0.0000
  5 C      5.7569     6.0000     0.2431     3.7500     3.7500     0.0000
  6 H      0.8933     1.0000     0.1067     0.9926     0.9926     0.0000
  7 C      6.0053     6.0000    -0.0053     3.7032     3.7032     0.0000
  8 C      6.1744     6.0000    -0.1744     3.8811     3.8811    -0.0000
  9 H      0.8452     1.0000     0.1548     0.9876     0.9876    -0.0000
 10 C      6.1571     6.0000    -0.1571     3.9248     3.9248     0.0000
 11 H      0.8478     1.0000     0.1522     0.9644     0.9644     0.0000
 12 C      6.1639     6.0000    -0.1639     3.8758     3.8758    -0.0000
 13 H      0.8453     1.0000     0.1547     0.9622     0.9622     0.0000
 14 C      6.1580     6.0000    -0.1580     3.8922     3.8922    -0.0000
 15 H      0.8455     1.0000     0.1545     0.9627     0.9627     0.0000
 16 C      6.2359     6.0000    -0.2359     3.8799     3.8799    -0.0000
 17 H      0.8504     1.0000     0.1496     0.9897     0.9897    -0.0000
 18 C      5.8176     6.0000     0.1824     3.8987     3.8987    -0.0000
 19 C      6.4351     6.0000    -0.4351     3.8545     3.8545     0.0000
 20 H      0.8522     1.0000     0.1478     0.9777     0.9777     0.0000
 21 H      0.8526     1.0000     0.1474     0.9743     0.9743     0.0000
 22 H      0.8581     1.0000     0.1419     0.9755     0.9755     0.0000
 23 C      6.4299     6.0000    -0.4299     3.8869     3.8869     0.0000
 24 H      0.8545     1.0000     0.1455     0.9847     0.9847     0.0000
 25 H      0.8517     1.0000     0.1483     0.9697     0.9697     0.0000
 26 H      0.8619     1.0000     0.1381     0.9810     0.9810     0.0000
 27 C      6.4317     6.0000    -0.4317     3.8955     3.8955    -0.0000
 28 H      0.8493     1.0000     0.1507     0.9679     0.9679    -0.0000
 29 H      0.8551     1.0000     0.1449     0.9754     0.9754    -0.0000
 30 H      0.8613     1.0000     0.1387     0.9784     0.9784    -0.0000
 31 C      5.7856     6.0000     0.2144     3.8072     3.8072     0.0000
 32 C      6.0861     6.0000    -0.0861     3.7643     3.7643     0.0000
 33 C      6.1856     6.0000    -0.1856     3.8159     3.8159     0.0000
 34 H      0.8547     1.0000     0.1453     0.9659     0.9659     0.0000
 35 C      6.2432     6.0000    -0.2432     3.9169     3.9169     0.0000
 36 H      0.8524     1.0000     0.1476     0.9654     0.9654     0.0000
 37 C      6.1418     6.0000    -0.1418     3.8366     3.8366    -0.0000
 38 H      0.8497     1.0000     0.1503     0.9628     0.9628    -0.0000
 39 C      6.2357     6.0000    -0.2357     3.9459     3.9459     0.0000
 40 H      0.8556     1.0000     0.1444     0.9846     0.9846     0.0000
 41 C      5.8905     6.0000     0.1095     3.8898     3.8898    -0.0000
 42 C      6.4368     6.0000    -0.4368     3.8499     3.8499     0.0000
 43 H      0.8596     1.0000     0.1404     0.9701     0.9701     0.0000
 44 H      0.8580     1.0000     0.1420     0.9732     0.9732     0.0000
 45 H      0.8563     1.0000     0.1437     0.9693     0.9693     0.0000
 46 C      6.4472     6.0000    -0.4472     3.9106     3.9106     0.0000
 47 H      0.8592     1.0000     0.1408     0.9686     0.9686     0.0000
 48 H      0.8586     1.0000     0.1414     0.9674     0.9674     0.0000
 49 H      0.8621     1.0000     0.1379     0.9880     0.9880     0.0000
 50 C      6.3998     6.0000    -0.3998     3.8915     3.8915     0.0000
 51 H      0.8599     1.0000     0.1401     0.9803     0.9803    -0.0000
 52 H      0.8642     1.0000     0.1358     0.9711     0.9711     0.0000
 53 H      0.8756     1.0000     0.1244     0.9781     0.9781    -0.0000
 54 C      5.5799     6.0000     0.4201     3.9887     3.9887    -0.0000
 55 C      5.9042     6.0000     0.0958     3.6410     3.6410     0.0000
 56 C      6.2232     6.0000    -0.2232     3.9372     3.9372     0.0000
 57 H      0.8404     1.0000     0.1596     0.9840     0.9840     0.0000
 58 C      6.1420     6.0000    -0.1420     3.8834     3.8834    -0.0000
 59 H      0.8364     1.0000     0.1636     0.9607     0.9607    -0.0000
 60 C      6.1251     6.0000    -0.1251     3.8955     3.8955    -0.0000
 61 H      0.8350     1.0000     0.1650     0.9583     0.9583    -0.0000
 62 C      6.1430     6.0000    -0.1430     3.8978     3.8978    -0.0000
 63 H      0.8395     1.0000     0.1605     0.9651     0.9651    -0.0000
 64 C      6.2297     6.0000    -0.2297     3.9760     3.9760    -0.0000
 65 H      0.8054     1.0000     0.1946     0.9363     0.9363    -0.0000
 66 H      0.7608     1.0000     0.2392     0.9694     0.9694     0.0000
 67 O      8.5141     8.0000    -0.5141     1.9627     1.9627    -0.0000
 68 C      5.5653     6.0000     0.4347     4.1070     4.1070    -0.0000
 69 C      5.8634     6.0000     0.1366     3.5709     3.5709     0.0000
 70 C      6.2438     6.0000    -0.2438     3.9729     3.9729    -0.0000
 71 H      0.8380     1.0000     0.1620     0.9810     0.9810    -0.0000
 72 C      6.1287     6.0000    -0.1287     3.8786     3.8786    -0.0000
 73 H      0.8388     1.0000     0.1612     0.9607     0.9607    -0.0000
 74 C      6.1462     6.0000    -0.1462     3.9183     3.9183    -0.0000
 75 H      0.8372     1.0000     0.1628     0.9588     0.9588    -0.0000
 76 C      6.1317     6.0000    -0.1317     3.8852     3.8852    -0.0000
 77 H      0.8380     1.0000     0.1620     0.9600     0.9600    -0.0000
 78 C      6.2400     6.0000    -0.2400     3.9841     3.9841    -0.0000
 79 H      0.8440     1.0000     0.1560     0.9880     0.9880    -0.0000
 80 O      8.3981     8.0000    -0.3981     2.0668     2.0668    -0.0000
 81 H      0.6400     1.0000     0.3600     0.9309     0.9309     0.0000

  Mayer bond orders larger than 0.100000
B(  0-O ,  4-C ) :   0.9099 B(  0-O , 54-C ) :   1.0852 B(  1-O , 54-C ) :   1.8767 
B(  2-N ,  4-C ) :   1.9072 B(  2-N , 18-C ) :   0.8330 B(  2-N , 81-H ) :   0.2181 
B(  3-N ,  5-C ) :   0.9047 B(  3-N , 31-C ) :   1.0004 B(  3-N , 66-H ) :   0.8989 
B(  4-C ,  5-C ) :   0.9576 B(  5-C ,  6-H ) :   0.9123 B(  5-C ,  7-C ) :   0.8640 
B(  7-C ,  8-C ) :   1.3781 B(  7-C , 16-C ) :   1.3120 B(  8-C ,  9-H ) :   0.9452 
B(  8-C , 10-C ) :   1.4152 B( 10-C , 11-H ) :   0.9751 B( 10-C , 12-C ) :   1.3938 
B( 12-C , 13-H ) :   0.9768 B( 12-C , 14-C ) :   1.3679 B( 14-C , 15-H ) :   0.9789 
B( 14-C , 16-C ) :   1.4275 B( 16-C , 17-H ) :   0.9792 B( 18-C , 19-C ) :   0.9698 
B( 18-C , 23-C ) :   0.9757 B( 18-C , 27-C ) :   0.9780 B( 19-C , 20-H ) :   0.9681 
B( 19-C , 21-H ) :   0.9619 B( 19-C , 22-H ) :   0.9682 B( 23-C , 24-H ) :   0.9647 
B( 23-C , 25-H ) :   0.9591 B( 23-C , 26-H ) :   0.9640 B( 27-C , 28-H ) :   0.9578 
B( 27-C , 29-H ) :   0.9620 B( 27-C , 30-H ) :   0.9638 B( 31-C , 32-C ) :   1.3356 
B( 31-C , 39-C ) :   1.3837 B( 32-C , 33-C ) :   1.3033 B( 32-C , 41-C ) :   0.9479 
B( 33-C , 34-H ) :   0.9839 B( 33-C , 35-C ) :   1.3985 B( 35-C , 36-H ) :   0.9895 
B( 35-C , 37-C ) :   1.3496 B( 37-C , 38-H ) :   0.9836 B( 37-C , 39-C ) :   1.3991 
B( 39-C , 40-H ) :   0.9701 B( 41-C , 42-C ) :   0.9562 B( 41-C , 46-C ) :   0.9721 
B( 41-C , 50-C ) :   0.9745 B( 42-C , 43-H ) :   0.9708 B( 42-C , 44-H ) :   0.9644 
B( 42-C , 45-H ) :   0.9607 B( 46-C , 47-H ) :   0.9593 B( 46-C , 48-H ) :   0.9556 
B( 46-C , 49-H ) :   0.9612 B( 50-C , 51-H ) :   0.9593 B( 50-C , 52-H ) :   0.9629 
B( 50-C , 53-H ) :   0.9675 B( 54-C , 55-C ) :   0.9897 B( 55-C , 56-C ) :   1.3036 
B( 55-C , 64-C ) :   1.3478 B( 56-C , 57-H ) :   0.9698 B( 56-C , 58-C ) :   1.4292 
B( 58-C , 59-H ) :   0.9725 B( 58-C , 60-C ) :   1.3746 B( 60-C , 61-H ) :   0.9673 
B( 60-C , 62-C ) :   1.3806 B( 62-C , 63-H ) :   0.9735 B( 62-C , 64-C ) :   1.4283 
B( 64-C , 65-H ) :   0.9466 B( 67-O , 68-C ) :   1.7794 B( 68-C , 69-C ) :   0.9832 
B( 68-C , 80-O ) :   1.3113 B( 69-C , 70-C ) :   1.3473 B( 69-C , 78-C ) :   1.3431 
B( 70-C , 71-H ) :   0.9627 B( 70-C , 72-C ) :   1.4260 B( 72-C , 73-H ) :   0.9702 
B( 72-C , 74-C ) :   1.3890 B( 74-C , 75-H ) :   0.9665 B( 74-C , 76-C ) :   1.3869 
B( 76-C , 77-H ) :   0.9703 B( 76-C , 78-C ) :   1.4315 B( 78-C , 79-H ) :   0.9629 
B( 80-O , 81-H ) :   0.6896 

-------
TIMINGS
-------

Total SCF time: 0 days 0 hours 8 min 12 sec 

Total time                  ....     492.555 sec
Sum of individual times     ....     463.839 sec  ( 94.2%)

Fock matrix formation       ....     399.895 sec  ( 81.2%)
  Split-RI-J                ....      49.587 sec  ( 12.4% of F)
  Chain of spheres X        ....     205.899 sec  ( 51.5% of F)
  XC integration            ....      46.477 sec  ( 11.6% of F)
    Basis function eval.    ....       2.437 sec  (  5.2% of XC)
    Density eval.           ....       7.084 sec  ( 15.2% of XC)
    XC-Functional eval.     ....       0.199 sec  (  0.4% of XC)
    XC-Potential eval.      ....       3.742 sec  (  8.1% of XC)
Diagonalization             ....       9.972 sec  (  2.0%)
Density matrix formation    ....       2.069 sec  (  0.4%)
Population analysis         ....       4.024 sec  (  0.8%)
Initial guess               ....       8.031 sec  (  1.6%)
Orbital Transformation      ....       0.000 sec  (  0.0%)
Orbital Orthonormalization  ....       0.000 sec  (  0.0%)
DIIS solution               ....      13.641 sec  (  2.8%)
SOSCF solution              ....      10.256 sec  (  2.1%)
Grid generation             ....      15.952 sec  (  3.2%)

Maximum memory used throughout the entire SCF-calculation: 586.0 MB
[1711144368.007225] [node048:2443745:0]          mpool.c:43   UCX  WARN  object 0x12ab39c0 was not returned to mpool ucp_requests
[1711144368.007245] [node048:2443745:0]          mpool.c:43   UCX  WARN  object 0x12ab3b80 was not returned to mpool ucp_requests
[1711144368.007250] [node048:2443745:0]          mpool.c:43   UCX  WARN  object 0x12ab3d40 was not returned to mpool ucp_requests
[1711144368.010752] [node048:2443724:0]          mpool.c:43   UCX  WARN  object 0x144ec7c0 was not returned to mpool ucp_requests
[1711144368.010770] [node048:2443724:0]          mpool.c:43   UCX  WARN  object 0x144ec980 was not returned to mpool ucp_requests
[1711144368.010775] [node048:2443724:0]          mpool.c:43   UCX  WARN  object 0x144ecb40 was not returned to mpool ucp_requests
[1711144368.010781] [node048:2443724:0]          mpool.c:43   UCX  WARN  object 0x144ecd00 was not returned to mpool ucp_requests
[1711144368.010786] [node048:2443724:0]          mpool.c:43   UCX  WARN  object 0x144ed240 was not returned to mpool ucp_requests
[1711144368.010842] [node048:2443736:0]          mpool.c:43   UCX  WARN  object 0x1340b600 was not returned to mpool ucp_requests
[1711144368.010854] [node048:2443736:0]          mpool.c:43   UCX  WARN  object 0x1340b7c0 was not returned to mpool ucp_requests
[1711144368.010859] [node048:2443736:0]          mpool.c:43   UCX  WARN  object 0x1340b980 was not returned to mpool ucp_requests
[1711144368.010835] [node048:2443746:0]          mpool.c:43   UCX  WARN  object 0x14213f00 was not returned to mpool ucp_requests
[1711144368.010853] [node048:2443746:0]          mpool.c:43   UCX  WARN  object 0x14214280 was not returned to mpool ucp_requests
[1711144368.010858] [node048:2443746:0]          mpool.c:43   UCX  WARN  object 0x142147c0 was not returned to mpool ucp_requests
[1711144368.011295] [node048:2443726:0]          mpool.c:43   UCX  WARN  object 0x133bc900 was not returned to mpool ucp_requests
[1711144368.011313] [node048:2443726:0]          mpool.c:43   UCX  WARN  object 0x133bcac0 was not returned to mpool ucp_requests
[1711144368.011319] [node048:2443726:0]          mpool.c:43   UCX  WARN  object 0x133bcc80 was not returned to mpool ucp_requests
[1711144368.011512] [node048:2443734:0]          mpool.c:43   UCX  WARN  object 0x13e53400 was not returned to mpool ucp_requests
[1711144368.011524] [node048:2443734:0]          mpool.c:43   UCX  WARN  object 0x13e53e80 was not returned to mpool ucp_requests
[1711144368.011529] [node048:2443734:0]          mpool.c:43   UCX  WARN  object 0x13e54040 was not returned to mpool ucp_requests
[1711144368.011975] [node048:2443728:0]          mpool.c:43   UCX  WARN  object 0x13e2c800 was not returned to mpool ucp_requests
[1711144368.011986] [node048:2443728:0]          mpool.c:43   UCX  WARN  object 0x13e2cb80 was not returned to mpool ucp_requests
[1711144368.011990] [node048:2443728:0]          mpool.c:43   UCX  WARN  object 0x13e2cf00 was not returned to mpool ucp_requests
[1711144368.012135] [node048:2443729:0]          mpool.c:43   UCX  WARN  object 0x14795b80 was not returned to mpool ucp_requests
[1711144368.012146] [node048:2443729:0]          mpool.c:43   UCX  WARN  object 0x14795d40 was not returned to mpool ucp_requests
[1711144368.012151] [node048:2443729:0]          mpool.c:43   UCX  WARN  object 0x14796280 was not returned to mpool ucp_requests
[1711144368.012038] [node048:2443733:0]          mpool.c:43   UCX  WARN  object 0x12b3b5c0 was not returned to mpool ucp_requests
[1711144368.012049] [node048:2443733:0]          mpool.c:43   UCX  WARN  object 0x12b3b780 was not returned to mpool ucp_requests
[1711144368.012053] [node048:2443733:0]          mpool.c:43   UCX  WARN  object 0x12b3c040 was not returned to mpool ucp_requests
[1711144368.011921] [node048:2443737:0]          mpool.c:43   UCX  WARN  object 0x12a66940 was not returned to mpool ucp_requests
[1711144368.011931] [node048:2443737:0]          mpool.c:43   UCX  WARN  object 0x12a66cc0 was not returned to mpool ucp_requests
[1711144368.011936] [node048:2443737:0]          mpool.c:43   UCX  WARN  object 0x12a66e80 was not returned to mpool ucp_requests
[1711144368.024479] [node048:2443739:0]          mpool.c:43   UCX  WARN  object 0x13c1e980 was not returned to mpool ucp_requests
[1711144368.024498] [node048:2443739:0]          mpool.c:43   UCX  WARN  object 0x13c1ed00 was not returned to mpool ucp_requests
[1711144368.024503] [node048:2443739:0]          mpool.c:43   UCX  WARN  object 0x13c1eec0 was not returned to mpool ucp_requests
[1711144368.011579] [node048:2443742:0]          mpool.c:43   UCX  WARN  object 0x14900900 was not returned to mpool ucp_requests
[1711144368.011591] [node048:2443742:0]          mpool.c:43   UCX  WARN  object 0x14900c80 was not returned to mpool ucp_requests
[1711144368.011596] [node048:2443742:0]          mpool.c:43   UCX  WARN  object 0x14900e40 was not returned to mpool ucp_requests
[1711144368.028866] [node048:2443741:0]          mpool.c:43   UCX  WARN  object 0x141eb8c0 was not returned to mpool ucp_requests
[1711144368.028879] [node048:2443741:0]          mpool.c:43   UCX  WARN  object 0x141ebc40 was not returned to mpool ucp_requests
[1711144368.028885] [node048:2443741:0]          mpool.c:43   UCX  WARN  object 0x141ebe00 was not returned to mpool ucp_requests
[1711144368.030492] [node048:2443730:0]          mpool.c:43   UCX  WARN  object 0x14513c40 was not returned to mpool ucp_requests
[1711144368.030505] [node048:2443730:0]          mpool.c:43   UCX  WARN  object 0x14513e00 was not returned to mpool ucp_requests
[1711144368.030509] [node048:2443730:0]          mpool.c:43   UCX  WARN  object 0x14513fc0 was not returned to mpool ucp_requests
[1711144368.032961] [node048:2443738:0]          mpool.c:43   UCX  WARN  object 0x13af55c0 was not returned to mpool ucp_requests
[1711144368.032975] [node048:2443738:0]          mpool.c:43   UCX  WARN  object 0x13af5b00 was not returned to mpool ucp_requests
[1711144368.032979] [node048:2443738:0]          mpool.c:43   UCX  WARN  object 0x13af5e80 was not returned to mpool ucp_requests
[1711144368.035400] [node048:2443732:0]          mpool.c:43   UCX  WARN  object 0x145e1ec0 was not returned to mpool ucp_requests
[1711144368.035411] [node048:2443732:0]          mpool.c:43   UCX  WARN  object 0x145e2080 was not returned to mpool ucp_requests
[1711144368.035416] [node048:2443732:0]          mpool.c:43   UCX  WARN  object 0x145e2240 was not returned to mpool ucp_requests
[1711144368.035536] [node048:2443744:0]          mpool.c:43   UCX  WARN  object 0x144de880 was not returned to mpool ucp_requests
[1711144368.035549] [node048:2443744:0]          mpool.c:43   UCX  WARN  object 0x144dea40 was not returned to mpool ucp_requests
[1711144368.035553] [node048:2443744:0]          mpool.c:43   UCX  WARN  object 0x144dedc0 was not returned to mpool ucp_requests
[1711144368.037072] [node048:2443721:0]          mpool.c:43   UCX  WARN  object 0x13248a80 was not returned to mpool ucp_requests
[1711144368.037083] [node048:2443721:0]          mpool.c:43   UCX  WARN  object 0x13248c40 was not returned to mpool ucp_requests
[1711144368.037088] [node048:2443721:0]          mpool.c:43   UCX  WARN  object 0x13248e00 was not returned to mpool ucp_requests
[1711144368.037090] [node048:2443721:0]          mpool.c:43   UCX  WARN  object 0x13248fc0 was not returned to mpool ucp_requests
[1711144368.037157] [node048:2443735:0]          mpool.c:43   UCX  WARN  object 0x12da5300 was not returned to mpool ucp_requests
[1711144368.037169] [node048:2443735:0]          mpool.c:43   UCX  WARN  object 0x12da5840 was not returned to mpool ucp_requests
[1711144368.037173] [node048:2443735:0]          mpool.c:43   UCX  WARN  object 0x12da5a00 was not returned to mpool ucp_requests
[1711144368.037414] [node048:2443727:0]          mpool.c:43   UCX  WARN  object 0x12aa0b00 was not returned to mpool ucp_requests
[1711144368.037425] [node048:2443727:0]          mpool.c:43   UCX  WARN  object 0x12aa0cc0 was not returned to mpool ucp_requests
[1711144368.037430] [node048:2443727:0]          mpool.c:43   UCX  WARN  object 0x12aa0e80 was not returned to mpool ucp_requests
[1711144368.037423] [node048:2443723:0]          mpool.c:43   UCX  WARN  object 0x137aa080 was not returned to mpool ucp_requests
[1711144368.037437] [node048:2443723:0]          mpool.c:43   UCX  WARN  object 0x137aa240 was not returned to mpool ucp_requests
[1711144368.037441] [node048:2443723:0]          mpool.c:43   UCX  WARN  object 0x137aa400 was not returned to mpool ucp_requests
[1711144368.037444] [node048:2443723:0]          mpool.c:43   UCX  WARN  object 0x137aa5c0 was not returned to mpool ucp_requests
[1711144368.037446] [node048:2443723:0]          mpool.c:43   UCX  WARN  object 0x137aa780 was not returned to mpool ucp_requests
[1711144368.043578] [node048:2443718:0]          mpool.c:43   UCX  WARN  object 0x12b93b00 was not returned to mpool ucp_requests
[1711144368.043589] [node048:2443718:0]          mpool.c:43   UCX  WARN  object 0x12b93e80 was not returned to mpool ucp_requests
[1711144368.043595] [node048:2443718:0]          mpool.c:43   UCX  WARN  object 0x12b94040 was not returned to mpool ucp_requests
[1711144368.043598] [node048:2443718:0]          mpool.c:43   UCX  WARN  object 0x12b94200 was not returned to mpool ucp_requests
[1711144368.050045] [node048:2443720:0]          mpool.c:43   UCX  WARN  object 0x134b9b80 was not returned to mpool ucp_requests
[1711144368.050068] [node048:2443720:0]          mpool.c:43   UCX  WARN  object 0x134b9d40 was not returned to mpool ucp_requests
[1711144368.050071] [node048:2443720:0]          mpool.c:43   UCX  WARN  object 0x134b9f00 was not returned to mpool ucp_requests
[1711144368.050074] [node048:2443720:0]          mpool.c:43   UCX  WARN  object 0x134ba0c0 was not returned to mpool ucp_requests
[1711144368.125928] [node048:2443725:0]          mpool.c:43   UCX  WARN  object 0x12f1a800 was not returned to mpool ucp_requests
[1711144368.125941] [node048:2443725:0]          mpool.c:43   UCX  WARN  object 0x12f1a9c0 was not returned to mpool ucp_requests
[1711144368.125944] [node048:2443725:0]          mpool.c:43   UCX  WARN  object 0x12f1ab80 was not returned to mpool ucp_requests
[1711144368.125917] [node048:2443731:0]          mpool.c:43   UCX  WARN  object 0x144e0240 was not returned to mpool ucp_requests
[1711144368.125932] [node048:2443731:0]          mpool.c:43   UCX  WARN  object 0x144e0b00 was not returned to mpool ucp_requests
[1711144368.125936] [node048:2443731:0]          mpool.c:43   UCX  WARN  object 0x144e0cc0 was not returned to mpool ucp_requests
[1711144368.126164] [node048:2443719:0]          mpool.c:43   UCX  WARN  object 0x13fa0940 was not returned to mpool ucp_requests
[1711144368.126175] [node048:2443719:0]          mpool.c:43   UCX  WARN  object 0x13fa0b00 was not returned to mpool ucp_requests
[1711144368.126179] [node048:2443719:0]          mpool.c:43   UCX  WARN  object 0x13fa0cc0 was not returned to mpool ucp_requests
[1711144368.126182] [node048:2443719:0]          mpool.c:43   UCX  WARN  object 0x13fa0e80 was not returned to mpool ucp_requests
[1711144368.126166] [node048:2443722:0]          mpool.c:43   UCX  WARN  object 0x12f509c0 was not returned to mpool ucp_requests
[1711144368.126176] [node048:2443722:0]          mpool.c:43   UCX  WARN  object 0x12f50b80 was not returned to mpool ucp_requests
[1711144368.126179] [node048:2443722:0]          mpool.c:43   UCX  WARN  object 0x12f50d40 was not returned to mpool ucp_requests
[1711144368.126182] [node048:2443722:0]          mpool.c:43   UCX  WARN  object 0x12f50f00 was not returned to mpool ucp_requests
[1711144368.126642] [node048:2443740:0]          mpool.c:43   UCX  WARN  object 0x145c6d80 was not returned to mpool ucp_requests
[1711144368.126653] [node048:2443740:0]          mpool.c:43   UCX  WARN  object 0x145c6f40 was not returned to mpool ucp_requests
[1711144368.126658] [node048:2443740:0]          mpool.c:43   UCX  WARN  object 0x145c7100 was not returned to mpool ucp_requests
[1711144368.126810] [node048:2443743:0]          mpool.c:43   UCX  WARN  object 0x14969b40 was not returned to mpool ucp_requests
[1711144368.126821] [node048:2443743:0]          mpool.c:43   UCX  WARN  object 0x14969ec0 was not returned to mpool ucp_requests
[1711144368.126825] [node048:2443743:0]          mpool.c:43   UCX  WARN  object 0x1496a080 was not returned to mpool ucp_requests


-------------------------------------------------------------------------------
                          DFT DISPERSION CORRECTION                            
                                                                               
                              DFTD3 V3.1  Rev 1                                
                          USING Becke-Johnson damping                          
-------------------------------------------------------------------------------
The PBE0 functional is recognized
Active option DFTDOPT                   ...         4   

molecular C6(AA) [au] = 70466.139175 


            DFT-D V3
 parameters
 s6 scaling factor         :     1.0000 
 a1 scaling factor         :     0.4145 
 s8 scaling factor         :     1.2177 
 a2 scaling factor         :     4.8593 
 ad hoc parameters k1-k3   :    16.0000     1.3333    -4.0000 

 Edisp/kcal,au: -73.583198910133  -0.117262279061 
 E6   /kcal   : -47.494974576 
 E8   /kcal   : -26.088224334 
 % E8         :  35.454050273 

-------------------------   ----------------
Dispersion correction           -0.117262279
-------------------------   ----------------


-------------------------   --------------------
FINAL SINGLE POINT ENERGY     -1805.043798335708
-------------------------   --------------------


           ************************************************************
           *        Program running with 30 parallel MPI-processes    *
           *              working on a common directory               *
           ************************************************************
------------------------------------------------------------------------------
                         ORCA SCF GRADIENT CALCULATION
------------------------------------------------------------------------------

 ... reading COSX grid (gridx3)
Gradient of the Kohn-Sham DFT energy:
Kohn-Sham wavefunction type      ... RKS
Hartree-Fock exchange scaling    ...    0.250
Number of operators              ...    1
Number of atoms                  ...   82
Basis set dimensions             ... 1542
Integral neglect threshold       ... 2.5e-11
Integral primitive cutoff        ... 2.5e-12
SHARK Integral package           ... ON

Nuc. rep. gradient       (SHARK) ... done (  0.1 sec)
HCore & Overlap gradient (SHARK) ... done (  1.4 sec)
RI-J gradient            (SHARK) ... done (  7.2 sec)
COSX-gradient                    ... done ( 47.9 sec)
Exchange-correlation gradient    ... done
Dispersion correction            ... done

------------------
CARTESIAN GRADIENT
------------------

   1   O   :    0.000017938    0.000033824   -0.000000920
   2   O   :    0.000008338   -0.000014153    0.000002715
   3   N   :    0.000032713   -0.000014449    0.000025651
   4   N   :   -0.000030682   -0.000184323   -0.000205665
   5   C   :   -0.000013374   -0.000028618   -0.000014135
   6   C   :   -0.000008719    0.000000992    0.000009947
   7   H   :    0.000011455   -0.000003802   -0.000009648
   8   C   :    0.000019134   -0.000013167    0.000009543
   9   C   :    0.000008487    0.000004226   -0.000014661
  10   H   :    0.000004008    0.000005055    0.000004804
  11   C   :    0.000004292    0.000000925    0.000002234
  12   H   :    0.000003009    0.000003229   -0.000000023
  13   C   :    0.000005595   -0.000002529    0.000003830
  14   H   :    0.000007853   -0.000001719    0.000001791
  15   C   :    0.000006845    0.000000822   -0.000002519
  16   H   :    0.000008262   -0.000005353    0.000005333
  17   C   :    0.000003453   -0.000010825    0.000001144
  18   H   :    0.000006861    0.000000366    0.000009327
  19   C   :    0.000016353   -0.000009655   -0.000007826
  20   C   :    0.000027306   -0.000011821    0.000006334
  21   H   :    0.000018143    0.000010035   -0.000000037
  22   H   :    0.000020538    0.000002473   -0.000000267
  23   H   :    0.000010544    0.000001866    0.000004572
  24   C   :   -0.000007714    0.000035081    0.000011847
  25   H   :    0.000016404   -0.000004631    0.000003746
  26   H   :    0.000010366    0.000000703    0.000002572
  27   H   :    0.000018906    0.000003384    0.000000380
  28   C   :    0.000021303    0.000007201    0.000012157
  29   H   :    0.000003302   -0.000006717    0.000010314
  30   H   :    0.000015728   -0.000019622   -0.000003251
  31   H   :    0.000006305    0.000004947   -0.000006523
  32   C   :   -0.000032102   -0.000040487   -0.000014115
  33   C   :    0.000043480    0.000035126   -0.000011930
  34   C   :    0.000004775    0.000012872    0.000016447
  35   H   :    0.000000543   -0.000000621   -0.000002028
  36   C   :    0.000000528    0.000013130   -0.000011356
  37   H   :    0.000000663    0.000000629    0.000000041
  38   C   :   -0.000003095    0.000007841    0.000001218
  39   H   :    0.000007692    0.000012702   -0.000003455
  40   C   :    0.000002693    0.000004957    0.000005690
  41   H   :    0.000014342    0.000007505   -0.000011371
  42   C   :   -0.000014971    0.000001408   -0.000001396
  43   C   :   -0.000010163    0.000001616   -0.000004752
  44   H   :   -0.000008293    0.000008303   -0.000002948
  45   H   :   -0.000012013    0.000004893   -0.000003643
  46   H   :   -0.000011243    0.000001550   -0.000000254
  47   C   :    0.000000576    0.000001134    0.000007886
  48   H   :   -0.000005079   -0.000004174   -0.000003944
  49   H   :   -0.000008571   -0.000004104    0.000001275
  50   H   :   -0.000007020    0.000002641   -0.000007412
  51   C   :    0.000002434    0.000002704   -0.000005328
  52   H   :   -0.000004223    0.000000997   -0.000002947
  53   H   :   -0.000005393    0.000005767   -0.000000362
  54   H   :   -0.000002368    0.000000708   -0.000000279
  55   C   :   -0.000000308    0.000015128    0.000016033
  56   C   :   -0.000040815   -0.000029892   -0.000021963
  57   C   :    0.000004521   -0.000019768    0.000010169
  58   H   :   -0.000002993   -0.000009183   -0.000002869
  59   C   :   -0.000003431   -0.000007155    0.000004742
  60   H   :    0.000000972   -0.000011131    0.000008481
  61   C   :    0.000004037   -0.000006956   -0.000000513
  62   H   :   -0.000002181   -0.000007978    0.000003020
  63   C   :   -0.000002419   -0.000003214   -0.000001262
  64   H   :    0.000000957   -0.000000490    0.000001563
  65   C   :    0.000005213   -0.000004980    0.000014029
  66   H   :    0.000001960   -0.000007379   -0.000006872
  67   H   :    0.000068863    0.000351156    0.000348658
  68   O   :    0.000041789   -0.000176970   -0.000103856
  69   C   :   -0.000062312    0.000046926   -0.000012709
  70   C   :    0.000020898    0.000021940    0.000001540
  71   C   :    0.000017191    0.000007355   -0.000010591
  72   H   :    0.000012508    0.000010031    0.000010150
  73   C   :    0.000015147    0.000007436   -0.000000111
  74   H   :    0.000016386    0.000008231    0.000001351
  75   C   :    0.000006706    0.000012115    0.000001413
  76   H   :    0.000014668    0.000013270   -0.000000128
  77   C   :    0.000011477    0.000013776   -0.000001930
  78   H   :    0.000011773    0.000016735   -0.000001576
  79   C   :    0.000004323    0.000013174    0.000001391
  80   H   :    0.000009413    0.000014147    0.000000485
  81   O   :    0.000094523   -0.000010882    0.000013286
  82   H   :   -0.000070325    0.000036251   -0.000006689

Difference to translation invariance:
           :    0.0004046831    0.0001525336    0.0000730449

Difference to rotation invariance:
           :   -0.0026048659    0.0044192917    0.0011497387

Norm of the cartesian gradient     ...    0.0006508070
RMS gradient                       ...    0.0000414939
MAX gradient                       ...    0.0003511556

-------
TIMINGS
-------

Total SCF gradient time            ...       88.080 sec

One electron gradient       ....       1.390 sec  (  1.6%)
RI-J Coulomb gradient       ....       7.176 sec  (  8.1%)
COSX gradient               ....      47.948 sec  ( 54.4%)
XC gradient                 ....       8.343 sec  (  9.5%)
CPCM gradient               ....       3.072 sec  (  3.5%)
   A-Matrix (El+Nuc)        ....       0.966 sec  (  1.1%)
   Potential                ....       2.106 sec  (  2.4%)

Maximum memory used throughout the entire SCFGRAD-calculation: 364.7 MB

                            ***************************************
                            *     ORCA property calculations      *
                            ***************************************

                                    ---------------------
                                    Active property flags
                                    ---------------------
   (+) Dipole Moment


------------------------------------------------------------------------------
                       ORCA ELECTRIC PROPERTIES CALCULATION
------------------------------------------------------------------------------

Dipole Moment Calculation                       ... on
Quadrupole Moment Calculation                   ... off
Polarizability Calculation                      ... off
GBWName                                         ... ImineBzOH3Afreq.gbw
Electron density                                ... ImineBzOH3Afreq.scfp
The origin for moment calculation is the CENTER OF MASS  = ( 7.215649,  9.459080  5.523773)

-------------
DIPOLE MOMENT
-------------
                                X             Y             Z
Electronic contribution:     -0.69733      -5.13548       8.60871
Nuclear contribution   :      0.25501       4.75007     -10.08891
                        -----------------------------------------
Total Dipole Moment    :     -0.44232      -0.38541      -1.48020
                        -----------------------------------------
Magnitude (a.u.)       :      1.59223
Magnitude (Debye)      :      4.04713


--------------------
Rotational spectrum 
--------------------
 
Rotational constants in cm-1:     0.004776     0.001934     0.001805 
Rotational constants in MHz :   143.194410    57.966372    54.098228 

 Dipole components along the rotational axes: 
x,y,z [a.u.] :    -1.438284     0.655282     0.192715 
x,y,z [Debye]:    -3.655828     1.665594     0.489843 

 

----------------------------------------------------------------------------
                           ORCA NUMERICAL FREQUENCIES
                              (30-process run)
----------------------------------------------------------------------------

Number of atoms                ... 82
Central differences            ... used
Number of displacements        ... 492
Numerical increment            ... 5.000e-03 bohr
IR-spectrum generation         ... on
Raman-spectrum generation      ... off
Surface Crossing Hessian       ... off

The output will be reduced. Please look at the following files:
SCF program output             ... >ImineBzOH3Afreq.lastscf
Integral program output        ... >ImineBzOH3Afreq.lastint
Gradient program output        ... >ImineBzOH3Afreq.lastgrad
Dipole moment program output   ... >ImineBzOH3Afreq.lastmom
AutoCI program output          ... >ImineBzOH3Afreq.lastautoci

	<< Calculating on displaced geometry  22 (of 492) >>
	<< Calculating on displaced geometry  17 (of 492) >>
	<< Calculating on displaced geometry  24 (of 492) >>
	<< Calculating on displaced geometry   5 (of 492) >>
	<< Calculating on displaced geometry   3 (of 492) >>
	<< Calculating on displaced geometry   6 (of 492) >>
	<< Calculating on displaced geometry  23 (of 492) >>
	<< Calculating on displaced geometry  15 (of 492) >>
	<< Calculating on displaced geometry   7 (of 492) >>
	<< Calculating on displaced geometry  13 (of 492) >>
	<< Calculating on displaced geometry  21 (of 492) >>
	<< Calculating on displaced geometry   1 (of 492) >>
	<< Calculating on displaced geometry  20 (of 492) >>
	<< Calculating on displaced geometry  30 (of 492) >>
	<< Calculating on displaced geometry  29 (of 492) >>
	<< Calculating on displaced geometry  26 (of 492) >>
	<< Calculating on displaced geometry   8 (of 492) >>
	<< Calculating on displaced geometry  11 (of 492) >>
	<< Calculating on displaced geometry  19 (of 492) >>
	<< Calculating on displaced geometry   2 (of 492) >>
	<< Calculating on displaced geometry  18 (of 492) >>
	<< Calculating on displaced geometry   4 (of 492) >>
	<< Calculating on displaced geometry  16 (of 492) >>
	<< Calculating on displaced geometry  12 (of 492) >>
	<< Calculating on displaced geometry  10 (of 492) >>
	<< Calculating on displaced geometry  14 (of 492) >>
	<< Calculating on displaced geometry  25 (of 492) >>
	<< Calculating on displaced geometry  27 (of 492) >>
	<< Calculating on displaced geometry  28 (of 492) >>
	<< Calculating on displaced geometry   9 (of 492) >>
	<< Calculating on displaced geometry  31 (of 492) >>
	<< Calculating on displaced geometry  32 (of 492) >>
	<< Calculating on displaced geometry  33 (of 492) >>
	<< Calculating on displaced geometry  34 (of 492) >>
	<< Calculating on displaced geometry  35 (of 492) >>
	<< Calculating on displaced geometry  36 (of 492) >>
	<< Calculating on displaced geometry  37 (of 492) >>
	<< Calculating on displaced geometry  38 (of 492) >>
	<< Calculating on displaced geometry  39 (of 492) >>
	<< Calculating on displaced geometry  40 (of 492) >>
	<< Calculating on displaced geometry  41 (of 492) >>
	<< Calculating on displaced geometry  42 (of 492) >>
	<< Calculating on displaced geometry  43 (of 492) >>
	<< Calculating on displaced geometry  44 (of 492) >>
	<< Calculating on displaced geometry  45 (of 492) >>
	<< Calculating on displaced geometry  46 (of 492) >>
	<< Calculating on displaced geometry  47 (of 492) >>
	<< Calculating on displaced geometry  48 (of 492) >>
	<< Calculating on displaced geometry  49 (of 492) >>
	<< Calculating on displaced geometry  50 (of 492) >>
	<< Calculating on displaced geometry  51 (of 492) >>
	<< Calculating on displaced geometry  52 (of 492) >>
	<< Calculating on displaced geometry  53 (of 492) >>
	<< Calculating on displaced geometry  54 (of 492) >>
	<< Calculating on displaced geometry  55 (of 492) >>
	<< Calculating on displaced geometry  56 (of 492) >>
	<< Calculating on displaced geometry  57 (of 492) >>
	<< Calculating on displaced geometry  58 (of 492) >>
	<< Calculating on displaced geometry  59 (of 492) >>
	<< Calculating on displaced geometry  60 (of 492) >>
	<< Calculating on displaced geometry  61 (of 492) >>
	<< Calculating on displaced geometry  62 (of 492) >>
	<< Calculating on displaced geometry  63 (of 492) >>
	<< Calculating on displaced geometry  64 (of 492) >>
	<< Calculating on displaced geometry  65 (of 492) >>
	<< Calculating on displaced geometry  66 (of 492) >>
	<< Calculating on displaced geometry  67 (of 492) >>
	<< Calculating on displaced geometry  69 (of 492) >>
	<< Calculating on displaced geometry  68 (of 492) >>
	<< Calculating on displaced geometry  70 (of 492) >>
	<< Calculating on displaced geometry  71 (of 492) >>
	<< Calculating on displaced geometry  72 (of 492) >>
	<< Calculating on displaced geometry  73 (of 492) >>
	<< Calculating on displaced geometry  74 (of 492) >>
	<< Calculating on displaced geometry  75 (of 492) >>
	<< Calculating on displaced geometry  76 (of 492) >>
	<< Calculating on displaced geometry  77 (of 492) >>
	<< Calculating on displaced geometry  78 (of 492) >>
	<< Calculating on displaced geometry  79 (of 492) >>
	<< Calculating on displaced geometry  80 (of 492) >>
	<< Calculating on displaced geometry  81 (of 492) >>
	<< Calculating on displaced geometry  82 (of 492) >>
	<< Calculating on displaced geometry  83 (of 492) >>
	<< Calculating on displaced geometry  84 (of 492) >>
	<< Calculating on displaced geometry  85 (of 492) >>
	<< Calculating on displaced geometry  86 (of 492) >>
	<< Calculating on displaced geometry  87 (of 492) >>
	<< Calculating on displaced geometry  88 (of 492) >>
	<< Calculating on displaced geometry  89 (of 492) >>
	<< Calculating on displaced geometry  90 (of 492) >>
	<< Calculating on displaced geometry  91 (of 492) >>
	<< Calculating on displaced geometry  92 (of 492) >>
	<< Calculating on displaced geometry  93 (of 492) >>
	<< Calculating on displaced geometry  94 (of 492) >>
	<< Calculating on displaced geometry  95 (of 492) >>
	<< Calculating on displaced geometry  96 (of 492) >>
	<< Calculating on displaced geometry  97 (of 492) >>
	<< Calculating on displaced geometry  98 (of 492) >>
	<< Calculating on displaced geometry  99 (of 492) >>
	<< Calculating on displaced geometry 100 (of 492) >>
	<< Calculating on displaced geometry 101 (of 492) >>
	<< Calculating on displaced geometry 102 (of 492) >>
	<< Calculating on displaced geometry 103 (of 492) >>
	<< Calculating on displaced geometry 104 (of 492) >>
	<< Calculating on displaced geometry 105 (of 492) >>
	<< Calculating on displaced geometry 106 (of 492) >>
	<< Calculating on displaced geometry 107 (of 492) >>
	<< Calculating on displaced geometry 108 (of 492) >>
	<< Calculating on displaced geometry 109 (of 492) >>
	<< Calculating on displaced geometry 110 (of 492) >>
	<< Calculating on displaced geometry 111 (of 492) >>
	<< Calculating on displaced geometry 112 (of 492) >>
	<< Calculating on displaced geometry 113 (of 492) >>
	<< Calculating on displaced geometry 114 (of 492) >>
	<< Calculating on displaced geometry 115 (of 492) >>
	<< Calculating on displaced geometry 116 (of 492) >>
	<< Calculating on displaced geometry 117 (of 492) >>
	<< Calculating on displaced geometry 118 (of 492) >>
	<< Calculating on displaced geometry 119 (of 492) >>
	<< Calculating on displaced geometry 120 (of 492) >>
	<< Calculating on displaced geometry 121 (of 492) >>
	<< Calculating on displaced geometry 122 (of 492) >>
	<< Calculating on displaced geometry 123 (of 492) >>
	<< Calculating on displaced geometry 124 (of 492) >>
	<< Calculating on displaced geometry 125 (of 492) >>
	<< Calculating on displaced geometry 126 (of 492) >>
	<< Calculating on displaced geometry 127 (of 492) >>
	<< Calculating on displaced geometry 128 (of 492) >>
	<< Calculating on displaced geometry 129 (of 492) >>
	<< Calculating on displaced geometry 130 (of 492) >>
	<< Calculating on displaced geometry 131 (of 492) >>
	<< Calculating on displaced geometry 132 (of 492) >>
	<< Calculating on displaced geometry 133 (of 492) >>
	<< Calculating on displaced geometry 134 (of 492) >>
	<< Calculating on displaced geometry 135 (of 492) >>
	<< Calculating on displaced geometry 136 (of 492) >>
	<< Calculating on displaced geometry 137 (of 492) >>
	<< Calculating on displaced geometry 138 (of 492) >>
	<< Calculating on displaced geometry 139 (of 492) >>
	<< Calculating on displaced geometry 140 (of 492) >>
	<< Calculating on displaced geometry 141 (of 492) >>
	<< Calculating on displaced geometry 142 (of 492) >>
	<< Calculating on displaced geometry 143 (of 492) >>
	<< Calculating on displaced geometry 144 (of 492) >>
	<< Calculating on displaced geometry 145 (of 492) >>
	<< Calculating on displaced geometry 146 (of 492) >>
	<< Calculating on displaced geometry 147 (of 492) >>
	<< Calculating on displaced geometry 148 (of 492) >>
	<< Calculating on displaced geometry 149 (of 492) >>
	<< Calculating on displaced geometry 150 (of 492) >>
	<< Calculating on displaced geometry 151 (of 492) >>
	<< Calculating on displaced geometry 152 (of 492) >>
	<< Calculating on displaced geometry 153 (of 492) >>
	<< Calculating on displaced geometry 154 (of 492) >>
	<< Calculating on displaced geometry 155 (of 492) >>
	<< Calculating on displaced geometry 156 (of 492) >>
	<< Calculating on displaced geometry 157 (of 492) >>
	<< Calculating on displaced geometry 158 (of 492) >>
	<< Calculating on displaced geometry 159 (of 492) >>
	<< Calculating on displaced geometry 160 (of 492) >>
	<< Calculating on displaced geometry 161 (of 492) >>
	<< Calculating on displaced geometry 162 (of 492) >>
	<< Calculating on displaced geometry 163 (of 492) >>
	<< Calculating on displaced geometry 164 (of 492) >>
	<< Calculating on displaced geometry 165 (of 492) >>
	<< Calculating on displaced geometry 166 (of 492) >>
	<< Calculating on displaced geometry 167 (of 492) >>
	<< Calculating on displaced geometry 168 (of 492) >>
	<< Calculating on displaced geometry 169 (of 492) >>
	<< Calculating on displaced geometry 170 (of 492) >>
	<< Calculating on displaced geometry 171 (of 492) >>
	<< Calculating on displaced geometry 172 (of 492) >>
	<< Calculating on displaced geometry 173 (of 492) >>
	<< Calculating on displaced geometry 174 (of 492) >>
	<< Calculating on displaced geometry 175 (of 492) >>
	<< Calculating on displaced geometry 176 (of 492) >>
	<< Calculating on displaced geometry 177 (of 492) >>
	<< Calculating on displaced geometry 178 (of 492) >>
	<< Calculating on displaced geometry 179 (of 492) >>
	<< Calculating on displaced geometry 180 (of 492) >>
	<< Calculating on displaced geometry 181 (of 492) >>
	<< Calculating on displaced geometry 182 (of 492) >>
	<< Calculating on displaced geometry 183 (of 492) >>
	<< Calculating on displaced geometry 184 (of 492) >>
	<< Calculating on displaced geometry 185 (of 492) >>
	<< Calculating on displaced geometry 186 (of 492) >>
	<< Calculating on displaced geometry 187 (of 492) >>
	<< Calculating on displaced geometry 188 (of 492) >>
	<< Calculating on displaced geometry 189 (of 492) >>
	<< Calculating on displaced geometry 190 (of 492) >>
	<< Calculating on displaced geometry 191 (of 492) >>
	<< Calculating on displaced geometry 192 (of 492) >>
	<< Calculating on displaced geometry 193 (of 492) >>
	<< Calculating on displaced geometry 194 (of 492) >>
	<< Calculating on displaced geometry 195 (of 492) >>
	<< Calculating on displaced geometry 196 (of 492) >>
	<< Calculating on displaced geometry 197 (of 492) >>
	<< Calculating on displaced geometry 198 (of 492) >>
	<< Calculating on displaced geometry 199 (of 492) >>
	<< Calculating on displaced geometry 200 (of 492) >>
	<< Calculating on displaced geometry 201 (of 492) >>
	<< Calculating on displaced geometry 202 (of 492) >>
	<< Calculating on displaced geometry 203 (of 492) >>
	<< Calculating on displaced geometry 204 (of 492) >>
	<< Calculating on displaced geometry 205 (of 492) >>
	<< Calculating on displaced geometry 206 (of 492) >>
	<< Calculating on displaced geometry 207 (of 492) >>
	<< Calculating on displaced geometry 208 (of 492) >>
	<< Calculating on displaced geometry 209 (of 492) >>
	<< Calculating on displaced geometry 210 (of 492) >>
	<< Calculating on displaced geometry 211 (of 492) >>
	<< Calculating on displaced geometry 212 (of 492) >>
	<< Calculating on displaced geometry 213 (of 492) >>
	<< Calculating on displaced geometry 214 (of 492) >>
	<< Calculating on displaced geometry 215 (of 492) >>
	<< Calculating on displaced geometry 216 (of 492) >>
	<< Calculating on displaced geometry 217 (of 492) >>
	<< Calculating on displaced geometry 218 (of 492) >>
	<< Calculating on displaced geometry 219 (of 492) >>
	<< Calculating on displaced geometry 220 (of 492) >>
	<< Calculating on displaced geometry 221 (of 492) >>
	<< Calculating on displaced geometry 222 (of 492) >>
	<< Calculating on displaced geometry 223 (of 492) >>
	<< Calculating on displaced geometry 224 (of 492) >>
	<< Calculating on displaced geometry 225 (of 492) >>
	<< Calculating on displaced geometry 226 (of 492) >>
	<< Calculating on displaced geometry 227 (of 492) >>
	<< Calculating on displaced geometry 228 (of 492) >>
	<< Calculating on displaced geometry 229 (of 492) >>
	<< Calculating on displaced geometry 230 (of 492) >>
	<< Calculating on displaced geometry 231 (of 492) >>
	<< Calculating on displaced geometry 232 (of 492) >>
	<< Calculating on displaced geometry 233 (of 492) >>
	<< Calculating on displaced geometry 234 (of 492) >>
	<< Calculating on displaced geometry 235 (of 492) >>
	<< Calculating on displaced geometry 236 (of 492) >>
	<< Calculating on displaced geometry 237 (of 492) >>
	<< Calculating on displaced geometry 238 (of 492) >>
	<< Calculating on displaced geometry 239 (of 492) >>
	<< Calculating on displaced geometry 240 (of 492) >>
	<< Calculating on displaced geometry 241 (of 492) >>
	<< Calculating on displaced geometry 242 (of 492) >>
	<< Calculating on displaced geometry 243 (of 492) >>
	<< Calculating on displaced geometry 244 (of 492) >>
	<< Calculating on displaced geometry 245 (of 492) >>
	<< Calculating on displaced geometry 246 (of 492) >>
	<< Calculating on displaced geometry 247 (of 492) >>
	<< Calculating on displaced geometry 248 (of 492) >>
	<< Calculating on displaced geometry 249 (of 492) >>
	<< Calculating on displaced geometry 250 (of 492) >>
	<< Calculating on displaced geometry 251 (of 492) >>
	<< Calculating on displaced geometry 252 (of 492) >>
	<< Calculating on displaced geometry 253 (of 492) >>
	<< Calculating on displaced geometry 254 (of 492) >>
	<< Calculating on displaced geometry 255 (of 492) >>
	<< Calculating on displaced geometry 256 (of 492) >>
	<< Calculating on displaced geometry 257 (of 492) >>
	<< Calculating on displaced geometry 258 (of 492) >>
	<< Calculating on displaced geometry 259 (of 492) >>
	<< Calculating on displaced geometry 260 (of 492) >>
	<< Calculating on displaced geometry 261 (of 492) >>
	<< Calculating on displaced geometry 262 (of 492) >>
	<< Calculating on displaced geometry 263 (of 492) >>
	<< Calculating on displaced geometry 264 (of 492) >>
	<< Calculating on displaced geometry 265 (of 492) >>
	<< Calculating on displaced geometry 266 (of 492) >>
	<< Calculating on displaced geometry 267 (of 492) >>
	<< Calculating on displaced geometry 268 (of 492) >>
	<< Calculating on displaced geometry 269 (of 492) >>
	<< Calculating on displaced geometry 270 (of 492) >>
	<< Calculating on displaced geometry 271 (of 492) >>
	<< Calculating on displaced geometry 272 (of 492) >>
	<< Calculating on displaced geometry 273 (of 492) >>
	<< Calculating on displaced geometry 274 (of 492) >>
	<< Calculating on displaced geometry 275 (of 492) >>
	<< Calculating on displaced geometry 276 (of 492) >>
	<< Calculating on displaced geometry 277 (of 492) >>
	<< Calculating on displaced geometry 278 (of 492) >>
	<< Calculating on displaced geometry 279 (of 492) >>
	<< Calculating on displaced geometry 280 (of 492) >>
	<< Calculating on displaced geometry 281 (of 492) >>
	<< Calculating on displaced geometry 282 (of 492) >>
	<< Calculating on displaced geometry 283 (of 492) >>
	<< Calculating on displaced geometry 284 (of 492) >>
	<< Calculating on displaced geometry 285 (of 492) >>
	<< Calculating on displaced geometry 286 (of 492) >>
	<< Calculating on displaced geometry 287 (of 492) >>
	<< Calculating on displaced geometry 288 (of 492) >>
	<< Calculating on displaced geometry 289 (of 492) >>
	<< Calculating on displaced geometry 290 (of 492) >>
	<< Calculating on displaced geometry 291 (of 492) >>
	<< Calculating on displaced geometry 292 (of 492) >>
	<< Calculating on displaced geometry 293 (of 492) >>
	<< Calculating on displaced geometry 294 (of 492) >>
	<< Calculating on displaced geometry 295 (of 492) >>
	<< Calculating on displaced geometry 296 (of 492) >>
	<< Calculating on displaced geometry 297 (of 492) >>
	<< Calculating on displaced geometry 298 (of 492) >>
	<< Calculating on displaced geometry 299 (of 492) >>
	<< Calculating on displaced geometry 300 (of 492) >>
	<< Calculating on displaced geometry 301 (of 492) >>
	<< Calculating on displaced geometry 302 (of 492) >>
	<< Calculating on displaced geometry 303 (of 492) >>
	<< Calculating on displaced geometry 304 (of 492) >>
	<< Calculating on displaced geometry 305 (of 492) >>
	<< Calculating on displaced geometry 306 (of 492) >>
	<< Calculating on displaced geometry 307 (of 492) >>
	<< Calculating on displaced geometry 308 (of 492) >>
	<< Calculating on displaced geometry 309 (of 492) >>
	<< Calculating on displaced geometry 310 (of 492) >>
	<< Calculating on displaced geometry 311 (of 492) >>
	<< Calculating on displaced geometry 312 (of 492) >>
	<< Calculating on displaced geometry 313 (of 492) >>
	<< Calculating on displaced geometry 314 (of 492) >>
	<< Calculating on displaced geometry 315 (of 492) >>
	<< Calculating on displaced geometry 316 (of 492) >>
	<< Calculating on displaced geometry 317 (of 492) >>
	<< Calculating on displaced geometry 318 (of 492) >>
	<< Calculating on displaced geometry 319 (of 492) >>
	<< Calculating on displaced geometry 320 (of 492) >>
	<< Calculating on displaced geometry 321 (of 492) >>
	<< Calculating on displaced geometry 322 (of 492) >>
	<< Calculating on displaced geometry 323 (of 492) >>
	<< Calculating on displaced geometry 324 (of 492) >>
	<< Calculating on displaced geometry 325 (of 492) >>
	<< Calculating on displaced geometry 326 (of 492) >>
	<< Calculating on displaced geometry 327 (of 492) >>
	<< Calculating on displaced geometry 328 (of 492) >>
	<< Calculating on displaced geometry 329 (of 492) >>
	<< Calculating on displaced geometry 330 (of 492) >>
	<< Calculating on displaced geometry 331 (of 492) >>
	<< Calculating on displaced geometry 332 (of 492) >>
	<< Calculating on displaced geometry 333 (of 492) >>
	<< Calculating on displaced geometry 334 (of 492) >>
	<< Calculating on displaced geometry 335 (of 492) >>
	<< Calculating on displaced geometry 336 (of 492) >>
	<< Calculating on displaced geometry 337 (of 492) >>
	<< Calculating on displaced geometry 338 (of 492) >>
	<< Calculating on displaced geometry 339 (of 492) >>
	<< Calculating on displaced geometry 340 (of 492) >>
	<< Calculating on displaced geometry 341 (of 492) >>
	<< Calculating on displaced geometry 342 (of 492) >>
	<< Calculating on displaced geometry 343 (of 492) >>
	<< Calculating on displaced geometry 344 (of 492) >>
	<< Calculating on displaced geometry 345 (of 492) >>
	<< Calculating on displaced geometry 346 (of 492) >>
	<< Calculating on displaced geometry 347 (of 492) >>
	<< Calculating on displaced geometry 348 (of 492) >>
	<< Calculating on displaced geometry 349 (of 492) >>
	<< Calculating on displaced geometry 350 (of 492) >>
	<< Calculating on displaced geometry 351 (of 492) >>
	<< Calculating on displaced geometry 352 (of 492) >>
	<< Calculating on displaced geometry 353 (of 492) >>
	<< Calculating on displaced geometry 354 (of 492) >>
	<< Calculating on displaced geometry 355 (of 492) >>
	<< Calculating on displaced geometry 356 (of 492) >>
	<< Calculating on displaced geometry 357 (of 492) >>
	<< Calculating on displaced geometry 358 (of 492) >>
	<< Calculating on displaced geometry 359 (of 492) >>
	<< Calculating on displaced geometry 360 (of 492) >>
	<< Calculating on displaced geometry 361 (of 492) >>
	<< Calculating on displaced geometry 362 (of 492) >>
	<< Calculating on displaced geometry 363 (of 492) >>
	<< Calculating on displaced geometry 364 (of 492) >>
	<< Calculating on displaced geometry 365 (of 492) >>
	<< Calculating on displaced geometry 366 (of 492) >>
	<< Calculating on displaced geometry 367 (of 492) >>
	<< Calculating on displaced geometry 368 (of 492) >>
	<< Calculating on displaced geometry 369 (of 492) >>
	<< Calculating on displaced geometry 370 (of 492) >>
	<< Calculating on displaced geometry 371 (of 492) >>
	<< Calculating on displaced geometry 372 (of 492) >>
	<< Calculating on displaced geometry 373 (of 492) >>
	<< Calculating on displaced geometry 374 (of 492) >>
	<< Calculating on displaced geometry 375 (of 492) >>
	<< Calculating on displaced geometry 376 (of 492) >>
	<< Calculating on displaced geometry 377 (of 492) >>
	<< Calculating on displaced geometry 378 (of 492) >>
	<< Calculating on displaced geometry 379 (of 492) >>
	<< Calculating on displaced geometry 380 (of 492) >>
	<< Calculating on displaced geometry 381 (of 492) >>
	<< Calculating on displaced geometry 382 (of 492) >>
	<< Calculating on displaced geometry 383 (of 492) >>
	<< Calculating on displaced geometry 384 (of 492) >>
	<< Calculating on displaced geometry 385 (of 492) >>
	<< Calculating on displaced geometry 386 (of 492) >>
	<< Calculating on displaced geometry 387 (of 492) >>
	<< Calculating on displaced geometry 388 (of 492) >>
	<< Calculating on displaced geometry 389 (of 492) >>
	<< Calculating on displaced geometry 390 (of 492) >>
	<< Calculating on displaced geometry 391 (of 492) >>
	<< Calculating on displaced geometry 392 (of 492) >>
	<< Calculating on displaced geometry 393 (of 492) >>
	<< Calculating on displaced geometry 394 (of 492) >>
	<< Calculating on displaced geometry 395 (of 492) >>
	<< Calculating on displaced geometry 396 (of 492) >>
	<< Calculating on displaced geometry 397 (of 492) >>
	<< Calculating on displaced geometry 398 (of 492) >>
	<< Calculating on displaced geometry 399 (of 492) >>
	<< Calculating on displaced geometry 400 (of 492) >>
	<< Calculating on displaced geometry 401 (of 492) >>
	<< Calculating on displaced geometry 402 (of 492) >>
	<< Calculating on displaced geometry 403 (of 492) >>
	<< Calculating on displaced geometry 404 (of 492) >>
	<< Calculating on displaced geometry 405 (of 492) >>
	<< Calculating on displaced geometry 406 (of 492) >>
	<< Calculating on displaced geometry 407 (of 492) >>
	<< Calculating on displaced geometry 408 (of 492) >>
	<< Calculating on displaced geometry 409 (of 492) >>
	<< Calculating on displaced geometry 410 (of 492) >>
	<< Calculating on displaced geometry 411 (of 492) >>
	<< Calculating on displaced geometry 412 (of 492) >>
	<< Calculating on displaced geometry 413 (of 492) >>
	<< Calculating on displaced geometry 414 (of 492) >>
	<< Calculating on displaced geometry 415 (of 492) >>
	<< Calculating on displaced geometry 416 (of 492) >>
	<< Calculating on displaced geometry 417 (of 492) >>
	<< Calculating on displaced geometry 418 (of 492) >>
	<< Calculating on displaced geometry 419 (of 492) >>
	<< Calculating on displaced geometry 420 (of 492) >>
	<< Calculating on displaced geometry 421 (of 492) >>
	<< Calculating on displaced geometry 422 (of 492) >>
	<< Calculating on displaced geometry 423 (of 492) >>
	<< Calculating on displaced geometry 424 (of 492) >>
	<< Calculating on displaced geometry 425 (of 492) >>
	<< Calculating on displaced geometry 426 (of 492) >>
	<< Calculating on displaced geometry 427 (of 492) >>
	<< Calculating on displaced geometry 428 (of 492) >>
	<< Calculating on displaced geometry 429 (of 492) >>
	<< Calculating on displaced geometry 430 (of 492) >>
	<< Calculating on displaced geometry 431 (of 492) >>
	<< Calculating on displaced geometry 432 (of 492) >>
	<< Calculating on displaced geometry 433 (of 492) >>
	<< Calculating on displaced geometry 434 (of 492) >>
	<< Calculating on displaced geometry 435 (of 492) >>
	<< Calculating on displaced geometry 436 (of 492) >>
	<< Calculating on displaced geometry 437 (of 492) >>
	<< Calculating on displaced geometry 438 (of 492) >>
	<< Calculating on displaced geometry 439 (of 492) >>
	<< Calculating on displaced geometry 440 (of 492) >>
	<< Calculating on displaced geometry 441 (of 492) >>
	<< Calculating on displaced geometry 442 (of 492) >>
	<< Calculating on displaced geometry 443 (of 492) >>
	<< Calculating on displaced geometry 444 (of 492) >>
	<< Calculating on displaced geometry 445 (of 492) >>
	<< Calculating on displaced geometry 446 (of 492) >>
	<< Calculating on displaced geometry 447 (of 492) >>
	<< Calculating on displaced geometry 448 (of 492) >>
	<< Calculating on displaced geometry 449 (of 492) >>
	<< Calculating on displaced geometry 450 (of 492) >>
	<< Calculating on displaced geometry 451 (of 492) >>
	<< Calculating on displaced geometry 452 (of 492) >>
	<< Calculating on displaced geometry 453 (of 492) >>
	<< Calculating on displaced geometry 454 (of 492) >>
	<< Calculating on displaced geometry 455 (of 492) >>
	<< Calculating on displaced geometry 456 (of 492) >>
	<< Calculating on displaced geometry 457 (of 492) >>
	<< Calculating on displaced geometry 458 (of 492) >>
	<< Calculating on displaced geometry 459 (of 492) >>
	<< Calculating on displaced geometry 460 (of 492) >>
	<< Calculating on displaced geometry 461 (of 492) >>
	<< Calculating on displaced geometry 462 (of 492) >>
	<< Calculating on displaced geometry 463 (of 492) >>
	<< Calculating on displaced geometry 464 (of 492) >>
	<< Calculating on displaced geometry 465 (of 492) >>
	<< Calculating on displaced geometry 466 (of 492) >>
	<< Calculating on displaced geometry 467 (of 492) >>
	<< Calculating on displaced geometry 468 (of 492) >>
	<< Calculating on displaced geometry 469 (of 492) >>
	<< Calculating on displaced geometry 470 (of 492) >>
	<< Calculating on displaced geometry 471 (of 492) >>
	<< Calculating on displaced geometry 472 (of 492) >>
	<< Calculating on displaced geometry 473 (of 492) >>
	<< Calculating on displaced geometry 474 (of 492) >>
	<< Calculating on displaced geometry 475 (of 492) >>
	<< Calculating on displaced geometry 476 (of 492) >>
	<< Calculating on displaced geometry 477 (of 492) >>
	<< Calculating on displaced geometry 478 (of 492) >>
	<< Calculating on displaced geometry 479 (of 492) >>
	<< Calculating on displaced geometry 480 (of 492) >>
	<< Calculating on displaced geometry 481 (of 492) >>
	<< Calculating on displaced geometry 482 (of 492) >>
	<< Calculating on displaced geometry 483 (of 492) >>
	<< Calculating on displaced geometry 484 (of 492) >>
	<< Calculating on displaced geometry 485 (of 492) >>
	<< Calculating on displaced geometry 486 (of 492) >>
	<< Calculating on displaced geometry 487 (of 492) >>
	<< Calculating on displaced geometry 488 (of 492) >>
	<< Calculating on displaced geometry 489 (of 492) >>
	<< Calculating on displaced geometry 490 (of 492) >>
	<< Calculating on displaced geometry 491 (of 492) >>
	<< Calculating on displaced geometry 492 (of 492) >>

-----------------------
VIBRATIONAL FREQUENCIES
-----------------------

Scaling factor for frequencies =  1.000000000 (already applied!)

   0:         0.00 cm**-1
   1:         0.00 cm**-1
   2:         0.00 cm**-1
   3:         0.00 cm**-1
   4:         0.00 cm**-1
   5:         0.00 cm**-1
   6:         3.28 cm**-1
   7:        18.91 cm**-1
   8:        22.21 cm**-1
   9:        26.25 cm**-1
  10:        30.11 cm**-1
  11:        40.00 cm**-1
  12:        43.93 cm**-1
  13:        47.13 cm**-1
  14:        53.06 cm**-1
  15:        61.92 cm**-1
  16:        63.86 cm**-1
  17:        68.73 cm**-1
  18:        77.91 cm**-1
  19:        81.20 cm**-1
  20:        84.51 cm**-1
  21:        86.39 cm**-1
  22:        93.55 cm**-1
  23:        97.48 cm**-1
  24:       112.98 cm**-1
  25:       125.41 cm**-1
  26:       143.51 cm**-1
  27:       149.60 cm**-1
  28:       163.24 cm**-1
  29:       171.16 cm**-1
  30:       185.39 cm**-1
  31:       192.52 cm**-1
  32:       213.70 cm**-1
  33:       219.50 cm**-1
  34:       227.54 cm**-1
  35:       241.62 cm**-1
  36:       252.30 cm**-1
  37:       256.69 cm**-1
  38:       275.32 cm**-1
  39:       282.66 cm**-1
  40:       291.91 cm**-1
  41:       295.09 cm**-1
  42:       299.81 cm**-1
  43:       312.21 cm**-1
  44:       319.12 cm**-1
  45:       327.46 cm**-1
  46:       337.34 cm**-1
  47:       357.75 cm**-1
  48:       377.63 cm**-1
  49:       381.05 cm**-1
  50:       393.10 cm**-1
  51:       400.86 cm**-1
  52:       409.15 cm**-1
  53:       411.83 cm**-1
  54:       413.74 cm**-1
  55:       420.46 cm**-1
  56:       431.60 cm**-1
  57:       436.43 cm**-1
  58:       438.29 cm**-1
  59:       448.64 cm**-1
  60:       454.38 cm**-1
  61:       489.84 cm**-1
  62:       496.64 cm**-1
  63:       508.52 cm**-1
  64:       509.67 cm**-1
  65:       519.63 cm**-1
  66:       552.63 cm**-1
  67:       565.22 cm**-1
  68:       584.56 cm**-1
  69:       596.82 cm**-1
  70:       626.50 cm**-1
  71:       626.90 cm**-1
  72:       629.66 cm**-1
  73:       640.45 cm**-1
  74:       666.61 cm**-1
  75:       670.81 cm**-1
  76:       677.55 cm**-1
  77:       699.70 cm**-1
  78:       705.59 cm**-1
  79:       706.94 cm**-1
  80:       722.03 cm**-1
  81:       725.88 cm**-1
  82:       727.08 cm**-1
  83:       734.52 cm**-1
  84:       765.65 cm**-1
  85:       774.11 cm**-1
  86:       784.65 cm**-1
  87:       811.72 cm**-1
  88:       816.31 cm**-1
  89:       826.80 cm**-1
  90:       829.30 cm**-1
  91:       838.22 cm**-1
  92:       851.42 cm**-1
  93:       865.14 cm**-1
  94:       870.69 cm**-1
  95:       871.43 cm**-1
  96:       873.11 cm**-1
  97:       881.07 cm**-1
  98:       893.26 cm**-1
  99:       904.13 cm**-1
 100:       923.86 cm**-1
 101:       940.97 cm**-1
 102:       941.18 cm**-1
 103:       943.96 cm**-1
 104:       953.52 cm**-1
 105:       954.82 cm**-1
 106:       961.78 cm**-1
 107:       963.14 cm**-1
 108:       968.40 cm**-1
 109:       974.12 cm**-1
 110:       976.35 cm**-1
 111:       990.95 cm**-1
 112:       999.62 cm**-1
 113:       999.68 cm**-1
 114:      1003.95 cm**-1
 115:      1008.11 cm**-1
 116:      1016.14 cm**-1
 117:      1022.93 cm**-1
 118:      1023.10 cm**-1
 119:      1023.52 cm**-1
 120:      1023.61 cm**-1
 121:      1026.74 cm**-1
 122:      1040.00 cm**-1
 123:      1046.99 cm**-1
 124:      1047.96 cm**-1
 125:      1051.46 cm**-1
 126:      1054.01 cm**-1
 127:      1055.96 cm**-1
 128:      1059.87 cm**-1
 129:      1080.70 cm**-1
 130:      1101.15 cm**-1
 131:      1102.70 cm**-1
 132:      1105.28 cm**-1
 133:      1113.06 cm**-1
 134:      1114.48 cm**-1
 135:      1120.36 cm**-1
 136:      1129.02 cm**-1
 137:      1150.11 cm**-1
 138:      1160.71 cm**-1
 139:      1163.66 cm**-1
 140:      1166.96 cm**-1
 141:      1169.18 cm**-1
 142:      1169.35 cm**-1
 143:      1185.73 cm**-1
 144:      1186.50 cm**-1
 145:      1187.51 cm**-1
 146:      1191.64 cm**-1
 147:      1225.75 cm**-1
 148:      1227.60 cm**-1
 149:      1230.53 cm**-1
 150:      1232.94 cm**-1
 151:      1253.91 cm**-1
 152:      1264.96 cm**-1
 153:      1268.17 cm**-1
 154:      1274.11 cm**-1
 155:      1294.10 cm**-1
 156:      1298.80 cm**-1
 157:      1314.61 cm**-1
 158:      1324.47 cm**-1
 159:      1341.41 cm**-1
 160:      1342.29 cm**-1
 161:      1345.22 cm**-1
 162:      1351.55 cm**-1
 163:      1366.56 cm**-1
 164:      1374.45 cm**-1
 165:      1375.10 cm**-1
 166:      1378.61 cm**-1
 167:      1379.85 cm**-1
 168:      1386.07 cm**-1
 169:      1386.81 cm**-1
 170:      1394.39 cm**-1
 171:      1404.10 cm**-1
 172:      1415.69 cm**-1
 173:      1453.54 cm**-1
 174:      1453.86 cm**-1
 175:      1459.59 cm**-1
 176:      1461.92 cm**-1
 177:      1463.13 cm**-1
 178:      1465.58 cm**-1
 179:      1468.09 cm**-1
 180:      1471.75 cm**-1
 181:      1472.32 cm**-1
 182:      1478.13 cm**-1
 183:      1479.28 cm**-1
 184:      1484.23 cm**-1
 185:      1484.74 cm**-1
 186:      1486.47 cm**-1
 187:      1486.90 cm**-1
 188:      1488.93 cm**-1
 189:      1499.24 cm**-1
 190:      1518.75 cm**-1
 191:      1530.63 cm**-1
 192:      1531.97 cm**-1
 193:      1534.27 cm**-1
 194:      1555.31 cm**-1
 195:      1636.38 cm**-1
 196:      1645.26 cm**-1
 197:      1646.71 cm**-1
 198:      1647.80 cm**-1
 199:      1662.09 cm**-1
 200:      1664.46 cm**-1
 201:      1665.08 cm**-1
 202:      1668.83 cm**-1
 203:      1693.70 cm**-1
 204:      1749.83 cm**-1
 205:      1774.87 cm**-1
 206:      2635.70 cm**-1
 207:      3043.08 cm**-1
 208:      3048.00 cm**-1
 209:      3050.52 cm**-1
 210:      3055.72 cm**-1
 211:      3056.02 cm**-1
 212:      3061.87 cm**-1
 213:      3111.52 cm**-1
 214:      3115.22 cm**-1
 215:      3119.81 cm**-1
 216:      3122.05 cm**-1
 217:      3129.54 cm**-1
 218:      3130.73 cm**-1
 219:      3131.69 cm**-1
 220:      3133.64 cm**-1
 221:      3137.90 cm**-1
 222:      3142.43 cm**-1
 223:      3153.06 cm**-1
 224:      3159.68 cm**-1
 225:      3180.83 cm**-1
 226:      3182.35 cm**-1
 227:      3187.85 cm**-1
 228:      3192.82 cm**-1
 229:      3194.45 cm**-1
 230:      3194.73 cm**-1
 231:      3197.53 cm**-1
 232:      3203.08 cm**-1
 233:      3204.04 cm**-1
 234:      3206.44 cm**-1
 235:      3207.91 cm**-1
 236:      3211.29 cm**-1
 237:      3211.50 cm**-1
 238:      3214.02 cm**-1
 239:      3219.10 cm**-1
 240:      3219.71 cm**-1
 241:      3222.13 cm**-1
 242:      3224.94 cm**-1
 243:      3226.77 cm**-1
 244:      3230.55 cm**-1
 245:      3480.78 cm**-1


------------
NORMAL MODES
------------

These modes are the cartesian displacements weighted by the diagonal matrix
M(i,i)=1/sqrt(m[i]) where m[i] is the mass of the displaced atom
Thus, these vectors are normalized but *not* orthogonal

                  0          1          2          3          4          5    
      0       0.000000   0.000000   0.000000   0.000000   0.000000   0.000000
      1       0.000000   0.000000   0.000000   0.000000   0.000000   0.000000
      2       0.000000   0.000000   0.000000   0.000000   0.000000   0.000000
      3       0.000000   0.000000   0.000000   0.000000   0.000000   0.000000
      4       0.000000   0.000000   0.000000   0.000000   0.000000   0.000000
      5       0.000000   0.000000   0.000000   0.000000   0.000000   0.000000
      6       0.000000   0.000000   0.000000   0.000000   0.000000   0.000000
      7       0.000000   0.000000   0.000000   0.000000   0.000000   0.000000
      8       0.000000   0.000000   0.000000   0.000000   0.000000   0.000000
      9       0.000000   0.000000   0.000000   0.000000   0.000000   0.000000
     10       0.000000   0.000000   0.000000   0.000000   0.000000   0.000000
     11       0.000000   0.000000   0.000000   0.000000   0.000000   0.000000
     12       0.000000   0.000000   0.000000   0.000000   0.000000   0.000000
     13       0.000000   0.000000   0.000000   0.000000   0.000000   0.000000
     14       0.000000   0.000000   0.000000   0.000000   0.000000   0.000000
     15       0.000000   0.000000   0.000000   0.000000   0.000000   0.000000
     16       0.000000   0.000000   0.000000   0.000000   0.000000   0.000000
     17       0.000000   0.000000   0.000000   0.000000   0.000000   0.000000
     18       0.000000   0.000000   0.000000   0.000000   0.000000   0.000000
     19       0.000000   0.000000   0.000000   0.000000   0.000000   0.000000
     20       0.000000   0.000000   0.000000   0.000000   0.000000   0.000000
     21       0.000000   0.000000   0.000000   0.000000   0.000000   0.000000
     22       0.000000   0.000000   0.000000   0.000000   0.000000   0.000000
     23       0.000000   0.000000   0.000000   0.000000   0.000000   0.000000
     24       0.000000   0.000000   0.000000   0.000000   0.000000   0.000000
     25       0.000000   0.000000   0.000000   0.000000   0.000000   0.000000
     26       0.000000   0.000000   0.000000   0.000000   0.000000   0.000000
     27       0.000000   0.000000   0.000000   0.000000   0.000000   0.000000
     28       0.000000   0.000000   0.000000   0.000000   0.000000   0.000000
     29       0.000000   0.000000   0.000000   0.000000   0.000000   0.000000
     30       0.000000   0.000000   0.000000   0.000000   0.000000   0.000000
     31       0.000000   0.000000   0.000000   0.000000   0.000000   0.000000
     32       0.000000   0.000000   0.000000   0.000000   0.000000   0.000000
     33       0.000000   0.000000   0.000000   0.000000   0.000000   0.000000
     34       0.000000   0.000000   0.000000   0.000000   0.000000   0.000000
     35       0.000000   0.000000   0.000000   0.000000   0.000000   0.000000
     36       0.000000   0.000000   0.000000   0.000000   0.000000   0.000000
     37       0.000000   0.000000   0.000000   0.000000   0.000000   0.000000
     38       0.000000   0.000000   0.000000   0.000000   0.000000   0.000000
     39       0.000000   0.000000   0.000000   0.000000   0.000000   0.000000
     40       0.000000   0.000000   0.000000   0.000000   0.000000   0.000000
     41       0.000000   0.000000   0.000000   0.000000   0.000000   0.000000
     42       0.000000   0.000000   0.000000   0.000000   0.000000   0.000000
     43       0.000000   0.000000   0.000000   0.000000   0.000000   0.000000
     44       0.000000   0.000000   0.000000   0.000000   0.000000   0.000000
     45       0.000000   0.000000   0.000000   0.000000   0.000000   0.000000
     46       0.000000   0.000000   0.000000   0.000000   0.000000   0.000000
     47       0.000000   0.000000   0.000000   0.000000   0.000000   0.000000
     48       0.000000   0.000000   0.000000   0.000000   0.000000   0.000000
     49       0.000000   0.000000   0.000000   0.000000   0.000000   0.000000
     50       0.000000   0.000000   0.000000   0.000000   0.000000   0.000000
     51       0.000000   0.000000   0.000000   0.000000   0.000000   0.000000
     52       0.000000   0.000000   0.000000   0.000000   0.000000   0.000000
     53       0.000000   0.000000   0.000000   0.000000   0.000000   0.000000
     54       0.000000   0.000000   0.000000   0.000000   0.000000   0.000000
     55       0.000000   0.000000   0.000000   0.000000   0.000000   0.000000
     56       0.000000   0.000000   0.000000   0.000000   0.000000   0.000000
     57       0.000000   0.000000   0.000000   0.000000   0.000000   0.000000
     58       0.000000   0.000000   0.000000   0.000000   0.000000   0.000000
     59       0.000000   0.000000   0.000000   0.000000   0.000000   0.000000
     60       0.000000   0.000000   0.000000   0.000000   0.000000   0.000000
     61       0.000000   0.000000   0.000000   0.000000   0.000000   0.000000
     62       0.000000   0.000000   0.000000   0.000000   0.000000   0.000000
     63       0.000000   0.000000   0.000000   0.000000   0.000000   0.000000
     64       0.000000   0.000000   0.000000   0.000000   0.000000   0.000000
     65       0.000000   0.000000   0.000000   0.000000   0.000000   0.000000
     66       0.000000   0.000000   0.000000   0.000000   0.000000   0.000000
     67       0.000000   0.000000   0.000000   0.000000   0.000000   0.000000
     68       0.000000   0.000000   0.000000   0.000000   0.000000   0.000000
     69       0.000000   0.000000   0.000000   0.000000   0.000000   0.000000
     70       0.000000   0.000000   0.000000   0.000000   0.000000   0.000000
     71       0.000000   0.000000   0.000000   0.000000   0.000000   0.000000
     72       0.000000   0.000000   0.000000   0.000000   0.000000   0.000000
     73       0.000000   0.000000   0.000000   0.000000   0.000000   0.000000
     74       0.000000   0.000000   0.000000   0.000000   0.000000   0.000000
     75       0.000000   0.000000   0.000000   0.000000   0.000000   0.000000
     76       0.000000   0.000000   0.000000   0.000000   0.000000   0.000000
     77       0.000000   0.000000   0.000000   0.000000   0.000000   0.000000
     78       0.000000   0.000000   0.000000   0.000000   0.000000   0.000000
     79       0.000000   0.000000   0.000000   0.000000   0.000000   0.000000
     80       0.000000   0.000000   0.000000   0.000000   0.000000   0.000000
     81       0.000000   0.000000   0.000000   0.000000   0.000000   0.000000
     82       0.000000   0.000000   0.000000   0.000000   0.000000   0.000000
     83       0.000000   0.000000   0.000000   0.000000   0.000000   0.000000
     84       0.000000   0.000000   0.000000   0.000000   0.000000   0.000000
     85       0.000000   0.000000   0.000000   0.000000   0.000000   0.000000
     86       0.000000   0.000000   0.000000   0.000000   0.000000   0.000000
     87       0.000000   0.000000   0.000000   0.000000   0.000000   0.000000
     88       0.000000   0.000000   0.000000   0.000000   0.000000   0.000000
     89       0.000000   0.000000   0.000000   0.000000   0.000000   0.000000
     90       0.000000   0.000000   0.000000   0.000000   0.000000   0.000000
     91       0.000000   0.000000   0.000000   0.000000   0.000000   0.000000
     92       0.000000   0.000000   0.000000   0.000000   0.000000   0.000000
     93       0.000000   0.000000   0.000000   0.000000   0.000000   0.000000
     94       0.000000   0.000000   0.000000   0.000000   0.000000   0.000000
     95       0.000000   0.000000   0.000000   0.000000   0.000000   0.000000
     96       0.000000   0.000000   0.000000   0.000000   0.000000   0.000000
     97       0.000000   0.000000   0.000000   0.000000   0.000000   0.000000
     98       0.000000   0.000000   0.000000   0.000000   0.000000   0.000000
     99       0.000000   0.000000   0.000000   0.000000   0.000000   0.000000
    100       0.000000   0.000000   0.000000   0.000000   0.000000   0.000000
    101       0.000000   0.000000   0.000000   0.000000   0.000000   0.000000
    102       0.000000   0.000000   0.000000   0.000000   0.000000   0.000000
    103       0.000000   0.000000   0.000000   0.000000   0.000000   0.000000
    104       0.000000   0.000000   0.000000   0.000000   0.000000   0.000000
    105       0.000000   0.000000   0.000000   0.000000   0.000000   0.000000
    106       0.000000   0.000000   0.000000   0.000000   0.000000   0.000000
    107       0.000000   0.000000   0.000000   0.000000   0.000000   0.000000
    108       0.000000   0.000000   0.000000   0.000000   0.000000   0.000000
    109       0.000000   0.000000   0.000000   0.000000   0.000000   0.000000
    110       0.000000   0.000000   0.000000   0.000000   0.000000   0.000000
    111       0.000000   0.000000   0.000000   0.000000   0.000000   0.000000
    112       0.000000   0.000000   0.000000   0.000000   0.000000   0.000000
    113       0.000000   0.000000   0.000000   0.000000   0.000000   0.000000
    114       0.000000   0.000000   0.000000   0.000000   0.000000   0.000000
    115       0.000000   0.000000   0.000000   0.000000   0.000000   0.000000
    116       0.000000   0.000000   0.000000   0.000000   0.000000   0.000000
    117       0.000000   0.000000   0.000000   0.000000   0.000000   0.000000
    118       0.000000   0.000000   0.000000   0.000000   0.000000   0.000000
    119       0.000000   0.000000   0.000000   0.000000   0.000000   0.000000
    120       0.000000   0.000000   0.000000   0.000000   0.000000   0.000000
    121       0.000000   0.000000   0.000000   0.000000   0.000000   0.000000
    122       0.000000   0.000000   0.000000   0.000000   0.000000   0.000000
    123       0.000000   0.000000   0.000000   0.000000   0.000000   0.000000
    124       0.000000   0.000000   0.000000   0.000000   0.000000   0.000000
    125       0.000000   0.000000   0.000000   0.000000   0.000000   0.000000
    126       0.000000   0.000000   0.000000   0.000000   0.000000   0.000000
    127       0.000000   0.000000   0.000000   0.000000   0.000000   0.000000
    128       0.000000   0.000000   0.000000   0.000000   0.000000   0.000000
    129       0.000000   0.000000   0.000000   0.000000   0.000000   0.000000
    130       0.000000   0.000000   0.000000   0.000000   0.000000   0.000000
    131       0.000000   0.000000   0.000000   0.000000   0.000000   0.000000
    132       0.000000   0.000000   0.000000   0.000000   0.000000   0.000000
    133       0.000000   0.000000   0.000000   0.000000   0.000000   0.000000
    134       0.000000   0.000000   0.000000   0.000000   0.000000   0.000000
    135       0.000000   0.000000   0.000000   0.000000   0.000000   0.000000
    136       0.000000   0.000000   0.000000   0.000000   0.000000   0.000000
    137       0.000000   0.000000   0.000000   0.000000   0.000000   0.000000
    138       0.000000   0.000000   0.000000   0.000000   0.000000   0.000000
    139       0.000000   0.000000   0.000000   0.000000   0.000000   0.000000
    140       0.000000   0.000000   0.000000   0.000000   0.000000   0.000000
    141       0.000000   0.000000   0.000000   0.000000   0.000000   0.000000
    142       0.000000   0.000000   0.000000   0.000000   0.000000   0.000000
    143       0.000000   0.000000   0.000000   0.000000   0.000000   0.000000
    144       0.000000   0.000000   0.000000   0.000000   0.000000   0.000000
    145       0.000000   0.000000   0.000000   0.000000   0.000000   0.000000
    146       0.000000   0.000000   0.000000   0.000000   0.000000   0.000000
    147       0.000000   0.000000   0.000000   0.000000   0.000000   0.000000
    148       0.000000   0.000000   0.000000   0.000000   0.000000   0.000000
    149       0.000000   0.000000   0.000000   0.000000   0.000000   0.000000
    150       0.000000   0.000000   0.000000   0.000000   0.000000   0.000000
    151       0.000000   0.000000   0.000000   0.000000   0.000000   0.000000
    152       0.000000   0.000000   0.000000   0.000000   0.000000   0.000000
    153       0.000000   0.000000   0.000000   0.000000   0.000000   0.000000
    154       0.000000   0.000000   0.000000   0.000000   0.000000   0.000000
    155       0.000000   0.000000   0.000000   0.000000   0.000000   0.000000
    156       0.000000   0.000000   0.000000   0.000000   0.000000   0.000000
    157       0.000000   0.000000   0.000000   0.000000   0.000000   0.000000
    158       0.000000   0.000000   0.000000   0.000000   0.000000   0.000000
    159       0.000000   0.000000   0.000000   0.000000   0.000000   0.000000
    160       0.000000   0.000000   0.000000   0.000000   0.000000   0.000000
    161       0.000000   0.000000   0.000000   0.000000   0.000000   0.000000
    162       0.000000   0.000000   0.000000   0.000000   0.000000   0.000000
    163       0.000000   0.000000   0.000000   0.000000   0.000000   0.000000
    164       0.000000   0.000000   0.000000   0.000000   0.000000   0.000000
    165       0.000000   0.000000   0.000000   0.000000   0.000000   0.000000
    166       0.000000   0.000000   0.000000   0.000000   0.000000   0.000000
    167       0.000000   0.000000   0.000000   0.000000   0.000000   0.000000
    168       0.000000   0.000000   0.000000   0.000000   0.000000   0.000000
    169       0.000000   0.000000   0.000000   0.000000   0.000000   0.000000
    170       0.000000   0.000000   0.000000   0.000000   0.000000   0.000000
    171       0.000000   0.000000   0.000000   0.000000   0.000000   0.000000
    172       0.000000   0.000000   0.000000   0.000000   0.000000   0.000000
    173       0.000000   0.000000   0.000000   0.000000   0.000000   0.000000
    174       0.000000   0.000000   0.000000   0.000000   0.000000   0.000000
    175       0.000000   0.000000   0.000000   0.000000   0.000000   0.000000
    176       0.000000   0.000000   0.000000   0.000000   0.000000   0.000000
    177       0.000000   0.000000   0.000000   0.000000   0.000000   0.000000
    178       0.000000   0.000000   0.000000   0.000000   0.000000   0.000000
    179       0.000000   0.000000   0.000000   0.000000   0.000000   0.000000
    180       0.000000   0.000000   0.000000   0.000000   0.000000   0.000000
    181       0.000000   0.000000   0.000000   0.000000   0.000000   0.000000
    182       0.000000   0.000000   0.000000   0.000000   0.000000   0.000000
    183       0.000000   0.000000   0.000000   0.000000   0.000000   0.000000
    184       0.000000   0.000000   0.000000   0.000000   0.000000   0.000000
    185       0.000000   0.000000   0.000000   0.000000   0.000000   0.000000
    186       0.000000   0.000000   0.000000   0.000000   0.000000   0.000000
    187       0.000000   0.000000   0.000000   0.000000   0.000000   0.000000
    188       0.000000   0.000000   0.000000   0.000000   0.000000   0.000000
    189       0.000000   0.000000   0.000000   0.000000   0.000000   0.000000
    190       0.000000   0.000000   0.000000   0.000000   0.000000   0.000000
    191       0.000000   0.000000   0.000000   0.000000   0.000000   0.000000
    192       0.000000   0.000000   0.000000   0.000000   0.000000   0.000000
    193       0.000000   0.000000   0.000000   0.000000   0.000000   0.000000
    194       0.000000   0.000000   0.000000   0.000000   0.000000   0.000000
    195       0.000000   0.000000   0.000000   0.000000   0.000000   0.000000
    196       0.000000   0.000000   0.000000   0.000000   0.000000   0.000000
    197       0.000000   0.000000   0.000000   0.000000   0.000000   0.000000
    198       0.000000   0.000000   0.000000   0.000000   0.000000   0.000000
    199       0.000000   0.000000   0.000000   0.000000   0.000000   0.000000
    200       0.000000   0.000000   0.000000   0.000000   0.000000   0.000000
    201       0.000000   0.000000   0.000000   0.000000   0.000000   0.000000
    202       0.000000   0.000000   0.000000   0.000000   0.000000   0.000000
    203       0.000000   0.000000   0.000000   0.000000   0.000000   0.000000
    204       0.000000   0.000000   0.000000   0.000000   0.000000   0.000000
    205       0.000000   0.000000   0.000000   0.000000   0.000000   0.000000
    206       0.000000   0.000000   0.000000   0.000000   0.000000   0.000000
    207       0.000000   0.000000   0.000000   0.000000   0.000000   0.000000
    208       0.000000   0.000000   0.000000   0.000000   0.000000   0.000000
    209       0.000000   0.000000   0.000000   0.000000   0.000000   0.000000
    210       0.000000   0.000000   0.000000   0.000000   0.000000   0.000000
    211       0.000000   0.000000   0.000000   0.000000   0.000000   0.000000
    212       0.000000   0.000000   0.000000   0.000000   0.000000   0.000000
    213       0.000000   0.000000   0.000000   0.000000   0.000000   0.000000
    214       0.000000   0.000000   0.000000   0.000000   0.000000   0.000000
    215       0.000000   0.000000   0.000000   0.000000   0.000000   0.000000
    216       0.000000   0.000000   0.000000   0.000000   0.000000   0.000000
    217       0.000000   0.000000   0.000000   0.000000   0.000000   0.000000
    218       0.000000   0.000000   0.000000   0.000000   0.000000   0.000000
    219       0.000000   0.000000   0.000000   0.000000   0.000000   0.000000
    220       0.000000   0.000000   0.000000   0.000000   0.000000   0.000000
    221       0.000000   0.000000   0.000000   0.000000   0.000000   0.000000
    222       0.000000   0.000000   0.000000   0.000000   0.000000   0.000000
    223       0.000000   0.000000   0.000000   0.000000   0.000000   0.000000
    224       0.000000   0.000000   0.000000   0.000000   0.000000   0.000000
    225       0.000000   0.000000   0.000000   0.000000   0.000000   0.000000
    226       0.000000   0.000000   0.000000   0.000000   0.000000   0.000000
    227       0.000000   0.000000   0.000000   0.000000   0.000000   0.000000
    228       0.000000   0.000000   0.000000   0.000000   0.000000   0.000000
    229       0.000000   0.000000   0.000000   0.000000   0.000000   0.000000
    230       0.000000   0.000000   0.000000   0.000000   0.000000   0.000000
    231       0.000000   0.000000   0.000000   0.000000   0.000000   0.000000
    232       0.000000   0.000000   0.000000   0.000000   0.000000   0.000000
    233       0.000000   0.000000   0.000000   0.000000   0.000000   0.000000
    234       0.000000   0.000000   0.000000   0.000000   0.000000   0.000000
    235       0.000000   0.000000   0.000000   0.000000   0.000000   0.000000
    236       0.000000   0.000000   0.000000   0.000000   0.000000   0.000000
    237       0.000000   0.000000   0.000000   0.000000   0.000000   0.000000
    238       0.000000   0.000000   0.000000   0.000000   0.000000   0.000000
    239       0.000000   0.000000   0.000000   0.000000   0.000000   0.000000
    240       0.000000   0.000000   0.000000   0.000000   0.000000   0.000000
    241       0.000000   0.000000   0.000000   0.000000   0.000000   0.000000
    242       0.000000   0.000000   0.000000   0.000000   0.000000   0.000000
    243       0.000000   0.000000   0.000000   0.000000   0.000000   0.000000
    244       0.000000   0.000000   0.000000   0.000000   0.000000   0.000000
    245       0.000000   0.000000   0.000000   0.000000   0.000000   0.000000
                  6          7          8          9         10         11    
      0       0.007995  -0.008774   0.013716  -0.029137  -0.010371   0.006708
      1       0.030232  -0.017400   0.054887   0.013278   0.011677  -0.068011
      2      -0.016138  -0.011453  -0.009970   0.001665  -0.001286  -0.017131
      3       0.005285  -0.005000   0.010450  -0.043380  -0.001160  -0.026851
      4       0.013371  -0.018374   0.048014  -0.018479   0.034731  -0.155545
      5       0.049152   0.042404  -0.005439  -0.002728  -0.007204   0.012580
      6       0.080289   0.028003  -0.011037   0.008127  -0.027990  -0.013072
      7       0.021023  -0.047844   0.035903   0.027120  -0.002297  -0.029333
      8      -0.030675  -0.030943  -0.017036   0.004666  -0.007419   0.014444
      9       0.039015   0.017787   0.007369  -0.054562  -0.002977   0.013982
     10       0.029027  -0.053164   0.025992   0.046051  -0.007446  -0.043961
     11      -0.011113   0.025164   0.046515   0.037607   0.011780  -0.045926
     12       0.045633   0.012840   0.003204  -0.022561  -0.013697   0.005057
     13       0.023563  -0.038851   0.043037   0.020951   0.003333  -0.045662
     14      -0.019765  -0.013251  -0.007600   0.000320  -0.000985  -0.014748
     15       0.040014   0.015205   0.003148  -0.053701  -0.004176   0.013188
     16       0.022165  -0.046591   0.034399   0.027190  -0.002558  -0.033099
     17      -0.012919   0.005676   0.012078   0.000623   0.009826  -0.048366
     18       0.036259   0.028651   0.020745  -0.048972  -0.004101   0.021506
     19       0.023118  -0.035874   0.044836   0.020255   0.005919  -0.046550
     20      -0.008930   0.006421   0.009087  -0.011220   0.018594  -0.069517
     21       0.040526  -0.003686  -0.025025  -0.088298   0.002005   0.003564
     22       0.012592  -0.054056   0.019130   0.013839  -0.019384   0.008253
     23      -0.011302  -0.000614   0.003671  -0.010784   0.014875  -0.056745
     24       0.033501  -0.022362  -0.043033  -0.123781   0.004961   0.008119
     25       0.024759  -0.044517   0.002992   0.025131  -0.027613   0.011816
     26      -0.013369   0.007764   0.027333   0.009040   0.017742  -0.062612
     27       0.026999  -0.020897  -0.036860  -0.128152  -0.000968   0.019455
     28       0.041055  -0.040099   0.001925   0.052771  -0.013356  -0.018903
     29      -0.015974   0.020748   0.052523   0.032790   0.014120  -0.060586
     30       0.035300  -0.043679  -0.068680  -0.152364   0.017754  -0.002825
     31       0.015560  -0.038987  -0.012254  -0.000816  -0.057525   0.055180
     32      -0.011658  -0.001373   0.019022   0.000942   0.026202  -0.071948
     33       0.030240  -0.058463  -0.082587  -0.179327   0.021583   0.000079
     34       0.024912  -0.030725  -0.024465   0.008132  -0.065696   0.058194
     35      -0.013348   0.005266   0.037463   0.016881   0.028159  -0.076015
     36       0.043691  -0.045440  -0.076382  -0.146107   0.027042  -0.019030
     37      -0.005082  -0.045090  -0.011880  -0.036955  -0.078780   0.096614
     38      -0.007814  -0.018172  -0.012854  -0.027682   0.032107  -0.076227
     39       0.045451  -0.061743  -0.096521  -0.167904   0.037750  -0.028993
     40      -0.012367  -0.040738  -0.023476  -0.056589  -0.104455   0.133423
     41      -0.006415  -0.025034  -0.019580  -0.034279   0.038855  -0.083783
     42       0.050199  -0.024839  -0.057720  -0.111801   0.021288  -0.022434
     43      -0.016771  -0.059037   0.003169  -0.046472  -0.065184   0.091681
     44      -0.005695  -0.025570  -0.036187  -0.048281   0.028411  -0.070719
     45       0.056781  -0.025353  -0.063306  -0.106990   0.027399  -0.034713
     46      -0.033303  -0.065740   0.003058  -0.074126  -0.079653   0.123582
     47      -0.002846  -0.038415  -0.061055  -0.071015   0.032347  -0.073953
     48       0.048614  -0.004348  -0.032234  -0.082888   0.008690  -0.010717
     49      -0.008311  -0.063307   0.018332  -0.022023  -0.035592   0.047201
     50      -0.007290  -0.017071  -0.027695  -0.039386   0.020108  -0.061051
     51       0.054280   0.010582  -0.018099  -0.055486   0.004895  -0.013217
     52      -0.018497  -0.071915   0.029298  -0.031570  -0.027826   0.044490
     53      -0.005270  -0.023187  -0.045492  -0.054903   0.018372  -0.057308
     54       0.088239   0.031873  -0.012559   0.035790  -0.054355  -0.026064
     55       0.022569  -0.040289   0.040895   0.021117   0.002840  -0.045849
     56      -0.036192  -0.048894  -0.028342   0.013524  -0.013676   0.056557
     57       0.144406   0.062687  -0.023604   0.080336  -0.100706  -0.071969
     58       0.013601  -0.056857   0.032334   0.027921  -0.000090  -0.007822
     59      -0.047026  -0.064505  -0.034678   0.016442  -0.013175   0.091034
     60       0.155758   0.067311  -0.026263   0.085384  -0.105758  -0.080585
     61       0.032883  -0.047558   0.024602   0.056741  -0.028284  -0.011776
     62      -0.070453  -0.074093  -0.028565   0.002554   0.000675   0.106703
     63       0.162623   0.077582  -0.025966   0.104569  -0.126860  -0.089671
     64       0.015240  -0.052702   0.035284   0.023941   0.002378  -0.018619
     65      -0.055739  -0.079077  -0.042330   0.021611  -0.013923   0.124975
     66       0.158363   0.067808  -0.027055   0.085771  -0.106027  -0.082209
     67      -0.017048  -0.083441   0.031144   0.006393   0.026313   0.037681
     68      -0.022864  -0.051616  -0.038346   0.028325  -0.026108   0.067341
     69       0.062418   0.018043  -0.008009   0.025750  -0.044069  -0.007007
     70       0.049661  -0.015586   0.042586   0.043813  -0.022184  -0.090881
     71      -0.076461  -0.073420  -0.023022  -0.005646   0.006896   0.093954
     72       0.024537  -0.001271  -0.000897  -0.001176  -0.014138   0.023456
     73       0.057884  -0.000173   0.047051   0.042394  -0.019018  -0.112907
     74      -0.069381  -0.061321  -0.019629  -0.006041   0.008496   0.076026
     75       0.064423   0.018300  -0.008888   0.038329  -0.059212  -0.012654
     76       0.052373  -0.009607   0.044459   0.042438  -0.020094  -0.099260
     77      -0.084604  -0.090684  -0.028422  -0.003586   0.002944   0.119290
     78       0.077447   0.026065  -0.010778   0.032076  -0.050531  -0.018002
     79       0.057375  -0.018876   0.037105   0.061562  -0.043650  -0.089949
     80      -0.105831  -0.087211  -0.016718  -0.021716   0.024081   0.113640
     81       0.068399   0.021284  -0.009252   0.028402  -0.046346  -0.010367
     82       0.004410  -0.041082   0.051091  -0.013370   0.035026  -0.050778
     83       0.004962  -0.028998  -0.037102   0.036276  -0.037458   0.029318
     84       0.082488   0.028328  -0.014251   0.054769  -0.073963  -0.022428
     85       0.003646  -0.039074   0.052611  -0.016489   0.037262  -0.056035
     86      -0.001792  -0.045907  -0.041273   0.033019  -0.028229   0.067549
     87       0.028495   0.000239  -0.000436  -0.001894  -0.013621   0.022752
     88       0.014627  -0.022988   0.052986  -0.007932   0.024099  -0.089025
     89       0.012008  -0.018570  -0.036316   0.040217  -0.044417   0.007506
     90       0.081795   0.028687  -0.011236   0.029795  -0.048209  -0.021200
     91      -0.017716  -0.060188   0.054000  -0.039328   0.065848  -0.013726
     92       0.035590  -0.008099  -0.041418   0.052784  -0.057323  -0.006289
     93       0.036075   0.026599   0.033621  -0.014995   0.003731   0.028726
     94       0.006441  -0.048472   0.034760  -0.010703  -0.011659  -0.007422
     95      -0.014731   0.028845   0.058632   0.050356   0.014585  -0.035804
     96       0.037240   0.043680   0.067987   0.023474   0.024854   0.056285
     97      -0.005685  -0.037792   0.050660  -0.044675  -0.005869   0.026278
     98      -0.029462   0.038590   0.071399   0.001539   0.017544  -0.001740
     99       0.021722   0.043716   0.083910   0.059569   0.032870   0.098585
    100      -0.031158  -0.034386   0.057365  -0.101324  -0.008005   0.075138
    101      -0.033797   0.038234   0.077881   0.024187   0.021409   0.012406
    102       0.021057   0.055645   0.108306   0.091942   0.049409   0.124526
    103      -0.041618  -0.025972   0.069933  -0.128301  -0.002748   0.104551
    104      -0.044873   0.044510   0.085846  -0.011653   0.023368   0.038280
    105       0.005903   0.028247   0.068229   0.054674   0.020758   0.108891
    106      -0.045679  -0.042930   0.046861  -0.127402  -0.017493   0.088594
    107      -0.025621   0.029672   0.074618   0.089173   0.022766  -0.004725
    108      -0.006758   0.028434   0.081363   0.080766   0.027730   0.144480
    109      -0.066531  -0.040648   0.051338  -0.173905  -0.019100   0.129570
    110      -0.030227   0.029664   0.080118   0.102264   0.025818   0.008888
    111       0.008400   0.013089   0.036906   0.015877  -0.000326   0.071526
    112      -0.032083  -0.054385   0.030223  -0.093224  -0.025139   0.048133
    113      -0.011540   0.021277   0.065192   0.136668   0.020169  -0.038643
    114      -0.001998   0.001608   0.024698   0.012422  -0.010113   0.075143
    115      -0.041876  -0.061186   0.021665  -0.111376  -0.032892   0.054947
    116      -0.004778   0.014860   0.062756   0.189212   0.021315  -0.052729
    117       0.024222   0.012957   0.021304  -0.016673  -0.008237   0.032781
    118      -0.005729  -0.056367   0.025478  -0.034725  -0.021654   0.001793
    119      -0.005233   0.021388   0.057692   0.117223   0.016073  -0.054865
    120       0.026513   0.001711  -0.003150  -0.042284  -0.023488   0.008334
    121       0.005621  -0.064306   0.013424  -0.006181  -0.026270  -0.026345
    122       0.006799   0.014599   0.049014   0.153728   0.013965  -0.081042
    123       0.046512   0.057654   0.069994   0.028422   0.035615   0.030940
    124       0.002447  -0.031865   0.050833  -0.026864  -0.000005   0.007152
    125      -0.044452   0.047670   0.071595  -0.071825   0.016958   0.018445
    126       0.052398   0.078028   0.090266   0.055068   0.048265   0.014787
    127      -0.011172  -0.033860   0.056087  -0.060027  -0.004242   0.039136
    128      -0.061928   0.067779   0.104870  -0.100074   0.024326   0.057952
    129       0.052684   0.074353   0.080474   0.048011   0.046371   0.009279
    130      -0.012266  -0.049013   0.050308  -0.057409  -0.012846   0.053585
    131      -0.062732   0.080700   0.135816  -0.078534   0.031114   0.073390
    132       0.057899   0.085249   0.084007   0.058155   0.053519  -0.009636
    133      -0.004097  -0.031159   0.054044  -0.043603  -0.001249   0.021124
    134      -0.075326   0.071318   0.100820  -0.147733   0.023508   0.075078
    135       0.051911   0.090693   0.122100   0.079117   0.054904   0.030654
    136      -0.027094  -0.023036   0.067819  -0.102970  -0.001510   0.067592
    137      -0.061295   0.067261   0.104113  -0.098628   0.024141   0.056767
    138       0.044843   0.062478   0.084816   0.043586   0.038590   0.040534
    139       0.000777  -0.009567   0.059464  -0.040409   0.010990  -0.007773
    140      -0.040693   0.035024   0.036891  -0.104368   0.009549  -0.003059
    141       0.041535   0.068679   0.111551   0.066954   0.042932   0.062007
    142      -0.011355   0.002431   0.084356  -0.082164   0.016824   0.029395
    143      -0.038274   0.032791   0.032824  -0.094089   0.008486  -0.009952
    144       0.048321   0.070894   0.076656   0.048366   0.042302   0.013925
    145       0.003590  -0.006100   0.054081  -0.032401   0.012566  -0.024372
    146      -0.049871   0.042704   0.047246  -0.152465   0.012658   0.022044
    147       0.043959   0.051498   0.077737   0.028189   0.033316   0.052999
    148       0.007679  -0.009244   0.043741  -0.017443   0.010702  -0.041002
    149      -0.030683   0.020945   0.003110  -0.088967   0.001989  -0.038550
    150       0.050354   0.047995   0.035895  -0.009744   0.030200   0.004253
    151       0.023094  -0.047271   0.033385   0.032230  -0.003504  -0.031129
    152      -0.049445   0.050737   0.073463  -0.089326   0.017489   0.026006
    153       0.051911   0.031602   0.019085  -0.023879   0.022369   0.001354
    154       0.030287  -0.043482   0.030429   0.052378  -0.000737  -0.050164
    155      -0.039006   0.035764   0.050174  -0.081784   0.011507  -0.000426
    156       0.050740   0.062921   0.039435  -0.011665   0.037538  -0.006113
    157       0.024277  -0.041830   0.034707   0.035331  -0.000594  -0.036788
    158      -0.063232   0.058319   0.075653  -0.141278   0.018260   0.046026
    159       0.051440   0.042636   0.024428  -0.022437   0.027507  -0.003101
    160       0.029818  -0.068395   0.022377   0.050912  -0.012590  -0.034550
    161      -0.051620   0.060874   0.096122  -0.063605   0.022702   0.040698
    162      -0.016143  -0.016427  -0.000403  -0.034089  -0.003677  -0.017695
    163       0.016115  -0.002850   0.025787   0.003545   0.020745  -0.097172
    164       0.018348   0.019639  -0.010746   0.000686  -0.004584  -0.000921
    165      -0.070401  -0.040289  -0.035058  -0.024256  -0.000925  -0.032893
    166       0.003223   0.036048  -0.046137   0.027137   0.008392  -0.038927
    167       0.012306   0.023098  -0.023721   0.004631  -0.006232   0.006111
    168      -0.100015  -0.051961  -0.075758  -0.018747  -0.000269  -0.090150
    169      -0.012631   0.054147  -0.136945   0.040724  -0.000006  -0.120672
    170       0.046090   0.057639  -0.037341   0.007714  -0.014474   0.025971
    171      -0.081406  -0.043777  -0.075816  -0.024567  -0.001489  -0.123916
    172      -0.013730   0.035524  -0.141096   0.026490   0.005315  -0.242054
    173       0.076425   0.079978  -0.035149   0.005459  -0.019061   0.032856
    174      -0.153284  -0.073827  -0.118966  -0.004789   0.001129  -0.103834
    175      -0.027702   0.095804  -0.227326   0.075171  -0.016770  -0.044533
    176       0.040327   0.063314  -0.055305   0.014333  -0.017294   0.038078
    177      -0.176394  -0.082970  -0.151941   0.000037   0.001211  -0.148703
    178      -0.039411   0.109995  -0.299582   0.086964  -0.024214  -0.107360
    179       0.066804   0.090452  -0.066660   0.017087  -0.023983   0.053958
    180      -0.177396  -0.083689  -0.121633   0.003647   0.002128  -0.058754
    181      -0.027630   0.119686  -0.226204   0.095315  -0.024363   0.115954
    182       0.000461   0.034658  -0.059503   0.017920  -0.011671   0.031074
    183      -0.220169  -0.100627  -0.157531   0.015353   0.002979  -0.067711
    184      -0.040551   0.152782  -0.300062   0.123454  -0.037829   0.179307
    185      -0.004412   0.039381  -0.074540   0.023526  -0.013951   0.041511
    186      -0.147393  -0.072227  -0.078251  -0.002866   0.002052  -0.002016
    187      -0.011307   0.101321  -0.130961   0.079515  -0.014931   0.196561
    188      -0.033069   0.000352  -0.045069   0.014556  -0.003241   0.011138
    189      -0.166283  -0.080190  -0.079917   0.003269   0.002957   0.032565
    190      -0.011910   0.119375  -0.129444   0.094380  -0.020675   0.321477
    191      -0.064133  -0.022040  -0.048577   0.017178   0.001160   0.005330
    192      -0.093522  -0.050353  -0.034625  -0.016635   0.000406   0.010453
    193       0.004655   0.059755  -0.041346   0.045912   0.001085   0.116869
    194      -0.027210  -0.005552  -0.027098   0.007968  -0.000617  -0.001612
    195      -0.070276  -0.040934  -0.003033  -0.020685  -0.000075   0.055025
    196       0.016445   0.046031   0.027373   0.035741   0.007285   0.179752
    197      -0.053683  -0.032096  -0.017387   0.005763   0.005557  -0.017660
    198       0.038713   0.008633  -0.009949  -0.067037  -0.008091   0.011342
    199       0.036736  -0.063304   0.012520   0.067365  -0.009789  -0.050532
    200      -0.001380   0.021217   0.046096   0.075150   0.013839  -0.051870
    201       0.042940   0.029749  -0.007660   0.004797  -0.009131  -0.018868
    202       0.095972  -0.092468  -0.040647   0.082434   0.032482   0.010035
    203       0.073335  -0.031445  -0.035941  -0.011120  -0.024654   0.007675
    204       0.018669   0.015979  -0.005162   0.021780   0.001760  -0.016573
    205       0.035867  -0.041090  -0.015137   0.056053   0.016685   0.016857
    206       0.035144  -0.028272  -0.026279  -0.004162  -0.020122   0.011495
    207      -0.040015  -0.006922   0.015006   0.051397   0.002496  -0.005933
    208      -0.004581   0.046017  -0.016455   0.016099   0.038587   0.005465
    209       0.054467  -0.031241  -0.031766  -0.008343  -0.022636   0.010007
    210      -0.069360  -0.037651   0.015523   0.079165   0.066433   0.013956
    211      -0.080824   0.158478   0.032503  -0.027920  -0.152843  -0.042630
    212       0.008367  -0.030395  -0.018873   0.005378  -0.013641   0.015798
    213      -0.047163  -0.043135  -0.000595   0.074306   0.116702   0.019161
    214      -0.108536   0.172159   0.070684  -0.023999  -0.314577  -0.063054
    215      -0.043457  -0.026363  -0.004323   0.019144  -0.004727   0.021174
    216      -0.127052  -0.062830   0.036912   0.114523   0.067314   0.028552
    217      -0.121570   0.258813   0.033523  -0.080558  -0.146110  -0.069638
    218       0.029128  -0.036021  -0.024735   0.002383  -0.015014   0.015203
    219      -0.149673  -0.088281   0.037103   0.137156   0.120087   0.045399
    220      -0.181568   0.349934   0.072827  -0.116655  -0.304078  -0.110798
    221      -0.007041  -0.035760  -0.014420   0.013768  -0.007529   0.019978
    222      -0.155606  -0.056219   0.057862   0.121398   0.001149   0.021997
    223      -0.086153   0.243726  -0.015150  -0.088481   0.061377  -0.045021
    224       0.096366  -0.042451  -0.043920  -0.014760  -0.025316   0.008708
    225      -0.201099  -0.075243   0.074563   0.148850   0.000933   0.033225
    226      -0.118107   0.321336  -0.014173  -0.130380   0.068103  -0.066161
    227       0.112932  -0.046914  -0.048623  -0.017130  -0.026265   0.008235
    228      -0.127040  -0.023872   0.057917   0.092862  -0.066067   0.000516
    229      -0.008386   0.126937  -0.065603  -0.041993   0.262089   0.007725
    230       0.142650  -0.043093  -0.057038  -0.028898  -0.034448   0.002754
    231      -0.149952  -0.017926   0.074688   0.098069  -0.119720  -0.005280
    232       0.020570   0.112844  -0.104445  -0.047455   0.428612   0.028890
    233       0.194811  -0.048092  -0.071751  -0.042123  -0.043077  -0.002416
    234      -0.069365   0.000177   0.036457   0.057996  -0.064099  -0.012922
    235       0.032161   0.029792  -0.066126   0.010009   0.247143   0.031575
    236       0.121780  -0.037791  -0.050939  -0.025556  -0.033286   0.003508
    237      -0.046277   0.024480   0.036204   0.035975  -0.117022  -0.029047
    238       0.093048  -0.059467  -0.105782   0.044286   0.403178   0.070468
    239       0.157908  -0.039072  -0.061313  -0.036266  -0.040215  -0.000844
    240       0.040335   0.018819  -0.018153   0.020391   0.013508  -0.022297
    241       0.001480  -0.051935   0.016282   0.055906  -0.022159   0.030486
    242      -0.022555  -0.025299  -0.012694   0.005739  -0.013090   0.017785
    243       0.070983   0.025926  -0.022814   0.014078   0.002899  -0.020467
    244       0.018307  -0.068318   0.019773   0.053717  -0.021714   0.013997
    245      -0.029177  -0.026827  -0.011372   0.007328  -0.009860   0.017285
                 12         13         14         15         16         17    
      0       0.031439  -0.005737   0.069491   0.028259  -0.033151  -0.079401
      1       0.058252   0.009887   0.015377   0.000753   0.027674  -0.024907
      2       0.007272   0.019989  -0.000821   0.000217   0.018437   0.006911
      3      -0.017559  -0.022169   0.060137   0.048376  -0.029753  -0.086469
      4      -0.056507  -0.024327  -0.019139   0.042511   0.044429  -0.033024
      5       0.002271   0.002887   0.037991   0.021904  -0.005351  -0.012590
      6      -0.030850  -0.008232   0.015075   0.018239   0.005531  -0.026957
      7       0.021885  -0.000529  -0.003543  -0.009029  -0.010346  -0.036351
      8      -0.002766   0.012850  -0.000864  -0.003798  -0.017048  -0.014043
      9      -0.007256  -0.008861   0.042316   0.048841   0.000942  -0.056956
     10       0.042409  -0.017840  -0.002356  -0.005566  -0.033747  -0.038910
     11       0.014209   0.004827   0.027648   0.019746   0.034757  -0.004422
     12      -0.000958  -0.018310   0.043607   0.040557  -0.019442  -0.061038
     13       0.034070   0.003892   0.002251  -0.004875   0.006007  -0.029883
     14       0.012932   0.020838   0.004989  -0.000844   0.013343   0.001726
     15      -0.004031  -0.013319   0.041425   0.050974  -0.004164  -0.056545
     16       0.028095   0.005049  -0.000477  -0.009772  -0.006934  -0.030822
     17       0.028738   0.016098   0.012504   0.005820   0.035514   0.002609
     18      -0.025494  -0.008000   0.055129   0.060849   0.011262  -0.063057
     19       0.029124   0.005287  -0.001228  -0.008073   0.006889  -0.032339
     20       0.046658   0.012383   0.001510   0.001457   0.038314   0.005582
     21       0.028566   0.002006   0.012470   0.020570  -0.007483  -0.021039
     22       0.007157   0.033487   0.015902  -0.005566   0.011579  -0.003979
     23       0.044236   0.017608  -0.001695  -0.007084   0.031661   0.015356
     24       0.051269   0.030536   0.000848   0.005240   0.002396  -0.000815
     25      -0.001186   0.019530  -0.000469  -0.032508   0.003117   0.076207
     26       0.032756   0.004968   0.017055   0.020543   0.029968  -0.047596
     27       0.040427   0.042656   0.020616   0.025496   0.022037  -0.020324
     28       0.014601  -0.021312  -0.036539  -0.064899  -0.046239   0.090951
     29       0.010344  -0.005552   0.046828   0.057773   0.038570  -0.107908
     30       0.089057   0.041368  -0.039575  -0.039857  -0.018588   0.043461
     31      -0.029501   0.061281   0.034337  -0.013285   0.069336   0.147163
     32       0.050828   0.004324  -0.002601   0.001034   0.014276  -0.039198
     33       0.107804   0.062471  -0.050142  -0.053331  -0.013546   0.058240
     34      -0.037140   0.050796   0.022889  -0.033586   0.067012   0.216529
     35       0.040574  -0.005957   0.012755   0.024036   0.011729  -0.093046
     36       0.104451   0.023139  -0.068621  -0.069413  -0.050034   0.066356
     37      -0.050811   0.118820   0.087906   0.035713   0.146134   0.133463
     38       0.081817   0.015732  -0.042673  -0.048541  -0.000096   0.036559
     39       0.135072   0.029013  -0.102497  -0.106462  -0.071256   0.097587
     40      -0.077103   0.154714   0.120649   0.056414   0.207274   0.191305
     41       0.096440   0.014497  -0.059193  -0.065133  -0.014494   0.043013
     42       0.079491  -0.003286  -0.053860  -0.050981  -0.053234   0.049923
     43      -0.038083   0.130563   0.099767   0.057967   0.142285   0.042465
     44       0.093374   0.028857  -0.061266  -0.076271   0.004492   0.103848
     45       0.090216  -0.016989  -0.075517  -0.073092  -0.075561   0.069300
     46      -0.052749   0.174911   0.140430   0.095195   0.198055   0.026677
     47       0.117180   0.038736  -0.092194  -0.114696  -0.005547   0.164363
     48       0.040929  -0.013272  -0.012779  -0.004979  -0.030885   0.005021
     49      -0.007940   0.087188   0.062570   0.035299   0.072797  -0.024752
     50       0.074539   0.029456  -0.040533  -0.054909   0.020718   0.092013
     51       0.021400  -0.033898  -0.002024   0.009167  -0.036703  -0.012881
     52       0.001412   0.097681   0.074562   0.054408   0.076777  -0.087608
     53       0.084033   0.038624  -0.056310  -0.077837   0.022283   0.144772
     54      -0.024466   0.067888   0.034922  -0.062505   0.010328  -0.009753
     55       0.033030   0.002137   0.001318  -0.003791   0.005751  -0.032509
     56      -0.031577  -0.012692  -0.015597  -0.000654  -0.057242  -0.029022
     57      -0.090489   0.237025  -0.101763   0.023187  -0.039652  -0.012301
     58       0.013726  -0.028516   0.000531  -0.013333  -0.021821  -0.041894
     59      -0.043672  -0.048533  -0.008168  -0.013779  -0.077488  -0.036618
     60      -0.112065   0.260769  -0.150146   0.074322  -0.058213  -0.020775
     61      -0.009410   0.048503  -0.022893  -0.038317  -0.041129  -0.033869
     62      -0.001779  -0.103339   0.080793  -0.098943  -0.041601  -0.023299
     63      -0.091400   0.321359  -0.095090  -0.032597  -0.035275   0.006009
     64       0.020899  -0.023987   0.002121  -0.008683  -0.012735  -0.039632
     65      -0.063100  -0.080479  -0.013702  -0.014053  -0.103232  -0.046758
     66      -0.118619   0.263246  -0.164881   0.092218  -0.063696  -0.024039
     67       0.016979  -0.142840   0.026519  -0.001948  -0.029390  -0.058435
     68      -0.077030   0.011176  -0.087750   0.062977  -0.103136  -0.045840
     69       0.017360   0.018822   0.127940  -0.166711   0.045752   0.006423
     70       0.038127   0.106593  -0.007433  -0.042158   0.027423  -0.006273
     71       0.019665  -0.106172   0.103979  -0.120365  -0.019206  -0.016501
     72       0.060078  -0.087793   0.215883  -0.219405   0.075242   0.010258
     73       0.050076   0.116656  -0.002449  -0.035121   0.049177   0.007453
     74       0.027993  -0.094948   0.105244  -0.113177  -0.003421  -0.006488
     75       0.027760   0.061945   0.154609  -0.240227   0.057726   0.021270
     76       0.043120   0.108171  -0.005275  -0.037502   0.036223  -0.001217
     77       0.003456  -0.116788   0.093586  -0.122746  -0.046756  -0.033388
     78      -0.006291   0.047702   0.076233  -0.110252   0.026627  -0.001880
     79       0.026091   0.161383  -0.015532  -0.085077   0.014548  -0.004719
     80       0.064880  -0.171771   0.197827  -0.209643   0.017766  -0.002098
     81       0.008237   0.028624   0.108327  -0.145852   0.039222   0.003832
     82       0.052704  -0.070711   0.013142   0.055272   0.021876  -0.047688
     83      -0.097238   0.081290  -0.153754   0.136476  -0.115943  -0.050739
     84       0.001788   0.114002   0.101776  -0.196957   0.032566   0.016246
     85       0.053859  -0.069103   0.009386   0.066535   0.022182  -0.050720
     86      -0.098090   0.005645  -0.127402   0.113613  -0.112045  -0.043581
     87       0.061715  -0.093593   0.220485  -0.229539   0.086845   0.015733
     88       0.044103   0.007944  -0.026564   0.091425   0.011372  -0.057183
     89      -0.103451   0.127420  -0.178543   0.158305  -0.122700  -0.056084
     90      -0.017856   0.046159   0.049920  -0.069388   0.016076  -0.010191
     91       0.067556  -0.197475   0.056430   0.058850   0.038285  -0.049770
     92      -0.140577   0.175959  -0.255920   0.236287  -0.155780  -0.068204
     93       0.012229  -0.007265   0.036301   0.048715  -0.017504  -0.021028
     94       0.022851  -0.013777   0.001207   0.009471  -0.044969  -0.017497
     95       0.022210   0.006813   0.026464   0.021698   0.027589   0.016945
     96       0.012328  -0.001990  -0.017103   0.002036  -0.046049   0.031267
     97      -0.007240  -0.009986  -0.021078  -0.007417  -0.056350   0.006828
     98      -0.016217   0.010028   0.010581   0.008894   0.020462   0.035375
     99       0.065328   0.003859  -0.049814   0.014816  -0.084026   0.116664
    100      -0.026577  -0.005966  -0.032001   0.004516  -0.071327   0.045560
    101       0.010335   0.012381  -0.003012   0.013849   0.005274   0.070307
    102       0.072205   0.007991  -0.097028  -0.018035  -0.108587   0.166432
    103      -0.050576  -0.003121  -0.054216  -0.010756  -0.082259   0.068232
    104      -0.016281   0.014600  -0.016495   0.005081  -0.001053   0.083759
    105       0.109433   0.005653  -0.024909   0.068053  -0.090903   0.142980
    106      -0.014151  -0.004647  -0.014763   0.038135  -0.073994   0.057832
    107       0.068176   0.012214   0.000041   0.029220  -0.002808   0.089773
    108       0.148818   0.010357  -0.053267   0.077108  -0.122349   0.213458
    109      -0.028139  -0.001137  -0.025623   0.048909  -0.087463   0.091761
    110       0.085674   0.014113  -0.011653   0.032705  -0.015751   0.118664
    111       0.100470   0.001636   0.039012   0.107436  -0.058175   0.078411
    112       0.016788  -0.007394   0.018309   0.057987  -0.059519   0.026662
    113       0.103833   0.010209   0.019010   0.039954   0.003869   0.073378
    114       0.132407   0.003292   0.063155   0.147017  -0.061787   0.094550
    115       0.026866  -0.006350   0.035624   0.084348  -0.060101   0.034070
    116       0.151062   0.010858   0.022070   0.051559  -0.003304   0.088995
    117       0.052684  -0.004456   0.067672   0.094846  -0.023159  -0.001502
    118       0.034682  -0.011752   0.023812   0.040909  -0.046392  -0.009576
    119       0.079034   0.007299   0.032762   0.034965   0.020516   0.035649
    120       0.049772  -0.007037   0.109297   0.121015  -0.000664  -0.042910
    121       0.058080  -0.013976   0.042638   0.050892  -0.036589  -0.028011
    122       0.105711   0.005046   0.045491   0.041170   0.026621   0.023121
    123      -0.037117   0.000813  -0.032450  -0.053474  -0.023095  -0.010116
    124      -0.021512  -0.009191  -0.028291  -0.033769  -0.046358  -0.013772
    125      -0.080305   0.013954   0.008855  -0.006801   0.039501   0.018175
    126      -0.097080  -0.002557  -0.053693  -0.126311  -0.025668  -0.016997
    127      -0.022578  -0.009526  -0.029133  -0.015300  -0.061825   0.015982
    128      -0.150857   0.009532  -0.018099  -0.058087   0.008841   0.065238
    129      -0.088890  -0.000052  -0.048402  -0.114308  -0.014839  -0.031304
    130       0.032630  -0.010870  -0.015723   0.036093  -0.075484   0.041312
    131      -0.182631   0.001839  -0.036130  -0.101356  -0.023351   0.106833
    132      -0.125476   0.000450  -0.057445  -0.155402  -0.002717  -0.055334
    133      -0.028847  -0.009393  -0.029867  -0.030764  -0.052440  -0.002301
    134      -0.178247   0.014065  -0.021935  -0.057053   0.016979   0.059765
    135      -0.127375  -0.010860  -0.071591  -0.169469  -0.059879   0.027389
    136      -0.069906  -0.008299  -0.043702  -0.036663  -0.070115   0.032768
    137      -0.148873   0.009543  -0.017389  -0.056999   0.009416   0.064239
    138      -0.043006  -0.003136  -0.042446  -0.067934  -0.044900   0.017734
    139      -0.100166  -0.005936  -0.041767  -0.095435  -0.018999  -0.049039
    140      -0.061243   0.022520   0.032062   0.029178   0.086193  -0.041700
    141      -0.047672  -0.009155  -0.059708  -0.087860  -0.084382   0.068492
    142      -0.160561  -0.002970  -0.070244  -0.146427  -0.020471  -0.044413
    143      -0.048425   0.021530   0.037364   0.039216   0.084404  -0.039941
    144      -0.066642  -0.001207  -0.036205  -0.080557  -0.019593  -0.014304
    145      -0.106497  -0.005557  -0.036484  -0.097745  -0.007666  -0.063586
    146      -0.111970   0.027818   0.013961  -0.007169   0.100708  -0.058047
    147      -0.019994  -0.002363  -0.041407  -0.050051  -0.049923   0.021250
    148      -0.086672  -0.006257  -0.024098  -0.077609  -0.002436  -0.068776
    149      -0.010492   0.023039   0.061198   0.079510   0.105308  -0.069136
    150      -0.029116   0.013211  -0.008408  -0.024114   0.035440  -0.084607
    151       0.045168  -0.010283  -0.010652  -0.003220  -0.038395  -0.033069
    152      -0.095934   0.015317   0.006474  -0.011697   0.042528   0.017612
    153       0.022139   0.014355   0.011335   0.031865   0.036471  -0.097594
    154       0.032700  -0.007377  -0.010599  -0.024552  -0.018408  -0.050282
    155      -0.049745   0.019778   0.029912   0.029378   0.066926  -0.019206
    156      -0.084868   0.018810  -0.019981  -0.075533   0.064765  -0.108567
    157       0.025766  -0.008447  -0.014888  -0.023083  -0.027452  -0.042150
    158      -0.136760   0.020104   0.000853  -0.022391   0.052729   0.010834
    159      -0.017801   0.016935   0.001460  -0.006327   0.051115  -0.106380
    160       0.124740  -0.015793   0.009129   0.061986  -0.062788  -0.018769
    161      -0.116158   0.007920  -0.012848  -0.045358   0.010643   0.061434
    162       0.000947  -0.010823   0.050358   0.033507  -0.023215  -0.077044
    163      -0.004615  -0.008842  -0.004326   0.020294   0.035872  -0.027729
    164       0.004503   0.011799   0.017433   0.011050   0.008042  -0.001071
    165      -0.004535   0.001978   0.012144   0.018255   0.001164  -0.050459
    166       0.002112  -0.009723   0.003657   0.010767   0.021523  -0.023941
    167       0.004930   0.012498   0.016661   0.009222   0.007763   0.000776
    168      -0.044702   0.003687   0.028237   0.016923  -0.036352   0.011274
    169      -0.079991  -0.022357   0.093032   0.022835  -0.106069   0.081369
    170      -0.002250  -0.000991   0.069088   0.022086  -0.043863  -0.004966
    171      -0.070325  -0.005995   0.076551   0.030044  -0.087270   0.031112
    172      -0.149357  -0.031068   0.161273   0.040223  -0.189661   0.159236
    173      -0.008347  -0.012060   0.111861   0.034318  -0.083012  -0.012375
    174      -0.052056   0.017950  -0.015206  -0.001393  -0.011554   0.050390
    175      -0.071282  -0.023006   0.096472   0.011470  -0.130609   0.091273
    176      -0.001303  -0.000330   0.067495   0.019220  -0.046852  -0.001222
    177      -0.083572   0.019414  -0.001060  -0.002619  -0.042993   0.100877
    178      -0.134561  -0.032452   0.168935   0.020320  -0.234859   0.177580
    179      -0.007039  -0.011022   0.109015   0.029023  -0.088873  -0.005360
    180      -0.018688   0.030261  -0.077031  -0.018152   0.054019   0.023658
    181       0.020357  -0.011082   0.003707  -0.012367  -0.017811  -0.012097
    182       0.007441   0.014057   0.012277   0.003637   0.004049   0.007486
    183      -0.023891   0.041402  -0.112202  -0.032779   0.074570   0.052464
    184       0.028634  -0.011087   0.001987  -0.022764  -0.031708  -0.007762
    185       0.008562   0.014734   0.009840   0.000955   0.002888   0.009997
    186       0.021146   0.028366  -0.093753  -0.015885   0.091955  -0.038585
    187       0.101197   0.000906  -0.086919  -0.022539   0.111458  -0.119860
    188       0.014676   0.027514  -0.040053  -0.008672   0.056012   0.012969
    189       0.046465   0.037953  -0.142364  -0.028735   0.142836  -0.058921
    190       0.171551   0.009934  -0.159468  -0.040011   0.198670  -0.200224
    191       0.021064   0.038847  -0.083973  -0.021127   0.096233   0.019966
    192       0.027673   0.014033  -0.046902   0.003028   0.061541  -0.072695
    193       0.090229   0.001484  -0.082567  -0.010136   0.123285  -0.118831
    194       0.013225   0.026653  -0.036402  -0.005378   0.056003   0.010730
    195       0.057830   0.012408  -0.058974   0.005280   0.087072  -0.117873
    196       0.150614   0.010414  -0.149849  -0.016989   0.214813  -0.195605
    197       0.017581   0.036760  -0.074687  -0.014422   0.092906   0.017426
    198      -0.003498  -0.017222   0.039866   0.052302  -0.005577  -0.059555
    199       0.059378  -0.027644  -0.005621  -0.005715  -0.044571  -0.033637
    200       0.030756   0.000343   0.025782   0.016243   0.028360   0.004509
    201      -0.047050  -0.106526  -0.026223   0.065904   0.122525   0.060201
    202      -0.062319  -0.125430  -0.066190  -0.027521   0.030392   0.085929
    203      -0.018774  -0.040219  -0.012487  -0.000513  -0.013947  -0.040339
    204      -0.043410  -0.101590  -0.027394   0.053973   0.105227   0.057059
    205      -0.043107  -0.055616  -0.031241  -0.024405   0.001446   0.037198
    206      -0.010104  -0.015065  -0.003304  -0.009761  -0.036704  -0.056052
    207      -0.033288  -0.061235  -0.013060   0.030933   0.059565   0.028170
    208      -0.026822  -0.029321  -0.017555  -0.014137  -0.001357   0.020091
    209      -0.014557  -0.028742  -0.008772  -0.004723  -0.024484  -0.047403
    210      -0.036073  -0.008891   0.010892   0.017562   0.023076  -0.002839
    211       0.020262  -0.077722  -0.046012  -0.027725  -0.018482   0.010325
    212      -0.005031   0.006117   0.005528  -0.020283  -0.061954  -0.078082
    213      -0.043877  -0.001388   0.015887   0.028242   0.036753   0.001839
    214       0.035456  -0.131234  -0.074053  -0.047013  -0.027188   0.024091
    215       0.006449   0.044486   0.021292  -0.037361  -0.103774  -0.112989
    216      -0.029735   0.036274   0.029995  -0.010076  -0.032108  -0.040108
    217       0.051597  -0.064644  -0.042872  -0.016497  -0.023179  -0.016480
    218      -0.010698  -0.007823   0.000019  -0.014245  -0.046698  -0.065212
    219      -0.032666   0.079927   0.050394  -0.020594  -0.061373  -0.064972
    220       0.090973  -0.108351  -0.068881  -0.028077  -0.036525  -0.022800
    221      -0.003229   0.020794   0.011943  -0.026852  -0.076880  -0.089551
    222      -0.019957   0.026010   0.023087  -0.024559  -0.049905  -0.044567
    223       0.033956   0.004666  -0.006380   0.010482  -0.010254  -0.036314
    224      -0.026109  -0.058090  -0.020581   0.007624   0.006672  -0.021562
    225      -0.015104   0.060375   0.037394  -0.046169  -0.092219  -0.071959
    226       0.059320   0.016833  -0.003002   0.020410  -0.013770  -0.059359
    227      -0.030580  -0.069087  -0.024962   0.012305   0.018739  -0.011140
    228      -0.015914  -0.028657  -0.002443  -0.011377  -0.013432  -0.013699
    229      -0.017206   0.059110   0.026474   0.025063   0.007895  -0.025926
    230      -0.035595  -0.093777  -0.035372   0.023356   0.044471   0.009157
    231      -0.007791  -0.037886  -0.008576  -0.022928  -0.027536  -0.017312
    232      -0.032493   0.116123   0.056887   0.046681   0.018417  -0.041444
    233      -0.047486  -0.132889  -0.051443   0.040500   0.086588   0.044279
    234      -0.022827  -0.071236  -0.019836   0.016831   0.041629   0.022373
    235      -0.047072   0.038544   0.018707   0.011795   0.012380   0.003970
    236      -0.029957  -0.079257  -0.029431   0.017095   0.028444  -0.004737
    237      -0.020708  -0.114915  -0.039951   0.027568   0.071231   0.047322
    238      -0.084923   0.078724   0.042295   0.023343   0.026761   0.011586
    239      -0.037794  -0.107689  -0.041191   0.029554   0.058332   0.019252
    240      -0.049667  -0.126504  -0.039234   0.057049   0.121247   0.078246
    241      -0.031499   0.002678  -0.003218  -0.027254  -0.028699  -0.009552
    242       0.002078   0.019991   0.009175  -0.021872  -0.065352  -0.073057
    243      -0.054847  -0.119047  -0.033138   0.054625   0.109037   0.060528
    244      -0.019789  -0.012801  -0.013242  -0.022705  -0.022727  -0.013071
    245       0.003603   0.012876   0.006550  -0.021595  -0.064264  -0.073126
                 18         19         20         21         22         23    
      0      -0.061856  -0.021623  -0.036712   0.154996  -0.000846  -0.029555
      1       0.007130   0.001556   0.006731   0.065634  -0.030443  -0.055682
      2       0.004442  -0.017767  -0.033056   0.003116   0.021263   0.061989
      3      -0.104245  -0.027526  -0.007505  -0.035011   0.061227   0.048012
      4      -0.078282  -0.009038   0.080118  -0.388014   0.107977   0.122971
      5      -0.032756  -0.030644  -0.043577  -0.013495   0.047879   0.117083
      6      -0.021531  -0.021532  -0.029572  -0.007349   0.001361   0.038233
      7       0.027629  -0.004643  -0.022161  -0.006311  -0.014450  -0.075610
      8       0.010048  -0.016382  -0.036931  -0.009975   0.020895   0.019069
      9      -0.038676  -0.001203  -0.006455   0.020720   0.021668  -0.009266
     10       0.012574  -0.046751  -0.058754   0.071883  -0.036699   0.037735
     11      -0.029076  -0.013364  -0.018441   0.040699   0.002596  -0.034260
     12      -0.048501  -0.025444  -0.033519   0.067573   0.006059   0.024100
     13       0.019962  -0.004505  -0.015837   0.017768  -0.016100  -0.057689
     14       0.001504  -0.015639  -0.026124   0.018985   0.015486   0.047178
     15      -0.040990  -0.007728  -0.012004   0.029955   0.020482   0.010631
     16       0.026107  -0.011965  -0.026406   0.016566  -0.012320  -0.042352
     17      -0.013458  -0.008318  -0.020286   0.040449   0.006232   0.026000
     18      -0.048207   0.006497   0.000764  -0.001820   0.026672  -0.041933
     19       0.025646   0.008779  -0.015244  -0.005563  -0.014515  -0.069963
     20      -0.007594   0.005537  -0.018426   0.036729   0.000599   0.038355
     21      -0.022150  -0.003840   0.002520   0.024965   0.021175   0.012100
     22       0.019097  -0.013734  -0.017307   0.007644  -0.002688  -0.041900
     23      -0.005430  -0.007098  -0.016687   0.040939   0.005746   0.026304
     24       0.054090  -0.011981   0.039304   0.025446   0.072772  -0.015770
     25      -0.165414   0.008638  -0.060191  -0.016893  -0.133116  -0.026095
     26       0.049604  -0.014966  -0.017846   0.056751   0.046775   0.035965
     27       0.100838  -0.017309   0.053657   0.036444   0.106068  -0.005472
     28      -0.272593   0.020303  -0.105147  -0.036905  -0.209282  -0.037356
     29       0.086158  -0.020423  -0.023951   0.074854   0.074416   0.061838
     30       0.070694  -0.011043   0.056356   0.007718   0.086142  -0.067652
     31      -0.218536   0.010546  -0.041865  -0.004980  -0.180164   0.022786
     32       0.062680  -0.014904  -0.013716   0.048876   0.057051   0.011702
     33       0.133479  -0.017602   0.085864   0.008374   0.132187  -0.093496
     34      -0.376143   0.028729  -0.078335  -0.023487  -0.299679   0.042425
     35       0.108877  -0.020789  -0.014859   0.059581   0.093227   0.020180
     36       0.006589  -0.000579   0.032675  -0.012691   0.040850  -0.089618
     37      -0.071850  -0.012967   0.026033   0.036178  -0.078606   0.059217
     38       0.015406  -0.006099  -0.010001   0.025167   0.021086  -0.024902
     39       0.017265   0.001831   0.042265  -0.029431   0.050454  -0.132403
     40      -0.110987  -0.013589   0.044162   0.050726  -0.116934   0.111544
     41       0.023621  -0.005117  -0.007997   0.017165   0.028751  -0.046968
     42      -0.074195   0.007595  -0.004444  -0.012088  -0.018886  -0.054339
     43       0.129152  -0.036397   0.071524   0.059927   0.076125   0.025831
     44      -0.043453   0.001863  -0.008894   0.010361  -0.025594  -0.032260
     45      -0.127214   0.016092  -0.023339  -0.028616  -0.057843  -0.068842
     46       0.252686  -0.055753   0.126268   0.093627   0.165693   0.048001
     47      -0.081399   0.008659  -0.005259  -0.009240  -0.055435  -0.061159
     48      -0.084240   0.005285  -0.017748   0.007317  -0.025379  -0.001772
     49       0.167186  -0.034949   0.046025   0.044003   0.107849  -0.027390
     50      -0.051237   0.000775  -0.011715   0.019653  -0.031664  -0.004302
     51      -0.140328   0.010977  -0.045671   0.004999  -0.064526   0.022447
     52       0.311611  -0.051752   0.079552   0.068103   0.212847  -0.043008
     53      -0.097889   0.006878  -0.010902   0.006194  -0.066569  -0.013397
     54       0.014067  -0.002038  -0.017644  -0.054118   0.020467   0.006685
     55       0.021260  -0.002460  -0.001580   0.023450  -0.025800  -0.052143
     56       0.017390  -0.024443  -0.091402  -0.081145   0.044470  -0.045393
     57       0.018140   0.008949  -0.007716  -0.041420   0.032815  -0.033649
     58       0.027923  -0.006849  -0.043565  -0.036330  -0.010263  -0.109796
     59       0.022851  -0.029202  -0.128785  -0.133105   0.057723  -0.091146
     60       0.011932   0.002539  -0.020031  -0.026800   0.035457  -0.046328
     61       0.042522   0.012786  -0.027897  -0.076519  -0.001056  -0.146278
     62       0.030672  -0.021002  -0.108581  -0.151100   0.050624  -0.062442
     63       0.036314   0.034875   0.034318  -0.065951   0.035634  -0.034900
     64       0.025282  -0.007533  -0.034238  -0.016299  -0.014144  -0.089711
     65       0.025938  -0.033366  -0.164482  -0.182576   0.068024  -0.145745
     66       0.009187  -0.000598  -0.025960  -0.021239   0.036301  -0.050285
     67       0.018527  -0.027754  -0.096200  -0.059299  -0.007788  -0.138078
     68       0.014930  -0.034743  -0.135887  -0.103787   0.060866  -0.102913
     69       0.039315   0.005479  -0.012117  -0.104067   0.028254   0.013215
     70       0.047850   0.018787   0.044023   0.021719  -0.021724  -0.042359
     71       0.041244  -0.021609  -0.099345  -0.143375   0.053327  -0.041012
     72       0.034796  -0.000869  -0.016070  -0.115490   0.023805   0.039326
     73       0.040848   0.022167   0.073686   0.050012  -0.031906  -0.007754
     74       0.035767  -0.018840  -0.076134  -0.119959   0.045474  -0.015110
     75       0.074561   0.021280  -0.000351  -0.153218   0.042955  -0.008158
     76       0.043695   0.019567   0.055828   0.035219  -0.026558  -0.026646
     77       0.047979  -0.026288  -0.135726  -0.175348   0.065513  -0.083592
     78       0.025967   0.001685  -0.014593  -0.076933   0.023580   0.010093
     79       0.079095   0.029834   0.034690  -0.029959  -0.003113  -0.087528
     80       0.057060  -0.017540  -0.092275  -0.178455   0.056954  -0.024441
     81       0.034111   0.004781  -0.012111  -0.091038   0.024825   0.012776
     82      -0.021852  -0.019321   0.006665   0.102037  -0.050602   0.001565
     83      -0.007795  -0.032789  -0.106815  -0.036860   0.046036  -0.074640
     84       0.064591   0.022951  -0.006424  -0.140059   0.051915  -0.030631
     85      -0.028776  -0.020409   0.009851   0.113801  -0.051429   0.005523
     86       0.007085  -0.041222  -0.129749  -0.063797   0.029872  -0.063010
     87       0.041228   0.001722  -0.007601  -0.103617   0.008760   0.053918
     88      -0.039660  -0.012719   0.025807   0.122391  -0.032866  -0.011660
     89      -0.017368  -0.029164  -0.096408  -0.025388   0.055848  -0.082427
     90       0.011882  -0.004326  -0.019306  -0.056583   0.018783   0.013930
     91      -0.032658  -0.037054  -0.009792   0.115685  -0.080890   0.045341
     92      -0.031483  -0.034900  -0.106791   0.000646   0.055038  -0.097255
     93      -0.028245   0.003252   0.002568   0.010396   0.021951  -0.037026
     94       0.013173  -0.031757  -0.041015   0.039944  -0.031885   0.037150
     95      -0.026713  -0.009073  -0.008154   0.032646   0.009384  -0.060622
     96       0.028511   0.026218  -0.018300   0.005427  -0.017641   0.046653
     97       0.034820  -0.010279  -0.040321   0.024441  -0.045042   0.070719
     98      -0.014188   0.008533  -0.001176   0.019003   0.004350  -0.043358
     99       0.073712   0.051799  -0.005071  -0.054856  -0.028151   0.110584
    100       0.046268   0.014389  -0.015878  -0.019439  -0.037044   0.088604
    101       0.005197   0.018783   0.002203  -0.004237  -0.001070  -0.017744
    102       0.127132   0.079598  -0.024635  -0.068605  -0.066137   0.197588
    103       0.068540   0.034841  -0.016887  -0.034127  -0.051041   0.130087
    104       0.017846   0.035580   0.004833  -0.017452  -0.008285   0.008473
    105       0.053025   0.048638   0.034107  -0.105835   0.013459   0.058391
    106       0.029767   0.014029   0.012390  -0.053587  -0.008944   0.055442
    107       0.008326   0.008788   0.004137  -0.013199   0.005763  -0.029275
    108       0.090278   0.070749   0.046152  -0.158431   0.007308   0.108941
    109       0.041588   0.035663   0.031902  -0.095444  -0.003800   0.076871
    110       0.023858   0.017403   0.008520  -0.034107   0.002934  -0.008532
    111      -0.015698   0.018362   0.056948  -0.087054   0.064313  -0.068138
    112      -0.001342  -0.011005   0.014918  -0.035256   0.013283  -0.010172
    113      -0.007707  -0.011456   0.001623   0.002436   0.017184  -0.068151
    114      -0.036096   0.014045   0.087980  -0.122805   0.101038  -0.125626
    115      -0.017633  -0.012119   0.037714  -0.059458   0.039242  -0.050711
    116      -0.004540  -0.018997   0.003392  -0.006677   0.022765  -0.077497
    117      -0.052026  -0.002433   0.038647  -0.026201   0.063960  -0.107004
    118      -0.005749  -0.032148  -0.014630   0.013479  -0.003255  -0.009252
    119      -0.025471  -0.019797  -0.005641   0.029103   0.018130  -0.087292
    120      -0.093890  -0.020228   0.053593  -0.020013   0.096101  -0.178763
    121      -0.022185  -0.048445  -0.015403   0.025920   0.007914  -0.043476
    122      -0.035555  -0.034543  -0.009411   0.041797   0.023943  -0.111053
    123       0.024963   0.024780  -0.041575   0.032330  -0.025164   0.040534
    124       0.033335  -0.018724  -0.053602   0.038194  -0.051605   0.073737
    125      -0.021767   0.045969   0.001988   0.014812   0.017386  -0.079760
    126      -0.013633  -0.109290   0.011324   0.072589   0.012880  -0.000273
    127       0.038610  -0.012974  -0.034476   0.021657  -0.046350   0.082366
    128      -0.055982  -0.095970   0.096931   0.032029   0.070437  -0.111757
    129      -0.001968  -0.058640  -0.015499   0.059090  -0.000984   0.011724
    130       0.057517   0.032767  -0.049222   0.008396  -0.065637   0.105789
    131      -0.094458  -0.258720   0.181903   0.075835   0.115600  -0.151694
    132      -0.017945  -0.098546  -0.007943   0.075998   0.012086  -0.008493
    133       0.032625  -0.023592  -0.041246   0.032736  -0.045530   0.073424
    134      -0.044215  -0.044394   0.086688   0.002501   0.066695  -0.096777
    135      -0.054096  -0.279675   0.100052   0.119032   0.060051  -0.042292
    136       0.032937  -0.038485  -0.002091   0.009749  -0.028019   0.081391
    137      -0.055587  -0.094033   0.095249   0.032194   0.069510  -0.111619
    138       0.013115  -0.054878   0.000462   0.042573  -0.006570   0.040956
    139       0.003767  -0.054670  -0.034360   0.047231  -0.023349   0.015657
    140       0.005574   0.224825  -0.092753  -0.008750  -0.024878  -0.076120
    141       0.001967  -0.175545   0.064633   0.060309   0.017142   0.046454
    142       0.005355  -0.068237  -0.026825   0.083800  -0.024744  -0.012341
    143       0.004432   0.220875  -0.090588  -0.015783  -0.023094  -0.069894
    144      -0.005037  -0.050994   0.001038   0.025863   0.009210   0.011395
    145      -0.006535  -0.057534  -0.031438   0.035542  -0.013659   0.003408
    146       0.013791   0.267413  -0.115655   0.017994  -0.038495  -0.101050
    147       0.035376  -0.003223  -0.032855   0.052379  -0.033805   0.071098
    148      -0.010869  -0.049487  -0.031862   0.014934  -0.008916   0.006953
    149       0.012178   0.299916  -0.134009  -0.042866  -0.039171  -0.050338
    150       0.057602   0.227200  -0.145314   0.003690  -0.068712   0.027489
    151       0.045137   0.006020  -0.090622   0.042818  -0.074140   0.092026
    152      -0.021876   0.056413   0.003712   0.011280   0.020551  -0.087725
    153       0.097772   0.304132  -0.183759  -0.020220  -0.091188   0.082407
    154       0.026758   0.007646  -0.095949   0.053120  -0.070703   0.043234
    155       0.004768   0.149159  -0.049566  -0.003852  -0.002930  -0.078087
    156       0.031937   0.243955  -0.153983   0.016941  -0.063837  -0.043549
    157       0.034433   0.008947  -0.093409   0.049400  -0.071983   0.064326
    158      -0.017275   0.104320  -0.004650  -0.003263   0.019131  -0.097203
    159       0.074032   0.294727  -0.179079  -0.008724  -0.083938   0.032802
    160       0.076847   0.003671  -0.095681   0.029664  -0.085565   0.166998
    161      -0.052855  -0.076511   0.069922   0.035165   0.049800  -0.095363
    162      -0.077232  -0.020676  -0.013993   0.043579   0.029256   0.005168
    163      -0.037226  -0.003119   0.043139  -0.165109   0.041950   0.037922
    164      -0.012358  -0.023816  -0.037344  -0.003741   0.033054   0.095168
    165      -0.048941  -0.012629  -0.011282   0.032346   0.018904   0.004091
    166      -0.028642   0.000450   0.034406  -0.103697   0.026417   0.014094
    167      -0.010495  -0.024301  -0.041392   0.002947   0.033386   0.097791
    168      -0.010879  -0.002679  -0.015750   0.036471   0.004277   0.008720
    169       0.023424   0.015402   0.020469  -0.049733   0.001233  -0.005371
    170      -0.025485  -0.027520  -0.048016   0.045685   0.034967   0.077130
    171      -0.011559  -0.000962  -0.016941   0.049341   0.005889   0.002176
    172       0.052694   0.026445   0.021278  -0.059270  -0.002755   0.004015
    173      -0.041276  -0.030302  -0.050296   0.070854   0.039522   0.062137
    174       0.030944   0.004333  -0.022593   0.032312  -0.014218   0.023012
    175       0.044349   0.016062   0.001556   0.034276  -0.026173  -0.044430
    176      -0.019849  -0.027299  -0.051984   0.059800   0.029810   0.071859
    177       0.062937   0.011943  -0.028299   0.040929  -0.027087   0.026627
    178       0.089783   0.028056  -0.012481   0.090594  -0.050974  -0.064896
    179      -0.030691  -0.028828  -0.055304   0.095710   0.028478   0.048096
    180       0.031166   0.000852  -0.022804   0.017204  -0.015496   0.033270
    181       0.006957   0.000489  -0.000329   0.047261  -0.022688  -0.057088
    182      -0.000198  -0.024935  -0.051296   0.028605   0.025669   0.094918
    183       0.063173   0.005991  -0.027666   0.013614  -0.029989   0.042306
    184       0.022817  -0.000237  -0.016312   0.112749  -0.044476  -0.086141
    185       0.004501  -0.024746  -0.054362   0.039737   0.021022   0.090444
    186      -0.008908  -0.008847  -0.016752   0.006545   0.001722   0.031749
    187      -0.050232  -0.014130   0.017683  -0.024230   0.009218  -0.030803
    188       0.013771  -0.022135  -0.045192  -0.016760   0.026102   0.120085
    189      -0.008741  -0.011202  -0.016116  -0.007762   0.001025   0.040289
    190      -0.080810  -0.026443   0.016688  -0.020535   0.014956  -0.036531
    191       0.029554  -0.019822  -0.043692  -0.042311   0.022064   0.137182
    192      -0.047437  -0.014973  -0.011406   0.017149   0.017981   0.015027
    193      -0.063451  -0.012735   0.033886  -0.092287   0.030451   0.001247
    194       0.008922  -0.022097  -0.041417  -0.027802   0.030495   0.122685
    195      -0.076037  -0.021819  -0.006911   0.012027   0.028987   0.009941
    196      -0.102471  -0.023864   0.044610  -0.138353   0.051131   0.017684
    197       0.021094  -0.020351  -0.038765  -0.059782   0.030714   0.143863
    198      -0.040773  -0.015287  -0.020472   0.036457   0.014477   0.044568
    199       0.005819  -0.062693  -0.068840   0.096396  -0.035014   0.072070
    200      -0.035485  -0.019819  -0.019349   0.056900   0.012393  -0.041655
    201       0.079246  -0.066935  -0.054909  -0.061312  -0.120254  -0.075228
    202      -0.061421   0.127937   0.072068   0.185443   0.302671   0.080324
    203       0.016848   0.023364   0.120238  -0.000140  -0.080182   0.007356
    204       0.064154  -0.043234  -0.022625  -0.020316  -0.075874  -0.032377
    205      -0.039463   0.068954   0.011548   0.057262   0.149016  -0.030009
    206       0.009436   0.025777   0.125261  -0.002658  -0.082476   0.011849
    207       0.042581  -0.023657   0.003662  -0.012286  -0.057629  -0.019111
    208      -0.032159   0.048194   0.013735   0.036141   0.092819  -0.021850
    209       0.015735   0.022497   0.120817  -0.003762  -0.086324   0.007113
    210       0.020667  -0.005731   0.044890  -0.008836  -0.063702  -0.003766
    211      -0.020302   0.047841   0.025538   0.039605   0.088509  -0.010618
    212      -0.000717   0.038523   0.161558  -0.000090  -0.094032   0.023579
    213       0.030732  -0.018606   0.031449  -0.017512  -0.079679  -0.008206
    214      -0.036832   0.073055   0.027901   0.063022   0.147098  -0.012726
    215      -0.018398   0.055949   0.208266   0.003758  -0.104651   0.042579
    216      -0.018038   0.030033   0.102698   0.005291  -0.047287   0.016413
    217       0.018980   0.014093   0.036307   0.018263   0.012539   0.010829
    218       0.004844   0.033426   0.146573  -0.001215  -0.090577   0.016017
    219      -0.037396   0.044307   0.133892   0.007143  -0.051355   0.027837
    220       0.030356   0.014667   0.046778   0.025788   0.015027   0.024817
    221      -0.009914   0.046610   0.177729   0.002393  -0.093640   0.030051
    222      -0.033577   0.048055   0.117796   0.017877  -0.020757   0.021738
    223       0.047632  -0.024082   0.031416  -0.015700  -0.073051   0.013943
    224       0.028593   0.012257   0.093000  -0.006476  -0.082593  -0.009157
    225      -0.064527   0.076272   0.160161   0.030017  -0.003528   0.037150
    226       0.083212  -0.055436   0.036782  -0.037984  -0.142733   0.028225
    227       0.032655   0.008410   0.080620  -0.007043  -0.078586  -0.015190
    228      -0.009077   0.029298   0.077141   0.014766  -0.016007   0.007333
    229       0.029482  -0.021377   0.019341  -0.020504  -0.067276  -0.001469
    230       0.046233  -0.004096   0.052914  -0.010570  -0.076692  -0.026257
    231      -0.020518   0.043470   0.090062   0.025001   0.004024   0.012205
    232       0.050077  -0.050855   0.014837  -0.048212  -0.134222  -0.001135
    233       0.064314  -0.021346   0.007115  -0.014507  -0.067165  -0.046098
    234       0.029738  -0.007759   0.019109  -0.002108  -0.037533  -0.014542
    235      -0.011655   0.017728   0.012698   0.010479   0.023588  -0.016215
    236       0.040137   0.001565   0.070158  -0.009458  -0.081596  -0.017773
    237       0.048806  -0.022162  -0.011958  -0.005139  -0.035853  -0.027409
    238      -0.020547   0.017719   0.003185   0.006803   0.026571  -0.027034
    239       0.054679  -0.011089   0.040463  -0.013006  -0.079323  -0.031819
    240       0.053769  -0.025362  -0.006924   0.025009  -0.021497   0.011757
    241      -0.007943   0.010599  -0.063159  -0.079697   0.008979  -0.165282
    242      -0.000065   0.025984   0.119656  -0.005901  -0.078491   0.015472
    243       0.045119  -0.021929   0.012940   0.007083  -0.045750   0.008462
    244       0.011643   0.007286  -0.059051  -0.057002   0.022221  -0.140429
    245       0.005257   0.030554   0.139766   0.001140  -0.090609   0.013191
                 24         25         26         27         28         29    
      0       0.113394  -0.022433   0.042174   0.067268   0.040331   0.021865
      1      -0.022457  -0.049197  -0.050600   0.056294  -0.058203  -0.054373
      2      -0.037670  -0.006389   0.013385   0.033273   0.016290  -0.006480
      3       0.153907   0.000187   0.070042   0.007540   0.155630   0.037726
      4       0.046807   0.004206  -0.014126  -0.103019   0.175625  -0.050169
      5      -0.068127  -0.016583   0.051153   0.008014   0.038401   0.062713
      6      -0.035950  -0.030172  -0.043371  -0.156690  -0.098013   0.075684
      7      -0.030000  -0.037583  -0.071384   0.035819   0.025561   0.007950
      8       0.001115   0.005416   0.000403   0.068462   0.055086  -0.005364
      9      -0.075500  -0.066284  -0.058741  -0.003025  -0.021642  -0.065075
     10       0.027452   0.017240  -0.017197  -0.072051  -0.012301   0.034693
     11       0.020613  -0.019220  -0.024382  -0.060267  -0.017212  -0.018157
     12       0.001791  -0.032086  -0.014441  -0.059696  -0.031234   0.023089
     13      -0.032024  -0.040640  -0.058437   0.032730   0.014842  -0.007190
     14      -0.008762  -0.002383   0.015838   0.047720   0.025471  -0.019695
     15      -0.063790  -0.056772  -0.052652  -0.022089  -0.030249  -0.058939
     16      -0.029359  -0.023763  -0.042994   0.021267   0.028262   0.026782
     17       0.021944  -0.015372  -0.000758   0.018784  -0.021315  -0.082314
     18      -0.092420  -0.078235  -0.065175  -0.012364  -0.006041  -0.031361
     19      -0.034198  -0.035336  -0.065111   0.031359   0.017281  -0.015874
     20       0.040585  -0.012543  -0.014266   0.021191  -0.048650  -0.145984
     21      -0.040054  -0.037848  -0.048668  -0.009855  -0.041524  -0.086384
     22      -0.037773  -0.024183  -0.011496   0.032443   0.059260   0.085575
     23       0.036693  -0.005404  -0.002365   0.022345  -0.030111  -0.115490
     24       0.003851  -0.011863  -0.015405  -0.042268  -0.033992  -0.032598
     25      -0.049401  -0.021176  -0.037368   0.048340   0.055885   0.071428
     26       0.013283  -0.026414  -0.012283   0.035016  -0.034684  -0.151206
     27       0.010386  -0.013793  -0.011519  -0.046633  -0.044284  -0.053954
     28      -0.087524  -0.032703  -0.059353   0.075853   0.075934   0.089380
     29      -0.014847  -0.050781  -0.030119   0.052253  -0.048942  -0.210383
     30       0.039175   0.015175   0.024534  -0.069339  -0.001618   0.068445
     31       0.005864   0.010323  -0.052676   0.019324   0.001013  -0.014140
     32       0.020158  -0.019928   0.004097   0.030933  -0.016030  -0.108007
     33       0.076927   0.036836   0.058010  -0.097698   0.009365   0.118367
     34      -0.000281   0.016487  -0.085494   0.035425  -0.012212  -0.052389
     35      -0.005939  -0.040787  -0.002454   0.043617  -0.016598  -0.124210
     36       0.021733   0.011872   0.024853  -0.053960   0.022985   0.108135
     37       0.078282   0.040336  -0.035843  -0.035378  -0.051819  -0.078037
     38       0.055503   0.010375   0.030989   0.014745   0.006851  -0.039957
     39       0.040278   0.028282   0.057457  -0.064914   0.056434   0.194546
     40       0.130844   0.070894  -0.055858  -0.065281  -0.113577  -0.178024
     41       0.057549   0.013737   0.045842   0.013452   0.026192   0.003974
     42      -0.019593  -0.012249  -0.018781  -0.023076   0.001296   0.025033
     43       0.081306   0.029170   0.011093  -0.049239  -0.017733   0.003043
     44       0.085153   0.035403   0.036281  -0.000534   0.003208  -0.024969
     45      -0.032705  -0.014118  -0.022434  -0.011723   0.015334   0.045762
     46       0.135200   0.049693   0.033006  -0.091331  -0.047119  -0.017990
     47       0.113021   0.059814   0.055337  -0.017489   0.018620   0.033387
     48      -0.050255  -0.036780  -0.055922  -0.002822  -0.033437  -0.074087
     49       0.018486  -0.006401   0.022312  -0.007434   0.042663   0.086293
     50       0.077284   0.028348   0.018622   0.004610  -0.017305  -0.074163
     51      -0.088510  -0.058672  -0.085767   0.020334  -0.043966  -0.116146
     52       0.025554  -0.011847   0.047844  -0.013948   0.055326   0.117813
     53       0.102201   0.048623   0.025968  -0.008636  -0.016264  -0.061055
     54       0.002731  -0.012189  -0.031773  -0.053779  -0.038974   0.031702
     55      -0.047029  -0.047395  -0.051042   0.047458   0.045124   0.016965
     56       0.031609   0.015635  -0.068941   0.029411  -0.006870  -0.025971
     57       0.024278   0.000437  -0.026716  -0.000705  -0.005913   0.000532
     58      -0.023727  -0.047249  -0.094276   0.003768  -0.013879   0.007274
     59       0.051338   0.016491  -0.107805  -0.011366  -0.060898  -0.034625
     60       0.038904   0.006480  -0.062336  -0.006795  -0.028194  -0.006209
     61      -0.022684  -0.051579  -0.038794   0.033339   0.022507  -0.007361
     62       0.025115   0.005915  -0.052010  -0.006047  -0.027826  -0.019703
     63       0.006637  -0.004477   0.069841   0.060168   0.079557  -0.008322
     64      -0.030302  -0.045952  -0.087533   0.014938   0.001913   0.011204
     65       0.073418   0.014077  -0.148802  -0.056625  -0.124146  -0.043276
     66       0.044141   0.008144  -0.077488  -0.011641  -0.039334  -0.007363
     67      -0.003013  -0.049601  -0.179879  -0.076083  -0.116177   0.014102
     68       0.068589   0.025834  -0.144034  -0.003710  -0.073033  -0.045231
     69      -0.002200  -0.007464  -0.037193  -0.005470  -0.006930  -0.000214
     70      -0.059813  -0.038833  -0.016356   0.185103   0.149886  -0.043584
     71       0.030491   0.019318  -0.088087   0.051663   0.002006  -0.050431
     72      -0.023847  -0.009815  -0.035627  -0.067080  -0.034592   0.038479
     73      -0.099786  -0.040915   0.019179   0.171743   0.161195  -0.019733
     74       0.000704   0.017646  -0.059839   0.044915   0.014306  -0.032573
     75       0.015318   0.004086  -0.050342   0.134539   0.074448  -0.088726
     76      -0.077054  -0.040325  -0.000361   0.174089   0.152138  -0.029234
     77       0.078244   0.022086  -0.132603   0.063597  -0.016445  -0.079867
     78       0.000738  -0.010466  -0.031640  -0.035465  -0.027273   0.019566
     79      -0.017797  -0.028625  -0.049936   0.312001   0.207144  -0.135948
     80       0.014913   0.022602  -0.089373   0.074359   0.024668  -0.063219
     81       0.000396  -0.009719  -0.027965  -0.024638  -0.026056   0.008673
     82      -0.073663  -0.072862  -0.031279  -0.025443   0.019082   0.095901
     83       0.047666   0.018600  -0.086648  -0.000199  -0.028327  -0.011662
     84       0.060599   0.025696  -0.022451   0.138954   0.007217  -0.139471
     85      -0.067074  -0.072789  -0.027005  -0.013857   0.017634   0.089925
     86      -0.035730  -0.009474  -0.116051  -0.190981  -0.045782   0.136812
     87      -0.049941  -0.033482  -0.019387  -0.107384  -0.033577   0.086970
     88       0.006635  -0.045507  -0.008202   0.141078   0.028545  -0.036398
     89       0.091611   0.033909  -0.074648   0.092312  -0.022093  -0.085178
     90      -0.005209  -0.017096  -0.036255  -0.074603  -0.043638   0.050837
     91      -0.171298  -0.117961  -0.050286  -0.262925  -0.015566   0.297462
     92       0.094960   0.034154  -0.087154   0.066297  -0.032421  -0.068721
     93      -0.073945  -0.030766  -0.054299  -0.025444  -0.010685  -0.041276
     94       0.005968   0.039586  -0.001662  -0.061213  -0.011004  -0.006559
     95       0.017355   0.002989  -0.024199  -0.076145  -0.010603   0.002469
     96       0.009510  -0.081772  -0.045902  -0.018406  -0.003135  -0.025922
     97       0.030414  -0.003727  -0.003383  -0.046052  -0.007038  -0.011147
     98       0.030284  -0.042108  -0.031387  -0.061011  -0.007040  -0.000557
     99       0.074186  -0.112531  -0.013691   0.029483   0.003198   0.025026
    100       0.031042  -0.047120   0.001199   0.011033  -0.000665  -0.014042
    101       0.059396  -0.051219  -0.017568  -0.046094  -0.004737   0.024375
    102       0.171404  -0.192032  -0.008702   0.038665   0.006390   0.071622
    103       0.064627  -0.105675  -0.001899   0.035911   0.002108  -0.011734
    104       0.074579  -0.096881  -0.021779  -0.021309  -0.002540   0.016250
    105       0.005004  -0.005485   0.032638   0.082041   0.011409   0.025081
    106      -0.021038   0.009876   0.026481   0.052646   0.004010  -0.030014
    107       0.061177   0.014206   0.010152  -0.051728  -0.001648   0.059388
    108       0.048694  -0.014102   0.069367   0.135525   0.020230   0.066819
    109      -0.019607  -0.018603   0.039060   0.105565   0.008909  -0.032266
    110       0.079850   0.011695   0.025399  -0.030943   0.001941   0.077355
    111      -0.130698   0.134565   0.034757   0.057524   0.010920  -0.030910
    112      -0.082520   0.118709   0.038967   0.024206   0.004093  -0.045902
    113       0.030119   0.095490   0.022808  -0.075936  -0.001051   0.057637
    114      -0.204019   0.253109   0.075311   0.089983   0.019264  -0.043049
    115      -0.135877   0.188176   0.061401   0.048385   0.009384  -0.059005
    116       0.023633   0.163116   0.050512  -0.075492   0.002220   0.071069
    117      -0.157806   0.099760  -0.017478  -0.000503  -0.000887  -0.063436
    118      -0.056475   0.115491   0.019476  -0.037938  -0.004925  -0.031872
    119       0.013201   0.078206  -0.002154  -0.098284  -0.006224   0.038645
    120      -0.243420   0.175332  -0.018549  -0.004757  -0.003088  -0.102467
    121      -0.082966   0.170095   0.023379  -0.062293  -0.007090  -0.027509
    122       0.000557   0.124427   0.002685  -0.124574  -0.008330   0.050929
    123      -0.003456   0.014895  -0.001278  -0.005994  -0.001227  -0.029227
    124       0.029855   0.049985   0.022492  -0.049295  -0.009963  -0.014037
    125       0.000024  -0.036185  -0.032400  -0.025435   0.005656   0.024851
    126      -0.044829   0.117277   0.042014   0.017949  -0.003686  -0.036760
    127       0.037703  -0.026506  -0.008453  -0.040084  -0.006258  -0.010472
    128      -0.030718  -0.062487  -0.041737   0.018900   0.010562   0.028528
    129      -0.038481   0.133960   0.056858   0.022126  -0.004994  -0.043268
    130       0.072645  -0.144605  -0.073482  -0.083833  -0.003302   0.009639
    131      -0.054355  -0.101005  -0.080694   0.010650   0.014413   0.046909
    132      -0.065051   0.232735   0.106387   0.046336  -0.007995  -0.057141
    133       0.028050   0.027412   0.014818  -0.039761  -0.008588  -0.015017
    134      -0.033923  -0.042377  -0.008991   0.065024   0.010719   0.008364
    135      -0.068656   0.072992  -0.001834   0.006374   0.000426  -0.015933
    136       0.023525  -0.026429   0.008361   0.008830  -0.004092  -0.024673
    137      -0.030285  -0.062153  -0.042140   0.017282   0.010498   0.028819
    138      -0.003742  -0.014112  -0.014295  -0.006829  -0.005505  -0.045068
    139      -0.020183   0.188552   0.087607   0.000298  -0.001135   0.026048
    140       0.002191   0.025786  -0.005114  -0.025229   0.013373   0.054394
    141       0.001184  -0.080032  -0.044906  -0.013295  -0.008597  -0.075037
    142      -0.049304   0.230070   0.100861   0.028915   0.021680   0.058881
    143       0.008759   0.012680  -0.009896  -0.031568   0.007868   0.045660
    144      -0.023651   0.064971   0.026587   0.015111  -0.007510  -0.019775
    145      -0.027211   0.222222   0.106064   0.008413  -0.004645   0.034308
    146      -0.024777   0.086757   0.017567   0.002322   0.034732   0.095529
    147       0.013128  -0.046187  -0.031508  -0.023431  -0.003253  -0.057990
    148      -0.018867   0.211155   0.103621   0.002488  -0.012419   0.030649
    149       0.025045   0.022747  -0.001097  -0.044128  -0.002191   0.042965
    150      -0.018942   0.113532   0.040284   0.012984   0.016706  -0.005242
    151       0.053369   0.043762   0.009533  -0.101435  -0.023769  -0.036405
    152      -0.007119  -0.029128  -0.027787  -0.011141   0.011152   0.035538
    153       0.017130   0.057257   0.018465  -0.030703  -0.012299  -0.095048
    154       0.024074   0.100624   0.025058  -0.075648  -0.000345   0.029301
    155       0.002100  -0.025023  -0.033212  -0.035151   0.003607   0.006103
    156      -0.069368   0.234081   0.088694   0.076167   0.060901   0.109255
    157       0.034606   0.089201   0.026908  -0.079490  -0.007310   0.008069
    158      -0.024663   0.006779  -0.002636   0.030584   0.026263   0.053631
    159      -0.017536   0.130061   0.047404   0.011373   0.016926  -0.016194
    160       0.110356  -0.082683  -0.046701  -0.182970  -0.073613  -0.163168
    161      -0.007659  -0.064296  -0.042646  -0.010658   0.009290   0.053081
    162       0.147867   0.000101   0.058410   0.057460   0.056045   0.031674
    163       0.016290  -0.008623  -0.013103   0.018223  -0.061414  -0.005554
    164      -0.065297  -0.011408   0.032765   0.021908   0.001938   0.034009
    165       0.112382   0.007304   0.052538   0.081778  -0.032703   0.043257
    166       0.032042   0.007721   0.015054   0.093950  -0.244596   0.064815
    167      -0.070433  -0.008960   0.043835   0.038686  -0.023356   0.056382
    168       0.056350   0.001388   0.034186   0.057967  -0.040776   0.035400
    169       0.018944   0.005278   0.005327   0.072750  -0.205830   0.052622
    170       0.003329  -0.003097   0.068790   0.060575   0.027629   0.064269
    171       0.094901   0.004856   0.048725   0.083055  -0.048120   0.047333
    172       0.005852   0.003521   0.006434   0.097230  -0.280593   0.072435
    173       0.070785   0.003208   0.091247   0.088026   0.052659   0.073506
    174      -0.061281  -0.013254  -0.006011  -0.012842  -0.001264   0.004609
    175       0.010598  -0.002278  -0.021846  -0.017580   0.017287  -0.022484
    176      -0.003910  -0.005014   0.063503   0.042607   0.070159   0.051325
    177      -0.112611  -0.019784  -0.022283  -0.038836   0.011131  -0.005567
    178      -0.006848  -0.007581  -0.036657  -0.051392   0.094091  -0.050719
    179       0.062383   0.000702   0.076489   0.054350   0.118076   0.042900
    180      -0.114095  -0.020220  -0.025801  -0.057696   0.047075  -0.018305
    181       0.017785  -0.006580  -0.037846  -0.088112   0.191095  -0.080313
    182      -0.094279  -0.014314   0.038947   0.004546   0.062789   0.042209
    183      -0.203706  -0.031815  -0.060994  -0.124918   0.110393  -0.055723
    184       0.001256  -0.016395  -0.068061  -0.190082   0.433742  -0.163070
    185      -0.102601  -0.016730   0.031596  -0.017145   0.108559   0.025669
    186      -0.050591  -0.011868   0.000737  -0.012497   0.007010   0.009966
    187       0.046193   0.001922  -0.011773  -0.019025   0.031829  -0.021077
    188      -0.169478  -0.020022   0.019984  -0.006589  -0.010482   0.048807
    189      -0.089996  -0.016691  -0.013994  -0.041713   0.024682  -0.002731
    190       0.056042   0.000704  -0.016484  -0.056088   0.126976  -0.046072
    191      -0.240011  -0.027415  -0.002028  -0.036378  -0.029075   0.040494
    192       0.065502   0.002493   0.041031   0.061465  -0.035773   0.041938
    193       0.052051   0.008814   0.013869   0.077504  -0.200019   0.053752
    194      -0.157706  -0.017309   0.026057   0.014469  -0.051691   0.060929
    195       0.114876   0.007837   0.055319   0.085482  -0.045112   0.050443
    196       0.067005   0.011869   0.025201   0.106526  -0.265383   0.078418
    197      -0.220737  -0.022631   0.013067   0.001796  -0.091425   0.067318
    198      -0.056606  -0.045668  -0.032699  -0.012546  -0.035949  -0.084861
    199       0.045615   0.052219   0.000197  -0.096953  -0.018805   0.049985
    200       0.026168   0.002670  -0.027917  -0.081910  -0.012412   0.018382
    201       0.009447  -0.020883   0.106455   0.008028   0.004186  -0.013583
    202       0.025196   0.047652  -0.186097   0.038339   0.028267   0.052965
    203      -0.002114   0.006438  -0.008528  -0.016011  -0.011304   0.012029
    204       0.022616   0.010666   0.017236   0.032797   0.020792  -0.004957
    205      -0.011273  -0.043299   0.098225  -0.011674  -0.003515  -0.008640
    206      -0.002284   0.006111  -0.003086  -0.009422  -0.006151   0.002618
    207       0.018986   0.014878  -0.020588   0.043008   0.035498   0.022552
    208      -0.015425  -0.054023   0.196670  -0.043305  -0.042295  -0.103887
    209      -0.000923   0.005965   0.001802  -0.008424  -0.005383   0.005692
    210       0.010410   0.013469  -0.027437   0.023914   0.022343   0.025695
    211      -0.011963  -0.040023   0.155110  -0.039686  -0.039652  -0.092503
    212      -0.007711   0.008235  -0.014024  -0.024676  -0.016626   0.011289
    213       0.014035   0.017866  -0.040028   0.034136   0.031107   0.035229
    214      -0.016928  -0.056774   0.213355  -0.054821  -0.055152  -0.129220
    215      -0.015136   0.012019  -0.037187  -0.043573  -0.029755   0.019800
    216      -0.005395   0.001341  -0.000514  -0.017206  -0.011012   0.002763
    217       0.003896   0.012452  -0.033548   0.001747   0.002320   0.011727
    218      -0.005559   0.005389   0.001010  -0.019570  -0.013461   0.005488
    219      -0.013701  -0.002804   0.003408  -0.037651  -0.026945  -0.003071
    220       0.009912   0.033301  -0.108246   0.014966   0.015789   0.047914
    221      -0.011618   0.006945  -0.014558  -0.034881  -0.024579   0.009471
    222      -0.011273  -0.007951   0.031059  -0.034625  -0.026947  -0.021117
    223       0.014152   0.044296  -0.156495   0.035772   0.037430   0.092921
    224       0.003918   0.000126   0.037011   0.003352   0.002358  -0.006424
    225      -0.023715  -0.019754   0.064828  -0.067941  -0.055323  -0.049886
    226       0.028440   0.091317  -0.336627   0.079847   0.083820   0.204926
    227       0.005541  -0.002524   0.050284   0.006994   0.004350  -0.012533
    228      -0.000742  -0.000990   0.013483  -0.006859  -0.003780  -0.003154
    229       0.005379   0.012808  -0.032927   0.008777   0.007075   0.014837
    230       0.011171  -0.001712   0.052894   0.021359   0.015374  -0.010108
    231      -0.004702  -0.006099   0.028991  -0.017737  -0.012878  -0.013616
    232       0.011444   0.031151  -0.098794   0.026737   0.024112   0.053122
    233       0.018828  -0.005828   0.078909   0.040815   0.028984  -0.019355
    234       0.014485   0.010111  -0.011275   0.033446   0.028963   0.019756
    235      -0.008736  -0.035399   0.144097  -0.031432  -0.034227  -0.088313
    236       0.008533   0.001500   0.035462   0.014383   0.010767  -0.002911
    237       0.022263   0.012427  -0.007477   0.053069   0.044244   0.023242
    238      -0.012182  -0.050754   0.199718  -0.039509  -0.043674  -0.118503
    239       0.014474  -0.000327   0.052591   0.029402   0.021659  -0.007325
    240       0.032807   0.036620  -0.042609   0.033706   0.012869  -0.022212
    241      -0.046152  -0.124345   0.264667  -0.024166   0.012989   0.055165
    242       0.000320   0.005161   0.010412   0.010925   0.009278  -0.012049
    243       0.010295   0.016077  -0.014011  -0.032404  -0.028659  -0.001462
    244      -0.029199  -0.078891   0.084660   0.013650   0.026941   0.056381
    245       0.010156   0.013798   0.003081   0.028091   0.018245  -0.023585
                 30         31         32         33         34         35    
      0      -0.006705  -0.003092  -0.026333  -0.043861  -0.018850  -0.049001
      1      -0.016135  -0.019261  -0.040337  -0.054755   0.023061  -0.007531
      2      -0.012989   0.006152   0.019837   0.026952   0.040177   0.045521
      3      -0.000275   0.005651  -0.015600  -0.023940  -0.034235  -0.063988
      4      -0.007003  -0.004640  -0.008212   0.011207   0.018763   0.015173
      5       0.026006   0.000335  -0.032817  -0.043613  -0.050379  -0.071059
      6      -0.118587   0.000730   0.004192  -0.018658   0.053863   0.002434
      7      -0.028455   0.047297  -0.000997  -0.016171  -0.045600  -0.033544
      8       0.002579   0.040206   0.031858   0.042031  -0.014494   0.030280
      9       0.029583  -0.025267   0.011634  -0.003208   0.022798   0.058428
     10       0.006919   0.036954  -0.057984   0.018586  -0.019043   0.065161
     11       0.038199  -0.014411   0.016441  -0.008150   0.005715   0.025867
     12      -0.018380  -0.005426  -0.018658  -0.018776  -0.005360   0.022359
     13      -0.023761   0.026282  -0.010436  -0.022678  -0.007822  -0.015473
     14      -0.010825   0.005690   0.018776   0.027125   0.048461   0.047006
     15       0.031407  -0.023745  -0.002176   0.001050   0.004186   0.092848
     16      -0.008748   0.045144  -0.007266  -0.009153   0.033764   0.015773
     17      -0.033015  -0.052670   0.000332   0.003426   0.035253   0.027720
     18       0.065595  -0.004395   0.032956  -0.018636   0.039026   0.072528
     19      -0.013160   0.025196   0.001266  -0.021284  -0.006988  -0.015335
     20      -0.064412  -0.087074  -0.019064   0.007236  -0.034725   0.004980
     21       0.005491  -0.032458  -0.016953   0.007139  -0.050017   0.123425
     22       0.025511   0.063205   0.018423  -0.004245   0.182759   0.063172
     23      -0.059742  -0.073277  -0.007520   0.009567   0.024068   0.012938
     24       0.013744  -0.012036  -0.014382   0.001464  -0.092948   0.074416
     25       0.029806   0.058461   0.021273  -0.003214   0.205318   0.071651
     26      -0.070783  -0.089829  -0.011351   0.013689   0.053709   0.049965
     27       0.005853  -0.027832  -0.016109   0.001991  -0.111674   0.075323
     28       0.039906   0.082874   0.022404  -0.000752   0.274076   0.106455
     29      -0.084917  -0.117771  -0.017491   0.019448   0.070638   0.106450
     30       0.035783   0.027998  -0.001014  -0.006439  -0.059755  -0.004050
     31      -0.000959   0.008686   0.004983  -0.001104   0.039624   0.018449
     32      -0.062322  -0.071484  -0.004536   0.011479   0.093491   0.027899
     33       0.040963   0.041288   0.004363  -0.010238  -0.058053  -0.066302
     34      -0.008729  -0.003565   0.001432   0.000652   0.003072   0.015188
     35      -0.061712  -0.074753  -0.006634   0.013453   0.114864   0.079211
     36       0.051395   0.054785   0.010141  -0.008760   0.008668  -0.004195
     37      -0.036065  -0.045268  -0.017814   0.001922  -0.135363  -0.039988
     38      -0.051514  -0.045484   0.007485   0.006527   0.120263  -0.053582
     39       0.072772   0.094431   0.025609  -0.014734   0.074848  -0.052567
     40      -0.076257  -0.106974  -0.043454   0.006322  -0.348738  -0.092692
     41      -0.039119  -0.023853   0.016126   0.003747   0.167790  -0.067327
     42       0.032830   0.023395  -0.000296  -0.002589  -0.020424   0.050760
     43      -0.011311  -0.013592  -0.003940  -0.000668   0.011880  -0.017396
     44      -0.051976  -0.041103   0.007169   0.003392   0.055919  -0.107588
     45       0.040503   0.039530   0.005623  -0.004502   0.000882   0.047449
     46      -0.024510  -0.041536  -0.015366   0.000688  -0.057419  -0.046281
     47      -0.039046  -0.014554   0.015172  -0.002941   0.039968  -0.169674
     48       0.009356  -0.022265  -0.015818   0.005873  -0.061629   0.120613
     49       0.022017   0.045807   0.017972  -0.003832   0.198297   0.044588
     50      -0.062909  -0.063486  -0.001980   0.007227   0.014556  -0.076435
     51       0.005785  -0.033601  -0.021344   0.008413  -0.077692   0.179167
     52       0.030993   0.061901   0.021693  -0.004728   0.261380   0.062895
     53      -0.064686  -0.064223  -0.000287   0.005536  -0.013831  -0.133204
     54      -0.063085   0.007270   0.005517  -0.011135   0.025497  -0.014746
     55      -0.039290   0.051882   0.008161  -0.009040  -0.065884  -0.040201
     56      -0.003446   0.039787   0.015718   0.020514  -0.017192   0.017031
     57      -0.025112   0.004192   0.019477   0.016365  -0.005810  -0.010448
     58      -0.052340   0.022223  -0.025933  -0.060368  -0.063999  -0.098973
     59      -0.015618   0.016300  -0.013703  -0.023231  -0.008988  -0.028328
     60      -0.032893   0.040647  -0.014752  -0.047190   0.022311  -0.069359
     61      -0.018211  -0.069111   0.027650   0.045255  -0.139849  -0.030077
     62      -0.007714  -0.033838   0.036645   0.069581  -0.044858   0.062946
     63       0.025171  -0.090663   0.122155   0.205827  -0.103637   0.144113
     64      -0.050594   0.040556  -0.017255  -0.049063  -0.057880  -0.081592
     65      -0.032409  -0.011999  -0.061171  -0.098200  -0.003411  -0.112680
     66      -0.038025   0.054736  -0.031255  -0.077621   0.035204  -0.097492
     67      -0.102535   0.057130  -0.124258  -0.232796   0.004490  -0.251921
     68      -0.017947   0.065573  -0.046590  -0.086862   0.020255  -0.089431
     69      -0.022955   0.026935   0.009262   0.002049  -0.009987  -0.004219
     70       0.052602   0.083577   0.032912   0.044648  -0.164078  -0.009677
     71       0.021477   0.057461   0.012485   0.020980  -0.036104   0.021569
     72      -0.078322   0.013873   0.048224   0.053905   0.021694   0.047166
     73       0.020974   0.066478   0.097941   0.142717  -0.176106   0.072339
     74      -0.001076   0.045663   0.062789   0.096807  -0.048360   0.083752
     75       0.095995   0.082047  -0.023867  -0.029939  -0.113244  -0.044250
     76       0.034457   0.074074   0.061956   0.087602  -0.165139   0.026529
     77       0.057714   0.076865  -0.067226  -0.098985  -0.018300  -0.076894
     78      -0.046637   0.010456   0.004971  -0.008582   0.017901  -0.011871
     79       0.175255   0.137230  -0.043137  -0.054121  -0.241967  -0.102674
     80       0.034101   0.073630   0.038933   0.064597  -0.067247   0.057937
     81      -0.027501   0.000064  -0.005347  -0.016682   0.030171  -0.005983
     82      -0.151070   0.065842   0.045904   0.011400  -0.064589  -0.054138
     83      -0.035170   0.051257   0.019173   0.016650  -0.020265   0.004867
     84       0.215564  -0.017022  -0.170690  -0.180764   0.120975   0.029222
     85      -0.140330   0.069172   0.028115  -0.011775  -0.051756  -0.054730
     86      -0.285048   0.048274   0.246689   0.272273  -0.162388  -0.020498
     87      -0.152408  -0.011168   0.100276   0.098259  -0.023194  -0.018386
     88       0.068199   0.069922  -0.153759  -0.212542   0.059249  -0.031516
     89       0.087366   0.055071  -0.092823  -0.109302   0.048674   0.017420
     90      -0.099698   0.014205   0.031328   0.013981   0.008623  -0.019941
     91      -0.486124   0.072187   0.310151   0.292319  -0.217893  -0.096703
     92       0.056819   0.066835  -0.080640  -0.100661   0.037197   0.010083
     93       0.065621  -0.008829   0.009877   0.025110   0.028162  -0.019632
     94       0.039404   0.006487  -0.028618   0.031225  -0.005589   0.005784
     95       0.062815  -0.001104   0.018788   0.001767  -0.003934  -0.001528
     96       0.053933  -0.003306  -0.003599   0.042327   0.031190  -0.062966
     97       0.041995  -0.000145  -0.011888   0.027116  -0.000142  -0.012430
     98       0.067566  -0.006269   0.043378  -0.011503  -0.002611  -0.012683
     99      -0.023086   0.017613  -0.023437  -0.000248  -0.008504   0.035311
    100      -0.000892  -0.011064   0.015625  -0.011004   0.011715  -0.005128
    101       0.037472   0.005026   0.032180  -0.027338  -0.021923   0.030384
    102      -0.054221   0.041520  -0.044448  -0.018297  -0.042491   0.101434
    103      -0.017821  -0.015050   0.030100  -0.030627   0.014915   0.000236
    104       0.026164  -0.004918   0.053075  -0.044922  -0.010516   0.021725
    105      -0.097474   0.008647  -0.019226  -0.038789  -0.015131   0.076364
    106      -0.042861  -0.028399   0.035910  -0.040450   0.021215   0.001524
    107       0.002767   0.026847  -0.005315  -0.028259  -0.054225   0.082250
    108      -0.190348   0.022287  -0.034688  -0.090038  -0.047321   0.170654
    109      -0.091748  -0.040403   0.062332  -0.087036   0.022408   0.037755
    110      -0.035039   0.033162  -0.012906  -0.048406  -0.068075   0.121158
    111      -0.042535  -0.017769   0.003398   0.002019   0.020321  -0.031526
    112      -0.018977  -0.031316   0.020686  -0.001725   0.030986  -0.054318
    113       0.014221   0.031301  -0.028153   0.003113  -0.053436   0.049386
    114      -0.085210  -0.030638   0.009068  -0.006256   0.025924  -0.053193
    115      -0.043300  -0.043321   0.032513  -0.010459   0.038877  -0.072714
    116      -0.012068   0.039219  -0.053797   0.011610  -0.066229   0.056858
    117       0.050953  -0.024052   0.016506   0.041099   0.044478  -0.086096
    118       0.031674  -0.011110  -0.013872   0.037672   0.013918  -0.046016
    119       0.055184   0.025442  -0.018644   0.020457  -0.035570   0.016404
    120       0.069120  -0.043608   0.032334   0.061202   0.073577  -0.147611
    121       0.043296  -0.003165  -0.030198   0.057386   0.005291  -0.048012
    122       0.064530   0.037883  -0.039993   0.038617  -0.050335   0.025734
    123       0.024020  -0.015519   0.005494   0.026749   0.025175  -0.062270
    124       0.037676  -0.008351  -0.000892   0.014199  -0.011362   0.007098
    125       0.026947   0.013407   0.017643  -0.007689  -0.005435  -0.007723
    126      -0.019593  -0.032631   0.043677  -0.038933  -0.004166   0.001079
    127       0.043476   0.005421  -0.040839   0.063439   0.009017  -0.038110
    128      -0.015857   0.024354  -0.020872   0.011967  -0.003385  -0.016582
    129      -0.023249  -0.052268   0.111268  -0.109879  -0.017341   0.031569
    130       0.104038   0.059746  -0.211217   0.271443   0.063117  -0.153982
    131      -0.011485   0.079923  -0.213983   0.211173   0.031968  -0.099016
    132      -0.063469  -0.089640   0.226618  -0.252117  -0.057631   0.118147
    133       0.032932  -0.008632   0.002548   0.009858  -0.009176   0.002429
    134      -0.054805  -0.025931   0.143813  -0.169624  -0.033766   0.046496
    135      -0.012293   0.028663  -0.167238   0.179243   0.034740  -0.088289
    136       0.001692  -0.023413   0.045826  -0.038301  -0.004829  -0.009732
    137      -0.014412   0.025113  -0.023331   0.015059  -0.002716  -0.017468
    138       0.037722  -0.023546   0.016528   0.031288   0.035503  -0.091962
    139      -0.048119   0.005647  -0.010660  -0.047371  -0.061415   0.140681
    140       0.000961   0.028058  -0.008384  -0.007984  -0.021161   0.037596
    141       0.067366  -0.035672   0.028423   0.054124   0.062615  -0.165913
    142      -0.137777   0.055501  -0.210015   0.102648  -0.051110   0.166271
    143       0.022225   0.016633   0.035383  -0.038918  -0.021693   0.027550
    144       0.012050  -0.027315   0.086973  -0.078333  -0.011601   0.016698
    145      -0.050662  -0.002192   0.047767  -0.119342  -0.085716   0.191107
    146      -0.091602   0.078672  -0.199389   0.125827  -0.020343   0.085392
    147       0.041947  -0.017908  -0.054881   0.119293   0.062166  -0.148087
    148      -0.021680  -0.016303   0.122259  -0.182480  -0.093562   0.194198
    149       0.048117  -0.000847   0.110690  -0.109120  -0.038454   0.052529
    150      -0.023405  -0.004626  -0.025062   0.033777   0.029926  -0.066411
    151       0.106872  -0.028551   0.070468  -0.018243  -0.019523   0.000668
    152       0.005303   0.022335  -0.005226   0.001695  -0.004732  -0.002915
    153       0.089723  -0.092022   0.185043  -0.069396  -0.005342  -0.204964
    154       0.030201   0.034920  -0.068229   0.047176   0.006715   0.094299
    155       0.050352  -0.006856   0.078437  -0.041774  -0.016596  -0.053355
    156      -0.185061   0.101941  -0.292647   0.164406   0.076040   0.079595
    157       0.047010   0.012989  -0.031703   0.031578  -0.002267   0.059363
    158      -0.055816   0.036038  -0.066101   0.031490   0.007840  -0.007973
    159      -0.016333  -0.017910   0.004259   0.018497   0.026658  -0.098306
    160       0.297583  -0.146131   0.376702  -0.167935  -0.071966  -0.158315
    161      -0.002376   0.044529  -0.053028   0.027182   0.000162   0.054267
    162      -0.005789   0.007301   0.000692  -0.005217  -0.004951  -0.023190
    163       0.008411  -0.005033  -0.014147  -0.011175   0.008380  -0.001480
    164       0.010594   0.002294  -0.006963  -0.007382  -0.005134  -0.006253
    165      -0.004583   0.013586   0.025736   0.029652   0.016345   0.013216
    166       0.036119   0.007056   0.003069   0.013872  -0.009227  -0.013135
    167       0.017328   0.006847  -0.004915  -0.005959  -0.013258  -0.016687
    168       0.000144   0.009815   0.018747   0.023822   0.010498   0.009147
    169       0.029830   0.007097   0.004919   0.018460  -0.009052  -0.011394
    170       0.005658   0.013780   0.007242   0.005343  -0.006548  -0.013508
    171      -0.002421   0.014475   0.026425   0.033555   0.015037   0.012143
    172       0.041477   0.008588   0.002649   0.021181  -0.014457  -0.018713
    173      -0.003994   0.020319   0.020191   0.018980   0.002858  -0.005697
    174       0.005388  -0.002110  -0.006539  -0.007743  -0.006776  -0.007864
    175      -0.007706  -0.002003   0.000294   0.002979   0.004485   0.007158
    176      -0.000792   0.012273   0.005847   0.001696  -0.004927  -0.011379
    177       0.007482  -0.006301  -0.017137  -0.020530  -0.014801  -0.015869
    178      -0.022204  -0.005590  -0.003704  -0.004250   0.007632   0.012969
    179      -0.016876   0.015844   0.019193   0.015671   0.010524   0.006314
    180       0.004915  -0.009082  -0.019390  -0.025717  -0.013098  -0.015190
    181      -0.032469  -0.010728  -0.004907  -0.012520   0.015139   0.017835
    182       0.010339   0.005190  -0.012136  -0.019485  -0.019813  -0.027441
    183       0.002516  -0.020117  -0.039060  -0.051813  -0.021238  -0.021793
    184      -0.069859  -0.023258  -0.016696  -0.038695   0.026229   0.031161
    185       0.003741   0.002359  -0.015383  -0.025607  -0.018413  -0.025582
    186       0.008336  -0.000755  -0.004903  -0.006555  -0.008400  -0.013217
    187      -0.004311  -0.000909   0.007249   0.011101   0.008639   0.007016
    188       0.028686   0.000778  -0.023735  -0.028595  -0.032051  -0.038842
    189       0.011160  -0.005231  -0.012661  -0.015505  -0.013555  -0.018729
    190      -0.015341  -0.002995   0.008879   0.010353   0.013502   0.010140
    191       0.038987  -0.005587  -0.037538  -0.043212  -0.043236  -0.049858
    192       0.002006   0.011500   0.019625   0.023520   0.008438   0.004273
    193       0.030478   0.008398   0.010916   0.024472  -0.003843  -0.007298
    194       0.032587   0.003118  -0.019706  -0.021921  -0.030181  -0.036136
    195      -0.001059   0.015595   0.029694   0.036217   0.016414   0.012364
    196       0.043429   0.012450   0.014504   0.032778  -0.006395  -0.012982
    197       0.047144   0.000226  -0.031554  -0.033815  -0.043557  -0.051615
    198       0.018982  -0.041790  -0.011021   0.009851   0.016594   0.094013
    199       0.010080   0.042946  -0.089127   0.038290  -0.027241   0.104829
    200       0.051430   0.005858   0.000066   0.003044   0.001243   0.041593
    201       0.006168   0.011341  -0.005459  -0.014292   0.029367  -0.025277
    202       0.014173  -0.115365   0.003487  -0.001776  -0.001017  -0.001248
    203      -0.001848  -0.012909  -0.006257  -0.018894   0.030296  -0.024491
    204       0.012669   0.016366   0.000390   0.002101  -0.000877  -0.000234
    205       0.006119  -0.076324  -0.002296   0.004823  -0.012973   0.007204
    206       0.000236   0.000875  -0.002042  -0.002861   0.001999  -0.001035
    207       0.017073  -0.057518   0.003075   0.018364  -0.028123   0.024754
    208      -0.006503   0.169501   0.003973   0.000347  -0.005355   0.002150
    209       0.001626  -0.006409  -0.004590  -0.007010   0.009344  -0.007172
    210       0.011738  -0.059693  -0.000085   0.009763  -0.014880   0.015097
    211      -0.007676   0.173010   0.003474  -0.003445  -0.000136  -0.003928
    212      -0.003296  -0.007366  -0.007961  -0.016155   0.023169  -0.018135
    213       0.014649  -0.080235   0.000659   0.013753  -0.019893   0.020436
    214      -0.011320   0.239220   0.004974  -0.004782  -0.001573  -0.006647
    215      -0.009415  -0.010715  -0.012147  -0.028288   0.041888  -0.033275
    216      -0.001309  -0.001844  -0.003817  -0.008240   0.011555  -0.008258
    217       0.000881  -0.007654  -0.000828  -0.003004   0.004304  -0.003074
    218      -0.000995  -0.001486  -0.006998  -0.012637   0.017548  -0.013627
    219      -0.008481   0.016665  -0.005983  -0.017768   0.025977  -0.020601
    220       0.003111  -0.063124  -0.001951  -0.004207   0.007832  -0.005077
    221      -0.006998   0.001161  -0.009282  -0.021694   0.031708  -0.025488
    222      -0.006632   0.051383  -0.003497  -0.013463   0.018775  -0.015372
    223       0.009234  -0.172083  -0.004833   0.001185   0.000673   0.003191
    224       0.008320   0.003960  -0.003366   0.001052  -0.003903   0.003987
    225      -0.017327   0.120904  -0.004947  -0.025739   0.036303  -0.031217
    226       0.019954  -0.388592  -0.009966   0.005108  -0.000774   0.009008
    227       0.009910   0.011937  -0.002328   0.003927  -0.008537   0.007603
    228       0.002511   0.002927  -0.001140  -0.001368   0.001640   0.000180
    229       0.001736  -0.020011  -0.001088  -0.000972  -0.000738  -0.000583
    230       0.014570  -0.001006  -0.000388   0.011095  -0.019146   0.016510
    231      -0.000273   0.024899  -0.001529  -0.004794   0.006989  -0.004012
    232       0.004821  -0.088457  -0.002950  -0.000270  -0.001955  -0.000195
    233       0.021551   0.002431   0.003652   0.023861  -0.038925   0.032782
    234       0.015225  -0.056225   0.002164   0.016000  -0.024445   0.022446
    235      -0.006220   0.164552   0.004126  -0.001338  -0.003533  -0.000636
    236       0.011405  -0.007872  -0.002058   0.005269  -0.009744   0.008677
    237       0.022795  -0.072956   0.004118   0.026052  -0.039708   0.035910
    238      -0.007423   0.213922   0.005884   0.000207  -0.008283   0.001345
    239       0.017666  -0.010250   0.000050   0.014193  -0.023852   0.020577
    240       0.008055   0.103233   0.005099  -0.005893   0.014818  -0.010990
    241       0.009675  -0.351337  -0.016447   0.015159  -0.032824   0.017153
    242       0.007197   0.012058   0.005260   0.022934  -0.040054   0.032358
    243      -0.016947   0.066927  -0.002222  -0.019490   0.043790  -0.015741
    244      -0.001976  -0.231875  -0.010666   0.001045  -0.046990  -0.013535
    245       0.019807   0.025503   0.003208   0.024251  -0.054377   0.032964
                 36         37         38         39         40         41    
      0       0.035463  -0.057816  -0.047832  -0.011887  -0.039692   0.021249
      1       0.051823  -0.057596  -0.052884  -0.019817  -0.010806  -0.004819
      2      -0.028188   0.037509   0.027144   0.001412   0.029652  -0.018133
      3       0.017309  -0.046980  -0.028155  -0.004968  -0.043731   0.028847
      4      -0.002045   0.011609   0.015761   0.001618   0.029513  -0.013413
      5       0.037739  -0.059140  -0.050419  -0.005389  -0.071366   0.048163
      6       0.015031   0.090661  -0.002803  -0.000803   0.001225  -0.002701
      7      -0.001288  -0.004603  -0.005333  -0.005381   0.014646  -0.017881
      8      -0.026490   0.044894   0.003662   0.003062   0.000893   0.001608
      9      -0.007858  -0.012031   0.007268   0.005018  -0.045313  -0.017430
     10       0.004668  -0.003876  -0.013931   0.022609   0.104515   0.076762
     11      -0.005758  -0.005074   0.000158   0.023708  -0.041104  -0.025942
     12       0.013159   0.006539  -0.020441   0.006295  -0.012567   0.020542
     13       0.005042  -0.020570  -0.004624  -0.007022   0.017971  -0.015865
     14      -0.011494   0.027714   0.014486  -0.000190   0.011027  -0.003834
     15      -0.013825  -0.011052   0.008830   0.007305  -0.026303  -0.000879
     16       0.006862  -0.014377   0.000848  -0.004511   0.030279   0.001566
     17      -0.003814  -0.004475   0.004288   0.000439  -0.013413  -0.003726
     18      -0.010690  -0.019905   0.011078   0.006610  -0.087841  -0.045520
     19       0.003770  -0.024689   0.004785  -0.012366   0.005758  -0.025793
     20      -0.008374  -0.007783   0.005628  -0.006622   0.009331   0.002220
     21      -0.025593  -0.012063   0.023336  -0.007363   0.014162   0.009606
     22       0.019703  -0.020662   0.009426  -0.010439  -0.001498   0.015249
     23      -0.004269  -0.006431   0.007304  -0.002308   0.000704   0.008317
     24      -0.026233   0.000442   0.014924  -0.004208   0.019929  -0.003889
     25       0.024175  -0.025110   0.009283  -0.009430  -0.017139   0.020894
     26      -0.005197  -0.016423   0.015570  -0.005779   0.004868   0.019622
     27      -0.031062   0.001892   0.017229  -0.007496   0.023019  -0.004037
     28       0.033488  -0.036860   0.011869  -0.006672  -0.020378   0.032066
     29      -0.012607  -0.026981   0.028652  -0.013730   0.013760   0.034526
     30      -0.007708   0.009614  -0.003449   0.005205   0.003683  -0.012588
     31       0.005507  -0.008515   0.004094  -0.006194  -0.003743   0.008548
     32       0.005128  -0.016519   0.010200  -0.003452  -0.002949   0.020732
     33       0.002186   0.018027  -0.016125   0.012175  -0.004639  -0.018248
     34       0.001150  -0.008460   0.004810  -0.007621  -0.001240   0.009856
     35       0.000078  -0.023303   0.019820  -0.008083   0.001982   0.024541
     36       0.004722   0.003901  -0.005411   0.003009  -0.008161  -0.006613
     37      -0.016438   0.012893  -0.002708   0.004575   0.018546  -0.009954
     38       0.023064  -0.009416  -0.006089   0.002476  -0.019400   0.018290
     39       0.024008   0.006094  -0.017170   0.005949  -0.026427  -0.007676
     40      -0.045398   0.034757  -0.006909   0.012044   0.048007  -0.028947
     41       0.033582  -0.010773  -0.010287   0.002878  -0.029573   0.019831
     42      -0.010036  -0.003561   0.008099  -0.003142   0.007313   0.000208
     43       0.007333   0.000047  -0.004131   0.005613  -0.009704   0.003252
     44       0.019922   0.003456  -0.015077   0.006457  -0.014552   0.005579
     45      -0.006605  -0.004437   0.007495  -0.005381   0.006692  -0.000034
     46       0.001975   0.009390  -0.010297   0.014541  -0.010741  -0.003408
     47       0.027006   0.014458  -0.027942   0.010930  -0.019411  -0.006009
     48      -0.028475  -0.010068   0.023836  -0.007534   0.021347   0.006140
     49       0.028719  -0.021752   0.004777  -0.007285  -0.021116   0.022036
     50       0.007911   0.002924  -0.007752   0.004879  -0.004888   0.005476
     51      -0.040925  -0.014466   0.035432  -0.013139   0.031839   0.006993
     52       0.039069  -0.030842   0.006228  -0.010049  -0.027515   0.030942
     53       0.011137   0.011371  -0.017836   0.010881  -0.009149  -0.000738
     54       0.020388   0.039432  -0.007056  -0.006012  -0.004335  -0.006724
     55      -0.007825   0.018326   0.007282  -0.001784   0.015030  -0.024619
     56      -0.025135   0.016298  -0.027078  -0.002282  -0.011136   0.008070
     57       0.021498  -0.047786   0.007620  -0.002523  -0.005463  -0.001794
     58       0.048233  -0.069664   0.056911  -0.004608   0.070216  -0.085986
[truncated: 704,827 more chars]
