# Supplementary material for: A stereodivergent multicomponent approach for the synthesis of C–N atropisomeric peptide analogues
Source: Chem Sci. 2024 Sep 16;15(40):16743–51. doi: 10.1039/d4sc04700a (PMC11418089; doi:10.1039/d4sc04700a)
Supplement: SC-015-D4SC04700A-s001 [file SC-015-D4SC04700A-s001.zip › CompData/_2_Imine-BzOH/ImineBzOH3opt.out]

                                 *****************
                                 * O   R   C   A *
                                 *****************

                                            #,                                       
                                            ###                                      
                                            ####                                     
                                            #####                                    
                                            ######                                   
                                           ########,                                 
                                     ,,################,,,,,                         
                               ,,#################################,,                 
                          ,,##########################################,,             
                       ,#########################################, ''#####,          
                    ,#############################################,,   '####,        
                  ,##################################################,,,,####,       
                ,###########''''           ''''###############################       
              ,#####''   ,,,,##########,,,,          '''####'''          '####       
            ,##' ,,,,###########################,,,                        '##       
           ' ,,###''''                  '''############,,,                           
         ,,##''                                '''############,,,,        ,,,,,,###''
      ,#''                                            '''#######################'''  
     '                                                          ''''####''''         
             ,#######,   #######,   ,#######,      ##                                
            ,#'     '#,  ##    ##  ,#'     '#,    #''#        ######   ,####,        
            ##       ##  ##   ,#'  ##            #'  '#       #        #'  '#        
            ##       ##  #######   ##           ,######,      #####,   #    #        
            '#,     ,#'  ##    ##  '#,     ,#' ,#      #,         ##   #,  ,#        
             '#######'   ##     ##  '#######'  #'      '#     #####' # '####'        


                  #######################################################
                  #                        -***-                        #
                  #          Department of theory and spectroscopy      #
                  #    Directorship and core code : Frank Neese         #
                  #        Max Planck Institute fuer Kohlenforschung    #
                  #                Kaiser Wilhelm Platz 1               #
                  #                 D-45470 Muelheim/Ruhr               #
                  #                      Germany                        #
                  #                                                     #
                  #                  All rights reserved                #
                  #                        -***-                        #
                  #######################################################


                         Program Version 5.0.2 -  RELEASE  -


 With contributions from (in alphabetic order):
   Daniel Aravena         : Magnetic Suceptibility
   Michael Atanasov       : Ab Initio Ligand Field Theory (pilot matlab implementation)
   Alexander A. Auer      : GIAO ZORA, VPT2 properties, NMR spectrum
   Ute Becker             : Parallelization
   Giovanni Bistoni       : ED, misc. LED, open-shell LED, HFLD
   Martin Brehm           : Molecular dynamics
   Dmytro Bykov           : SCF Hessian
   Vijay G. Chilkuri      : MRCI spin determinant printing, contributions to CSF-ICE
   Dipayan Datta          : RHF DLPNO-CCSD density
   Achintya Kumar Dutta   : EOM-CC, STEOM-CC
   Dmitry Ganyushin       : Spin-Orbit,Spin-Spin,Magnetic field MRCI
   Miquel Garcia          : C-PCM and meta-GGA Hessian, CC/C-PCM, Gaussian charge scheme
   Yang Guo               : DLPNO-NEVPT2, F12-NEVPT2, CIM, IAO-localization
   Andreas Hansen         : Spin unrestricted coupled pair/coupled cluster methods
   Benjamin Helmich-Paris : MC-RPA, TRAH-SCF, COSX integrals
   Lee Huntington         : MR-EOM, pCC
   Robert Izsak           : Overlap fitted RIJCOSX, COSX-SCS-MP3, EOM
   Marcus Kettner         : VPT2
   Christian Kollmar      : KDIIS, OOCD, Brueckner-CCSD(T), CCSD density, CASPT2, CASPT2-K
   Simone Kossmann        : Meta GGA functionals, TD-DFT gradient, OOMP2, MP2 Hessian
   Martin Krupicka        : Initial AUTO-CI
   Lucas Lang             : DCDCAS
   Marvin Lechner         : AUTO-CI (C++ implementation), FIC-MRCC
   Dagmar Lenk            : GEPOL surface, SMD
   Dimitrios Liakos       : Extrapolation schemes; Compound Job, initial MDCI parallelization
   Dimitrios Manganas     : Further ROCIS development; embedding schemes
   Dimitrios Pantazis     : SARC Basis sets
   Anastasios Papadopoulos: AUTO-CI, single reference methods and gradients
   Taras Petrenko         : DFT Hessian,TD-DFT gradient, ASA, ECA, R-Raman, ABS, FL, XAS/XES, NRVS
   Peter Pinski           : DLPNO-MP2, DLPNO-MP2 Gradient
   Christoph Reimann      : Effective Core Potentials
   Marius Retegan         : Local ZFS, SOC
   Christoph Riplinger    : Optimizer, TS searches, QM/MM, DLPNO-CCSD(T), (RO)-DLPNO pert. Triples
   Tobias Risthaus        : Range-separated hybrids, TD-DFT gradient, RPA, STAB
   Michael Roemelt        : Original ROCIS implementation
   Masaaki Saitow         : Open-shell DLPNO-CCSD energy and density
   Barbara Sandhoefer     : DKH picture change effects
   Avijit Sen             : IP-ROCIS
   Kantharuban Sivalingam : CASSCF convergence, NEVPT2, FIC-MRCI
   Bernardo de Souza      : ESD, SOC TD-DFT
   Georgi Stoychev        : AutoAux, RI-MP2 NMR, DLPNO-MP2 response
   Willem Van den Heuvel  : Paramagnetic NMR
   Boris Wezisla          : Elementary symmetry handling
   Frank Wennmohs         : Technical directorship


 We gratefully acknowledge several colleagues who have allowed us to
 interface, adapt or use parts of their codes:
   Stefan Grimme, W. Hujo, H. Kruse, P. Pracht,  : VdW corrections, initial TS optimization,
                  C. Bannwarth, S. Ehlert          DFT functionals, gCP, sTDA/sTD-DF
   Ed Valeev, F. Pavosevic, A. Kumar             : LibInt (2-el integral package), F12 methods
   Garnet Chan, S. Sharma, J. Yang, R. Olivares  : DMRG
   Ulf Ekstrom                                   : XCFun DFT Library
   Mihaly Kallay                                 : mrcc  (arbitrary order and MRCC methods)
   Jiri Pittner, Ondrej Demel                    : Mk-CCSD
   Frank Weinhold                                : gennbo (NPA and NBO analysis)
   Christopher J. Cramer and Donald G. Truhlar   : smd solvation model
   Lars Goerigk                                  : TD-DFT with DH, B97 family of functionals
   V. Asgeirsson, H. Jonsson                     : NEB implementation
   FAccTs GmbH                                   : IRC, NEB, NEB-TS, DLPNO-Multilevel, CI-OPT
                                                   MM, QMMM, 2- and 3-layer-ONIOM, Crystal-QMMM,
                                                   LR-CPCM, SF, NACMEs, symmetry and pop. for TD-DFT,
                                                   nearIR, NL-DFT gradient (VV10), updates on ESD,
                                                   ML-optimized integration grids
   S Lehtola, MJT Oliveira, MAL Marques          : LibXC Library
   Liviu Ungur et al                             : ANISO software


 Your calculation uses the libint2 library for the computation of 2-el integrals
 For citations please refer to: http://libint.valeyev.net

 Your ORCA version has been built with support for libXC version: 5.1.0
 For citations please refer to: https://tddft.org/programs/libxc/

 This ORCA versions uses:
   CBLAS   interface :  Fast vector & matrix operations
   LAPACKE interface :  Fast linear algebra routines
   SCALAPACK package :  Parallel linear algebra routines
   Shared memory     :  Shared parallel matrices
   BLAS/LAPACK       :  OpenBLAS 0.3.15  USE64BITINT DYNAMIC_ARCH NO_AFFINITY Zen SINGLE_THREADED
        Core in use  :  Zen
   Copyright (c) 2011-2014, The OpenBLAS Project


Your calculation utilizes the atom-pairwise dispersion correction
with the Becke-Johnson damping scheme (D3BJ)
Cite in your paper:
S.Grimme, S.Ehrlich, L.Goerigk, J Comput Chem, (2011), 32, 1456–1465 
S.Grimme, J.Antony, S.Ehrlich and H.Krieg, J.Chem.Phys., 132, (2010), 154104 
   

Your calculation utilizes the SMD solvation module
Please cite in your paper:
A.V. Marenich, C.J. Cramer, D.G. Truhlar J. Phys. Chem. B, 113, (2009), 6378 

================================================================================

----- Orbital basis set information -----
Your calculation utilizes the basis: def2-TZVP
   F. Weigend and R. Ahlrichs, Phys. Chem. Chem. Phys. 7, 3297 (2005).

----- AuxJ basis set information -----
Your calculation utilizes the auxiliary basis: def2/J
   F. Weigend, Phys. Chem. Chem. Phys. 8, 1057 (2006).

================================================================================
                                        WARNINGS
                       Please study these warnings very carefully!
================================================================================


WARNING: Geometry Optimization
  ===> : Switching off AutoStart
         For restart on a previous wavefunction, please use MOREAD

INFO   : the flag for use of the SHARK integral package has been found!

================================================================================
                                       INPUT FILE
================================================================================
NAME = ImineBzOH3opt.inp
|  1> ! PBE0 D3 def2-tzvp Opt
|  2> %maxcore 2660
|  3> %geom
|  4> maxiter 70
|  5> MaxStep 0.15
|  6> end
|  7> %pal nprocs 20
|  8> end
|  9> %CPCM SMD TRUE
| 10>    SMDSOLVENT "2,2,2-TRIFLUOROETHANOL"
| 11> end
| 12> 
| 13> *xyz 0 1
| 14> O  2.854400  4.147800  1.113900
| 15> O  0.921300  5.373300  1.261100
| 16> N  3.217500  3.128700  3.170300
| 17> N  4.647000  6.006500  3.117800
| 18> C  3.034000  4.198700  2.457800
| 19> C  3.199500  5.637000  3.053800
| 20> H  2.697500  6.372700  2.425300
| 21> C  2.542600  5.774700  4.436300
| 22> C  3.171600  6.441600  5.503600
| 23> H  4.163700  6.872300  5.378900
| 24> C  2.548100  6.566400  6.747500
| 25> H  3.061600  7.072700  7.560600
| 26> C  1.272500  6.046800  6.943400
| 27> H  0.787500  6.144000  7.910600
| 28> C  0.615700  5.413000  5.892900
| 29> H  -0.386600  5.018500  6.037500
| 30> C  1.240200  5.286300  4.649300
| 31> H  0.691600  4.798900  3.845300
| 32> C  3.110400  1.775300  2.576800
| 33> C  3.301600  0.779900  3.738800
| 34> H  4.289500  0.893700  4.199600
| 35> H  3.215100  -0.257500  3.396300
| 36> H  2.551100  0.937700  4.522000
| 37> C  4.226000  1.517600  1.557600
| 38> H  4.123000  2.129100  0.658000
| 39> H  4.225300  0.471100  1.231800
| 40> H  5.209800  1.732500  1.989300
| 41> C  1.718400  1.525600  1.981600
| 42> H  1.576600  0.464900  1.744400
| 43> H  1.554600  2.075200  1.051400
| 44> H  0.931000  1.821600  2.684100
| 45> C  5.306300  6.052700  1.869600
| 46> C  5.186500  7.118600  0.947800
| 47> C  5.711900  6.899600  -0.353700
| 48> H  5.605300  7.658200  -1.126200
| 49> C  6.400900  5.737300  -0.705800
| 50> H  6.805600  5.628100  -1.708200
| 51> C  6.583400  4.740400  0.233800
| 52> H  7.133400  3.837900  -0.015200
| 53> C  6.033600  4.896500  1.501800
| 54> H  6.158800  4.087200  2.220300
| 55> C  4.603200  8.525400  1.247100
| 56> C  5.579600  9.625300  0.737500
| 57> H  6.578600  9.494700  1.170400
| 58> H  5.227700  10.627800  1.010200
| 59> H  5.684400  9.631900  -0.351900
| 60> C  3.260900  8.691400  0.504800
| 61> H  3.374200  8.572600  -0.578700
| 62> H  2.833600  9.685600  0.680000
| 63> H  2.523700  7.953900  0.836000
| 64> C  4.380200  8.867700  2.736600
| 65> H  3.530400  8.333400  3.163200
| 66> H  4.143800  9.931200  2.867700
| 67> H  5.272000  8.660300  3.338200
| 68> C  1.835900  4.884100  0.616500
| 69> C  1.941200  4.998600  -0.863100
| 70> C  0.943000  5.711800  -1.541600
| 71> H  0.116300  6.160000  -0.992900
| 72> C  1.000300  5.858100  -2.928900
| 73> H  0.223200  6.413200  -3.449000
| 74> C  2.054400  5.294700  -3.645900
| 75> H  2.099300  5.410400  -4.726300
| 76> C  3.052000  4.585100  -2.978900
| 77> H  3.876000  4.149900  -3.539500
| 78> C  2.997700  4.435700  -1.591100
| 79> H  3.793800  3.886200  -1.096000
| 80> H  5.121500  5.328900  3.734000
| 81> O  5.727700  4.106700  4.960300
| 82> C  5.148900  3.683700  5.946400
| 83> C  5.625200  3.817800  7.343800
| 84> C  4.870300  3.364300  8.432800
| 85> H  3.902600  2.893300  8.277300
| 86> C  5.354700  3.520600  9.733300
| 87> H  4.766300  3.167800  10.576700
| 88> C  6.590500  4.130400  9.950000
| 89> H  6.965500  4.251500  10.963500
| 90> C  7.344800  4.586900  8.869300
| 91> H  8.306700  5.064200  9.039300
| 92> C  6.863800  4.432400  7.567700
| 93> H  7.456100  4.793900  6.729500
| 94> O  3.968000  3.049700  5.866700
| 95> H  3.700700  3.098300  4.913600
| 96> *
| 97> 
| 98>                          ****END OF INPUT****
================================================================================

                       *****************************
                       * Geometry Optimization Run *
                       *****************************

Geometry optimization settings:
Update method            Update   .... BFGS
Choice of coordinates    CoordSys .... Z-matrix Internals
Initial Hessian          InHess   .... Almoef's Model

Convergence Tolerances:
Energy Change            TolE     ....  5.0000e-06 Eh
Max. Gradient            TolMAXG  ....  3.0000e-04 Eh/bohr
RMS Gradient             TolRMSG  ....  1.0000e-04 Eh/bohr
Max. Displacement        TolMAXD  ....  4.0000e-03 bohr
RMS Displacement         TolRMSD  ....  2.0000e-03 bohr
Strict Convergence                ....  False
------------------------------------------------------------------------------
                        ORCA OPTIMIZATION COORDINATE SETUP
------------------------------------------------------------------------------

The optimization will be done in new redundant internal coordinates
Making redundant internal coordinates   ...  (new redundants) done
Evaluating the initial hessian          ...  (Almloef) done
Evaluating the coordinates              ...  done
Calculating the B-matrix                .... done
Calculating the G-matrix                .... done
Diagonalizing the G-matrix              .... done
Small eigenvalue found = 1.096e-03
Small eigenvalue found = 2.262e-03
Small eigenvalue found = 2.499e-03
Small eigenvalue found = 4.034e-03
Small eigenvalue found = 5.181e-03
Small eigenvalue found = 7.263e-03
Small eigenvalue found = 9.666e-03
Small eigenvalue found = 1.218e-02
Small eigenvalue found = 1.351e-02
Small eigenvalue found = 1.978e-02
Small eigenvalue found = 2.087e-02
Small eigenvalue found = 2.340e-02
Small eigenvalue found = 2.686e-02
Small eigenvalue found = 2.850e-02
The first mode is                       ....  205
The number of degrees of freedom        ....  240

    -----------------------------------------------------------------
                    Redundant Internal Coordinates


    -----------------------------------------------------------------
         Definition                    Initial Value    Approx d2E/dq
    -----------------------------------------------------------------
      1. B(C   4,N   2)                  1.2985         0.783033   
      2. B(C   4,O   0)                  1.3568         0.632178   
      3. B(C   5,N   3)                  1.4953         0.380099   
      4. B(C   5,C   4)                  1.5657         0.327697   
      5. B(H   6,C   5)                  1.0901         0.359996   
      6. B(C   7,C   5)                  1.5368         0.364345   
      7. B(C   8,C   7)                  1.4070         0.587065   
      8. B(H   9,C   8)                  1.0887         0.361795   
      9. B(C  10,C   8)                  1.3970         0.608930   
     10. B(H  11,C  10)                  1.0868         0.364346   
     11. B(C  12,C  10)                  1.3912         0.621983   
     12. B(H  13,C  12)                  1.0863         0.364966   
     13. B(C  14,C  12)                  1.3916         0.621062   
     14. B(H  15,C  14)                  1.0868         0.364352   
     15. B(C  16,C   7)                  1.4072         0.586587   
     16. B(C  16,C  14)                  1.3974         0.608146   
     17. B(H  17,C  16)                  1.0885         0.362026   
     18. B(C  18,N   2)                  1.4817         0.399568   
     19. B(C  19,C  18)                  1.5420         0.357524   
     20. B(H  20,C  19)                  1.0960         0.352239   
     21. B(H  21,C  19)                  1.0959         0.352385   
     22. B(H  22,C  19)                  1.0962         0.352051   
     23. B(C  23,C  18)                  1.5329         0.369634   
     24. B(H  24,C  23)                  1.0926         0.356649   
     25. B(H  25,C  23)                  1.0960         0.352195   
     26. B(H  26,C  23)                  1.0956         0.352726   
     27. B(C  27,C  18)                  1.5344         0.367632   
     28. B(H  28,C  27)                  1.0961         0.352108   
     29. B(H  29,C  27)                  1.0928         0.356444   
     30. B(H  30,C  27)                  1.0960         0.352306   
     31. B(C  31,N   3)                  1.4124         0.515432   
     32. B(C  32,C  31)                  1.4143         0.571464   
     33. B(C  33,C  32)                  1.4205         0.558507   
     34. B(H  34,C  33)                  1.0879         0.362848   
     35. B(C  35,C  33)                  1.3963         0.610516   
     36. B(H  36,C  35)                  1.0865         0.364741   
     37. B(C  37,C  35)                  1.3820         0.643397   
     38. B(H  38,C  37)                  1.0858         0.365671   
     39. B(C  39,C  37)                  1.3909         0.622842   
     40. B(C  39,C  31)                  1.4146         0.570848   
     41. B(H  40,C  39)                  1.0894         0.360839   
     42. B(C  41,C  32)                  1.5521         0.344488   
     43. B(C  42,C  41)                  1.5565         0.338866   
     44. B(H  43,C  42)                  1.0966         0.351516   
     45. B(H  44,C  42)                  1.0969         0.351078   
     46. B(H  45,C  42)                  1.0944         0.354262   
     47. B(C  46,C  41)                  1.5428         0.356371   
     48. B(H  47,C  46)                  1.0959         0.352423   
     49. B(H  48,C  46)                  1.0962         0.351956   
     50. B(H  49,C  46)                  1.0941         0.354712   
     51. B(C  50,C  41)                  1.5445         0.354184   
     52. B(H  51,C  50)                  1.0907         0.359177   
     53. B(H  52,C  50)                  1.0973         0.350550   
     54. B(H  53,C  50)                  1.0956         0.352824   
     55. B(C  54,O   1)                  1.2212         1.040380   
     56. B(C  54,O   0)                  1.3516         0.644321   
     57. B(C  55,C  54)                  1.4878         0.436292   
     58. B(C  56,C  55)                  1.4019         0.597996   
     59. B(H  57,C  56)                  1.0888         0.361751   
     60. B(C  58,C  56)                  1.3962         0.610796   
     61. B(H  59,C  58)                  1.0874         0.363503   
     62. B(H  59,H  47)                  4.7781         0.000000   
     63. B(C  60,C  58)                  1.3938         0.616170   
     64. B(H  61,C  60)                  1.0875         0.363416   
     65. B(C  62,C  60)                  1.3941         0.615365   
     66. B(H  63,C  62)                  1.0875         0.363428   
     67. B(C  64,C  62)                  1.3969         0.609216   
     68. B(C  64,C  55)                  1.4011         0.599870   
     69. B(H  65,C  35)                  3.2211         0.000143   
     70. B(H  65,C  64)                  1.0867         0.364534   
     71. B(H  66,N   3)                  1.0315         0.399845   
     72. B(O  67,H  66)                  1.8344         0.020936   
     73. B(C  68,O  67)                  1.2192         1.048220   
     74. B(C  69,C  68)                  1.4824         0.444925   
     75. B(C  70,C  69)                  1.4005         0.601110   
     76. B(H  71,C  12)                  4.3176         0.000003   
     77. B(H  71,C  70)                  1.0874         0.363540   
     78. B(C  72,C  70)                  1.3966         0.609925   
     79. B(H  73,C  72)                  1.0872         0.363822   
     80. B(C  74,C  72)                  1.3950         0.613432   
     81. B(H  75,C  74)                  1.0874         0.363535   
     82. B(C  76,C  74)                  1.3947         0.614032   
     83. B(H  77,C  76)                  1.0872         0.363846   
     84. B(C  78,C  76)                  1.3962         0.610711   
     85. B(C  78,C  69)                  1.4007         0.600687   
     86. B(H  79,C  78)                  1.0882         0.362549   
     87. B(O  80,C  68)                  1.3427         0.665803   
     88. B(H  81,N   2)                  1.8093         0.022961   
     89. B(H  81,O  80)                  0.9911         0.463878   
     90. A(C   4,O   0,C  54)          116.3473         0.432890   
     91. A(C   4,N   2,H  81)          125.4691         0.235269   
     92. A(C   4,N   2,C  18)          121.5107         0.412957   
     93. A(C  18,N   2,H  81)          112.9486         0.214608   
     94. A(C   5,N   3,C  31)          114.9698         0.380389   
     95. A(C  31,N   3,H  66)          109.5540         0.343044   
     96. A(C   5,N   3,H  66)          107.9718         0.326121   
     97. A(O   0,C   4,N   2)          122.0910         0.448406   
     98. A(N   2,C   4,C   5)          122.2191         0.401309   
     99. A(O   0,C   4,C   5)          115.1825         0.386542   
    100. A(N   3,C   5,C   4)          110.2201         0.354180   
    101. A(H   6,C   5,C   7)          105.1504         0.322975   
    102. A(N   3,C   5,C   7)          110.6794         0.360620   
    103. A(C   4,C   5,C   7)          112.3073         0.353831   
    104. A(N   3,C   5,H   6)          107.6801         0.323284   
    105. A(C   4,C   5,H   6)          110.6001         0.317428   
    106. A(C   5,C   7,C  16)          120.0454         0.391134   
    107. A(C   5,C   7,C   8)          122.2622         0.391190   
    108. A(C   8,C   7,C  16)          117.6110         0.425582   
    109. A(H   9,C   8,C  10)          118.2519         0.352114   
    110. A(C   7,C   8,H   9)          120.5318         0.349946   
    111. A(C   7,C   8,C  10)          121.2160         0.428442   
    112. A(C   8,C  10,H  11)          119.7953         0.352533   
    113. A(C   8,C  10,C  12)          120.0816         0.432910   
    114. A(H  11,C  10,C  12)          120.1229         0.353801   
    115. A(C  10,C  12,C  14)          119.7715         0.434449   
    116. A(C  10,C  12,H  13)          120.0857         0.353903   
    117. A(H  13,C  12,C  14)          120.1403         0.353814   
    118. A(H  15,C  14,C  16)          119.8456         0.352457   
    119. A(C  12,C  14,H  15)          120.0099         0.353714   
    120. A(C  12,C  14,C  16)          120.1441         0.432695   
    121. A(C  14,C  16,H  17)          118.2093         0.352076   
    122. A(C   7,C  16,H  17)          120.6674         0.349935   
    123. A(C   7,C  16,C  14)          121.1233         0.428281   
    124. A(N   2,C  18,C  19)          106.1906         0.362536   
    125. A(C  19,C  18,C  27)          107.4435         0.359654   
    126. A(N   2,C  18,C  27)          111.6912         0.364267   
    127. A(C  23,C  18,C  27)          112.0226         0.361702   
    128. A(C  19,C  18,C  23)          107.5949         0.359987   
    129. A(N   2,C  18,C  23)          111.5479         0.364606   
    130. A(C  18,C  19,H  21)          111.4556         0.320852   
    131. A(C  18,C  19,H  22)          111.1376         0.320802   
    132. A(C  18,C  19,H  20)          111.1970         0.320830   
    133. A(H  20,C  19,H  22)          107.5649         0.288809   
    134. A(H  21,C  19,H  22)          107.7903         0.288827   
    135. A(H  20,C  19,H  21)          107.5076         0.288852   
    136. A(H  25,C  23,H  26)          107.7565         0.288890   
    137. A(H  24,C  23,H  26)          107.4147         0.289459   
    138. A(C  18,C  23,H  26)          111.0105         0.322658   
    139. A(H  24,C  23,H  25)          106.8320         0.289391   
    140. A(C  18,C  23,H  25)          110.9584         0.322578   
    141. A(C  18,C  23,H  24)          112.6274         0.323244   
    142. A(H  29,C  27,H  30)          107.5839         0.289379   
    143. A(H  28,C  27,H  30)          107.8861         0.288825   
    144. A(C  18,C  27,H  30)          111.0508         0.322308   
    145. A(H  28,C  27,H  29)          106.4449         0.289353   
    146. A(C  18,C  27,H  29)          112.6027         0.322925   
    147. A(C  18,C  27,H  28)          111.0259         0.322278   
    148. A(N   3,C  31,C  39)          116.2986         0.411135   
    149. A(N   3,C  31,C  32)          124.1336         0.411214   
    150. A(C  32,C  31,C  39)          119.3465         0.421484   
    151. A(C  31,C  32,C  33)          116.7207         0.419843   
    152. A(C  33,C  32,C  41)          117.0921         0.384032   
    153. A(C  31,C  32,C  41)          126.1054         0.385568   
    154. A(H  34,C  33,C  35)          116.7263         0.352443   
    155. A(C  32,C  33,C  35)          122.8115         0.424830   
    156. A(C  32,C  33,H  34)          120.4526         0.347187   
    157. A(H  36,C  35,C  37)          120.3684         0.355903   
    158. A(C  33,C  35,C  37)          119.6153         0.435759   
    159. A(C  33,C  35,H  36)          120.0070         0.352753   
    160. A(C  35,C  37,H  38)          120.6994         0.356057   
    161. A(H  38,C  37,C  39)          120.1707         0.354102   
    162. A(C  35,C  37,C  39)          119.1217         0.437332   
    163. A(C  37,C  39,H  40)          118.1939         0.353305   
    164. A(C  31,C  39,H  40)          119.6552         0.348141   
    165. A(C  31,C  39,C  37)          122.1416         0.428026   
    166. A(C  46,C  41,C  50)          108.3325         0.357185   
    167. A(C  42,C  41,C  50)          104.4595         0.354145   
    168. A(C  32,C  41,C  50)          116.1750         0.355134   
    169. A(C  42,C  41,C  46)          108.1923         0.354514   
    170. A(C  32,C  41,C  46)          109.3730         0.355505   
    171. A(C  32,C  41,C  42)          109.9750         0.352484   
    172. A(H  44,C  42,H  45)          105.8232         0.288943   
    173. A(H  43,C  42,H  45)          107.8447         0.288999   
    174. A(C  41,C  42,H  45)          112.9675         0.318332   
    175. A(H  43,C  42,H  44)          107.6361         0.288591   
    176. A(C  41,C  42,H  44)          111.2956         0.317864   
    177. A(C  41,C  42,H  43)          110.9816         0.317929   
    178. A(H  48,C  46,H  49)          107.4764         0.289113   
    179. A(H  47,C  46,H  49)          107.2107         0.289173   
    180. A(C  41,C  46,H  49)          111.5952         0.321028   
    181. A(H  47,C  46,H  48)          107.2556         0.288820   
    182. A(C  41,C  46,H  48)          111.0887         0.320619   
    183. A(C  41,C  46,H  47)          111.9677         0.320688   
    184. A(H  52,C  50,H  53)          107.0519         0.288690   
    185. A(H  51,C  50,H  53)          109.0693         0.289792   
    186. A(C  41,C  50,H  53)          111.7208         0.320425   
    187. A(H  51,C  50,H  52)          105.0814         0.289499   
    188. A(C  41,C  50,H  52)          111.1688         0.320087   
    189. A(C  41,C  50,H  51)          112.4032         0.321362   
    190. A(O   1,C  54,C  55)          123.1702         0.444347   
    191. A(O   0,C  54,C  55)          110.7675         0.407826   
    192. A(O   0,C  54,O   1)          126.0385         0.473936   
    193. A(C  56,C  55,C  64)          119.3285         0.428708   
    194. A(C  54,C  55,C  64)          122.6292         0.405312   
    195. A(C  54,C  55,C  56)          118.0394         0.405088   
    196. A(H  57,C  56,C  58)          119.2614         0.352289   
    197. A(C  55,C  56,C  58)          120.3304         0.430099   
    198. A(C  55,C  56,H  57)          120.4080         0.351030   
    199. A(H  59,C  58,C  60)          120.0500         0.353101   
    200. A(C  56,C  58,C  60)          119.9894         0.432418   
    201. A(C  56,C  58,H  59)          119.9605         0.352578   
    202. A(H  61,C  60,C  62)          119.9942         0.353008   
    203. A(C  58,C  60,C  62)          120.0529         0.432998   
    204. A(C  58,C  60,H  61)          119.9527         0.353086   
    205. A(H  63,C  62,C  64)          119.9207         0.352411   
    206. A(C  60,C  62,C  64)          120.1288         0.432115   
    207. A(C  60,C  62,H  63)          119.9502         0.353010   
    208. A(C  62,C  64,H  65)          118.5717         0.352592   
    209. A(C  55,C  64,H  65)          121.2553         0.351671   
    210. A(C  55,C  64,C  62)          120.1699         0.430140   
    211. A(N   3,H  66,O  67)          171.5078         0.195040   
    212. A(H  66,O  67,C  68)          127.9511         0.242020   
    213. A(O  67,C  68,C  69)          125.3470         0.446533   
    214. A(C  69,C  68,O  80)          112.4111         0.411629   
    215. A(O  67,C  68,O  80)          122.2332         0.477463   
    216. A(C  68,C  69,C  70)          122.0390         0.406866   
    217. A(C  70,C  69,C  78)          119.6314         0.429212   
    218. A(C  68,C  69,C  78)          118.3258         0.406816   
    219. A(H  71,C  70,C  72)          119.3609         0.352499   
    220. A(C  69,C  70,C  72)          120.0587         0.430390   
    221. A(C  69,C  70,H  71)          120.5797         0.351632   
    222. A(H  73,C  72,C  74)          120.0522         0.352887   
    223. A(C  70,C  72,C  74)          120.0562         0.431961   
    224. A(C  70,C  72,H  73)          119.8915         0.352545   
    225. A(H  75,C  74,C  76)          119.9485         0.352898   
    226. A(C  72,C  74,C  76)          120.1200         0.432482   
    227. A(C  72,C  74,H  75)          119.9314         0.352840   
    228. A(H  77,C  76,C  78)          119.9443         0.352626   
    229. A(C  74,C  76,C  78)          119.9873         0.432137   
    230. A(C  74,C  76,H  77)          120.0683         0.352949   
    231. A(C  76,C  78,H  79)          119.5919         0.352413   
    232. A(C  69,C  78,H  79)          120.2622         0.351428   
    233. A(C  69,C  78,C  76)          120.1459         0.430435   
    234. A(C  68,O  80,H  81)          105.7320         0.367403   
    235. L(N   2,H  81,O  80,C  68, 2) 182.4735         0.200982   
    236. L(N   2,H  81,O  80,C  68, 1) 180.7564         0.200982   
    237. D(C   5,C   4,N   2,H  81)     -0.7860         0.052004   
    238. D(C   5,C   4,N   2,C  18)   -177.4871         0.052004   
    239. D(C   5,C   4,O   0,C  54)    -54.6198         0.029406   
    240. D(N   2,C   4,O   0,C  54)    133.3854         0.029406   
    241. D(O   0,C   4,N   2,H  81)    170.6471         0.052004   
    242. D(O   0,C   4,N   2,C  18)     -6.0540         0.052004   
    243. D(C   7,C   5,C   4,O   0)    143.8805         0.008226   
    244. D(C   4,C   5,N   3,C  31)     61.7276         0.012371   
    245. D(H   6,C   5,C   4,O   0)     26.7507         0.008226   
    246. D(C   4,C   5,N   3,H  66)    -60.9012         0.012371   
    247. D(C   7,C   5,N   3,H  66)     63.9459         0.012371   
    248. D(N   3,C   5,C   4,O   0)    -92.2094         0.008226   
    249. D(H   6,C   5,C   4,N   2)   -161.2658         0.008226   
    250. D(C   7,C   5,C   4,N   2)    -44.1360         0.008226   
    251. D(H   6,C   5,N   3,H  66)    178.3720         0.012371   
    252. D(C   7,C   5,N   3,C  31)   -173.4254         0.012371   
    253. D(N   3,C   5,C   4,N   2)     79.7741         0.008226   
    254. D(H   6,C   5,N   3,C  31)    -58.9993         0.012371   
    255. D(C  16,C   7,C   5,H   6)     73.6244         0.009963   
    256. D(C   8,C   7,C   5,H   6)   -103.0165         0.009963   
    257. D(C   8,C   7,C   5,N   3)     12.9922         0.009963   
    258. D(C   8,C   7,C   5,C   4)    136.6463         0.009963   
    259. D(C  16,C   7,C   5,C   4)    -46.7128         0.009963   
    260. D(C  16,C   7,C   5,N   3)   -170.3669         0.009963   
    261. D(C  10,C   8,C   7,C  16)      2.5843         0.023706   
    262. D(H   9,C   8,C   7,C   5)     -0.9012         0.023706   
    263. D(H   9,C   8,C   7,C  16)   -177.6199         0.023706   
    264. D(C  10,C   8,C   7,C   5)    179.3029         0.023706   
    265. D(H  11,C  10,C   8,H   9)     -0.7562         0.025604   
    266. D(C  12,C  10,C   8,C   7)     -1.1078         0.025604   
    267. D(H  11,C  10,C   8,C   7)    179.0442         0.025604   
    268. D(C  12,C  10,C   8,H   9)    179.0918         0.025604   
    269. D(C  14,C  12,C  10,H  11)    179.2867         0.029102   
    270. D(C  14,C  12,C  10,C   8)     -0.5608         0.029102   
    271. D(H  13,C  12,C  10,H  11)     -0.1392         0.029102   
    272. D(H  13,C  12,C  10,C   8)   -179.9867         0.029102   
    273. D(C  16,C  14,C  12,H  13)   -179.9118         0.029010   
    274. D(C  16,C  14,C  12,C  10)      0.6626         0.029010   
    275. D(H  15,C  14,C  12,H  13)      0.3164         0.029010   
    276. D(H  15,C  14,C  12,C  10)   -179.1092         0.029010   
    277. D(H  17,C  16,C  14,C  12)   -179.0530         0.025534   
    278. D(H  17,C  16,C  14,H  15)      0.7193         0.025534   
    279. D(H  17,C  16,C   7,C   8)    177.4730         0.023665   
    280. D(C   7,C  16,C  14,H  15)   -179.3274         0.025534   
    281. D(C   7,C  16,C  14,C  12)      0.9004         0.025534   
    282. D(H  17,C  16,C   7,C   5)      0.6783         0.023665   
    283. D(C  14,C  16,C   7,C   8)     -2.4792         0.023665   
    284. D(C  14,C  16,C   7,C   5)   -179.2738         0.023665   
    285. D(C  27,C  18,N   2,C   4)    -59.6622         0.013632   
    286. D(C  23,C  18,N   2,H  81)   -110.5211         0.013632   
    287. D(C  27,C  18,N   2,H  81)    123.2550         0.013632   
    288. D(C  23,C  18,N   2,C   4)     66.5616         0.013632   
    289. D(C  19,C  18,N   2,H  81)      6.4198         0.013632   
    290. D(C  19,C  18,N   2,C   4)   -176.4974         0.013632   
    291. D(H  22,C  19,C  18,C  23)    178.0020         0.010265   
    292. D(H  22,C  19,C  18,N   2)     58.4448         0.010265   
    293. D(H  21,C  19,C  18,C  27)     59.0573         0.010265   
    294. D(H  21,C  19,C  18,C  23)    -61.7387         0.010265   
    295. D(H  21,C  19,C  18,N   2)    178.7041         0.010265   
    296. D(H  20,C  19,C  18,C  27)    178.9981         0.010265   
    297. D(H  20,C  19,C  18,C  23)     58.2021         0.010265   
    298. D(H  22,C  19,C  18,C  27)    -61.2021         0.010265   
    299. D(H  20,C  19,C  18,N   2)    -61.3551         0.010265   
    300. D(H  26,C  23,C  18,C  27)    178.1244         0.010924   
    301. D(H  26,C  23,C  18,N   2)     52.0826         0.010924   
    302. D(H  26,C  23,C  18,C  19)    -64.0035         0.010924   
    303. D(H  25,C  23,C  18,C  19)     55.7950         0.010924   
    304. D(H  25,C  23,C  18,C  27)    -62.0772         0.010924   
    305. D(H  25,C  23,C  18,N   2)    171.8811         0.010924   
    306. D(H  24,C  23,C  18,C  27)     57.6318         0.010924   
    307. D(H  24,C  23,C  18,C  19)    175.5040         0.010924   
    308. D(H  24,C  23,C  18,N   2)    -68.4099         0.010924   
    309. D(H  30,C  27,C  18,C  23)   -173.6046         0.010813   
    310. D(H  30,C  27,C  18,C  19)     68.4330         0.010813   
    311. D(H  30,C  27,C  18,N   2)    -47.6411         0.010813   
    312. D(H  29,C  27,C  18,C  23)    -52.8830         0.010813   
    313. D(H  29,C  27,C  18,C  19)   -170.8453         0.010813   
    314. D(H  29,C  27,C  18,N   2)     73.0806         0.010813   
    315. D(H  28,C  27,C  18,C  23)     66.3620         0.010813   
    316. D(H  28,C  27,C  18,C  19)    -51.6003         0.010813   
    317. D(H  28,C  27,C  18,N   2)   -167.6744         0.010813   
    318. D(C  39,C  31,N   3,H  66)     24.8790         0.021048   
    319. D(C  39,C  31,N   3,C   5)    -96.8962         0.021048   
    320. D(C  32,C  31,N   3,H  66)   -160.5780         0.021048   
    321. D(C  32,C  31,N   3,C   5)     77.6468         0.021048   
    322. D(C  41,C  32,C  31,C  39)   -170.9131         0.022407   
    323. D(C  41,C  32,C  31,N   3)     14.6998         0.022407   
    324. D(C  33,C  32,C  31,C  39)      5.6858         0.022407   
    325. D(C  33,C  32,C  31,N   3)   -168.7013         0.022407   
    326. D(C  35,C  33,C  32,C  41)    172.4792         0.021363   
    327. D(C  35,C  33,C  32,C  31)     -4.4346         0.021363   
    328. D(H  34,C  33,C  32,C  41)     -6.3587         0.021363   
    329. D(H  34,C  33,C  32,C  31)    176.7275         0.021363   
    330. D(C  37,C  35,C  33,H  34)    179.3224         0.027972   
    331. D(C  37,C  35,C  33,C  32)      0.4440         0.027972   
    332. D(H  36,C  35,C  33,H  34)      0.4271         0.027972   
    333. D(H  36,C  35,C  33,C  32)   -178.4513         0.027972   
    334. D(C  39,C  37,C  35,H  36)   -178.8494         0.031288   
    335. D(C  39,C  37,C  35,C  33)      2.2593         0.031288   
    336. D(H  38,C  37,C  35,H  36)      0.1073         0.031288   
    337. D(H  38,C  37,C  35,C  33)   -178.7840         0.031288   
    338. D(H  40,C  39,C  37,H  38)     -0.9312         0.026859   
    339. D(H  40,C  39,C  37,C  35)    178.0311         0.026859   
    340. D(C  31,C  39,C  37,H  38)   -179.8147         0.026859   
    341. D(C  31,C  39,C  37,C  35)     -0.8524         0.026859   
    342. D(H  40,C  39,C  31,C  32)    177.8560         0.022356   
    343. D(H  40,C  39,C  31,N   3)     -7.3251         0.022356   
    344. D(C  37,C  39,C  31,C  32)     -3.2764         0.022356   
    345. D(C  37,C  39,C  31,N   3)    171.5425         0.022356   
    346. D(C  50,C  41,C  32,C  33)   -164.5889         0.008994   
    347. D(C  50,C  41,C  32,C  31)     11.9988         0.008994   
    348. D(C  46,C  41,C  32,C  33)     72.4317         0.008994   
    349. D(C  46,C  41,C  32,C  31)   -110.9806         0.008994   
    350. D(C  42,C  41,C  32,C  33)    -46.2496         0.008994   
    351. D(C  42,C  41,C  32,C  31)    130.3381         0.008994   
    352. D(H  45,C  42,C  41,C  50)   -168.9360         0.009303   
    353. D(H  45,C  42,C  41,C  32)     65.7238         0.009303   
    354. D(H  44,C  42,C  41,C  50)    -50.0514         0.009303   
    355. D(H  44,C  42,C  41,C  46)     65.2039         0.009303   
    356. D(H  44,C  42,C  41,C  32)   -175.3916         0.009303   
    357. D(H  43,C  42,C  41,C  50)     69.7998         0.009303   
    358. D(H  45,C  42,C  41,C  46)    -53.6807         0.009303   
    359. D(H  43,C  42,C  41,C  46)   -174.9449         0.009303   
    360. D(H  43,C  42,C  41,C  32)    -55.5404         0.009303   
    361. D(H  47,C  46,C  41,C  50)    173.5727         0.010204   
    362. D(H  47,C  46,C  41,C  42)     60.8807         0.010204   
    363. D(H  47,C  46,C  41,C  32)    -58.9028         0.010204   
    364. D(H  49,C  46,C  41,C  50)    -66.2417         0.010204   
    365. D(H  49,C  46,C  41,C  42)   -178.9337         0.010204   
    366. D(H  49,C  46,C  41,C  32)     61.2828         0.010204   
    367. D(H  48,C  46,C  41,C  50)     53.6801         0.010204   
    368. D(H  48,C  46,C  41,C  42)    -59.0120         0.010204   
    369. D(H  48,C  46,C  41,C  32)   -178.7954         0.010204   
    370. D(H  53,C  50,C  41,C  46)    173.6145         0.010088   
    371. D(H  53,C  50,C  41,C  42)    -71.2285         0.010088   
    372. D(H  53,C  50,C  41,C  32)     50.0931         0.010088   
    373. D(H  52,C  50,C  41,C  46)    -66.8636         0.010088   
    374. D(H  52,C  50,C  41,C  42)     48.2935         0.010088   
    375. D(H  52,C  50,C  41,C  32)    169.6151         0.010088   
    376. D(H  51,C  50,C  41,C  46)     50.6162         0.010088   
    377. D(H  51,C  50,C  41,C  42)    165.7732         0.010088   
    378. D(H  51,C  50,C  41,C  32)    -72.9051         0.010088   
    379. D(C  55,C  54,O   0,C   4)    166.7050         0.030638   
    380. D(O   1,C  54,O   0,C   4)    -15.0333         0.030638   
    381. D(C  64,C  55,C  54,O   1)    179.8269         0.012994   
    382. D(C  64,C  55,C  54,O   0)     -1.8523         0.012994   
    383. D(C  56,C  55,C  54,O   1)      0.4423         0.012994   
    384. D(C  56,C  55,C  54,O   0)    178.7631         0.012994   
    385. D(C  58,C  56,C  55,C  64)      0.0832         0.024643   
    386. D(C  58,C  56,C  55,C  54)    179.4887         0.024643   
    387. D(H  57,C  56,C  55,C  64)   -179.7451         0.024643   
    388. D(H  57,C  56,C  55,C  54)     -0.3396         0.024643   
    389. D(C  60,C  58,C  56,H  57)    179.7683         0.025770   
    390. D(C  60,C  58,C  56,C  55)     -0.0619         0.025770   
    391. D(H  59,C  58,C  56,H  57)     -0.1217         0.025770   
    392. D(H  59,C  58,C  56,C  55)   -179.9519         0.025770   
    393. D(C  62,C  60,C  58,H  59)    179.8833         0.026252   
    394. D(C  62,C  60,C  58,C  56)     -0.0066         0.026252   
    395. D(H  61,C  60,C  58,H  59)     -0.0108         0.026252   
    396. D(H  61,C  60,C  58,C  56)   -179.9007         0.026252   
    397. D(C  64,C  62,C  60,H  61)    179.9472         0.026180   
    398. D(C  64,C  62,C  60,C  58)      0.0532         0.026180   
    399. D(H  63,C  62,C  60,H  61)      0.1607         0.026180   
    400. D(H  63,C  62,C  60,C  58)   -179.7333         0.026180   
    401. D(H  65,C  64,C  62,H  63)      0.3874         0.025629   
    402. D(H  65,C  64,C  62,C  60)   -179.3992         0.025629   
    403. D(C  55,C  64,C  62,H  63)    179.7553         0.025629   
    404. D(C  55,C  64,C  62,C  60)     -0.0313         0.025629   
    405. D(H  65,C  64,C  55,C  56)    179.3141         0.024806   
    406. D(H  65,C  64,C  55,C  54)     -0.0629         0.024806   
    407. D(C  62,C  64,C  55,C  56)     -0.0366         0.024806   
    408. D(C  62,C  64,C  55,C  54)   -179.4135         0.024806   
    409. D(O  67,H  66,N   3,C  31)   -156.1746         0.177255   
    410. D(O  67,H  66,N   3,C   5)    -30.2891         0.177255   
    411. D(C  68,O  67,H  66,N   3)     -7.1963         0.001705   
    412. D(O  80,C  68,O  67,H  66)     58.9799         0.091346   
    413. D(C  69,C  68,O  67,H  66)   -119.8650         0.091346   
    414. D(C  78,C  69,C  68,O  80)    178.4576         0.013500   
    415. D(C  78,C  69,C  68,O  67)     -2.5993         0.013500   
    416. D(C  70,C  69,C  68,O  80)     -2.2558         0.013500   
    417. D(C  70,C  69,C  68,O  67)    176.6873         0.013500   
    418. D(C  72,C  70,C  69,C  78)     -0.2512         0.024914   
    419. D(C  72,C  70,C  69,C  68)   -179.5288         0.024914   
    420. D(H  71,C  70,C  69,C  78)    179.4318         0.024914   
    421. D(H  71,C  70,C  69,C  68)      0.1543         0.024914   
    422. D(C  74,C  72,C  70,H  71)   -179.5975         0.025692   
    423. D(C  74,C  72,C  70,C  69)      0.0894         0.025692   
    424. D(H  73,C  72,C  70,H  71)      0.2962         0.025692   
    425. D(H  73,C  72,C  70,C  69)    179.9831         0.025692   
    426. D(C  76,C  74,C  72,H  73)   -179.8197         0.026006   
    427. D(C  76,C  74,C  72,C  70)      0.0738         0.026006   
    428. D(H  75,C  74,C  72,H  73)      0.0763         0.026006   
    429. D(H  75,C  74,C  72,C  70)    179.9698         0.026006   
    430. D(C  78,C  76,C  74,H  75)   -179.9696         0.026060   
    431. D(C  78,C  76,C  74,C  72)     -0.0736         0.026060   
    432. D(H  77,C  76,C  74,H  75)     -0.0450         0.026060   
    433. D(H  77,C  76,C  74,C  72)    179.8510         0.026060   
    434. D(H  79,C  78,C  76,H  77)     -0.1272         0.025762   
    435. D(H  79,C  78,C  76,C  74)    179.7975         0.025762   
    436. D(C  69,C  78,C  76,H  77)    179.9854         0.025762   
    437. D(C  69,C  78,C  76,C  74)     -0.0898         0.025762   
    438. D(H  79,C  78,C  69,C  70)   -179.6350         0.024877   
    439. D(H  79,C  78,C  69,C  68)     -0.3307         0.024877   
    440. D(C  76,C  78,C  69,C  70)      0.2516         0.024877   
    441. D(C  76,C  78,C  69,C  68)    179.5559         0.024877   
    442. D(H  81,O  80,C  68,C  69)    174.2642         0.032894   
    443. D(H  81,O  80,C  68,O  67)     -4.7167         0.032894   
    444. D(C  68,O  80,N   2,C  18)    117.6743         0.001501   
    445. D(C  68,O  80,N   2,C   4)    -59.2066         0.001501   
    -----------------------------------------------------------------

Number of atoms                         .... 82
Number of degrees of freedom            .... 445

         *************************************************************
         *                GEOMETRY OPTIMIZATION CYCLE   1            *
         *************************************************************
---------------------------------
CARTESIAN COORDINATES (ANGSTROEM)
---------------------------------
  O      2.854400    4.147800    1.113900
  O      0.921300    5.373300    1.261100
  N      3.217500    3.128700    3.170300
  N      4.647000    6.006500    3.117800
  C      3.034000    4.198700    2.457800
  C      3.199500    5.637000    3.053800
  H      2.697500    6.372700    2.425300
  C      2.542600    5.774700    4.436300
  C      3.171600    6.441600    5.503600
  H      4.163700    6.872300    5.378900
  C      2.548100    6.566400    6.747500
  H      3.061600    7.072700    7.560600
  C      1.272500    6.046800    6.943400
  H      0.787500    6.144000    7.910600
  C      0.615700    5.413000    5.892900
  H     -0.386600    5.018500    6.037500
  C      1.240200    5.286300    4.649300
  H      0.691600    4.798900    3.845300
  C      3.110400    1.775300    2.576800
  C      3.301600    0.779900    3.738800
  H      4.289500    0.893700    4.199600
  H      3.215100   -0.257500    3.396300
  H      2.551100    0.937700    4.522000
  C      4.226000    1.517600    1.557600
  H      4.123000    2.129100    0.658000
  H      4.225300    0.471100    1.231800
  H      5.209800    1.732500    1.989300
  C      1.718400    1.525600    1.981600
  H      1.576600    0.464900    1.744400
  H      1.554600    2.075200    1.051400
  H      0.931000    1.821600    2.684100
  C      5.306300    6.052700    1.869600
  C      5.186500    7.118600    0.947800
  C      5.711900    6.899600   -0.353700
  H      5.605300    7.658200   -1.126200
  C      6.400900    5.737300   -0.705800
  H      6.805600    5.628100   -1.708200
  C      6.583400    4.740400    0.233800
  H      7.133400    3.837900   -0.015200
  C      6.033600    4.896500    1.501800
  H      6.158800    4.087200    2.220300
  C      4.603200    8.525400    1.247100
  C      5.579600    9.625300    0.737500
  H      6.578600    9.494700    1.170400
  H      5.227700   10.627800    1.010200
  H      5.684400    9.631900   -0.351900
  C      3.260900    8.691400    0.504800
  H      3.374200    8.572600   -0.578700
  H      2.833600    9.685600    0.680000
  H      2.523700    7.953900    0.836000
  C      4.380200    8.867700    2.736600
  H      3.530400    8.333400    3.163200
  H      4.143800    9.931200    2.867700
  H      5.272000    8.660300    3.338200
  C      1.835900    4.884100    0.616500
  C      1.941200    4.998600   -0.863100
  C      0.943000    5.711800   -1.541600
  H      0.116300    6.160000   -0.992900
  C      1.000300    5.858100   -2.928900
  H      0.223200    6.413200   -3.449000
  C      2.054400    5.294700   -3.645900
  H      2.099300    5.410400   -4.726300
  C      3.052000    4.585100   -2.978900
  H      3.876000    4.149900   -3.539500
  C      2.997700    4.435700   -1.591100
  H      3.793800    3.886200   -1.096000
  H      5.121500    5.328900    3.734000
  O      5.727700    4.106700    4.960300
  C      5.148900    3.683700    5.946400
  C      5.625200    3.817800    7.343800
  C      4.870300    3.364300    8.432800
  H      3.902600    2.893300    8.277300
  C      5.354700    3.520600    9.733300
  H      4.766300    3.167800   10.576700
  C      6.590500    4.130400    9.950000
  H      6.965500    4.251500   10.963500
  C      7.344800    4.586900    8.869300
  H      8.306700    5.064200    9.039300
  C      6.863800    4.432400    7.567700
  H      7.456100    4.793900    6.729500
  O      3.968000    3.049700    5.866700
  H      3.700700    3.098300    4.913600

----------------------------
CARTESIAN COORDINATES (A.U.)
----------------------------
  NO LB      ZA    FRAG     MASS         X           Y           Z
   0 O     8.0000    0    15.999    5.394034    7.838206    2.104966
   1 O     8.0000    0    15.999    1.741005   10.154065    2.383134
   2 N     7.0000    0    14.007    6.080194    5.912386    5.990999
   3 N     7.0000    0    14.007    8.781557   11.350640    5.891788
   4 C     6.0000    0    12.011    5.733429    7.934393    4.644569
   5 C     6.0000    0    12.011    6.046179   10.652386    5.770846
   6 H     1.0000    0     1.008    5.097536   12.042658    4.583153
   7 C     6.0000    0    12.011    4.804818   10.912602    8.383392
   8 C     6.0000    0    12.011    5.993455   12.172860   10.400297
   9 H     1.0000    0     1.008    7.868253   12.986765   10.164648
  10 C     6.0000    0    12.011    4.815211   12.408698   12.750927
  11 H     1.0000    0     1.008    5.785586   13.365466   14.287463
  12 C     6.0000    0    12.011    2.404677   11.426796   13.121124
  13 H     1.0000    0     1.008    1.488159   11.610477   14.948868
  14 C     6.0000    0    12.011    1.163504   10.229088   11.135967
  15 H     1.0000    0     1.008   -0.730568    9.483591   11.409222
  16 C     6.0000    0    12.011    2.343638    9.989659    8.785904
  17 H     1.0000    0     1.008    1.306935    9.068607    7.266564
  18 C     6.0000    0    12.011    5.877804    3.354831    4.869446
  19 C     6.0000    0    12.011    6.239120    1.473797    7.065308
  20 H     1.0000    0     1.008    8.105980    1.688848    7.936094
  21 H     1.0000    0     1.008    6.075658   -0.486604    6.418077
  22 H     1.0000    0     1.008    4.820880    1.771996    8.545342
  23 C     6.0000    0    12.011    7.985983    2.867848    2.943437
  24 H     1.0000    0     1.008    7.791341    4.023416    1.243440
  25 H     1.0000    0     1.008    7.984660    0.890250    2.327765
  26 H     1.0000    0     1.008    9.845095    3.273951    3.759232
  27 C     6.0000    0    12.011    3.247305    2.882966    3.744681
  28 H     1.0000    0     1.008    2.979342    0.878534    3.296438
  29 H     1.0000    0     1.008    2.937768    3.921560    1.986858
  30 H     1.0000    0     1.008    1.759335    3.442325    5.072214
  31 C     6.0000    0    12.011   10.027454   11.437945    3.533032
  32 C     6.0000    0    12.011    9.801065   13.452204    1.791082
  33 C     6.0000    0    12.011   10.793927   13.038354   -0.668396
  34 H     1.0000    0     1.008   10.592482   14.471901   -2.128210
  35 C     6.0000    0    12.011   12.095948   10.841926   -1.333769
  36 H     1.0000    0     1.008   12.860720   10.635568   -3.228030
  37 C     6.0000    0    12.011   12.440823    8.958058    0.441818
  38 H     1.0000    0     1.008   13.480172    7.252580   -0.028724
  39 C     6.0000    0    12.011   11.401852    9.253044    2.837991
  40 H     1.0000    0     1.008   11.638445    7.723689    4.195759
  41 C     6.0000    0    12.011    8.698787   16.110671    2.356677
  42 C     6.0000    0    12.011   10.543916   18.189181    1.393673
  43 H     1.0000    0     1.008   12.431752   17.942383    2.211735
  44 H     1.0000    0     1.008    9.878921   20.083631    1.909001
  45 H     1.0000    0     1.008   10.741959   18.201653   -0.664995
  46 C     6.0000    0    12.011    6.162208   16.424366    0.953934
  47 H     1.0000    0     1.008    6.376314   16.199866   -1.093585
  48 H     1.0000    0     1.008    5.354728   18.303131    1.285014
  49 H     1.0000    0     1.008    4.769102   15.030693    1.579811
  50 C     6.0000    0    12.011    8.277378   16.757524    5.171425
  51 H     1.0000    0     1.008    6.671489   15.747844    5.977582
  52 H     1.0000    0     1.008    7.830647   18.767248    5.419168
  53 H     1.0000    0     1.008    9.962636   16.365595    6.308284
  54 C     6.0000    0    12.011    3.469348    9.229611    1.165016
  55 C     6.0000    0    12.011    3.668336    9.445985   -1.631023
  56 C     6.0000    0    12.011    1.782012   10.793738   -2.913202
  57 H     1.0000    0     1.008    0.219775   11.640713   -1.876309
  58 C     6.0000    0    12.011    1.890293   11.070205   -5.534819
  59 H     1.0000    0     1.008    0.421787   12.119192   -6.517665
  60 C     6.0000    0    12.011    3.882253   10.005533   -6.889753
  61 H     1.0000    0     1.008    3.967102   10.224174   -8.931413
  62 C     6.0000    0    12.011    5.767444    8.664583   -5.629305
  63 H     1.0000    0     1.008    7.324578    7.842174   -6.688686
  64 C     6.0000    0    12.011    5.664832    8.382258   -3.006743
  65 H     1.0000    0     1.008    7.169243    7.343854   -2.071140
  66 H     1.0000    0     1.008    9.678232   10.070162    7.056237
  67 O     8.0000    0    15.999   10.823784    7.760538    9.373609
  68 C     6.0000    0    12.011    9.730011    6.961184   11.237067
  69 C     6.0000    0    12.011   10.630087    7.214596   13.877771
  70 C     6.0000    0    12.011    9.203533    6.357606   15.935683
  71 H     1.0000    0     1.008    7.374845    5.467545   15.641830
  72 C     6.0000    0    12.011   10.118917    6.652970   18.393271
  73 H     1.0000    0     1.008    9.007002    5.986274   19.987066
  74 C     6.0000    0    12.011   12.454240    7.805325   18.802775
  75 H     1.0000    0     1.008   13.162887    8.034171   20.718012
  76 C     6.0000    0    12.011   13.879661    8.667985   16.760548
  77 H     1.0000    0     1.008   15.697388    9.569951   17.081801
  78 C     6.0000    0    12.011   12.970702    8.376022   14.300880
  79 H     1.0000    0     1.008   14.089987    9.059158   12.716912
  80 O     8.0000    0    15.999    7.498433    5.763098   11.086456
  81 H     1.0000    0     1.008    6.993310    5.854938    9.285358

--------------------------------
INTERNAL COORDINATES (ANGSTROEM)
--------------------------------
 O      0   0   0     0.000000000000     0.00000000     0.00000000
 O      1   0   0     2.293554817309     0.00000000     0.00000000
 N      1   2   0     2.323615153161   108.01421395     0.00000000
 N      3   1   2     3.213714259233    70.26382284   269.87757587
 C      3   1   2     1.298548612875    29.64993383   302.88150630
 C      4   3   1     1.495286761795    49.36949615    65.10850791
 H      6   4   3     1.090078318287   107.68008136   212.95991140
 C      6   4   3     1.536810056578   110.67940864    98.53384236
 C      8   6   4     1.406956253762   122.26221693    12.99220562
 H      9   8   6     1.088721722939   120.53184143   359.09880004
 C      9   8   6     1.397001968503   121.21599498   179.30294175
 H     11   9   8     1.086808883843   119.79527564   179.04421230
 C     11   9   8     1.391228352931   120.08160005   358.89222028
 H     13  11   9     1.086346482482   120.08571970   180.01329251
 C     13  11   9     1.391631750859   119.77147596   359.43916140
 H     15  13  11     1.086804812282   120.00990400   180.89081283
 C     15  13  11     1.397352532470   120.14410638     0.66264886
 H     17  15  13     1.088547986999   118.20928648   180.94704537
 C      3   1   2     1.481689650365    91.99556845   117.71967197
 C     19   3   1     1.541954149772   106.19058724   180.51007373
 H     20  19   3     1.096007978986   111.19695229   298.64494173
 H     20  19   3     1.095895642842   111.45564759   178.70410619
 H     20  19   3     1.096153880621   111.13761922    58.44478178
 C     19   3   1     1.532886587455   111.54786883    63.56909365
 H     24  19   3     1.092621347952   112.62739848   291.59007414
 H     24  19   3     1.096042143350   110.95838225   171.88107176
 H     24  19   3     1.095631936373   111.01049844    52.08261391
 C     19   3   1     1.534365383473   111.69122260   297.34523677
 H     28  19   3     1.096109287434   111.02587787   192.32556414
 H     28  19   3     1.092777488787   112.60273480    73.08061839
 H     28  19   3     1.095956664289   111.05076711   312.35892538
 C      4   3   1     1.412378904544   104.55846936   314.50790443
 C     32   4   3     1.414287838454   124.13357335   129.24206014
 C     33  32   4     1.420531030988   116.72068619   191.29871357
 H     34  33  32     1.087930958287   120.45258541   176.72747342
 C     34  33  32     1.396293916051   122.81153655   355.56538971
 H     36  34  33     1.086513916156   120.00698274   181.54867225
 C     36  34  33     1.382014478940   119.61527818     0.44403086
 H     38  36  34     1.085821002744   120.69936764   181.21599156
 C     38  36  34     1.390852706076   119.12165639     2.25931021
 H     40  38  36     1.089441958068   118.19387355   178.03108422
 C     33  32   4     1.552064953538   126.10541068    14.69980257
 C     42  33  32     1.556543969825   109.97501688   130.33805854
 H     43  42  33     1.096567266519   110.98161433   304.45959968
 H     43  42  33     1.096907083576   111.29558039   184.60835018
 H     43  42  33     1.094449158253   112.96752447    65.72379742
 C     42  33  32     1.542833296244   109.37302204   249.01936901
 H     47  42  33     1.095866132336   111.96772228   301.09720896
 H     47  42  33     1.096227152556   111.08874237   181.20458977
 H     47  42  33     1.094103985003   111.59515101    61.28281991
 C     42  33  32     1.544509158277   116.17503035    11.99877294
 H     51  42  33     1.090698899789   112.40317011   287.09485386
 H     51  42  33     1.097316918670   111.16880413   169.61511559
 H     51  42  33     1.095556735181   111.72081981    50.09312336
 C      2   1   3     1.221195709131    28.45914613   189.99262093
 C     55   2   1     1.487754852118   123.17021120   178.05819767
 C     56  55   2     1.401934281627   118.03941034     0.44229997
 H     57  56  55     1.088755169907   120.40800453   359.66040966
 C     57  56  55     1.396169140899   120.33040182   179.48870505
 H     59  57  56     1.087439391415   119.96050039   180.04807041
 C     59  57  56     1.393784549348   119.98943120   359.93807980
 H     61  59  57     1.087504786196   119.95273277   180.09931146
 C     61  59  57     1.394140208157   120.05293333     0.00000000
 H     63  61  59     1.087495931027   119.95023183   180.26665630
 C     63  61  59     1.396874257047   120.12876749     0.05318273
 H     65  63  61     1.086668979036   118.57168828   180.60076336
 H      4   3   1     1.031501066408    66.83473865   209.14095442
 O     67   4   3     1.834410796414   171.50781571   301.76737169
 C     68  67   4     1.219152020874   127.95109855   352.80365878
 C     69  68  67     1.482420743244   125.34699555   240.13499157
 C     70  69  68     1.400520353297   122.03899257   176.68730889
 H     71  70  69     1.087411853899   120.57967581     0.15429611
 C     71  70  69     1.396557660822   120.05871049   180.47124627
 H     73  71  70     1.087200974981   119.89150327   179.98309629
 C     73  71  70     1.394996978491   120.05621027     0.08938390
 H     75  73  71     1.087415495567   119.93140031   179.96984924
 C     75  73  71     1.394730522359   120.12002194     0.07384551
 H     77  75  73     1.087183011273   120.06834836   179.85099826
 C     77  75  73     1.396206936668   119.98727247   359.92637337
 H     79  77  75     1.088154759214   119.59186864   179.79754507
 O     69  68  67     1.342696130925   122.23320261    58.97992742
 H     81  69  68     0.991065517511   105.73203810   355.28330338

---------------------------
INTERNAL COORDINATES (A.U.)
---------------------------
 O      0   0   0     0.000000000000     0.00000000     0.00000000
 O      1   0   0     4.334190477849     0.00000000     0.00000000
 N      1   2   0     4.390996280104   108.01421395     0.00000000
 N      3   1   2     6.073039822629    70.26382284   269.87757587
 C      3   1   2     2.453901249917    29.64993383   302.88150630
 C      4   3   1     2.825682471471    49.36949615    65.10850791
 H      6   4   3     2.059949486088   107.68008136   212.95991140
 C      6   4   3     2.904150126789   110.67940864    98.53384236
 C      8   6   4     2.658762002018   122.26221693    12.99220562
 H      9   8   6     2.057385892406   120.53184143   359.09880004
 C      9   8   6     2.639951129019   121.21599498   179.30294175
 H     11   9   8     2.053771150376   119.79527564   179.04421230
 C     11   9   8     2.629040576787   120.08160005   358.89222028
 H     13  11   9     2.052897338439   120.08571970   180.01329251
 C     13  11   9     2.629802888394   119.77147596   359.43916140
 H     15  13  11     2.053763456241   120.00990400   180.89081283
 C     15  13  11     2.640613598909   120.14410638     0.66264886
 H     17  15  13     2.057057579060   118.20928648   180.94704537
 C      3   1   2     2.799987654656    91.99556845   117.71967197
 C     19   3   1     2.913871054133   106.19058724   180.51007373
 H     20  19   3     2.071154920875   111.19695229   298.64494173
 H     20  19   3     2.070942636329   111.45564759   178.70410619
 H     20  19   3     2.071430635008   111.13761922    58.44478178
 C     19   3   1     2.896735844651   111.54786883    63.56909365
 H     24  19   3     2.064755115705   112.62739848   291.59007414
 H     24  19   3     2.071219482168   110.95838225   171.88107176
 H     24  19   3     2.070444303322   111.01049844    52.08261391
 C     19   3   1     2.899530364133   111.69122260   297.34523677
 H     28  19   3     2.071346366099   111.02587787   192.32556414
 H     28  19   3     2.065050179122   112.60273480    73.08061839
 H     28  19   3     2.071057950153   111.05076711   312.35892538
 C      4   3   1     2.669009326915   104.55846936   314.50790443
 C     32   4   3     2.672616689214   124.13357335   129.24206014
 C     33  32   4     2.684414613304   116.72068619   191.29871357
 H     34  33  32     2.055891563778   120.45258541   176.72747342
 C     34  33  32     2.638613103796   122.81153655   355.56538971
 H     36  34  33     2.053213742229   120.00698274   181.54867225
 C     36  34  33     2.611628878311   119.61527818     0.44403086
 H     38  36  34     2.051904325646   120.69936764   181.21599156
 C     38  36  34     2.628330707108   119.12165639     2.25931021
 H     40  38  36     2.058746939552   118.19387355   178.03108422
 C     33  32   4     2.932977704243   126.10541068    14.69980257
 C     42  33  32     2.941441818377   109.97501688   130.33805854
 H     43  42  33     2.072211821143   110.98161433   304.45959968
 H     43  42  33     2.072853982318   111.29558039   184.60835018
 H     43  42  33     2.068209176598   112.96752447    65.72379742
 C     42  33  32     2.915532400197   109.37302204   249.01936901
 H     47  42  33     2.070886869554   111.96772228   301.09720896
 H     47  42  33     2.071569098898   111.08874237   181.20458977
 H     47  42  33     2.067556893688   111.59515101    61.28281991
 C     42  33  32     2.918699320476   116.17503035    11.99877294
 H     51  42  33     2.061122215170   112.40317011   287.09485386
 H     51  42  33     2.073628458405   111.16880413   169.61511559
 H     51  42  33     2.070302193665   111.72081981    50.09312336
 C      2   1   3     2.307725446177    28.45914613   189.99262093
 C     55   2   1     2.811449224915   123.17021120   178.05819767
 C     56  55   2     2.649271850030   118.03941034     0.44229997
 H     57  56  55     2.057449098016   120.40800453   359.66040966
 C     57  56  55     2.638377312932   120.33040182   179.48870505
 H     59  57  56     2.054962637011   119.96050039   180.04807041
 C     59  57  56     2.633871087958   119.98943120   359.93807980
 H     61  59  57     2.055086215240   119.95273277   180.09931146
 C     61  59  57     2.634543185705   120.05293333     0.00000000
 H     63  61  59     2.055069481394   119.95023183   180.26665630
 C     63  61  59     2.639709789343   120.12876749     0.05318273
 H     65  63  61     2.053506768607   118.57168828   180.60076336
 H      4   3   1     1.949254522358    66.83473865   209.14095442
 O     67   4   3     3.466534022331   171.50781571   301.76737169
 C     68  67   4     2.303863435068   127.95109855   352.80365878
 C     69  68  67     2.801369219975   125.34699555   240.13499157
 C     70  69  68     2.646599912715   122.03899257   176.68730889
 H     71  70  69     2.054910598649   120.57967581     0.15429611
 C     71  70  69     2.639111509183   120.05871049   180.47124627
 H     73  71  70     2.054512095247   119.89150327   179.98309629
 C     73  71  70     2.636162246996   120.05621027     0.08938390
 H     75  73  71     2.054917480405   119.93140031   179.96984924
 C     75  73  71     2.635658717880   120.12002194     0.07384551
 H     77  75  73     2.054478148757   120.06834836   179.85099826
 C     77  75  73     2.638448736584   119.98727247   359.92637337
 H     79  77  75     2.056314486237   119.59186864   179.79754507
 O     69  68  67     2.537327968523   122.23320261    58.97992742
 H     81  69  68     1.872842408869   105.73203810   355.28330338

---------------------
BASIS SET INFORMATION
---------------------
There are 4 groups of distinct atoms

 Group   1 Type O   : 11s6p2d1f contracted to 5s3p2d1f pattern {62111/411/11/1}
 Group   2 Type N   : 11s6p2d1f contracted to 5s3p2d1f pattern {62111/411/11/1}
 Group   3 Type C   : 11s6p2d1f contracted to 5s3p2d1f pattern {62111/411/11/1}
 Group   4 Type H   : 5s1p contracted to 3s1p pattern {311/1}

Atom   0O    basis set group =>   1
Atom   1O    basis set group =>   1
Atom   2N    basis set group =>   2
Atom   3N    basis set group =>   2
Atom   4C    basis set group =>   3
Atom   5C    basis set group =>   3
Atom   6H    basis set group =>   4
Atom   7C    basis set group =>   3
Atom   8C    basis set group =>   3
Atom   9H    basis set group =>   4
Atom  10C    basis set group =>   3
Atom  11H    basis set group =>   4
Atom  12C    basis set group =>   3
Atom  13H    basis set group =>   4
Atom  14C    basis set group =>   3
Atom  15H    basis set group =>   4
Atom  16C    basis set group =>   3
Atom  17H    basis set group =>   4
Atom  18C    basis set group =>   3
Atom  19C    basis set group =>   3
Atom  20H    basis set group =>   4
Atom  21H    basis set group =>   4
Atom  22H    basis set group =>   4
Atom  23C    basis set group =>   3
Atom  24H    basis set group =>   4
Atom  25H    basis set group =>   4
Atom  26H    basis set group =>   4
Atom  27C    basis set group =>   3
Atom  28H    basis set group =>   4
Atom  29H    basis set group =>   4
Atom  30H    basis set group =>   4
Atom  31C    basis set group =>   3
Atom  32C    basis set group =>   3
Atom  33C    basis set group =>   3
Atom  34H    basis set group =>   4
Atom  35C    basis set group =>   3
Atom  36H    basis set group =>   4
Atom  37C    basis set group =>   3
Atom  38H    basis set group =>   4
Atom  39C    basis set group =>   3
Atom  40H    basis set group =>   4
Atom  41C    basis set group =>   3
Atom  42C    basis set group =>   3
Atom  43H    basis set group =>   4
Atom  44H    basis set group =>   4
Atom  45H    basis set group =>   4
Atom  46C    basis set group =>   3
Atom  47H    basis set group =>   4
Atom  48H    basis set group =>   4
Atom  49H    basis set group =>   4
Atom  50C    basis set group =>   3
Atom  51H    basis set group =>   4
Atom  52H    basis set group =>   4
Atom  53H    basis set group =>   4
Atom  54C    basis set group =>   3
Atom  55C    basis set group =>   3
Atom  56C    basis set group =>   3
Atom  57H    basis set group =>   4
Atom  58C    basis set group =>   3
Atom  59H    basis set group =>   4
Atom  60C    basis set group =>   3
Atom  61H    basis set group =>   4
Atom  62C    basis set group =>   3
Atom  63H    basis set group =>   4
Atom  64C    basis set group =>   3
Atom  65H    basis set group =>   4
Atom  66H    basis set group =>   4
Atom  67O    basis set group =>   1
Atom  68C    basis set group =>   3
Atom  69C    basis set group =>   3
Atom  70C    basis set group =>   3
Atom  71H    basis set group =>   4
Atom  72C    basis set group =>   3
Atom  73H    basis set group =>   4
Atom  74C    basis set group =>   3
Atom  75H    basis set group =>   4
Atom  76C    basis set group =>   3
Atom  77H    basis set group =>   4
Atom  78C    basis set group =>   3
Atom  79H    basis set group =>   4
Atom  80O    basis set group =>   1
Atom  81H    basis set group =>   4
---------------------------------
AUXILIARY/J BASIS SET INFORMATION
---------------------------------
There are 4 groups of distinct atoms

 Group   1 Type O   : 12s5p4d2f1g contracted to 6s4p3d1f1g pattern {711111/2111/211/2/1}
 Group   2 Type N   : 12s5p4d2f1g contracted to 6s4p3d1f1g pattern {711111/2111/211/2/1}
 Group   3 Type C   : 12s5p4d2f1g contracted to 6s4p3d1f1g pattern {711111/2111/211/2/1}
 Group   4 Type H   : 5s2p1d contracted to 3s1p1d pattern {311/2/1}

Atom   0O    basis set group =>   1
Atom   1O    basis set group =>   1
Atom   2N    basis set group =>   2
Atom   3N    basis set group =>   2
Atom   4C    basis set group =>   3
Atom   5C    basis set group =>   3
Atom   6H    basis set group =>   4
Atom   7C    basis set group =>   3
Atom   8C    basis set group =>   3
Atom   9H    basis set group =>   4
Atom  10C    basis set group =>   3
Atom  11H    basis set group =>   4
Atom  12C    basis set group =>   3
Atom  13H    basis set group =>   4
Atom  14C    basis set group =>   3
Atom  15H    basis set group =>   4
Atom  16C    basis set group =>   3
Atom  17H    basis set group =>   4
Atom  18C    basis set group =>   3
Atom  19C    basis set group =>   3
Atom  20H    basis set group =>   4
Atom  21H    basis set group =>   4
Atom  22H    basis set group =>   4
Atom  23C    basis set group =>   3
Atom  24H    basis set group =>   4
Atom  25H    basis set group =>   4
Atom  26H    basis set group =>   4
Atom  27C    basis set group =>   3
Atom  28H    basis set group =>   4
Atom  29H    basis set group =>   4
Atom  30H    basis set group =>   4
Atom  31C    basis set group =>   3
Atom  32C    basis set group =>   3
Atom  33C    basis set group =>   3
Atom  34H    basis set group =>   4
Atom  35C    basis set group =>   3
Atom  36H    basis set group =>   4
Atom  37C    basis set group =>   3
Atom  38H    basis set group =>   4
Atom  39C    basis set group =>   3
Atom  40H    basis set group =>   4
Atom  41C    basis set group =>   3
Atom  42C    basis set group =>   3
Atom  43H    basis set group =>   4
Atom  44H    basis set group =>   4
Atom  45H    basis set group =>   4
Atom  46C    basis set group =>   3
Atom  47H    basis set group =>   4
Atom  48H    basis set group =>   4
Atom  49H    basis set group =>   4
Atom  50C    basis set group =>   3
Atom  51H    basis set group =>   4
Atom  52H    basis set group =>   4
Atom  53H    basis set group =>   4
Atom  54C    basis set group =>   3
Atom  55C    basis set group =>   3
Atom  56C    basis set group =>   3
Atom  57H    basis set group =>   4
Atom  58C    basis set group =>   3
Atom  59H    basis set group =>   4
Atom  60C    basis set group =>   3
Atom  61H    basis set group =>   4
Atom  62C    basis set group =>   3
Atom  63H    basis set group =>   4
Atom  64C    basis set group =>   3
Atom  65H    basis set group =>   4
Atom  66H    basis set group =>   4
Atom  67O    basis set group =>   1
Atom  68C    basis set group =>   3
Atom  69C    basis set group =>   3
Atom  70C    basis set group =>   3
Atom  71H    basis set group =>   4
Atom  72C    basis set group =>   3
Atom  73H    basis set group =>   4
Atom  74C    basis set group =>   3
Atom  75H    basis set group =>   4
Atom  76C    basis set group =>   3
Atom  77H    basis set group =>   4
Atom  78C    basis set group =>   3
Atom  79H    basis set group =>   4
Atom  80O    basis set group =>   1
Atom  81H    basis set group =>   4


           ************************************************************
           *        Program running with 20 parallel MPI-processes    *
           *              working on a common directory               *
           ************************************************************
------------------------------------------------------------------------------
                           ORCA GTO INTEGRAL CALCULATION
                           -- RI-GTO INTEGRALS CHOSEN --
------------------------------------------------------------------------------
------------------------------------------------------------------------------
                   ___                                                        
                  /   \      - P O W E R E D   B Y -                         
                 /     \                                                     
                 |  |  |   _    _      __       _____    __    __             
                 |  |  |  | |  | |    /  \     |  _  \  |  |  /  |          
                  \  \/   | |  | |   /    \    | | | |  |  | /  /          
                 / \  \   | |__| |  /  /\  \   | |_| |  |  |/  /          
                |  |  |   |  __  | /  /__\  \  |    /   |      \           
                |  |  |   | |  | | |   __   |  |    \   |  |\   \          
                \     /   | |  | | |  |  |  |  | |\  \  |  | \   \       
                 \___/    |_|  |_| |__|  |__|  |_| \__\ |__|  \__/        
                                                                              
                      - O R C A' S   B I G   F R I E N D -                    
                                      &                                       
                       - I N T E G R A L  F E E D E R -                       
                                                                              
 v1 FN, 2020, v2 2021                                                         
------------------------------------------------------------------------------


Reading SHARK input file ImineBzOH3opt.SHARKINP.tmp ... ok
----------------------
SHARK INTEGRAL PACKAGE
----------------------

Number of atoms                             ...     82
Number of basis functions                   ...   1542
Number of shells                            ...    622
Maximum angular momentum                    ...      3
Integral batch strategy                     ... SHARK/LIBINT Hybrid
RI-J (if used) integral strategy            ... SPLIT-RIJ (Revised 2003 algorithm where possible)
Printlevel                                  ...      1
Contraction scheme used                     ... SEGMENTED contraction
Coulomb Range Separation                    ... NOT USED
Exchange Range Separation                   ... NOT USED
Finite Nucleus Model                        ... NOT USED
Auxiliary Coulomb fitting basis             ... AVAILABLE
   # of basis functions in Aux-J            ...   2498
   # of shells in Aux-J                     ...    830
   Maximum angular momentum in Aux-J        ...      4
Auxiliary J/K fitting basis                 ... NOT available
Auxiliary Correlation fitting basis         ... NOT available
Auxiliary 'external' fitting basis          ... NOT available
Integral threshold                          ...     2.500000e-11
Primitive cut-off                           ...     2.500000e-12
Primitive pair pre-selection threshold      ...     2.500000e-12

Calculating pre-screening integrals         ... done (  0.1 sec) Dimension = 622
Organizing shell pair data                  ... done (  1.3 sec)
Shell pair information
Total number of shell pairs                 ...    193753
Shell pairs after pre-screening             ...    112814
Total number of primitive shell pairs       ...    584784
Primitive shell pairs kept                  ...    211791
          la=0 lb=0:  31204 shell pairs
          la=1 lb=0:  33813 shell pairs
          la=1 lb=1:   9207 shell pairs
          la=2 lb=0:  15280 shell pairs
          la=2 lb=1:   8417 shell pairs
          la=2 lb=2:   1939 shell pairs
          la=3 lb=0:   6922 shell pairs
          la=3 lb=1:   3927 shell pairs
          la=3 lb=2:   1720 shell pairs
          la=3 lb=3:    385 shell pairs

Calculating one electron integrals          ... done (  0.4 sec)
Calculating RI/J V-Matrix + Cholesky decomp.... done (  1.4 sec)
Calculating Nuclear repulsion               ... done (  0.1 sec) ENN=   5206.647041504237 Eh

SHARK setup successfully completed in   4.8 seconds

Maximum memory used throughout the entire GTOINT-calculation: 164.7 MB
[1710950022.301406] [node057:2902914:0]          mpool.c:43   UCX  WARN  object 0xbc46380 was not returned to mpool ucp_requests
[1710950022.301428] [node057:2902914:0]          mpool.c:43   UCX  WARN  object 0xbc46540 was not returned to mpool ucp_requests
[1710950022.301432] [node057:2902914:0]          mpool.c:43   UCX  WARN  object 0xbc46700 was not returned to mpool ucp_requests
[1710950022.301434] [node057:2902914:0]          mpool.c:43   UCX  WARN  object 0xbc468c0 was not returned to mpool ucp_requests
[1710950022.301436] [node057:2902914:0]          mpool.c:43   UCX  WARN  object 0xbc46a80 was not returned to mpool ucp_requests
[1710950022.301439] [node057:2902914:0]          mpool.c:43   UCX  WARN  object 0xbc46c40 was not returned to mpool ucp_requests
[1710950022.301441] [node057:2902914:0]          mpool.c:43   UCX  WARN  object 0xbc46e00 was not returned to mpool ucp_requests
[1710950022.301443] [node057:2902914:0]          mpool.c:43   UCX  WARN  object 0xbc46fc0 was not returned to mpool ucp_requests
[1710950022.301445] [node057:2902914:0]          mpool.c:43   UCX  WARN  object 0xbc47180 was not returned to mpool ucp_requests
[1710950022.301448] [node057:2902914:0]          mpool.c:43   UCX  WARN  object 0xbc47340 was not returned to mpool ucp_requests
[1710950022.301450] [node057:2902914:0]          mpool.c:43   UCX  WARN  object 0xbc47500 was not returned to mpool ucp_requests
[1710950022.301456] [node057:2902914:0]          mpool.c:43   UCX  WARN  object 0xbc476c0 was not returned to mpool ucp_requests
[1710950022.301458] [node057:2902914:0]          mpool.c:43   UCX  WARN  object 0xbc47880 was not returned to mpool ucp_requests
[1710950022.301462] [node057:2902914:0]          mpool.c:43   UCX  WARN  object 0xbc47a40 was not returned to mpool ucp_requests
[1710950022.301464] [node057:2902914:0]          mpool.c:43   UCX  WARN  object 0xbc47c00 was not returned to mpool ucp_requests
[1710950022.301466] [node057:2902914:0]          mpool.c:43   UCX  WARN  object 0xbc47dc0 was not returned to mpool ucp_requests
[1710950022.301469] [node057:2902914:0]          mpool.c:43   UCX  WARN  object 0xbc47f80 was not returned to mpool ucp_requests
[1710950022.308757] [node057:2902917:0]          mpool.c:43   UCX  WARN  object 0xba5a800 was not returned to mpool ucp_requests
[1710950022.308772] [node057:2902917:0]          mpool.c:43   UCX  WARN  object 0xba5a9c0 was not returned to mpool ucp_requests
[1710950022.308777] [node057:2902917:0]          mpool.c:43   UCX  WARN  object 0xba5ab80 was not returned to mpool ucp_requests
[1710950022.308780] [node057:2902917:0]          mpool.c:43   UCX  WARN  object 0xba5ad40 was not returned to mpool ucp_requests
[1710950022.308783] [node057:2902917:0]          mpool.c:43   UCX  WARN  object 0xba5af00 was not returned to mpool ucp_requests
[1710950022.308787] [node057:2902917:0]          mpool.c:43   UCX  WARN  object 0xba5b0c0 was not returned to mpool ucp_requests
[1710950022.308789] [node057:2902917:0]          mpool.c:43   UCX  WARN  object 0xba5b280 was not returned to mpool ucp_requests
[1710950022.308793] [node057:2902917:0]          mpool.c:43   UCX  WARN  object 0xba5b440 was not returned to mpool ucp_requests
[1710950022.308796] [node057:2902917:0]          mpool.c:43   UCX  WARN  object 0xba5b600 was not returned to mpool ucp_requests
[1710950022.308800] [node057:2902917:0]          mpool.c:43   UCX  WARN  object 0xba5b7c0 was not returned to mpool ucp_requests
[1710950022.308804] [node057:2902917:0]          mpool.c:43   UCX  WARN  object 0xba5b980 was not returned to mpool ucp_requests
[1710950022.308808] [node057:2902917:0]          mpool.c:43   UCX  WARN  object 0xba5bb40 was not returned to mpool ucp_requests
[1710950022.308811] [node057:2902917:0]          mpool.c:43   UCX  WARN  object 0xba5bd00 was not returned to mpool ucp_requests
[1710950022.308815] [node057:2902917:0]          mpool.c:43   UCX  WARN  object 0xba5bec0 was not returned to mpool ucp_requests
[1710950022.308818] [node057:2902917:0]          mpool.c:43   UCX  WARN  object 0xba5c080 was not returned to mpool ucp_requests
[1710950022.309202] [node057:2902921:0]          mpool.c:43   UCX  WARN  object 0xabe6740 was not returned to mpool ucp_requests
[1710950022.309215] [node057:2902921:0]          mpool.c:43   UCX  WARN  object 0xabe6900 was not returned to mpool ucp_requests
[1710950022.309218] [node057:2902921:0]          mpool.c:43   UCX  WARN  object 0xabe6ac0 was not returned to mpool ucp_requests
[1710950022.309222] [node057:2902921:0]          mpool.c:43   UCX  WARN  object 0xabe6c80 was not returned to mpool ucp_requests
[1710950022.309226] [node057:2902921:0]          mpool.c:43   UCX  WARN  object 0xabe6e40 was not returned to mpool ucp_requests
[1710950022.309228] [node057:2902921:0]          mpool.c:43   UCX  WARN  object 0xabe7000 was not returned to mpool ucp_requests
[1710950022.309233] [node057:2902921:0]          mpool.c:43   UCX  WARN  object 0xabe71c0 was not returned to mpool ucp_requests
[1710950022.309235] [node057:2902921:0]          mpool.c:43   UCX  WARN  object 0xabe7380 was not returned to mpool ucp_requests
[1710950022.309240] [node057:2902921:0]          mpool.c:43   UCX  WARN  object 0xabe7540 was not returned to mpool ucp_requests
[1710950022.309243] [node057:2902921:0]          mpool.c:43   UCX  WARN  object 0xabe7700 was not returned to mpool ucp_requests
[1710950022.309248] [node057:2902921:0]          mpool.c:43   UCX  WARN  object 0xabe78c0 was not returned to mpool ucp_requests
[1710950022.309250] [node057:2902921:0]          mpool.c:43   UCX  WARN  object 0xabe7a80 was not returned to mpool ucp_requests
[1710950022.309254] [node057:2902921:0]          mpool.c:43   UCX  WARN  object 0xabe7c40 was not returned to mpool ucp_requests
[1710950022.309258] [node057:2902921:0]          mpool.c:43   UCX  WARN  object 0xabe7e00 was not returned to mpool ucp_requests
[1710950022.309263] [node057:2902921:0]          mpool.c:43   UCX  WARN  object 0xabe7fc0 was not returned to mpool ucp_requests
[1710950022.312592] [node057:2902874:0]          mpool.c:43   UCX  WARN  object 0xc02d800 was not returned to mpool ucp_requests
[1710950022.312612] [node057:2902874:0]          mpool.c:43   UCX  WARN  object 0xc02d9c0 was not returned to mpool ucp_requests
[1710950022.312618] [node057:2902874:0]          mpool.c:43   UCX  WARN  object 0xc02db80 was not returned to mpool ucp_requests
[1710950022.312621] [node057:2902874:0]          mpool.c:43   UCX  WARN  object 0xc02dd40 was not returned to mpool ucp_requests
[1710950022.312624] [node057:2902874:0]          mpool.c:43   UCX  WARN  object 0xc02df00 was not returned to mpool ucp_requests
[1710950022.312627] [node057:2902874:0]          mpool.c:43   UCX  WARN  object 0xc02e0c0 was not returned to mpool ucp_requests
[1710950022.312629] [node057:2902874:0]          mpool.c:43   UCX  WARN  object 0xc02e280 was not returned to mpool ucp_requests
[1710950022.312632] [node057:2902874:0]          mpool.c:43   UCX  WARN  object 0xc02e440 was not returned to mpool ucp_requests
[1710950022.312635] [node057:2902874:0]          mpool.c:43   UCX  WARN  object 0xc02e600 was not returned to mpool ucp_requests
[1710950022.312637] [node057:2902874:0]          mpool.c:43   UCX  WARN  object 0xc02e7c0 was not returned to mpool ucp_requests
[1710950022.312640] [node057:2902874:0]          mpool.c:43   UCX  WARN  object 0xc02e980 was not returned to mpool ucp_requests
[1710950022.312643] [node057:2902874:0]          mpool.c:43   UCX  WARN  object 0xc02eb40 was not returned to mpool ucp_requests
[1710950022.312646] [node057:2902874:0]          mpool.c:43   UCX  WARN  object 0xc02ed00 was not returned to mpool ucp_requests
[1710950022.312649] [node057:2902874:0]          mpool.c:43   UCX  WARN  object 0xc02eec0 was not returned to mpool ucp_requests
[1710950022.312652] [node057:2902874:0]          mpool.c:43   UCX  WARN  object 0xc02f080 was not returned to mpool ucp_requests
[1710950022.312196] [node057:2902906:0]          mpool.c:43   UCX  WARN  object 0xc55c380 was not returned to mpool ucp_requests
[1710950022.312208] [node057:2902906:0]          mpool.c:43   UCX  WARN  object 0xc55c540 was not returned to mpool ucp_requests
[1710950022.312213] [node057:2902906:0]          mpool.c:43   UCX  WARN  object 0xc55c700 was not returned to mpool ucp_requests
[1710950022.312218] [node057:2902906:0]          mpool.c:43   UCX  WARN  object 0xc55c8c0 was not returned to mpool ucp_requests
[1710950022.312221] [node057:2902906:0]          mpool.c:43   UCX  WARN  object 0xc55ca80 was not returned to mpool ucp_requests
[1710950022.312225] [node057:2902906:0]          mpool.c:43   UCX  WARN  object 0xc55cc40 was not returned to mpool ucp_requests
[1710950022.312229] [node057:2902906:0]          mpool.c:43   UCX  WARN  object 0xc55ce00 was not returned to mpool ucp_requests
[1710950022.312233] [node057:2902906:0]          mpool.c:43   UCX  WARN  object 0xc55cfc0 was not returned to mpool ucp_requests
[1710950022.312237] [node057:2902906:0]          mpool.c:43   UCX  WARN  object 0xc55d180 was not returned to mpool ucp_requests
[1710950022.312239] [node057:2902906:0]          mpool.c:43   UCX  WARN  object 0xc55d340 was not returned to mpool ucp_requests
[1710950022.312244] [node057:2902906:0]          mpool.c:43   UCX  WARN  object 0xc55d500 was not returned to mpool ucp_requests
[1710950022.312247] [node057:2902906:0]          mpool.c:43   UCX  WARN  object 0xc55d6c0 was not returned to mpool ucp_requests
[1710950022.312250] [node057:2902906:0]          mpool.c:43   UCX  WARN  object 0xc55d880 was not returned to mpool ucp_requests
[1710950022.312254] [node057:2902906:0]          mpool.c:43   UCX  WARN  object 0xc55da40 was not returned to mpool ucp_requests
[1710950022.312257] [node057:2902906:0]          mpool.c:43   UCX  WARN  object 0xc55dc00 was not returned to mpool ucp_requests
[1710950022.312260] [node057:2902906:0]          mpool.c:43   UCX  WARN  object 0xc55ddc0 was not returned to mpool ucp_requests
[1710950022.312264] [node057:2902906:0]          mpool.c:43   UCX  WARN  object 0xc55df80 was not returned to mpool ucp_requests
[1710950022.312661] [node057:2902895:0]          mpool.c:43   UCX  WARN  object 0xbf484c0 was not returned to mpool ucp_requests
[1710950022.312677] [node057:2902895:0]          mpool.c:43   UCX  WARN  object 0xbf48680 was not returned to mpool ucp_requests
[1710950022.312680] [node057:2902895:0]          mpool.c:43   UCX  WARN  object 0xbf48840 was not returned to mpool ucp_requests
[1710950022.312682] [node057:2902895:0]          mpool.c:43   UCX  WARN  object 0xbf48a00 was not returned to mpool ucp_requests
[1710950022.312685] [node057:2902895:0]          mpool.c:43   UCX  WARN  object 0xbf48bc0 was not returned to mpool ucp_requests
[1710950022.312687] [node057:2902895:0]          mpool.c:43   UCX  WARN  object 0xbf48d80 was not returned to mpool ucp_requests
[1710950022.312689] [node057:2902895:0]          mpool.c:43   UCX  WARN  object 0xbf48f40 was not returned to mpool ucp_requests
[1710950022.312692] [node057:2902895:0]          mpool.c:43   UCX  WARN  object 0xbf49100 was not returned to mpool ucp_requests
[1710950022.312694] [node057:2902895:0]          mpool.c:43   UCX  WARN  object 0xbf492c0 was not returned to mpool ucp_requests
[1710950022.312696] [node057:2902895:0]          mpool.c:43   UCX  WARN  object 0xbf49480 was not returned to mpool ucp_requests
[1710950022.312699] [node057:2902895:0]          mpool.c:43   UCX  WARN  object 0xbf49640 was not returned to mpool ucp_requests
[1710950022.312701] [node057:2902895:0]          mpool.c:43   UCX  WARN  object 0xbf49800 was not returned to mpool ucp_requests
[1710950022.312704] [node057:2902895:0]          mpool.c:43   UCX  WARN  object 0xbf499c0 was not returned to mpool ucp_requests
[1710950022.312706] [node057:2902895:0]          mpool.c:43   UCX  WARN  object 0xbf49b80 was not returned to mpool ucp_requests
[1710950022.312708] [node057:2902895:0]          mpool.c:43   UCX  WARN  object 0xbf49d40 was not returned to mpool ucp_requests
[1710950022.312711] [node057:2902895:0]          mpool.c:43   UCX  WARN  object 0xbf49f00 was not returned to mpool ucp_requests
[1710950022.312671] [node057:2902925:0]          mpool.c:43   UCX  WARN  object 0xb81c800 was not returned to mpool ucp_requests
[1710950022.312682] [node057:2902925:0]          mpool.c:43   UCX  WARN  object 0xb81c9c0 was not returned to mpool ucp_requests
[1710950022.312685] [node057:2902925:0]          mpool.c:43   UCX  WARN  object 0xb81cb80 was not returned to mpool ucp_requests
[1710950022.312688] [node057:2902925:0]          mpool.c:43   UCX  WARN  object 0xb81cd40 was not returned to mpool ucp_requests
[1710950022.312690] [node057:2902925:0]          mpool.c:43   UCX  WARN  object 0xb81cf00 was not returned to mpool ucp_requests
[1710950022.312693] [node057:2902925:0]          mpool.c:43   UCX  WARN  object 0xb81d0c0 was not returned to mpool ucp_requests
[1710950022.312695] [node057:2902925:0]          mpool.c:43   UCX  WARN  object 0xb81d280 was not returned to mpool ucp_requests
[1710950022.312697] [node057:2902925:0]          mpool.c:43   UCX  WARN  object 0xb81d440 was not returned to mpool ucp_requests
[1710950022.312700] [node057:2902925:0]          mpool.c:43   UCX  WARN  object 0xb81d600 was not returned to mpool ucp_requests
[1710950022.312702] [node057:2902925:0]          mpool.c:43   UCX  WARN  object 0xb81d7c0 was not returned to mpool ucp_requests
[1710950022.312704] [node057:2902925:0]          mpool.c:43   UCX  WARN  object 0xb81d980 was not returned to mpool ucp_requests
[1710950022.312707] [node057:2902925:0]          mpool.c:43   UCX  WARN  object 0xb81db40 was not returned to mpool ucp_requests
[1710950022.312709] [node057:2902925:0]          mpool.c:43   UCX  WARN  object 0xb81dd00 was not returned to mpool ucp_requests
[1710950022.312711] [node057:2902925:0]          mpool.c:43   UCX  WARN  object 0xb81dec0 was not returned to mpool ucp_requests
[1710950022.312713] [node057:2902925:0]          mpool.c:43   UCX  WARN  object 0xb81e080 was not returned to mpool ucp_requests
[1710950022.315027] [node057:2902887:0]          mpool.c:43   UCX  WARN  object 0xc713540 was not returned to mpool ucp_requests
[1710950022.315040] [node057:2902887:0]          mpool.c:43   UCX  WARN  object 0xc713700 was not returned to mpool ucp_requests
[1710950022.315044] [node057:2902887:0]          mpool.c:43   UCX  WARN  object 0xc7138c0 was not returned to mpool ucp_requests
[1710950022.315047] [node057:2902887:0]          mpool.c:43   UCX  WARN  object 0xc713a80 was not returned to mpool ucp_requests
[1710950022.315051] [node057:2902887:0]          mpool.c:43   UCX  WARN  object 0xc713c40 was not returned to mpool ucp_requests
[1710950022.315055] [node057:2902887:0]          mpool.c:43   UCX  WARN  object 0xc713e00 was not returned to mpool ucp_requests
[1710950022.315059] [node057:2902887:0]          mpool.c:43   UCX  WARN  object 0xc713fc0 was not returned to mpool ucp_requests
[1710950022.315062] [node057:2902887:0]          mpool.c:43   UCX  WARN  object 0xc714180 was not returned to mpool ucp_requests
[1710950022.315066] [node057:2902887:0]          mpool.c:43   UCX  WARN  object 0xc714340 was not returned to mpool ucp_requests
[1710950022.315069] [node057:2902887:0]          mpool.c:43   UCX  WARN  object 0xc714500 was not returned to mpool ucp_requests
[1710950022.315071] [node057:2902887:0]          mpool.c:43   UCX  WARN  object 0xc7146c0 was not returned to mpool ucp_requests
[1710950022.315075] [node057:2902887:0]          mpool.c:43   UCX  WARN  object 0xc714880 was not returned to mpool ucp_requests
[1710950022.315078] [node057:2902887:0]          mpool.c:43   UCX  WARN  object 0xc714a40 was not returned to mpool ucp_requests
[1710950022.315081] [node057:2902887:0]          mpool.c:43   UCX  WARN  object 0xc714c00 was not returned to mpool ucp_requests
[1710950022.315083] [node057:2902887:0]          mpool.c:43   UCX  WARN  object 0xc714dc0 was not returned to mpool ucp_requests
[1710950022.315087] [node057:2902887:0]          mpool.c:43   UCX  WARN  object 0xc714f80 was not returned to mpool ucp_requests
[1710950022.315131] [node057:2902911:0]          mpool.c:43   UCX  WARN  object 0xaa8f3c0 was not returned to mpool ucp_requests
[1710950022.315152] [node057:2902911:0]          mpool.c:43   UCX  WARN  object 0xaa8f580 was not returned to mpool ucp_requests
[1710950022.315155] [node057:2902911:0]          mpool.c:43   UCX  WARN  object 0xaa8f740 was not returned to mpool ucp_requests
[1710950022.315157] [node057:2902911:0]          mpool.c:43   UCX  WARN  object 0xaa8f900 was not returned to mpool ucp_requests
[1710950022.315160] [node057:2902911:0]          mpool.c:43   UCX  WARN  object 0xaa8fac0 was not returned to mpool ucp_requests
[1710950022.315162] [node057:2902911:0]          mpool.c:43   UCX  WARN  object 0xaa8fc80 was not returned to mpool ucp_requests
[1710950022.315164] [node057:2902911:0]          mpool.c:43   UCX  WARN  object 0xaa8fe40 was not returned to mpool ucp_requests
[1710950022.315167] [node057:2902911:0]          mpool.c:43   UCX  WARN  object 0xaa90000 was not returned to mpool ucp_requests
[1710950022.315169] [node057:2902911:0]          mpool.c:43   UCX  WARN  object 0xaa901c0 was not returned to mpool ucp_requests
[1710950022.315171] [node057:2902911:0]          mpool.c:43   UCX  WARN  object 0xaa90380 was not returned to mpool ucp_requests
[1710950022.315174] [node057:2902911:0]          mpool.c:43   UCX  WARN  object 0xaa90540 was not returned to mpool ucp_requests
[1710950022.315176] [node057:2902911:0]          mpool.c:43   UCX  WARN  object 0xaa90700 was not returned to mpool ucp_requests
[1710950022.315178] [node057:2902911:0]          mpool.c:43   UCX  WARN  object 0xaa908c0 was not returned to mpool ucp_requests
[1710950022.315181] [node057:2902911:0]          mpool.c:43   UCX  WARN  object 0xaa90a80 was not returned to mpool ucp_requests
[1710950022.315183] [node057:2902911:0]          mpool.c:43   UCX  WARN  object 0xaa90c40 was not returned to mpool ucp_requests
[1710950022.315185] [node057:2902911:0]          mpool.c:43   UCX  WARN  object 0xaa90e00 was not returned to mpool ucp_requests
[1710950022.315187] [node057:2902911:0]          mpool.c:43   UCX  WARN  object 0xaa90fc0 was not returned to mpool ucp_requests
[1710950022.315619] [node057:2902923:0]          mpool.c:43   UCX  WARN  object 0xbaa17c0 was not returned to mpool ucp_requests
[1710950022.315631] [node057:2902923:0]          mpool.c:43   UCX  WARN  object 0xbaa1980 was not returned to mpool ucp_requests
[1710950022.315636] [node057:2902923:0]          mpool.c:43   UCX  WARN  object 0xbaa1b40 was not returned to mpool ucp_requests
[1710950022.315641] [node057:2902923:0]          mpool.c:43   UCX  WARN  object 0xbaa1d00 was not returned to mpool ucp_requests
[1710950022.315645] [node057:2902923:0]          mpool.c:43   UCX  WARN  object 0xbaa1ec0 was not returned to mpool ucp_requests
[1710950022.315648] [node057:2902923:0]          mpool.c:43   UCX  WARN  object 0xbaa2080 was not returned to mpool ucp_requests
[1710950022.315651] [node057:2902923:0]          mpool.c:43   UCX  WARN  object 0xbaa2240 was not returned to mpool ucp_requests
[1710950022.315656] [node057:2902923:0]          mpool.c:43   UCX  WARN  object 0xbaa2400 was not returned to mpool ucp_requests
[1710950022.315659] [node057:2902923:0]          mpool.c:43   UCX  WARN  object 0xbaa25c0 was not returned to mpool ucp_requests
[1710950022.315662] [node057:2902923:0]          mpool.c:43   UCX  WARN  object 0xbaa2780 was not returned to mpool ucp_requests
[1710950022.315666] [node057:2902923:0]          mpool.c:43   UCX  WARN  object 0xbaa2940 was not returned to mpool ucp_requests
[1710950022.315670] [node057:2902923:0]          mpool.c:43   UCX  WARN  object 0xbaa2b00 was not returned to mpool ucp_requests
[1710950022.315673] [node057:2902923:0]          mpool.c:43   UCX  WARN  object 0xbaa2cc0 was not returned to mpool ucp_requests
[1710950022.315677] [node057:2902923:0]          mpool.c:43   UCX  WARN  object 0xbaa2e80 was not returned to mpool ucp_requests
[1710950022.315682] [node057:2902923:0]          mpool.c:43   UCX  WARN  object 0xbaa3040 was not returned to mpool ucp_requests
[1710950022.318948] [node057:2902881:0]          mpool.c:43   UCX  WARN  object 0xa85a5c0 was not returned to mpool ucp_requests
[1710950022.318968] [node057:2902881:0]          mpool.c:43   UCX  WARN  object 0xa85a780 was not returned to mpool ucp_requests
[1710950022.318971] [node057:2902881:0]          mpool.c:43   UCX  WARN  object 0xa85a940 was not returned to mpool ucp_requests
[1710950022.318973] [node057:2902881:0]          mpool.c:43   UCX  WARN  object 0xa85ab00 was not returned to mpool ucp_requests
[1710950022.318976] [node057:2902881:0]          mpool.c:43   UCX  WARN  object 0xa85acc0 was not returned to mpool ucp_requests
[1710950022.318978] [node057:2902881:0]          mpool.c:43   UCX  WARN  object 0xa85ae80 was not returned to mpool ucp_requests
[1710950022.318980] [node057:2902881:0]          mpool.c:43   UCX  WARN  object 0xa85b040 was not returned to mpool ucp_requests
[1710950022.318983] [node057:2902881:0]          mpool.c:43   UCX  WARN  object 0xa85b200 was not returned to mpool ucp_requests
[1710950022.318985] [node057:2902881:0]          mpool.c:43   UCX  WARN  object 0xa85b3c0 was not returned to mpool ucp_requests
[1710950022.318987] [node057:2902881:0]          mpool.c:43   UCX  WARN  object 0xa85b580 was not returned to mpool ucp_requests
[1710950022.318990] [node057:2902881:0]          mpool.c:43   UCX  WARN  object 0xa85b740 was not returned to mpool ucp_requests
[1710950022.318992] [node057:2902881:0]          mpool.c:43   UCX  WARN  object 0xa85b900 was not returned to mpool ucp_requests
[1710950022.318995] [node057:2902881:0]          mpool.c:43   UCX  WARN  object 0xa85bac0 was not returned to mpool ucp_requests
[1710950022.318997] [node057:2902881:0]          mpool.c:43   UCX  WARN  object 0xa85bc80 was not returned to mpool ucp_requests
[1710950022.318999] [node057:2902881:0]          mpool.c:43   UCX  WARN  object 0xa85be40 was not returned to mpool ucp_requests
[1710950022.319002] [node057:2902881:0]          mpool.c:43   UCX  WARN  object 0xa85c000 was not returned to mpool ucp_requests
[1710950022.318998] [node057:2902893:0]          mpool.c:43   UCX  WARN  object 0xb5a3540 was not returned to mpool ucp_requests
[1710950022.319010] [node057:2902893:0]          mpool.c:43   UCX  WARN  object 0xb5a3700 was not returned to mpool ucp_requests
[1710950022.319014] [node057:2902893:0]          mpool.c:43   UCX  WARN  object 0xb5a38c0 was not returned to mpool ucp_requests
[1710950022.319018] [node057:2902893:0]          mpool.c:43   UCX  WARN  object 0xb5a3a80 was not returned to mpool ucp_requests
[1710950022.319021] [node057:2902893:0]          mpool.c:43   UCX  WARN  object 0xb5a3c40 was not returned to mpool ucp_requests
[1710950022.319024] [node057:2902893:0]          mpool.c:43   UCX  WARN  object 0xb5a3e00 was not returned to mpool ucp_requests
[1710950022.319028] [node057:2902893:0]          mpool.c:43   UCX  WARN  object 0xb5a3fc0 was not returned to mpool ucp_requests
[1710950022.319031] [node057:2902893:0]          mpool.c:43   UCX  WARN  object 0xb5a4180 was not returned to mpool ucp_requests
[1710950022.319033] [node057:2902893:0]          mpool.c:43   UCX  WARN  object 0xb5a4340 was not returned to mpool ucp_requests
[1710950022.319038] [node057:2902893:0]          mpool.c:43   UCX  WARN  object 0xb5a4500 was not returned to mpool ucp_requests
[1710950022.319041] [node057:2902893:0]          mpool.c:43   UCX  WARN  object 0xb5a46c0 was not returned to mpool ucp_requests
[1710950022.319044] [node057:2902893:0]          mpool.c:43   UCX  WARN  object 0xb5a4880 was not returned to mpool ucp_requests
[1710950022.319048] [node057:2902893:0]          mpool.c:43   UCX  WARN  object 0xb5a4a40 was not returned to mpool ucp_requests
[1710950022.319051] [node057:2902893:0]          mpool.c:43   UCX  WARN  object 0xb5a4c00 was not returned to mpool ucp_requests
[1710950022.319055] [node057:2902893:0]          mpool.c:43   UCX  WARN  object 0xb5a4dc0 was not returned to mpool ucp_requests
[1710950022.319058] [node057:2902893:0]          mpool.c:43   UCX  WARN  object 0xb5a4f80 was not returned to mpool ucp_requests
[1710950022.318969] [node057:2902900:0]          mpool.c:43   UCX  WARN  object 0xb11c540 was not returned to mpool ucp_requests
[1710950022.318988] [node057:2902900:0]          mpool.c:43   UCX  WARN  object 0xb11c700 was not returned to mpool ucp_requests
[1710950022.318992] [node057:2902900:0]          mpool.c:43   UCX  WARN  object 0xb11c8c0 was not returned to mpool ucp_requests
[1710950022.318995] [node057:2902900:0]          mpool.c:43   UCX  WARN  object 0xb11ca80 was not returned to mpool ucp_requests
[1710950022.318999] [node057:2902900:0]          mpool.c:43   UCX  WARN  object 0xb11cc40 was not returned to mpool ucp_requests
[1710950022.319003] [node057:2902900:0]          mpool.c:43   UCX  WARN  object 0xb11ce00 was not returned to mpool ucp_requests
[1710950022.319007] [node057:2902900:0]          mpool.c:43   UCX  WARN  object 0xb11cfc0 was not returned to mpool ucp_requests
[1710950022.319010] [node057:2902900:0]          mpool.c:43   UCX  WARN  object 0xb11d180 was not returned to mpool ucp_requests
[1710950022.319012] [node057:2902900:0]          mpool.c:43   UCX  WARN  object 0xb11d340 was not returned to mpool ucp_requests
[1710950022.319016] [node057:2902900:0]          mpool.c:43   UCX  WARN  object 0xb11d500 was not returned to mpool ucp_requests
[1710950022.319020] [node057:2902900:0]          mpool.c:43   UCX  WARN  object 0xb11d6c0 was not returned to mpool ucp_requests
[1710950022.319023] [node057:2902900:0]          mpool.c:43   UCX  WARN  object 0xb11d880 was not returned to mpool ucp_requests
[1710950022.319027] [node057:2902900:0]          mpool.c:43   UCX  WARN  object 0xb11da40 was not returned to mpool ucp_requests
[1710950022.319031] [node057:2902900:0]          mpool.c:43   UCX  WARN  object 0xb11dc00 was not returned to mpool ucp_requests
[1710950022.319033] [node057:2902900:0]          mpool.c:43   UCX  WARN  object 0xb11ddc0 was not returned to mpool ucp_requests
[1710950022.319037] [node057:2902900:0]          mpool.c:43   UCX  WARN  object 0xb11df80 was not returned to mpool ucp_requests
[1710950022.320305] [node057:2902872:0]          mpool.c:43   UCX  WARN  object 0xc25ca40 was not returned to mpool ucp_requests
[1710950022.320317] [node057:2902872:0]          mpool.c:43   UCX  WARN  object 0xc25cc00 was not returned to mpool ucp_requests
[1710950022.320321] [node057:2902872:0]          mpool.c:43   UCX  WARN  object 0xc25cdc0 was not returned to mpool ucp_requests
[1710950022.320323] [node057:2902872:0]          mpool.c:43   UCX  WARN  object 0xc25cf80 was not returned to mpool ucp_requests
[1710950022.320325] [node057:2902872:0]          mpool.c:43   UCX  WARN  object 0xc25d140 was not returned to mpool ucp_requests
[1710950022.320328] [node057:2902872:0]          mpool.c:43   UCX  WARN  object 0xc25d300 was not returned to mpool ucp_requests
[1710950022.320330] [node057:2902872:0]          mpool.c:43   UCX  WARN  object 0xc25d4c0 was not returned to mpool ucp_requests
[1710950022.320332] [node057:2902872:0]          mpool.c:43   UCX  WARN  object 0xc25d680 was not returned to mpool ucp_requests
[1710950022.320334] [node057:2902872:0]          mpool.c:43   UCX  WARN  object 0xc25d840 was not returned to mpool ucp_requests
[1710950022.320337] [node057:2902872:0]          mpool.c:43   UCX  WARN  object 0xc25da00 was not returned to mpool ucp_requests
[1710950022.320339] [node057:2902872:0]          mpool.c:43   UCX  WARN  object 0xc25dbc0 was not returned to mpool ucp_requests
[1710950022.320341] [node057:2902872:0]          mpool.c:43   UCX  WARN  object 0xc25dd80 was not returned to mpool ucp_requests
[1710950022.320344] [node057:2902872:0]          mpool.c:43   UCX  WARN  object 0xc25df40 was not returned to mpool ucp_requests
[1710950022.320346] [node057:2902872:0]          mpool.c:43   UCX  WARN  object 0xc25e100 was not returned to mpool ucp_requests
[1710950022.320446] [node057:2902884:0]          mpool.c:43   UCX  WARN  object 0xac73600 was not returned to mpool ucp_requests
[1710950022.320458] [node057:2902884:0]          mpool.c:43   UCX  WARN  object 0xac737c0 was not returned to mpool ucp_requests
[1710950022.320461] [node057:2902884:0]          mpool.c:43   UCX  WARN  object 0xac73980 was not returned to mpool ucp_requests
[1710950022.320464] [node057:2902884:0]          mpool.c:43   UCX  WARN  object 0xac73b40 was not returned to mpool ucp_requests
[1710950022.320466] [node057:2902884:0]          mpool.c:43   UCX  WARN  object 0xac73d00 was not returned to mpool ucp_requests
[1710950022.320468] [node057:2902884:0]          mpool.c:43   UCX  WARN  object 0xac73ec0 was not returned to mpool ucp_requests
[1710950022.320471] [node057:2902884:0]          mpool.c:43   UCX  WARN  object 0xac74080 was not returned to mpool ucp_requests
[1710950022.320473] [node057:2902884:0]          mpool.c:43   UCX  WARN  object 0xac74240 was not returned to mpool ucp_requests
[1710950022.320475] [node057:2902884:0]          mpool.c:43   UCX  WARN  object 0xac74400 was not returned to mpool ucp_requests
[1710950022.320477] [node057:2902884:0]          mpool.c:43   UCX  WARN  object 0xac745c0 was not returned to mpool ucp_requests
[1710950022.320479] [node057:2902884:0]          mpool.c:43   UCX  WARN  object 0xac74780 was not returned to mpool ucp_requests
[1710950022.320482] [node057:2902884:0]          mpool.c:43   UCX  WARN  object 0xac74940 was not returned to mpool ucp_requests
[1710950022.320484] [node057:2902884:0]          mpool.c:43   UCX  WARN  object 0xac74b00 was not returned to mpool ucp_requests
[1710950022.320486] [node057:2902884:0]          mpool.c:43   UCX  WARN  object 0xac74cc0 was not returned to mpool ucp_requests
[1710950022.320488] [node057:2902884:0]          mpool.c:43   UCX  WARN  object 0xac74e80 was not returned to mpool ucp_requests
[1710950022.320490] [node057:2902884:0]          mpool.c:43   UCX  WARN  object 0xac75040 was not returned to mpool ucp_requests
[1710950022.321689] [node057:2902908:0]          mpool.c:43   UCX  WARN  object 0xad92440 was not returned to mpool ucp_requests
[1710950022.321701] [node057:2902908:0]          mpool.c:43   UCX  WARN  object 0xad92600 was not returned to mpool ucp_requests
[1710950022.321705] [node057:2902908:0]          mpool.c:43   UCX  WARN  object 0xad927c0 was not returned to mpool ucp_requests
[1710950022.321708] [node057:2902908:0]          mpool.c:43   UCX  WARN  object 0xad92980 was not returned to mpool ucp_requests
[1710950022.321711] [node057:2902908:0]          mpool.c:43   UCX  WARN  object 0xad92b40 was not returned to mpool ucp_requests
[1710950022.321714] [node057:2902908:0]          mpool.c:43   UCX  WARN  object 0xad92d00 was not returned to mpool ucp_requests
[1710950022.321717] [node057:2902908:0]          mpool.c:43   UCX  WARN  object 0xad92ec0 was not returned to mpool ucp_requests
[1710950022.321720] [node057:2902908:0]          mpool.c:43   UCX  WARN  object 0xad93080 was not returned to mpool ucp_requests
[1710950022.321723] [node057:2902908:0]          mpool.c:43   UCX  WARN  object 0xad93240 was not returned to mpool ucp_requests
[1710950022.321726] [node057:2902908:0]          mpool.c:43   UCX  WARN  object 0xad93400 was not returned to mpool ucp_requests
[1710950022.321728] [node057:2902908:0]          mpool.c:43   UCX  WARN  object 0xad935c0 was not returned to mpool ucp_requests
[1710950022.321731] [node057:2902908:0]          mpool.c:43   UCX  WARN  object 0xad93780 was not returned to mpool ucp_requests
[1710950022.321734] [node057:2902908:0]          mpool.c:43   UCX  WARN  object 0xad93940 was not returned to mpool ucp_requests
[1710950022.321736] [node057:2902908:0]          mpool.c:43   UCX  WARN  object 0xad93b00 was not returned to mpool ucp_requests
[1710950022.321740] [node057:2902908:0]          mpool.c:43   UCX  WARN  object 0xad93cc0 was not returned to mpool ucp_requests
[1710950022.321742] [node057:2902908:0]          mpool.c:43   UCX  WARN  object 0xad93e80 was not returned to mpool ucp_requests
[1710950022.321745] [node057:2902908:0]          mpool.c:43   UCX  WARN  object 0xad94040 was not returned to mpool ucp_requests
[1710950022.323172] [node057:2902878:0]          mpool.c:43   UCX  WARN  object 0xbd961c0 was not returned to mpool ucp_requests
[1710950022.323186] [node057:2902878:0]          mpool.c:43   UCX  WARN  object 0xbd96380 was not returned to mpool ucp_requests
[1710950022.323189] [node057:2902878:0]          mpool.c:43   UCX  WARN  object 0xbd96540 was not returned to mpool ucp_requests
[1710950022.323192] [node057:2902878:0]          mpool.c:43   UCX  WARN  object 0xbd96700 was not returned to mpool ucp_requests
[1710950022.323196] [node057:2902878:0]          mpool.c:43   UCX  WARN  object 0xbd968c0 was not returned to mpool ucp_requests
[1710950022.323198] [node057:2902878:0]          mpool.c:43   UCX  WARN  object 0xbd96a80 was not returned to mpool ucp_requests
[1710950022.323201] [node057:2902878:0]          mpool.c:43   UCX  WARN  object 0xbd96c40 was not returned to mpool ucp_requests
[1710950022.323204] [node057:2902878:0]          mpool.c:43   UCX  WARN  object 0xbd96fc0 was not returned to mpool ucp_requests
[1710950022.357488] [node057:2902901:0]          mpool.c:43   UCX  WARN  object 0xbf5e580 was not returned to mpool ucp_requests
[1710950022.357508] [node057:2902901:0]          mpool.c:43   UCX  WARN  object 0xbf5e740 was not returned to mpool ucp_requests
[1710950022.357513] [node057:2902901:0]          mpool.c:43   UCX  WARN  object 0xbf5e900 was not returned to mpool ucp_requests
[1710950022.357516] [node057:2902901:0]          mpool.c:43   UCX  WARN  object 0xbf5eac0 was not returned to mpool ucp_requests
[1710950022.357520] [node057:2902901:0]          mpool.c:43   UCX  WARN  object 0xbf5ec80 was not returned to mpool ucp_requests
[1710950022.357523] [node057:2902901:0]          mpool.c:43   UCX  WARN  object 0xbf5ee40 was not returned to mpool ucp_requests
[1710950022.357527] [node057:2902901:0]          mpool.c:43   UCX  WARN  object 0xbf5f000 was not returned to mpool ucp_requests
[1710950022.357531] [node057:2902901:0]          mpool.c:43   UCX  WARN  object 0xbf5f1c0 was not returned to mpool ucp_requests
[1710950022.357535] [node057:2902901:0]          mpool.c:43   UCX  WARN  object 0xbf5f380 was not returned to mpool ucp_requests
[1710950022.357539] [node057:2902901:0]          mpool.c:43   UCX  WARN  object 0xbf5f540 was not returned to mpool ucp_requests
[1710950022.357542] [node057:2902901:0]          mpool.c:43   UCX  WARN  object 0xbf5f700 was not returned to mpool ucp_requests
[1710950022.357546] [node057:2902901:0]          mpool.c:43   UCX  WARN  object 0xbf5f8c0 was not returned to mpool ucp_requests
[1710950022.357549] [node057:2902901:0]          mpool.c:43   UCX  WARN  object 0xbf5fa80 was not returned to mpool ucp_requests
[1710950022.357552] [node057:2902901:0]          mpool.c:43   UCX  WARN  object 0xbf5fc40 was not returned to mpool ucp_requests
[1710950022.357556] [node057:2902901:0]          mpool.c:43   UCX  WARN  object 0xbf5fe00 was not returned to mpool ucp_requests
[1710950022.357559] [node057:2902901:0]          mpool.c:43   UCX  WARN  object 0xbf5ffc0 was not returned to mpool ucp_requests
[1710950022.389105] [node057:2902890:0]          mpool.c:43   UCX  WARN  object 0xaa4b4c0 was not returned to mpool ucp_requests
[1710950022.389118] [node057:2902890:0]          mpool.c:43   UCX  WARN  object 0xaa4b680 was not returned to mpool ucp_requests
[1710950022.389123] [node057:2902890:0]          mpool.c:43   UCX  WARN  object 0xaa4b840 was not returned to mpool ucp_requests
[1710950022.389126] [node057:2902890:0]          mpool.c:43   UCX  WARN  object 0xaa4ba00 was not returned to mpool ucp_requests
[1710950022.389130] [node057:2902890:0]          mpool.c:43   UCX  WARN  object 0xaa4bbc0 was not returned to mpool ucp_requests
[1710950022.389133] [node057:2902890:0]          mpool.c:43   UCX  WARN  object 0xaa4bd80 was not returned to mpool ucp_requests
[1710950022.389136] [node057:2902890:0]          mpool.c:43   UCX  WARN  object 0xaa4bf40 was not returned to mpool ucp_requests
[1710950022.389140] [node057:2902890:0]          mpool.c:43   UCX  WARN  object 0xaa4c100 was not returned to mpool ucp_requests
[1710950022.389144] [node057:2902890:0]          mpool.c:43   UCX  WARN  object 0xaa4c2c0 was not returned to mpool ucp_requests
[1710950022.389148] [node057:2902890:0]          mpool.c:43   UCX  WARN  object 0xaa4c480 was not returned to mpool ucp_requests
[1710950022.389151] [node057:2902890:0]          mpool.c:43   UCX  WARN  object 0xaa4c640 was not returned to mpool ucp_requests
[1710950022.389154] [node057:2902890:0]          mpool.c:43   UCX  WARN  object 0xaa4c800 was not returned to mpool ucp_requests
[1710950022.389157] [node057:2902890:0]          mpool.c:43   UCX  WARN  object 0xaa4c9c0 was not returned to mpool ucp_requests
[1710950022.389161] [node057:2902890:0]          mpool.c:43   UCX  WARN  object 0xaa4cb80 was not returned to mpool ucp_requests
[1710950022.389164] [node057:2902890:0]          mpool.c:43   UCX  WARN  object 0xaa4cd40 was not returned to mpool ucp_requests
[1710950022.389167] [node057:2902890:0]          mpool.c:43   UCX  WARN  object 0xaa4cf00 was not returned to mpool ucp_requests


           ************************************************************
           *        Program running with 20 parallel MPI-processes    *
           *              working on a common directory               *
           ************************************************************
-------------------------------------------------------------------------------
                                 ORCA SCF
-------------------------------------------------------------------------------

------------
SCF SETTINGS
------------
Hamiltonian:
 Density Functional     Method          .... DFT(GTOs)
 Exchange Functional    Exchange        .... PBE
   PBE kappa parameter   XKappa         ....  0.804000
   PBE mue parameter    XMuePBE         ....  0.219520
 Correlation Functional Correlation     .... PBE
   PBE beta parameter  CBetaPBE         ....  0.066725
 LDA part of GGA corr.  LDAOpt          .... PW91-LDA
 Gradients option       PostSCFGGA      .... off
 Hybrid DFT is turned on
   Fraction HF Exchange ScalHFX         ....  0.250000
   Scaling of DF-GGA-X  ScalDFX         ....  0.750000
   Scaling of DF-GGA-C  ScalDFC         ....  1.000000
   Scaling of DF-LDA-C  ScalLDAC        ....  1.000000
   Perturbative correction              ....  0.000000
   Density functional embedding theory  .... OFF
   NL short-range parameter             ....  6.900000
 RI-approximation to the Coulomb term is turned on
   Number of AuxJ basis functions       .... 2498
   RIJ-COSX (HFX calculated with COS-X)).... on


General Settings:
 Integral files         IntName         .... ImineBzOH3opt
 Hartree-Fock type      HFTyp           .... RHF
 Total Charge           Charge          ....    0
 Multiplicity           Mult            ....    1
 Number of Electrons    NEL             ....  302
 Basis Dimension        Dim             .... 1542
 Nuclear Repulsion      ENuc            ....   5206.6470415042 Eh

Convergence Acceleration:
 DIIS                   CNVDIIS         .... on
   Start iteration      DIISMaxIt       ....    12
   Startup error        DIISStart       ....  0.200000
   # of expansion vecs  DIISMaxEq       ....     5
   Bias factor          DIISBfac        ....   1.050
   Max. coefficient     DIISMaxC        ....  10.000
 Trust-Rad. Augm. Hess. CNVTRAH         .... auto
   Auto Start mean grad. ratio tolernc. ....  1.125000
   Auto Start start iteration           ....    20
   Auto Start num. interpolation iter.  ....    10
   Max. Number of Micro iterations      ....    16
   Max. Number of Macro iterations      .... Maxiter - #DIIS iter
   Number of Davidson start vectors     ....     2
   Converg. threshold I  (grad. norm)   ....   1.000e-05
   Converg. threshold II (energy diff.) ....   1.000e-08
   Grad. Scal. Fac. for Micro threshold ....   0.100
   Minimum threshold for Micro iter.    ....   0.010
   NR start threshold (gradient norm)   ....   0.001
   Initial trust radius                 ....   0.400
   Minimum AH scaling param. (alpha)    ....   1.000
   Maximum AH scaling param. (alpha)    .... 1000.000
   Orbital update algorithm             .... Taylor
   White noise on init. David. guess    .... on
   Maximum white noise                  ....   0.010
   Quad. conv. algorithm                .... NR
 SOSCF                  CNVSOSCF        .... on
   Start iteration      SOSCFMaxIt      ....   150
   Startup grad/error   SOSCFStart      ....  0.003300
 Level Shifting         CNVShift        .... on
   Level shift para.    LevelShift      ....    0.2500
   Turn off err/grad.   ShiftErr        ....    0.0010
 Zerner damping         CNVZerner       .... off
 Static damping         CNVDamp         .... on
   Fraction old density DampFac         ....    0.7000
   Max. Damping (<1)    DampMax         ....    0.9800
   Min. Damping (>=0)   DampMin         ....    0.0000
   Turn off err/grad.   DampErr         ....    0.1000
 Fernandez-Rico         CNVRico         .... off

SCF Procedure:
 Maximum # iterations   MaxIter         ....   125
 SCF integral mode      SCFMode         .... Direct
   Integral package                     .... SHARK and LIBINT hybrid scheme
 Reset frequency        DirectResetFreq ....    20
 Integral Threshold     Thresh          ....  2.500e-11 Eh
 Primitive CutOff       TCut            ....  2.500e-12 Eh

Convergence Tolerance:
 Convergence Check Mode ConvCheckMode   .... Total+1el-Energy
 Convergence forced     ConvForced      .... 0
 Energy Change          TolE            ....  1.000e-08 Eh
 1-El. energy change                    ....  1.000e-05 Eh
 Orbital Gradient       TolG            ....  1.000e-05
 Orbital Rotation angle TolX            ....  1.000e-05
 DIIS Error             TolErr          ....  5.000e-07


Diagonalization of the overlap matrix:
Smallest eigenvalue                        ... 4.266e-06
Time for diagonalization                   ...    1.202 sec
Threshold for overlap eigenvalues          ... 1.000e-08
Number of eigenvalues below threshold      ... 0
Time for construction of square roots      ...    0.840 sec
Total time needed                          ...    2.360 sec

Time for model grid setup =    1.967 sec

------------------------------
INITIAL GUESS: MODEL POTENTIAL
------------------------------
Loading Hartree-Fock densities                     ... done
Calculating cut-offs                               ... done
Initializing the effective Hamiltonian             ... done
Setting up the integral package (SHARK)            ... done
Starting the Coulomb interaction                   ... done (   2.0 sec)
Reading the grid                                   ... done
Mapping shells                                     ... done
Starting the XC term evaluation                    ... done (   0.7 sec)
  promolecular density results
     # of electrons  =    301.975419794
     EX              =   -241.584127593
     EC              =    -10.101478074
     EX+EC           =   -251.685605667
Transforming the Hamiltonian                       ... done (   0.3 sec)
Diagonalizing the Hamiltonian                      ... done (   0.6 sec)
Back transforming the eigenvectors                 ... done (   0.1 sec)
Now organizing SCF variables                       ... done
                      ------------------
                      INITIAL GUESS DONE (   6.3 sec)
                      ------------------
-------------------
DFT GRID GENERATION
-------------------

General Integration Accuracy     IntAcc      ... 4.388
Radial Grid Type                 RadialGrid  ... OptM3 with GC (2021)
Angular Grid (max. ang.)         AngularGrid ... 4 (Lebedev-302)
Angular grid pruning method      GridPruning ... 4 (adaptive)
Weight generation scheme         WeightScheme... Becke
Basis function cutoff            BFCut       ... 1.0000e-11
Integration weight cutoff        WCut        ... 1.0000e-14
Angular grids for H and He will be reduced by one unit
Partially contracted basis set               ... off
Rotationally invariant grid construction     ... off

Total number of grid points                  ...   374561
Total number of batches                      ...     5896
Average number of points per batch           ...       63
Average number of grid points per atom       ...     4568
Time for grid setup =    3.205 sec

--------------------
COSX GRID GENERATION
--------------------

GRIDX 1
-------
General Integration Accuracy     IntAcc      ... 3.816
Radial Grid Type                 RadialGrid  ... OptM3 with GC (2021)
Angular Grid (max. ang.)         AngularGrid ... 1 (Lebedev-50)
Angular grid pruning method      GridPruning ... 4 (adaptive)
Weight generation scheme         WeightScheme... Becke
Basis function cutoff            BFCut       ... 1.0000e-11
Integration weight cutoff        WCut        ... 1.0000e-14
Angular grids for H and He will be reduced by one unit
Partially contracted basis set               ... on
Rotationally invariant grid construction     ... off

Total number of grid points                  ...    47500
Total number of batches                      ...      776
Average number of points per batch           ...       61
Average number of grid points per atom       ...      579
UseSFitting                                  ... on

GRIDX 2
-------
General Integration Accuracy     IntAcc      ... 4.020
Radial Grid Type                 RadialGrid  ... OptM3 with GC (2021)
Angular Grid (max. ang.)         AngularGrid ... 2 (Lebedev-110)
Angular grid pruning method      GridPruning ... 4 (adaptive)
Weight generation scheme         WeightScheme... Becke
Basis function cutoff            BFCut       ... 1.0000e-11
Integration weight cutoff        WCut        ... 1.0000e-14
Angular grids for H and He will be reduced by one unit
Partially contracted basis set               ... on
Rotationally invariant grid construction     ... off

Total number of grid points                  ...   100652
Total number of batches                      ...     1614
Average number of points per batch           ...       62
Average number of grid points per atom       ...     1227
UseSFitting                                  ... on

GRIDX 3
-------
General Integration Accuracy     IntAcc      ... 4.338
Radial Grid Type                 RadialGrid  ... OptM3 with GC (2021)
Angular Grid (max. ang.)         AngularGrid ... 3 (Lebedev-194)
Angular grid pruning method      GridPruning ... 4 (adaptive)
Weight generation scheme         WeightScheme... Becke
Basis function cutoff            BFCut       ... 1.0000e-11
Integration weight cutoff        WCut        ... 1.0000e-14
Angular grids for H and He will be reduced by one unit
Partially contracted basis set               ... on
Rotationally invariant grid construction     ... off

Total number of grid points                  ...   218395
Total number of batches                      ...     3454
Average number of points per batch           ...       63
Average number of grid points per atom       ...     2663
UseSFitting                                  ... on

Time for X-Grid setup             =    8.756 sec


--------------------
CPCM SOLVATION MODEL
--------------------
CPCM parameters:
  Epsilon                                         ...      26.7260
  Refrac                                          ...       1.2907
  Rsolv                                           ...       1.3000
  Surface type                                    ... GAUSSIAN VDW
  Epsilon function type                           ...         CPCM
Solvent:                                     ... 2,2,2-TRIFLUOROETHANOL
SMD-CDS solvent descriptors:
  Soln                                       ...    1.2907
  Soln25                                     ... Unavailable
  Sola                                       ...    0.5700
  Solb                                       ...    0.2500
  Solg                                       ...   42.0200
  Solc                                       ...    0.0000
  Solh                                       ...    0.5000
Radii:
 Radius for O  used is    2.8724 Bohr (=   1.5200 Ang.)
 Radius for N  used is    3.5716 Bohr (=   1.8900 Ang.)
 Radius for C  used is    3.4960 Bohr (=   1.8500 Ang.)
 Radius for H  used is    2.2677 Bohr (=   1.2000 Ang.)
Calculating surface                               ...        done! (  0.0s)
GEPOL surface points                              ...         4816
GEPOL Volume                                      ...    4017.6571
GEPOL Surface-area                                ...    2227.5997
Calculating surface distance matrix               ...        done! (  0.2s)
Performing Cholesky decomposition & store         ...        done! (  1.6s)
Overall time for CPCM initialization              ...                 1.8s
--------------
SCF ITERATIONS
--------------
ITER       Energy         Delta-E        Max-DP      RMS-DP      [F,P]     Damp
               ***  Starting incremental Fock matrix formation  ***
  0  -1803.8473846047   0.000000000000 0.04741609  0.00046237  0.2538999 0.7000
  1  -1804.3304233040  -0.483038699289 0.03226436  0.00035979  0.1105159 0.7000
                               ***Turning on DIIS***
  2  -1804.5323044641  -0.201881160076 0.06837242  0.00070229  0.0389376 0.0000
  3  -1804.8401155551  -0.307811090962 0.03816644  0.00024649  0.0523857 0.0000
  4  -1804.9091012062  -0.068985651176 0.01828538  0.00010437  0.0144945 0.0000
  5  -1804.9126519180  -0.003550711760 0.00639262  0.00004390  0.0098072 0.0000
                      *** Initiating the SOSCF procedure ***
                           *** Shutting down DIIS ***
                      *** Re-Reading the Fockian *** 
                      *** Removing any level shift *** 
ITER      Energy       Delta-E        Grad      Rot      Max-DP    RMS-DP
  6  -1804.91302262  -0.0003706977  0.000283  0.000283  0.002756  0.000017
               *** Restarting incremental Fock matrix formation ***
  7  -1804.91303970  -0.0000170856  0.000110  0.000387  0.004002  0.000029
  8  -1804.91303756   0.0000021365  0.000196  0.000226  0.000591  0.000005
  9  -1804.91304518  -0.0000076102  0.000026  0.000054  0.000589  0.000004
 10  -1804.91304507   0.0000001072  0.000039  0.000045  0.000088  0.000001
 11  -1804.91304533  -0.0000002660  0.000007  0.000023  0.000257  0.000001
 12  -1804.91304536  -0.0000000276  0.000011  0.000015  0.000096  0.000001
                  ***Gradient check signals convergence***
              ***Rediagonalizing the Fockian in SOSCF/NRSCF***

               *****************************************************
               *                     SUCCESS                       *
               *           SCF CONVERGED AFTER  13 CYCLES          *
               *****************************************************

Old exchange energy                            =    -61.749593368 Eh
New exchange energy                            =    -61.749563539 Eh
Exchange energy change after final integration =      0.000029829 Eh
Total energy after final integration           =  -1804.913015333 Eh
Final COS-X integration done in                =    52.445 sec

SMD CDS free energy correction energy :                 2.26302     Kcal/mol
Total Energy after SMD CDS correction =             -1804.909408983 Eh

----------------
TOTAL SCF ENERGY
----------------

Total Energy       :        -1804.90940898 Eh          -49114.08193 eV

Components:
Nuclear Repulsion  :         5206.64704150 Eh          141680.06887 eV
Electronic Energy  :        -7011.55645049 Eh         -190794.15080 eV
One Electron Energy:       -12821.98827957 Eh         -348904.03903 eV
Two Electron Energy:         5810.43182909 Eh          158109.88822 eV
Max COSX asymmetry :            0.00000203 Eh               0.00006 eV
CPCM Dielectric    :           -0.03952524 Eh              -1.07554 eV
SMD CDS (Gcds)     :            0.00360635 Eh               0.09813 eV

Virial components:
Potential Energy   :        -3600.15310195 Eh          -97965.14636 eV
Kinetic Energy     :         1795.24369296 Eh           48851.06443 eV
Virial Ratio       :            2.00538407


DFT components:
N(Alpha)           :      151.000256689275 electrons
N(Beta)            :      151.000256689275 electrons
N(Total)           :      302.000513378549 electrons
E(X)               :     -184.707145127922 Eh       
E(C)               :      -10.093975793961 Eh       
E(XC)              :     -194.801120921883 Eh       
DFET-embed. en.    :        0.000000000000 Eh       
CPCM Solvation Model Properties:
Surface-charge          :           -0.08646699
Charge-correction       :           -0.00048570 Eh              -0.01322 eV
Free-energy (cav+disp)  :            0.00360635 Eh               0.09813 eV

---------------
SCF CONVERGENCE
---------------

  Last Energy change         ...    1.9914e-07  Tolerance :   1.0000e-08
  Last MAX-Density change    ...    2.5535e-15  Tolerance :   1.0000e-07
  Last RMS-Density change    ...    1.0374e-17  Tolerance :   5.0000e-09
  Last Orbital Gradient      ...    2.1926e-06  Tolerance :   1.0000e-05
  Last Orbital Rotation      ...    5.0292e-06  Tolerance :   1.0000e-05

             **** THE GBW FILE WAS UPDATED (ImineBzOH3opt.gbw) ****
             **** DENSITY ImineBzOH3opt.scfp WAS UPDATED ****
             **** ENERGY FILE WAS UPDATED (ImineBzOH3opt.en.tmp) ****
             **** THE GBW FILE WAS UPDATED (ImineBzOH3opt.gbw) ****
             **** DENSITY ImineBzOH3opt.scfp WAS UPDATED ****
----------------
ORBITAL ENERGIES
----------------

  NO   OCC          E(Eh)            E(eV) 
   0   2.0000     -19.291253      -524.9417 
   1   2.0000     -19.239706      -523.5390 
   2   2.0000     -19.218971      -522.9748 
   3   2.0000     -19.202414      -522.5242 
   4   2.0000     -14.397429      -391.7740 
   5   2.0000     -14.377418      -391.2294 
   6   2.0000     -10.382115      -282.5117 
   7   2.0000     -10.363137      -281.9953 
   8   2.0000     -10.345370      -281.5118 
   9   2.0000     -10.282483      -279.8006 
  10   2.0000     -10.269423      -279.4452 
  11   2.0000     -10.260170      -279.1934 
  12   2.0000     -10.253709      -279.0176 
  13   2.0000     -10.248161      -278.8666 
  14   2.0000     -10.245049      -278.7819 
  15   2.0000     -10.243071      -278.7281 
  16   2.0000     -10.242332      -278.7080 
  17   2.0000     -10.242179      -278.7039 
  18   2.0000     -10.240234      -278.6509 
  19   2.0000     -10.239417      -278.6287 
  20   2.0000     -10.239231      -278.6236 
  21   2.0000     -10.237300      -278.5711 
  22   2.0000     -10.237093      -278.5655 
  23   2.0000     -10.235376      -278.5187 
  24   2.0000     -10.235321      -278.5172 
  25   2.0000     -10.233858      -278.4774 
  26   2.0000     -10.233646      -278.4717 
  27   2.0000     -10.226901      -278.2881 
  28   2.0000     -10.226083      -278.2659 
  29   2.0000     -10.225536      -278.2510 
  30   2.0000     -10.225070      -278.2383 
  31   2.0000     -10.223513      -278.1959 
  32   2.0000     -10.222874      -278.1785 
  33   2.0000     -10.219689      -278.0919 
  34   2.0000     -10.219059      -278.0747 
  35   2.0000     -10.217733      -278.0387 
  36   2.0000     -10.204291      -277.6729 
  37   2.0000     -10.203656      -277.6556 
  38   2.0000     -10.201019      -277.5838 
  39   2.0000     -10.200188      -277.5612 
  40   2.0000     -10.200131      -277.5597 
  41   2.0000     -10.195644      -277.4376 
  42   2.0000      -1.182983       -32.1906 
  43   2.0000      -1.135746       -30.9052 
  44   2.0000      -1.081678       -29.4340 
  45   2.0000      -1.046356       -28.4728 
  46   2.0000      -0.963628       -26.2217 
  47   2.0000      -0.944834       -25.7102 
  48   2.0000      -0.896045       -24.3826 
  49   2.0000      -0.893066       -24.3016 
  50   2.0000      -0.884021       -24.0554 
  51   2.0000      -0.868052       -23.6209 
  52   2.0000      -0.831238       -22.6191 
  53   2.0000      -0.827178       -22.5087 
  54   2.0000      -0.800316       -21.7777 
  55   2.0000      -0.795758       -21.6537 
  56   2.0000      -0.791825       -21.5467 
  57   2.0000      -0.778908       -21.1952 
  58   2.0000      -0.776796       -21.1377 
  59   2.0000      -0.766604       -20.8604 
  60   2.0000      -0.753911       -20.5150 
  61   2.0000      -0.745721       -20.2921 
  62   2.0000      -0.727900       -19.8072 
  63   2.0000      -0.705907       -19.2087 
  64   2.0000      -0.703347       -19.1390 
  65   2.0000      -0.697646       -18.9839 
  66   2.0000      -0.695437       -18.9238 
  67   2.0000      -0.691863       -18.8266 
  68   2.0000      -0.680165       -18.5082 
  69   2.0000      -0.644464       -17.5368 
  70   2.0000      -0.633328       -17.2337 
  71   2.0000      -0.630957       -17.1692 
  72   2.0000      -0.626193       -17.0396 
  73   2.0000      -0.625126       -17.0105 
  74   2.0000      -0.612720       -16.6730 
  75   2.0000      -0.607527       -16.5316 
  76   2.0000      -0.603026       -16.4092 
  77   2.0000      -0.601376       -16.3643 
  78   2.0000      -0.567310       -15.4373 
  79   2.0000      -0.561813       -15.2877 
  80   2.0000      -0.550172       -14.9709 
  81   2.0000      -0.548336       -14.9210 
  82   2.0000      -0.541131       -14.7249 
  83   2.0000      -0.530372       -14.4321 
  84   2.0000      -0.521457       -14.1896 
  85   2.0000      -0.519541       -14.1374 
  86   2.0000      -0.508458       -13.8358 
  87   2.0000      -0.502477       -13.6731 
  88   2.0000      -0.494343       -13.4518 
  89   2.0000      -0.488254       -13.2861 
  90   2.0000      -0.481757       -13.1093 
  91   2.0000      -0.476744       -12.9729 
  92   2.0000      -0.474303       -12.9064 
  93   2.0000      -0.472143       -12.8477 
  94   2.0000      -0.470624       -12.8063 
  95   2.0000      -0.467239       -12.7142 
  96   2.0000      -0.466553       -12.6956 
  97   2.0000      -0.462676       -12.5900 
  98   2.0000      -0.460228       -12.5234 
  99   2.0000      -0.456799       -12.4301 
 100   2.0000      -0.451067       -12.2742 
 101   2.0000      -0.448164       -12.1952 
 102   2.0000      -0.444625       -12.0989 
 103   2.0000      -0.441480       -12.0133 
 104   2.0000      -0.439599       -11.9621 
 105   2.0000      -0.438959       -11.9447 
 106   2.0000      -0.436567       -11.8796 
 107   2.0000      -0.431929       -11.7534 
 108   2.0000      -0.426644       -11.6096 
 109   2.0000      -0.424226       -11.5438 
 110   2.0000      -0.420137       -11.4325 
 111   2.0000      -0.409091       -11.1319 
 112   2.0000      -0.401072       -10.9137 
 113   2.0000      -0.400332       -10.8936 
 114   2.0000      -0.399341       -10.8666 
 115   2.0000      -0.393365       -10.7040 
 116   2.0000      -0.391742       -10.6599 
 117   2.0000      -0.386189       -10.5087 
 118   2.0000      -0.383873       -10.4457 
 119   2.0000      -0.382914       -10.4196 
 120   2.0000      -0.378914       -10.3108 
 121   2.0000      -0.377125       -10.2621 
 122   2.0000      -0.372448       -10.1348 
 123   2.0000      -0.369961       -10.0671 
 124   2.0000      -0.369520       -10.0551 
 125   2.0000      -0.366447        -9.9715 
 126   2.0000      -0.362525        -9.8648 
 127   2.0000      -0.361094        -9.8259 
 128   2.0000      -0.360940        -9.8217 
 129   2.0000      -0.359167        -9.7734 
 130   2.0000      -0.353078        -9.6078 
 131   2.0000      -0.350713        -9.5434 
 132   2.0000      -0.349474        -9.5097 
 133   2.0000      -0.343228        -9.3397 
 134   2.0000      -0.337548        -9.1851 
 135   2.0000      -0.333617        -9.0782 
 136   2.0000      -0.331865        -9.0305 
 137   2.0000      -0.324196        -8.8218 
 138   2.0000      -0.318622        -8.6701 
 139   2.0000      -0.313966        -8.5434 
 140   2.0000      -0.305729        -8.3193 
 141   2.0000      -0.292320        -7.9544 
 142   2.0000      -0.282931        -7.6989 
 143   2.0000      -0.282415        -7.6849 
 144   2.0000      -0.280068        -7.6210 
 145   2.0000      -0.276656        -7.5282 
 146   2.0000      -0.275929        -7.5084 
 147   2.0000      -0.266539        -7.2529 
 148   2.0000      -0.260210        -7.0807 
 149   2.0000      -0.254597        -6.9279 
 150   2.0000      -0.225358        -6.1323 
 151   0.0000      -0.068573        -1.8660 
 152   0.0000      -0.056890        -1.5481 
 153   0.0000      -0.025983        -0.7070 
 154   0.0000      -0.018075        -0.4918 
 155   0.0000      -0.016656        -0.4532 
 156   0.0000      -0.013988        -0.3806 
 157   0.0000      -0.008005        -0.2178 
 158   0.0000      -0.006486        -0.1765 
 159   0.0000       0.002210         0.0601 
 160   0.0000       0.039928         1.0865 
 161   0.0000       0.043772         1.1911 
 162   0.0000       0.049257         1.3404 
 163   0.0000       0.054848         1.4925 
 164   0.0000       0.060430         1.6444 
 165   0.0000       0.067525         1.8374 
 166   0.0000       0.070580         1.9206 
 167   0.0000       0.073463         1.9990 
 168   0.0000       0.080674         2.1952 
 169   0.0000       0.085259         2.3200 
 170   0.0000       0.088491         2.4080 
 171   0.0000       0.090328         2.4580 
 172   0.0000       0.091678         2.4947 
 173   0.0000       0.092551         2.5184 
 174   0.0000       0.096480         2.6254 
 175   0.0000       0.101845         2.7713 
 176   0.0000       0.104160         2.8343 
 177   0.0000       0.104755         2.8505 
 178   0.0000       0.107427         2.9232 
 179   0.0000       0.109099         2.9687 
 180   0.0000       0.113369         3.0849 
 181   0.0000       0.114928         3.1274 
 182   0.0000       0.118984         3.2377 
 183   0.0000       0.120916         3.2903 
 184   0.0000       0.125533         3.4159 
 185   0.0000       0.128259         3.4901 
 186   0.0000       0.130589         3.5535 
 187   0.0000       0.133286         3.6269 
 188   0.0000       0.134883         3.6703 
 189   0.0000       0.136630         3.7179 
 190   0.0000       0.138799         3.7769 
 191   0.0000       0.142339         3.8732 
 192   0.0000       0.144747         3.9388 
 193   0.0000       0.147002         4.0001 
 194   0.0000       0.149758         4.0751 
 195   0.0000       0.150961         4.1078 
 196   0.0000       0.152649         4.1538 
 197   0.0000       0.153982         4.1901 
 198   0.0000       0.156302         4.2532 
 199   0.0000       0.157972         4.2986 
 200   0.0000       0.159321         4.3353 
 201   0.0000       0.164152         4.4668 
 202   0.0000       0.166256         4.5241 
 203   0.0000       0.167946         4.5701 
 204   0.0000       0.173233         4.7139 
 205   0.0000       0.176274         4.7966 
 206   0.0000       0.179077         4.8729 
 207   0.0000       0.180626         4.9151 
 208   0.0000       0.181147         4.9293 
 209   0.0000       0.185375         5.0443 
 210   0.0000       0.189090         5.1454 
 211   0.0000       0.193289         5.2597 
 212   0.0000       0.193906         5.2764 
 213   0.0000       0.195655         5.3241 
 214   0.0000       0.196599         5.3497 
 215   0.0000       0.204045         5.5524 
 216   0.0000       0.204356         5.5608 
 217   0.0000       0.206165         5.6100 
 218   0.0000       0.207383         5.6432 
 219   0.0000       0.212828         5.7913 
 220   0.0000       0.213854         5.8193 
 221   0.0000       0.215483         5.8636 
 222   0.0000       0.217821         5.9272 
 223   0.0000       0.218201         5.9375 
 224   0.0000       0.222242         6.0475 
 225   0.0000       0.225879         6.1465 
 226   0.0000       0.227506         6.1908 
 227   0.0000       0.229513         6.2454 
 228   0.0000       0.231296         6.2939 
 229   0.0000       0.233334         6.3493 
 230   0.0000       0.235189         6.3998 
 231   0.0000       0.235665         6.4128 
 232   0.0000       0.237487         6.4624 
 233   0.0000       0.240308         6.5391 
 234   0.0000       0.240984         6.5575 
 235   0.0000       0.243995         6.6394 
 236   0.0000       0.246414         6.7053 
 237   0.0000       0.248307         6.7568 
 238   0.0000       0.249781         6.7969 
 239   0.0000       0.250756         6.8234 
 240   0.0000       0.253130         6.8880 
 241   0.0000       0.255608         6.9555 
 242   0.0000       0.256658         6.9840 
 243   0.0000       0.258532         7.0350 
 244   0.0000       0.263078         7.1587 
 245   0.0000       0.265957         7.2371 
 246   0.0000       0.266157         7.2425 
 247   0.0000       0.270104         7.3499 
 248   0.0000       0.272172         7.4062 
 249   0.0000       0.273221         7.4347 
 250   0.0000       0.274861         7.4793 
 251   0.0000       0.281019         7.6469 
 252   0.0000       0.282209         7.6793 
 253   0.0000       0.286528         7.7968 
 254   0.0000       0.287760         7.8303 
 255   0.0000       0.289786         7.8855 
 256   0.0000       0.293978         7.9995 
 257   0.0000       0.298882         8.1330 
 258   0.0000       0.299588         8.1522 
 259   0.0000       0.301312         8.1991 
 260   0.0000       0.303440         8.2570 
 261   0.0000       0.306266         8.3339 
 262   0.0000       0.309265         8.4155 
 263   0.0000       0.314226         8.5505 
 264   0.0000       0.315433         8.5834 
 265   0.0000       0.317846         8.6490 
 266   0.0000       0.320169         8.7122 
 267   0.0000       0.324215         8.8223 
 268   0.0000       0.325518         8.8578 
 269   0.0000       0.328650         8.9430 
 270   0.0000       0.332641         9.0516 
 271   0.0000       0.333690         9.0802 
 272   0.0000       0.336709         9.1623 
 273   0.0000       0.339466         9.2373 
 274   0.0000       0.340656         9.2697 
 275   0.0000       0.342990         9.3332 
 276   0.0000       0.345772         9.4089 
 277   0.0000       0.347487         9.4556 
 278   0.0000       0.351156         9.5554 
 279   0.0000       0.352944         9.6041 
 280   0.0000       0.355012         9.6604 
 281   0.0000       0.356618         9.7041 
 282   0.0000       0.357685         9.7331 
 283   0.0000       0.364595         9.9211 
 284   0.0000       0.366045         9.9606 
 285   0.0000       0.368084        10.0161 
 286   0.0000       0.372258        10.1296 
 287   0.0000       0.375809        10.2263 
 288   0.0000       0.377032        10.2596 
 289   0.0000       0.378952        10.3118 
 290   0.0000       0.379540        10.3278 
 291   0.0000       0.382476        10.4077 
 292   0.0000       0.383223        10.4280 
 293   0.0000       0.386609        10.5202 
 294   0.0000       0.388864        10.5815 
 295   0.0000       0.390454        10.6248 
 296   0.0000       0.394739        10.7414 
 297   0.0000       0.398537        10.8448 
 298   0.0000       0.402137        10.9427 
 299   0.0000       0.404812        11.0155 
 300   0.0000       0.406293        11.0558 
 301   0.0000       0.412667        11.2292 
 302   0.0000       0.413557        11.2535 
 303   0.0000       0.414868        11.2891 
 304   0.0000       0.416078        11.3221 
 305   0.0000       0.419846        11.4246 
 306   0.0000       0.422002        11.4833 
 307   0.0000       0.423429        11.5221 
 308   0.0000       0.424479        11.5507 
 309   0.0000       0.427725        11.6390 
 310   0.0000       0.429429        11.6854 
 311   0.0000       0.431696        11.7470 
 312   0.0000       0.432810        11.7774 
 313   0.0000       0.434224        11.8158 
 314   0.0000       0.435393        11.8476 
 315   0.0000       0.437191        11.8966 
 316   0.0000       0.438185        11.9236 
 317   0.0000       0.444334        12.0910 
 318   0.0000       0.445049        12.1104 
 319   0.0000       0.448665        12.2088 
 320   0.0000       0.450783        12.2664 
 321   0.0000       0.452135        12.3032 
 322   0.0000       0.452369        12.3096 
 323   0.0000       0.454544        12.3688 
 324   0.0000       0.456721        12.4280 
 325   0.0000       0.457514        12.4496 
 326   0.0000       0.461099        12.5471 
 327   0.0000       0.463621        12.6158 
 328   0.0000       0.465836        12.6760 
 329   0.0000       0.466885        12.7046 
 330   0.0000       0.469143        12.7660 
 331   0.0000       0.469693        12.7810 
 332   0.0000       0.470338        12.7986 
 333   0.0000       0.472146        12.8477 
 334   0.0000       0.475359        12.9352 
 335   0.0000       0.478854        13.0303 
 336   0.0000       0.481566        13.1041 
 337   0.0000       0.484004        13.1704 
 338   0.0000       0.485047        13.1988 
 339   0.0000       0.488271        13.2865 
 340   0.0000       0.490352        13.3432 
 341   0.0000       0.490984        13.3604 
 342   0.0000       0.494123        13.4458 
 343   0.0000       0.495481        13.4827 
 344   0.0000       0.497241        13.5306 
 345   0.0000       0.500347        13.6151 
 346   0.0000       0.502445        13.6722 
 347   0.0000       0.503996        13.7144 
 348   0.0000       0.506501        13.7826 
 349   0.0000       0.507381        13.8065 
 350   0.0000       0.508065        13.8252 
 351   0.0000       0.509169        13.8552 
 352   0.0000       0.511213        13.9108 
 353   0.0000       0.514617        14.0034 
 354   0.0000       0.516344        14.0504 
 355   0.0000       0.518082        14.0977 
 356   0.0000       0.520129        14.1534 
 357   0.0000       0.523286        14.2393 
 358   0.0000       0.523371        14.2417 
 359   0.0000       0.526524        14.3274 
 360   0.0000       0.529382        14.4052 
 361   0.0000       0.533119        14.5069 
 362   0.0000       0.535245        14.5648 
 363   0.0000       0.539477        14.6799 
 364   0.0000       0.542782        14.7698 
 365   0.0000       0.546178        14.8623 
 366   0.0000       0.546456        14.8698 
 367   0.0000       0.552784        15.0420 
 368   0.0000       0.554047        15.0764 
 369   0.0000       0.556639        15.1469 
 370   0.0000       0.558532        15.1984 
 371   0.0000       0.561145        15.2695 
 372   0.0000       0.563505        15.3337 
 373   0.0000       0.571306        15.5460 
 374   0.0000       0.571719        15.5573 
 375   0.0000       0.576776        15.6949 
 376   0.0000       0.580060        15.7842 
 377   0.0000       0.581332        15.8188 
 378   0.0000       0.585378        15.9290 
 379   0.0000       0.587756        15.9937 
 380   0.0000       0.588999        16.0275 
 381   0.0000       0.593762        16.1571 
 382   0.0000       0.597157        16.2495 
 383   0.0000       0.604248        16.4424 
 384   0.0000       0.604699        16.4547 
 385   0.0000       0.611457        16.6386 
 386   0.0000       0.612679        16.6718 
 387   0.0000       0.615211        16.7408 
 388   0.0000       0.620208        16.8767 
 389   0.0000       0.623356        16.9624 
 390   0.0000       0.627945        17.0872 
 391   0.0000       0.629085        17.1183 
 392   0.0000       0.632988        17.2245 
 393   0.0000       0.636082        17.3087 
 394   0.0000       0.642106        17.4726 
 395   0.0000       0.643557        17.5121 
 396   0.0000       0.649489        17.6735 
 397   0.0000       0.653457        17.7815 
 398   0.0000       0.658200        17.9105 
 399   0.0000       0.661746        18.0070 
 400   0.0000       0.666204        18.1283 
 401   0.0000       0.671149        18.2629 
 402   0.0000       0.675324        18.3765 
 403   0.0000       0.678964        18.4755 
 404   0.0000       0.680714        18.5232 
 405   0.0000       0.682775        18.5792 
 406   0.0000       0.684551        18.6276 
 407   0.0000       0.690619        18.7927 
 408   0.0000       0.694269        18.8920 
 409   0.0000       0.697471        18.9792 
 410   0.0000       0.698596        19.0098 
 411   0.0000       0.702228        19.1086 
 412   0.0000       0.703144        19.1335 
 413   0.0000       0.705802        19.2059 
 414   0.0000       0.706128        19.2147 
 415   0.0000       0.706914        19.2361 
 416   0.0000       0.713498        19.4153 
 417   0.0000       0.715662        19.4742 
 418   0.0000       0.719288        19.5728 
 419   0.0000       0.720620        19.6091 
 420   0.0000       0.722615        19.6633 
 421   0.0000       0.727244        19.7893 
 422   0.0000       0.728551        19.8249 
 423   0.0000       0.732929        19.9440 
 424   0.0000       0.734665        19.9913 
 425   0.0000       0.738481        20.0951 
 426   0.0000       0.739705        20.1284 
 427   0.0000       0.742738        20.2109 
 428   0.0000       0.745584        20.2884 
 429   0.0000       0.751188        20.4409 
 430   0.0000       0.756010        20.5721 
 431   0.0000       0.758574        20.6418 
 432   0.0000       0.759372        20.6636 
 433   0.0000       0.763242        20.7689 
 434   0.0000       0.765311        20.8252 
 435   0.0000       0.769242        20.9321 
 436   0.0000       0.770159        20.9571 
 437   0.0000       0.774192        21.0668 
 438   0.0000       0.779286        21.2054 
 439   0.0000       0.781021        21.2527 
 440   0.0000       0.786586        21.4041 
 441   0.0000       0.787167        21.4199 
 442   0.0000       0.789433        21.4816 
 443   0.0000       0.792883        21.5754 
 444   0.0000       0.796683        21.6788 
 445   0.0000       0.799460        21.7544 
 446   0.0000       0.800842        21.7920 
 447   0.0000       0.803632        21.8679 
 448   0.0000       0.808560        22.0020 
 449   0.0000       0.813916        22.1478 
 450   0.0000       0.814520        22.1642 
 451   0.0000       0.818750        22.2793 
 452   0.0000       0.821522        22.3547 
 453   0.0000       0.827379        22.5141 
 454   0.0000       0.833533        22.6816 
 455   0.0000       0.836129        22.7522 
 456   0.0000       0.841027        22.8855 
 457   0.0000       0.843884        22.9632 
 458   0.0000       0.847140        23.0519 
 459   0.0000       0.851724        23.1766 
 460   0.0000       0.853913        23.2361 
 461   0.0000       0.858360        23.3572 
 462   0.0000       0.858859        23.3708 
 463   0.0000       0.863800        23.5052 
 464   0.0000       0.869077        23.6488 
 465   0.0000       0.873423        23.7670 
 466   0.0000       0.875503        23.8237 
 467   0.0000       0.876340        23.8464 
 468   0.0000       0.877753        23.8849 
 469   0.0000       0.884729        24.0747 
 470   0.0000       0.887387        24.1470 
 471   0.0000       0.890151        24.2222 
 472   0.0000       0.895773        24.3752 
 473   0.0000       0.897746        24.4289 
 474   0.0000       0.899225        24.4691 
 475   0.0000       0.900948        24.5160 
 476   0.0000       0.907326        24.6896 
 477   0.0000       0.911201        24.7950 
 478   0.0000       0.913306        24.8523 
 479   0.0000       0.915027        24.8991 
 480   0.0000       0.916307        24.9340 
 481   0.0000       0.923642        25.1336 
 482   0.0000       0.925554        25.1856 
 483   0.0000       0.926956        25.2238 
 484   0.0000       0.932860        25.3844 
 485   0.0000       0.935430        25.4543 
 486   0.0000       0.939760        25.5722 
 487   0.0000       0.943550        25.6753 
 488   0.0000       0.947156        25.7734 
 489   0.0000       0.952676        25.9236 
 490   0.0000       0.953312        25.9409 
 491   0.0000       0.958815        26.0907 
 492   0.0000       0.960047        26.1242 
 493   0.0000       0.966104        26.2890 
 494   0.0000       0.974046        26.5051 
 495   0.0000       0.975066        26.5329 
 496   0.0000       0.981434        26.7062 
 497   0.0000       0.983745        26.7691 
 498   0.0000       0.987804        26.8795 
 499   0.0000       0.995280        27.0830 
 500   0.0000       0.997875        27.1535 
 501   0.0000       1.001136        27.2423 
 502   0.0000       1.003858        27.3164 
 503   0.0000       1.008889        27.4533 
 504   0.0000       1.016745        27.6671 
 505   0.0000       1.017769        27.6949 
 506   0.0000       1.022254        27.8170 
 507   0.0000       1.023004        27.8373 
 508   0.0000       1.028012        27.9736 
 509   0.0000       1.028806        27.9952 
 510   0.0000       1.036548        28.2059 
 511   0.0000       1.037217        28.2241 
 512   0.0000       1.049024        28.5454 
 513   0.0000       1.051666        28.6173 
 514   0.0000       1.054815        28.7030 
 515   0.0000       1.057871        28.7861 
 516   0.0000       1.061640        28.8887 
 517   0.0000       1.064310        28.9613 
 518   0.0000       1.070660        29.1341 
 519   0.0000       1.077490        29.3200 
 520   0.0000       1.079888        29.3852 
 521   0.0000       1.085870        29.5480 
 522   0.0000       1.088059        29.6076 
 523   0.0000       1.091182        29.6926 
 524   0.0000       1.095411        29.8076 
 525   0.0000       1.098540        29.8928 
 526   0.0000       1.103560        30.0294 
 527   0.0000       1.105686        30.0872 
 528   0.0000       1.109125        30.1808 
 529   0.0000       1.115915        30.3656 
 530   0.0000       1.121777        30.5251 
 531   0.0000       1.124577        30.6013 
 532   0.0000       1.126328        30.6490 
 533   0.0000       1.132732        30.8232 
 534   0.0000       1.133922        30.8556 
 535   0.0000       1.141599        31.0645 
 536   0.0000       1.144766        31.1507 
 537   0.0000       1.147052        31.2129 
 538   0.0000       1.153408        31.3858 
 539   0.0000       1.155948        31.4549 
 540   0.0000       1.160659        31.5831 
 541   0.0000       1.162090        31.6221 
 542   0.0000       1.165147        31.7053 
 543   0.0000       1.167182        31.7606 
 544   0.0000       1.171207        31.8702 
 545   0.0000       1.175436        31.9852 
 546   0.0000       1.178891        32.0792 
 547   0.0000       1.183861        32.2145 
 548   0.0000       1.185332        32.2545 
 549   0.0000       1.188618        32.3439 
 550   0.0000       1.190683        32.4001 
 551   0.0000       1.200256        32.6606 
 552   0.0000       1.204228        32.7687 
 553   0.0000       1.207189        32.8493 
 554   0.0000       1.215198        33.0672 
 555   0.0000       1.218389        33.1541 
 556   0.0000       1.221916        33.2500 
 557   0.0000       1.223162        33.2839 
 558   0.0000       1.224349        33.3162 
 559   0.0000       1.229769        33.4637 
 560   0.0000       1.230592        33.4861 
 561   0.0000       1.235093        33.6086 
 562   0.0000       1.236256        33.6402 
 563   0.0000       1.241812        33.7914 
 564   0.0000       1.243855        33.8470 
 565   0.0000       1.250969        34.0406 
 566   0.0000       1.251207        34.0471 
 567   0.0000       1.253939        34.1214 
 568   0.0000       1.256494        34.1909 
 569   0.0000       1.260791        34.3079 
 570   0.0000       1.267417        34.4882 
 571   0.0000       1.267630        34.4940 
 572   0.0000       1.272117        34.6161 
 573   0.0000       1.273021        34.6407 
 574   0.0000       1.276978        34.7483 
 575   0.0000       1.279204        34.8089 
 576   0.0000       1.279838        34.8262 
 577   0.0000       1.285294        34.9746 
 578   0.0000       1.291271        35.1373 
 579   0.0000       1.294507        35.2253 
 580   0.0000       1.295709        35.2580 
 581   0.0000       1.300536        35.3894 
 582   0.0000       1.306663        35.5561 
 583   0.0000       1.310019        35.6474 
 584   0.0000       1.315109        35.7859 
 585   0.0000       1.317647        35.8550 
 586   0.0000       1.320594        35.9352 
 587   0.0000       1.324873        36.0516 
 588   0.0000       1.327223        36.1156 
 589   0.0000       1.330378        36.2014 
 590   0.0000       1.332363        36.2554 
 591   0.0000       1.339005        36.4362 
 592   0.0000       1.344123        36.5754 
 593   0.0000       1.353025        36.8177 
 594   0.0000       1.359475        36.9932 
 595   0.0000       1.361342        37.0440 
 596   0.0000       1.364128        37.1198 
 597   0.0000       1.367958        37.2240 
 598   0.0000       1.374690        37.4072 
 599   0.0000       1.380305        37.5600 
 600   0.0000       1.385805        37.7097 
 601   0.0000       1.388647        37.7870 
 602   0.0000       1.393715        37.9249 
 603   0.0000       1.395315        37.9685 
 604   0.0000       1.400443        38.1080 
 605   0.0000       1.403026        38.1783 
 606   0.0000       1.412066        38.4243 
 607   0.0000       1.417791        38.5801 
 608   0.0000       1.421718        38.6869 
 609   0.0000       1.425532        38.7907 
 610   0.0000       1.429152        38.8892 
 611   0.0000       1.435385        39.0588 
 612   0.0000       1.442319        39.2475 
 613   0.0000       1.446317        39.3563 
 614   0.0000       1.450876        39.4803 
 615   0.0000       1.453429        39.5498 
 616   0.0000       1.455487        39.6058 
 617   0.0000       1.465855        39.8880 
 618   0.0000       1.470756        40.0213 
 619   0.0000       1.473219        40.0883 
 620   0.0000       1.475791        40.1583 
 621   0.0000       1.479468        40.2584 
 622   0.0000       1.481244        40.3067 
 623   0.0000       1.484404        40.3927 
 624   0.0000       1.486829        40.4587 
 625   0.0000       1.493626        40.6436 
 626   0.0000       1.501104        40.8471 
 627   0.0000       1.505968        40.9795 
 628   0.0000       1.510615        41.1059 
 629   0.0000       1.512994        41.1707 
 630   0.0000       1.514018        41.1985 
 631   0.0000       1.521241        41.3951 
 632   0.0000       1.521547        41.4034 
 633   0.0000       1.525093        41.4999 
 634   0.0000       1.530787        41.6548 
 635   0.0000       1.538093        41.8536 
 636   0.0000       1.543534        42.0017 
 637   0.0000       1.548742        42.1434 
 638   0.0000       1.550993        42.2047 
 639   0.0000       1.555382        42.3241 
 640   0.0000       1.559306        42.4309 
 641   0.0000       1.559812        42.4446 
 642   0.0000       1.565356        42.5955 
 643   0.0000       1.570129        42.7254 
 644   0.0000       1.572143        42.7802 
 645   0.0000       1.578609        42.9561 
 646   0.0000       1.584485        43.1160 
 647   0.0000       1.586594        43.1734 
 648   0.0000       1.593224        43.3538 
 649   0.0000       1.595757        43.4227 
 650   0.0000       1.599642        43.5285 
 651   0.0000       1.605381        43.6846 
 652   0.0000       1.608062        43.7576 
 653   0.0000       1.608780        43.7771 
 654   0.0000       1.611295        43.8456 
 655   0.0000       1.614171        43.9238 
 656   0.0000       1.616236        43.9800 
 657   0.0000       1.617594        44.0170 
 658   0.0000       1.619688        44.0739 
 659   0.0000       1.625331        44.2275 
 660   0.0000       1.630641        44.3720 
 661   0.0000       1.634848        44.4865 
 662   0.0000       1.636490        44.5312 
 663   0.0000       1.640845        44.6497 
 664   0.0000       1.642071        44.6830 
 665   0.0000       1.644801        44.7573 
 666   0.0000       1.647360        44.8270 
 667   0.0000       1.647643        44.8346 
 668   0.0000       1.649775        44.8927 
 669   0.0000       1.652687        44.9719 
 670   0.0000       1.657670        45.1075 
 671   0.0000       1.658822        45.1388 
 672   0.0000       1.662668        45.2435 
 673   0.0000       1.663811        45.2746 
 674   0.0000       1.667369        45.3714 
 675   0.0000       1.669676        45.4342 
 676   0.0000       1.674051        45.5533 
 677   0.0000       1.675216        45.5850 
 678   0.0000       1.680569        45.7306 
 679   0.0000       1.682563        45.7849 
 680   0.0000       1.684231        45.8302 
 681   0.0000       1.689552        45.9751 
 682   0.0000       1.691037        46.0155 
 683   0.0000       1.694666        46.1142 
 684   0.0000       1.696433        46.1623 
 685   0.0000       1.701207        46.2922 
 686   0.0000       1.702921        46.3388 
 687   0.0000       1.705319        46.4041 
 688   0.0000       1.707785        46.4712 
 689   0.0000       1.709269        46.5116 
 690   0.0000       1.715307        46.6759 
 691   0.0000       1.716383        46.7051 
 692   0.0000       1.720634        46.8208 
 693   0.0000       1.722422        46.8695 
 694   0.0000       1.723237        46.8917 
 695   0.0000       1.724107        46.9153 
 696   0.0000       1.727385        47.0045 
 697   0.0000       1.730751        47.0961 
 698   0.0000       1.733258        47.1643 
 699   0.0000       1.734423        47.1961 
 700   0.0000       1.736833        47.2616 
 701   0.0000       1.740213        47.3536 
 702   0.0000       1.749716        47.6122 
 703   0.0000       1.752344        47.6837 
 704   0.0000       1.754639        47.7461 
 705   0.0000       1.762722        47.9661 
 706   0.0000       1.770037        48.1652 
 707   0.0000       1.770901        48.1887 
 708   0.0000       1.775010        48.3005 
 709   0.0000       1.776470        48.3402 
 710   0.0000       1.780791        48.4578 
 711   0.0000       1.783759        48.5385 
 712   0.0000       1.793275        48.7975 
 713   0.0000       1.800356        48.9902 
 714   0.0000       1.808296        49.2062 
 715   0.0000       1.809320        49.2341 
 716   0.0000       1.819121        49.5008 
 717   0.0000       1.823114        49.6095 
 718   0.0000       1.830136        49.8005 
 719   0.0000       1.835937        49.9584 
 720   0.0000       1.842836        50.1461 
 721   0.0000       1.848705        50.3058 
 722   0.0000       1.856315        50.5129 
 723   0.0000       1.859596        50.6022 
 724   0.0000       1.862297        50.6757 
 725   0.0000       1.866814        50.7986 
 726   0.0000       1.871197        50.9179 
 727   0.0000       1.872931        50.9650 
 728   0.0000       1.877671        51.0940 
 729   0.0000       1.882789        51.2333 
 730   0.0000       1.890250        51.4363 
 731   0.0000       1.891321        51.4655 
 732   0.0000       1.894320        51.5471 
 733   0.0000       1.903948        51.8091 
 734   0.0000       1.905819        51.8600 
 735   0.0000       1.907327        51.9010 
 736   0.0000       1.914294        52.0906 
 737   0.0000       1.920299        52.2540 
 738   0.0000       1.922244        52.3069 
 739   0.0000       1.928547        52.4784 
 740   0.0000       1.929249        52.4975 
 741   0.0000       1.935173        52.6587 
 742   0.0000       1.936740        52.7014 
 743   0.0000       1.945191        52.9313 
 744   0.0000       1.951948        53.1152 
 745   0.0000       1.956222        53.2315 
 746   0.0000       1.961942        53.3872 
 747   0.0000       1.965408        53.4815 
 748   0.0000       1.969084        53.5815 
 749   0.0000       1.970701        53.6255 
 750   0.0000       1.976786        53.7911 
 751   0.0000       1.980218        53.8845 
 752   0.0000       1.992458        54.2175 
 753   0.0000       1.994023        54.2601 
 754   0.0000       1.995252        54.2936 
 755   0.0000       1.997873        54.3649 
 756   0.0000       2.000557        54.4379 
 757   0.0000       2.005741        54.5790 
 758   0.0000       2.012780        54.7705 
 759   0.0000       2.017425        54.8969 
 760   0.0000       2.019639        54.9572 
 761   0.0000       2.021312        55.0027 
 762   0.0000       2.031537        55.2809 
 763   0.0000       2.034669        55.3662 
 764   0.0000       2.038383        55.4672 
 765   0.0000       2.046643        55.6920 
 766   0.0000       2.051525        55.8248 
 767   0.0000       2.055342        55.9287 
 768   0.0000       2.055898        55.9438 
 769   0.0000       2.065858        56.2149 
 770   0.0000       2.067813        56.2680 
 771   0.0000       2.070396        56.3383 
 772   0.0000       2.080270        56.6070 
 773   0.0000       2.083299        56.6894 
 774   0.0000       2.087494        56.8036 
 775   0.0000       2.090596        56.8880 
 776   0.0000       2.092956        56.9522 
 777   0.0000       2.095110        57.0108 
 778   0.0000       2.099908        57.1414 
 779   0.0000       2.101819        57.1934 
 780   0.0000       2.105631        57.2971 
 781   0.0000       2.109821        57.4112 
 782   0.0000       2.115569        57.5676 
 783   0.0000       2.124446        57.8091 
 784   0.0000       2.126444        57.8635 
 785   0.0000       2.134706        58.0883 
 786   0.0000       2.139868        58.2288 
 787   0.0000       2.144067        58.3430 
 788   0.0000       2.148272        58.4574 
 789   0.0000       2.149780        58.4985 
 790   0.0000       2.158123        58.7255 
 791   0.0000       2.161551        58.8188 
 792   0.0000       2.163164        58.8627 
 793   0.0000       2.167861        58.9905 
 794   0.0000       2.171516        59.0900 
 795   0.0000       2.176221        59.2180 
 796   0.0000       2.188252        59.5454 
 797   0.0000       2.188503        59.5522 
 798   0.0000       2.193854        59.6978 
 799   0.0000       2.196479        59.7692 
 800   0.0000       2.203813        59.9688 
 801   0.0000       2.206365        60.0382 
 802   0.0000       2.209604        60.1264 
 803   0.0000       2.212107        60.1945 
 804   0.0000       2.222138        60.4674 
 805   0.0000       2.223318        60.4996 
 806   0.0000       2.224009        60.5184 
 807   0.0000       2.232185        60.7408 
 808   0.0000       2.234119        60.7935 
 809   0.0000       2.235375        60.8277 
 810   0.0000       2.237490        60.8852 
 811   0.0000       2.245284        61.0973 
 812   0.0000       2.249648        61.2160 
 813   0.0000       2.252263        61.2872 
 814   0.0000       2.258258        61.4503 
 815   0.0000       2.261091        61.5274 
 816   0.0000       2.262573        61.5677 
 817   0.0000       2.268154        61.7196 
 818   0.0000       2.274822        61.9010 
 819   0.0000       2.279222        62.0208 
 820   0.0000       2.286969        62.2316 
 821   0.0000       2.291206        62.3469 
 822   0.0000       2.299180        62.5639 
 823   0.0000       2.307575        62.7923 
 824   0.0000       2.316509        63.0354 
 825   0.0000       2.317189        63.0539 
 826   0.0000       2.320466        63.1431 
 827   0.0000       2.323486        63.2253 
 828   0.0000       2.328701        63.3672 
 829   0.0000       2.330561        63.4178 
 830   0.0000       2.334546        63.5262 
 831   0.0000       2.347084        63.8674 
 832   0.0000       2.350755        63.9673 
 833   0.0000       2.355645        64.1003 
 834   0.0000       2.359662        64.2097 
 835   0.0000       2.362972        64.2997 
 836   0.0000       2.366908        64.4068 
 837   0.0000       2.371919        64.5432 
 838   0.0000       2.375702        64.6461 
 839   0.0000       2.377437        64.6933 
 840   0.0000       2.380761        64.7838 
 841   0.0000       2.383895        64.8691 
 842   0.0000       2.389367        65.0180 
 843   0.0000       2.393049        65.1182 
 844   0.0000       2.399305        65.2884 
 845   0.0000       2.401683        65.3531 
 846   0.0000       2.406079        65.4727 
 847   0.0000       2.413146        65.6650 
 848   0.0000       2.417135        65.7736 
 849   0.0000       2.420436        65.8634 
 850   0.0000       2.421856        65.9021 
 851   0.0000       2.428966        66.0955 
 852   0.0000       2.433651        66.2230 
 853   0.0000       2.439277        66.3761 
 854   0.0000       2.441364        66.4329 
 855   0.0000       2.451363        66.7050 
 856   0.0000       2.455189        66.8091 
 857   0.0000       2.460730        66.9599 
 858   0.0000       2.464213        67.0547 
 859   0.0000       2.476270        67.3827 
 860   0.0000       2.476722        67.3950 
 861   0.0000       2.485448        67.6325 
 862   0.0000       2.487709        67.6940 
 863   0.0000       2.495327        67.9013 
 864   0.0000       2.498278        67.9816 
 865   0.0000       2.499791        68.0228 
 866   0.0000       2.505145        68.1685 
 867   0.0000       2.511487        68.3410 
 868   0.0000       2.517382        68.5015 
 869   0.0000       2.518729        68.5381 
 870   0.0000       2.520995        68.5998 
 871   0.0000       2.525997        68.7359 
 872   0.0000       2.529240        68.8241 
 873   0.0000       2.533337        68.9356 
 874   0.0000       2.536329        69.0170 
 875   0.0000       2.541657        69.1620 
 876   0.0000       2.543831        69.2212 
 877   0.0000       2.545264        69.2601 
 878   0.0000       2.550682        69.4076 
 879   0.0000       2.555740        69.5452 
 880   0.0000       2.561568        69.7038 
 881   0.0000       2.563785        69.7641 
 882   0.0000       2.566679        69.8429 
 883   0.0000       2.569740        69.9262 
 884   0.0000       2.573856        70.0382 
 885   0.0000       2.578442        70.1630 
 886   0.0000       2.579870        70.2018 
 887   0.0000       2.589341        70.4595 
 888   0.0000       2.591106        70.5076 
 889   0.0000       2.597339        70.6772 
 890   0.0000       2.599047        70.7237 
 891   0.0000       2.600483        70.7628 
 892   0.0000       2.604420        70.8699 
 893   0.0000       2.609311        71.0030 
 894   0.0000       2.612189        71.0813 
 895   0.0000       2.617783        71.2335 
 896   0.0000       2.620718        71.3133 
 897   0.0000       2.622257        71.3553 
 898   0.0000       2.625959        71.4560 
 899   0.0000       2.630372        71.5761 
 900   0.0000       2.630639        71.5833 
 901   0.0000       2.634288        71.6826 
 902   0.0000       2.639305        71.8191 
 903   0.0000       2.640789        71.8595 
 904   0.0000       2.645895        71.9985 
 905   0.0000       2.648475        72.0687 
 906   0.0000       2.650732        72.1301 
 907   0.0000       2.652965        72.1909 
 908   0.0000       2.657013        72.3010 
 909   0.0000       2.657415        72.3119 
 910   0.0000       2.661207        72.4151 
 911   0.0000       2.662741        72.4569 
 912   0.0000       2.666574        72.5612 
 913   0.0000       2.669305        72.6355 
 914   0.0000       2.672218        72.7147 
 915   0.0000       2.673303        72.7443 
 916   0.0000       2.675087        72.7928 
 917   0.0000       2.678348        72.8816 
 918   0.0000       2.679398        72.9101 
 919   0.0000       2.680446        72.9387 
 920   0.0000       2.685325        73.0714 
 921   0.0000       2.687301        73.1252 
 922   0.0000       2.689066        73.1732 
 923   0.0000       2.695452        73.3470 
 924   0.0000       2.696043        73.3631 
 925   0.0000       2.698608        73.4328 
 926   0.0000       2.702358        73.5349 
 927   0.0000       2.704522        73.5938 
 928   0.0000       2.708655        73.7062 
 929   0.0000       2.714820        73.8740 
 930   0.0000       2.718305        73.9688 
 931   0.0000       2.718818        73.9828 
 932   0.0000       2.722241        74.0759 
 933   0.0000       2.723659        74.1145 
 934   0.0000       2.727350        74.2150 
 935   0.0000       2.733557        74.3839 
 936   0.0000       2.736780        74.4716 
 937   0.0000       2.738080        74.5070 
 938   0.0000       2.741673        74.6047 
 939   0.0000       2.744384        74.6785 
 940   0.0000       2.746992        74.7495 
 941   0.0000       2.750065        74.8331 
 942   0.0000       2.751375        74.8687 
 943   0.0000       2.756625        75.0116 
 944   0.0000       2.757391        75.0324 
 945   0.0000       2.761058        75.1322 
 946   0.0000       2.764807        75.2342 
 947   0.0000       2.767177        75.2987 
 948   0.0000       2.770158        75.3798 
 949   0.0000       2.774038        75.4854 
 950   0.0000       2.776045        75.5400 
 951   0.0000       2.778861        75.6167 
 952   0.0000       2.781598        75.6911 
 953   0.0000       2.785630        75.8009 
 954   0.0000       2.792877        75.9980 
 955   0.0000       2.795065        76.0576 
 956   0.0000       2.798380        76.1478 
 957   0.0000       2.801105        76.2219 
 958   0.0000       2.808432        76.4213 
 959   0.0000       2.815702        76.6191 
 960   0.0000       2.819161        76.7133 
 961   0.0000       2.820664        76.7542 
 962   0.0000       2.825826        76.8946 
 963   0.0000       2.828968        76.9801 
 964   0.0000       2.833206        77.0955 
 965   0.0000       2.835506        77.1580 
 966   0.0000       2.838814        77.2481 
 967   0.0000       2.842002        77.3348 
 968   0.0000       2.844609        77.4057 
 969   0.0000       2.847118        77.4740 
 970   0.0000       2.848022        77.4986 
 971   0.0000       2.851660        77.5976 
 972   0.0000       2.854203        77.6668 
 973   0.0000       2.857237        77.7494 
 974   0.0000       2.858504        77.7838 
 975   0.0000       2.865812        77.9827 
 976   0.0000       2.868374        78.0524 
 977   0.0000       2.871151        78.1280 
 978   0.0000       2.873580        78.1941 
 979   0.0000       2.874954        78.2315 
 980   0.0000       2.881567        78.4114 
 981   0.0000       2.882394        78.4339 
 982   0.0000       2.885239        78.5113 
 983   0.0000       2.886532        78.5465 
 984   0.0000       2.890348        78.6504 
 985   0.0000       2.892698        78.7143 
 986   0.0000       2.896822        78.8265 
 987   0.0000       2.898983        78.8853 
 988   0.0000       2.899508        78.8996 
 989   0.0000       2.910218        79.1911 
 990   0.0000       2.915438        79.3331 
 991   0.0000       2.917071        79.3775 
 992   0.0000       2.921165        79.4889 
 993   0.0000       2.928103        79.6777 
 994   0.0000       2.929766        79.7230 
 995   0.0000       2.935019        79.8659 
 996   0.0000       2.936184        79.8976 
 997   0.0000       2.939257        79.9812 
 998   0.0000       2.945851        80.1607 
 999   0.0000       2.946284        80.1725 
 1000   0.0000       2.954715        80.4019 
 1001   0.0000       2.956656        80.4547 
 1002   0.0000       2.960002        80.5458 
 1003   0.0000       2.964731        80.6744 
 1004   0.0000       2.970589        80.8338 
 1005   0.0000       2.972715        80.8917 
 1006   0.0000       2.976726        81.0008 
 1007   0.0000       2.981086        81.1195 
 1008   0.0000       2.985501        81.2396 
 1009   0.0000       2.991278        81.3968 
 1010   0.0000       2.999844        81.6299 
 1011   0.0000       3.001360        81.6712 
 1012   0.0000       3.006813        81.8195 
 1013   0.0000       3.012494        81.9741 
 1014   0.0000       3.015941        82.0679 
 1015   0.0000       3.022716        82.2523 
 1016   0.0000       3.027704        82.3880 
 1017   0.0000       3.030095        82.4531 
 1018   0.0000       3.035011        82.5868 
 1019   0.0000       3.040958        82.7487 
 1020   0.0000       3.044561        82.8467 
 1021   0.0000       3.051574        83.0376 
 1022   0.0000       3.053275        83.0838 
 1023   0.0000       3.059601        83.2560 
 1024   0.0000       3.066530        83.4445 
 1025   0.0000       3.068917        83.5095 
 1026   0.0000       3.078601        83.7730 
 1027   0.0000       3.080819        83.8333 
 1028   0.0000       3.085084        83.9494 
 1029   0.0000       3.093866        84.1884 
 1030   0.0000       3.103205        84.4425 
 1031   0.0000       3.105073        84.4933 
 1032   0.0000       3.111025        84.6553 
 1033   0.0000       3.115471        84.7763 
 1034   0.0000       3.119628        84.8894 
 1035   0.0000       3.123476        84.9941 
 1036   0.0000       3.129191        85.1496 
 1037   0.0000       3.130837        85.1944 
 1038   0.0000       3.132108        85.2290 
 1039   0.0000       3.134732        85.3004 
 1040   0.0000       3.140407        85.4548 
 1041   0.0000       3.142457        85.5106 
 1042   0.0000       3.147391        85.6449 
 1043   0.0000       3.151733        85.7630 
 1044   0.0000       3.152650        85.7880 
 1045   0.0000       3.158084        85.9358 
 1046   0.0000       3.161967        86.0415 
 1047   0.0000       3.163477        86.0826 
 1048   0.0000       3.166038        86.1523 
 1049   0.0000       3.167616        86.1952 
 1050   0.0000       3.168384        86.2161 
 1051   0.0000       3.172304        86.3228 
 1052   0.0000       3.173533        86.3562 
 1053   0.0000       3.175889        86.4203 
 1054   0.0000       3.180424        86.5437 
 1055   0.0000       3.182991        86.6136 
 1056   0.0000       3.184029        86.6418 
 1057   0.0000       3.187249        86.7295 
 1058   0.0000       3.195333        86.9494 
 1059   0.0000       3.198987        87.0489 
 1060   0.0000       3.199828        87.0717 
 1061   0.0000       3.204346        87.1947 
 1062   0.0000       3.207119        87.2701 
 1063   0.0000       3.208871        87.3178 
 1064   0.0000       3.211945        87.4015 
 1065   0.0000       3.212700        87.4220 
 1066   0.0000       3.220498        87.6342 
 1067   0.0000       3.223106        87.7052 
 1068   0.0000       3.224876        87.7533 
 1069   0.0000       3.227858        87.8345 
 1070   0.0000       3.230058        87.8943 
 1071   0.0000       3.231942        87.9456 
 1072   0.0000       3.235812        88.0509 
 1073   0.0000       3.237283        88.0910 
 1074   0.0000       3.241871        88.2158 
 1075   0.0000       3.248091        88.3851 
 1076   0.0000       3.249879        88.4337 
 1077   0.0000       3.252652        88.5092 
 1078   0.0000       3.255470        88.5858 
 1079   0.0000       3.257394        88.6382 
 1080   0.0000       3.261280        88.7439 
 1081   0.0000       3.262200        88.7690 
 1082   0.0000       3.264109        88.8209 
 1083   0.0000       3.267735        88.9196 
 1084   0.0000       3.269951        88.9799 
 1085   0.0000       3.274838        89.1129 
 1086   0.0000       3.283162        89.3394 
 1087   0.0000       3.286985        89.4434 
 1088   0.0000       3.287719        89.4634 
 1089   0.0000       3.292889        89.6041 
 1090   0.0000       3.296045        89.6899 
 1091   0.0000       3.300436        89.8094 
 1092   0.0000       3.300633        89.8148 
 1093   0.0000       3.302211        89.8577 
 1094   0.0000       3.307926        90.0132 
 1095   0.0000       3.310843        90.0926 
 1096   0.0000       3.316241        90.2395 
 1097   0.0000       3.322816        90.4184 
 1098   0.0000       3.327187        90.5374 
 1099   0.0000       3.328021        90.5601 
 1100   0.0000       3.330361        90.6237 
 1101   0.0000       3.331272        90.6485 
 1102   0.0000       3.335663        90.7680 
 1103   0.0000       3.339743        90.8790 
 1104   0.0000       3.341497        90.9268 
 1105   0.0000       3.344966        91.0212 
 1106   0.0000       3.348692        91.1225 
 1107   0.0000       3.349474        91.1438 
 1108   0.0000       3.353620        91.2566 
 1109   0.0000       3.357335        91.3577 
 1110   0.0000       3.359099        91.4057 
 1111   0.0000       3.364069        91.5410 
 1112   0.0000       3.366390        91.6041 
 1113   0.0000       3.368459        91.6604 
 1114   0.0000       3.371070        91.7315 
 1115   0.0000       3.373763        91.8048 
 1116   0.0000       3.376552        91.8807 
 1117   0.0000       3.377608        91.9094 
 1118   0.0000       3.379584        91.9631 
 1119   0.0000       3.381667        92.0198 
 1120   0.0000       3.385611        92.1272 
 1121   0.0000       3.388836        92.2149 
 1122   0.0000       3.389099        92.2221 
 1123   0.0000       3.392534        92.3155 
 1124   0.0000       3.394960        92.3815 
 1125   0.0000       3.396184        92.4149 
 1126   0.0000       3.398910        92.4891 
 1127   0.0000       3.400594        92.5349 
 1128   0.0000       3.404624        92.6445 
 1129   0.0000       3.406968        92.7083 
 1130   0.0000       3.408871        92.7601 
 1131   0.0000       3.412974        92.8717 
 1132   0.0000       3.415196        92.9322 
 1133   0.0000       3.418704        93.0277 
 1134   0.0000       3.420537        93.0775 
 1135   0.0000       3.422714        93.1368 
 1136   0.0000       3.424887        93.1959 
 1137   0.0000       3.428249        93.2874 
 1138   0.0000       3.429860        93.3312 
 1139   0.0000       3.430484        93.3482 
 1140   0.0000       3.440182        93.6121 
 1141   0.0000       3.442460        93.6741 
 1142   0.0000       3.442742        93.6818 
 1143   0.0000       3.446224        93.7765 
 1144   0.0000       3.447574        93.8132 
 1145   0.0000       3.449748        93.8724 
 1146   0.0000       3.458228        94.1032 
 1147   0.0000       3.459038        94.1252 
 1148   0.0000       3.465226        94.2936 
 1149   0.0000       3.467367        94.3518 
 1150   0.0000       3.472244        94.4846 
 1151   0.0000       3.474845        94.5554 
 1152   0.0000       3.480687        94.7143 
 1153   0.0000       3.485310        94.8401 
 1154   0.0000       3.486071        94.8608 
 1155   0.0000       3.490009        94.9680 
 1156   0.0000       3.493935        95.0748 
 1157   0.0000       3.497926        95.1834 
 1158   0.0000       3.498889        95.2096 
 1159   0.0000       3.504899        95.3731 
 1160   0.0000       3.506071        95.4050 
 1161   0.0000       3.512367        95.5764 
 1162   0.0000       3.513094        95.5961 
 1163   0.0000       3.518050        95.7310 
 1164   0.0000       3.520286        95.7918 
 1165   0.0000       3.526059        95.9490 
 1166   0.0000       3.527530        95.9890 
 1167   0.0000       3.529551        96.0440 
 1168   0.0000       3.532393        96.1213 
 1169   0.0000       3.541026        96.3562 
 1170   0.0000       3.544015        96.4376 
 1171   0.0000       3.546467        96.5043 
 1172   0.0000       3.552109        96.6578 
 1173   0.0000       3.552616        96.6716 
 1174   0.0000       3.556289        96.7715 
 1175   0.0000       3.559464        96.8579 
 1176   0.0000       3.564029        96.9822 
 1177   0.0000       3.568152        97.0944 
 1178   0.0000       3.572949        97.2249 
 1179   0.0000       3.577417        97.3465 
 1180   0.0000       3.584037        97.5266 
 1181   0.0000       3.587501        97.6209 
 1182   0.0000       3.593290        97.7784 
 1183   0.0000       3.597545        97.8942 
 1184   0.0000       3.603451        98.0549 
 1185   0.0000       3.605047        98.0983 
 1186   0.0000       3.607006        98.1516 
 1187   0.0000       3.615719        98.3887 
 1188   0.0000       3.621795        98.5541 
 1189   0.0000       3.622155        98.5639 
 1190   0.0000       3.627185        98.7007 
 1191   0.0000       3.629259        98.7572 
 1192   0.0000       3.636560        98.9558 
 1193   0.0000       3.639888        99.0464 
 1194   0.0000       3.641461        99.0892 
 1195   0.0000       3.643551        99.1461 
 1196   0.0000       3.656168        99.4894 
 1197   0.0000       3.658154        99.5434 
 1198   0.0000       3.661354        99.6305 
 1199   0.0000       3.667680        99.8026 
 1200   0.0000       3.669983        99.8653 
 1201   0.0000       3.676786       100.0504 
 1202   0.0000       3.683484       100.2327 
 1203   0.0000       3.687668       100.3465 
 1204   0.0000       3.696393       100.5840 
 1205   0.0000       3.699209       100.6606 
 1206   0.0000       3.705870       100.8418 
 1207   0.0000       3.706845       100.8684 
 1208   0.0000       3.712087       101.0110 
 1209   0.0000       3.717647       101.1623 
 1210   0.0000       3.723051       101.3094 
 1211   0.0000       3.728919       101.4691 
 1212   0.0000       3.734963       101.6335 
 1213   0.0000       3.739194       101.7486 
 1214   0.0000       3.744798       101.9011 
 1215   0.0000       3.752182       102.1021 
 1216   0.0000       3.765871       102.4746 
 1217   0.0000       3.767299       102.5134 
 1218   0.0000       3.772404       102.6523 
 1219   0.0000       3.774039       102.6968 
 1220   0.0000       3.786069       103.0242 
 1221   0.0000       3.791814       103.1805 
 1222   0.0000       3.794879       103.2639 
 1223   0.0000       3.796024       103.2951 
 1224   0.0000       3.800334       103.4123 
 1225   0.0000       3.810500       103.6890 
 1226   0.0000       3.813442       103.7690 
 1227   0.0000       3.818084       103.8954 
 1228   0.0000       3.826359       104.1205 
 1229   0.0000       3.838334       104.4464 
 1230   0.0000       3.842941       104.5717 
 1231   0.0000       3.861668       105.0813 
 1232   0.0000       3.867531       105.2409 
 1233   0.0000       3.874387       105.4274 
 1234   0.0000       3.877555       105.5136 
 1235   0.0000       3.882305       105.6429 
 1236   0.0000       3.894030       105.9619 
 1237   0.0000       3.895561       106.0036 
 1238   0.0000       3.899256       106.1042 
 1239   0.0000       3.908329       106.3510 
 1240   0.0000       3.922087       106.7254 
 1241   0.0000       3.927511       106.8730 
 1242   0.0000       3.933498       107.0359 
 1243   0.0000       3.938880       107.1824 
 1244   0.0000       3.941986       107.2669 
 1245   0.0000       3.956056       107.6498 
 1246   0.0000       3.960150       107.7612 
 1247   0.0000       3.967907       107.9722 
 1248   0.0000       3.968438       107.9867 
 1249   0.0000       3.973205       108.1164 
 1250   0.0000       3.983615       108.3997 
 1251   0.0000       3.987103       108.4946 
 1252   0.0000       3.992911       108.6526 
 1253   0.0000       3.995340       108.7187 
 1254   0.0000       4.008450       109.0755 
 1255   0.0000       4.020536       109.4043 
 1256   0.0000       4.029257       109.6417 
 1257   0.0000       4.032169       109.7209 
 1258   0.0000       4.033882       109.7675 
 1259   0.0000       4.039640       109.9242 
 1260   0.0000       4.049300       110.1871 
 1261   0.0000       4.057587       110.4126 
 1262   0.0000       4.059180       110.4559 
 1263   0.0000       4.066393       110.6522 
 1264   0.0000       4.070362       110.7602 
 1265   0.0000       4.077648       110.9585 
 1266   0.0000       4.085307       111.1669 
 1267   0.0000       4.095014       111.4310 
 1268   0.0000       4.098858       111.5356 
 1269   0.0000       4.105103       111.7055 
 1270   0.0000       4.110060       111.8404 
 1271   0.0000       4.118819       112.0788 
 1272   0.0000       4.124969       112.2461 
 1273   0.0000       4.127827       112.3239 
 1274   0.0000       4.133679       112.4831 
 1275   0.0000       4.140417       112.6665 
 1276   0.0000       4.143151       112.7409 
 1277   0.0000       4.151229       112.9607 
 1278   0.0000       4.155564       113.0786 
 1279   0.0000       4.159687       113.1908 
 1280   0.0000       4.160544       113.2142 
 1281   0.0000       4.169037       113.4453 
 1282   0.0000       4.173793       113.5747 
 1283   0.0000       4.178616       113.7059 
 1284   0.0000       4.184671       113.8707 
 1285   0.0000       4.189358       113.9982 
 1286   0.0000       4.190915       114.0406 
 1287   0.0000       4.195143       114.1556 
 1288   0.0000       4.196862       114.2024 
 1289   0.0000       4.200918       114.3128 
 1290   0.0000       4.204002       114.3967 
 1291   0.0000       4.209227       114.5389 
 1292   0.0000       4.212875       114.6382 
 1293   0.0000       4.213605       114.6580 
 1294   0.0000       4.215420       114.7074 
 1295   0.0000       4.218579       114.7934 
 1296   0.0000       4.219172       114.8095 
 1297   0.0000       4.222737       114.9065 
 1298   0.0000       4.229695       115.0959 
 1299   0.0000       4.231427       115.1430 
 1300   0.0000       4.234104       115.2158 
 1301   0.0000       4.235783       115.2615 
 1302   0.0000       4.242160       115.4350 
 1303   0.0000       4.244389       115.4957 
 1304   0.0000       4.245869       115.5360 
 1305   0.0000       4.251077       115.6777 
 1306   0.0000       4.256373       115.8218 
 1307   0.0000       4.260305       115.9288 
 1308   0.0000       4.263919       116.0271 
 1309   0.0000       4.267599       116.1273 
 1310   0.0000       4.269564       116.1807 
 1311   0.0000       4.282425       116.5307 
 1312   0.0000       4.284488       116.5868 
 1313   0.0000       4.290764       116.7576 
 1314   0.0000       4.292047       116.7925 
 1315   0.0000       4.301766       117.0570 
 1316   0.0000       4.312038       117.3365 
 1317   0.0000       4.319421       117.5374 
 1318   0.0000       4.325312       117.6977 
 1319   0.0000       4.330586       117.8412 
 1320   0.0000       4.340340       118.1066 
 1321   0.0000       4.341530       118.1390 
 1322   0.0000       4.350400       118.3804 
 1323   0.0000       4.354370       118.4884 
 1324   0.0000       4.362142       118.6999 
 1325   0.0000       4.365991       118.8047 
 1326   0.0000       4.379557       119.1738 
 1327   0.0000       4.381273       119.2205 
 1328   0.0000       4.383056       119.2690 
 1329   0.0000       4.387990       119.4033 
 1330   0.0000       4.391926       119.5104 
 1331   0.0000       4.398751       119.6961 
 1332   0.0000       4.409090       119.9775 
 1333   0.0000       4.411952       120.0553 
 1334   0.0000       4.418895       120.2442 
 1335   0.0000       4.432025       120.6015 
 1336   0.0000       4.436666       120.7278 
 1337   0.0000       4.442727       120.8928 
 1338   0.0000       4.449943       121.0891 
 1339   0.0000       4.455907       121.2514 
 1340   0.0000       4.467285       121.5610 
 1341   0.0000       4.473530       121.7309 
 1342   0.0000       4.481903       121.9588 
 1343   0.0000       4.483546       122.0035 
 1344   0.0000       4.495384       122.3256 
 1345   0.0000       4.502738       122.5257 
 1346   0.0000       4.508120       122.6722 
 1347   0.0000       4.510910       122.7481 
 1348   0.0000       4.527178       123.1908 
 1349   0.0000       4.535729       123.4234 
 1350   0.0000       4.549920       123.8096 
 1351   0.0000       4.561270       124.1185 
 1352   0.0000       4.573632       124.4548 
 1353   0.0000       4.580414       124.6394 
 1354   0.0000       4.584806       124.7589 
 1355   0.0000       4.589246       124.8797 
 1356   0.0000       4.599026       125.1459 
 1357   0.0000       4.609982       125.4440 
 1358   0.0000       4.618836       125.6849 
 1359   0.0000       4.626816       125.9021 
 1360   0.0000       4.636934       126.1774 
 1361   0.0000       4.638140       126.2102 
 1362   0.0000       4.644177       126.3745 
 1363   0.0000       4.651394       126.5709 
 1364   0.0000       4.654819       126.6641 
 1365   0.0000       4.657304       126.7317 
 1366   0.0000       4.660621       126.8219 
 1367   0.0000       4.683516       127.4450 
 1368   0.0000       4.700862       127.9170 
 1369   0.0000       4.711267       128.2001 
 1370   0.0000       4.717817       128.3783 
 1371   0.0000       4.722442       128.5042 
 1372   0.0000       4.740233       128.9883 
 1373   0.0000       4.743417       129.0749 
 1374   0.0000       4.754550       129.3779 
 1375   0.0000       4.763306       129.6162 
 1376   0.0000       4.776739       129.9817 
 1377   0.0000       4.787593       130.2770 
 1378   0.0000       4.796772       130.5268 
 1379   0.0000       4.810157       130.8910 
 1380   0.0000       4.824004       131.2678 
 1381   0.0000       4.829785       131.4251 
 1382   0.0000       4.834911       131.5646 
 1383   0.0000       4.860504       132.2610 
 1384   0.0000       4.874624       132.6453 
 1385   0.0000       4.875790       132.6770 
 1386   0.0000       4.881818       132.8410 
 1387   0.0000       4.888954       133.0352 
 1388   0.0000       4.897375       133.2644 
 1389   0.0000       4.906410       133.5102 
 1390   0.0000       4.911285       133.6429 
 1391   0.0000       4.925034       134.0170 
 1392   0.0000       4.935210       134.2939 
 1393   0.0000       4.943380       134.5162 
 1394   0.0000       4.947731       134.6346 
 1395   0.0000       4.967829       135.1815 
 1396   0.0000       4.970697       135.2595 
 1397   0.0000       4.978506       135.4720 
 1398   0.0000       4.990646       135.8024 
 1399   0.0000       4.995133       135.9245 
 1400   0.0000       5.011251       136.3631 
 1401   0.0000       5.024469       136.7228 
 1402   0.0000       5.033147       136.9589 
 1403   0.0000       5.038539       137.1056 
 1404   0.0000       5.045927       137.3067 
 1405   0.0000       5.065269       137.8330 
 1406   0.0000       5.084210       138.3484 
 1407   0.0000       5.094561       138.6300 
 1408   0.0000       5.119483       139.3082 
 1409   0.0000       5.137529       139.7993 
 1410   0.0000       5.146841       140.0527 
 1411   0.0000       5.160005       140.4109 
 1412   0.0000       5.167964       140.6275 
 1413   0.0000       5.175963       140.8451 
 1414   0.0000       5.179710       140.9471 
 1415   0.0000       5.188788       141.1941 
 1416   0.0000       5.197239       141.4241 
 1417   0.0000       5.203905       141.6055 
 1418   0.0000       5.205348       141.6447 
 1419   0.0000       5.210965       141.7976 
 1420   0.0000       5.216495       141.9481 
 1421   0.0000       5.226870       142.2304 
 1422   0.0000       5.232417       142.3813 
 1423   0.0000       5.245986       142.7505 
 1424   0.0000       5.257836       143.0730 
 1425   0.0000       5.270044       143.4052 
 1426   0.0000       5.282763       143.7513 
 1427   0.0000       5.298531       144.1804 
 1428   0.0000       5.324440       144.8854 
 1429   0.0000       5.343212       145.3962 
 1430   0.0000       5.345008       145.4451 
 1431   0.0000       5.365491       146.0024 
 1432   0.0000       5.372629       146.1967 
 1433   0.0000       5.381270       146.4318 
 1434   0.0000       5.394144       146.7821 
 1435   0.0000       5.406174       147.1095 
 1436   0.0000       5.412741       147.2882 
 1437   0.0000       5.425993       147.6488 
 1438   0.0000       5.437159       147.9526 
 1439   0.0000       5.442329       148.0933 
 1440   0.0000       5.447995       148.2475 
 1441   0.0000       5.468896       148.8162 
 1442   0.0000       5.475903       149.0069 
 1443   0.0000       5.482678       149.1912 
 1444   0.0000       5.500765       149.6834 
 1445   0.0000       5.518846       150.1754 
 1446   0.0000       5.529520       150.4659 
 1447   0.0000       5.534404       150.5988 
 1448   0.0000       5.553638       151.1222 
 1449   0.0000       5.570513       151.5814 
 1450   0.0000       5.576075       151.7327 
 1451   0.0000       5.606492       152.5604 
 1452   0.0000       5.608142       152.6053 
 1453   0.0000       5.618433       152.8853 
 1454   0.0000       5.647823       153.6851 
 1455   0.0000       5.650562       153.7596 
 1456   0.0000       5.681893       154.6122 
 1457   0.0000       5.713904       155.4832 
 1458   0.0000       5.734348       156.0395 
 1459   0.0000       5.750940       156.4910 
 1460   0.0000       5.788373       157.5096 
 1461   0.0000       5.875207       159.8725 
 1462   0.0000       5.884579       160.1275 
 1463   0.0000       5.920708       161.1107 
 1464   0.0000       5.933543       161.4599 
 1465   0.0000       5.970659       162.4699 
 1466   0.0000       6.010391       163.5510 
 1467   0.0000       6.035598       164.2370 
 1468   0.0000       6.049729       164.6215 
 1469   0.0000       6.097914       165.9327 
 1470   0.0000       6.114248       166.3771 
 1471   0.0000       6.186036       168.3306 
 1472   0.0000       6.219785       169.2489 
 1473   0.0000       6.323223       172.0637 
 1474   0.0000       6.366398       173.2385 
 1475   0.0000       6.403899       174.2590 
 1476   0.0000       6.437222       175.1657 
 1477   0.0000       6.458978       175.7577 
 1478   0.0000       6.485555       176.4809 
 1479   0.0000       6.521318       177.4541 
 1480   0.0000       6.533506       177.7857 
 1481   0.0000       6.586575       179.2298 
 1482   0.0000       6.629858       180.4076 
 1483   0.0000       6.765826       184.1075 
 1484   0.0000       6.780831       184.5158 
 1485   0.0000       6.792675       184.8381 
 1486   0.0000       6.819544       185.5692 
 1487   0.0000       6.886686       187.3962 
 1488   0.0000       6.912797       188.1068 
 1489   0.0000       6.933571       188.6721 
 1490   0.0000       6.946417       189.0216 
 1491   0.0000       7.034400       191.4158 
 1492   0.0000       7.069451       192.3695 
 1493   0.0000       7.167037       195.0250 
 1494   0.0000       7.184562       195.5019 
 1495   0.0000       7.197081       195.8425 
 1496   0.0000       7.250574       197.2981 
 1497   0.0000       7.436692       202.3627 
 1498   0.0000       7.489015       203.7865 
 1499   0.0000       7.549527       205.4331 
 1500   0.0000      22.165785       603.1617 
 1501   0.0000      22.231497       604.9498 
 1502   0.0000      22.284546       606.3933 
 1503   0.0000      22.432788       610.4272 
 1504   0.0000      22.506659       612.4373 
 1505   0.0000      22.513252       612.6167 
 1506   0.0000      22.553874       613.7221 
 1507   0.0000      22.558940       613.8600 
 1508   0.0000      22.584027       614.5426 
 1509   0.0000      22.616088       615.4150 
 1510   0.0000      22.630671       615.8119 
 1511   0.0000      22.647264       616.2634 
 1512   0.0000      22.664527       616.7331 
 1513   0.0000      22.670941       616.9077 
 1514   0.0000      22.672609       616.9531 
 1515   0.0000      22.705345       617.8439 
 1516   0.0000      22.718647       618.2058 
 1517   0.0000      22.787019       620.0663 
 1518   0.0000      22.806762       620.6036 
 1519   0.0000      22.818363       620.9192 
 1520   0.0000      22.833509       621.3314 
 1521   0.0000      22.866737       622.2356 
 1522   0.0000      22.872025       622.3794 
 1523   0.0000      22.884382       622.7157 
 1524   0.0000      22.893314       622.9588 
 1525   0.0000      22.904155       623.2537 
 1526   0.0000      22.913920       623.5195 
 1527   0.0000      22.954856       624.6334 
 1528   0.0000      23.003876       625.9673 
 1529   0.0000      23.231450       632.1599 
 1530   0.0000      23.237278       632.3185 
 1531   0.0000      23.290274       633.7606 
 1532   0.0000      23.345107       635.2526 
 1533   0.0000      23.404730       636.8751 
 1534   0.0000      23.532638       640.3556 
 1535   0.0000      23.542070       640.6123 
 1536   0.0000      32.859258       894.1459 
 1537   0.0000      32.962192       896.9469 
 1538   0.0000      44.100896      1200.0464 
 1539   0.0000      44.196072      1202.6363 
 1540   0.0000      44.283276      1205.0092 
 1541   0.0000      44.653035      1215.0709 

                    ********************************
                    * MULLIKEN POPULATION ANALYSIS *
                    ********************************

-----------------------
MULLIKEN ATOMIC CHARGES
-----------------------
   0 O :   -0.221250
   1 O :   -0.424503
   2 N :   -0.286338
   3 N :   -0.259191
   4 C :    0.167353
   5 C :    0.126551
   6 H :    0.157318
   7 C :    0.036107
   8 C :   -0.206003
   9 H :    0.156968
  10 C :   -0.167788
  11 H :    0.156922
  12 C :   -0.158185
  13 H :    0.156004
  14 C :   -0.166994
  15 H :    0.156852
  16 C :   -0.240347
  17 H :    0.151323
  18 C :    0.191964
  19 C :   -0.448612
  20 H :    0.146021
  21 H :    0.148218
  22 H :    0.142284
  23 C :   -0.432204
  24 H :    0.138402
  25 H :    0.148466
  26 H :    0.140113
  27 C :   -0.442630
  28 H :    0.149637
  29 H :    0.144612
  30 H :    0.141749
  31 C :    0.196471
  32 C :   -0.073970
  33 C :   -0.229484
  34 H :    0.159550
  35 C :   -0.213840
  36 H :    0.149047
  37 C :   -0.157933
  38 H :    0.150813
  39 C :   -0.217533
  40 H :    0.149641
  41 C :    0.112961
  42 C :   -0.442115
  43 H :    0.138820
  44 H :    0.143411
  45 H :    0.140060
  46 C :   -0.460614
  47 H :    0.139957
  48 H :    0.140486
  49 H :    0.139714
  50 C :   -0.411120
  51 H :    0.138389
  52 H :    0.139903
  53 H :    0.125323
  54 C :    0.431355
  55 C :    0.099312
  56 C :   -0.222809
  57 H :    0.162832
  58 C :   -0.141534
  59 H :    0.165823
  60 C :   -0.131842
  61 H :    0.166380
  62 C :   -0.142958
  63 H :    0.163751
  64 C :   -0.226943
  65 H :    0.191417
  66 H :    0.247752
  67 O :   -0.493457
  68 C :    0.427571
  69 C :    0.143011
  70 C :   -0.247178
  71 H :    0.167832
  72 C :   -0.130109
  73 H :    0.165190
  74 C :   -0.145757
  75 H :    0.165743
  76 C :   -0.134549
  77 H :    0.165316
  78 C :   -0.228775
  79 H :    0.161869
  80 O :   -0.398301
  81 H :    0.358303
Sum of atomic charges:   -0.0000000

--------------------------------
MULLIKEN REDUCED ORBITAL CHARGES
--------------------------------
  0 O s       :     3.770128  s :     3.770128
      pz      :     1.307129  p :     4.404765
      px      :     1.492252
      py      :     1.605385
      dz2     :     0.014103  d :     0.044122
      dxz     :     0.008724
      dyz     :     0.008024
      dx2y2   :     0.005624
      dxy     :     0.007647
      f0      :     0.000539  f :     0.002235
      f+1     :     0.000391
      f-1     :     0.000340
      f+2     :     0.000150
      f-2     :     0.000273
      f+3     :     0.000259
      f-3     :     0.000282
  1 O s       :     3.847736  s :     3.847736
      pz      :     1.658283  p :     4.545164
      px      :     1.418286
      py      :     1.468595
      dz2     :     0.004723  d :     0.029777
      dxz     :     0.007341
      dyz     :     0.004357
      dx2y2   :     0.007117
      dxy     :     0.006239
      f0      :     0.000169  f :     0.001827
      f+1     :     0.000368
      f-1     :     0.000122
      f+2     :     0.000350
      f-2     :     0.000341
      f+3     :     0.000286
      f-3     :     0.000193
  2 N s       :     3.572567  s :     3.572567
      pz      :     1.412332  p :     3.651982
      px      :     1.200552
      py      :     1.039098
      dz2     :     0.010330  d :     0.058190
      dxz     :     0.006655
      dyz     :     0.017997
      dx2y2   :     0.009978
      dxy     :     0.013229
      f0      :     0.000232  f :     0.003599
      f+1     :     0.000060
      f-1     :     0.000777
      f+2     :     0.000604
      f-2     :     0.000592
      f+3     :     0.000703
      f-3     :     0.000631
  3 N s       :     3.443104  s :     3.443104
      pz      :     1.162030  p :     3.748869
      px      :     1.039119
      py      :     1.547720
      dz2     :     0.013045  d :     0.064006
      dxz     :     0.016893
      dyz     :     0.010468
      dx2y2   :     0.010210
      dxy     :     0.013391
      f0      :     0.000638  f :     0.003211
      f+1     :     0.000422
      f-1     :     0.000396
      f+2     :     0.000484
      f-2     :     0.000443
      f+3     :     0.000471
      f-3     :     0.000358
  4 C s       :     3.203466  s :     3.203466
      pz      :     0.605087  p :     2.404343
      px      :     0.866296
      py      :     0.932959
      dz2     :     0.054518  d :     0.205615
      dxz     :     0.036553
      dyz     :     0.060977
      dx2y2   :     0.022327
      dxy     :     0.031240
      f0      :     0.002979  f :     0.019223
      f+1     :     0.002808
      f-1     :     0.006633
      f+2     :     0.001511
      f-2     :     0.001720
      f+3     :     0.001879
      f-3     :     0.001692
  5 C s       :     3.024762  s :     3.024762
      pz      :     0.951415  p :     2.683836
      px      :     0.830611
      py      :     0.901810
      dz2     :     0.019899  d :     0.155479
      dxz     :     0.033799
      dyz     :     0.027330
      dx2y2   :     0.031071
      dxy     :     0.043380
      f0      :     0.001482  f :     0.009371
      f+1     :     0.001136
      f-1     :     0.001035
      f+2     :     0.001441
      f-2     :     0.000666
      f+3     :     0.001706
      f-3     :     0.001906
  6 H s       :     0.818850  s :     0.818850
      pz      :     0.007900  p :     0.023832
      px      :     0.006573
      py      :     0.009359
  7 C s       :     3.359285  s :     3.359285
      pz      :     0.724075  p :     2.454804
      px      :     0.822564
      py      :     0.908165
      dz2     :     0.037719  d :     0.140220
      dxz     :     0.037619
      dyz     :     0.021844
      dx2y2   :     0.021561
      dxy     :     0.021477
      f0      :     0.001940  f :     0.009584
      f+1     :     0.001411
      f-1     :     0.001251
      f+2     :     0.001658
      f-2     :     0.001119
      f+3     :     0.001340
      f-3     :     0.000864
  8 C s       :     3.216740  s :     3.216740
      pz      :     0.931328  p :     2.884331
      px      :     0.984882
      py      :     0.968121
      dz2     :     0.032261  d :     0.097685
      dxz     :     0.022175
      dyz     :     0.020790
      dx2y2   :     0.011866
      dxy     :     0.010594
      f0      :     0.001656  f :     0.007247
      f+1     :     0.001052
      f-1     :     0.001190
      f+2     :     0.001203
      f-2     :     0.001015
      f+3     :     0.000464
      f-3     :     0.000667
  9 H s       :     0.820234  s :     0.820234
      pz      :     0.004195  p :     0.022798
      px      :     0.012679
      py      :     0.005924
 10 C s       :     3.199687  s :     3.199687
      pz      :     0.960684  p :     2.866688
      px      :     0.942017
      py      :     0.963986
      dz2     :     0.017067  d :     0.094259
      dxz     :     0.030379
      dyz     :     0.017627
      dx2y2   :     0.013834
      dxy     :     0.015351
      f0      :     0.001398  f :     0.007153
      f+1     :     0.000837
      f-1     :     0.001030
      f+2     :     0.000782
      f-2     :     0.001142
      f+3     :     0.001282
      f-3     :     0.000683
 11 H s       :     0.821145  s :     0.821145
      pz      :     0.009346  p :     0.021932
      px      :     0.006023
      py      :     0.006563
 12 C s       :     3.185865  s :     3.185865
      pz      :     0.971788  p :     2.871736
      px      :     0.944073
      py      :     0.955876
      dz2     :     0.021199  d :     0.093441
      dxz     :     0.027839
      dyz     :     0.009692
      dx2y2   :     0.017597
      dxy     :     0.017113
      f0      :     0.001217  f :     0.007142
      f+1     :     0.001064
      f-1     :     0.000629
      f+2     :     0.001248
      f-2     :     0.000846
      f+3     :     0.001349
      f-3     :     0.000789
 13 H s       :     0.822046  s :     0.822046
      pz      :     0.011706  p :     0.021950
      px      :     0.005783
      py      :     0.004462
 14 C s       :     3.194487  s :     3.194487
      pz      :     0.925213  p :     2.871552
      px      :     0.979484
      py      :     0.966855
      dz2     :     0.030225  d :     0.093818
      dxz     :     0.021302
      dyz     :     0.021014
      dx2y2   :     0.011625
      dxy     :     0.009653
      f0      :     0.001587  f :     0.007137
      f+1     :     0.000992
      f-1     :     0.001131
      f+2     :     0.001241
      f-2     :     0.000989
      f+3     :     0.000520
      f-3     :     0.000678
 15 H s       :     0.821201  s :     0.821201
      pz      :     0.003831  p :     0.021947
      px      :     0.012388
      py      :     0.005728
 16 C s       :     3.265809  s :     3.265809
      pz      :     0.986212  p :     2.871931
      px      :     0.921660
      py      :     0.964060
      dz2     :     0.018537  d :     0.095388
      dxz     :     0.030781
      dyz     :     0.017591
      dx2y2   :     0.013198
      dxy     :     0.015281
      f0      :     0.001363  f :     0.007218
      f+1     :     0.000933
      f-1     :     0.001000
      f+2     :     0.000849
      f-2     :     0.001105
      f+3     :     0.001216
      f-3     :     0.000752
 17 H s       :     0.826156  s :     0.826156
      pz      :     0.009722  p :     0.022521
      px      :     0.006378
      py      :     0.006421
 18 C s       :     3.038429  s :     3.038429
      pz      :     0.875975  p :     2.550995
      px      :     0.904340
      py      :     0.770680
      dz2     :     0.036884  d :     0.205879
      dxz     :     0.040402
      dyz     :     0.045019
      dx2y2   :     0.046238
      dxy     :     0.037336
      f0      :     0.001363  f :     0.012733
      f+1     :     0.001666
      f-1     :     0.001963
      f+2     :     0.002397
      f-2     :     0.001800
      f+3     :     0.001869
      f-3     :     0.001674
 19 C s       :     3.273331  s :     3.273331
      pz      :     0.995939  p :     3.114761
      px      :     1.084632
      py      :     1.034190
      dz2     :     0.010326  d :     0.057058
      dxz     :     0.019979
      dyz     :     0.007047
      dx2y2   :     0.015864
      dxy     :     0.003842
      f0      :     0.000395  f :     0.003461
      f+1     :     0.000274
      f-1     :     0.000548
      f+2     :     0.001299
      f-2     :     0.000476
      f+3     :     0.000218
      f-3     :     0.000252
 20 H s       :     0.833019  s :     0.833019
      pz      :     0.006030  p :     0.020960
      px      :     0.010662
      py      :     0.004267
 21 H s       :     0.830717  s :     0.830717
      pz      :     0.004800  p :     0.021065
      px      :     0.004504
      py      :     0.011761
 22 H s       :     0.836829  s :     0.836829
      pz      :     0.008749  p :     0.020887
      px      :     0.007855
      py      :     0.004283
 23 C s       :     3.257736  s :     3.257736
      pz      :     1.021311  p :     3.113721
      px      :     1.004826
      py      :     1.087584
      dz2     :     0.013523  d :     0.057347
      dxz     :     0.008324
      dyz     :     0.013759
      dx2y2   :     0.016850
      dxy     :     0.004891
      f0      :     0.000298  f :     0.003400
      f+1     :     0.000592
      f-1     :     0.000375
      f+2     :     0.001097
      f-2     :     0.000432
      f+3     :     0.000187
      f-3     :     0.000419
 24 H s       :     0.839855  s :     0.839855
      pz      :     0.010166  p :     0.021743
      px      :     0.004439
      py      :     0.007139
 25 H s       :     0.830391  s :     0.830391
      pz      :     0.005261  p :     0.021143
      px      :     0.004307
      py      :     0.011575
 26 H s       :     0.838732  s :     0.838732
      pz      :     0.005308  p :     0.021155
      px      :     0.011116
      py      :     0.004731
 27 C s       :     3.272915  s :     3.272915
      pz      :     1.064638  p :     3.109197
      px      :     0.955788
      py      :     1.088770
      dz2     :     0.009265  d :     0.057140
      dxz     :     0.015655
      dyz     :     0.008689
      dx2y2   :     0.013998
      dxy     :     0.009533
      f0      :     0.000169  f :     0.003378
      f+1     :     0.000647
      f-1     :     0.000353
      f+2     :     0.000856
      f-2     :     0.000309
      f+3     :     0.000353
      f-3     :     0.000693
 28 H s       :     0.829100  s :     0.829100
      pz      :     0.004932  p :     0.021263
      px      :     0.004481
      py      :     0.011850
 29 H s       :     0.833691  s :     0.833691
      pz      :     0.010446  p :     0.021697
      px      :     0.004625
      py      :     0.006626
 30 H s       :     0.837218  s :     0.837218
      pz      :     0.007336  p :     0.021034
      px      :     0.008776
      py      :     0.004921
 31 C s       :     3.005820  s :     3.005820
      pz      :     0.815892  p :     2.614425
      px      :     0.931619
      py      :     0.866915
      dz2     :     0.034389  d :     0.170521
      dxz     :     0.023824
      dyz     :     0.057168
      dx2y2   :     0.024934
      dxy     :     0.030205
      f0      :     0.001977  f :     0.012763
      f+1     :     0.001662
      f-1     :     0.002976
      f+2     :     0.001377
      f-2     :     0.002275
      f+3     :     0.000936
      f-3     :     0.001561
 32 C s       :     3.380179  s :     3.380179
      pz      :     0.828218  p :     2.556089
      px      :     0.932871
      py      :     0.795000
      dz2     :     0.029983  d :     0.128612
      dxz     :     0.020243
      dyz     :     0.037028
      dx2y2   :     0.020517
      dxy     :     0.020839
      f0      :     0.001601  f :     0.009091
      f+1     :     0.000922
      f-1     :     0.001915
      f+2     :     0.001095
      f-2     :     0.001407
      f+3     :     0.001029
      f-3     :     0.001122
 33 C s       :     3.220762  s :     3.220762
      pz      :     0.921294  p :     2.904516
      px      :     0.975605
      py      :     1.007617
      dz2     :     0.017726  d :     0.096929
      dxz     :     0.016662
      dyz     :     0.033912
      dx2y2   :     0.017292
      dxy     :     0.011337
      f0      :     0.001301  f :     0.007277
      f+1     :     0.000882
      f-1     :     0.001387
      f+2     :     0.000897
      f-2     :     0.000937
      f+3     :     0.000548
      f-3     :     0.001324
 34 H s       :     0.817808  s :     0.817808
      pz      :     0.008881  p :     0.022643
      px      :     0.004590
      py      :     0.009171
 35 C s       :     3.229267  s :     3.229267
      pz      :     0.963777  p :     2.882686
      px      :     0.983398
      py      :     0.935510
      dz2     :     0.022870  d :     0.094699
      dxz     :     0.014175
      dyz     :     0.021291
      dx2y2   :     0.019514
      dxy     :     0.016849
      f0      :     0.000969  f :     0.007188
      f+1     :     0.000754
      f-1     :     0.001187
      f+2     :     0.000729
      f-2     :     0.001343
      f+3     :     0.000776
      f-3     :     0.001429
 36 H s       :     0.828968  s :     0.828968
      pz      :     0.012210  p :     0.021985
      px      :     0.005877
      py      :     0.003898
 37 C s       :     3.188648  s :     3.188648
      pz      :     0.936586  p :     2.867098
      px      :     0.974757
      py      :     0.955755
      dz2     :     0.028665  d :     0.094952
      dxz     :     0.019668
      dyz     :     0.024549
      dx2y2   :     0.008098
      dxy     :     0.013973
      f0      :     0.001437  f :     0.007234
      f+1     :     0.000732
      f-1     :     0.001540
      f+2     :     0.000844
      f-2     :     0.001343
      f+3     :     0.000829
      f-3     :     0.000509
 38 H s       :     0.827237  s :     0.827237
      pz      :     0.004224  p :     0.021951
      px      :     0.006979
      py      :     0.010748
 39 C s       :     3.260648  s :     3.260648
      pz      :     0.939971  p :     2.854714
      px      :     0.966073
      py      :     0.948670
      dz2     :     0.019057  d :     0.094878
      dxz     :     0.017166
      dyz     :     0.030651
      dx2y2   :     0.016293
      dxy     :     0.011710
      f0      :     0.001298  f :     0.007293
      f+1     :     0.000833
      f-1     :     0.001306
      f+2     :     0.000954
      f-2     :     0.001062
      f+3     :     0.000577
      f-3     :     0.001263
 40 H s       :     0.827986  s :     0.827986
      pz      :     0.008277  p :     0.022373
      px      :     0.004616
      py      :     0.009480
 41 C s       :     3.013972  s :     3.013972
      pz      :     0.925897  p :     2.685621
      px      :     0.881226
      py      :     0.878498
      dz2     :     0.039363  d :     0.177634
      dxz     :     0.035507
      dyz     :     0.030275
      dx2y2   :     0.036240
      dxy     :     0.036249
      f0      :     0.001378  f :     0.009812
      f+1     :     0.001965
      f-1     :     0.001375
      f+2     :     0.000938
      f-2     :     0.001088
      f+3     :     0.001317
      f-3     :     0.001750
 42 C s       :     3.282160  s :     3.282160
      pz      :     1.066590  p :     3.096845
      px      :     1.024820
      py      :     1.005435
      dz2     :     0.016213  d :     0.059769
      dxz     :     0.008907
      dyz     :     0.006345
      dx2y2   :     0.021380
      dxy     :     0.006924
      f0      :     0.000892  f :     0.003341
      f+1     :     0.000263
      f-1     :     0.000247
      f+2     :     0.000225
      f-2     :     0.000302
      f+3     :     0.000812
      f-3     :     0.000600
 43 H s       :     0.840205  s :     0.840205
      pz      :     0.005478  p :     0.020975
      px      :     0.011162
      py      :     0.004335
 44 H s       :     0.835379  s :     0.835379
      pz      :     0.004950  p :     0.021209
      px      :     0.004968
      py      :     0.011291
 45 H s       :     0.838260  s :     0.838260
      pz      :     0.012505  p :     0.021680
      px      :     0.004575
      py      :     0.004600
 46 C s       :     3.283043  s :     3.283043
      pz      :     1.052004  p :     3.114690
      px      :     0.973930
      py      :     1.088756
      dz2     :     0.020735  d :     0.059545
      dxz     :     0.007585
      dyz     :     0.002696
      dx2y2   :     0.007579
      dxy     :     0.020951
      f0      :     0.000742  f :     0.003337
      f+1     :     0.000734
      f-1     :     0.000062
      f+2     :     0.000223
      f-2     :     0.000344
      f+3     :     0.000701
      f-3     :     0.000530
 47 H s       :     0.838900  s :     0.838900
      pz      :     0.012261  p :     0.021143
      px      :     0.004364
      py      :     0.004518
 48 H s       :     0.838441  s :     0.838441
      pz      :     0.004521  p :     0.021073
      px      :     0.005782
      py      :     0.010770
 49 H s       :     0.838853  s :     0.838853
      pz      :     0.005080  p :     0.021433
      px      :     0.008338
      py      :     0.008015
 50 C s       :     3.254106  s :     3.254106
      pz      :     0.940516  p :     3.093294
      px      :     1.083500
      py      :     1.069278
      dz2     :     0.010184  d :     0.060337
      dxz     :     0.021279
      dyz     :     0.011548
      dx2y2   :     0.011882
      dxy     :     0.005444
      f0      :     0.000943  f :     0.003382
      f+1     :     0.000701
      f-1     :     0.000764
      f+2     :     0.000255
      f-2     :     0.000146
      f+3     :     0.000163
      f-3     :     0.000410
 51 H s       :     0.839650  s :     0.839650
      pz      :     0.005940  p :     0.021962
      px      :     0.009191
      py      :     0.006831
 52 H s       :     0.839023  s :     0.839023
      pz      :     0.004460  p :     0.021074
      px      :     0.004862
      py      :     0.011752
 53 H s       :     0.853510  s :     0.853510
      pz      :     0.007028  p :     0.021167
      px      :     0.009353
      py      :     0.004787
 54 C s       :     3.090763  s :     3.090763
      pz      :     0.781528  p :     2.188116
      px      :     0.711263
      py      :     0.695324
      dz2     :     0.070853  d :     0.265362
      dxz     :     0.053054
      dyz     :     0.041808
      dx2y2   :     0.057684
      dxy     :     0.041962
      f0      :     0.001955  f :     0.024404
      f+1     :     0.006592
      f-1     :     0.003001
      f+2     :     0.003114
      f-2     :     0.003334
      f+3     :     0.003916
      f-3     :     0.002493
 55 C s       :     3.258031  s :     3.258031
      pz      :     0.704131  p :     2.503455
      px      :     0.852660
      py      :     0.946664
      dz2     :     0.038265  d :     0.129340
      dxz     :     0.028072
      dyz     :     0.018352
      dx2y2   :     0.023428
      dxy     :     0.021223
      f0      :     0.001428  f :     0.009862
      f+1     :     0.002619
      f-1     :     0.001506
      f+2     :     0.001102
      f-2     :     0.001015
      f+3     :     0.001369
      f-3     :     0.000824
 56 C s       :     3.258250  s :     3.258250
      pz      :     0.968854  p :     2.860832
      px      :     0.955186
      py      :     0.936791
      dz2     :     0.020173  d :     0.096502
      dxz     :     0.032614
      dyz     :     0.023596
      dx2y2   :     0.011509
      dxy     :     0.008609
      f0      :     0.000905  f :     0.007226
      f+1     :     0.001845
      f-1     :     0.001567
      f+2     :     0.000606
      f-2     :     0.000704
      f+3     :     0.000915
      f-3     :     0.000683
 57 H s       :     0.814790  s :     0.814790
      pz      :     0.006665  p :     0.022378
      px      :     0.009883
      py      :     0.005830
 58 C s       :     3.181042  s :     3.181042
      pz      :     0.931073  p :     2.860992
      px      :     0.966715
      py      :     0.963203
      dz2     :     0.022192  d :     0.092355
      dxz     :     0.029914
      dyz     :     0.020974
      dx2y2   :     0.008862
      dxy     :     0.010413
      f0      :     0.000912  f :     0.007144
      f+1     :     0.001955
      f-1     :     0.001451
      f+2     :     0.000467
      f-2     :     0.000768
      f+3     :     0.000922
      f-3     :     0.000669
 59 H s       :     0.812150  s :     0.812150
      pz      :     0.005930  p :     0.022026
      px      :     0.009144
      py      :     0.006952
 60 C s       :     3.192009  s :     3.192009
      pz      :     0.994625  p :     2.838194
      px      :     0.922404
      py      :     0.921165
      dz2     :     0.028744  d :     0.094546
      dxz     :     0.017388
      dyz     :     0.010605
      dx2y2   :     0.020761
      dxy     :     0.017048
      f0      :     0.000828  f :     0.007094
      f+1     :     0.001452
      f-1     :     0.000677
      f+2     :     0.001009
      f-2     :     0.000871
      f+3     :     0.001464
      f-3     :     0.000793
 61 H s       :     0.811725  s :     0.811725
      pz      :     0.013928  p :     0.021896
      px      :     0.003785
      py      :     0.004183
 62 C s       :     3.187675  s :     3.187675
      pz      :     0.931854  p :     2.856356
      px      :     0.975647
      py      :     0.948855
      dz2     :     0.020121  d :     0.091782
      dxz     :     0.030102
      dyz     :     0.021881
      dx2y2   :     0.010715
      dxy     :     0.008963
      f0      :     0.000889  f :     0.007145
      f+1     :     0.001855
      f-1     :     0.001548
      f+2     :     0.000533
      f-2     :     0.000679
      f+3     :     0.000946
      f-3     :     0.000695
 63 H s       :     0.814228  s :     0.814228
      pz      :     0.006309  p :     0.022021
      px      :     0.009800
      py      :     0.005913
 64 C s       :     3.241286  s :     3.241286
      pz      :     0.966296  p :     2.878370
      px      :     0.945734
      py      :     0.966340
      dz2     :     0.024110  d :     0.100040
      dxz     :     0.032181
      dyz     :     0.023836
      dx2y2   :     0.009018
      dxy     :     0.010896
      f0      :     0.000941  f :     0.007246
      f+1     :     0.001953
      f-1     :     0.001447
      f+2     :     0.000550
      f-2     :     0.000800
      f+3     :     0.000883
      f-3     :     0.000672
 65 H s       :     0.785916  s :     0.785916
      pz      :     0.006163  p :     0.022666
      px      :     0.009618
      py      :     0.006885
 66 H s       :     0.707855  s :     0.707855
      pz      :     0.016600  p :     0.044392
      px      :     0.009826
      py      :     0.017967
 67 O s       :     3.864937  s :     3.864937
      pz      :     1.477710  p :     4.598687
      px      :     1.631635
      py      :     1.489342
      dz2     :     0.007423  d :     0.028009
      dxz     :     0.007506
      dyz     :     0.006745
      dx2y2   :     0.003379
      dxy     :     0.002956
      f0      :     0.000357  f :     0.001825
      f+1     :     0.000392
      f-1     :     0.000290
      f+2     :     0.000387
      f-2     :     0.000300
      f+3     :     0.000049
      f-3     :     0.000050
 68 C s       :     3.070765  s :     3.070765
      pz      :     0.803741  p :     2.219543
      px      :     0.711258
      py      :     0.704544
      dz2     :     0.065624  d :     0.257122
      dxz     :     0.060409
      dyz     :     0.042067
      dx2y2   :     0.050026
      dxy     :     0.038996
      f0      :     0.006598  f :     0.025000
      f+1     :     0.003449
      f-1     :     0.002885
      f+2     :     0.003282
      f-2     :     0.003718
      f+3     :     0.003455
      f-3     :     0.001613
 69 C s       :     3.180717  s :     3.180717
      pz      :     0.748124  p :     2.538754
      px      :     0.843528
      py      :     0.947102
      dz2     :     0.033600  d :     0.127693
      dxz     :     0.034520
      dyz     :     0.019353
      dx2y2   :     0.020759
      dxy     :     0.019461
      f0      :     0.002360  f :     0.009825
      f+1     :     0.001707
      f-1     :     0.001213
      f+2     :     0.001138
      f-2     :     0.001223
      f+3     :     0.001457
      f-3     :     0.000726
 70 C s       :     3.276305  s :     3.276305
      pz      :     0.933845  p :     2.864605
      px      :     0.989109
      py      :     0.941651
      dz2     :     0.031547  d :     0.099033
      dxz     :     0.025357
      dyz     :     0.023993
      dx2y2   :     0.008527
      dxy     :     0.009609
      f0      :     0.001683  f :     0.007235
      f+1     :     0.001218
      f-1     :     0.001283
      f+2     :     0.001000
      f-2     :     0.000907
      f+3     :     0.000476
      f-3     :     0.000669
 71 H s       :     0.809787  s :     0.809787
      pz      :     0.004007  p :     0.022381
      px      :     0.012217
      py      :     0.006158
 72 C s       :     3.174266  s :     3.174266
      pz      :     0.951850  p :     2.856538
      px      :     0.946313
      py      :     0.958374
      dz2     :     0.018000  d :     0.092160
      dxz     :     0.032312
      dyz     :     0.017259
      dx2y2   :     0.012789
      dxy     :     0.011800
      f0      :     0.001351  f :     0.007146
      f+1     :     0.001145
      f-1     :     0.001142
      f+2     :     0.000573
      f-2     :     0.000949
      f+3     :     0.001358
      f-3     :     0.000629
 73 H s       :     0.812786  s :     0.812786
      pz      :     0.009805  p :     0.022024
      px      :     0.006790
      py      :     0.005429
 74 C s       :     3.197419  s :     3.197419
      pz      :     0.989340  p :     2.846894
      px      :     0.931372
      py      :     0.926181
      dz2     :     0.023560  d :     0.094352
      dxz     :     0.026049
      dyz     :     0.011760
      dx2y2   :     0.017485
      dxy     :     0.015497
      f0      :     0.001364  f :     0.007092
      f+1     :     0.001051
      f-1     :     0.000618
      f+2     :     0.000937
      f-2     :     0.000962
      f+3     :     0.001480
      f-3     :     0.000680
 75 H s       :     0.812356  s :     0.812356
      pz      :     0.012638  p :     0.021901
      px      :     0.004971
      py      :     0.004293
 76 C s       :     3.175031  s :     3.175031
      pz      :     0.919232  p :     2.859945
      px      :     0.976821
      py      :     0.963892
      dz2     :     0.030742  d :     0.092431
      dxz     :     0.023147
      dyz     :     0.020904
      dx2y2   :     0.008286
      dxy     :     0.009351
      f0      :     0.001644  f :     0.007142
      f+1     :     0.001204
      f-1     :     0.001278
      f+2     :     0.000941
      f-2     :     0.000872
      f+3     :     0.000517
      f-3     :     0.000686
 77 H s       :     0.812664  s :     0.812664
      pz      :     0.003804  p :     0.022020
      px      :     0.011881
      py      :     0.006335
 78 C s       :     3.256462  s :     3.256462
      pz      :     0.996495  p :     2.868909
      px      :     0.940086
      py      :     0.932327
      dz2     :     0.019307  d :     0.096185
      dxz     :     0.032237
      dyz     :     0.018693
      dx2y2   :     0.013879
      dxy     :     0.012068
      f0      :     0.001323  f :     0.007220
      f+1     :     0.001209
      f-1     :     0.001182
      f+2     :     0.000572
      f-2     :     0.000953
      f+3     :     0.001365
      f-3     :     0.000616
 79 H s       :     0.815771  s :     0.815771
      pz      :     0.010279  p :     0.022360
      px      :     0.006797
      py      :     0.005285
 80 O s       :     3.780366  s :     3.780366
      pz      :     1.514964  p :     4.585580
      px      :     1.415283
      py      :     1.655334
      dz2     :     0.010849  d :     0.030758
      dxz     :     0.004760
      dyz     :     0.002042
      dx2y2   :     0.006033
      dxy     :     0.007074
      f0      :     0.000334  f :     0.001597
      f+1     :     0.000242
      f-1     :     0.000030
      f+2     :     0.000101
      f-2     :     0.000170
      f+3     :     0.000336
      f-3     :     0.000383
 81 H s       :     0.586388  s :     0.586388
      pz      :     0.033234  p :     0.055309
      px      :     0.011068
      py      :     0.011007


                     *******************************
                     * LOEWDIN POPULATION ANALYSIS *
                     *******************************

----------------------
LOEWDIN ATOMIC CHARGES
----------------------
   0 O :    0.377856
   1 O :    0.086005
   2 N :    0.157485
   3 N :    0.097437
   4 C :   -0.276223
   5 C :   -0.196394
   6 H :    0.174438
   7 C :   -0.122241
   8 C :   -0.120761
   9 H :    0.157524
  10 C :   -0.152693
  11 H :    0.155337
  12 C :   -0.156878
  13 H :    0.153801
  14 C :   -0.152253
  15 H :    0.155045
  16 C :   -0.118656
  17 H :    0.155894
  18 C :   -0.389018
  19 C :   -0.279084
  20 H :    0.126531
  21 H :    0.130583
  22 H :    0.127202
  23 C :   -0.269416
  24 H :    0.125572
  25 H :    0.134913
  26 H :    0.130758
  27 C :   -0.267570
  28 H :    0.134973
  29 H :    0.128465
  30 H :    0.131755
  31 C :   -0.198454
  32 C :   -0.067354
  33 C :   -0.114030
  34 H :    0.158877
  35 C :   -0.171633
  36 H :    0.152889
  37 C :   -0.167805
  38 H :    0.153564
  39 C :   -0.131306
  40 H :    0.154542
  41 C :   -0.291414
  42 C :   -0.268986
  43 H :    0.127545
  44 H :    0.128010
  45 H :    0.123179
  46 C :   -0.266989
  47 H :    0.127433
  48 H :    0.128862
  49 H :    0.124947
  50 C :   -0.270868
  51 H :    0.126667
  52 H :    0.126518
  53 H :    0.127321
  54 C :   -0.398377
  55 C :   -0.135447
  56 C :   -0.081720
  57 H :    0.163837
  58 C :   -0.135550
  59 H :    0.159043
  60 C :   -0.121551
  61 H :    0.159625
  62 C :   -0.135077
  63 H :    0.159233
  64 C :   -0.087418
  65 H :    0.162549
  66 H :    0.183195
  67 O :    0.040619
  68 C :   -0.458903
  69 C :   -0.138959
  70 C :   -0.091314
  71 H :    0.162171
  72 C :   -0.137674
  73 H :    0.158300
  74 C :   -0.125906
  75 H :    0.158745
  76 C :   -0.137960
  77 H :    0.158026
  78 C :   -0.085924
  79 H :    0.162095
  80 O :    0.112684
  81 H :    0.179759

-------------------------------
LOEWDIN REDUCED ORBITAL CHARGES
-------------------------------
  0 O s       :     3.206404  s :     3.206404
      pz      :     1.342264  p :     4.293206
      px      :     1.449483
      py      :     1.501459
      dz2     :     0.037558  d :     0.115163
      dxz     :     0.026716
      dyz     :     0.022955
      dx2y2   :     0.010515
      dxy     :     0.017420
      f0      :     0.001659  f :     0.007371
      f+1     :     0.001597
      f-1     :     0.001648
      f+2     :     0.000270
      f-2     :     0.000783
      f+3     :     0.000618
      f-3     :     0.000796
  1 O s       :     3.399491  s :     3.399491
      pz      :     1.577896  p :     4.443950
      px      :     1.459897
      py      :     1.406157
      dz2     :     0.010594  d :     0.064750
      dxz     :     0.019441
      dyz     :     0.008409
      dx2y2   :     0.011795
      dxy     :     0.014512
      f0      :     0.000644  f :     0.005804
      f+1     :     0.001176
      f-1     :     0.000367
      f+2     :     0.000879
      f-2     :     0.001211
      f+3     :     0.000621
      f-3     :     0.000906
  2 N s       :     3.051044  s :     3.051044
      pz      :     1.373375  p :     3.583555
      px      :     1.091399
      py      :     1.118781
      dz2     :     0.031759  d :     0.192810
      dxz     :     0.010586
      dyz     :     0.064182
      dx2y2   :     0.044607
      dxy     :     0.041676
      f0      :     0.001387  f :     0.015106
      f+1     :     0.000220
      f-1     :     0.004342
      f+2     :     0.002558
      f-2     :     0.002837
      f+3     :     0.001503
      f-3     :     0.002258
  3 N s       :     2.984170  s :     2.984170
      pz      :     1.204461  p :     3.700314
      px      :     1.089588
      py      :     1.406265
      dz2     :     0.043583  d :     0.203551
      dxz     :     0.058346
      dyz     :     0.032917
      dx2y2   :     0.033176
      dxy     :     0.035530
      f0      :     0.003318  f :     0.014528
      f+1     :     0.002155
      f-1     :     0.001515
      f+2     :     0.001671
      f-2     :     0.002381
      f+3     :     0.001964
      f-3     :     0.001524
  4 C s       :     2.751790  s :     2.751790
      pz      :     0.852684  p :     2.667090
      px      :     0.801412
      py      :     1.012994
      dz2     :     0.231853  d :     0.746145
      dxz     :     0.112122
      dyz     :     0.230213
      dx2y2   :     0.086785
      dxy     :     0.085171
      f0      :     0.021536  f :     0.111199
      f+1     :     0.015928
      f-1     :     0.039686
      f+2     :     0.008715
      f-2     :     0.010413
      f+3     :     0.006477
      f-3     :     0.008443
  5 C s       :     2.740492  s :     2.740492
      pz      :     1.000084  p :     2.858544
      px      :     0.891002
      py      :     0.967458
      dz2     :     0.085015  d :     0.538542
      dxz     :     0.108241
      dyz     :     0.100979
      dx2y2   :     0.112155
      dxy     :     0.132151
      f0      :     0.008775  f :     0.058817
      f+1     :     0.007401
      f-1     :     0.006131
      f+2     :     0.008142
      f-2     :     0.006761
      f+3     :     0.009978
      f-3     :     0.011628
  6 H s       :     0.762509  s :     0.762509
      pz      :     0.021285  p :     0.063053
      px      :     0.017517
      py      :     0.024251
  7 C s       :     2.717132  s :     2.717132
      pz      :     0.956115  p :     2.852900
      px      :     1.000588
      py      :     0.896198
      dz2     :     0.125204  d :     0.499015
      dxz     :     0.141062
      dyz     :     0.078028
      dx2y2   :     0.077669
      dxy     :     0.077052
      f0      :     0.011496  f :     0.053195
      f+1     :     0.007932
      f-1     :     0.007449
      f+2     :     0.008860
      f-2     :     0.006893
      f+3     :     0.004986
      f-3     :     0.005579
  8 C s       :     2.764453  s :     2.764453
      pz      :     1.036053  p :     2.933691
      px      :     0.981363
      py      :     0.916275
      dz2     :     0.125480  d :     0.381438
      dxz     :     0.092685
      dyz     :     0.080611
      dx2y2   :     0.041905
      dxy     :     0.040758
      f0      :     0.009055  f :     0.041180
      f+1     :     0.007250
      f-1     :     0.006572
      f+2     :     0.007360
      f-2     :     0.006506
      f+3     :     0.001494
      f-3     :     0.002943
  9 H s       :     0.780188  s :     0.780188
      pz      :     0.011918  p :     0.062288
      px      :     0.033817
      py      :     0.016553
 10 C s       :     2.769449  s :     2.769449
      pz      :     1.011229  p :     2.951790
      px      :     1.025507
      py      :     0.915054
      dz2     :     0.076586  d :     0.389075
      dxz     :     0.131675
      dyz     :     0.065075
      dx2y2   :     0.054839
      dxy     :     0.060901
      f0      :     0.009391  f :     0.042380
      f+1     :     0.006769
      f-1     :     0.005788
      f+2     :     0.005348
      f-2     :     0.005009
      f+3     :     0.005504
      f-3     :     0.004571
 11 H s       :     0.784507  s :     0.784507
      pz      :     0.025205  p :     0.060156
      px      :     0.016821
      py      :     0.018130
 12 C s       :     2.768502  s :     2.768502
      pz      :     0.997548  p :     2.954376
      px      :     1.028088
      py      :     0.928740
      dz2     :     0.091978  d :     0.391187
      dxz     :     0.121076
      dyz     :     0.038329
      dx2y2   :     0.069793
      dxy     :     0.070011
      f0      :     0.007956  f :     0.042813
      f+1     :     0.006761
      f-1     :     0.004579
      f+2     :     0.007223
      f-2     :     0.005824
      f+3     :     0.004923
      f-3     :     0.005546
 13 H s       :     0.786074  s :     0.786074
      pz      :     0.031132  p :     0.060125
      px      :     0.016203
      py      :     0.012790
 14 C s       :     2.769326  s :     2.769326
      pz      :     1.052259  p :     2.951993
      px      :     0.979990
      py      :     0.919744
      dz2     :     0.131736  d :     0.388636
      dxz     :     0.092735
      dyz     :     0.082756
      dx2y2   :     0.042939
      dxy     :     0.038469
      f0      :     0.009441  f :     0.042298
      f+1     :     0.007473
      f-1     :     0.006456
      f+2     :     0.007584
      f-2     :     0.006750
      f+3     :     0.001687
      f-3     :     0.002907
 15 H s       :     0.784807  s :     0.784807
      pz      :     0.011309  p :     0.060148
      px      :     0.032875
      py      :     0.015965
 16 C s       :     2.763935  s :     2.763935
      pz      :     1.016517  p :     2.932835
      px      :     1.006223
      py      :     0.910096
      dz2     :     0.077735  d :     0.380760
      dxz     :     0.129222
      dyz     :     0.061324
      dx2y2   :     0.052789
      dxy     :     0.059690
      f0      :     0.009016  f :     0.041125
      f+1     :     0.006757
      f-1     :     0.005579
      f+2     :     0.005354
      f-2     :     0.004646
      f+3     :     0.005266
      f-3     :     0.004507
 17 H s       :     0.782691  s :     0.782691
      pz      :     0.025899  p :     0.061416
      px      :     0.017500
      py      :     0.018016
 18 C s       :     2.709250  s :     2.709250
      pz      :     0.999523  p :     2.894037
      px      :     1.016145
      py      :     0.878369
      dz2     :     0.113252  d :     0.703737
      dxz     :     0.143036
      dyz     :     0.173900
      dx2y2   :     0.161750
      dxy     :     0.111799
      f0      :     0.010584  f :     0.081994
      f+1     :     0.010516
      f-1     :     0.013255
      f+2     :     0.012133
      f-2     :     0.012115
      f+3     :     0.012043
      f-3     :     0.011349
 19 C s       :     2.836816  s :     2.836816
      pz      :     1.037080  p :     3.160955
      px      :     1.072018
      py      :     1.051857
      dz2     :     0.044541  d :     0.258073
      dxz     :     0.084761
      dyz     :     0.043984
      dx2y2   :     0.070123
      dxy     :     0.014663
      f0      :     0.004334  f :     0.023240
      f+1     :     0.002337
      f-1     :     0.003940
      f+2     :     0.003667
      f-2     :     0.004005
      f+3     :     0.002594
      f-3     :     0.002363
 20 H s       :     0.810950  s :     0.810950
      pz      :     0.016911  p :     0.062519
      px      :     0.032226
      py      :     0.013381
 21 H s       :     0.807539  s :     0.807539
      pz      :     0.015007  p :     0.061878
      px      :     0.013659
      py      :     0.033212
 22 H s       :     0.810529  s :     0.810529
      pz      :     0.024537  p :     0.062270
      px      :     0.024237
      py      :     0.013495
 23 C s       :     2.829383  s :     2.829383
      pz      :     1.045782  p :     3.159292
      px      :     1.039287
      py      :     1.074222
      dz2     :     0.057955  d :     0.257185
      dxz     :     0.049394
      dyz     :     0.057777
      dx2y2   :     0.072296
      dxy     :     0.019763
      f0      :     0.003579  f :     0.023556
      f+1     :     0.004326
      f-1     :     0.002966
      f+2     :     0.003515
      f-2     :     0.003602
      f+3     :     0.002066
      f-3     :     0.003502
 24 H s       :     0.810379  s :     0.810379
      pz      :     0.028944  p :     0.064049
      px      :     0.013383
      py      :     0.021721
 25 H s       :     0.802984  s :     0.802984
      pz      :     0.014942  p :     0.062104
      px      :     0.012945
      py      :     0.034216
 26 H s       :     0.806789  s :     0.806789
      pz      :     0.016678  p :     0.062453
      px      :     0.031221
      py      :     0.014554
 27 C s       :     2.829948  s :     2.829948
      pz      :     1.065529  p :     3.157510
      px      :     1.019272
      py      :     1.072709
      dz2     :     0.040257  d :     0.256590
      dxz     :     0.074122
      dyz     :     0.037652
      dx2y2   :     0.066831
      dxy     :     0.037728
      f0      :     0.002174  f :     0.023522
      f+1     :     0.004539
      f-1     :     0.002728
      f+2     :     0.003174
      f-2     :     0.003218
      f+3     :     0.002826
      f-3     :     0.004863
 28 H s       :     0.802938  s :     0.802938
      pz      :     0.014424  p :     0.062089
      px      :     0.012781
      py      :     0.034884
 29 H s       :     0.807666  s :     0.807666
      pz      :     0.030384  p :     0.063868
      px      :     0.013217
      py      :     0.020268
 30 H s       :     0.805917  s :     0.805917
      pz      :     0.022871  p :     0.062328
      px      :     0.024148
      py      :     0.015309
 31 C s       :     2.707962  s :     2.707962
      pz      :     0.900937  p :     2.805020
      px      :     0.897658
      py      :     1.006424
      dz2     :     0.148106  d :     0.612176
      dxz     :     0.101344
      dyz     :     0.174057
      dx2y2   :     0.091415
      dxy     :     0.097255
      f0      :     0.012843  f :     0.073296
      f+1     :     0.009239
      f-1     :     0.017963
      f+2     :     0.007863
      f-2     :     0.012132
      f+3     :     0.006080
      f-3     :     0.007175
 32 C s       :     2.716563  s :     2.716563
      pz      :     1.008667  p :     2.822890
      px      :     0.867370
      py      :     0.946853
      dz2     :     0.120289  d :     0.477692
      dxz     :     0.074316
      dyz     :     0.134911
      dx2y2   :     0.073907
      dxy     :     0.074269
      f0      :     0.008884  f :     0.050210
      f+1     :     0.005083
      f-1     :     0.011927
      f+2     :     0.006518
      f-2     :     0.007590
      f+3     :     0.004753
      f-3     :     0.005454
 33 C s       :     2.763349  s :     2.763349
      pz      :     0.998929  p :     2.927863
      px      :     0.928218
      py      :     1.000716
      dz2     :     0.076850  d :     0.382436
      dxz     :     0.062392
      dyz     :     0.136663
      dx2y2   :     0.060206
      dxy     :     0.046326
      f0      :     0.008017  f :     0.040383
      f+1     :     0.005580
      f-1     :     0.008313
      f+2     :     0.003346
      f-2     :     0.005785
      f+3     :     0.004054
      f-3     :     0.005289
 34 H s       :     0.780131  s :     0.780131
      pz      :     0.023617  p :     0.060993
      px      :     0.013104
      py      :     0.024271
 35 C s       :     2.766419  s :     2.766419
      pz      :     0.993117  p :     2.965758
      px      :     0.934316
      py      :     1.038325
      dz2     :     0.100729  d :     0.396069
      dxz     :     0.052572
      dyz     :     0.091793
      dx2y2   :     0.077984
      dxy     :     0.072992
      f0      :     0.006078  f :     0.043387
      f+1     :     0.003489
      f-1     :     0.009549
      f+2     :     0.005563
      f-2     :     0.008159
      f+3     :     0.005403
      f-3     :     0.005146
 36 H s       :     0.786904  s :     0.786904
      pz      :     0.032262  p :     0.060206
      px      :     0.016398
      py      :     0.011546
 37 C s       :     2.765910  s :     2.765910
      pz      :     1.052559  p :     2.958606
      px      :     0.919614
      py      :     0.986433
      dz2     :     0.126578  d :     0.399393
      dxz     :     0.080615
      dyz     :     0.104150
      dx2y2   :     0.031333
      dxy     :     0.056716
      f0      :     0.008473  f :     0.043896
      f+1     :     0.004930
      f-1     :     0.010840
      f+2     :     0.006361
      f-2     :     0.007492
      f+3     :     0.003816
      f-3     :     0.001985
 38 H s       :     0.786324  s :     0.786324
      pz      :     0.012337  p :     0.060112
      px      :     0.019078
      py      :     0.028697
 39 C s       :     2.766483  s :     2.766483
      pz      :     1.021111  p :     2.943429
      px      :     0.946735
      py      :     0.975583
      dz2     :     0.078087  d :     0.380337
      dxz     :     0.064643
      dyz     :     0.129756
      dx2y2   :     0.061065
      dxy     :     0.046787
      f0      :     0.008332  f :     0.041056
      f+1     :     0.005917
      f-1     :     0.007953
      f+2     :     0.003489
      f-2     :     0.005979
      f+3     :     0.004115
      f-3     :     0.005272
 40 H s       :     0.784315  s :     0.784315
      pz      :     0.022088  p :     0.061143
      px      :     0.013372
      py      :     0.025683
 41 C s       :     2.698005  s :     2.698005
      pz      :     0.990531  p :     2.919666
      px      :     0.983741
      py      :     0.945394
      dz2     :     0.137753  d :     0.609450
      dxz     :     0.119576
      dyz     :     0.102238
      dx2y2   :     0.120915
      dxy     :     0.128968
      f0      :     0.007503  f :     0.064293
      f+1     :     0.011492
      f-1     :     0.009640
      f+2     :     0.008258
      f-2     :     0.009072
      f+3     :     0.008085
      f-3     :     0.010243
 42 C s       :     2.834750  s :     2.834750
      pz      :     1.066795  p :     3.149423
      px      :     1.048483
      py      :     1.034145
      dz2     :     0.075276  d :     0.262027
      dxz     :     0.037972
      dyz     :     0.027683
      dx2y2   :     0.081502
      dxy     :     0.039594
      f0      :     0.003684  f :     0.022786
      f+1     :     0.001657
      f-1     :     0.002259
      f+2     :     0.003883
      f-2     :     0.003809
      f+3     :     0.004139
      f-3     :     0.003354
 43 H s       :     0.810296  s :     0.810296
      pz      :     0.017121  p :     0.062160
      px      :     0.031820
      py      :     0.013218
 44 H s       :     0.809996  s :     0.809996
      pz      :     0.014996  p :     0.061993
      px      :     0.015351
      py      :     0.031646
 45 H s       :     0.813679  s :     0.813679
      pz      :     0.036309  p :     0.063142
      px      :     0.013494
      py      :     0.013339
 46 C s       :     2.829646  s :     2.829646
      pz      :     1.057675  p :     3.149327
      px      :     1.022129
      py      :     1.069524
      dz2     :     0.089476  d :     0.264651
      dxz     :     0.041074
      dyz     :     0.011318
      dx2y2   :     0.039222
      dxy     :     0.083562
      f0      :     0.003011  f :     0.023364
      f+1     :     0.004341
      f-1     :     0.001458
      f+2     :     0.003502
      f-2     :     0.004168
      f+3     :     0.003793
      f-3     :     0.003092
 47 H s       :     0.810318  s :     0.810318
      pz      :     0.035387  p :     0.062249
      px      :     0.013028
      py      :     0.013834
 48 H s       :     0.809223  s :     0.809223
      pz      :     0.013880  p :     0.061915
      px      :     0.016061
      py      :     0.031974
 49 H s       :     0.812120  s :     0.812120
      pz      :     0.015711  p :     0.062932
      px      :     0.023025
      py      :     0.024196
 50 C s       :     2.828200  s :     2.828200
      pz      :     1.013923  p :     3.151279
      px      :     1.069371
      py      :     1.067985
      dz2     :     0.058181  d :     0.267887
      dxz     :     0.089734
      dyz     :     0.047730
      dx2y2   :     0.046645
      dxy     :     0.025597
      f0      :     0.004953  f :     0.023502
      f+1     :     0.004068
      f-1     :     0.005637
      f+2     :     0.002668
      f-2     :     0.002957
      f+3     :     0.001033
      f-3     :     0.002187
 51 H s       :     0.809730  s :     0.809730
      pz      :     0.016225  p :     0.063603
      px      :     0.027210
      py      :     0.020168
 52 H s       :     0.811859  s :     0.811859
      pz      :     0.012571  p :     0.061623
      px      :     0.014609
      py      :     0.034443
 53 H s       :     0.810702  s :     0.810702
      pz      :     0.019173  p :     0.061977
      px      :     0.028309
      py      :     0.014495
 54 C s       :     2.739056  s :     2.739056
      pz      :     0.970673  p :     2.591560
      px      :     0.851123
      py      :     0.769765
      dz2     :     0.229645  d :     0.920253
      dxz     :     0.204395
      dyz     :     0.131217
      dx2y2   :     0.172988
      dxy     :     0.182009
      f0      :     0.012162  f :     0.147507
      f+1     :     0.040603
      f-1     :     0.017635
      f+2     :     0.021453
      f-2     :     0.020484
      f+3     :     0.016631
      f-3     :     0.018539
 55 C s       :     2.708993  s :     2.708993
      pz      :     0.951648  p :     2.882739
      px      :     1.001822
      py      :     0.929269
      dz2     :     0.150587  d :     0.489286
      dxz     :     0.113811
      dyz     :     0.068764
      dx2y2   :     0.079578
      dxy     :     0.076545
      f0      :     0.007639  f :     0.054429
      f+1     :     0.015514
      f-1     :     0.008046
      f+2     :     0.007429
      f-2     :     0.006568
      f+3     :     0.003599
      f-3     :     0.005632
 56 C s       :     2.764110  s :     2.764110
      pz      :     1.041638  p :     2.896455
      px      :     0.959965
      py      :     0.894852
      dz2     :     0.094730  d :     0.379360
      dxz     :     0.122871
      dyz     :     0.085417
      dx2y2   :     0.037526
      dxy     :     0.038816
      f0      :     0.007030  f :     0.041795
      f+1     :     0.011532
      f-1     :     0.008373
      f+2     :     0.003272
      f-2     :     0.004286
      f+3     :     0.003379
      f-3     :     0.003923
 57 H s       :     0.774848  s :     0.774848
      pz      :     0.018216  p :     0.061315
      px      :     0.026741
      py      :     0.016358
 58 C s       :     2.769791  s :     2.769791
      pz      :     1.046199  p :     2.944203
      px      :     0.981319
      py      :     0.916685
      dz2     :     0.102738  d :     0.379653
      dxz     :     0.124030
      dyz     :     0.079387
      dx2y2   :     0.028674
      dxy     :     0.044823
      f0      :     0.007163  f :     0.041903
      f+1     :     0.012660
      f-1     :     0.007600
      f+2     :     0.003455
      f-2     :     0.004196
      f+3     :     0.003021
      f-3     :     0.003808
 59 H s       :     0.780662  s :     0.780662
      pz      :     0.016515  p :     0.060295
      px      :     0.024709
      py      :     0.019071
 60 C s       :     2.771875  s :     2.771875
      pz      :     0.998657  p :     2.919281
      px      :     1.009808
      py      :     0.910816
      dz2     :     0.120493  d :     0.387961
      dxz     :     0.078399
      dyz     :     0.039826
      dx2y2   :     0.076389
      dxy     :     0.072854
      f0      :     0.004030  f :     0.042435
      f+1     :     0.010542
      f-1     :     0.004259
      f+2     :     0.007242
      f-2     :     0.006639
      f+3     :     0.004168
      f-3     :     0.005556
 61 H s       :     0.780375  s :     0.780375
      pz      :     0.036974  p :     0.060000
      px      :     0.011068
      py      :     0.011958
 62 C s       :     2.769992  s :     2.769992
      pz      :     1.042534  p :     2.943841
      px      :     0.977787
      py      :     0.923519
      dz2     :     0.098312  d :     0.379404
      dxz     :     0.122624
      dyz     :     0.083331
      dx2y2   :     0.035621
      dxy     :     0.039516
      f0      :     0.007110  f :     0.041841
      f+1     :     0.011884
      f-1     :     0.008378
      f+2     :     0.002958
      f-2     :     0.004308
      f+3     :     0.003204
      f-3     :     0.004000
 63 H s       :     0.780410  s :     0.780410
      pz      :     0.017499  p :     0.060357
      px      :     0.026414
      py      :     0.016444
 64 C s       :     2.764638  s :     2.764638
      pz      :     1.044709  p :     2.900743
      px      :     0.963639
      py      :     0.892394
      dz2     :     0.098834  d :     0.380167
      dxz     :     0.122197
      dyz     :     0.083820
      dx2y2   :     0.030105
      dxy     :     0.045212
      f0      :     0.007091  f :     0.041870
      f+1     :     0.012259
      f-1     :     0.007528
      f+2     :     0.003838
      f-2     :     0.004213
      f+3     :     0.003174
      f-3     :     0.003767
 65 H s       :     0.775334  s :     0.775334
      pz      :     0.016869  p :     0.062117
      px      :     0.026223
      py      :     0.019026
 66 H s       :     0.693407  s :     0.693407
      pz      :     0.041401  p :     0.123398
      px      :     0.026652
      py      :     0.055344
 67 O s       :     3.393353  s :     3.393353
      pz      :     1.522755  p :     4.493814
      px      :     1.548587
      py      :     1.422473
      dz2     :     0.019894  d :     0.066322
      dxz     :     0.018729
      dyz     :     0.014748
      dx2y2   :     0.005599
      dxy     :     0.007352
      f0      :     0.001203  f :     0.005893
      f+1     :     0.001418
      f-1     :     0.000906
      f+2     :     0.000802
      f-2     :     0.001171
      f+3     :     0.000166
      f-3     :     0.000227
 68 C s       :     2.746590  s :     2.746590
      pz      :     1.002613  p :     2.611725
      px      :     0.851037
      py      :     0.758075
      dz2     :     0.258950  d :     0.947066
      dxz     :     0.222885
      dyz     :     0.148446
      dx2y2   :     0.158271
      dxy     :     0.158514
      f0      :     0.038889  f :     0.153522
      f+1     :     0.021913
      f-1     :     0.017125
      f+2     :     0.021551
      f-2     :     0.024621
      f+3     :     0.015781
      f-3     :     0.013641
 69 C s       :     2.709351  s :     2.709351
      pz      :     0.972015  p :     2.885596
      px      :     1.003287
      py      :     0.910294
      dz2     :     0.138634  d :     0.489522
      dxz     :     0.138639
      dyz     :     0.067963
      dx2y2   :     0.072929
      dxy     :     0.071356
      f0      :     0.013683  f :     0.054491
      f+1     :     0.010078
      f-1     :     0.006382
      f+2     :     0.007185
      f-2     :     0.007905
      f+3     :     0.004357
      f-3     :     0.004900
 70 C s       :     2.765040  s :     2.765040
      pz      :     1.050027  p :     2.904745
      px      :     0.972289
      py      :     0.882429
      dz2     :     0.129380  d :     0.379726
      dxz     :     0.102008
      dyz     :     0.083496
      dx2y2   :     0.028492
      dxy     :     0.036350
      f0      :     0.010811  f :     0.041802
      f+1     :     0.008224
      f-1     :     0.005358
      f+2     :     0.007133
      f-2     :     0.006822
      f+3     :     0.000922
      f-3     :     0.002531
 71 H s       :     0.776368  s :     0.776368
      pz      :     0.011416  p :     0.061460
      px      :     0.032844
      py      :     0.017200
 72 C s       :     2.770390  s :     2.770390
      pz      :     1.022372  p :     2.945499
      px      :     1.010385
      py      :     0.912742
      dz2     :     0.082732  d :     0.379983
      dxz     :     0.137819
      dyz     :     0.062466
      dx2y2   :     0.047853
      dxy     :     0.049113
      f0      :     0.010097  f :     0.041802
      f+1     :     0.007755
      f-1     :     0.005725
      f+2     :     0.003748
      f-2     :     0.005264
      f+3     :     0.004763
      f-3     :     0.004450
 73 H s       :     0.781356  s :     0.781356
      pz      :     0.026392  p :     0.060344
      px      :     0.018760
      py      :     0.015192
 74 C s       :     2.772186  s :     2.772186
      pz      :     1.008855  p :     2.924231
      px      :     1.018729
      py      :     0.896648
      dz2     :     0.103299  d :     0.387232
      dxz     :     0.111663
      dyz     :     0.041837
      dx2y2   :     0.066293
      dxy     :     0.064140
      f0      :     0.008871  f :     0.042257
      f+1     :     0.007137
      f-1     :     0.003680
      f+2     :     0.006192
      f-2     :     0.006776
      f+3     :     0.004673
      f-3     :     0.004928
 75 H s       :     0.781213  s :     0.781213
      pz      :     0.033700  p :     0.060042
      px      :     0.014112
      py      :     0.012230
 76 C s       :     2.770149  s :     2.770149
      pz      :     1.063382  p :     2.945757
      px      :     0.975554
      py      :     0.906821
      dz2     :     0.137327  d :     0.380208
      dxz     :     0.100069
      dyz     :     0.078089
      dx2y2   :     0.027780
      dxy     :     0.036943
      f0      :     0.011279  f :     0.041845
      f+1     :     0.008286
      f-1     :     0.005407
      f+2     :     0.006681
      f-2     :     0.006658
      f+3     :     0.000920
      f-3     :     0.002612
 77 H s       :     0.781663  s :     0.781663
      pz      :     0.011136  p :     0.060312
      px      :     0.031690
      py      :     0.017486
 78 C s       :     2.763995  s :     2.763995
      pz      :     1.028361  p :     2.900172
      px      :     0.987427
      py      :     0.884385
      dz2     :     0.084417  d :     0.379914
      dxz     :     0.131226
      dyz     :     0.064287
      dx2y2   :     0.049985
      dxy     :     0.050000
      f0      :     0.009915  f :     0.041842
      f+1     :     0.007779
      f-1     :     0.006037
      f+2     :     0.003560
      f-2     :     0.005057
      f+3     :     0.005103
      f-3     :     0.004390
 79 H s       :     0.776631  s :     0.776631
      pz      :     0.027544  p :     0.061275
      px      :     0.018794
      py      :     0.014936
 80 O s       :     3.329092  s :     3.329092
      pz      :     1.445337  p :     4.486392
      px      :     1.455508
      py      :     1.585547
      dz2     :     0.019498  d :     0.067021
      dxz     :     0.014842
      dyz     :     0.003568
      dx2y2   :     0.012476
      dxy     :     0.016638
      f0      :     0.001268  f :     0.004811
      f+1     :     0.000680
      f-1     :     0.000209
      f+2     :     0.000266
      f-2     :     0.000598
      f+3     :     0.000716
      f-3     :     0.001076
 81 H s       :     0.639406  s :     0.639406
      pz      :     0.118335  p :     0.180835
      px      :     0.031072
      py      :     0.031428


                      *****************************
                      * MAYER POPULATION ANALYSIS *
                      *****************************

  NA   - Mulliken gross atomic population
  ZA   - Total nuclear charge
  QA   - Mulliken gross atomic charge
  VA   - Mayer's total valence
  BVA  - Mayer's bonded valence
  FA   - Mayer's free valence

  ATOM       NA         ZA         QA         VA         BVA        FA
  0 O      8.2213     8.0000    -0.2213     2.1938     2.1938    -0.0000
  1 O      8.4245     8.0000    -0.4245     2.0925     2.0925    -0.0000
  2 N      7.2863     7.0000    -0.2863     2.9444     2.9444     0.0000
  3 N      7.2592     7.0000    -0.2592     2.9882     2.9882    -0.0000
  4 C      5.8326     6.0000     0.1674     4.0515     4.0515    -0.0000
  5 C      5.8734     6.0000     0.1266     3.7828     3.7828     0.0000
  6 H      0.8427     1.0000     0.1573     0.9763     0.9763     0.0000
  7 C      5.9639     6.0000     0.0361     3.6530     3.6530     0.0000
  8 C      6.2060     6.0000    -0.2060     3.8679     3.8679     0.0000
  9 H      0.8430     1.0000     0.1570     0.9836     0.9836    -0.0000
 10 C      6.1678     6.0000    -0.1678     3.9132     3.9132     0.0000
 11 H      0.8431     1.0000     0.1569     0.9625     0.9625    -0.0000
 12 C      6.1582     6.0000    -0.1582     3.8792     3.8792    -0.0000
 13 H      0.8440     1.0000     0.1560     0.9602     0.9602     0.0000
 14 C      6.1670     6.0000    -0.1670     3.9018     3.9018    -0.0000
 15 H      0.8431     1.0000     0.1569     0.9619     0.9619    -0.0000
 16 C      6.2403     6.0000    -0.2403     3.8908     3.8908    -0.0000
 17 H      0.8487     1.0000     0.1513     0.9877     0.9877    -0.0000
 18 C      5.8080     6.0000     0.1920     3.9017     3.9017     0.0000
 19 C      6.4486     6.0000    -0.4486     3.8466     3.8466    -0.0000
 20 H      0.8540     1.0000     0.1460     0.9765     0.9765     0.0000
 21 H      0.8518     1.0000     0.1482     0.9736     0.9736     0.0000
 22 H      0.8577     1.0000     0.1423     0.9749     0.9749    -0.0000
 23 C      6.4322     6.0000    -0.4322     3.8848     3.8848    -0.0000
 24 H      0.8616     1.0000     0.1384     0.9880     0.9880    -0.0000
 25 H      0.8515     1.0000     0.1485     0.9695     0.9695    -0.0000
 26 H      0.8599     1.0000     0.1401     0.9789     0.9789    -0.0000
 27 C      6.4426     6.0000    -0.4426     3.8834     3.8834    -0.0000
 28 H      0.8504     1.0000     0.1496     0.9687     0.9687    -0.0000
 29 H      0.8554     1.0000     0.1446     0.9747     0.9747    -0.0000
 30 H      0.8583     1.0000     0.1417     0.9762     0.9762    -0.0000
 31 C      5.8035     6.0000     0.1965     3.8255     3.8255    -0.0000
 32 C      6.0740     6.0000    -0.0740     3.7372     3.7372    -0.0000
 33 C      6.2295     6.0000    -0.2295     3.8135     3.8135     0.0000
 34 H      0.8405     1.0000     0.1595     0.9640     0.9640     0.0000
 35 C      6.2138     6.0000    -0.2138     3.9212     3.9212     0.0000
 36 H      0.8510     1.0000     0.1490     0.9647     0.9647     0.0000
 37 C      6.1579     6.0000    -0.1579     3.8554     3.8554     0.0000
 38 H      0.8492     1.0000     0.1508     0.9626     0.9626     0.0000
 39 C      6.2175     6.0000    -0.2175     3.9248     3.9248     0.0000
 40 H      0.8504     1.0000     0.1496     0.9853     0.9853     0.0000
 41 C      5.8870     6.0000     0.1130     3.8675     3.8675    -0.0000
 42 C      6.4421     6.0000    -0.4421     3.8509     3.8509    -0.0000
 43 H      0.8612     1.0000     0.1388     0.9710     0.9710    -0.0000
 44 H      0.8566     1.0000     0.1434     0.9709     0.9709    -0.0000
 45 H      0.8599     1.0000     0.1401     0.9702     0.9702    -0.0000
 46 C      6.4606     6.0000    -0.4606     3.8881     3.8881    -0.0000
 47 H      0.8600     1.0000     0.1400     0.9699     0.9699    -0.0000
 48 H      0.8595     1.0000     0.1405     0.9679     0.9679    -0.0000
 49 H      0.8603     1.0000     0.1397     0.9858     0.9858    -0.0000
 50 C      6.4111     6.0000    -0.4111     3.8996     3.8996    -0.0000
 51 H      0.8616     1.0000     0.1384     0.9724     0.9724    -0.0000
 52 H      0.8601     1.0000     0.1399     0.9664     0.9664    -0.0000
 53 H      0.8747     1.0000     0.1253     0.9801     0.9801    -0.0000
 54 C      5.5686     6.0000     0.4314     3.9948     3.9948    -0.0000
 55 C      5.9007     6.0000     0.0993     3.6143     3.6143     0.0000
 56 C      6.2228     6.0000    -0.2228     3.9449     3.9449     0.0000
 57 H      0.8372     1.0000     0.1628     0.9804     0.9804     0.0000
 58 C      6.1415     6.0000    -0.1415     3.8842     3.8842     0.0000
 59 H      0.8342     1.0000     0.1658     0.9596     0.9596     0.0000
 60 C      6.1318     6.0000    -0.1318     3.9028     3.9028    -0.0000
 61 H      0.8336     1.0000     0.1664     0.9578     0.9578    -0.0000
 62 C      6.1430     6.0000    -0.1430     3.9052     3.9052    -0.0000
 63 H      0.8362     1.0000     0.1638     0.9622     0.9622    -0.0000
 64 C      6.2269     6.0000    -0.2269     3.9488     3.9488     0.0000
 65 H      0.8086     1.0000     0.1914     0.9472     0.9472     0.0000
 66 H      0.7522     1.0000     0.2478     0.9703     0.9703     0.0000
 67 O      8.4935     8.0000    -0.4935     1.9931     1.9931     0.0000
 68 C      5.5724     6.0000     0.4276     4.0835     4.0835    -0.0000
 69 C      5.8570     6.0000     0.1430     3.5766     3.5766    -0.0000
 70 C      6.2472     6.0000    -0.2472     3.9742     3.9742     0.0000
 71 H      0.8322     1.0000     0.1678     0.9777     0.9777     0.0000
 72 C      6.1301     6.0000    -0.1301     3.8788     3.8788     0.0000
 73 H      0.8348     1.0000     0.1652     0.9592     0.9592     0.0000
 74 C      6.1458     6.0000    -0.1458     3.9192     3.9192    -0.0000
 75 H      0.8343     1.0000     0.1657     0.9580     0.9580    -0.0000
 76 C      6.1345     6.0000    -0.1345     3.8904     3.8904    -0.0000
 77 H      0.8347     1.0000     0.1653     0.9588     0.9588     0.0000
 78 C      6.2288     6.0000    -0.2288     3.9638     3.9638    -0.0000
 79 H      0.8381     1.0000     0.1619     0.9810     0.9810     0.0000
 80 O      8.3983     8.0000    -0.3983     2.0755     2.0755    -0.0000
 81 H      0.6417     1.0000     0.3583     0.9410     0.9410    -0.0000

  Mayer bond orders larger than 0.100000
B(  0-O ,  4-C ) :   0.9540 B(  0-O , 54-C ) :   1.0876 B(  1-O , 54-C ) :   1.8790 
B(  2-N ,  4-C ) :   1.8505 B(  2-N , 18-C ) :   0.8687 B(  2-N , 81-H ) :   0.1653 
B(  3-N ,  5-C ) :   0.9463 B(  3-N , 31-C ) :   1.0241 B(  3-N , 66-H ) :   0.8759 
B(  4-C ,  5-C ) :   0.9109 B(  5-C ,  6-H ) :   0.9273 B(  5-C ,  7-C ) :   0.8822 
B(  7-C ,  8-C ) :   1.3457 B(  7-C , 16-C ) :   1.3278 B(  8-C ,  9-H ) :   0.9515 
B(  8-C , 10-C ) :   1.4137 B( 10-C , 11-H ) :   0.9752 B( 10-C , 12-C ) :   1.3947 
B( 12-C , 13-H ) :   0.9720 B( 12-C , 14-C ) :   1.3831 B( 14-C , 15-H ) :   0.9757 
B( 14-C , 16-C ) :   1.4201 B( 16-C , 17-H ) :   0.9704 B( 18-C , 19-C ) :   0.9621 
B( 18-C , 23-C ) :   0.9800 B( 18-C , 27-C ) :   0.9719 B( 19-C , 20-H ) :   0.9701 
B( 19-C , 21-H ) :   0.9620 B( 19-C , 22-H ) :   0.9681 B( 23-C , 24-H ) :   0.9679 
B( 23-C , 25-H ) :   0.9575 B( 23-C , 26-H ) :   0.9642 B( 27-C , 28-H ) :   0.9594 
B( 27-C , 29-H ) :   0.9647 B( 27-C , 30-H ) :   0.9651 B( 31-C , 32-C ) :   1.3165 
B( 31-C , 39-C ) :   1.3740 B( 32-C , 33-C ) :   1.2853 B( 32-C , 41-C ) :   0.9493 
B( 33-C , 34-H ) :   0.9750 B( 33-C , 35-C ) :   1.4093 B( 35-C , 36-H ) :   0.9863 
B( 35-C , 37-C ) :   1.3644 B( 37-C , 38-H ) :   0.9796 B( 37-C , 39-C ) :   1.3974 
B( 39-C , 40-H ) :   0.9661 B( 41-C , 42-C ) :   0.9557 B( 41-C , 46-C ) :   0.9600 
B( 41-C , 50-C ) :   0.9777 B( 42-C , 43-H ) :   0.9716 B( 42-C , 44-H ) :   0.9636 
B( 42-C , 45-H ) :   0.9621 B( 46-C , 47-H ) :   0.9624 B( 46-C , 48-H ) :   0.9599 
B( 46-C , 49-H ) :   0.9690 B( 50-C , 51-H ) :   0.9629 B( 50-C , 52-H ) :   0.9623 
B( 50-C , 53-H ) :   0.9680 B( 54-C , 55-C ) :   0.9936 B( 55-C , 56-C ) :   1.3164 
B( 55-C , 64-C ) :   1.3336 B( 56-C , 57-H ) :   0.9650 B( 56-C , 58-C ) :   1.4287 
B( 58-C , 59-H ) :   0.9692 B( 58-C , 60-C ) :   1.3799 B( 60-C , 61-H ) :   0.9646 
B( 60-C , 62-C ) :   1.3865 B( 62-C , 63-H ) :   0.9692 B( 62-C , 64-C ) :   1.4312 
B( 64-C , 65-H ) :   0.9440 B( 67-O , 68-C ) :   1.7864 B( 68-C , 69-C ) :   0.9932 
B( 68-C , 80-O ) :   1.2686 B( 69-C , 70-C ) :   1.3453 B( 69-C , 78-C ) :   1.3332 
B( 70-C , 71-H ) :   0.9618 B( 70-C , 72-C ) :   1.4266 B( 72-C , 73-H ) :   0.9669 
B( 72-C , 74-C ) :   1.3894 B( 74-C , 75-H ) :   0.9638 B( 74-C , 76-C ) :   1.3904 
B( 76-C , 77-H ) :   0.9675 B( 76-C , 78-C ) :   1.4290 B( 78-C , 79-H ) :   0.9624 
B( 80-O , 81-H ) :   0.7444 

-------
TIMINGS
-------

Total SCF time: 0 days 0 hours 8 min 27 sec 

Total time                  ....     507.891 sec
Sum of individual times     ....     488.697 sec  ( 96.2%)

Fock matrix formation       ....     450.414 sec  ( 88.7%)
  Split-RI-J                ....      44.893 sec  ( 10.0% of F)
  Chain of spheres X        ....     280.573 sec  ( 62.3% of F)
  XC integration            ....      43.025 sec  (  9.6% of F)
    Basis function eval.    ....       2.872 sec  (  6.7% of XC)
    Density eval.           ....       5.404 sec  ( 12.6% of XC)
    XC-Functional eval.     ....       0.199 sec  (  0.5% of XC)
    XC-Potential eval.      ....       3.643 sec  (  8.5% of XC)
Diagonalization             ....       5.202 sec  (  1.0%)
Density matrix formation    ....       1.324 sec  (  0.3%)
Population analysis         ....       2.211 sec  (  0.4%)
Initial guess               ....       4.284 sec  (  0.8%)
Orbital Transformation      ....       0.000 sec  (  0.0%)
Orbital Orthonormalization  ....       0.000 sec  (  0.0%)
DIIS solution               ....       5.662 sec  (  1.1%)
SOSCF solution              ....       5.671 sec  (  1.1%)
Grid generation             ....      13.928 sec  (  2.7%)

Maximum memory used throughout the entire SCF-calculation: 604.1 MB
[1710950534.590624] [node057:2903707:0]          mpool.c:43   UCX  WARN  object 0x1361af40 was not returned to mpool ucp_requests
[1710950534.590646] [node057:2903707:0]          mpool.c:43   UCX  WARN  object 0x1361b100 was not returned to mpool ucp_requests
[1710950534.590652] [node057:2903707:0]          mpool.c:43   UCX  WARN  object 0x1361b2c0 was not returned to mpool ucp_requests
[1710950534.590654] [node057:2903707:0]          mpool.c:43   UCX  WARN  object 0x1361b480 was not returned to mpool ucp_requests
[1710950534.590657] [node057:2903707:0]          mpool.c:43   UCX  WARN  object 0x1361b640 was not returned to mpool ucp_requests
[1710950534.590660] [node057:2903707:0]          mpool.c:43   UCX  WARN  object 0x1361b800 was not returned to mpool ucp_requests
[1710950534.590663] [node057:2903707:0]          mpool.c:43   UCX  WARN  object 0x1361b9c0 was not returned to mpool ucp_requests
[1710950534.590666] [node057:2903707:0]          mpool.c:43   UCX  WARN  object 0x1361bb80 was not returned to mpool ucp_requests
[1710950534.590669] [node057:2903707:0]          mpool.c:43   UCX  WARN  object 0x1361bd40 was not returned to mpool ucp_requests
[1710950534.590671] [node057:2903707:0]          mpool.c:43   UCX  WARN  object 0x1361bf00 was not returned to mpool ucp_requests
[1710950534.592817] [node057:2903721:0]          mpool.c:43   UCX  WARN  object 0x13fbe080 was not returned to mpool ucp_requests
[1710950534.592838] [node057:2903721:0]          mpool.c:43   UCX  WARN  object 0x13fbe240 was not returned to mpool ucp_requests
[1710950534.592853] [node057:2903721:0]          mpool.c:43   UCX  WARN  object 0x13fbe400 was not returned to mpool ucp_requests
[1710950534.592857] [node057:2903721:0]          mpool.c:43   UCX  WARN  object 0x13fbe5c0 was not returned to mpool ucp_requests
[1710950534.592859] [node057:2903721:0]          mpool.c:43   UCX  WARN  object 0x13fbe780 was not returned to mpool ucp_requests
[1710950534.592864] [node057:2903721:0]          mpool.c:43   UCX  WARN  object 0x13fbe940 was not returned to mpool ucp_requests
[1710950534.592866] [node057:2903721:0]          mpool.c:43   UCX  WARN  object 0x13fbeb00 was not returned to mpool ucp_requests
[1710950534.592870] [node057:2903721:0]          mpool.c:43   UCX  WARN  object 0x13fbecc0 was not returned to mpool ucp_requests
[1710950534.592872] [node057:2903721:0]          mpool.c:43   UCX  WARN  object 0x13fbee80 was not returned to mpool ucp_requests
[1710950534.606325] [node057:2903723:0]          mpool.c:43   UCX  WARN  object 0x1477a180 was not returned to mpool ucp_requests
[1710950534.606337] [node057:2903723:0]          mpool.c:43   UCX  WARN  object 0x1477a340 was not returned to mpool ucp_requests
[1710950534.606343] [node057:2903723:0]          mpool.c:43   UCX  WARN  object 0x1477a500 was not returned to mpool ucp_requests
[1710950534.606347] [node057:2903723:0]          mpool.c:43   UCX  WARN  object 0x1477a6c0 was not returned to mpool ucp_requests
[1710950534.606350] [node057:2903723:0]          mpool.c:43   UCX  WARN  object 0x1477a880 was not returned to mpool ucp_requests
[1710950534.606352] [node057:2903723:0]          mpool.c:43   UCX  WARN  object 0x1477aa40 was not returned to mpool ucp_requests
[1710950534.606354] [node057:2903723:0]          mpool.c:43   UCX  WARN  object 0x1477ac00 was not returned to mpool ucp_requests
[1710950534.606357] [node057:2903723:0]          mpool.c:43   UCX  WARN  object 0x1477adc0 was not returned to mpool ucp_requests
[1710950534.606359] [node057:2903723:0]          mpool.c:43   UCX  WARN  object 0x1477af80 was not returned to mpool ucp_requests
[1710950534.608789] [node057:2903710:0]          mpool.c:43   UCX  WARN  object 0x1454e040 was not returned to mpool ucp_requests
[1710950534.608801] [node057:2903710:0]          mpool.c:43   UCX  WARN  object 0x1454e200 was not returned to mpool ucp_requests
[1710950534.608804] [node057:2903710:0]          mpool.c:43   UCX  WARN  object 0x1454e3c0 was not returned to mpool ucp_requests
[1710950534.608806] [node057:2903710:0]          mpool.c:43   UCX  WARN  object 0x1454e580 was not returned to mpool ucp_requests
[1710950534.608809] [node057:2903710:0]          mpool.c:43   UCX  WARN  object 0x1454e740 was not returned to mpool ucp_requests
[1710950534.608811] [node057:2903710:0]          mpool.c:43   UCX  WARN  object 0x1454e900 was not returned to mpool ucp_requests
[1710950534.608813] [node057:2903710:0]          mpool.c:43   UCX  WARN  object 0x1454eac0 was not returned to mpool ucp_requests
[1710950534.608815] [node057:2903710:0]          mpool.c:43   UCX  WARN  object 0x1454ec80 was not returned to mpool ucp_requests
[1710950534.608818] [node057:2903710:0]          mpool.c:43   UCX  WARN  object 0x1454ee40 was not returned to mpool ucp_requests
[1710950534.608820] [node057:2903710:0]          mpool.c:43   UCX  WARN  object 0x1454f000 was not returned to mpool ucp_requests
[1710950534.619432] [node057:2903709:0]          mpool.c:43   UCX  WARN  object 0x13be5f40 was not returned to mpool ucp_requests
[1710950534.619454] [node057:2903709:0]          mpool.c:43   UCX  WARN  object 0x13be6100 was not returned to mpool ucp_requests
[1710950534.619457] [node057:2903709:0]          mpool.c:43   UCX  WARN  object 0x13be62c0 was not returned to mpool ucp_requests
[1710950534.619460] [node057:2903709:0]          mpool.c:43   UCX  WARN  object 0x13be6480 was not returned to mpool ucp_requests
[1710950534.619462] [node057:2903709:0]          mpool.c:43   UCX  WARN  object 0x13be6640 was not returned to mpool ucp_requests
[1710950534.619465] [node057:2903709:0]          mpool.c:43   UCX  WARN  object 0x13be6800 was not returned to mpool ucp_requests
[1710950534.619467] [node057:2903709:0]          mpool.c:43   UCX  WARN  object 0x13be69c0 was not returned to mpool ucp_requests
[1710950534.619470] [node057:2903709:0]          mpool.c:43   UCX  WARN  object 0x13be6b80 was not returned to mpool ucp_requests
[1710950534.619472] [node057:2903709:0]          mpool.c:43   UCX  WARN  object 0x13be6d40 was not returned to mpool ucp_requests
[1710950534.619474] [node057:2903709:0]          mpool.c:43   UCX  WARN  object 0x13be6f00 was not returned to mpool ucp_requests
[1710950534.637437] [node057:2903711:0]          mpool.c:43   UCX  WARN  object 0x13443080 was not returned to mpool ucp_requests
[1710950534.637449] [node057:2903711:0]          mpool.c:43   UCX  WARN  object 0x13443240 was not returned to mpool ucp_requests
[1710950534.637453] [node057:2903711:0]          mpool.c:43   UCX  WARN  object 0x13443400 was not returned to mpool ucp_requests
[1710950534.637456] [node057:2903711:0]          mpool.c:43   UCX  WARN  object 0x134435c0 was not returned to mpool ucp_requests
[1710950534.637458] [node057:2903711:0]          mpool.c:43   UCX  WARN  object 0x13443780 was not returned to mpool ucp_requests
[1710950534.637461] [node057:2903711:0]          mpool.c:43   UCX  WARN  object 0x13443940 was not returned to mpool ucp_requests
[1710950534.637466] [node057:2903711:0]          mpool.c:43   UCX  WARN  object 0x13443b00 was not returned to mpool ucp_requests
[1710950534.637470] [node057:2903711:0]          mpool.c:43   UCX  WARN  object 0x13443cc0 was not returned to mpool ucp_requests
[1710950534.637473] [node057:2903711:0]          mpool.c:43   UCX  WARN  object 0x13443e80 was not returned to mpool ucp_requests
[1710950534.637475] [node057:2903711:0]          mpool.c:43   UCX  WARN  object 0x13444040 was not returned to mpool ucp_requests
[1710950534.637438] [node057:2903725:0]          mpool.c:43   UCX  WARN  object 0x13518200 was not returned to mpool ucp_requests
[1710950534.637450] [node057:2903725:0]          mpool.c:43   UCX  WARN  object 0x135183c0 was not returned to mpool ucp_requests
[1710950534.637453] [node057:2903725:0]          mpool.c:43   UCX  WARN  object 0x13518580 was not returned to mpool ucp_requests
[1710950534.637455] [node057:2903725:0]          mpool.c:43   UCX  WARN  object 0x13518740 was not returned to mpool ucp_requests
[1710950534.637458] [node057:2903725:0]          mpool.c:43   UCX  WARN  object 0x13518900 was not returned to mpool ucp_requests
[1710950534.637461] [node057:2903725:0]          mpool.c:43   UCX  WARN  object 0x13518ac0 was not returned to mpool ucp_requests
[1710950534.637466] [node057:2903725:0]          mpool.c:43   UCX  WARN  object 0x13518c80 was not returned to mpool ucp_requests
[1710950534.637470] [node057:2903725:0]          mpool.c:43   UCX  WARN  object 0x13518e40 was not returned to mpool ucp_requests
[1710950534.637472] [node057:2903725:0]          mpool.c:43   UCX  WARN  object 0x13519000 was not returned to mpool ucp_requests
[1710950534.669311] [node057:2903716:0]          mpool.c:43   UCX  WARN  object 0x12e04fc0 was not returned to mpool ucp_requests
[1710950534.669323] [node057:2903716:0]          mpool.c:43   UCX  WARN  object 0x12e05180 was not returned to mpool ucp_requests
[1710950534.669328] [node057:2903716:0]          mpool.c:43   UCX  WARN  object 0x12e05340 was not returned to mpool ucp_requests
[1710950534.669331] [node057:2903716:0]          mpool.c:43   UCX  WARN  object 0x12e05500 was not returned to mpool ucp_requests
[1710950534.669334] [node057:2903716:0]          mpool.c:43   UCX  WARN  object 0x12e056c0 was not returned to mpool ucp_requests
[1710950534.669338] [node057:2903716:0]          mpool.c:43   UCX  WARN  object 0x12e05880 was not returned to mpool ucp_requests
[1710950534.669342] [node057:2903716:0]          mpool.c:43   UCX  WARN  object 0x12e05a40 was not returned to mpool ucp_requests
[1710950534.669345] [node057:2903716:0]          mpool.c:43   UCX  WARN  object 0x12e05c00 was not returned to mpool ucp_requests
[1710950534.669348] [node057:2903716:0]          mpool.c:43   UCX  WARN  object 0x12e05dc0 was not returned to mpool ucp_requests
[1710950534.669351] [node057:2903716:0]          mpool.c:43   UCX  WARN  object 0x12e05f80 was not returned to mpool ucp_requests
[1710950534.669355] [node057:2903716:0]          mpool.c:43   UCX  WARN  object 0x12e06140 was not returned to mpool ucp_requests
[1710950534.669339] [node057:2903703:0]          mpool.c:43   UCX  WARN  object 0x12afaf80 was not returned to mpool ucp_requests
[1710950534.669351] [node057:2903703:0]          mpool.c:43   UCX  WARN  object 0x12afb140 was not returned to mpool ucp_requests
[1710950534.669355] [node057:2903703:0]          mpool.c:43   UCX  WARN  object 0x12afb300 was not returned to mpool ucp_requests
[1710950534.669358] [node057:2903703:0]          mpool.c:43   UCX  WARN  object 0x12afb4c0 was not returned to mpool ucp_requests
[1710950534.669362] [node057:2903703:0]          mpool.c:43   UCX  WARN  object 0x12afb680 was not returned to mpool ucp_requests
[1710950534.669366] [node057:2903703:0]          mpool.c:43   UCX  WARN  object 0x12afb840 was not returned to mpool ucp_requests
[1710950534.669369] [node057:2903703:0]          mpool.c:43   UCX  WARN  object 0x12afba00 was not returned to mpool ucp_requests
[1710950534.669372] [node057:2903703:0]          mpool.c:43   UCX  WARN  object 0x12afbbc0 was not returned to mpool ucp_requests
[1710950534.669375] [node057:2903703:0]          mpool.c:43   UCX  WARN  object 0x12afbd80 was not returned to mpool ucp_requests
[1710950534.669379] [node057:2903703:0]          mpool.c:43   UCX  WARN  object 0x12afbf40 was not returned to mpool ucp_requests
[1710950534.669857] [node057:2903718:0]          mpool.c:43   UCX  WARN  object 0x144d8000 was not returned to mpool ucp_requests
[1710950534.669868] [node057:2903718:0]          mpool.c:43   UCX  WARN  object 0x144d81c0 was not returned to mpool ucp_requests
[1710950534.669872] [node057:2903718:0]          mpool.c:43   UCX  WARN  object 0x144d8380 was not returned to mpool ucp_requests
[1710950534.669875] [node057:2903718:0]          mpool.c:43   UCX  WARN  object 0x144d8540 was not returned to mpool ucp_requests
[1710950534.669878] [node057:2903718:0]          mpool.c:43   UCX  WARN  object 0x144d8700 was not returned to mpool ucp_requests
[1710950534.669881] [node057:2903718:0]          mpool.c:43   UCX  WARN  object 0x144d88c0 was not returned to mpool ucp_requests
[1710950534.669883] [node057:2903718:0]          mpool.c:43   UCX  WARN  object 0x144d8a80 was not returned to mpool ucp_requests
[1710950534.669886] [node057:2903718:0]          mpool.c:43   UCX  WARN  object 0x144d8c40 was not returned to mpool ucp_requests
[1710950534.669889] [node057:2903718:0]          mpool.c:43   UCX  WARN  object 0x144d8e00 was not returned to mpool ucp_requests
[1710950534.669892] [node057:2903718:0]          mpool.c:43   UCX  WARN  object 0x144d8fc0 was not returned to mpool ucp_requests
[1710950534.669895] [node057:2903718:0]          mpool.c:43   UCX  WARN  object 0x144d9180 was not returned to mpool ucp_requests
[1710950534.697180] [node057:2903708:0]          mpool.c:43   UCX  WARN  object 0x138f0040 was not returned to mpool ucp_requests
[1710950534.697191] [node057:2903708:0]          mpool.c:43   UCX  WARN  object 0x138f0200 was not returned to mpool ucp_requests
[1710950534.697195] [node057:2903708:0]          mpool.c:43   UCX  WARN  object 0x138f03c0 was not returned to mpool ucp_requests
[1710950534.697198] [node057:2903708:0]          mpool.c:43   UCX  WARN  object 0x138f0580 was not returned to mpool ucp_requests
[1710950534.697201] [node057:2903708:0]          mpool.c:43   UCX  WARN  object 0x138f0740 was not returned to mpool ucp_requests
[1710950534.697203] [node057:2903708:0]          mpool.c:43   UCX  WARN  object 0x138f0900 was not returned to mpool ucp_requests
[1710950534.697206] [node057:2903708:0]          mpool.c:43   UCX  WARN  object 0x138f0ac0 was not returned to mpool ucp_requests
[1710950534.697209] [node057:2903708:0]          mpool.c:43   UCX  WARN  object 0x138f0c80 was not returned to mpool ucp_requests
[1710950534.697211] [node057:2903708:0]          mpool.c:43   UCX  WARN  object 0x138f0e40 was not returned to mpool ucp_requests
[1710950534.697214] [node057:2903708:0]          mpool.c:43   UCX  WARN  object 0x138f1000 was not returned to mpool ucp_requests
[1710950534.742488] [node057:2903724:0]          mpool.c:43   UCX  WARN  object 0x137a1200 was not returned to mpool ucp_requests
[1710950534.742507] [node057:2903724:0]          mpool.c:43   UCX  WARN  object 0x137a13c0 was not returned to mpool ucp_requests
[1710950534.742513] [node057:2903724:0]          mpool.c:43   UCX  WARN  object 0x137a1580 was not returned to mpool ucp_requests
[1710950534.742517] [node057:2903724:0]          mpool.c:43   UCX  WARN  object 0x137a1740 was not returned to mpool ucp_requests
[1710950534.742520] [node057:2903724:0]          mpool.c:43   UCX  WARN  object 0x137a1900 was not returned to mpool ucp_requests
[1710950534.742523] [node057:2903724:0]          mpool.c:43   UCX  WARN  object 0x137a1ac0 was not returned to mpool ucp_requests
[1710950534.742526] [node057:2903724:0]          mpool.c:43   UCX  WARN  object 0x137a1c80 was not returned to mpool ucp_requests
[1710950534.742529] [node057:2903724:0]          mpool.c:43   UCX  WARN  object 0x137a1e40 was not returned to mpool ucp_requests
[1710950534.742532] [node057:2903724:0]          mpool.c:43   UCX  WARN  object 0x137a2000 was not returned to mpool ucp_requests
[1710950534.742754] [node057:2903714:0]          mpool.c:43   UCX  WARN  object 0x13d70080 was not returned to mpool ucp_requests
[1710950534.742765] [node057:2903714:0]          mpool.c:43   UCX  WARN  object 0x13d70240 was not returned to mpool ucp_requests
[1710950534.742769] [node057:2903714:0]          mpool.c:43   UCX  WARN  object 0x13d70400 was not returned to mpool ucp_requests
[1710950534.742772] [node057:2903714:0]          mpool.c:43   UCX  WARN  object 0x13d705c0 was not returned to mpool ucp_requests
[1710950534.742776] [node057:2903714:0]          mpool.c:43   UCX  WARN  object 0x13d70780 was not returned to mpool ucp_requests
[1710950534.742779] [node057:2903714:0]          mpool.c:43   UCX  WARN  object 0x13d70940 was not returned to mpool ucp_requests
[1710950534.742782] [node057:2903714:0]          mpool.c:43   UCX  WARN  object 0x13d70b00 was not returned to mpool ucp_requests
[1710950534.742785] [node057:2903714:0]          mpool.c:43   UCX  WARN  object 0x13d70cc0 was not returned to mpool ucp_requests
[1710950534.742788] [node057:2903714:0]          mpool.c:43   UCX  WARN  object 0x13d70e80 was not returned to mpool ucp_requests
[1710950534.742791] [node057:2903714:0]          mpool.c:43   UCX  WARN  object 0x13d71040 was not returned to mpool ucp_requests
[1710950534.742548] [node057:2903704:0]          mpool.c:43   UCX  WARN  object 0x12c1eec0 was not returned to mpool ucp_requests
[1710950534.742571] [node057:2903704:0]          mpool.c:43   UCX  WARN  object 0x12c1f080 was not returned to mpool ucp_requests
[1710950534.742575] [node057:2903704:0]          mpool.c:43   UCX  WARN  object 0x12c1f240 was not returned to mpool ucp_requests
[1710950534.742578] [node057:2903704:0]          mpool.c:43   UCX  WARN  object 0x12c1f400 was not returned to mpool ucp_requests
[1710950534.742581] [node057:2903704:0]          mpool.c:43   UCX  WARN  object 0x12c1f5c0 was not returned to mpool ucp_requests
[1710950534.742583] [node057:2903704:0]          mpool.c:43   UCX  WARN  object 0x12c1f780 was not returned to mpool ucp_requests
[1710950534.742585] [node057:2903704:0]          mpool.c:43   UCX  WARN  object 0x12c1f940 was not returned to mpool ucp_requests
[1710950534.742588] [node057:2903704:0]          mpool.c:43   UCX  WARN  object 0x12c1fb00 was not returned to mpool ucp_requests
[1710950534.742590] [node057:2903704:0]          mpool.c:43   UCX  WARN  object 0x12c1fcc0 was not returned to mpool ucp_requests
[1710950534.742592] [node057:2903704:0]          mpool.c:43   UCX  WARN  object 0x12c1fe80 was not returned to mpool ucp_requests
[1710950534.744654] [node057:2903717:0]          mpool.c:43   UCX  WARN  object 0x12b14f80 was not returned to mpool ucp_requests
[1710950534.744665] [node057:2903717:0]          mpool.c:43   UCX  WARN  object 0x12b15140 was not returned to mpool ucp_requests
[1710950534.744670] [node057:2903717:0]          mpool.c:43   UCX  WARN  object 0x12b15300 was not returned to mpool ucp_requests
[1710950534.744674] [node057:2903717:0]          mpool.c:43   UCX  WARN  object 0x12b154c0 was not returned to mpool ucp_requests
[1710950534.744677] [node057:2903717:0]          mpool.c:43   UCX  WARN  object 0x12b15680 was not returned to mpool ucp_requests
[1710950534.744680] [node057:2903717:0]          mpool.c:43   UCX  WARN  object 0x12b15840 was not returned to mpool ucp_requests
[1710950534.744683] [node057:2903717:0]          mpool.c:43   UCX  WARN  object 0x12b15a00 was not returned to mpool ucp_requests
[1710950534.744687] [node057:2903717:0]          mpool.c:43   UCX  WARN  object 0x12b15bc0 was not returned to mpool ucp_requests
[1710950534.744690] [node057:2903717:0]          mpool.c:43   UCX  WARN  object 0x12b15d80 was not returned to mpool ucp_requests
[1710950534.744693] [node057:2903717:0]          mpool.c:43   UCX  WARN  object 0x12b15f40 was not returned to mpool ucp_requests
[1710950534.744697] [node057:2903717:0]          mpool.c:43   UCX  WARN  object 0x12b16100 was not returned to mpool ucp_requests
[1710950534.745874] [node057:2903715:0]          mpool.c:43   UCX  WARN  object 0x12fd1d80 was not returned to mpool ucp_requests
[1710950534.745886] [node057:2903715:0]          mpool.c:43   UCX  WARN  object 0x12fd1f40 was not returned to mpool ucp_requests
[1710950534.745891] [node057:2903715:0]          mpool.c:43   UCX  WARN  object 0x12fd2100 was not returned to mpool ucp_requests
[1710950534.745895] [node057:2903715:0]          mpool.c:43   UCX  WARN  object 0x12fd22c0 was not returned to mpool ucp_requests
[1710950534.745898] [node057:2903715:0]          mpool.c:43   UCX  WARN  object 0x12fd2480 was not returned to mpool ucp_requests
[1710950534.745901] [node057:2903715:0]          mpool.c:43   UCX  WARN  object 0x12fd2640 was not returned to mpool ucp_requests
[1710950534.745905] [node057:2903715:0]          mpool.c:43   UCX  WARN  object 0x12fd2800 was not returned to mpool ucp_requests
[1710950534.745908] [node057:2903715:0]          mpool.c:43   UCX  WARN  object 0x12fd29c0 was not returned to mpool ucp_requests
[1710950534.745911] [node057:2903715:0]          mpool.c:43   UCX  WARN  object 0x12fd2b80 was not returned to mpool ucp_requests
[1710950534.745915] [node057:2903715:0]          mpool.c:43   UCX  WARN  object 0x12fd2d40 was not returned to mpool ucp_requests
[1710950534.745918] [node057:2903715:0]          mpool.c:43   UCX  WARN  object 0x12fd2f00 was not returned to mpool ucp_requests
[1710950534.746412] [node057:2903701:0]          mpool.c:43   UCX  WARN  object 0x13bc5cc0 was not returned to mpool ucp_requests
[1710950534.746423] [node057:2903701:0]          mpool.c:43   UCX  WARN  object 0x13bc6040 was not returned to mpool ucp_requests
[1710950534.746427] [node057:2903701:0]          mpool.c:43   UCX  WARN  object 0x13bc6200 was not returned to mpool ucp_requests
[1710950534.746429] [node057:2903701:0]          mpool.c:43   UCX  WARN  object 0x13bc63c0 was not returned to mpool ucp_requests
[1710950534.746431] [node057:2903701:0]          mpool.c:43   UCX  WARN  object 0x13bc6740 was not returned to mpool ucp_requests
[1710950534.746434] [node057:2903701:0]          mpool.c:43   UCX  WARN  object 0x13bc6900 was not returned to mpool ucp_requests
[1710950534.746436] [node057:2903701:0]          mpool.c:43   UCX  WARN  object 0x13bc6ac0 was not returned to mpool ucp_requests
[1710950534.746438] [node057:2903701:0]          mpool.c:43   UCX  WARN  object 0x13bc6e40 was not returned to mpool ucp_requests
[1710950534.746440] [node057:2903701:0]          mpool.c:43   UCX  WARN  object 0x13bc7000 was not returned to mpool ucp_requests
[1710950534.746917] [node057:2903702:0]          mpool.c:43   UCX  WARN  object 0x148cfec0 was not returned to mpool ucp_requests
[1710950534.746937] [node057:2903702:0]          mpool.c:43   UCX  WARN  object 0x148d0240 was not returned to mpool ucp_requests
[1710950534.746942] [node057:2903702:0]          mpool.c:43   UCX  WARN  object 0x148d0400 was not returned to mpool ucp_requests
[1710950534.746946] [node057:2903702:0]          mpool.c:43   UCX  WARN  object 0x148d05c0 was not returned to mpool ucp_requests
[1710950534.746949] [node057:2903702:0]          mpool.c:43   UCX  WARN  object 0x148d0780 was not returned to mpool ucp_requests
[1710950534.746952] [node057:2903702:0]          mpool.c:43   UCX  WARN  object 0x148d0b00 was not returned to mpool ucp_requests
[1710950534.746956] [node057:2903702:0]          mpool.c:43   UCX  WARN  object 0x148d0cc0 was not returned to mpool ucp_requests
[1710950534.746960] [node057:2903702:0]          mpool.c:43   UCX  WARN  object 0x148d0e80 was not returned to mpool ucp_requests
[1710950534.746964] [node057:2903702:0]          mpool.c:43   UCX  WARN  object 0x148d1040 was not returned to mpool ucp_requests
[1710950534.749563] [node057:2903705:0]          mpool.c:43   UCX  WARN  object 0x1339e0c0 was not returned to mpool ucp_requests
[1710950534.749574] [node057:2903705:0]          mpool.c:43   UCX  WARN  object 0x1339e280 was not returned to mpool ucp_requests
[1710950534.749578] [node057:2903705:0]          mpool.c:43   UCX  WARN  object 0x1339e440 was not returned to mpool ucp_requests
[1710950534.749581] [node057:2903705:0]          mpool.c:43   UCX  WARN  object 0x1339e600 was not returned to mpool ucp_requests
[1710950534.749583] [node057:2903705:0]          mpool.c:43   UCX  WARN  object 0x1339e7c0 was not returned to mpool ucp_requests
[1710950534.749586] [node057:2903705:0]          mpool.c:43   UCX  WARN  object 0x1339e980 was not returned to mpool ucp_requests
[1710950534.749589] [node057:2903705:0]          mpool.c:43   UCX  WARN  object 0x1339eb40 was not returned to mpool ucp_requests
[1710950534.749592] [node057:2903705:0]          mpool.c:43   UCX  WARN  object 0x1339ed00 was not returned to mpool ucp_requests
[1710950534.749594] [node057:2903705:0]          mpool.c:43   UCX  WARN  object 0x1339eec0 was not returned to mpool ucp_requests
[1710950534.749597] [node057:2903705:0]          mpool.c:43   UCX  WARN  object 0x1339f080 was not returned to mpool ucp_requests


-------------------------------------------------------------------------------
                          DFT DISPERSION CORRECTION                            
                                                                               
                              DFTD3 V3.1  Rev 1                                
                          USING Becke-Johnson damping                          
-------------------------------------------------------------------------------
The PBE0 functional is recognized
Active option DFTDOPT                   ...         4   

molecular C6(AA) [au] = 70574.960980 


            DFT-D V3
 parameters
 s6 scaling factor         :     1.0000 
 a1 scaling factor         :     0.4145 
 s8 scaling factor         :     1.2177 
 a2 scaling factor         :     4.8593 
 ad hoc parameters k1-k3   :    16.0000     1.3333    -4.0000 

 Edisp/kcal,au: -71.366137267889  -0.113729166817 
 E6   /kcal   : -46.097663638 
 E8   /kcal   : -25.268473629 
 % E8         :  35.406811405 

-------------------------   ----------------
Dispersion correction           -0.113729167
-------------------------   ----------------


-------------------------   --------------------
FINAL SINGLE POINT ENERGY     -1805.023138150151
-------------------------   --------------------


           ************************************************************
           *        Program running with 20 parallel MPI-processes    *
           *              working on a common directory               *
           ************************************************************
------------------------------------------------------------------------------
                         ORCA SCF GRADIENT CALCULATION
------------------------------------------------------------------------------

 ... reading COSX grid (gridx3)
Gradient of the Kohn-Sham DFT energy:
Kohn-Sham wavefunction type      ... RKS
Hartree-Fock exchange scaling    ...    0.250
Number of operators              ...    1
Number of atoms                  ...   82
Basis set dimensions             ... 1542
Integral neglect threshold       ... 2.5e-11
Integral primitive cutoff        ... 2.5e-12
SHARK Integral package           ... ON

Nuc. rep. gradient       (SHARK) ... done (  0.2 sec)
HCore & Overlap gradient (SHARK) ... done (  1.8 sec)
RI-J gradient            (SHARK) ... done (  8.1 sec)
COSX-gradient                    ... done ( 68.8 sec)
Exchange-correlation gradient    ... done
Dispersion correction            ... done

------------------
CARTESIAN GRADIENT
------------------

   1   O   :    0.010675186   -0.007419427   -0.002322035
   2   O   :   -0.025383188    0.016246855    0.005414275
   3   N   :    0.008570016   -0.038023999    0.031946207
   4   N   :    0.013071520    0.007424348   -0.005804280
   5   C   :   -0.011516323    0.021885879   -0.050520480
   6   C   :   -0.013788927    0.004815093   -0.016236711
   7   H   :   -0.002950449    0.004345112    0.005144665
   8   C   :    0.002406981   -0.000370334   -0.004986341
   9   C   :    0.000977797    0.003308334    0.003618758
  10   H   :    0.003204122    0.003425916    0.002084941
  11   C   :    0.002917010    0.003256073    0.007210332
  12   H   :    0.000369445    0.000708643    0.001787334
  13   C   :   -0.001468523   -0.000312138    0.000498108
  14   H   :   -0.000551642    0.000408344    0.000997836
  15   C   :   -0.006845494   -0.002163310    0.005381503
  16   H   :   -0.001600944   -0.000492088    0.000979865
  17   C   :   -0.003297215   -0.001019572   -0.003712745
  18   H   :   -0.003804721   -0.000559663   -0.001194182
  19   C   :   -0.001156921    0.013472848   -0.005424986
  20   C   :   -0.000789756   -0.003409019   -0.000800608
  21   H   :    0.001374092   -0.000577472    0.001514805
  22   H   :    0.000402510   -0.003659148    0.001678862
  23   H   :   -0.000521486   -0.000161262    0.001895922
  24   C   :   -0.000929475   -0.003495296    0.003396992
  25   H   :    0.001240511   -0.000278780   -0.001492557
  26   H   :    0.001918346   -0.001409721   -0.003108675
  27   H   :    0.002450376    0.000938849   -0.000843079
  28   C   :    0.001057305   -0.003648617    0.003820730
  29   H   :   -0.002972094   -0.001741221   -0.002455149
  30   H   :   -0.000979681   -0.000409892   -0.001134078
  31   H   :   -0.002441675    0.000928684   -0.000020386
  32   C   :    0.000744578    0.013129837    0.011939933
  33   C   :   -0.006245251   -0.005233140    0.005504717
  34   C   :   -0.001229340    0.004789843   -0.009349396
  35   H   :    0.000783088   -0.000527648   -0.004978571
  36   C   :    0.006174995   -0.010081450    0.000128918
  37   H   :    0.001825591   -0.000664767   -0.000735678
  38   C   :    0.000499719   -0.000458056   -0.010365868
  39   H   :    0.000462754   -0.000462771   -0.000754553
  40   C   :   -0.002263167   -0.004395479    0.006904254
  41   H   :    0.003128038   -0.003847130    0.000075212
  42   C   :    0.003370437   -0.011565560    0.000775911
  43   C   :    0.000047840    0.006213354    0.003460833
  44   H   :    0.001902423    0.000087200    0.000366031
  45   H   :    0.001972097    0.004270557   -0.001759190
  46   H   :   -0.000343435    0.002605565   -0.001236907
  47   C   :   -0.001856256    0.001346711    0.000428997
  48   H   :   -0.001494112    0.000507423   -0.001641063
  49   H   :   -0.001945048    0.000823287   -0.000976225
  50   H   :   -0.000567687    0.000015621   -0.000853958
  51   C   :    0.000835278    0.005649884    0.000503254
  52   H   :   -0.002605067    0.002963306   -0.000760093
  53   H   :   -0.002011159    0.001151976    0.006351805
  54   H   :    0.002883494    0.000498291    0.001287388
  55   C   :    0.019781720   -0.011776047    0.021464712
  56   C   :    0.001531140   -0.001617917    0.002049485
  57   C   :   -0.000632606   -0.000423758    0.006902926
  58   H   :   -0.003657258    0.002388078    0.000080791
  59   C   :   -0.002266222    0.002231145   -0.007306418
  60   H   :   -0.001650522    0.001242413   -0.001797786
  61   C   :   -0.000562501    0.000857926   -0.003835070
  62   H   :    0.000036324    0.000300662   -0.002199342
  63   C   :    0.003811088   -0.001709996   -0.006171251
  64   H   :    0.001723118   -0.000790109   -0.002095010
  65   C   :   -0.000688958   -0.001191681    0.005885782
  66   H   :    0.003192677   -0.001584610   -0.000942643
  67   H   :    0.007270889   -0.006762463    0.007786116
  68   O   :   -0.003819996    0.004493527   -0.010745675
  69   C   :    0.017758187    0.007695073   -0.005868912
  70   C   :   -0.007715840   -0.003276269   -0.001815750
  71   C   :   -0.002564642   -0.000936363   -0.004710795
  72   H   :   -0.003236587   -0.001510920    0.000833377
  73   C   :   -0.001492661   -0.001256421    0.007419795
  74   H   :   -0.000981265   -0.000686040    0.002162798
  75   C   :    0.001805959    0.000538386    0.003898654
  76   H   :    0.000734347    0.000207136    0.001982733
  77   C   :    0.005117516    0.002139974    0.004607250
  78   H   :    0.002049612    0.000989384    0.000690726
  79   C   :   -0.000647850    0.000077970   -0.007822707
  80   H   :    0.002931543    0.001694489   -0.001250894
  81   O   :   -0.018442492   -0.011532776   -0.000922165
  82   H   :    0.006754724    0.001398089    0.010380050

Difference to translation invariance:
           :   -0.0001540454    0.0000297602    0.0002913714

Difference to rotation invariance:
           :    0.0055024479    0.0003508493   -0.0000395868

Norm of the cartesian gradient     ...    0.1116418627
RMS gradient                       ...    0.0071180252
MAX gradient                       ...    0.0505204802

-------
TIMINGS
-------

Total SCF gradient time            ...      112.960 sec

One electron gradient       ....       1.824 sec  (  1.6%)
RI-J Coulomb gradient       ....       8.113 sec  (  7.2%)
COSX gradient               ....      68.760 sec  ( 60.9%)
XC gradient                 ....       8.974 sec  (  7.9%)
CPCM gradient               ....       3.696 sec  (  3.3%)
   A-Matrix (El+Nuc)        ....       0.902 sec  (  0.8%)
   Potential                ....       2.793 sec  (  2.5%)

Maximum memory used throughout the entire SCFGRAD-calculation: 361.3 MB
------------------------------------------------------------------------------
                         ORCA GEOMETRY RELAXATION STEP
------------------------------------------------------------------------------

Reading the OPT-File                    .... done
Getting information on internals        .... done
Copying old internal coords+grads       .... done
Making the new internal coordinates     .... (new redundants).... done
Validating the new internal coordinates .... (new redundants).... done
Calculating the B-matrix                .... done
Calculating the G,G- and P matrices     .... done
Transforming gradient to internals      .... done
Projecting the internal gradient        .... done
Number of atoms                         ....  82
Number of internal coordinates          .... 445
Current Energy                          .... -1805.023138150 Eh
Current gradient norm                   ....     0.111641863 Eh/bohr
Maximum allowed component of the step   ....  0.150
Current trust radius                    ....  0.300
Evaluating the initial hessian          ....  (Almloef) done
Projecting the Hessian                  .... done
Forming the augmented Hessian           .... done
Diagonalizing the augmented Hessian     .... done
Last element of RFO vector              ....  0.938733307
Lowest eigenvalues of augmented Hessian:
 -0.024615824  0.000381074  0.000802866  0.000943514  0.009085750
Length of the computed step             ....  0.367137738
Warning: the length of the step is outside the trust region - taking restricted step instead
The input lambda is                     ....    -0.024616
   iter:   1  x=   -0.035636  g=    4.064239 f(x)=     0.044790
   iter:   2  x=   -0.040923  g=    2.213804 f(x)=     0.011704
   iter:   3  x=   -0.041680  g=    1.742820 f(x)=     0.001318
   iter:   4  x=   -0.041692  g=    1.687797 f(x)=     0.000021
   iter:   5  x=   -0.041692  g=    1.686914 f(x)=     0.000000
   iter:   6  x=   -0.041692  g=    1.686914 f(x)=     0.000000
The output lambda is                    ....    -0.041692 (6 iterations)
The final length of the internal step   ....  0.300000000
Converting the step to cartesian space:
 Initial RMS(Int)=    0.0142213639
Transforming coordinates:
 Iter   0:  RMS(Cart)=    0.1376913343 RMS(Int)=    1.0310945978
 Iter   1:  RMS(Cart)=    0.0040712924 RMS(Int)=    0.4212090912
 Iter   2:  RMS(Cart)=    0.0002851965 RMS(Int)=    0.0000369566
 Iter   3:  RMS(Cart)=    0.0000187156 RMS(Int)=    0.0000045269
 Iter   4:  RMS(Cart)=    0.0000069711 RMS(Int)=    0.0000010407
 Iter   5:  RMS(Cart)=    0.0000032433 RMS(Int)=    0.0000004693
 Iter   6:  RMS(Cart)=    0.0000014758 RMS(Int)=    0.0000002141
 Iter   7:  RMS(Cart)=    0.0000006733 RMS(Int)=    0.0000000977
 Iter   8:  RMS(Cart)=    0.0000003072 RMS(Int)=    0.0000000446
 Iter   9:  RMS(Cart)=    0.0000001402 RMS(Int)=    0.0000000203
 Iter  10:  RMS(Cart)=    0.0000000640 RMS(Int)=    0.0000000093
done
Storing new coordinates                 .... done

                                .--------------------.
          ----------------------|Geometry convergence|-------------------------
          Item                value                   Tolerance       Converged
          ---------------------------------------------------------------------
          RMS gradient        0.0049487275            0.0001000000      NO
          MAX gradient        0.0507456155            0.0003000000      NO
          RMS step            0.0142213639            0.0020000000      NO
          MAX step            0.0772247692            0.0040000000      NO
          ........................................................
          Max(Bonds)      0.0333      Max(Angles)    2.92
          Max(Dihed)        4.42      Max(Improp)    0.00
          ---------------------------------------------------------------------

The optimization has not yet converged - more geometry cycles are needed


    ---------------------------------------------------------------------------
                         Redundant Internal Coordinates
                            (Angstroem and degrees)

        Definition                    Value    dE/dq     Step     New-Value
    ----------------------------------------------------------------------------
     1. B(C   4,N   2)                1.2985  0.050746 -0.0333    1.2652   
     2. B(C   4,O   0)                1.3568 -0.015957  0.0128    1.3696   
     3. B(C   5,N   3)                1.4953  0.021968 -0.0277    1.4676   
     4. B(C   5,C   4)                1.5657  0.021044 -0.0313    1.5344   
     5. B(H   6,C   5)                1.0901  0.001327 -0.0017    1.0883   
     6. B(C   7,C   5)                1.5368  0.015084 -0.0197    1.5171   
     7. B(C   8,C   7)                1.4070  0.016032 -0.0137    1.3933   
     8. B(H   9,C   8)                1.0887  0.004034 -0.0053    1.0834   
     9. B(C  10,C   8)                1.3970  0.007789 -0.0064    1.3906   
    10. B(H  11,C  10)                1.0868  0.001835 -0.0024    1.0844   
    11. B(C  12,C  10)                1.3912  0.004455 -0.0035    1.3877   
    12. B(H  13,C  12)                1.0863  0.001166 -0.0015    1.0848   
    13. B(C  14,C  12)                1.3916  0.004134 -0.0030    1.3886   
    14. B(H  15,C  14)                1.0868  0.001788 -0.0023    1.0845   
    15. B(C  16,C   7)                1.4072  0.013208 -0.0114    1.3958   
    16. B(C  16,C  14)                1.3974  0.010390 -0.0084    1.3889   
    17. B(H  17,C  16)                1.0885  0.003057 -0.0040    1.0845   
    18. B(C  18,N   2)                1.4817  0.004458 -0.0053    1.4763   
    19. B(C  19,C  18)                1.5420  0.008331 -0.0110    1.5309   
    20. B(H  20,C  19)                1.0960  0.001820 -0.0024    1.0936   
    21. B(H  21,C  19)                1.0959  0.002907 -0.0039    1.0920   
    22. B(H  22,C  19)                1.0962  0.001684 -0.0023    1.0939   
    23. B(C  23,C  18)                1.5329  0.005504 -0.0071    1.5258   
    24. B(H  24,C  23)                1.0926  0.000954 -0.0013    1.0914   
    25. B(H  25,C  23)                1.0960  0.002270 -0.0030    1.0930   
    26. B(H  26,C  23)                1.0956  0.002059 -0.0028    1.0929   
    27. B(C  27,C  18)                1.5344  0.005533 -0.0072    1.5272   
    28. B(H  28,C  27)                1.0961  0.002604 -0.0035    1.0926   
    29. B(H  29,C  27)                1.0928  0.000906 -0.0012    1.0916   
    30. B(H  30,C  27)                1.0960  0.001984 -0.0027    1.0933   
    31. B(C  31,N   3)                1.4124 -0.001903  0.0015    1.4139   
    32. B(C  32,C  31)                1.4143  0.007596 -0.0070    1.4073   
    33. B(C  33,C  32)                1.4205  0.019102 -0.0171    1.4035   
    34. B(H  34,C  33)                1.0879  0.003091 -0.0040    1.0839   
    35. B(C  35,C  33)                1.3963  0.011471 -0.0092    1.3871   
    36. B(H  36,C  35)                1.0865  0.001428 -0.0019    1.0847   
    37. B(C  37,C  35)                1.3820 -0.003590  0.0030    1.3850   
    38. B(H  38,C  37)                1.0858  0.000794 -0.0010    1.0848   
    39. B(C  39,C  37)                1.3909  0.008817 -0.0069    1.3840   
    40. B(C  39,C  31)                1.4146  0.011176 -0.0097    1.4048   
    41. B(H  40,C  39)                1.0894  0.003266 -0.0043    1.0851   
    42. B(C  41,C  32)                1.5521  0.014219 -0.0192    1.5328   
    43. B(C  42,C  41)                1.5565  0.011289 -0.0157    1.5408   
    44. B(H  43,C  42)                1.0966  0.001865 -0.0025    1.0941   
    45. B(H  44,C  42)                1.0969  0.002832 -0.0038    1.0931   
    46. B(H  45,C  42)                1.0944  0.001219 -0.0016    1.0928   
    47. B(C  46,C  41)                1.5428  0.006976 -0.0099    1.5329   
    48. B(H  47,C  46)                1.0959  0.001499 -0.0025    1.0934   
    49. B(H  48,C  46)                1.0962  0.001344 -0.0018    1.0944   
    50. B(H  49,C  46)                1.0941  0.000113 -0.0002    1.0940   
    51. B(C  50,C  41)                1.5445  0.009501 -0.0127    1.5318   
    52. B(H  51,C  50)                1.0907  0.000280 -0.0004    1.0903   
    53. B(H  52,C  50)                1.0973  0.002309 -0.0031    1.0942   
    54. B(H  53,C  50)                1.0956  0.002954 -0.0040    1.0916   
    55. B(C  54,O   1)                1.2212  0.028368 -0.0139    1.2073   
    56. B(C  54,O   0)                1.3516 -0.001122  0.0009    1.3526   
    57. B(C  55,C  54)                1.4878  0.009389 -0.0101    1.4777   
    58. B(C  56,C  55)                1.4019  0.008040 -0.0065    1.3955   
    59. B(H  57,C  56)                1.0888  0.003788 -0.0050    1.0838   
    60. B(C  58,C  56)                1.3962  0.011960 -0.0094    1.3867   
    61. B(H  59,C  58)                1.0874  0.002594 -0.0030    1.0845   
    62. B(H  59,H  47)                4.7781  0.000137 -0.0096    4.7685   
    63. B(C  60,C  58)                1.3938  0.004289 -0.0034    1.3904   
    64. B(H  61,C  60)                1.0875  0.002224 -0.0029    1.0846   
    65. B(C  62,C  60)                1.3941  0.005362 -0.0042    1.3899   
    66. B(H  63,C  62)                1.0875  0.002715 -0.0035    1.0840   
    67. B(C  64,C  62)                1.3969  0.011522 -0.0094    1.3875   
    68. B(C  64,C  55)                1.4011  0.008333 -0.0068    1.3943   
    69. B(H  65,C  35)                3.2211  0.001166 -0.0077    3.2135   
    70. B(H  65,C  64)                1.0867  0.003135 -0.0038    1.0828   
    71. B(H  66,N   3)                1.0315  0.009119 -0.0105    1.0210   
    72. B(O  67,H  66)                1.8344 -0.003182  0.0299    1.8644   
    73. B(C  68,O  67)                1.2192  0.007167 -0.0034    1.2157   
    74. B(C  69,C  68)                1.4824  0.003315 -0.0040    1.4784   
    75. B(C  70,C  69)                1.4005  0.007019 -0.0060    1.3945   
    76. B(H  71,C  12)                4.3176  0.002055 -0.0148    4.3028   
    77. B(H  71,C  70)                1.0874  0.003971 -0.0049    1.0825   
    78. B(C  72,C  70)                1.3966  0.010906 -0.0089    1.3877   
    79. B(H  73,C  72)                1.0872  0.002432 -0.0032    1.0840   
    80. B(C  74,C  72)                1.3950  0.006062 -0.0048    1.3902   
    81. B(H  75,C  74)                1.0874  0.002124 -0.0028    1.0846   
    82. B(C  76,C  74)                1.3947  0.005960 -0.0047    1.3900   
    83. B(H  77,C  76)                1.0872  0.002355 -0.0031    1.0841   
    84. B(C  78,C  76)                1.3962  0.011150 -0.0090    1.3872   
    85. B(C  78,C  69)                1.4007  0.007350 -0.0061    1.3946   
    86. B(H  79,C  78)                1.0882  0.003122 -0.0041    1.0841   
    87. B(O  80,C  68)                1.3427  0.014808 -0.0111    1.3316   
    88. B(H  81,N   2)                1.8093  0.000999 -0.0119    1.7974   
    89. B(H  81,O  80)                0.9911 -0.010793  0.0108    1.0018   
    90. A(C   4,O   0,C  54)          116.35 -0.021780    2.92    119.26   
    91. A(C   4,N   2,H  81)          125.47 -0.000931   -0.08    125.39   
    92. A(C   4,N   2,C  18)          121.51  0.000768   -0.02    121.49   
    93. A(C  18,N   2,H  81)          112.95  0.000187    0.10    113.04   
    94. A(C   5,N   3,C  31)          114.97 -0.001013    0.07    115.04   
    95. A(C  31,N   3,H  66)          109.55  0.000816    0.27    109.82   
    96. A(C   5,N   3,H  66)          107.97 -0.001132    0.39    108.36   
    97. A(O   0,C   4,N   2)          122.09  0.005006   -0.64    121.45   
    98. A(N   2,C   4,C   5)          122.22 -0.002954   -0.06    122.16   
    99. A(O   0,C   4,C   5)          115.18 -0.001940    0.57    115.76   
   100. A(N   3,C   5,C   4)          110.22 -0.003161    0.31    110.53   
   101. A(H   6,C   5,C   7)          105.15 -0.003194    1.10    106.25   
   102. A(N   3,C   5,C   7)          110.68  0.000080    0.26    110.94   
   103. A(C   4,C   5,C   7)          112.31  0.000331    0.02    112.33   
   104. A(N   3,C   5,H   6)          107.68  0.001909   -0.49    107.19   
   105. A(C   4,C   5,H   6)          110.60  0.004233   -1.22    109.38   
   106. A(C   5,C   7,C  16)          120.05  0.001804   -0.11    119.93   
   107. A(C   5,C   7,C   8)          122.26  0.004099   -0.57    121.69   
   108. A(C   8,C   7,C  16)          117.61 -0.005877    0.69    118.30   
   109. A(H   9,C   8,C  10)          118.25 -0.004262    0.60    118.85   
   110. A(C   7,C   8,H   9)          120.53  0.001912   -0.30    120.24   
   111. A(C   7,C   8,C  10)          121.22  0.002349   -0.31    120.91   
   112. A(C   8,C  10,H  11)          119.80  0.000938   -0.15    119.65   
   113. A(C   8,C  10,C  12)          120.08 -0.000511    0.10    120.18   
   114. A(H  11,C  10,C  12)          120.12 -0.000426    0.05    120.17   
   115. A(C  10,C  12,C  14)          119.77  0.002567   -0.26    119.51   
   116. A(C  10,C  12,H  13)          120.09 -0.001387    0.15    120.23   
   117. A(H  13,C  12,C  14)          120.14 -0.001186    0.12    120.26   
   118. A(H  15,C  14,C  16)          119.85  0.000641   -0.12    119.73   
   119. A(C  12,C  14,H  15)          120.01 -0.000890    0.11    120.12   
   120. A(C  12,C  14,C  16)          120.14  0.000249    0.01    120.15   
   121. A(C  14,C  16,H  17)          118.21 -0.002942    0.44    118.65   
   122. A(C   7,C  16,H  17)          120.67  0.001781   -0.25    120.42   
   123. A(C   7,C  16,C  14)          121.12  0.001161   -0.19    120.93   
   124. A(N   2,C  18,C  19)          106.19  0.000478   -0.00    106.19   
   125. A(C  19,C  18,C  27)          107.44 -0.001441    0.56    108.00   
   126. A(N   2,C  18,C  27)          111.69  0.000470   -0.33    111.37   
   127. A(C  23,C  18,C  27)          112.02  0.001159   -0.32    111.70   
   128. A(C  19,C  18,C  23)          107.59 -0.001046    0.46    108.06   
   129. A(N   2,C  18,C  23)          111.55  0.000196   -0.28    111.27   
   130. A(C  18,C  19,H  21)          111.46  0.003748   -0.66    110.80   
   131. A(C  18,C  19,H  22)          111.14  0.000364   -0.05    111.09   
   132. A(C  18,C  19,H  20)          111.20  0.000580   -0.07    111.13   
   133. A(H  20,C  19,H  22)          107.56 -0.001104    0.29    107.85   
   134. A(H  21,C  19,H  22)          107.79 -0.001798    0.23    108.02   
   135. A(H  20,C  19,H  21)          107.51 -0.002095    0.31    107.82   
   136. A(H  25,C  23,H  26)          107.76 -0.001918    0.18    107.94   
   137. A(H  24,C  23,H  26)          107.41 -0.001858    0.42    107.83   
   138. A(C  18,C  23,H  26)          111.01  0.001186   -0.21    110.80   
   139. A(H  24,C  23,H  25)          106.83 -0.002787    0.48    107.31   
   140. A(C  18,C  23,H  25)          110.96  0.003889   -0.68    110.27   
   141. A(C  18,C  23,H  24)          112.63  0.001059   -0.12    112.51   
   142. A(H  29,C  27,H  30)          107.58 -0.001344    0.32    107.90   
   143. A(H  28,C  27,H  30)          107.89 -0.001956    0.16    108.05   
   144. A(C  18,C  27,H  30)          111.05  0.001233   -0.23    110.82   
   145. A(H  28,C  27,H  29)          106.44 -0.002675    0.50    106.95   
   146. A(C  18,C  27,H  29)          112.60  0.000193    0.03    112.63   
   147. A(C  18,C  27,H  28)          111.03  0.004153   -0.72    110.31   
   148. A(N   3,C  31,C  39)          116.30 -0.007309    1.00    117.30   
   149. A(N   3,C  31,C  32)          124.13  0.007346   -0.88    123.25   
   150. A(C  32,C  31,C  39)          119.35 -0.000243    0.06    119.40   
   151. A(C  31,C  32,C  33)          116.72 -0.003263    0.35    117.07   
   152. A(C  33,C  32,C  41)          117.09  0.005049   -0.53    116.56   
   153. A(C  31,C  32,C  41)          126.11 -0.001857    0.24    126.35   
   154. A(H  34,C  33,C  35)          116.73 -0.003631    0.56    117.29   
   155. A(C  32,C  33,C  35)          122.81 -0.000778    0.06    122.87   
   156. A(C  32,C  33,H  34)          120.45  0.004405   -0.61    119.84   
   157. A(H  36,C  35,C  37)          120.37 -0.001845    0.23    120.60   
   158. A(C  33,C  35,C  37)          119.62  0.001455   -0.14    119.47   
   159. A(C  33,C  35,H  36)          120.01  0.000382   -0.09    119.92   
   160. A(C  35,C  37,H  38)          120.70 -0.001460    0.17    120.87   
   161. A(H  38,C  37,C  39)          120.17 -0.000211   -0.01    120.16   
   162. A(C  35,C  37,C  39)          119.12  0.001676   -0.16    118.96   
   163. A(C  37,C  39,H  40)          118.19 -0.004253    0.61    118.80   
   164. A(C  31,C  39,H  40)          119.66  0.003148   -0.47    119.19   
   165. A(C  31,C  39,C  37)          122.14  0.001091   -0.13    122.01   
   166. A(C  46,C  41,C  50)          108.33  0.000498    0.19    108.52   
   167. A(C  42,C  41,C  50)          104.46 -0.004169    1.29    105.75   
   168. A(C  32,C  41,C  50)          116.18  0.001556   -0.54    115.64   
   169. A(C  42,C  41,C  46)          108.19  0.000039    0.13    108.33   
   170. A(C  32,C  41,C  46)          109.37 -0.001025   -0.06    109.31   
   171. A(C  32,C  41,C  42)          109.98  0.002937   -0.93    109.05   
   172. A(H  44,C  42,H  45)          105.82 -0.003844    0.71    106.54   
   173. A(H  43,C  42,H  45)          107.84 -0.000517    0.09    107.94   
   174. A(C  41,C  42,H  45)          112.97  0.001177   -0.16    112.81   
   175. A(H  43,C  42,H  44)          107.64 -0.002119    0.27    107.91   
   176. A(C  41,C  42,H  44)          111.30  0.005246   -0.86    110.44   
   177. A(C  41,C  42,H  43)          110.98 -0.000373    0.02    111.00   
   178. A(H  48,C  46,H  49)          107.48 -0.001289    0.21    107.69   
   179. A(H  47,C  46,H  49)          107.21 -0.001439    0.33    107.54   
   180. A(C  41,C  46,H  49)          111.60  0.000463   -0.04    111.55   
   181. A(H  47,C  46,H  48)          107.26 -0.002083    0.33    107.58   
   182. A(C  41,C  46,H  48)          111.09  0.002119   -0.36    110.73   
   183. A(C  41,C  46,H  47)          111.97  0.001901   -0.41    111.56   
   184. A(H  52,C  50,H  53)          107.05 -0.003328    0.44    107.49   
   185. A(H  51,C  50,H  53)          109.07  0.001609   -0.33    108.74   
   186. A(C  41,C  50,H  53)          111.72 -0.001199    0.10    111.82   
   187. A(H  51,C  50,H  52)          105.08 -0.004858    0.98    106.07   
   188. A(C  41,C  50,H  52)          111.17  0.008626   -1.36    109.81   
   189. A(C  41,C  50,H  51)          112.40 -0.001178    0.23    112.63   
   190. A(O   1,C  54,C  55)          123.17 -0.008942    1.00    124.17   
   191. A(O   0,C  54,C  55)          110.77 -0.008575    0.96    111.72   
   192. A(O   0,C  54,O   1)          126.04  0.017515   -2.00    124.04   
   193. A(C  56,C  55,C  64)          119.33 -0.003484    0.41    119.74   
   194. A(C  54,C  55,C  64)          122.63  0.003763   -0.50    122.13   
   195. A(C  54,C  55,C  56)          118.04 -0.000281    0.09    118.13   
   196. A(H  57,C  56,C  58)          119.26 -0.002924    0.41    119.67   
   197. A(C  55,C  56,C  58)          120.33  0.001414   -0.18    120.15   
   198. A(C  55,C  56,H  57)          120.41  0.001510   -0.23    120.17   
   199. A(H  59,C  58,C  60)          120.05 -0.000862    0.09    120.14   
   200. A(C  56,C  58,C  60)          119.99  0.000559   -0.07    119.92   
   201. A(C  56,C  58,H  59)          119.96  0.000303   -0.02    119.94   
   202. A(H  61,C  60,C  62)          119.99  0.000246   -0.05    119.95   
   203. A(C  58,C  60,C  62)          120.05 -0.000357    0.07    120.13   
   204. A(C  58,C  60,H  61)          119.95  0.000111   -0.03    119.93   
   205. A(H  63,C  62,C  64)          119.92  0.000653   -0.11    119.81   
   206. A(C  60,C  62,C  64)          120.13  0.000383   -0.03    120.10   
   207. A(C  60,C  62,H  63)          119.95 -0.001037    0.14    120.09   
   208. A(C  62,C  64,H  65)          118.57 -0.003496    0.49    119.06   
   209. A(C  55,C  64,H  65)          121.26  0.002007   -0.29    120.97   
   210. A(C  55,C  64,C  62)          120.17  0.001485   -0.20    119.97   
   211. A(N   3,H  66,O  67)          171.51  0.000186   -0.44    171.06   
   212. A(H  66,O  67,C  68)          127.95  0.002313   -1.02    126.93   
   213. A(O  67,C  68,C  69)          125.35  0.006121   -0.75    124.60   
   214. A(C  69,C  68,O  80)          112.41 -0.012067    1.29    113.70   
   215. A(O  67,C  68,O  80)          122.23  0.005936   -0.54    121.70   
   216. A(C  68,C  69,C  70)          122.04  0.000139   -0.13    121.91   
   217. A(C  70,C  69,C  78)          119.63 -0.001065    0.16    119.79   
   218. A(C  68,C  69,C  78)          118.33  0.000921   -0.03    118.30   
   219. A(H  71,C  70,C  72)          119.36 -0.001128    0.20    119.56   
   220. A(C  69,C  70,C  72)          120.06  0.000916   -0.12    119.94   
   221. A(C  69,C  70,H  71)          120.58  0.000208   -0.08    120.50   
   222. A(H  73,C  72,C  74)          120.05 -0.000312    0.05    120.10   
   223. A(C  70,C  72,C  74)          120.06 -0.000284    0.03    120.09   
   224. A(C  70,C  72,H  73)          119.89  0.000596   -0.08    119.81   
   225. A(H  75,C  74,C  76)          119.95  0.000038   -0.01    119.94   
   226. A(C  72,C  74,C  76)          120.12 -0.000045    0.02    120.14   
   227. A(C  72,C  74,H  75)          119.93  0.000006   -0.01    119.92   
   228. A(H  77,C  76,C  78)          119.94  0.000058   -0.01    119.93   
   229. A(C  74,C  76,C  78)          119.99  0.000561   -0.07    119.92   
   230. A(C  74,C  76,H  77)          120.07 -0.000619    0.08    120.15   
   231. A(C  76,C  78,H  79)          119.59 -0.001818    0.28    119.87   
   232. A(C  69,C  78,H  79)          120.26  0.001904   -0.26    120.00   
   233. A(C  69,C  78,C  76)          120.15 -0.000086   -0.01    120.13   
   234. A(C  68,O  80,H  81)          105.73 -0.006253    1.16    106.89   
   235. L(N   2,H  81,O  80,C  68, 2) 182.47  0.000935   -0.11    182.36   
   236. L(N   2,H  81,O  80,C  68, 1) 180.76  0.001381    0.06    180.82   
   237. D(C   5,C   4,N   2,H  81)     -0.79  0.000049    0.71     -0.08   
   238. D(C   5,C   4,N   2,C  18)   -177.49 -0.000514    0.87   -176.61   
   239. D(C   5,C   4,O   0,C  54)    -54.62  0.001957   -3.27    -57.89   
   240. D(N   2,C   4,O   0,C  54)    133.39  0.001358   -2.25    131.13   
   241. D(O   0,C   4,N   2,H  81)    170.65  0.000834   -0.34    170.31   
   242. D(O   0,C   4,N   2,C  18)     -6.05  0.000271   -0.17     -6.23   
   243. D(C   7,C   5,C   4,O   0)    143.88 -0.000061    0.80    144.68   
   244. D(C   4,C   5,N   3,C  31)     61.73  0.001590   -0.58     61.14   
   245. D(H   6,C   5,C   4,O   0)     26.75  0.000964    0.21     26.96   
   246. D(C   4,C   5,N   3,H  66)    -60.90  0.002084   -1.28    -62.18   
   247. D(C   7,C   5,N   3,H  66)     63.95  0.000303   -0.84     63.10   
   248. D(N   3,C   5,C   4,O   0)    -92.21 -0.002063    1.38    -90.83   
   249. D(H   6,C   5,C   4,N   2)   -161.27  0.002268   -0.86   -162.13   
   250. D(C   7,C   5,C   4,N   2)    -44.14  0.001244   -0.27    -44.41   
   251. D(H   6,C   5,N   3,H  66)    178.37 -0.002387    0.33    178.70   
   252. D(C   7,C   5,N   3,C  31)   -173.43 -0.000191   -0.15   -173.57   
   253. D(N   3,C   5,C   4,N   2)     79.77 -0.000759    0.31     80.09   
   254. D(H   6,C   5,N   3,C  31)    -59.00 -0.002881    1.02    -57.98   
   255. D(C  16,C   7,C   5,H   6)     73.62  0.001124   -0.23     73.39   
   256. D(C   8,C   7,C   5,H   6)   -103.02  0.000771   -0.41   -103.42   
   257. D(C   8,C   7,C   5,N   3)     12.99  0.001287   -0.25     12.74   
   258. D(C   8,C   7,C   5,C   4)    136.65 -0.002529    0.36    137.01   
   259. D(C  16,C   7,C   5,C   4)    -46.71 -0.002176    0.54    -46.17   
   260. D(C  16,C   7,C   5,N   3)   -170.37  0.001640   -0.07   -170.44   
   261. D(C  10,C   8,C   7,C  16)      2.58  0.001296   -0.97      1.62   
   262. D(H   9,C   8,C   7,C   5)     -0.90  0.001304   -0.63     -1.53   
   263. D(H   9,C   8,C   7,C  16)   -177.62  0.000723   -0.77   -178.39   
   264. D(C  10,C   8,C   7,C   5)    179.30  0.001878   -0.82    178.48   
   265. D(H  11,C  10,C   8,H   9)     -0.76  0.000037    0.09     -0.66   
   266. D(C  12,C  10,C   8,C   7)     -1.11 -0.000380    0.29     -0.81   
   267. D(H  11,C  10,C   8,C   7)    179.04 -0.000512    0.28    179.32   
   268. D(C  12,C  10,C   8,H   9)    179.09  0.000169    0.10    179.20   
   269. D(C  14,C  12,C  10,H  11)    179.29 -0.000580    0.38    179.66   
   270. D(C  14,C  12,C  10,C   8)     -0.56 -0.000714    0.37     -0.20   
   271. D(H  13,C  12,C  10,H  11)     -0.14  0.000179   -0.08     -0.22   
   272. D(H  13,C  12,C  10,C   8)   -179.99  0.000045   -0.10   -180.08   
   273. D(C  16,C  14,C  12,H  13)   -179.91 -0.000131    0.17   -179.74   
   274. D(C  16,C  14,C  12,C  10)      0.66  0.000630   -0.29      0.37   
   275. D(H  15,C  14,C  12,H  13)      0.32 -0.000157    0.07      0.38   
   276. D(H  15,C  14,C  12,C  10)   -179.11  0.000604   -0.40   -179.51   
   277. D(H  17,C  16,C  14,C  12)   -179.05  0.000003   -0.26   -179.31   
   278. D(H  17,C  16,C  14,H  15)      0.72  0.000025   -0.15      0.57   
   279. D(H  17,C  16,C   7,C   8)    177.47 -0.000782    0.85    178.32   
   280. D(C   7,C  16,C  14,H  15)   -179.33  0.000586   -0.34   -179.67   
   281. D(C   7,C  16,C  14,C  12)      0.90  0.000564   -0.45      0.45   
   282. D(H  17,C  16,C   7,C   5)      0.68 -0.001436    0.72      1.40   
   283. D(C  14,C  16,C   7,C   8)     -2.48 -0.001354    1.04     -1.44   
   284. D(C  14,C  16,C   7,C   5)   -179.27 -0.002008    0.91   -178.36   
   285. D(C  27,C  18,N   2,C   4)    -59.66 -0.000907    0.44    -59.22   
   286. D(C  23,C  18,N   2,H  81)   -110.52  0.000695   -0.31   -110.83   
   287. D(C  27,C  18,N   2,H  81)    123.25 -0.001366    0.59    123.85   
   288. D(C  23,C  18,N   2,C   4)     66.56  0.001154   -0.46     66.10   
   289. D(C  19,C  18,N   2,H  81)      6.42 -0.000171    0.10      6.52   
   290. D(C  19,C  18,N   2,C   4)   -176.50  0.000288   -0.05   -176.55   
   291. D(H  22,C  19,C  18,C  23)    178.00 -0.000481    0.12    178.12   
   292. D(H  22,C  19,C  18,N   2)     58.44 -0.000426    0.20     58.65   
   293. D(H  21,C  19,C  18,C  27)     59.06  0.000015    0.11     59.16   
   294. D(H  21,C  19,C  18,C  23)    -61.74  0.000021   -0.08    -61.81   
   295. D(H  21,C  19,C  18,N   2)    178.70  0.000077    0.01    178.72   
   296. D(H  20,C  19,C  18,C  27)    179.00  0.000277    0.01    179.01   
   297. D(H  20,C  19,C  18,C  23)     58.20  0.000283   -0.17     58.03   
   298. D(H  22,C  19,C  18,C  27)    -61.20 -0.000487    0.30    -60.90   
   299. D(H  20,C  19,C  18,N   2)    -61.36  0.000338   -0.08    -61.44   
   300. D(H  26,C  23,C  18,C  27)    178.12  0.000485   -0.26    177.87   
   301. D(H  26,C  23,C  18,N   2)     52.08 -0.001203    0.65     52.73   
   302. D(H  26,C  23,C  18,C  19)    -64.00 -0.001264    0.53    -63.48   
   303. D(H  25,C  23,C  18,C  19)     55.79 -0.000321    0.16     55.96   
   304. D(H  25,C  23,C  18,C  27)    -62.08  0.001428   -0.62    -62.70   
   305. D(H  25,C  23,C  18,N   2)    171.88 -0.000260    0.28    172.17   
   306. D(H  24,C  23,C  18,C  27)     57.63  0.001299   -0.57     57.06   
   307. D(H  24,C  23,C  18,C  19)    175.50 -0.000450    0.22    175.72   
   308. D(H  24,C  23,C  18,N   2)    -68.41 -0.000389    0.34    -68.07   
   309. D(H  30,C  27,C  18,C  23)   -173.60 -0.000296    0.18   -173.42   
   310. D(H  30,C  27,C  18,C  19)     68.43  0.001219   -0.54     67.89   
   311. D(H  30,C  27,C  18,N   2)    -47.64  0.001246   -0.70    -48.34   
   312. D(H  29,C  27,C  18,C  23)    -52.88 -0.001012    0.45    -52.43   
   313. D(H  29,C  27,C  18,C  19)   -170.85  0.000502   -0.28   -171.12   
   314. D(H  29,C  27,C  18,N   2)     73.08  0.000529   -0.43     72.65   
   315. D(H  28,C  27,C  18,C  23)     66.36 -0.001418    0.61     66.98   
   316. D(H  28,C  27,C  18,C  19)    -51.60  0.000096   -0.11    -51.71   
   317. D(H  28,C  27,C  18,N   2)   -167.67  0.000123   -0.27   -167.94   
   318. D(C  39,C  31,N   3,H  66)     24.88  0.004796   -3.66     21.22   
   319. D(C  39,C  31,N   3,C   5)    -96.90  0.006368   -4.42   -101.32   
   320. D(C  32,C  31,N   3,H  66)   -160.58  0.002188   -1.45   -162.03   
   321. D(C  32,C  31,N   3,C   5)     77.65  0.003759   -2.22     75.43   
   322. D(C  41,C  32,C  31,C  39)   -170.91  0.002094   -1.70   -172.61   
   323. D(C  41,C  32,C  31,N   3)     14.70  0.005119   -4.01     10.69   
   324. D(C  33,C  32,C  31,C  39)      5.69  0.000772   -0.47      5.22   
   325. D(C  33,C  32,C  31,N   3)   -168.70  0.003797   -2.78   -171.48   
   326. D(C  35,C  33,C  32,C  41)    172.48 -0.001815    1.48    173.96   
   327. D(C  35,C  33,C  32,C  31)     -4.43 -0.000403    0.34     -4.09   
   328. D(H  34,C  33,C  32,C  41)     -6.36 -0.001483    1.21     -5.15   
   329. D(H  34,C  33,C  32,C  31)    176.73 -0.000071    0.07    176.80   
   330. D(C  37,C  35,C  33,H  34)    179.32 -0.000164   -0.02    179.31   
   331. D(C  37,C  35,C  33,C  32)      0.44  0.000070   -0.26      0.18   
   332. D(H  36,C  35,C  33,H  34)      0.43  0.000335   -0.25      0.18   
   333. D(H  36,C  35,C  33,C  32)   -178.45  0.000569   -0.49   -178.95   
   334. D(C  39,C  37,C  35,H  36)   -178.85 -0.000639    0.54   -178.31   
   335. D(C  39,C  37,C  35,C  33)      2.26 -0.000164    0.31      2.57   
   336. D(H  38,C  37,C  35,H  36)      0.11 -0.000331    0.22      0.33   
   337. D(H  38,C  37,C  35,C  33)   -178.78  0.000144   -0.00   -178.79   
   338. D(H  40,C  39,C  37,H  38)     -0.93 -0.000498    0.36     -0.57   
   339. D(H  40,C  39,C  37,C  35)    178.03 -0.000206    0.04    178.07   
   340. D(C  31,C  39,C  37,H  38)   -179.81  0.000352   -0.16   -179.98   
   341. D(C  31,C  39,C  37,C  35)     -0.85  0.000645   -0.48     -1.33   
   342. D(H  40,C  39,C  31,C  32)    177.86 -0.000299    0.05    177.91   
   343. D(H  40,C  39,C  31,N   3)     -7.33 -0.002311    2.09     -5.24   
   344. D(C  37,C  39,C  31,C  32)     -3.28 -0.001241    0.59     -2.69   
   345. D(C  37,C  39,C  31,N   3)    171.54 -0.003254    2.62    174.17   
   346. D(C  50,C  41,C  32,C  33)   -164.59  0.001513   -0.72   -165.31   
   347. D(C  50,C  41,C  32,C  31)     12.00 -0.000065    0.54     12.53   
   348. D(C  46,C  41,C  32,C  33)     72.43  0.000534   -0.53     71.90   
   349. D(C  46,C  41,C  32,C  31)   -110.98 -0.001045    0.73   -110.25   
   350. D(C  42,C  41,C  32,C  33)    -46.25 -0.000653   -0.10    -46.35   
   351. D(C  42,C  41,C  32,C  31)    130.34 -0.002232    1.16    131.50   
   352. D(H  45,C  42,C  41,C  50)   -168.94  0.001213   -0.82   -169.76   
   353. D(H  45,C  42,C  41,C  32)     65.72  0.000266   -0.46     65.27   
   354. D(H  44,C  42,C  41,C  50)    -50.05  0.000756   -0.62    -50.67   
   355. D(H  44,C  42,C  41,C  46)     65.20 -0.000681    0.28     65.48   
   356. D(H  44,C  42,C  41,C  32)   -175.39 -0.000191   -0.25   -175.65   
   357. D(H  43,C  42,C  41,C  50)     69.80  0.001323   -0.84     68.96   
   358. D(H  45,C  42,C  41,C  46)    -53.68 -0.000224    0.08    -53.60   
   359. D(H  43,C  42,C  41,C  46)   -174.94 -0.000114    0.06   -174.89   
   360. D(H  43,C  42,C  41,C  32)    -55.54  0.000376   -0.47    -56.02   
   361. D(H  47,C  46,C  41,C  50)    173.57 -0.002097    0.75    174.32   
   362. D(H  47,C  46,C  41,C  42)     60.88  0.002489   -0.91     59.97   
   363. D(H  47,C  46,C  41,C  32)    -58.90 -0.000489    0.16    -58.74   
   364. D(H  49,C  46,C  41,C  50)    -66.24 -0.002302    0.86    -65.38   
   365. D(H  49,C  46,C  41,C  42)   -178.93  0.002284   -0.81   -179.74   
   366. D(H  49,C  46,C  41,C  32)     61.28 -0.000693    0.27     61.55   
   367. D(H  48,C  46,C  41,C  50)     53.68 -0.002188    0.86     54.54   
   368. D(H  48,C  46,C  41,C  42)    -59.01  0.002398   -0.81    -59.82   
   369. D(H  48,C  46,C  41,C  32)   -178.80 -0.000579    0.27   -178.53   
   370. D(H  53,C  50,C  41,C  46)    173.61  0.000129    0.04    173.65   
   371. D(H  53,C  50,C  41,C  42)    -71.23 -0.001638    0.90    -70.33   
   372. D(H  53,C  50,C  41,C  32)     50.09 -0.000038    0.35     50.44   
   373. D(H  52,C  50,C  41,C  46)    -66.86  0.000945   -0.26    -67.12   
   374. D(H  52,C  50,C  41,C  42)     48.29 -0.000822    0.61     48.90   
   375. D(H  52,C  50,C  41,C  32)    169.62  0.000779    0.06    169.67   
   376. D(H  51,C  50,C  41,C  46)     50.62 -0.000208    0.22     50.84   
   377. D(H  51,C  50,C  41,C  42)    165.77 -0.001975    1.09    166.86   
   378. D(H  51,C  50,C  41,C  32)    -72.91 -0.000375    0.54    -72.37   
   379. D(C  55,C  54,O   0,C   4)    166.70 -0.000034    1.05    167.75   
   380. D(O   1,C  54,O   0,C   4)    -15.03 -0.000329   -0.44    -15.47   
   381. D(C  64,C  55,C  54,O   1)    179.83 -0.000939    0.62    180.45   
   382. D(C  64,C  55,C  54,O   0)     -1.85 -0.000679   -0.88     -2.73   
   383. D(C  56,C  55,C  54,O   1)      0.44 -0.000781    0.21      0.65   
   384. D(C  56,C  55,C  54,O   0)    178.76 -0.000520   -1.29    177.47   
   385. D(C  58,C  56,C  55,C  64)      0.08  0.000213    0.04      0.12   
   386. D(C  58,C  56,C  55,C  54)    179.49  0.000105    0.43    179.92   
   387. D(H  57,C  56,C  55,C  64)   -179.75  0.000147   -0.24   -179.98   
   388. D(H  57,C  56,C  55,C  54)     -0.34  0.000039    0.15     -0.19   
   389. D(C  60,C  58,C  56,H  57)    179.77 -0.000002    0.10    179.87   
   390. D(C  60,C  58,C  56,C  55)     -0.06 -0.000075   -0.17     -0.23   
   391. D(H  59,C  58,C  56,H  57)     -0.12  0.000049   -0.07     -0.19   
   392. D(H  59,C  58,C  56,C  55)   -179.95 -0.000024   -0.34   -180.29   
   393. D(C  62,C  60,C  58,H  59)    179.88 -0.000129    0.30    180.19   
   394. D(C  62,C  60,C  58,C  56)     -0.01 -0.000079    0.13      0.13   
   395. D(H  61,C  60,C  58,H  59)     -0.01  0.000012    0.15      0.14   
   396. D(H  61,C  60,C  58,C  56)   -179.90  0.000062   -0.02   -179.92   
   397. D(C  64,C  62,C  60,H  61)    179.95 -0.000054    0.19    180.14   
   398. D(C  64,C  62,C  60,C  58)      0.05  0.000087    0.03      0.09   
   399. D(H  63,C  62,C  60,H  61)      0.16  0.000084   -0.02      0.14   
   400. D(H  63,C  62,C  60,C  58)   -179.73  0.000225   -0.18   -179.91   
   401. D(H  65,C  64,C  62,H  63)      0.39  0.000400   -0.25      0.14   
   402. D(H  65,C  64,C  62,C  60)   -179.40  0.000541   -0.46   -179.86   
   403. D(C  55,C  64,C  62,H  63)    179.76 -0.000086    0.04    179.80   
   404. D(C  55,C  64,C  62,C  60)     -0.03  0.000056   -0.17     -0.20   
   405. D(H  65,C  64,C  55,C  56)    179.31 -0.000739    0.44    179.75   
   406. D(H  65,C  64,C  55,C  54)     -0.06 -0.000598    0.02     -0.04   
   407. D(C  62,C  64,C  55,C  56)     -0.04 -0.000204    0.13      0.09   
   408. D(C  62,C  64,C  55,C  54)   -179.41 -0.000063   -0.28   -179.70   
   409. D(O  67,H  66,N   3,C  31)   -156.17  0.000446   -0.12   -156.29   
   410. D(O  67,H  66,N   3,C   5)    -30.29 -0.001043    0.41    -29.88   
   411. D(C  68,O  67,H  66,N   3)     -7.20  0.000449    1.13     -6.07   
   412. D(O  80,C  68,O  67,H  66)     58.98  0.005649   -1.22     57.76   
   413. D(C  69,C  68,O  67,H  66)   -119.87  0.006469   -1.53   -121.39   
   414. D(C  78,C  69,C  68,O  80)    178.46 -0.001545    1.07    179.53   
   415. D(C  78,C  69,C  68,O  67)     -2.60 -0.002135    1.34     -1.26   
   416. D(C  70,C  69,C  68,O  80)     -2.26 -0.001989    1.25     -1.01   
   417. D(C  70,C  69,C  68,O  67)    176.69 -0.002578    1.51    178.20   
   418. D(C  72,C  70,C  69,C  78)     -0.25 -0.000462    0.26      0.01   
   419. D(C  72,C  70,C  69,C  68)   -179.53 -0.000027    0.08   -179.45   
   420. D(H  71,C  70,C  69,C  78)    179.43 -0.001241    0.63    180.06   
   421. D(H  71,C  70,C  69,C  68)      0.15 -0.000806    0.45      0.61   
   422. D(C  74,C  72,C  70,H  71)   -179.60  0.000831   -0.40   -180.00   
   423. D(C  74,C  72,C  70,C  69)      0.09  0.000065   -0.04      0.05   
   424. D(H  73,C  72,C  70,H  71)      0.30  0.000685   -0.34     -0.05   
   425. D(H  73,C  72,C  70,C  69)    179.98 -0.000081    0.02    180.01   
   426. D(C  76,C  74,C  72,H  73)   -179.82  0.000399   -0.20   -180.02   
   427. D(C  76,C  74,C  72,C  70)      0.07  0.000253   -0.14     -0.07   
   428. D(H  75,C  74,C  72,H  73)      0.08  0.000147   -0.07      0.01   
   429. D(H  75,C  74,C  72,C  70)    179.97  0.000002   -0.01    179.96   
   430. D(C  78,C  76,C  74,H  75)   -179.97  0.000084   -0.04   -180.01   
   431. D(C  78,C  76,C  74,C  72)     -0.07 -0.000168    0.10      0.02   
   432. D(H  77,C  76,C  74,H  75)     -0.04  0.000041   -0.02     -0.06   
   433. D(H  77,C  76,C  74,C  72)    179.85 -0.000211    0.12    179.97   
   434. D(H  79,C  78,C  76,H  77)     -0.13  0.000036   -0.02     -0.15   
   435. D(H  79,C  78,C  76,C  74)    179.80 -0.000008    0.00    179.80   
   436. D(C  69,C  78,C  76,H  77)    179.99 -0.000192    0.11    180.09   
   437. D(C  69,C  78,C  76,C  74)     -0.09 -0.000235    0.13      0.04   
   438. D(H  79,C  78,C  69,C  70)   -179.64  0.000321   -0.18   -179.81   
   439. D(H  79,C  78,C  69,C  68)     -0.33 -0.000103   -0.01     -0.34   
   440. D(C  76,C  78,C  69,C  70)      0.25  0.000545   -0.31     -0.05   
   441. D(C  76,C  78,C  69,C  68)    179.56  0.000122   -0.14    179.42   
   442. D(H  81,O  80,C  68,C  69)    174.26  0.002423   -0.61    173.65   
   443. D(H  81,O  80,C  68,O  67)     -4.72  0.002980   -0.86     -5.58   
   444. D(C  68,O  80,N   2,C  18)    117.67  0.000915   -0.55    117.12   
   445. D(C  68,O  80,N   2,C   4)    -59.21 -0.000006   -0.44    -59.64   
    ----------------------------------------------------------------------------

         *************************************************************
         *                GEOMETRY OPTIMIZATION CYCLE   2            *
         *************************************************************
---------------------------------
CARTESIAN COORDINATES (ANGSTROEM)
---------------------------------
  O      2.860072    4.229261    1.135410
  O      0.915846    5.382367    1.207948
  N      3.197193    3.213744    3.169778
  N      4.685901    5.993020    3.137833
  C      3.040892    4.270800    2.492370
  C      3.255801    5.665735    3.094281
  H      2.774671    6.409746    2.462281
  C      2.626190    5.804124    4.467605
  C      3.289453    6.437691    5.516403
  H      4.290606    6.826320    5.373283
  C      2.684533    6.583140    6.760026
  H      3.223722    7.069894    7.565201
  C      1.396582    6.110516    6.968793
  H      0.924299    6.222314    7.939001
  C      0.716163    5.495721    5.926066
  H     -0.293708    5.129989    6.076022
  C      1.324936    5.348913    4.686305
  H      0.767036    4.875336    3.885867
  C      3.058481    1.877760    2.557000
  C      3.229174    0.866855    3.693936
  H      4.219272    0.950717    4.150612
  H      3.116975   -0.154633    3.324587
  H      2.483483    1.026899    4.478109
  C      4.157099    1.623513    1.529147
  H      4.059010    2.258574    0.647031
  H      4.123727    0.585642    1.188056
  H      5.143803    1.803549    1.963157
  C      1.667779    1.682695    1.956773
  H      1.508775    0.632204    1.701854
  H      1.521052    2.258107    1.040856
  H      0.892479    1.979669    2.668114
  C      5.330046    6.031054    1.879734
  C      5.175365    7.089965    0.965765
  C      5.722753    6.913845   -0.314506
  H      5.584832    7.678816   -1.069892
  C      6.463160    5.795861   -0.669390
  H      6.878690    5.716857   -1.668173
  C      6.679709    4.797117    0.265412
  H      7.271766    3.922385    0.018267
  C      6.104218    4.915815    1.518459
  H      6.249548    4.116937    2.238334
  C      4.506000    8.440347    1.244968
  C      5.425164    9.570582    0.743054
  H      6.417236    9.500661    1.198977
  H      5.005223   10.546519    1.000048
  H      5.552209    9.562719   -0.342327
  C      3.182262    8.518617    0.475997
  H      3.335455    8.402609   -0.600353
  H      2.696484    9.485769    0.638454
  H      2.485020    7.738633    0.795705
  C      4.231162    8.751767    2.719389
  H      3.414549    8.156494    3.128793
  H      3.927304    9.797400    2.827094
  H      5.118243    8.602503    3.337762
  C      1.843904    4.929866    0.582186
  C      1.970008    5.007708   -0.888073
  C      0.961165    5.656218   -1.601550
  H      0.113066    6.083590   -1.079369
  C      1.037933    5.755068   -2.982615
  H      0.249641    6.255639   -3.534094
  C      2.125025    5.210921   -3.657397
  H      2.185869    5.289255   -4.737452
  C      3.133168    4.566011   -2.950611
  H      3.981089    4.143273   -3.477176
  C      3.057130    4.461501   -1.569123
  H      3.853015    3.957534   -1.035180
  H      5.152074    5.317423    3.745150
  O      5.749970    4.070721    4.995856
  C      5.145476    3.665824    5.969868
  C      5.625027    3.782181    7.363491
  C      4.867795    3.330243    8.443816
  H      3.901926    2.868608    8.282936
  C      5.352873    3.470417    9.736380
  H      4.762586    3.118293   10.574643
  C      6.591840    4.061621    9.955526
  H      6.968153    4.170411   10.966961
  C      7.349554    4.513003    8.881165
  H      8.315542    4.974560    9.051829
  C      6.867961    4.373513    7.587769
  H      7.458100    4.728797    6.750682
  O      3.955007    3.079304    5.860759
  H      3.683911    3.147541    4.898749

----------------------------
CARTESIAN COORDINATES (A.U.)
----------------------------
  NO LB      ZA    FRAG     MASS         X           Y           Z
   0 O     8.0000    0    15.999    5.404753    7.992145    2.145613
   1 O     8.0000    0    15.999    1.730698   10.171200    2.282691
   2 N     7.0000    0    14.007    6.041819    6.073096    5.990012
   3 N     7.0000    0    14.007    8.855069   11.325166    5.929645
   4 C     6.0000    0    12.011    5.746454    8.070643    4.709897
   5 C     6.0000    0    12.011    6.152572   10.706687    5.847343
   6 H     1.0000    0     1.008    5.243368   12.112665    4.653037
   7 C     6.0000    0    12.011    4.962779   10.968204    8.442550
   8 C     6.0000    0    12.011    6.216166   12.165472   10.424491
   9 H     1.0000    0     1.008    8.108070   12.899876   10.154034
  10 C     6.0000    0    12.011    5.073032   12.440332   12.774598
  11 H     1.0000    0     1.008    6.091952   13.360164   14.296158
  12 C     6.0000    0    12.011    2.639157   11.547202   13.169110
  13 H     1.0000    0     1.008    1.746672   11.758470   15.002537
  14 C     6.0000    0    12.011    1.353353   10.385408   11.198642
  15 H     1.0000    0     1.008   -0.555027    9.694275   11.482018
  16 C     6.0000    0    12.011    2.503767   10.107981    8.855834
  17 H     1.0000    0     1.008    1.449487    9.213050    7.343224
  18 C     6.0000    0    12.011    5.779692    3.548452    4.832030
  19 C     6.0000    0    12.011    6.102254    1.638119    6.980527
  20 H     1.0000    0     1.008    7.973268    1.796594    7.843520
  21 H     1.0000    0     1.008    5.890230   -0.292214    6.282559
  22 H     1.0000    0     1.008    4.693103    1.940558    8.462399
  23 C     6.0000    0    12.011    7.855778    3.067996    2.889669
  24 H     1.0000    0     1.008    7.670417    4.268087    1.222711
  25 H     1.0000    0     1.008    7.792715    1.106703    2.245100
  26 H     1.0000    0     1.008    9.720379    3.408213    3.709830
  27 C     6.0000    0    12.011    3.151645    3.179832    3.697765
  28 H     1.0000    0     1.008    2.851172    1.194693    3.216038
  29 H     1.0000    0     1.008    2.874371    4.267203    1.966932
  30 H     1.0000    0     1.008    1.686542    3.741033    5.042005
  31 C     6.0000    0    12.011   10.072328   11.397041    3.552182
  32 C     6.0000    0    12.011    9.780023   13.398092    1.825031
  33 C     6.0000    0    12.011   10.814436   13.065273   -0.594330
  34 H     1.0000    0     1.008   10.553803   14.510860   -2.021803
  35 C     6.0000    0    12.011   12.213602   10.952589   -1.264963
  36 H     1.0000    0     1.008   12.998841   10.803293   -3.152389
  37 C     6.0000    0    12.011   12.622820    9.065237    0.501557
  38 H     1.0000    0     1.008   13.741645    7.412234    0.034520
  39 C     6.0000    0    12.011   11.535300    9.289544    2.869472
  40 H     1.0000    0     1.008   11.809934    7.779884    4.229837
  41 C     6.0000    0    12.011    8.515106   15.949945    2.352648
  42 C     6.0000    0    12.011   10.252073   18.085778    1.404169
  43 H     1.0000    0     1.008   12.126819   17.953647    2.265739
  44 H     1.0000    0     1.008    9.458500   19.930032    1.889817
  45 H     1.0000    0     1.008   10.492154   18.070920   -0.646905
  46 C     6.0000    0    12.011    6.013604   16.097854    0.899505
  47 H     1.0000    0     1.008    6.303097   15.878631   -1.134503
  48 H     1.0000    0     1.008    5.095616   17.925505    1.206502
  49 H     1.0000    0     1.008    4.696007   14.623898    1.503664
  50 C     6.0000    0    12.011    7.995738   16.538442    5.138901
  51 H     1.0000    0     1.008    6.452563   15.413541    5.912561
  52 H     1.0000    0     1.008    7.421529   18.514402    5.342433
  53 H     1.0000    0     1.008    9.672078   16.256374    6.307456
  54 C     6.0000    0    12.011    3.484474    9.316097    1.100172
  55 C     6.0000    0    12.011    3.722775    9.463196   -1.678214
  56 C     6.0000    0    12.011    1.816339   10.688703   -3.026491
  57 H     1.0000    0     1.008    0.213663   11.496319   -2.039711
  58 C     6.0000    0    12.011    1.961409   10.875502   -5.636326
  59 H     1.0000    0     1.008    0.471754   11.821445   -6.678470
  60 C     6.0000    0    12.011    4.015715    9.847213   -6.911479
  61 H     1.0000    0     1.008    4.130693    9.995243   -8.952487
  62 C     6.0000    0    12.011    5.920829    8.628510   -5.575846
  63 H     1.0000    0     1.008    7.523167    7.829652   -6.570910
  64 C     6.0000    0    12.011    5.777138    8.431015   -2.965213
  65 H     1.0000    0     1.008    7.281143    7.478656   -1.956207
  66 H     1.0000    0     1.008    9.736009   10.048473    7.077307
  67 O     8.0000    0    15.999   10.865869    7.692548    9.440800
  68 C     6.0000    0    12.011    9.723541    6.927403   11.281415
  69 C     6.0000    0    12.011   10.629760    7.147287   13.914981
  70 C     6.0000    0    12.011    9.198799    6.293246   15.956499
  71 H     1.0000    0     1.008    7.373571    5.420884   15.652480
  72 C     6.0000    0    12.011   10.115464    6.558138   18.399092
  73 H     1.0000    0     1.008    8.999983    5.892720   19.983178
  74 C     6.0000    0    12.011   12.456773    7.675350   18.813217
  75 H     1.0000    0     1.008   13.167901    7.880934   20.724553
  76 C     6.0000    0    12.011   13.888643    8.528339   16.782969
  77 H     1.0000    0     1.008   15.714096    9.400557   17.105478
  78 C     6.0000    0    12.011   12.978565    8.264741   14.338805
  79 H     1.0000    0     1.008   14.093767    8.936132   12.756941
  80 O     8.0000    0    15.999    7.473879    5.819042   11.075230
  81 H     1.0000    0     1.008    6.961583    5.947991    9.257293

--------------------------------
INTERNAL COORDINATES (ANGSTROEM)
--------------------------------
 O      0   0   0     0.000000000000     0.00000000     0.00000000
 O      1   0   0     2.261621646169     0.00000000     0.00000000
 N      1   2   0     2.298603459248   108.84130211     0.00000000
 N      3   1   2     3.153037134792    70.78303658   265.95169972
 C      3   1   2     1.265179390001    30.55802810   299.49750021
 C      4   3   1     1.467718295909    48.98141063    66.27359106
 H      6   4   3     1.088330286578   107.18996230   214.54436815
 C      6   4   3     1.517096340674   110.92660020    98.95527675
 C      8   6   4     1.393306488851   121.69006459    12.74302375
 H      9   8   6     1.083430859772   120.23570805   358.47040993
 C      9   8   6     1.390569452974   120.90893668   178.48227926
 H     11   9   8     1.084417273133   119.64906621   179.32206854
 C     11   9   8     1.387723187014   120.17601396   359.18169278
 H     13  11   9     1.084828674334   120.23164950   179.91758211
 C     13  11   9     1.388603778973   119.51115912   359.80256752
 H     15  13  11     1.084475243972   120.11730355   180.49749989
 C     15  13  11     1.388943640430   120.15181930     0.37477326
 H     17  15  13     1.084541228844   118.65012690   180.69513940
 C      3   1   2     1.476343763716    91.06943490   114.20060067
 C     19   3   1     1.530910516620   106.19010747   180.29448853
 H     20  19   3     1.093562556113   111.12752644   298.56280468
 H     20  19   3     1.091991778812   110.79643376   178.71592035
 H     20  19   3     1.093890364233   111.08581730    58.64790221
 C     19   3   1     1.525805854301   111.26885938    62.94721955
 H     24  19   3     1.091353389554   112.50818242   291.92915298
 H     24  19   3     1.092992837391   110.27148589   172.16528200
 H     24  19   3     1.092869200188   110.79980066    52.72973978
 C     19   3   1     1.527212405439   111.36265860   297.62609286
 H     28  19   3     1.092610051349   110.30500324   192.05896534
 H     28  19   3     1.091573336727   112.63439880    72.65125178
 H     28  19   3     1.093292424462   110.81456532   311.66367688
 C      4   3   1     1.413924771969   104.34884469   315.36673740
 C     32   4   3     1.407323017638   123.23212951   126.50721538
 C     33  32   4     1.403475964103   117.07376331   188.53070902
 H     34  33  32     1.083887348469   119.83793619   176.80198832
 C     34  33  32     1.387095178716   122.86876902   355.90858234
 H     36  34  33     1.084654272870   119.91996622   181.05341151
 C     36  34  33     1.385004385019   119.47112212     0.17803094
 H     38  36  34     1.084789101956   120.86653533   181.21499344
 C     38  36  34     1.383981709769   118.96194105     2.57251064
 H     40  38  36     1.085147923870   118.80283334   178.08523640
 C     33  32   4     1.532819497835   126.34006251    10.69592404
 C     42  33  32     1.540846628330   109.04919281   131.49733270
 H     43  42  33     1.094057900803   110.99594257   303.98774890
 H     43  42  33     1.093091767207   110.43483334   184.35605759
 H     43  42  33     1.092819871975   112.80483480    65.27033805
 C     42  33  32     1.532880709977   109.31222739   249.74698702
 H     47  42  33     1.093369170581   111.55717597   301.26152207
 H     47  42  33     1.094419756029   110.73007716   181.47258995
 H     47  42  33     1.093953457581   111.55455973    61.55528864
 C     42  33  32     1.531808320736   115.64421408    12.53039108
 H     51  42  33     1.090328944502   112.63158923   287.63314246
 H     51  42  33     1.094202257217   109.80664279   169.67194506
 H     51  42  33     1.091594070329   111.81795764    50.44222753
 C      2   1   3     1.207322768893    29.71164990   190.72003753
 C     55   2   1     1.477708134840   124.16287495   176.41053277
 C     56  55   2     1.395485283820   118.13074114     0.66662687
 H     57  56  55     1.083786567740   120.17447610   359.81583484
 C     57  56  55     1.386724334278   120.15194129   179.91988652
 H     59  57  56     1.084483263579   119.94085666   179.70760151
 C     59  57  56     1.390394667876   119.91546898   359.76899594
 H     61  59  57     1.084599390568   119.92581362   180.07851149
 C     61  59  57     1.389894837067   120.12646661     0.12781090
 H     63  61  59     1.083950169571   120.08767080   180.08821852
 C     63  61  59     1.387519791903   120.09973659     0.08724476
 H     65  63  61     1.082825549514   119.06059218   180.13624121
 H      4   3   1     1.021069146668    68.05681569   209.45041696
 O     67   4   3     1.864406725039   171.06090662   301.66215196
 C     68  67   4     1.215751986561   126.91952389   353.91180916
 C     69  68  67     1.478408842607   124.59132990   238.61754664
 C     70  69  68     1.394543447577   121.91192132   178.19864674
 H     71  70  69     1.082539274282   120.50045954     0.60595519
 C     71  70  69     1.387686117733   119.93601908   180.55263613
 H     73  71  70     1.084027067608   119.80968633   180.00630509
 C     73  71  70     1.390174749709   120.08800602     0.05317960
 H     75  73  71     1.084641834694   119.92486000   179.96159247
 C     75  73  71     1.390009635051   120.13775159   359.93196210
 H     77  75  73     1.084110253888   120.15218169   179.96722797
 C     77  75  73     1.387177943891   119.91791798     0.00000000
 H     79  77  75     1.084068500477   119.86901085   179.79770598
 O     69  68  67     1.331588285002   121.70677888    57.75962087
 H     81  69  68     1.001805246776   106.89453074   354.44300673

---------------------------
INTERNAL COORDINATES (A.U.)
---------------------------
 O      0   0   0     0.000000000000     0.00000000     0.00000000
 O      1   0   0     4.273845529807     0.00000000     0.00000000
 N      1   2   0     4.343731028462   108.84130211     0.00000000
 N      3   1   2     5.958376674841    70.78303658   265.95169972
 C      3   1   2     2.390842557384    30.55802810   299.49750021
 C      4   3   1     2.773585621013    48.98141063    66.27359106
 H      6   4   3     2.056646184885   107.18996230   214.54436815
 C      6   4   3     2.866896602647   110.92660020    98.95527675
 C      8   6   4     2.632967684545   121.69006459    12.74302375
 H      9   8   6     2.047387610008   120.23570805   358.47040993
 C      9   8   6     2.627795436318   120.90893668   178.48227926
 H     11   9   8     2.049251661115   119.64906621   179.32206854
 C     11   9   8     2.622416773150   120.17601396   359.18169278
 H     13  11   9     2.050029096716   120.23164950   179.91758211
 C     13  11   9     2.624080850787   119.51115912   359.80256752
 H     15  13  11     2.049361210124   120.11730355   180.49749989
 C     15  13  11     2.624723095864   120.15181930     0.37477326
 H     17  15  13     2.049485903462   118.65012690   180.69513940
 C      3   1   2     2.789885392946    91.06943490   114.20060067
 C     19   3   1     2.893001611952   106.19010747   180.29448853
 H     20  19   3     2.066533741364   111.12752644   298.56280468
 H     20  19   3     2.063565402448   110.79643376   178.71592035
 H     20  19   3     2.067153208935   111.08581730    58.64790221
 C     19   3   1     2.883355198163   111.26885938    62.94721955
 H     24  19   3     2.062359021583   112.50818242   291.92915298
 H     24  19   3     2.065457129007   110.27148589   172.16528200
 H     24  19   3     2.065223488553   110.79980066    52.72973978
 C     19   3   1     2.886013194608   111.36265860   297.62609286
 H     28  19   3     2.064733768219   110.30500324   192.05896534
 H     28  19   3     2.062774661504   112.63439880    72.65125178
 H     28  19   3     2.066023266525   110.81456532   311.66367688
 C      4   3   1     2.671930592988   104.34884469   315.36673740
 C     32   4   3     2.659455085299   123.23212951   126.50721538
 C     33  32   4     2.652185207696   117.07376331   188.53070902
 H     34  33  32     2.048250248628   119.83793619   176.80198832
 C     34  33  32     2.621230009456   122.86876902   355.90858234
 H     36  34  33     2.049699525711   119.91996622   181.05341151
 C     36  34  33     2.617278981966   119.47112212     0.17803094
 H     38  36  34     2.049954315760   120.86653533   181.21499344
 C     38  36  34     2.615346405820   118.96194105     2.57251064
 H     40  38  36     2.050632390907   118.80283334   178.08523640
 C     33  32   4     2.896609063642   126.34006251    10.69592404
 C     42  33  32     2.911778141920   109.04919281   131.49733270
 H     43  42  33     2.067469807170   110.99594257   303.98774890
 H     43  42  33     2.065644079266   110.43483334   184.35605759
 H     43  42  33     2.065130271740   112.80483480    65.27033805
 C     42  33  32     2.896724737827   109.31222739   249.74698702
 H     47  42  33     2.066168295671   111.55717597   301.26152207
 H     47  42  33     2.068153614448   110.73007716   181.47258995
 H     47  42  33     2.067272438085   111.55455973    61.55528864
 C     42  33  32     2.894698215853   115.64421408    12.53039108
 H     51  42  33     2.060423100997   112.63158923   287.63314246
 H     51  42  33     2.067742601259   109.80664279   169.67194506
 H     51  42  33     2.062813842335   111.81795764    50.44222753
 C      2   1   3     2.281509388456    29.71164990   190.72003753
 C     55   2   1     2.792463680716   124.16287495   176.41053277
 C     56  55   2     2.637085010338   118.13074114     0.66662687
 H     57  56  55     2.048059800652   120.17447610   359.81583484
 C     57  56  55     2.620529215030   120.15194129   179.91988652
 H     59  57  56     2.049376364986   119.94085666   179.70760151
 C     59  57  56     2.627465140350   119.91546898   359.76899594
 H     61  59  57     2.049595813191   119.92581362   180.07851149
 C     61  59  57     2.626520597007   120.12646661     0.12781090
 H     63  61  59     2.048368963307   120.08767080   180.08821852
 C     63  61  59     2.622032412092   120.09973659     0.08724476
 H     65  63  61     2.046243739394   119.06059218   180.13624121
 H      4   3   1     1.929541051000    68.05681569   209.45041696
 O     67   4   3     3.523218112565   171.06090662   301.66215196
 C     68  67   4     2.297438301371   126.91952389   353.91180916
 C     69  68  67     2.793787826494   124.59132990   238.61754664
 C     70  69  68     2.635305197775   121.91192132   178.19864674
 H     71  70  69     2.045702757606   120.50045954     0.60595519
 C     71  70  69     2.622346722359   119.93601908   180.55263613
 H     73  71  70     2.048514279537   119.80968633   180.00630509
 C     73  71  70     2.627049555242   120.08800602     0.05317960
 H     75  73  71     2.049676020965   119.92486000   179.96159247
 C     75  73  71     2.626737533759   120.13775159   359.93196210
 H     77  75  73     2.048671478825   120.15218169   179.96722797
 C     77  75  73     2.621386412970   119.91791798     0.00000000
 H     79  77  75     2.048592576312   119.86901085   179.79770598
 O     69  68  67     2.516337181792   121.70677888    57.75962087
 H     81  69  68     1.893137555932   106.89453074   354.44300673


           ************************************************************
           *        Program running with 20 parallel MPI-processes    *
           *              working on a common directory               *
           ************************************************************
------------------------------------------------------------------------------
                   ___                                                        
                  /   \      - P O W E R E D   B Y -                         
                 /     \                                                     
                 |  |  |   _    _      __       _____    __    __             
                 |  |  |  | |  | |    /  \     |  _  \  |  |  /  |          
                  \  \/   | |  | |   /    \    | | | |  |  | /  /          
                 / \  \   | |__| |  /  /\  \   | |_| |  |  |/  /          
                |  |  |   |  __  | /  /__\  \  |    /   |      \           
                |  |  |   | |  | | |   __   |  |    \   |  |\   \          
                \     /   | |  | | |  |  |  |  | |\  \  |  | \   \       
                 \___/    |_|  |_| |__|  |__|  |_| \__\ |__|  \__/        
                                                                              
                      - O R C A' S   B I G   F R I E N D -                    
                                      &                                       
                       - I N T E G R A L  F E E D E R -                       
                                                                              
 v1 FN, 2020, v2 2021                                                         
------------------------------------------------------------------------------


Reading SHARK input file ImineBzOH3opt.SHARKINP.tmp ... ok
----------------------
SHARK INTEGRAL PACKAGE
----------------------

Number of atoms                             ...     82
Number of basis functions                   ...   1542
Number of shells                            ...    622
Maximum angular momentum                    ...      3
Integral batch strategy                     ... SHARK/LIBINT Hybrid
RI-J (if used) integral strategy            ... SPLIT-RIJ (Revised 2003 algorithm where possible)
Printlevel                                  ...      1
Contraction scheme used                     ... SEGMENTED contraction
Coulomb Range Separation                    ... NOT USED
Exchange Range Separation                   ... NOT USED
Finite Nucleus Model                        ... NOT USED
Auxiliary Coulomb fitting basis             ... AVAILABLE
   # of basis functions in Aux-J            ...   2498
   # of shells in Aux-J                     ...    830
   Maximum angular momentum in Aux-J        ...      4
Auxiliary J/K fitting basis                 ... NOT available
Auxiliary Correlation fitting basis         ... NOT available
Auxiliary 'external' fitting basis          ... NOT available
Integral threshold                          ...     2.500000e-11
Primitive cut-off                           ...     2.500000e-12
Primitive pair pre-selection threshold      ...     2.500000e-12

Calculating pre-screening integrals         ... done (  0.2 sec) Dimension = 622
Organizing shell pair data                  ... done (  1.0 sec)
Shell pair information
Total number of shell pairs                 ...    193753
Shell pairs after pre-screening             ...    113661
Total number of primitive shell pairs       ...    584784
Primitive shell pairs kept                  ...    213711
          la=0 lb=0:  31453 shell pairs
          la=1 lb=0:  34019 shell pairs
          la=1 lb=1:   9248 shell pairs
          la=2 lb=0:  15420 shell pairs
          la=2 lb=1:   8483 shell pairs
          la=2 lb=2:   1952 shell pairs
          la=3 lb=0:   6984 shell pairs
          la=3 lb=1:   3960 shell pairs
          la=3 lb=2:   1750 shell pairs
          la=3 lb=3:    392 shell pairs

Calculating one electron integrals          ... done (  0.3 sec)
Calculating RI/J V-Matrix + Cholesky decomp.... done (  1.0 sec)
Calculating Nuclear repulsion               ... done (  0.0 sec) ENN=   5242.689960947843 Eh

SHARK setup successfully completed in   4.4 seconds

Maximum memory used throughout the entire GTOINT-calculation: 165.8 MB
[1710950664.766777] [node057:2906079:0]          mpool.c:43   UCX  WARN  object 0xc3ec300 was not returned to mpool ucp_requests
[1710950664.766798] [node057:2906079:0]          mpool.c:43   UCX  WARN  object 0xc3ec4c0 was not returned to mpool ucp_requests
[1710950664.766801] [node057:2906079:0]          mpool.c:43   UCX  WARN  object 0xc3ec680 was not returned to mpool ucp_requests
[1710950664.766807] [node057:2906079:0]          mpool.c:43   UCX  WARN  object 0xc3ec840 was not returned to mpool ucp_requests
[1710950664.766809] [node057:2906079:0]          mpool.c:43   UCX  WARN  object 0xc3eca00 was not returned to mpool ucp_requests
[1710950664.766812] [node057:2906079:0]          mpool.c:43   UCX  WARN  object 0xc3ecbc0 was not returned to mpool ucp_requests
[1710950664.766814] [node057:2906079:0]          mpool.c:43   UCX  WARN  object 0xc3ecd80 was not returned to mpool ucp_requests
[1710950664.766818] [node057:2906079:0]          mpool.c:43   UCX  WARN  object 0xc3ecf40 was not returned to mpool ucp_requests
[1710950664.766821] [node057:2906079:0]          mpool.c:43   UCX  WARN  object 0xc3ed100 was not returned to mpool ucp_requests
[1710950664.766823] [node057:2906079:0]          mpool.c:43   UCX  WARN  object 0xc3ed2c0 was not returned to mpool ucp_requests
[1710950664.766825] [node057:2906079:0]          mpool.c:43   UCX  WARN  object 0xc3ed480 was not returned to mpool ucp_requests
[1710950664.766828] [node057:2906079:0]          mpool.c:43   UCX  WARN  object 0xc3ed640 was not returned to mpool ucp_requests
[1710950664.766830] [node057:2906079:0]          mpool.c:43   UCX  WARN  object 0xc3ed800 was not returned to mpool ucp_requests
[1710950664.766832] [node057:2906079:0]          mpool.c:43   UCX  WARN  object 0xc3ed9c0 was not returned to mpool ucp_requests
[1710950664.766834] [node057:2906079:0]          mpool.c:43   UCX  WARN  object 0xc3edb80 was not returned to mpool ucp_requests
[1710950664.766837] [node057:2906079:0]          mpool.c:43   UCX  WARN  object 0xc3edd40 was not returned to mpool ucp_requests
[1710950664.766839] [node057:2906079:0]          mpool.c:43   UCX  WARN  object 0xc3edf00 was not returned to mpool ucp_requests
[1710950664.767342] [node057:2906082:0]          mpool.c:43   UCX  WARN  object 0xbd54280 was not returned to mpool ucp_requests
[1710950664.767354] [node057:2906082:0]          mpool.c:43   UCX  WARN  object 0xbd54440 was not returned to mpool ucp_requests
[1710950664.767359] [node057:2906082:0]          mpool.c:43   UCX  WARN  object 0xbd54600 was not returned to mpool ucp_requests
[1710950664.767364] [node057:2906082:0]          mpool.c:43   UCX  WARN  object 0xbd547c0 was not returned to mpool ucp_requests
[1710950664.767367] [node057:2906082:0]          mpool.c:43   UCX  WARN  object 0xbd54980 was not returned to mpool ucp_requests
[1710950664.767369] [node057:2906082:0]          mpool.c:43   UCX  WARN  object 0xbd54b40 was not returned to mpool ucp_requests
[1710950664.767373] [node057:2906082:0]          mpool.c:43   UCX  WARN  object 0xbd54d00 was not returned to mpool ucp_requests
[1710950664.767376] [node057:2906082:0]          mpool.c:43   UCX  WARN  object 0xbd54ec0 was not returned to mpool ucp_requests
[1710950664.767381] [node057:2906082:0]          mpool.c:43   UCX  WARN  object 0xbd55080 was not returned to mpool ucp_requests
[1710950664.767385] [node057:2906082:0]          mpool.c:43   UCX  WARN  object 0xbd55240 was not returned to mpool ucp_requests
[1710950664.767387] [node057:2906082:0]          mpool.c:43   UCX  WARN  object 0xbd55400 was not returned to mpool ucp_requests
[1710950664.767392] [node057:2906082:0]          mpool.c:43   UCX  WARN  object 0xbd555c0 was not returned to mpool ucp_requests
[1710950664.767394] [node057:2906082:0]          mpool.c:43   UCX  WARN  object 0xbd55780 was not returned to mpool ucp_requests
[1710950664.767398] [node057:2906082:0]          mpool.c:43   UCX  WARN  object 0xbd55940 was not returned to mpool ucp_requests
[1710950664.767401] [node057:2906082:0]          mpool.c:43   UCX  WARN  object 0xbd55b00 was not returned to mpool ucp_requests
[1710950664.767405] [node057:2906082:0]          mpool.c:43   UCX  WARN  object 0xbd55cc0 was not returned to mpool ucp_requests
[1710950664.767408] [node057:2906082:0]          mpool.c:43   UCX  WARN  object 0xbd55e80 was not returned to mpool ucp_requests
[1710950664.768612] [node057:2906073:0]          mpool.c:43   UCX  WARN  object 0xb1cc600 was not returned to mpool ucp_requests
[1710950664.768625] [node057:2906073:0]          mpool.c:43   UCX  WARN  object 0xb1cc7c0 was not returned to mpool ucp_requests
[1710950664.768631] [node057:2906073:0]          mpool.c:43   UCX  WARN  object 0xb1cc980 was not returned to mpool ucp_requests
[1710950664.768634] [node057:2906073:0]          mpool.c:43   UCX  WARN  object 0xb1ccb40 was not returned to mpool ucp_requests
[1710950664.768638] [node057:2906073:0]          mpool.c:43   UCX  WARN  object 0xb1ccd00 was not returned to mpool ucp_requests
[1710950664.768641] [node057:2906073:0]          mpool.c:43   UCX  WARN  object 0xb1ccec0 was not returned to mpool ucp_requests
[1710950664.768644] [node057:2906073:0]          mpool.c:43   UCX  WARN  object 0xb1cd080 was not returned to mpool ucp_requests
[1710950664.768649] [node057:2906073:0]          mpool.c:43   UCX  WARN  object 0xb1cd240 was not returned to mpool ucp_requests
[1710950664.768652] [node057:2906073:0]          mpool.c:43   UCX  WARN  object 0xb1cd400 was not returned to mpool ucp_requests
[1710950664.768654] [node057:2906073:0]          mpool.c:43   UCX  WARN  object 0xb1cd5c0 was not returned to mpool ucp_requests
[1710950664.768659] [node057:2906073:0]          mpool.c:43   UCX  WARN  object 0xb1cd780 was not returned to mpool ucp_requests
[1710950664.768662] [node057:2906073:0]          mpool.c:43   UCX  WARN  object 0xb1cd940 was not returned to mpool ucp_requests
[1710950664.768666] [node057:2906073:0]          mpool.c:43   UCX  WARN  object 0xb1cdb00 was not returned to mpool ucp_requests
[1710950664.768668] [node057:2906073:0]          mpool.c:43   UCX  WARN  object 0xb1cdcc0 was not returned to mpool ucp_requests
[1710950664.768672] [node057:2906073:0]          mpool.c:43   UCX  WARN  object 0xb1cde80 was not returned to mpool ucp_requests
[1710950664.768675] [node057:2906073:0]          mpool.c:43   UCX  WARN  object 0xb1ce040 was not returned to mpool ucp_requests
[1710950664.768800] [node057:2906077:0]          mpool.c:43   UCX  WARN  object 0xaaea980 was not returned to mpool ucp_requests
[1710950664.768812] [node057:2906077:0]          mpool.c:43   UCX  WARN  object 0xaaeab40 was not returned to mpool ucp_requests
[1710950664.768817] [node057:2906077:0]          mpool.c:43   UCX  WARN  object 0xaaead00 was not returned to mpool ucp_requests
[1710950664.768821] [node057:2906077:0]          mpool.c:43   UCX  WARN  object 0xaaeaec0 was not returned to mpool ucp_requests
[1710950664.768824] [node057:2906077:0]          mpool.c:43   UCX  WARN  object 0xaaeb080 was not returned to mpool ucp_requests
[1710950664.768828] [node057:2906077:0]          mpool.c:43   UCX  WARN  object 0xaaeb240 was not returned to mpool ucp_requests
[1710950664.768831] [node057:2906077:0]          mpool.c:43   UCX  WARN  object 0xaaeb400 was not returned to mpool ucp_requests
[1710950664.768834] [node057:2906077:0]          mpool.c:43   UCX  WARN  object 0xaaeb5c0 was not returned to mpool ucp_requests
[1710950664.768838] [node057:2906077:0]          mpool.c:43   UCX  WARN  object 0xaaeb780 was not returned to mpool ucp_requests
[1710950664.768852] [node057:2906077:0]          mpool.c:43   UCX  WARN  object 0xaaeb940 was not returned to mpool ucp_requests
[1710950664.768855] [node057:2906077:0]          mpool.c:43   UCX  WARN  object 0xaaebb00 was not returned to mpool ucp_requests
[1710950664.768859] [node057:2906077:0]          mpool.c:43   UCX  WARN  object 0xaaebcc0 was not returned to mpool ucp_requests
[1710950664.768862] [node057:2906077:0]          mpool.c:43   UCX  WARN  object 0xaaebe80 was not returned to mpool ucp_requests
[1710950664.768866] [node057:2906077:0]          mpool.c:43   UCX  WARN  object 0xaaec040 was not returned to mpool ucp_requests
[1710950664.773823] [node057:2906085:0]          mpool.c:43   UCX  WARN  object 0xafb3780 was not returned to mpool ucp_requests
[1710950664.773857] [node057:2906085:0]          mpool.c:43   UCX  WARN  object 0xafb3940 was not returned to mpool ucp_requests
[1710950664.773862] [node057:2906085:0]          mpool.c:43   UCX  WARN  object 0xafb3b00 was not returned to mpool ucp_requests
[1710950664.773866] [node057:2906085:0]          mpool.c:43   UCX  WARN  object 0xafb3cc0 was not returned to mpool ucp_requests
[1710950664.773008] [node057:2906071:0]          mpool.c:43   UCX  WARN  object 0xb866440 was not returned to mpool ucp_requests
[1710950664.773028] [node057:2906071:0]          mpool.c:43   UCX  WARN  object 0xb866600 was not returned to mpool ucp_requests
[1710950664.773031] [node057:2906071:0]          mpool.c:43   UCX  WARN  object 0xb8667c0 was not returned to mpool ucp_requests
[1710950664.773033] [node057:2906071:0]          mpool.c:43   UCX  WARN  object 0xb866980 was not returned to mpool ucp_requests
[1710950664.773036] [node057:2906071:0]          mpool.c:43   UCX  WARN  object 0xb866b40 was not returned to mpool ucp_requests
[1710950664.773038] [node057:2906071:0]          mpool.c:43   UCX  WARN  object 0xb866d00 was not returned to mpool ucp_requests
[1710950664.773040] [node057:2906071:0]          mpool.c:43   UCX  WARN  object 0xb866ec0 was not returned to mpool ucp_requests
[1710950664.773043] [node057:2906071:0]          mpool.c:43   UCX  WARN  object 0xb867080 was not returned to mpool ucp_requests
[1710950664.773045] [node057:2906071:0]          mpool.c:43   UCX  WARN  object 0xb867240 was not returned to mpool ucp_requests
[1710950664.773047] [node057:2906071:0]          mpool.c:43   UCX  WARN  object 0xb867400 was not returned to mpool ucp_requests
[1710950664.773050] [node057:2906071:0]          mpool.c:43   UCX  WARN  object 0xb8675c0 was not returned to mpool ucp_requests
[1710950664.773052] [node057:2906071:0]          mpool.c:43   UCX  WARN  object 0xb867780 was not returned to mpool ucp_requests
[1710950664.773054] [node057:2906071:0]          mpool.c:43   UCX  WARN  object 0xb867940 was not returned to mpool ucp_requests
[1710950664.773057] [node057:2906071:0]          mpool.c:43   UCX  WARN  object 0xb867b00 was not returned to mpool ucp_requests
[1710950664.773059] [node057:2906071:0]          mpool.c:43   UCX  WARN  object 0xb867cc0 was not returned to mpool ucp_requests
[1710950664.773062] [node057:2906071:0]          mpool.c:43   UCX  WARN  object 0xb867e80 was not returned to mpool ucp_requests
[1710950664.773870] [node057:2906085:0]          mpool.c:43   UCX  WARN  object 0xafb3e80 was not returned to mpool ucp_requests
[1710950664.773873] [node057:2906085:0]          mpool.c:43   UCX  WARN  object 0xafb4040 was not returned to mpool ucp_requests
[1710950664.773876] [node057:2906085:0]          mpool.c:43   UCX  WARN  object 0xafb4200 was not returned to mpool ucp_requests
[1710950664.773878] [node057:2906085:0]          mpool.c:43   UCX  WARN  object 0xafb43c0 was not returned to mpool ucp_requests
[1710950664.773881] [node057:2906085:0]          mpool.c:43   UCX  WARN  object 0xafb4580 was not returned to mpool ucp_requests
[1710950664.773884] [node057:2906085:0]          mpool.c:43   UCX  WARN  object 0xafb4740 was not returned to mpool ucp_requests
[1710950664.773887] [node057:2906085:0]          mpool.c:43   UCX  WARN  object 0xafb4900 was not returned to mpool ucp_requests
[1710950664.773889] [node057:2906085:0]          mpool.c:43   UCX  WARN  object 0xafb4ac0 was not returned to mpool ucp_requests
[1710950664.773892] [node057:2906085:0]          mpool.c:43   UCX  WARN  object 0xafb4c80 was not returned to mpool ucp_requests
[1710950664.773895] [node057:2906085:0]          mpool.c:43   UCX  WARN  object 0xafb4e40 was not returned to mpool ucp_requests
[1710950664.773897] [node057:2906085:0]          mpool.c:43   UCX  WARN  object 0xafb5000 was not returned to mpool ucp_requests
[1710950664.774199] [node057:2906068:0]          mpool.c:43   UCX  WARN  object 0xb2cbac0 was not returned to mpool ucp_requests
[1710950664.774210] [node057:2906068:0]          mpool.c:43   UCX  WARN  object 0xb2cbc80 was not returned to mpool ucp_requests
[1710950664.774213] [node057:2906068:0]          mpool.c:43   UCX  WARN  object 0xb2cbe40 was not returned to mpool ucp_requests
[1710950664.774216] [node057:2906068:0]          mpool.c:43   UCX  WARN  object 0xb2cc000 was not returned to mpool ucp_requests
[1710950664.774218] [node057:2906068:0]          mpool.c:43   UCX  WARN  object 0xb2cc1c0 was not returned to mpool ucp_requests
[1710950664.774220] [node057:2906068:0]          mpool.c:43   UCX  WARN  object 0xb2cc380 was not returned to mpool ucp_requests
[1710950664.774223] [node057:2906068:0]          mpool.c:43   UCX  WARN  object 0xb2cc540 was not returned to mpool ucp_requests
[1710950664.774225] [node057:2906068:0]          mpool.c:43   UCX  WARN  object 0xb2cc700 was not returned to mpool ucp_requests
[1710950664.774227] [node057:2906068:0]          mpool.c:43   UCX  WARN  object 0xb2cc8c0 was not returned to mpool ucp_requests
[1710950664.774229] [node057:2906068:0]          mpool.c:43   UCX  WARN  object 0xb2cca80 was not returned to mpool ucp_requests
[1710950664.774232] [node057:2906068:0]          mpool.c:43   UCX  WARN  object 0xb2ccc40 was not returned to mpool ucp_requests
[1710950664.774234] [node057:2906068:0]          mpool.c:43   UCX  WARN  object 0xb2cce00 was not returned to mpool ucp_requests
[1710950664.774236] [node057:2906068:0]          mpool.c:43   UCX  WARN  object 0xb2ccfc0 was not returned to mpool ucp_requests
[1710950664.774239] [node057:2906068:0]          mpool.c:43   UCX  WARN  object 0xb2cd180 was not returned to mpool ucp_requests
[1710950664.779602] [node057:2906080:0]          mpool.c:43   UCX  WARN  object 0xbbec280 was not returned to mpool ucp_requests
[1710950664.779618] [node057:2906080:0]          mpool.c:43   UCX  WARN  object 0xbbec440 was not returned to mpool ucp_requests
[1710950664.779621] [node057:2906080:0]          mpool.c:43   UCX  WARN  object 0xbbec600 was not returned to mpool ucp_requests
[1710950664.779624] [node057:2906080:0]          mpool.c:43   UCX  WARN  object 0xbbec7c0 was not returned to mpool ucp_requests
[1710950664.779627] [node057:2906080:0]          mpool.c:43   UCX  WARN  object 0xbbec980 was not returned to mpool ucp_requests
[1710950664.779629] [node057:2906080:0]          mpool.c:43   UCX  WARN  object 0xbbecb40 was not returned to mpool ucp_requests
[1710950664.779631] [node057:2906080:0]          mpool.c:43   UCX  WARN  object 0xbbecd00 was not returned to mpool ucp_requests
[1710950664.779634] [node057:2906080:0]          mpool.c:43   UCX  WARN  object 0xbbecec0 was not returned to mpool ucp_requests
[1710950664.779636] [node057:2906080:0]          mpool.c:43   UCX  WARN  object 0xbbed080 was not returned to mpool ucp_requests
[1710950664.779638] [node057:2906080:0]          mpool.c:43   UCX  WARN  object 0xbbed240 was not returned to mpool ucp_requests
[1710950664.779641] [node057:2906080:0]          mpool.c:43   UCX  WARN  object 0xbbed400 was not returned to mpool ucp_requests
[1710950664.779643] [node057:2906080:0]          mpool.c:43   UCX  WARN  object 0xbbed5c0 was not returned to mpool ucp_requests
[1710950664.779645] [node057:2906080:0]          mpool.c:43   UCX  WARN  object 0xbbed780 was not returned to mpool ucp_requests
[1710950664.779648] [node057:2906080:0]          mpool.c:43   UCX  WARN  object 0xbbed940 was not returned to mpool ucp_requests
[1710950664.779650] [node057:2906080:0]          mpool.c:43   UCX  WARN  object 0xbbedb00 was not returned to mpool ucp_requests
[1710950664.779652] [node057:2906080:0]          mpool.c:43   UCX  WARN  object 0xbbedcc0 was not returned to mpool ucp_requests
[1710950664.779655] [node057:2906080:0]          mpool.c:43   UCX  WARN  object 0xbbede80 was not returned to mpool ucp_requests
[1710950664.779636] [node057:2906072:0]          mpool.c:43   UCX  WARN  object 0xb1e4640 was not returned to mpool ucp_requests
[1710950664.779656] [node057:2906072:0]          mpool.c:43   UCX  WARN  object 0xb1e4800 was not returned to mpool ucp_requests
[1710950664.779661] [node057:2906072:0]          mpool.c:43   UCX  WARN  object 0xb1e49c0 was not returned to mpool ucp_requests
[1710950664.779664] [node057:2906072:0]          mpool.c:43   UCX  WARN  object 0xb1e4b80 was not returned to mpool ucp_requests
[1710950664.779667] [node057:2906072:0]          mpool.c:43   UCX  WARN  object 0xb1e4d40 was not returned to mpool ucp_requests
[1710950664.779670] [node057:2906072:0]          mpool.c:43   UCX  WARN  object 0xb1e4f00 was not returned to mpool ucp_requests
[1710950664.779673] [node057:2906072:0]          mpool.c:43   UCX  WARN  object 0xb1e50c0 was not returned to mpool ucp_requests
[1710950664.779677] [node057:2906072:0]          mpool.c:43   UCX  WARN  object 0xb1e5280 was not returned to mpool ucp_requests
[1710950664.779680] [node057:2906072:0]          mpool.c:43   UCX  WARN  object 0xb1e5440 was not returned to mpool ucp_requests
[1710950664.779684] [node057:2906072:0]          mpool.c:43   UCX  WARN  object 0xb1e5600 was not returned to mpool ucp_requests
[1710950664.779687] [node057:2906072:0]          mpool.c:43   UCX  WARN  object 0xb1e57c0 was not returned to mpool ucp_requests
[1710950664.779690] [node057:2906072:0]          mpool.c:43   UCX  WARN  object 0xb1e5980 was not returned to mpool ucp_requests
[1710950664.779694] [node057:2906072:0]          mpool.c:43   UCX  WARN  object 0xb1e5b40 was not returned to mpool ucp_requests
[1710950664.779697] [node057:2906072:0]          mpool.c:43   UCX  WARN  object 0xb1e5d00 was not returned to mpool ucp_requests
[1710950664.779701] [node057:2906072:0]          mpool.c:43   UCX  WARN  object 0xb1e5ec0 was not returned to mpool ucp_requests
[1710950664.779704] [node057:2906072:0]          mpool.c:43   UCX  WARN  object 0xb1e6080 was not returned to mpool ucp_requests
[1710950664.780562] [node057:2906075:0]          mpool.c:43   UCX  WARN  object 0xb1a59c0 was not returned to mpool ucp_requests
[1710950664.780580] [node057:2906075:0]          mpool.c:43   UCX  WARN  object 0xb1a5b80 was not returned to mpool ucp_requests
[1710950664.780583] [node057:2906075:0]          mpool.c:43   UCX  WARN  object 0xb1a5d40 was not returned to mpool ucp_requests
[1710950664.780586] [node057:2906075:0]          mpool.c:43   UCX  WARN  object 0xb1a5f00 was not returned to mpool ucp_requests
[1710950664.780588] [node057:2906075:0]          mpool.c:43   UCX  WARN  object 0xb1a60c0 was not returned to mpool ucp_requests
[1710950664.780590] [node057:2906075:0]          mpool.c:43   UCX  WARN  object 0xb1a6280 was not returned to mpool ucp_requests
[1710950664.780592] [node057:2906075:0]          mpool.c:43   UCX  WARN  object 0xb1a6440 was not returned to mpool ucp_requests
[1710950664.780595] [node057:2906075:0]          mpool.c:43   UCX  WARN  object 0xb1a6600 was not returned to mpool ucp_requests
[1710950664.780597] [node057:2906075:0]          mpool.c:43   UCX  WARN  object 0xb1a67c0 was not returned to mpool ucp_requests
[1710950664.780599] [node057:2906075:0]          mpool.c:43   UCX  WARN  object 0xb1a6980 was not returned to mpool ucp_requests
[1710950664.780602] [node057:2906075:0]          mpool.c:43   UCX  WARN  object 0xb1a6b40 was not returned to mpool ucp_requests
[1710950664.780604] [node057:2906075:0]          mpool.c:43   UCX  WARN  object 0xb1a6d00 was not returned to mpool ucp_requests
[1710950664.780606] [node057:2906075:0]          mpool.c:43   UCX  WARN  object 0xb1a6ec0 was not returned to mpool ucp_requests
[1710950664.781977] [node057:2906076:0]          mpool.c:43   UCX  WARN  object 0xc4f1b80 was not returned to mpool ucp_requests
[1710950664.781990] [node057:2906076:0]          mpool.c:43   UCX  WARN  object 0xc4f1d40 was not returned to mpool ucp_requests
[1710950664.781994] [node057:2906076:0]          mpool.c:43   UCX  WARN  object 0xc4f1f00 was not returned to mpool ucp_requests
[1710950664.781997] [node057:2906076:0]          mpool.c:43   UCX  WARN  object 0xc4f20c0 was not returned to mpool ucp_requests
[1710950664.782000] [node057:2906076:0]          mpool.c:43   UCX  WARN  object 0xc4f2280 was not returned to mpool ucp_requests
[1710950664.782003] [node057:2906076:0]          mpool.c:43   UCX  WARN  object 0xc4f2440 was not returned to mpool ucp_requests
[1710950664.782005] [node057:2906076:0]          mpool.c:43   UCX  WARN  object 0xc4f2600 was not returned to mpool ucp_requests
[1710950664.782008] [node057:2906076:0]          mpool.c:43   UCX  WARN  object 0xc4f27c0 was not returned to mpool ucp_requests
[1710950664.782011] [node057:2906076:0]          mpool.c:43   UCX  WARN  object 0xc4f2980 was not returned to mpool ucp_requests
[1710950664.782013] [node057:2906076:0]          mpool.c:43   UCX  WARN  object 0xc4f2b40 was not returned to mpool ucp_requests
[1710950664.782016] [node057:2906076:0]          mpool.c:43   UCX  WARN  object 0xc4f2d00 was not returned to mpool ucp_requests
[1710950664.782019] [node057:2906076:0]          mpool.c:43   UCX  WARN  object 0xc4f2ec0 was not returned to mpool ucp_requests
[1710950664.782205] [node057:2906084:0]          mpool.c:43   UCX  WARN  object 0xc5de780 was not returned to mpool ucp_requests
[1710950664.782216] [node057:2906084:0]          mpool.c:43   UCX  WARN  object 0xc5de940 was not returned to mpool ucp_requests
[1710950664.782221] [node057:2906084:0]          mpool.c:43   UCX  WARN  object 0xc5deb00 was not returned to mpool ucp_requests
[1710950664.782225] [node057:2906084:0]          mpool.c:43   UCX  WARN  object 0xc5decc0 was not returned to mpool ucp_requests
[1710950664.782229] [node057:2906084:0]          mpool.c:43   UCX  WARN  object 0xc5dee80 was not returned to mpool ucp_requests
[1710950664.782231] [node057:2906084:0]          mpool.c:43   UCX  WARN  object 0xc5df040 was not returned to mpool ucp_requests
[1710950664.782235] [node057:2906084:0]          mpool.c:43   UCX  WARN  object 0xc5df200 was not returned to mpool ucp_requests
[1710950664.782238] [node057:2906084:0]          mpool.c:43   UCX  WARN  object 0xc5df3c0 was not returned to mpool ucp_requests
[1710950664.782242] [node057:2906084:0]          mpool.c:43   UCX  WARN  object 0xc5df580 was not returned to mpool ucp_requests
[1710950664.782245] [node057:2906084:0]          mpool.c:43   UCX  WARN  object 0xc5df740 was not returned to mpool ucp_requests
[1710950664.782249] [node057:2906084:0]          mpool.c:43   UCX  WARN  object 0xc5df900 was not returned to mpool ucp_requests
[1710950664.782251] [node057:2906084:0]          mpool.c:43   UCX  WARN  object 0xc5dfac0 was not returned to mpool ucp_requests
[1710950664.782255] [node057:2906084:0]          mpool.c:43   UCX  WARN  object 0xc5dfc80 was not returned to mpool ucp_requests
[1710950664.782258] [node057:2906084:0]          mpool.c:43   UCX  WARN  object 0xc5dfe40 was not returned to mpool ucp_requests
[1710950664.782262] [node057:2906084:0]          mpool.c:43   UCX  WARN  object 0xc5e0000 was not returned to mpool ucp_requests
[1710950664.782860] [node057:2906074:0]          mpool.c:43   UCX  WARN  object 0xb047740 was not returned to mpool ucp_requests
[1710950664.782870] [node057:2906074:0]          mpool.c:43   UCX  WARN  object 0xb047900 was not returned to mpool ucp_requests
[1710950664.782873] [node057:2906074:0]          mpool.c:43   UCX  WARN  object 0xb047ac0 was not returned to mpool ucp_requests
[1710950664.782876] [node057:2906074:0]          mpool.c:43   UCX  WARN  object 0xb047c80 was not returned to mpool ucp_requests
[1710950664.782878] [node057:2906074:0]          mpool.c:43   UCX  WARN  object 0xb047e40 was not returned to mpool ucp_requests
[1710950664.782880] [node057:2906074:0]          mpool.c:43   UCX  WARN  object 0xb048000 was not returned to mpool ucp_requests
[1710950664.782882] [node057:2906074:0]          mpool.c:43   UCX  WARN  object 0xb0481c0 was not returned to mpool ucp_requests
[1710950664.782885] [node057:2906074:0]          mpool.c:43   UCX  WARN  object 0xb048380 was not returned to mpool ucp_requests
[1710950664.782887] [node057:2906074:0]          mpool.c:43   UCX  WARN  object 0xb048540 was not returned to mpool ucp_requests
[1710950664.782889] [node057:2906074:0]          mpool.c:43   UCX  WARN  object 0xb048700 was not returned to mpool ucp_requests
[1710950664.782892] [node057:2906074:0]          mpool.c:43   UCX  WARN  object 0xb0488c0 was not returned to mpool ucp_requests
[1710950664.782894] [node057:2906074:0]          mpool.c:43   UCX  WARN  object 0xb048a80 was not returned to mpool ucp_requests
[1710950664.782896] [node057:2906074:0]          mpool.c:43   UCX  WARN  object 0xb048c40 was not returned to mpool ucp_requests
[1710950664.782899] [node057:2906074:0]          mpool.c:43   UCX  WARN  object 0xb048e00 was not returned to mpool ucp_requests
[1710950664.782901] [node057:2906074:0]          mpool.c:43   UCX  WARN  object 0xb048fc0 was not returned to mpool ucp_requests
[1710950664.782903] [node057:2906074:0]          mpool.c:43   UCX  WARN  object 0xb049180 was not returned to mpool ucp_requests
[1710950664.782811] [node057:2906078:0]          mpool.c:43   UCX  WARN  object 0xbf0db40 was not returned to mpool ucp_requests
[1710950664.782824] [node057:2906078:0]          mpool.c:43   UCX  WARN  object 0xbf0dd00 was not returned to mpool ucp_requests
[1710950664.782828] [node057:2906078:0]          mpool.c:43   UCX  WARN  object 0xbf0dec0 was not returned to mpool ucp_requests
[1710950664.782832] [node057:2906078:0]          mpool.c:43   UCX  WARN  object 0xbf0e080 was not returned to mpool ucp_requests
[1710950664.782835] [node057:2906078:0]          mpool.c:43   UCX  WARN  object 0xbf0e240 was not returned to mpool ucp_requests
[1710950664.782847] [node057:2906078:0]          mpool.c:43   UCX  WARN  object 0xbf0e400 was not returned to mpool ucp_requests
[1710950664.782852] [node057:2906078:0]          mpool.c:43   UCX  WARN  object 0xbf0e5c0 was not returned to mpool ucp_requests
[1710950664.782854] [node057:2906078:0]          mpool.c:43   UCX  WARN  object 0xbf0e780 was not returned to mpool ucp_requests
[1710950664.782858] [node057:2906078:0]          mpool.c:43   UCX  WARN  object 0xbf0e940 was not returned to mpool ucp_requests
[1710950664.782860] [node057:2906078:0]          mpool.c:43   UCX  WARN  object 0xbf0eb00 was not returned to mpool ucp_requests
[1710950664.782862] [node057:2906078:0]          mpool.c:43   UCX  WARN  object 0xbf0ee80 was not returned to mpool ucp_requests
[1710950664.784564] [node057:2906069:0]          mpool.c:43   UCX  WARN  object 0xbc4f880 was not returned to mpool ucp_requests
[1710950664.784575] [node057:2906069:0]          mpool.c:43   UCX  WARN  object 0xbc4fa40 was not returned to mpool ucp_requests
[1710950664.784579] [node057:2906069:0]          mpool.c:43   UCX  WARN  object 0xbc4fc00 was not returned to mpool ucp_requests
[1710950664.784583] [node057:2906069:0]          mpool.c:43   UCX  WARN  object 0xbc4fdc0 was not returned to mpool ucp_requests
[1710950664.784586] [node057:2906069:0]          mpool.c:43   UCX  WARN  object 0xbc4ff80 was not returned to mpool ucp_requests
[1710950664.784590] [node057:2906069:0]          mpool.c:43   UCX  WARN  object 0xbc50140 was not returned to mpool ucp_requests
[1710950664.784593] [node057:2906069:0]          mpool.c:43   UCX  WARN  object 0xbc50300 was not returned to mpool ucp_requests
[1710950664.784596] [node057:2906069:0]          mpool.c:43   UCX  WARN  object 0xbc504c0 was not returned to mpool ucp_requests
[1710950664.784599] [node057:2906069:0]          mpool.c:43   UCX  WARN  object 0xbc50680 was not returned to mpool ucp_requests
[1710950664.784602] [node057:2906069:0]          mpool.c:43   UCX  WARN  object 0xbc50840 was not returned to mpool ucp_requests
[1710950664.784605] [node057:2906069:0]          mpool.c:43   UCX  WARN  object 0xbc50a00 was not returned to mpool ucp_requests
[1710950664.784609] [node057:2906069:0]          mpool.c:43   UCX  WARN  object 0xbc50bc0 was not returned to mpool ucp_requests
[1710950664.784612] [node057:2906069:0]          mpool.c:43   UCX  WARN  object 0xbc50d80 was not returned to mpool ucp_requests
[1710950664.784615] [node057:2906069:0]          mpool.c:43   UCX  WARN  object 0xbc50f40 was not returned to mpool ucp_requests
[1710950664.784618] [node057:2906069:0]          mpool.c:43   UCX  WARN  object 0xbc51100 was not returned to mpool ucp_requests
[1710950664.784578] [node057:2906083:0]          mpool.c:43   UCX  WARN  object 0xac702c0 was not returned to mpool ucp_requests
[1710950664.784588] [node057:2906083:0]          mpool.c:43   UCX  WARN  object 0xac70480 was not returned to mpool ucp_requests
[1710950664.784591] [node057:2906083:0]          mpool.c:43   UCX  WARN  object 0xac70640 was not returned to mpool ucp_requests
[1710950664.784593] [node057:2906083:0]          mpool.c:43   UCX  WARN  object 0xac70800 was not returned to mpool ucp_requests
[1710950664.784596] [node057:2906083:0]          mpool.c:43   UCX  WARN  object 0xac709c0 was not returned to mpool ucp_requests
[1710950664.784598] [node057:2906083:0]          mpool.c:43   UCX  WARN  object 0xac70b80 was not returned to mpool ucp_requests
[1710950664.784600] [node057:2906083:0]          mpool.c:43   UCX  WARN  object 0xac70d40 was not returned to mpool ucp_requests
[1710950664.784603] [node057:2906083:0]          mpool.c:43   UCX  WARN  object 0xac70f00 was not returned to mpool ucp_requests
[truncated: 3,773,204 more chars]
