# Supplementary material for: A stereodivergent multicomponent approach for the synthesis of C–N atropisomeric peptide analogues
Source: Chem Sci. 2024 Sep 16;15(40):16743–51. doi: 10.1039/d4sc04700a (PMC11418089; doi:10.1039/d4sc04700a)
Supplement: SC-015-D4SC04700A-s001 [file SC-015-D4SC04700A-s001.zip › CompData/_2_Imine-BzOH/ImineBzOH3opt.xyz]

82
Coordinates from ORCA-job ImineBzOH3opt
  O   2.93756910054478      4.23797434473937      1.15437759305422
  O   0.88903502753590      5.11883510327751      1.30579049354006
  N   3.20938978103272      3.17605306671785      3.17868548075832
  N   4.76134887859258      5.93299781113323      3.01870778249108
  C   3.08880408027279      4.24206368082549      2.52945019279779
  C   3.33863725683094      5.63349452467199      3.09812782612814
  H   2.81187590025117      6.33346477602056      2.44913545712868
  C   2.79988189807909      5.80581596020216      4.49840850284875
  C   3.55325194128085      6.41852156749765      5.49171854711914
  H   4.55056403863086      6.77348216839038      5.26497441810971
  C   3.04369067717709      6.56039971570329      6.77616147495032
  H   3.65126884716531      7.02674914706051      7.54401378608972
  C   1.77215191633670      6.09951281054284      7.07892303927976
  H   1.37824551074922      6.20197141069105      8.08400260266791
  C   1.00596547555216      5.50503250701241      6.08394132279376
  H   0.00720030653037      5.14623740140929      6.30723664750252
  C   1.51526503953672      5.36159856159649      4.80364519925996
  H   0.91078716913726      4.88881974180235      4.03747302181590
  C   3.09059439551035      1.82107699171778      2.59747472118304
  C   3.15524044548352      0.84553263068051      3.76699374600583
  H   4.10237946689006      0.93910657510995      4.30272831591734
  H   3.07074150615107     -0.17864154992360      3.39895958254524
  H   2.33989153523198      1.02493815866656      4.47256026319662
  C   4.26727093064899      1.55446453891818      1.66344253561414
  H   4.25738716081339      2.21507836850547      0.79625063587246
  H   4.21685669429221      0.52232760995374      1.30819011292869
  H   5.21474455355372      1.68406959333951      2.19170779959893
  C   1.75872706447561      1.63162262883137      1.87484306062096
  H   1.60979617887805      0.56695829006270      1.68145157261522
  H   1.72334834472543      2.14676233072216      0.91588154858653
  H   0.92863084799187      1.98197258666512      2.49302424637518
  C   5.34970237303291      6.01537888867766      1.73516101535552
  C   5.16841733553057      7.09693021531403      0.84624717022162
  C   5.74949370220443      6.95684202739024     -0.41997525807044
  H   5.59106457286814      7.73576918806682     -1.15397397899762
  C   6.54132559950385      5.88323351175183     -0.78844154302840
  H   6.96783494942895      5.84339765971534     -1.78456400797637
  C   6.79009216476122      4.87818072104708      0.13247096909009
  H   7.42525107018970      4.03494196478901     -0.11565060979009
  C   6.18162777470723      4.94973361064654      1.36958801470942
  H   6.32496045409356      4.14894223342747      2.08843611443042
  C   4.41704538794650      8.41071957007398      1.12427232084713
  C   5.16921471869586      9.58268098910819      0.47325681385398
  H   6.20935758156242      9.62270788105594      0.80783226804981
  H   4.68572221184444     10.51959665071735      0.76114395942542
  H   5.16221472770285      9.54324539108459     -0.61644498990594
  C   3.01894190603515      8.35635540454075      0.49893921755759
  H   3.07701412228799      8.12939586678373     -0.56861646340013
  H   2.52190780021802      9.32467221824770      0.61276933423629
  H   2.38301253202540      7.60475389152059      0.96985913152690
  C   4.30257728091613      8.77212904272242      2.60615227009148
  H   3.64073404817534      8.11755880533009      3.16657338058772
  H   3.89918948652349      9.78559952749517      2.68400712958721
  H   5.27938573481455      8.76434590062364      3.09506842255206
  C   1.83903203063398      4.81797364918633      0.62454849328019
  C   1.94970377849046      5.00725225299430     -0.82854832297001
  C   0.87758044390368      5.59291693757034     -1.49908007204667
  H   -0.01083098086991      5.87014848901824     -0.94430489587480
  C   0.96066404722751      5.82194705917124     -2.86049083579238
  H   0.12919866092819      6.27950168872436     -3.38372111141609
  C   2.11234584717862      5.46849433891642     -3.55399460048234
  H   2.17705430784421      5.65147254383379     -4.62082235150119
  C   3.18070476909335      4.88363747119343     -2.88694434531901
  H   4.07897493054124      4.61205606289262     -3.42917504425004
  C   3.10336610907899      4.65130411714017     -1.52437536794350
  H   3.93710499498751      4.20274544350171     -1.00007288272716
  H   5.26307652604485      5.25467084358525      3.58635469609944
  O   5.88768513772050      3.85874705654561      5.05439722274302
  C   5.11206357335995      3.59819403593276      5.96289412162333
  C   5.47962552293277      3.73918830877420      7.39242224547449
  C   4.55851030470272      3.48012210120267      8.40515151710188
  H   3.55672105664517      3.15675633995022      8.15209799964440
  C   4.92410546350638      3.64434060176226      9.73125615232034
  H   4.20584057134536      3.44346954968045     10.51789723071241
  C   6.20705968346267      4.06912130251927     10.05140017472410
  H   6.49084589797368      4.19911245438628     11.08994466898191
  C   7.12714790562229      4.32933271137084      9.04367403597949
  H   8.12817267056255      4.66197020811253      9.29357308535417
  C   6.76474166021703      4.16510268023394      7.71737295624935
  H   7.47352004774519      4.36817214515360      6.92346227064395
  O   3.88641299231710      3.18093545470350      5.76093594431639
  H   3.65944254185212      3.19840993926916      4.76215480472448
