# Supplementary material for: A stereodivergent multicomponent approach for the synthesis of C–N atropisomeric peptide analogues
Source: Chem Sci. 2024 Sep 16;15(40):16743–51. doi: 10.1039/d4sc04700a (PMC11418089; doi:10.1039/d4sc04700a)
Supplement: SC-015-D4SC04700A-s001 [file SC-015-D4SC04700A-s001.zip › CompData/_2_Imine-BzOH/ImineBzOH3_single_point.out]

                                 *****************
                                 * O   R   C   A *
                                 *****************

                                            #,                                       
                                            ###                                      
                                            ####                                     
                                            #####                                    
                                            ######                                   
                                           ########,                                 
                                     ,,################,,,,,                         
                               ,,#################################,,                 
                          ,,##########################################,,             
                       ,#########################################, ''#####,          
                    ,#############################################,,   '####,        
                  ,##################################################,,,,####,       
                ,###########''''           ''''###############################       
              ,#####''   ,,,,##########,,,,          '''####'''          '####       
            ,##' ,,,,###########################,,,                        '##       
           ' ,,###''''                  '''############,,,                           
         ,,##''                                '''############,,,,        ,,,,,,###''
      ,#''                                            '''#######################'''  
     '                                                          ''''####''''         
             ,#######,   #######,   ,#######,      ##                                
            ,#'     '#,  ##    ##  ,#'     '#,    #''#        ######   ,####,        
            ##       ##  ##   ,#'  ##            #'  '#       #        #'  '#        
            ##       ##  #######   ##           ,######,      #####,   #    #        
            '#,     ,#'  ##    ##  '#,     ,#' ,#      #,         ##   #,  ,#        
             '#######'   ##     ##  '#######'  #'      '#     #####' # '####'        


                  #######################################################
                  #                        -***-                        #
                  #          Department of theory and spectroscopy      #
                  #    Directorship and core code : Frank Neese         #
                  #        Max Planck Institute fuer Kohlenforschung    #
                  #                Kaiser Wilhelm Platz 1               #
                  #                 D-45470 Muelheim/Ruhr               #
                  #                      Germany                        #
                  #                                                     #
                  #                  All rights reserved                #
                  #                        -***-                        #
                  #######################################################


                         Program Version 5.0.2 -  RELEASE  -


 With contributions from (in alphabetic order):
   Daniel Aravena         : Magnetic Suceptibility
   Michael Atanasov       : Ab Initio Ligand Field Theory (pilot matlab implementation)
   Alexander A. Auer      : GIAO ZORA, VPT2 properties, NMR spectrum
   Ute Becker             : Parallelization
   Giovanni Bistoni       : ED, misc. LED, open-shell LED, HFLD
   Martin Brehm           : Molecular dynamics
   Dmytro Bykov           : SCF Hessian
   Vijay G. Chilkuri      : MRCI spin determinant printing, contributions to CSF-ICE
   Dipayan Datta          : RHF DLPNO-CCSD density
   Achintya Kumar Dutta   : EOM-CC, STEOM-CC
   Dmitry Ganyushin       : Spin-Orbit,Spin-Spin,Magnetic field MRCI
   Miquel Garcia          : C-PCM and meta-GGA Hessian, CC/C-PCM, Gaussian charge scheme
   Yang Guo               : DLPNO-NEVPT2, F12-NEVPT2, CIM, IAO-localization
   Andreas Hansen         : Spin unrestricted coupled pair/coupled cluster methods
   Benjamin Helmich-Paris : MC-RPA, TRAH-SCF, COSX integrals
   Lee Huntington         : MR-EOM, pCC
   Robert Izsak           : Overlap fitted RIJCOSX, COSX-SCS-MP3, EOM
   Marcus Kettner         : VPT2
   Christian Kollmar      : KDIIS, OOCD, Brueckner-CCSD(T), CCSD density, CASPT2, CASPT2-K
   Simone Kossmann        : Meta GGA functionals, TD-DFT gradient, OOMP2, MP2 Hessian
   Martin Krupicka        : Initial AUTO-CI
   Lucas Lang             : DCDCAS
   Marvin Lechner         : AUTO-CI (C++ implementation), FIC-MRCC
   Dagmar Lenk            : GEPOL surface, SMD
   Dimitrios Liakos       : Extrapolation schemes; Compound Job, initial MDCI parallelization
   Dimitrios Manganas     : Further ROCIS development; embedding schemes
   Dimitrios Pantazis     : SARC Basis sets
   Anastasios Papadopoulos: AUTO-CI, single reference methods and gradients
   Taras Petrenko         : DFT Hessian,TD-DFT gradient, ASA, ECA, R-Raman, ABS, FL, XAS/XES, NRVS
   Peter Pinski           : DLPNO-MP2, DLPNO-MP2 Gradient
   Christoph Reimann      : Effective Core Potentials
   Marius Retegan         : Local ZFS, SOC
   Christoph Riplinger    : Optimizer, TS searches, QM/MM, DLPNO-CCSD(T), (RO)-DLPNO pert. Triples
   Tobias Risthaus        : Range-separated hybrids, TD-DFT gradient, RPA, STAB
   Michael Roemelt        : Original ROCIS implementation
   Masaaki Saitow         : Open-shell DLPNO-CCSD energy and density
   Barbara Sandhoefer     : DKH picture change effects
   Avijit Sen             : IP-ROCIS
   Kantharuban Sivalingam : CASSCF convergence, NEVPT2, FIC-MRCI
   Bernardo de Souza      : ESD, SOC TD-DFT
   Georgi Stoychev        : AutoAux, RI-MP2 NMR, DLPNO-MP2 response
   Willem Van den Heuvel  : Paramagnetic NMR
   Boris Wezisla          : Elementary symmetry handling
   Frank Wennmohs         : Technical directorship


 We gratefully acknowledge several colleagues who have allowed us to
 interface, adapt or use parts of their codes:
   Stefan Grimme, W. Hujo, H. Kruse, P. Pracht,  : VdW corrections, initial TS optimization,
                  C. Bannwarth, S. Ehlert          DFT functionals, gCP, sTDA/sTD-DF
   Ed Valeev, F. Pavosevic, A. Kumar             : LibInt (2-el integral package), F12 methods
   Garnet Chan, S. Sharma, J. Yang, R. Olivares  : DMRG
   Ulf Ekstrom                                   : XCFun DFT Library
   Mihaly Kallay                                 : mrcc  (arbitrary order and MRCC methods)
   Jiri Pittner, Ondrej Demel                    : Mk-CCSD
   Frank Weinhold                                : gennbo (NPA and NBO analysis)
   Christopher J. Cramer and Donald G. Truhlar   : smd solvation model
   Lars Goerigk                                  : TD-DFT with DH, B97 family of functionals
   V. Asgeirsson, H. Jonsson                     : NEB implementation
   FAccTs GmbH                                   : IRC, NEB, NEB-TS, DLPNO-Multilevel, CI-OPT
                                                   MM, QMMM, 2- and 3-layer-ONIOM, Crystal-QMMM,
                                                   LR-CPCM, SF, NACMEs, symmetry and pop. for TD-DFT,
                                                   nearIR, NL-DFT gradient (VV10), updates on ESD,
                                                   ML-optimized integration grids
   S Lehtola, MJT Oliveira, MAL Marques          : LibXC Library
   Liviu Ungur et al                             : ANISO software


 Your calculation uses the libint2 library for the computation of 2-el integrals
 For citations please refer to: http://libint.valeyev.net

 Your ORCA version has been built with support for libXC version: 5.1.0
 For citations please refer to: https://tddft.org/programs/libxc/

 This ORCA versions uses:
   CBLAS   interface :  Fast vector & matrix operations
   LAPACKE interface :  Fast linear algebra routines
   SCALAPACK package :  Parallel linear algebra routines
   Shared memory     :  Shared parallel matrices
   BLAS/LAPACK       :  OpenBLAS 0.3.15  USE64BITINT DYNAMIC_ARCH NO_AFFINITY Zen SINGLE_THREADED
        Core in use  :  Zen
   Copyright (c) 2011-2014, The OpenBLAS Project


Your calculation utilizes the DFT-NL dispersion correction.
Cite in your paper:
Vydrov, O. A.; Van Voorhis, T. J. Chem. Phys. 2010, 133, 244103
Hujo, W.; Grimme, S. J. Chem. Theory Comput. 2011, 7, 3866 
   

Your calculation utilizes the SMD solvation module
Please cite in your paper:
A.V. Marenich, C.J. Cramer, D.G. Truhlar J. Phys. Chem. B, 113, (2009), 6378 

================================================================================

----- Orbital basis set information -----
Your calculation utilizes the basis: def2-QZVPP
   F. Weigend and R. Ahlrichs, Phys. Chem. Chem. Phys. 7, 3297 (2005).

----- AuxJ basis set information -----
Your calculation utilizes the auxiliary basis: def2/J
   F. Weigend, Phys. Chem. Chem. Phys. 8, 1057 (2006).

================================================================================
                                        WARNINGS
                       Please study these warnings very carefully!
================================================================================


INFO   : the flag for use of the SHARK integral package has been found!

================================================================================
                                       INPUT FILE
================================================================================
NAME = ImineBzOH3Aa.inp
|  1> ! wB97M-V def2-QZVPP
|  2> %maxcore 2660
|  3> %pal nprocs 20
|  4> end
|  5> %CPCM SMD TRUE
|  6>    SMDSOLVENT "2,2,2-TRIFLUOROETHANOL"
|  7> end
|  8> 
|  9> *xyz 0 1
| 10> O  2.937569  4.237974  1.154378
| 11> O  0.889035  5.118835  1.305790
| 12> N  3.209390  3.176053  3.178685
| 13> N  4.761349  5.932998  3.018708
| 14> C  3.088804  4.242064  2.529450
| 15> C  3.338637  5.633495  3.098128
| 16> H  2.811876  6.333465  2.449135
| 17> C  2.799882  5.805816  4.498409
| 18> C  3.553252  6.418522  5.491719
| 19> H  4.550564  6.773482  5.264974
| 20> C  3.043691  6.560400  6.776161
| 21> H  3.651269  7.026749  7.544014
| 22> C  1.772152  6.099513  7.078923
| 23> H  1.378246  6.201971  8.084003
| 24> C  1.005965  5.505033  6.083941
| 25> H  0.007200  5.146237  6.307237
| 26> C  1.515265  5.361599  4.803645
| 27> H  0.910787  4.888820  4.037473
| 28> C  3.090594  1.821077  2.597475
| 29> C  3.155240  0.845533  3.766994
| 30> H  4.102379  0.939107  4.302728
| 31> H  3.070742  -0.178642  3.398960
| 32> H  2.339892  1.024938  4.472560
| 33> C  4.267271  1.554465  1.663443
| 34> H  4.257387  2.215078  0.796251
| 35> H  4.216857  0.522328  1.308190
| 36> H  5.214745  1.684070  2.191708
| 37> C  1.758727  1.631623  1.874843
| 38> H  1.609796  0.566958  1.681452
| 39> H  1.723348  2.146762  0.915882
| 40> H  0.928631  1.981973  2.493024
| 41> C  5.349702  6.015379  1.735161
| 42> C  5.168417  7.096930  0.846247
| 43> C  5.749494  6.956842  -0.419975
| 44> H  5.591065  7.735769  -1.153974
| 45> C  6.541326  5.883234  -0.788442
| 46> H  6.967835  5.843398  -1.784564
| 47> C  6.790092  4.878181  0.132471
| 48> H  7.425251  4.034942  -0.115651
| 49> C  6.181628  4.949734  1.369588
| 50> H  6.324960  4.148942  2.088436
| 51> C  4.417045  8.410720  1.124272
| 52> C  5.169215  9.582681  0.473257
| 53> H  6.209358  9.622708  0.807832
| 54> H  4.685722  10.519597  0.761144
| 55> H  5.162215  9.543245  -0.616445
| 56> C  3.018942  8.356355  0.498939
| 57> H  3.077014  8.129396  -0.568616
| 58> H  2.521908  9.324672  0.612769
| 59> H  2.383013  7.604754  0.969859
| 60> C  4.302577  8.772129  2.606152
| 61> H  3.640734  8.117559  3.166573
| 62> H  3.899189  9.785600  2.684007
| 63> H  5.279386  8.764346  3.095068
| 64> C  1.839032  4.817974  0.624548
| 65> C  1.949704  5.007252  -0.828548
| 66> C  0.877580  5.592917  -1.499080
| 67> H  -0.010831  5.870148  -0.944305
| 68> C  0.960664  5.821947  -2.860491
| 69> H  0.129199  6.279502  -3.383721
| 70> C  2.112346  5.468494  -3.553995
| 71> H  2.177054  5.651473  -4.620822
| 72> C  3.180705  4.883637  -2.886944
| 73> H  4.078975  4.612056  -3.429175
| 74> C  3.103366  4.651304  -1.524375
| 75> H  3.937105  4.202745  -1.000073
| 76> H  5.263077  5.254671  3.586355
| 77> O  5.887685  3.858747  5.054397
| 78> C  5.112064  3.598194  5.962894
| 79> C  5.479626  3.739188  7.392422
| 80> C  4.558510  3.480122  8.405152
| 81> H  3.556721  3.156756  8.152098
| 82> C  4.924105  3.644341  9.731256
| 83> H  4.205841  3.443470  10.517897
| 84> C  6.207060  4.069121  10.051400
| 85> H  6.490846  4.199112  11.089945
| 86> C  7.127148  4.329333  9.043674
| 87> H  8.128173  4.661970  9.293573
| 88> C  6.764742  4.165103  7.717373
| 89> H  7.473520  4.368172  6.923462
| 90> O  3.886413  3.180935  5.760936
| 91> H  3.659443  3.198410  4.762155
| 92> *
| 93> 
| 94>                          ****END OF INPUT****
================================================================================

                       ****************************
                       * Single Point Calculation *
                       ****************************

---------------------------------
CARTESIAN COORDINATES (ANGSTROEM)
---------------------------------
  O      2.937569    4.237974    1.154378
  O      0.889035    5.118835    1.305790
  N      3.209390    3.176053    3.178685
  N      4.761349    5.932998    3.018708
  C      3.088804    4.242064    2.529450
  C      3.338637    5.633495    3.098128
  H      2.811876    6.333465    2.449135
  C      2.799882    5.805816    4.498409
  C      3.553252    6.418522    5.491719
  H      4.550564    6.773482    5.264974
  C      3.043691    6.560400    6.776161
  H      3.651269    7.026749    7.544014
  C      1.772152    6.099513    7.078923
  H      1.378246    6.201971    8.084003
  C      1.005965    5.505033    6.083941
  H      0.007200    5.146237    6.307237
  C      1.515265    5.361599    4.803645
  H      0.910787    4.888820    4.037473
  C      3.090594    1.821077    2.597475
  C      3.155240    0.845533    3.766994
  H      4.102379    0.939107    4.302728
  H      3.070742   -0.178642    3.398960
  H      2.339892    1.024938    4.472560
  C      4.267271    1.554465    1.663443
  H      4.257387    2.215078    0.796251
  H      4.216857    0.522328    1.308190
  H      5.214745    1.684070    2.191708
  C      1.758727    1.631623    1.874843
  H      1.609796    0.566958    1.681452
  H      1.723348    2.146762    0.915882
  H      0.928631    1.981973    2.493024
  C      5.349702    6.015379    1.735161
  C      5.168417    7.096930    0.846247
  C      5.749494    6.956842   -0.419975
  H      5.591065    7.735769   -1.153974
  C      6.541326    5.883234   -0.788442
  H      6.967835    5.843398   -1.784564
  C      6.790092    4.878181    0.132471
  H      7.425251    4.034942   -0.115651
  C      6.181628    4.949734    1.369588
  H      6.324960    4.148942    2.088436
  C      4.417045    8.410720    1.124272
  C      5.169215    9.582681    0.473257
  H      6.209358    9.622708    0.807832
  H      4.685722   10.519597    0.761144
  H      5.162215    9.543245   -0.616445
  C      3.018942    8.356355    0.498939
  H      3.077014    8.129396   -0.568616
  H      2.521908    9.324672    0.612769
  H      2.383013    7.604754    0.969859
  C      4.302577    8.772129    2.606152
  H      3.640734    8.117559    3.166573
  H      3.899189    9.785600    2.684007
  H      5.279386    8.764346    3.095068
  C      1.839032    4.817974    0.624548
  C      1.949704    5.007252   -0.828548
  C      0.877580    5.592917   -1.499080
  H     -0.010831    5.870148   -0.944305
  C      0.960664    5.821947   -2.860491
  H      0.129199    6.279502   -3.383721
  C      2.112346    5.468494   -3.553995
  H      2.177054    5.651473   -4.620822
  C      3.180705    4.883637   -2.886944
  H      4.078975    4.612056   -3.429175
  C      3.103366    4.651304   -1.524375
  H      3.937105    4.202745   -1.000073
  H      5.263077    5.254671    3.586355
  O      5.887685    3.858747    5.054397
  C      5.112064    3.598194    5.962894
  C      5.479626    3.739188    7.392422
  C      4.558510    3.480122    8.405152
  H      3.556721    3.156756    8.152098
  C      4.924105    3.644341    9.731256
  H      4.205841    3.443470   10.517897
  C      6.207060    4.069121   10.051400
  H      6.490846    4.199112   11.089945
  C      7.127148    4.329333    9.043674
  H      8.128173    4.661970    9.293573
  C      6.764742    4.165103    7.717373
  H      7.473520    4.368172    6.923462
  O      3.886413    3.180935    5.760936
  H      3.659443    3.198410    4.762155

----------------------------
CARTESIAN COORDINATES (A.U.)
----------------------------
  NO LB      ZA    FRAG     MASS         X           Y           Z
   0 O     8.0000    0    15.999    5.551201    8.008610    2.181458
   1 O     8.0000    0    15.999    1.680033    9.673196    2.467585
   2 N     7.0000    0    14.007    6.064868    6.001870    6.006844
   3 N     7.0000    0    14.007    8.997646   11.211741    5.704531
   4 C     6.0000    0    12.011    5.836994    8.016339    4.779968
   5 C     6.0000    0    12.011    6.309110   10.645763    5.854613
   6 H     1.0000    0     1.008    5.313676   11.968514    4.628194
   7 C     6.0000    0    12.011    5.291010   10.971402    8.500761
   8 C     6.0000    0    12.011    6.714673   12.129249   10.377845
   9 H     1.0000    0     1.008    8.599320   12.800026    9.949359
  10 C     6.0000    0    12.011    5.751742   12.397359   12.805089
  11 H     1.0000    0     1.008    6.899898   13.278631   14.256120
  12 C     6.0000    0    12.011    3.348882   11.526409   13.377226
  13 H     1.0000    0     1.008    2.604507   11.720027   15.276552
  14 C     6.0000    0    12.011    1.900998   10.403005   11.496982
  15 H     1.0000    0     1.008    0.013606    9.724979   11.918951
  16 C     6.0000    0    12.011    2.863436   10.131954    9.077573
  17 H     1.0000    0     1.008    1.721138    9.238531    7.629718
  18 C     6.0000    0    12.011    5.840376    3.441337    4.908516
  19 C     6.0000    0    12.011    5.962539    1.597826    7.118587
  20 H     1.0000    0     1.008    7.752373    1.774655    8.130978
  21 H     1.0000    0     1.008    5.802861   -0.337584    6.423104
  22 H     1.0000    0     1.008    4.421755    1.936852    8.451914
  23 C     6.0000    0    12.011    8.063974    2.937513    3.143452
  24 H     1.0000    0     1.008    8.045295    4.185891    1.504696
  25 H     1.0000    0     1.008    7.968705    0.987057    2.472121
  26 H     1.0000    0     1.008    9.854440    3.182431    4.141728
  27 C     6.0000    0    12.011    3.323512    3.083321    3.542940
  28 H     1.0000    0     1.008    3.042074    1.071395    3.177484
  29 H     1.0000    0     1.008    3.256656    4.056792    1.730766
  30 H     1.0000    0     1.008    1.754858    3.745386    4.711133
  31 C     6.0000    0    12.011   10.109472   11.367419    3.278979
  32 C     6.0000    0    12.011    9.766893   13.411254    1.599175
  33 C     6.0000    0    12.011   10.864969   13.146526   -0.793638
  34 H     1.0000    0     1.008   10.565582   14.618485   -2.180695
  35 C     6.0000    0    12.011   12.361315   11.117701   -1.489939
  36 H     1.0000    0     1.008   13.167300   11.042422   -3.372337
  37 C     6.0000    0    12.011   12.831414    9.218426    0.250334
  38 H     1.0000    0     1.008   14.031691    7.624935   -0.218549
  39 C     6.0000    0    12.011   11.681584    9.353642    2.588146
  40 H     1.0000    0     1.008   11.952442    7.840364    3.946572
  41 C     6.0000    0    12.011    8.347005   15.893957    2.124566
  42 C     6.0000    0    12.011    9.768401   18.108643    0.894326
  43 H     1.0000    0     1.008   11.733986   18.184283    1.526581
  44 H     1.0000    0     1.008    8.854731   19.879157    1.438354
  45 H     1.0000    0     1.008    9.755173   18.034119   -1.164912
  46 C     6.0000    0    12.011    5.704974   15.791222    0.942858
  47 H     1.0000    0     1.008    5.814714   15.362332   -1.074529
  48 H     1.0000    0     1.008    4.765715   17.621076    1.157966
  49 H     1.0000    0     1.008    4.503242   14.370902    1.832768
  50 C     6.0000    0    12.011    8.130692   16.576921    4.924914
  51 H     1.0000    0     1.008    6.879990   15.339963    5.983956
  52 H     1.0000    0     1.008    7.368399   18.492104    5.072038
  53 H     1.0000    0     1.008    9.976594   16.562214    5.848831
  54 C     6.0000    0    12.011    3.475267    9.104651    1.180225
  55 C     6.0000    0    12.011    3.684407    9.462335   -1.565729
  56 C     6.0000    0    12.011    1.658386   10.569081   -2.832851
  57 H     1.0000    0     1.008   -0.020468   11.092972   -1.784478
  58 C     6.0000    0    12.011    1.815392   11.001885   -5.405545
  59 H     1.0000    0     1.008    0.244151   11.866539   -6.394306
  60 C     6.0000    0    12.011    3.991755   10.333956   -6.716077
  61 H     1.0000    0     1.008    4.114036   10.679736   -8.732088
  62 C     6.0000    0    12.011    6.010661    9.228736   -5.455534
  63 H     1.0000    0     1.008    7.708146    8.715523   -6.480202
  64 C     6.0000    0    12.011    5.864512    8.789691   -2.880651
  65 H     1.0000    0     1.008    7.440050    7.942037   -1.889864
  66 H     1.0000    0     1.008    9.945774    9.929889    6.777229
  67 O     8.0000    0    15.999   11.126112    7.291975    9.551426
  68 C     6.0000    0    12.011    9.660401    6.799601   11.268237
  69 C     6.0000    0    12.011   10.354992    7.066041   13.969653
  70 C     6.0000    0    12.011    8.614335    6.576477   15.883435
  71 H     1.0000    0     1.008    6.721229    5.965404   15.405233
  72 C     6.0000    0    12.011    9.305210    6.886806   18.389409
  73 H     1.0000    0     1.008    7.947888    6.507215   19.875945
  74 C     6.0000    0    12.011   11.729643    7.689524   18.994393
  75 H     1.0000    0     1.008   12.265921    7.935172   20.956959
  76 C     6.0000    0    12.011   13.468358    8.181254   17.090067
  77 H     1.0000    0     1.008   15.360021    8.809847   17.562308
  78 C     6.0000    0    12.011   12.783510    7.870904   14.583721
  79 H     1.0000    0     1.008   14.122906    8.254649   13.083447
  80 O     8.0000    0    15.999    7.344256    6.011096   10.886591
  81 H     1.0000    0     1.008    6.915345    6.044119    8.999169

--------------------------------
INTERNAL COORDINATES (ANGSTROEM)
--------------------------------
 O      0   0   0     0.000000000000     0.00000000     0.00000000
 O      1   0   0     2.235024215578     0.00000000     0.00000000
 N      1   2   0     2.302038595795   103.32406920     0.00000000
 N      1   2   3     3.110467199293   106.38181902   287.44755803
 C      3   1   2     1.253964321957    30.81895770   292.42685365
 C      4   1   2     1.456062848353    49.28437264    29.28980339
 H      6   4   1     1.090241746619   107.91238664   277.13582632
 C      6   4   1     1.510211361375   112.06596973   158.55504974
 C      8   6   4     1.389114738039   121.32354873    11.07054367
 H      9   8   6     1.082608480462   119.63417976   359.44798867
 C      9   8   6     1.389090720928   120.48419535   180.40544206
 H     11   9   8     1.084541675315   119.54283072   179.01308365
 C     11   9   8     1.385962872495   120.30297803   359.55833124
 H     13  11   9     1.084364046342   120.28660608   179.42101159
 C     13  11   9     1.389402090719   119.45699663   359.41733560
 H     15  13  11     1.084493982674   120.13019172   180.38865915
 C     15  13  11     1.385322218826   120.22492508     0.69320901
 H     17  15  13     1.084404522726   119.54978208   179.51176574
 C      3   1   2     1.479147563393    93.87373977   107.90430449
 C     19   3   1     1.524349006171   106.34218621   183.23684651
 H     20  19   3     1.092171826021   110.99502473   299.53901092
 H     20  19   3     1.091569222626   109.78556445   179.91980385
 H     20  19   3     1.093069940802   111.01202693    60.21582711
 C     19   3   1     1.525800281130   109.79581686    65.48504308
 H     24  19   3     1.090196860245   111.96650792   294.97896885
 H     24  19   3     1.092727345761   109.17681427   175.11187335
 H     24  19   3     1.092505536337   110.61466780    56.38340122
 C     19   3   1     1.527075483147   111.69328869   301.67879563
 H     28  19   3     1.092287546330   108.88242113   193.80336657
 H     28  19   3     1.089140056413   112.72473402    74.60748053
 H     28  19   3     1.092681216310   110.79820137   312.44806646
 C      4   1   2     1.414368687075    74.43759725   237.58266024
 C     32   4   1     1.411660340245   124.23964301    98.35686371
 C     33  32   4     1.400211870024   116.07145254   184.59746334
 H     34  33  32     1.081934171459   118.73102913   176.65762645
 C     34  33  32     1.383979762850   123.76621417   355.51320500
 H     36  34  33     1.084322771531   119.87616915   180.58431215
 C     36  34  33     1.385675578602   119.23753198   359.84752738
 H     38  36  34     1.084455390178   121.13610679   181.46870190
 C     38  36  34     1.380509595328   118.60987185     3.22373299
 H     40  38  36     1.085612424667   119.79883624   177.07626650
 C     33  32   4     1.538798865060   127.08934100     5.26250556
 C     42  33  32     1.537228943471   109.60120011   141.19830556
 H     43  42  33     1.093361811937   111.33394114   304.73796634
 H     43  42  33     1.092911705891   108.99887309   185.71454256
 H     43  42  33     1.090437823491   113.11016739    66.89796268
 C     42  33  32     1.532543282496   109.96471718   259.16002660
 H     47  42  33     1.092957649175   110.94348576   304.86232499
 H     47  42  33     1.094366427914   109.90756508   185.45453930
 H     47  42  33     1.091364010146   112.32995829    65.88453201
 C     42  33  32     1.529603779645   114.41276830    22.99398324
 H     51  42  33     1.086540261007   113.76181422   290.38259615
 H     51  42  33     1.093575213422   108.39373968   171.15616709
 H     51  42  33     1.092362235079   111.40820557    52.78701703
 C      2   1   3     1.207104926630    30.92954401   193.63274938
 C     55   2   1     1.469544976543   125.81785254   179.23353597
 C     56  55   2     1.393580470093   118.16179348     0.46897786
 H     57  56  55     1.083469627127   119.47146777   358.57683831
 C     57  56  55     1.383039262956   119.80247370   178.16323093
 H     59  57  56     1.083725176025   119.93937932   180.15092234
 C     59  57  56     1.390053326441   119.91846769   359.94939980
 H     61  59  57     1.084337718441   119.82693664   180.18428099
 C     61  59  57     1.388670479247   120.32145274     0.11443421
 H     63  61  59     1.083817184687   120.18843733   180.21270549
 C     63  61  59     1.384396700217   120.03178153   359.91301213
 H     65  63  61     1.082228480408   120.22171988   180.47648185
 H      4   1   2     1.016898038902   105.09173033   130.68557682
 O     67   4   1     2.119878836444   166.21461754   275.95585777
 C     68  67   4     1.222637558911   117.90410272     0.61327117
 C     69  68  67     1.482744561502   122.60679489   235.10354160
 C     70  69  68     1.393266640206   121.27984239   177.68166548
 H     71  70  69     1.082674049469   119.82624239     0.80673704
 C     71  70  69     1.385344506901   119.95233920   181.18479721
 H     73  71  70     1.084000182296   119.85605730   179.92742384
 C     73  71  70     1.388849797912   120.04558539     0.11147712
 H     75  73  71     1.084438965964   119.94399901   179.87250490
 C     75  73  71     1.389166622031   120.12610131   359.94707807
 H     77  75  73     1.084042404427   120.12307785   179.93031602
 C     77  75  73     1.384696336507   119.95120709     0.00000000
 H     79  77  75     1.083465711486   120.55783450   179.81017068
 O     69  68  67     1.310386386012   123.14079862    54.61535539
 H     81  69  68     1.024394573632   110.61416507   354.44719474

---------------------------
INTERNAL COORDINATES (A.U.)
---------------------------
 O      0   0   0     0.000000000000     0.00000000     0.00000000
 O      1   0   0     4.223583670125     0.00000000     0.00000000
 N      1   2   0     4.350222495770   103.32406920     0.00000000
 N      1   2   3     5.877931155208   106.38181902   287.44755803
 C      3   1   2     2.369649150208    30.81895770   292.42685365
 C      4   1   2     2.751560017164    49.28437264    29.28980339
 H      6   4   1     2.060258320877   107.91238664   277.13582632
 C      6   4   1     2.853885877336   112.06596973   158.55504974
 C      8   6   4     2.625046423487   121.32354873    11.07054367
 H      9   8   6     2.045833538334   119.63417976   359.44798867
 C      9   8   6     2.625001037726   120.48419535   180.40544206
 H     11   9   8     2.049486747169   119.54283072   179.01308365
 C     11   9   8     2.619090260798   120.30297803   359.55833124
 H     13  11   9     2.049151077058   120.28660608   179.42101159
 C     13  11   9     2.625589441356   119.45699663   359.41733560
 H     15  13  11     2.049396621140   120.13019172   180.38865915
 C     15  13  11     2.617879600817   120.22492508     0.69320901
 H     17  15  13     2.049227566338   119.54978208   179.51176574
 C      3   1   2     2.795183806470    93.87373977   107.90430449
 C     19   3   1     2.880602154177   106.34218621   183.23684651
 H     20  19   3     2.063905642363   110.99502473   299.53901092
 H     20  19   3     2.062766886981   109.78556445   179.91980385
 H     20  19   3     2.065602833337   111.01202693    60.21582711
 C     19   3   1     2.883344666396   109.79581686    65.48504308
 H     24  19   3     2.060173497925   111.96650792   294.97896885
 H     24  19   3     2.064955422535   109.17681427   175.11187335
 H     24  19   3     2.064536263469   110.61466780    56.38340122
 C     19   3   1     2.885754448974   111.69328869   301.67879563
 H     28  19   3     2.064124322056   108.88242113   193.80336657
 H     28  19   3     2.058176428104   112.72473402    74.60748053
 H     28  19   3     2.064868250506   110.79820137   312.44806646
 C      4   1   2     2.672769470966    74.43759725   237.58266024
 C     32   4   1     2.667651437182   124.23964301    98.35686371
 C     33  32   4     2.646016963812   116.07145254   184.59746334
 H     34  33  32     2.044559278989   118.73102913   176.65762645
 C     34  33  32     2.615342726675   123.76621417   355.51320500
 H     36  34  33     2.049073078968   119.87616915   180.58431215
 C     36  34  33     2.618547354021   119.23753198   359.84752738
 H     38  36  34     2.049323691891   121.13610679   181.46870190
 C     38  36  34     2.608785060421   118.60987185     3.22373299
 H     40  38  36     2.051510170203   119.79883624   177.07626650
 C     33  32   4     2.907908430152   127.08934100     5.26250556
 C     42  33  32     2.904941708298   109.60120011   141.19830556
 H     43  42  33     2.066154389850   111.33394114   304.73796634
 H     43  42  33     2.065303812691   108.99887309   185.71454256
 H     43  42  33     2.060628852467   113.11016739    66.89796268
 C     42  33  32     2.896087092298   109.96471718   259.16002660
 H     47  42  33     2.065390632915   110.94348576   304.86232499
 H     47  42  33     2.068052838915   109.90756508   185.45453930
 H     47  42  33     2.062379091594   112.32995829    65.88453201
 C     42  33  32     2.890532236940   114.41276830    22.99398324
 H     51  42  33     2.053263526783   113.76181422   290.38259615
 H     51  42  33     2.066557660211   108.39373968   171.15616709
 H     51  42  33     2.064265463337   111.40820557    52.78701703
 C      2   1   3     2.281097726237    30.92954401   193.63274938
 C     55   2   1     2.777037547147   125.81785254   179.23353597
 C     56  55   2     2.633485434057   118.16179348     0.46897786
 H     57  56  55     2.047460869692   119.47146777   358.57683831
 C     57  56  55     2.613565439447   119.80247370   178.16323093
 H     59  57  56     2.047943787122   119.93937932   180.15092234
 C     59  57  56     2.626820098519   119.91846769   359.94939980
 H     61  59  57     2.049101324535   119.82693664   180.18428099
 C     61  59  57     2.624206896037   120.32145274     0.11443421
 H     63  61  59     2.048117658295   120.18843733   180.21270549
 C     63  61  59     2.616130624114   120.03178153   359.91301213
 H     65  63  61     2.045115442301   120.22171988   180.47648185
 H      4   1   2     1.921658799646   105.09173033   130.68557682
 O     67   4   1     4.005990437975   166.21461754   275.95585777
 C     68  67   4     2.310450147387   117.90410272     0.61327117
 C     69  68  67     2.801981147800   122.60679489   235.10354160
 C     70  69  68     2.632892381519   121.27984239   177.68166548
 H     71  70  69     2.045957445799   119.82624239     0.80673704
 C     71  70  69     2.617921719176   119.95233920   181.18479721
 H     73  71  70     2.048463473660   119.85605730   179.92742384
 C     73  71  70     2.624545759206   120.04558539     0.11147712
 H     75  73  71     2.049292654626   119.94399901   179.87250490
 C     75  73  71     2.625144470022   120.12610131   359.94707807
 H     77  75  73     2.048543261924   120.12307785   179.93031602
 C     77  75  73     2.616696854643   119.95120709     0.00000000
 H     79  77  75     2.047453470203   120.55783450   179.81017068
 O     69  68  67     2.476271399182   123.14079862    54.61535539
 H     81  69  68     1.935825197239   110.61416507   354.44719474

---------------------
BASIS SET INFORMATION
---------------------
There are 4 groups of distinct atoms

 Group   1 Type O   : 15s8p3d2f1g contracted to 7s4p3d2f1g pattern {8211111/5111/111/11/1}
 Group   2 Type N   : 15s8p3d2f1g contracted to 7s4p3d2f1g pattern {8211111/5111/111/11/1}
 Group   3 Type C   : 15s8p3d2f1g contracted to 7s4p3d2f1g pattern {8211111/5111/111/11/1}
 Group   4 Type H   : 7s3p2d1f contracted to 4s3p2d1f pattern {4111/111/11/1}

Atom   0O    basis set group =>   1
Atom   1O    basis set group =>   1
Atom   2N    basis set group =>   2
Atom   3N    basis set group =>   2
Atom   4C    basis set group =>   3
Atom   5C    basis set group =>   3
Atom   6H    basis set group =>   4
Atom   7C    basis set group =>   3
Atom   8C    basis set group =>   3
Atom   9H    basis set group =>   4
Atom  10C    basis set group =>   3
Atom  11H    basis set group =>   4
Atom  12C    basis set group =>   3
Atom  13H    basis set group =>   4
Atom  14C    basis set group =>   3
Atom  15H    basis set group =>   4
Atom  16C    basis set group =>   3
Atom  17H    basis set group =>   4
Atom  18C    basis set group =>   3
Atom  19C    basis set group =>   3
Atom  20H    basis set group =>   4
Atom  21H    basis set group =>   4
Atom  22H    basis set group =>   4
Atom  23C    basis set group =>   3
Atom  24H    basis set group =>   4
Atom  25H    basis set group =>   4
Atom  26H    basis set group =>   4
Atom  27C    basis set group =>   3
Atom  28H    basis set group =>   4
Atom  29H    basis set group =>   4
Atom  30H    basis set group =>   4
Atom  31C    basis set group =>   3
Atom  32C    basis set group =>   3
Atom  33C    basis set group =>   3
Atom  34H    basis set group =>   4
Atom  35C    basis set group =>   3
Atom  36H    basis set group =>   4
Atom  37C    basis set group =>   3
Atom  38H    basis set group =>   4
Atom  39C    basis set group =>   3
Atom  40H    basis set group =>   4
Atom  41C    basis set group =>   3
Atom  42C    basis set group =>   3
Atom  43H    basis set group =>   4
Atom  44H    basis set group =>   4
Atom  45H    basis set group =>   4
Atom  46C    basis set group =>   3
Atom  47H    basis set group =>   4
Atom  48H    basis set group =>   4
Atom  49H    basis set group =>   4
Atom  50C    basis set group =>   3
Atom  51H    basis set group =>   4
Atom  52H    basis set group =>   4
Atom  53H    basis set group =>   4
Atom  54C    basis set group =>   3
Atom  55C    basis set group =>   3
Atom  56C    basis set group =>   3
Atom  57H    basis set group =>   4
Atom  58C    basis set group =>   3
Atom  59H    basis set group =>   4
Atom  60C    basis set group =>   3
Atom  61H    basis set group =>   4
Atom  62C    basis set group =>   3
Atom  63H    basis set group =>   4
Atom  64C    basis set group =>   3
Atom  65H    basis set group =>   4
Atom  66H    basis set group =>   4
Atom  67O    basis set group =>   1
Atom  68C    basis set group =>   3
Atom  69C    basis set group =>   3
Atom  70C    basis set group =>   3
Atom  71H    basis set group =>   4
Atom  72C    basis set group =>   3
Atom  73H    basis set group =>   4
Atom  74C    basis set group =>   3
Atom  75H    basis set group =>   4
Atom  76C    basis set group =>   3
Atom  77H    basis set group =>   4
Atom  78C    basis set group =>   3
Atom  79H    basis set group =>   4
Atom  80O    basis set group =>   1
Atom  81H    basis set group =>   4
---------------------------------
AUXILIARY/J BASIS SET INFORMATION
---------------------------------
There are 4 groups of distinct atoms

 Group   1 Type O   : 12s5p4d2f1g contracted to 6s4p3d1f1g pattern {711111/2111/211/2/1}
 Group   2 Type N   : 12s5p4d2f1g contracted to 6s4p3d1f1g pattern {711111/2111/211/2/1}
 Group   3 Type C   : 12s5p4d2f1g contracted to 6s4p3d1f1g pattern {711111/2111/211/2/1}
 Group   4 Type H   : 5s2p1d contracted to 3s1p1d pattern {311/2/1}

Atom   0O    basis set group =>   1
Atom   1O    basis set group =>   1
Atom   2N    basis set group =>   2
Atom   3N    basis set group =>   2
Atom   4C    basis set group =>   3
Atom   5C    basis set group =>   3
Atom   6H    basis set group =>   4
Atom   7C    basis set group =>   3
Atom   8C    basis set group =>   3
Atom   9H    basis set group =>   4
Atom  10C    basis set group =>   3
Atom  11H    basis set group =>   4
Atom  12C    basis set group =>   3
Atom  13H    basis set group =>   4
Atom  14C    basis set group =>   3
Atom  15H    basis set group =>   4
Atom  16C    basis set group =>   3
Atom  17H    basis set group =>   4
Atom  18C    basis set group =>   3
Atom  19C    basis set group =>   3
Atom  20H    basis set group =>   4
Atom  21H    basis set group =>   4
Atom  22H    basis set group =>   4
Atom  23C    basis set group =>   3
Atom  24H    basis set group =>   4
Atom  25H    basis set group =>   4
Atom  26H    basis set group =>   4
Atom  27C    basis set group =>   3
Atom  28H    basis set group =>   4
Atom  29H    basis set group =>   4
Atom  30H    basis set group =>   4
Atom  31C    basis set group =>   3
Atom  32C    basis set group =>   3
Atom  33C    basis set group =>   3
Atom  34H    basis set group =>   4
Atom  35C    basis set group =>   3
Atom  36H    basis set group =>   4
Atom  37C    basis set group =>   3
Atom  38H    basis set group =>   4
Atom  39C    basis set group =>   3
Atom  40H    basis set group =>   4
Atom  41C    basis set group =>   3
Atom  42C    basis set group =>   3
Atom  43H    basis set group =>   4
Atom  44H    basis set group =>   4
Atom  45H    basis set group =>   4
Atom  46C    basis set group =>   3
Atom  47H    basis set group =>   4
Atom  48H    basis set group =>   4
Atom  49H    basis set group =>   4
Atom  50C    basis set group =>   3
Atom  51H    basis set group =>   4
Atom  52H    basis set group =>   4
Atom  53H    basis set group =>   4
Atom  54C    basis set group =>   3
Atom  55C    basis set group =>   3
Atom  56C    basis set group =>   3
Atom  57H    basis set group =>   4
Atom  58C    basis set group =>   3
Atom  59H    basis set group =>   4
Atom  60C    basis set group =>   3
Atom  61H    basis set group =>   4
Atom  62C    basis set group =>   3
Atom  63H    basis set group =>   4
Atom  64C    basis set group =>   3
Atom  65H    basis set group =>   4
Atom  66H    basis set group =>   4
Atom  67O    basis set group =>   1
Atom  68C    basis set group =>   3
Atom  69C    basis set group =>   3
Atom  70C    basis set group =>   3
Atom  71H    basis set group =>   4
Atom  72C    basis set group =>   3
Atom  73H    basis set group =>   4
Atom  74C    basis set group =>   3
Atom  75H    basis set group =>   4
Atom  76C    basis set group =>   3
Atom  77H    basis set group =>   4
Atom  78C    basis set group =>   3
Atom  79H    basis set group =>   4
Atom  80O    basis set group =>   1
Atom  81H    basis set group =>   4


           ************************************************************
           *        Program running with 20 parallel MPI-processes    *
           *              working on a common directory               *
           ************************************************************
------------------------------------------------------------------------------
                           ORCA GTO INTEGRAL CALCULATION
                           -- RI-GTO INTEGRALS CHOSEN --
------------------------------------------------------------------------------
------------------------------------------------------------------------------
                   ___                                                        
                  /   \      - P O W E R E D   B Y -                         
                 /     \                                                     
                 |  |  |   _    _      __       _____    __    __             
                 |  |  |  | |  | |    /  \     |  _  \  |  |  /  |          
                  \  \/   | |  | |   /    \    | | | |  |  | /  /          
                 / \  \   | |__| |  /  /\  \   | |_| |  |  |/  /          
                |  |  |   |  __  | /  /__\  \  |    /   |      \           
                |  |  |   | |  | | |   __   |  |    \   |  |\   \          
                \     /   | |  | | |  |  |  |  | |\  \  |  | \   \       
                 \___/    |_|  |_| |__|  |__|  |_| \__\ |__|  \__/        
                                                                              
                      - O R C A' S   B I G   F R I E N D -                    
                                      &                                       
                       - I N T E G R A L  F E E D E R -                       
                                                                              
 v1 FN, 2020, v2 2021                                                         
------------------------------------------------------------------------------


Reading SHARK input file ImineBzOH3Aa.SHARKINP.tmp ... ok
----------------------
SHARK INTEGRAL PACKAGE
----------------------

Number of atoms                             ...     82
Number of basis functions                   ...   3594
Number of shells                            ...   1114
Maximum angular momentum                    ...      4
Integral batch strategy                     ... SHARK/LIBINT Hybrid
RI-J (if used) integral strategy            ... SPLIT-RIJ (Revised 2003 algorithm where possible)
Printlevel                                  ...      1
Contraction scheme used                     ... SEGMENTED contraction
Coulomb Range Separation                    ... NOT USED
Exchange Range Separation                   ... Long Range
   Mu parameter                             ...  0.300000
   Scaling (regular/separated)              ...  0.150000  0.850000
Finite Nucleus Model                        ... NOT USED
Auxiliary Coulomb fitting basis             ... AVAILABLE
   # of basis functions in Aux-J            ...   2498
   # of shells in Aux-J                     ...    830
   Maximum angular momentum in Aux-J        ...      4
Auxiliary J/K fitting basis                 ... NOT available
Auxiliary Correlation fitting basis         ... NOT available
Auxiliary 'external' fitting basis          ... NOT available
Integral threshold                          ...     1.000000e-10
Primitive cut-off                           ...     1.000000e-11
Primitive pair pre-selection threshold      ...     1.000000e-11

Calculating pre-screening integrals         ... done (  0.6 sec) Dimension = 1114
Organizing shell pair data                  ... done (  3.4 sec)
Shell pair information
Total number of shell pairs                 ...    621055
Shell pairs after pre-screening             ...    289573
Total number of primitive shell pairs       ...   1513069
Primitive shell pairs kept                  ...    467256
          la=0 lb=0:  47944 shell pairs
          la=1 lb=0:  68915 shell pairs
          la=1 lb=1:  24535 shell pairs
          la=2 lb=0:  40019 shell pairs
          la=2 lb=1:  29848 shell pairs
          la=2 lb=2:   8531 shell pairs
          la=3 lb=0:  22376 shell pairs
          la=3 lb=1:  16936 shell pairs
          la=3 lb=2:   9221 shell pairs
          la=3 lb=3:   2524 shell pairs
          la=4 lb=0:   7675 shell pairs
          la=4 lb=1:   5861 shell pairs
          la=4 lb=2:   3169 shell pairs
          la=4 lb=3:   1707 shell pairs
          la=4 lb=4:    312 shell pairs

Calculating one electron integrals          ... done (  0.9 sec)
Calculating RI/J V-Matrix + Cholesky decomp.... done (  0.9 sec)
Calculating Nuclear repulsion               ... done (  0.0 sec) ENN=   5261.517631065314 Eh

SHARK setup successfully completed in   9.9 seconds

Maximum memory used throughout the entire GTOINT-calculation: 516.2 MB
[1720886356.015041] [node056:2552291:0]          mpool.c:43   UCX  WARN  object 0xb018480 was not returned to mpool ucp_requests
[1720886356.015062] [node056:2552291:0]          mpool.c:43   UCX  WARN  object 0xb018640 was not returned to mpool ucp_requests
[1720886356.015065] [node056:2552291:0]          mpool.c:43   UCX  WARN  object 0xb018800 was not returned to mpool ucp_requests
[1720886356.015067] [node056:2552291:0]          mpool.c:43   UCX  WARN  object 0xb0189c0 was not returned to mpool ucp_requests
[1720886356.015070] [node056:2552291:0]          mpool.c:43   UCX  WARN  object 0xb018b80 was not returned to mpool ucp_requests
[1720886356.015072] [node056:2552291:0]          mpool.c:43   UCX  WARN  object 0xb018d40 was not returned to mpool ucp_requests
[1720886356.015074] [node056:2552291:0]          mpool.c:43   UCX  WARN  object 0xb018f00 was not returned to mpool ucp_requests
[1720886356.015077] [node056:2552291:0]          mpool.c:43   UCX  WARN  object 0xb0190c0 was not returned to mpool ucp_requests
[1720886356.015079] [node056:2552291:0]          mpool.c:43   UCX  WARN  object 0xb019280 was not returned to mpool ucp_requests
[1720886356.015081] [node056:2552291:0]          mpool.c:43   UCX  WARN  object 0xb019440 was not returned to mpool ucp_requests
[1720886356.015083] [node056:2552291:0]          mpool.c:43   UCX  WARN  object 0xb019600 was not returned to mpool ucp_requests
[1720886356.015085] [node056:2552291:0]          mpool.c:43   UCX  WARN  object 0xb0197c0 was not returned to mpool ucp_requests
[1720886356.015088] [node056:2552291:0]          mpool.c:43   UCX  WARN  object 0xb019980 was not returned to mpool ucp_requests
[1720886356.015090] [node056:2552291:0]          mpool.c:43   UCX  WARN  object 0xb019b40 was not returned to mpool ucp_requests
[1720886356.015092] [node056:2552291:0]          mpool.c:43   UCX  WARN  object 0xb019d00 was not returned to mpool ucp_requests
[1720886356.015094] [node056:2552291:0]          mpool.c:43   UCX  WARN  object 0xb019ec0 was not returned to mpool ucp_requests
[1720886356.023809] [node056:2552286:0]          mpool.c:43   UCX  WARN  object 0xb825440 was not returned to mpool ucp_requests
[1720886356.023829] [node056:2552286:0]          mpool.c:43   UCX  WARN  object 0xb825600 was not returned to mpool ucp_requests
[1720886356.023835] [node056:2552286:0]          mpool.c:43   UCX  WARN  object 0xb8257c0 was not returned to mpool ucp_requests
[1720886356.023838] [node056:2552286:0]          mpool.c:43   UCX  WARN  object 0xb825980 was not returned to mpool ucp_requests
[1720886356.023840] [node056:2552286:0]          mpool.c:43   UCX  WARN  object 0xb825b40 was not returned to mpool ucp_requests
[1720886356.023843] [node056:2552286:0]          mpool.c:43   UCX  WARN  object 0xb825d00 was not returned to mpool ucp_requests
[1720886356.023846] [node056:2552286:0]          mpool.c:43   UCX  WARN  object 0xb825ec0 was not returned to mpool ucp_requests
[1720886356.023848] [node056:2552286:0]          mpool.c:43   UCX  WARN  object 0xb826080 was not returned to mpool ucp_requests
[1720886356.023852] [node056:2552286:0]          mpool.c:43   UCX  WARN  object 0xb826240 was not returned to mpool ucp_requests
[1720886356.023855] [node056:2552286:0]          mpool.c:43   UCX  WARN  object 0xb826400 was not returned to mpool ucp_requests
[1720886356.023857] [node056:2552286:0]          mpool.c:43   UCX  WARN  object 0xb8265c0 was not returned to mpool ucp_requests
[1720886356.023860] [node056:2552286:0]          mpool.c:43   UCX  WARN  object 0xb826780 was not returned to mpool ucp_requests
[1720886356.023862] [node056:2552286:0]          mpool.c:43   UCX  WARN  object 0xb826940 was not returned to mpool ucp_requests
[1720886356.023864] [node056:2552286:0]          mpool.c:43   UCX  WARN  object 0xb826b00 was not returned to mpool ucp_requests
[1720886356.023867] [node056:2552286:0]          mpool.c:43   UCX  WARN  object 0xb826cc0 was not returned to mpool ucp_requests
[1720886356.023870] [node056:2552286:0]          mpool.c:43   UCX  WARN  object 0xb826e80 was not returned to mpool ucp_requests
[1720886356.039840] [node056:2552298:0]          mpool.c:43   UCX  WARN  object 0xa8e4880 was not returned to mpool ucp_requests
[1720886356.039859] [node056:2552298:0]          mpool.c:43   UCX  WARN  object 0xa8e4a40 was not returned to mpool ucp_requests
[1720886356.039864] [node056:2552298:0]          mpool.c:43   UCX  WARN  object 0xa8e4c00 was not returned to mpool ucp_requests
[1720886356.039867] [node056:2552298:0]          mpool.c:43   UCX  WARN  object 0xa8e4dc0 was not returned to mpool ucp_requests
[1720886356.039871] [node056:2552298:0]          mpool.c:43   UCX  WARN  object 0xa8e4f80 was not returned to mpool ucp_requests
[1720886356.039873] [node056:2552298:0]          mpool.c:43   UCX  WARN  object 0xa8e5140 was not returned to mpool ucp_requests
[1720886356.039875] [node056:2552298:0]          mpool.c:43   UCX  WARN  object 0xa8e5300 was not returned to mpool ucp_requests
[1720886356.039878] [node056:2552298:0]          mpool.c:43   UCX  WARN  object 0xa8e54c0 was not returned to mpool ucp_requests
[1720886356.039881] [node056:2552298:0]          mpool.c:43   UCX  WARN  object 0xa8e5680 was not returned to mpool ucp_requests
[1720886356.039885] [node056:2552298:0]          mpool.c:43   UCX  WARN  object 0xa8e5840 was not returned to mpool ucp_requests
[1720886356.039887] [node056:2552298:0]          mpool.c:43   UCX  WARN  object 0xa8e5a00 was not returned to mpool ucp_requests
[1720886356.039890] [node056:2552298:0]          mpool.c:43   UCX  WARN  object 0xa8e5bc0 was not returned to mpool ucp_requests
[1720886356.039892] [node056:2552298:0]          mpool.c:43   UCX  WARN  object 0xa8e5d80 was not returned to mpool ucp_requests
[1720886356.039894] [node056:2552298:0]          mpool.c:43   UCX  WARN  object 0xa8e5f40 was not returned to mpool ucp_requests
[1720886356.039897] [node056:2552298:0]          mpool.c:43   UCX  WARN  object 0xa8e6100 was not returned to mpool ucp_requests
[1720886356.050319] [node056:2552296:0]          mpool.c:43   UCX  WARN  object 0xb55f380 was not returned to mpool ucp_requests
[1720886356.050331] [node056:2552296:0]          mpool.c:43   UCX  WARN  object 0xb55f540 was not returned to mpool ucp_requests
[1720886356.050336] [node056:2552296:0]          mpool.c:43   UCX  WARN  object 0xb55f700 was not returned to mpool ucp_requests
[1720886356.050339] [node056:2552296:0]          mpool.c:43   UCX  WARN  object 0xb55f8c0 was not returned to mpool ucp_requests
[1720886356.050343] [node056:2552296:0]          mpool.c:43   UCX  WARN  object 0xb55fa80 was not returned to mpool ucp_requests
[1720886356.050346] [node056:2552296:0]          mpool.c:43   UCX  WARN  object 0xb55fc40 was not returned to mpool ucp_requests
[1720886356.050349] [node056:2552296:0]          mpool.c:43   UCX  WARN  object 0xb55fe00 was not returned to mpool ucp_requests
[1720886356.050354] [node056:2552296:0]          mpool.c:43   UCX  WARN  object 0xb55ffc0 was not returned to mpool ucp_requests
[1720886356.050357] [node056:2552296:0]          mpool.c:43   UCX  WARN  object 0xb560180 was not returned to mpool ucp_requests
[1720886356.050361] [node056:2552296:0]          mpool.c:43   UCX  WARN  object 0xb560340 was not returned to mpool ucp_requests
[1720886356.050364] [node056:2552296:0]          mpool.c:43   UCX  WARN  object 0xb560500 was not returned to mpool ucp_requests
[1720886356.050367] [node056:2552296:0]          mpool.c:43   UCX  WARN  object 0xb5606c0 was not returned to mpool ucp_requests
[1720886356.050370] [node056:2552296:0]          mpool.c:43   UCX  WARN  object 0xb560880 was not returned to mpool ucp_requests
[1720886356.050374] [node056:2552296:0]          mpool.c:43   UCX  WARN  object 0xb560a40 was not returned to mpool ucp_requests
[1720886356.050377] [node056:2552296:0]          mpool.c:43   UCX  WARN  object 0xb560c00 was not returned to mpool ucp_requests
[1720886356.050381] [node056:2552296:0]          mpool.c:43   UCX  WARN  object 0xb560dc0 was not returned to mpool ucp_requests
[1720886356.050384] [node056:2552296:0]          mpool.c:43   UCX  WARN  object 0xb560f80 was not returned to mpool ucp_requests
[1720886356.056811] [node056:2552284:0]          mpool.c:43   UCX  WARN  object 0xbe0ec00 was not returned to mpool ucp_requests
[1720886356.056829] [node056:2552284:0]          mpool.c:43   UCX  WARN  object 0xbe0edc0 was not returned to mpool ucp_requests
[1720886356.056833] [node056:2552284:0]          mpool.c:43   UCX  WARN  object 0xbe0ef80 was not returned to mpool ucp_requests
[1720886356.056836] [node056:2552284:0]          mpool.c:43   UCX  WARN  object 0xbe0f140 was not returned to mpool ucp_requests
[1720886356.056840] [node056:2552284:0]          mpool.c:43   UCX  WARN  object 0xbe0f300 was not returned to mpool ucp_requests
[1720886356.056843] [node056:2552284:0]          mpool.c:43   UCX  WARN  object 0xbe0f4c0 was not returned to mpool ucp_requests
[1720886356.056846] [node056:2552284:0]          mpool.c:43   UCX  WARN  object 0xbe0f680 was not returned to mpool ucp_requests
[1720886356.056850] [node056:2552284:0]          mpool.c:43   UCX  WARN  object 0xbe0f840 was not returned to mpool ucp_requests
[1720886356.056854] [node056:2552284:0]          mpool.c:43   UCX  WARN  object 0xbe0fa00 was not returned to mpool ucp_requests
[1720886356.056858] [node056:2552284:0]          mpool.c:43   UCX  WARN  object 0xbe0fd80 was not returned to mpool ucp_requests
[1720886356.056862] [node056:2552284:0]          mpool.c:43   UCX  WARN  object 0xbe0ff40 was not returned to mpool ucp_requests
[1720886356.056865] [node056:2552284:0]          mpool.c:43   UCX  WARN  object 0xbe10100 was not returned to mpool ucp_requests
[1720886356.056845] [node056:2552283:0]          mpool.c:43   UCX  WARN  object 0xbc53f00 was not returned to mpool ucp_requests
[1720886356.056859] [node056:2552283:0]          mpool.c:43   UCX  WARN  object 0xbc540c0 was not returned to mpool ucp_requests
[1720886356.056865] [node056:2552283:0]          mpool.c:43   UCX  WARN  object 0xbc54280 was not returned to mpool ucp_requests
[1720886356.056869] [node056:2552283:0]          mpool.c:43   UCX  WARN  object 0xbc54440 was not returned to mpool ucp_requests
[1720886356.056872] [node056:2552283:0]          mpool.c:43   UCX  WARN  object 0xbc54600 was not returned to mpool ucp_requests
[1720886356.056875] [node056:2552283:0]          mpool.c:43   UCX  WARN  object 0xbc547c0 was not returned to mpool ucp_requests
[1720886356.056878] [node056:2552283:0]          mpool.c:43   UCX  WARN  object 0xbc54980 was not returned to mpool ucp_requests
[1720886356.056882] [node056:2552283:0]          mpool.c:43   UCX  WARN  object 0xbc54b40 was not returned to mpool ucp_requests
[1720886356.056886] [node056:2552283:0]          mpool.c:43   UCX  WARN  object 0xbc54d00 was not returned to mpool ucp_requests
[1720886356.056889] [node056:2552283:0]          mpool.c:43   UCX  WARN  object 0xbc54ec0 was not returned to mpool ucp_requests
[1720886356.058766] [node056:2552293:0]          mpool.c:43   UCX  WARN  object 0xc654340 was not returned to mpool ucp_requests
[1720886356.058780] [node056:2552293:0]          mpool.c:43   UCX  WARN  object 0xc654500 was not returned to mpool ucp_requests
[1720886356.058783] [node056:2552293:0]          mpool.c:43   UCX  WARN  object 0xc6546c0 was not returned to mpool ucp_requests
[1720886356.058785] [node056:2552293:0]          mpool.c:43   UCX  WARN  object 0xc654880 was not returned to mpool ucp_requests
[1720886356.058788] [node056:2552293:0]          mpool.c:43   UCX  WARN  object 0xc654a40 was not returned to mpool ucp_requests
[1720886356.058790] [node056:2552293:0]          mpool.c:43   UCX  WARN  object 0xc654c00 was not returned to mpool ucp_requests
[1720886356.058792] [node056:2552293:0]          mpool.c:43   UCX  WARN  object 0xc654dc0 was not returned to mpool ucp_requests
[1720886356.058794] [node056:2552293:0]          mpool.c:43   UCX  WARN  object 0xc654f80 was not returned to mpool ucp_requests
[1720886356.058797] [node056:2552293:0]          mpool.c:43   UCX  WARN  object 0xc655140 was not returned to mpool ucp_requests
[1720886356.058799] [node056:2552293:0]          mpool.c:43   UCX  WARN  object 0xc655300 was not returned to mpool ucp_requests
[1720886356.058801] [node056:2552293:0]          mpool.c:43   UCX  WARN  object 0xc6554c0 was not returned to mpool ucp_requests
[1720886356.058803] [node056:2552293:0]          mpool.c:43   UCX  WARN  object 0xc655680 was not returned to mpool ucp_requests
[1720886356.058806] [node056:2552293:0]          mpool.c:43   UCX  WARN  object 0xc655840 was not returned to mpool ucp_requests
[1720886356.058808] [node056:2552293:0]          mpool.c:43   UCX  WARN  object 0xc655a00 was not returned to mpool ucp_requests
[1720886356.058810] [node056:2552293:0]          mpool.c:43   UCX  WARN  object 0xc655bc0 was not returned to mpool ucp_requests
[1720886356.058812] [node056:2552293:0]          mpool.c:43   UCX  WARN  object 0xc655d80 was not returned to mpool ucp_requests
[1720886356.058815] [node056:2552293:0]          mpool.c:43   UCX  WARN  object 0xc655f40 was not returned to mpool ucp_requests
[1720886356.058789] [node056:2552294:0]          mpool.c:43   UCX  WARN  object 0xbc59340 was not returned to mpool ucp_requests
[1720886356.058806] [node056:2552294:0]          mpool.c:43   UCX  WARN  object 0xbc59500 was not returned to mpool ucp_requests
[1720886356.058809] [node056:2552294:0]          mpool.c:43   UCX  WARN  object 0xbc596c0 was not returned to mpool ucp_requests
[1720886356.058812] [node056:2552294:0]          mpool.c:43   UCX  WARN  object 0xbc59880 was not returned to mpool ucp_requests
[1720886356.058814] [node056:2552294:0]          mpool.c:43   UCX  WARN  object 0xbc59a40 was not returned to mpool ucp_requests
[1720886356.058816] [node056:2552294:0]          mpool.c:43   UCX  WARN  object 0xbc59c00 was not returned to mpool ucp_requests
[1720886356.058818] [node056:2552294:0]          mpool.c:43   UCX  WARN  object 0xbc59dc0 was not returned to mpool ucp_requests
[1720886356.058821] [node056:2552294:0]          mpool.c:43   UCX  WARN  object 0xbc59f80 was not returned to mpool ucp_requests
[1720886356.058823] [node056:2552294:0]          mpool.c:43   UCX  WARN  object 0xbc5a140 was not returned to mpool ucp_requests
[1720886356.058825] [node056:2552294:0]          mpool.c:43   UCX  WARN  object 0xbc5a300 was not returned to mpool ucp_requests
[1720886356.058828] [node056:2552294:0]          mpool.c:43   UCX  WARN  object 0xbc5a4c0 was not returned to mpool ucp_requests
[1720886356.058830] [node056:2552294:0]          mpool.c:43   UCX  WARN  object 0xbc5a680 was not returned to mpool ucp_requests
[1720886356.058832] [node056:2552294:0]          mpool.c:43   UCX  WARN  object 0xbc5a840 was not returned to mpool ucp_requests
[1720886356.058834] [node056:2552294:0]          mpool.c:43   UCX  WARN  object 0xbc5aa00 was not returned to mpool ucp_requests
[1720886356.058836] [node056:2552294:0]          mpool.c:43   UCX  WARN  object 0xbc5abc0 was not returned to mpool ucp_requests
[1720886356.058839] [node056:2552294:0]          mpool.c:43   UCX  WARN  object 0xbc5ad80 was not returned to mpool ucp_requests
[1720886356.058841] [node056:2552294:0]          mpool.c:43   UCX  WARN  object 0xbc5af40 was not returned to mpool ucp_requests
[1720886356.058791] [node056:2552300:0]          mpool.c:43   UCX  WARN  object 0xae82900 was not returned to mpool ucp_requests
[1720886356.058803] [node056:2552300:0]          mpool.c:43   UCX  WARN  object 0xae82ac0 was not returned to mpool ucp_requests
[1720886356.058807] [node056:2552300:0]          mpool.c:43   UCX  WARN  object 0xae82c80 was not returned to mpool ucp_requests
[1720886356.058810] [node056:2552300:0]          mpool.c:43   UCX  WARN  object 0xae82e40 was not returned to mpool ucp_requests
[1720886356.058813] [node056:2552300:0]          mpool.c:43   UCX  WARN  object 0xae83000 was not returned to mpool ucp_requests
[1720886356.058816] [node056:2552300:0]          mpool.c:43   UCX  WARN  object 0xae831c0 was not returned to mpool ucp_requests
[1720886356.058820] [node056:2552300:0]          mpool.c:43   UCX  WARN  object 0xae83380 was not returned to mpool ucp_requests
[1720886356.058823] [node056:2552300:0]          mpool.c:43   UCX  WARN  object 0xae83540 was not returned to mpool ucp_requests
[1720886356.058826] [node056:2552300:0]          mpool.c:43   UCX  WARN  object 0xae83700 was not returned to mpool ucp_requests
[1720886356.058829] [node056:2552300:0]          mpool.c:43   UCX  WARN  object 0xae838c0 was not returned to mpool ucp_requests
[1720886356.058832] [node056:2552300:0]          mpool.c:43   UCX  WARN  object 0xae83a80 was not returned to mpool ucp_requests
[1720886356.058836] [node056:2552300:0]          mpool.c:43   UCX  WARN  object 0xae83c40 was not returned to mpool ucp_requests
[1720886356.058839] [node056:2552300:0]          mpool.c:43   UCX  WARN  object 0xae83e00 was not returned to mpool ucp_requests
[1720886356.058842] [node056:2552300:0]          mpool.c:43   UCX  WARN  object 0xae83fc0 was not returned to mpool ucp_requests
[1720886356.058845] [node056:2552300:0]          mpool.c:43   UCX  WARN  object 0xae84180 was not returned to mpool ucp_requests
[1720886356.058812] [node056:2552287:0]          mpool.c:43   UCX  WARN  object 0xb7f4340 was not returned to mpool ucp_requests
[1720886356.058823] [node056:2552287:0]          mpool.c:43   UCX  WARN  object 0xb7f4500 was not returned to mpool ucp_requests
[1720886356.058826] [node056:2552287:0]          mpool.c:43   UCX  WARN  object 0xb7f4a40 was not returned to mpool ucp_requests
[1720886356.058828] [node056:2552287:0]          mpool.c:43   UCX  WARN  object 0xb7f4c00 was not returned to mpool ucp_requests
[1720886356.058831] [node056:2552287:0]          mpool.c:43   UCX  WARN  object 0xb7f4f80 was not returned to mpool ucp_requests
[1720886356.058833] [node056:2552287:0]          mpool.c:43   UCX  WARN  object 0xb7f5140 was not returned to mpool ucp_requests
[1720886356.058847] [node056:2552290:0]          mpool.c:43   UCX  WARN  object 0xb062440 was not returned to mpool ucp_requests
[1720886356.058866] [node056:2552290:0]          mpool.c:43   UCX  WARN  object 0xb062600 was not returned to mpool ucp_requests
[1720886356.058869] [node056:2552290:0]          mpool.c:43   UCX  WARN  object 0xb0627c0 was not returned to mpool ucp_requests
[1720886356.058872] [node056:2552290:0]          mpool.c:43   UCX  WARN  object 0xb062980 was not returned to mpool ucp_requests
[1720886356.058874] [node056:2552290:0]          mpool.c:43   UCX  WARN  object 0xb062b40 was not returned to mpool ucp_requests
[1720886356.058876] [node056:2552290:0]          mpool.c:43   UCX  WARN  object 0xb062d00 was not returned to mpool ucp_requests
[1720886356.058878] [node056:2552290:0]          mpool.c:43   UCX  WARN  object 0xb062ec0 was not returned to mpool ucp_requests
[1720886356.058881] [node056:2552290:0]          mpool.c:43   UCX  WARN  object 0xb063080 was not returned to mpool ucp_requests
[1720886356.058883] [node056:2552290:0]          mpool.c:43   UCX  WARN  object 0xb063240 was not returned to mpool ucp_requests
[1720886356.058885] [node056:2552290:0]          mpool.c:43   UCX  WARN  object 0xb063400 was not returned to mpool ucp_requests
[1720886356.058888] [node056:2552290:0]          mpool.c:43   UCX  WARN  object 0xb0635c0 was not returned to mpool ucp_requests
[1720886356.058890] [node056:2552290:0]          mpool.c:43   UCX  WARN  object 0xb063780 was not returned to mpool ucp_requests
[1720886356.058892] [node056:2552290:0]          mpool.c:43   UCX  WARN  object 0xb063940 was not returned to mpool ucp_requests
[1720886356.058894] [node056:2552290:0]          mpool.c:43   UCX  WARN  object 0xb063b00 was not returned to mpool ucp_requests
[1720886356.058897] [node056:2552290:0]          mpool.c:43   UCX  WARN  object 0xb063cc0 was not returned to mpool ucp_requests
[1720886356.058899] [node056:2552290:0]          mpool.c:43   UCX  WARN  object 0xb063e80 was not returned to mpool ucp_requests
[1720886356.063217] [node056:2552299:0]          mpool.c:43   UCX  WARN  object 0xc5f0940 was not returned to mpool ucp_requests
[1720886356.063228] [node056:2552299:0]          mpool.c:43   UCX  WARN  object 0xc5f0b00 was not returned to mpool ucp_requests
[1720886356.063232] [node056:2552299:0]          mpool.c:43   UCX  WARN  object 0xc5f0cc0 was not returned to mpool ucp_requests
[1720886356.063236] [node056:2552299:0]          mpool.c:43   UCX  WARN  object 0xc5f0e80 was not returned to mpool ucp_requests
[1720886356.063239] [node056:2552299:0]          mpool.c:43   UCX  WARN  object 0xc5f1040 was not returned to mpool ucp_requests
[1720886356.063242] [node056:2552299:0]          mpool.c:43   UCX  WARN  object 0xc5f1200 was not returned to mpool ucp_requests
[1720886356.063245] [node056:2552299:0]          mpool.c:43   UCX  WARN  object 0xc5f13c0 was not returned to mpool ucp_requests
[1720886356.063249] [node056:2552299:0]          mpool.c:43   UCX  WARN  object 0xc5f1580 was not returned to mpool ucp_requests
[1720886356.063253] [node056:2552299:0]          mpool.c:43   UCX  WARN  object 0xc5f1740 was not returned to mpool ucp_requests
[1720886356.063256] [node056:2552299:0]          mpool.c:43   UCX  WARN  object 0xc5f1900 was not returned to mpool ucp_requests
[1720886356.063260] [node056:2552299:0]          mpool.c:43   UCX  WARN  object 0xc5f1ac0 was not returned to mpool ucp_requests
[1720886356.063263] [node056:2552299:0]          mpool.c:43   UCX  WARN  object 0xc5f1c80 was not returned to mpool ucp_requests
[1720886356.063267] [node056:2552299:0]          mpool.c:43   UCX  WARN  object 0xc5f1e40 was not returned to mpool ucp_requests
[1720886356.063271] [node056:2552299:0]          mpool.c:43   UCX  WARN  object 0xc5f2000 was not returned to mpool ucp_requests
[1720886356.063274] [node056:2552299:0]          mpool.c:43   UCX  WARN  object 0xc5f21c0 was not returned to mpool ucp_requests
[1720886356.065484] [node056:2552289:0]          mpool.c:43   UCX  WARN  object 0xc73d6c0 was not returned to mpool ucp_requests
[1720886356.065499] [node056:2552289:0]          mpool.c:43   UCX  WARN  object 0xc73d880 was not returned to mpool ucp_requests
[1720886356.065504] [node056:2552289:0]          mpool.c:43   UCX  WARN  object 0xc73da40 was not returned to mpool ucp_requests
[1720886356.065508] [node056:2552289:0]          mpool.c:43   UCX  WARN  object 0xc73dc00 was not returned to mpool ucp_requests
[1720886356.065548] [node056:2552289:0]          mpool.c:43   UCX  WARN  object 0xc73ddc0 was not returned to mpool ucp_requests
[1720886356.065551] [node056:2552289:0]          mpool.c:43   UCX  WARN  object 0xc73df80 was not returned to mpool ucp_requests
[1720886356.065553] [node056:2552289:0]          mpool.c:43   UCX  WARN  object 0xc73e140 was not returned to mpool ucp_requests
[1720886356.065557] [node056:2552289:0]          mpool.c:43   UCX  WARN  object 0xc73e300 was not returned to mpool ucp_requests
[1720886356.065560] [node056:2552289:0]          mpool.c:43   UCX  WARN  object 0xc73e4c0 was not returned to mpool ucp_requests
[1720886356.065564] [node056:2552289:0]          mpool.c:43   UCX  WARN  object 0xc73e680 was not returned to mpool ucp_requests
[1720886356.065568] [node056:2552289:0]          mpool.c:43   UCX  WARN  object 0xc73e840 was not returned to mpool ucp_requests
[1720886356.065571] [node056:2552289:0]          mpool.c:43   UCX  WARN  object 0xc73ea00 was not returned to mpool ucp_requests
[1720886356.065574] [node056:2552289:0]          mpool.c:43   UCX  WARN  object 0xc73ebc0 was not returned to mpool ucp_requests
[1720886356.065578] [node056:2552289:0]          mpool.c:43   UCX  WARN  object 0xc73ed80 was not returned to mpool ucp_requests
[1720886356.065581] [node056:2552289:0]          mpool.c:43   UCX  WARN  object 0xc73ef40 was not returned to mpool ucp_requests
[1720886356.065584] [node056:2552289:0]          mpool.c:43   UCX  WARN  object 0xc73f100 was not returned to mpool ucp_requests
[1720886356.067400] [node056:2552285:0]          mpool.c:43   UCX  WARN  object 0xc5ea6c0 was not returned to mpool ucp_requests
[1720886356.067420] [node056:2552285:0]          mpool.c:43   UCX  WARN  object 0xc5ea880 was not returned to mpool ucp_requests
[1720886356.067424] [node056:2552285:0]          mpool.c:43   UCX  WARN  object 0xc5eaa40 was not returned to mpool ucp_requests
[1720886356.067429] [node056:2552285:0]          mpool.c:43   UCX  WARN  object 0xc5eac00 was not returned to mpool ucp_requests
[1720886356.067431] [node056:2552285:0]          mpool.c:43   UCX  WARN  object 0xc5eadc0 was not returned to mpool ucp_requests
[1720886356.067433] [node056:2552285:0]          mpool.c:43   UCX  WARN  object 0xc5eaf80 was not returned to mpool ucp_requests
[1720886356.067435] [node056:2552285:0]          mpool.c:43   UCX  WARN  object 0xc5eb140 was not returned to mpool ucp_requests
[1720886356.067438] [node056:2552285:0]          mpool.c:43   UCX  WARN  object 0xc5eb300 was not returned to mpool ucp_requests
[1720886356.067440] [node056:2552285:0]          mpool.c:43   UCX  WARN  object 0xc5eb4c0 was not returned to mpool ucp_requests
[1720886356.067442] [node056:2552285:0]          mpool.c:43   UCX  WARN  object 0xc5eb680 was not returned to mpool ucp_requests
[1720886356.067444] [node056:2552285:0]          mpool.c:43   UCX  WARN  object 0xc5eb840 was not returned to mpool ucp_requests
[1720886356.067446] [node056:2552285:0]          mpool.c:43   UCX  WARN  object 0xc5eba00 was not returned to mpool ucp_requests
[1720886356.067448] [node056:2552285:0]          mpool.c:43   UCX  WARN  object 0xc5ebbc0 was not returned to mpool ucp_requests
[1720886356.067450] [node056:2552285:0]          mpool.c:43   UCX  WARN  object 0xc5ebd80 was not returned to mpool ucp_requests
[1720886356.067452] [node056:2552285:0]          mpool.c:43   UCX  WARN  object 0xc5ebf40 was not returned to mpool ucp_requests
[1720886356.067456] [node056:2552285:0]          mpool.c:43   UCX  WARN  object 0xc5ec100 was not returned to mpool ucp_requests
[1720886356.067336] [node056:2552295:0]          mpool.c:43   UCX  WARN  object 0xb2b0480 was not returned to mpool ucp_requests
[1720886356.067349] [node056:2552295:0]          mpool.c:43   UCX  WARN  object 0xb2b0640 was not returned to mpool ucp_requests
[1720886356.067352] [node056:2552295:0]          mpool.c:43   UCX  WARN  object 0xb2b0800 was not returned to mpool ucp_requests
[1720886356.067354] [node056:2552295:0]          mpool.c:43   UCX  WARN  object 0xb2b09c0 was not returned to mpool ucp_requests
[1720886356.067357] [node056:2552295:0]          mpool.c:43   UCX  WARN  object 0xb2b0b80 was not returned to mpool ucp_requests
[1720886356.067359] [node056:2552295:0]          mpool.c:43   UCX  WARN  object 0xb2b0d40 was not returned to mpool ucp_requests
[1720886356.067361] [node056:2552295:0]          mpool.c:43   UCX  WARN  object 0xb2b0f00 was not returned to mpool ucp_requests
[1720886356.067364] [node056:2552295:0]          mpool.c:43   UCX  WARN  object 0xb2b10c0 was not returned to mpool ucp_requests
[1720886356.067366] [node056:2552295:0]          mpool.c:43   UCX  WARN  object 0xb2b1280 was not returned to mpool ucp_requests
[1720886356.067368] [node056:2552295:0]          mpool.c:43   UCX  WARN  object 0xb2b1440 was not returned to mpool ucp_requests
[1720886356.067371] [node056:2552295:0]          mpool.c:43   UCX  WARN  object 0xb2b1600 was not returned to mpool ucp_requests
[1720886356.067373] [node056:2552295:0]          mpool.c:43   UCX  WARN  object 0xb2b17c0 was not returned to mpool ucp_requests
[1720886356.067375] [node056:2552295:0]          mpool.c:43   UCX  WARN  object 0xb2b1980 was not returned to mpool ucp_requests
[1720886356.067378] [node056:2552295:0]          mpool.c:43   UCX  WARN  object 0xb2b1b40 was not returned to mpool ucp_requests
[1720886356.067380] [node056:2552295:0]          mpool.c:43   UCX  WARN  object 0xb2b1d00 was not returned to mpool ucp_requests
[1720886356.067382] [node056:2552295:0]          mpool.c:43   UCX  WARN  object 0xb2b1ec0 was not returned to mpool ucp_requests
[1720886356.067385] [node056:2552295:0]          mpool.c:43   UCX  WARN  object 0xb2b2080 was not returned to mpool ucp_requests
[1720886356.067462] [node056:2552288:0]          mpool.c:43   UCX  WARN  object 0xbeb6440 was not returned to mpool ucp_requests
[1720886356.067475] [node056:2552288:0]          mpool.c:43   UCX  WARN  object 0xbeb6600 was not returned to mpool ucp_requests
[1720886356.067479] [node056:2552288:0]          mpool.c:43   UCX  WARN  object 0xbeb67c0 was not returned to mpool ucp_requests
[1720886356.067483] [node056:2552288:0]          mpool.c:43   UCX  WARN  object 0xbeb6980 was not returned to mpool ucp_requests
[1720886356.067487] [node056:2552288:0]          mpool.c:43   UCX  WARN  object 0xbeb6b40 was not returned to mpool ucp_requests
[1720886356.067491] [node056:2552288:0]          mpool.c:43   UCX  WARN  object 0xbeb6d00 was not returned to mpool ucp_requests
[1720886356.067495] [node056:2552288:0]          mpool.c:43   UCX  WARN  object 0xbeb6ec0 was not returned to mpool ucp_requests
[1720886356.067498] [node056:2552288:0]          mpool.c:43   UCX  WARN  object 0xbeb7080 was not returned to mpool ucp_requests
[1720886356.067501] [node056:2552288:0]          mpool.c:43   UCX  WARN  object 0xbeb7240 was not returned to mpool ucp_requests
[1720886356.067504] [node056:2552288:0]          mpool.c:43   UCX  WARN  object 0xbeb7400 was not returned to mpool ucp_requests
[1720886356.067508] [node056:2552288:0]          mpool.c:43   UCX  WARN  object 0xbeb75c0 was not returned to mpool ucp_requests
[1720886356.067521] [node056:2552288:0]          mpool.c:43   UCX  WARN  object 0xbeb7780 was not returned to mpool ucp_requests
[1720886356.067524] [node056:2552288:0]          mpool.c:43   UCX  WARN  object 0xbeb7940 was not returned to mpool ucp_requests
[1720886356.067528] [node056:2552288:0]          mpool.c:43   UCX  WARN  object 0xbeb7b00 was not returned to mpool ucp_requests
[1720886356.067532] [node056:2552288:0]          mpool.c:43   UCX  WARN  object 0xbeb7cc0 was not returned to mpool ucp_requests
[1720886356.067535] [node056:2552288:0]          mpool.c:43   UCX  WARN  object 0xbeb7e80 was not returned to mpool ucp_requests
[1720886356.067534] [node056:2552282:0]          mpool.c:43   UCX  WARN  object 0xb4c1b80 was not returned to mpool ucp_requests
[1720886356.067546] [node056:2552282:0]          mpool.c:43   UCX  WARN  object 0xb4c1d40 was not returned to mpool ucp_requests
[1720886356.067550] [node056:2552282:0]          mpool.c:43   UCX  WARN  object 0xb4c1f00 was not returned to mpool ucp_requests
[1720886356.067552] [node056:2552282:0]          mpool.c:43   UCX  WARN  object 0xb4c20c0 was not returned to mpool ucp_requests
[1720886356.067555] [node056:2552282:0]          mpool.c:43   UCX  WARN  object 0xb4c2280 was not returned to mpool ucp_requests
[1720886356.067558] [node056:2552282:0]          mpool.c:43   UCX  WARN  object 0xb4c2440 was not returned to mpool ucp_requests
[1720886356.067562] [node056:2552282:0]          mpool.c:43   UCX  WARN  object 0xb4c2600 was not returned to mpool ucp_requests
[1720886356.067565] [node056:2552282:0]          mpool.c:43   UCX  WARN  object 0xb4c27c0 was not returned to mpool ucp_requests
[1720886356.067567] [node056:2552282:0]          mpool.c:43   UCX  WARN  object 0xb4c2980 was not returned to mpool ucp_requests
[1720886356.067570] [node056:2552282:0]          mpool.c:43   UCX  WARN  object 0xb4c2b40 was not returned to mpool ucp_requests
[1720886356.067573] [node056:2552282:0]          mpool.c:43   UCX  WARN  object 0xb4c2d00 was not returned to mpool ucp_requests
[1720886356.067576] [node056:2552282:0]          mpool.c:43   UCX  WARN  object 0xb4c2ec0 was not returned to mpool ucp_requests
[1720886356.067579] [node056:2552282:0]          mpool.c:43   UCX  WARN  object 0xb4c3080 was not returned to mpool ucp_requests
[1720886356.067795] [node056:2552292:0]          mpool.c:43   UCX  WARN  object 0xaedc800 was not returned to mpool ucp_requests
[1720886356.067806] [node056:2552292:0]          mpool.c:43   UCX  WARN  object 0xaedc9c0 was not returned to mpool ucp_requests
[1720886356.067811] [node056:2552292:0]          mpool.c:43   UCX  WARN  object 0xaedcb80 was not returned to mpool ucp_requests
[1720886356.067814] [node056:2552292:0]          mpool.c:43   UCX  WARN  object 0xaedcd40 was not returned to mpool ucp_requests
[1720886356.067818] [node056:2552292:0]          mpool.c:43   UCX  WARN  object 0xaedcf00 was not returned to mpool ucp_requests
[1720886356.067822] [node056:2552292:0]          mpool.c:43   UCX  WARN  object 0xaedd0c0 was not returned to mpool ucp_requests
[1720886356.067827] [node056:2552292:0]          mpool.c:43   UCX  WARN  object 0xaedd280 was not returned to mpool ucp_requests
[1720886356.067830] [node056:2552292:0]          mpool.c:43   UCX  WARN  object 0xaedd440 was not returned to mpool ucp_requests
[1720886356.067834] [node056:2552292:0]          mpool.c:43   UCX  WARN  object 0xaedd600 was not returned to mpool ucp_requests
[1720886356.067837] [node056:2552292:0]          mpool.c:43   UCX  WARN  object 0xaedd7c0 was not returned to mpool ucp_requests
[1720886356.067841] [node056:2552292:0]          mpool.c:43   UCX  WARN  object 0xaedd980 was not returned to mpool ucp_requests
[1720886356.067838] [node056:2552297:0]          mpool.c:43   UCX  WARN  object 0xc59a0c0 was not returned to mpool ucp_requests
[1720886356.067851] [node056:2552297:0]          mpool.c:43   UCX  WARN  object 0xc59a280 was not returned to mpool ucp_requests
[1720886356.067854] [node056:2552297:0]          mpool.c:43   UCX  WARN  object 0xc59a440 was not returned to mpool ucp_requests
[1720886356.067857] [node056:2552297:0]          mpool.c:43   UCX  WARN  object 0xc59a600 was not returned to mpool ucp_requests
[1720886356.067859] [node056:2552297:0]          mpool.c:43   UCX  WARN  object 0xc59a7c0 was not returned to mpool ucp_requests
[1720886356.067862] [node056:2552297:0]          mpool.c:43   UCX  WARN  object 0xc59a980 was not returned to mpool ucp_requests
[1720886356.067864] [node056:2552297:0]          mpool.c:43   UCX  WARN  object 0xc59ab40 was not returned to mpool ucp_requests
[1720886356.067866] [node056:2552297:0]          mpool.c:43   UCX  WARN  object 0xc59ad00 was not returned to mpool ucp_requests
[1720886356.067869] [node056:2552297:0]          mpool.c:43   UCX  WARN  object 0xc59aec0 was not returned to mpool ucp_requests
[1720886356.067871] [node056:2552297:0]          mpool.c:43   UCX  WARN  object 0xc59b080 was not returned to mpool ucp_requests
[1720886356.067874] [node056:2552297:0]          mpool.c:43   UCX  WARN  object 0xc59b240 was not returned to mpool ucp_requests
[1720886356.067876] [node056:2552297:0]          mpool.c:43   UCX  WARN  object 0xc59b400 was not returned to mpool ucp_requests
[1720886356.067878] [node056:2552297:0]          mpool.c:43   UCX  WARN  object 0xc59b5c0 was not returned to mpool ucp_requests
[1720886356.067880] [node056:2552297:0]          mpool.c:43   UCX  WARN  object 0xc59b780 was not returned to mpool ucp_requests
[1720886356.067883] [node056:2552297:0]          mpool.c:43   UCX  WARN  object 0xc59b940 was not returned to mpool ucp_requests
[1720886356.067844] [node056:2552292:0]          mpool.c:43   UCX  WARN  object 0xaeddb40 was not returned to mpool ucp_requests
[1720886356.067848] [node056:2552292:0]          mpool.c:43   UCX  WARN  object 0xaeddd00 was not returned to mpool ucp_requests
[1720886356.067851] [node056:2552292:0]          mpool.c:43   UCX  WARN  object 0xaeddec0 was not returned to mpool ucp_requests
[1720886356.067855] [node056:2552292:0]          mpool.c:43   UCX  WARN  object 0xaede080 was not returned to mpool ucp_requests
[1720886356.067859] [node056:2552292:0]          mpool.c:43   UCX  WARN  object 0xaede240 was not returned to mpool ucp_requests


           ************************************************************
           *        Program running with 20 parallel MPI-processes    *
           *              working on a common directory               *
           ************************************************************
-------------------------------------------------------------------------------
                                 ORCA SCF
-------------------------------------------------------------------------------

------------
SCF SETTINGS
------------
Hamiltonian:
 Density Functional     Method          .... DFT(GTOs)
 Exchange Functional    Exchange        .... WB97M-V
 Correlation Functional Correlation     .... WB97M-V
 Gradients option       PostSCFGGA      .... off
 Hybrid DFT is turned on
   Fraction HF Exchange ScalHFX         ....  0.150000
   Scaling of DF-GGA-X  ScalDFX         ....  0.000000
   Scaling of DF-GGA-C  ScalDFC         ....  1.000000
   Scaling of DF-LDA-C  ScalLDAC        ....  1.000000
   Perturbative correction              ....  0.000000
   Density functional embedding theory  .... OFF
 Long-range corrected/Screened/Range-Separated Hybrid DFT is turned on
   Amount of maximum screened exact exchange              ....  0.850000
   Range separation parameter mu (erf(mu*r12)/r12)        ....  0.300000
   NL short-range parameter             ....  6.000000
   NL long-range parameter              ....  0.010000
 RI-approximation to the Coulomb term is turned on
   Number of AuxJ basis functions       .... 2498
   RIJ-COSX (HFX calculated with COS-X)).... on


General Settings:
 Integral files         IntName         .... ImineBzOH3Aa
 Hartree-Fock type      HFTyp           .... RHF
 Total Charge           Charge          ....    0
 Multiplicity           Mult            ....    1
 Number of Electrons    NEL             ....  302
 Basis Dimension        Dim             .... 3594
 Nuclear Repulsion      ENuc            ....   5261.5176310653 Eh

Convergence Acceleration:
 DIIS                   CNVDIIS         .... on
   Start iteration      DIISMaxIt       ....    12
   Startup error        DIISStart       ....  0.200000
   # of expansion vecs  DIISMaxEq       ....     5
   Bias factor          DIISBfac        ....   1.050
   Max. coefficient     DIISMaxC        ....  10.000
 Trust-Rad. Augm. Hess. CNVTRAH         .... auto
   Auto Start mean grad. ratio tolernc. ....  1.125000
   Auto Start start iteration           ....    20
   Auto Start num. interpolation iter.  ....    10
   Max. Number of Micro iterations      ....    16
   Max. Number of Macro iterations      .... Maxiter - #DIIS iter
   Number of Davidson start vectors     ....     2
   Converg. threshold I  (grad. norm)   ....   5.000e-05
   Converg. threshold II (energy diff.) ....   1.000e-06
   Grad. Scal. Fac. for Micro threshold ....   0.100
   Minimum threshold for Micro iter.    ....   0.010
   NR start threshold (gradient norm)   ....   0.001
   Initial trust radius                 ....   0.400
   Minimum AH scaling param. (alpha)    ....   1.000
   Maximum AH scaling param. (alpha)    .... 1000.000
   Orbital update algorithm             .... Taylor
   White noise on init. David. guess    .... on
   Maximum white noise                  ....   0.010
   Quad. conv. algorithm                .... NR
 SOSCF                  CNVSOSCF        .... on
   Start iteration      SOSCFMaxIt      ....   150
   Startup grad/error   SOSCFStart      ....  0.003300
 Level Shifting         CNVShift        .... on
   Level shift para.    LevelShift      ....    0.2500
   Turn off err/grad.   ShiftErr        ....    0.0010
 Zerner damping         CNVZerner       .... off
 Static damping         CNVDamp         .... on
   Fraction old density DampFac         ....    0.7000
   Max. Damping (<1)    DampMax         ....    0.9800
   Min. Damping (>=0)   DampMin         ....    0.0000
   Turn off err/grad.   DampErr         ....    0.1000
 Fernandez-Rico         CNVRico         .... off

SCF Procedure:
 Maximum # iterations   MaxIter         ....   125
 SCF integral mode      SCFMode         .... Direct
   Integral package                     .... SHARK and LIBINT hybrid scheme
 Reset frequency        DirectResetFreq ....    20
 Integral Threshold     Thresh          ....  1.000e-10 Eh
 Primitive CutOff       TCut            ....  1.000e-11 Eh

Convergence Tolerance:
 Convergence Check Mode ConvCheckMode   .... Total+1el-Energy
 Convergence forced     ConvForced      .... 0
 Energy Change          TolE            ....  1.000e-06 Eh
 1-El. energy change                    ....  1.000e-03 Eh
 Orbital Gradient       TolG            ....  5.000e-05
 Orbital Rotation angle TolX            ....  5.000e-05
 DIIS Error             TolErr          ....  1.000e-06


Diagonalization of the overlap matrix:
Smallest eigenvalue                        ... 2.450e-06
Time for diagonalization                   ...    2.715 sec
Threshold for overlap eigenvalues          ... 1.000e-08
Number of eigenvalues below threshold      ... 0
Time for construction of square roots      ...    1.851 sec
Total time needed                          ...    5.024 sec

Time for model grid setup =    0.956 sec

------------------------------
INITIAL GUESS: MODEL POTENTIAL
------------------------------
Loading Hartree-Fock densities                     ... done
Calculating cut-offs                               ... done
Initializing the effective Hamiltonian             ... done
Setting up the integral package (SHARK)            ... done
Starting the Coulomb interaction                   ... done (   5.0 sec)
Reading the grid                                   ... done
Mapping shells                                     ... done
Starting the XC term evaluation                    ... done (   1.9 sec)
  promolecular density results
     # of electrons  =    301.977312146
     EX              =   -241.768904253
     EC              =    -10.137485817
     EX+EC           =   -251.906390070
Transforming the Hamiltonian                       ... done (   1.0 sec)
Diagonalizing the Hamiltonian                      ... done (   2.7 sec)
Back transforming the eigenvectors                 ... done (   0.5 sec)
Now organizing SCF variables                       ... done
                      ------------------
                      INITIAL GUESS DONE (  12.6 sec)
                      ------------------
-------------------
DFT GRID GENERATION
-------------------

General Integration Accuracy     IntAcc      ... 4.388
Radial Grid Type                 RadialGrid  ... OptM3 with GC (2021)
Angular Grid (max. ang.)         AngularGrid ... 4 (Lebedev-302)
Angular grid pruning method      GridPruning ... 4 (adaptive)
Weight generation scheme         WeightScheme... Becke
Basis function cutoff            BFCut       ... 1.0000e-10
Integration weight cutoff        WCut        ... 1.0000e-14
Angular grids for H and He will be reduced by one unit
Partially contracted basis set               ... off
Rotationally invariant grid construction     ... off

Total number of grid points                  ...   382422
Total number of batches                      ...     6012
Average number of points per batch           ...       63
Average number of grid points per atom       ...     4664
Time for grid setup =    3.242 sec

--------------------
COSX GRID GENERATION
--------------------

GRIDX 1
-------
General Integration Accuracy     IntAcc      ... 3.816
Radial Grid Type                 RadialGrid  ... OptM3 with GC (2021)
Angular Grid (max. ang.)         AngularGrid ... 1 (Lebedev-50)
Angular grid pruning method      GridPruning ... 4 (adaptive)
Weight generation scheme         WeightScheme... Becke
Basis function cutoff            BFCut       ... 1.0000e-10
Integration weight cutoff        WCut        ... 1.0000e-14
Angular grids for H and He will be reduced by one unit
Partially contracted basis set               ... on
Rotationally invariant grid construction     ... off

Total number of grid points                  ...    48421
Total number of batches                      ...      795
Average number of points per batch           ...       60
Average number of grid points per atom       ...      590
UseSFitting                                  ... on

GRIDX 2
-------
General Integration Accuracy     IntAcc      ... 4.020
Radial Grid Type                 RadialGrid  ... OptM3 with GC (2021)
Angular Grid (max. ang.)         AngularGrid ... 2 (Lebedev-110)
Angular grid pruning method      GridPruning ... 4 (adaptive)
Weight generation scheme         WeightScheme... Becke
Basis function cutoff            BFCut       ... 1.0000e-10
Integration weight cutoff        WCut        ... 1.0000e-14
Angular grids for H and He will be reduced by one unit
Partially contracted basis set               ... on
Rotationally invariant grid construction     ... off

Total number of grid points                  ...   108334
Total number of batches                      ...     1731
Average number of points per batch           ...       62
Average number of grid points per atom       ...     1321
UseSFitting                                  ... on

GRIDX 3
-------
General Integration Accuracy     IntAcc      ... 4.338
Radial Grid Type                 RadialGrid  ... OptM3 with GC (2021)
Angular Grid (max. ang.)         AngularGrid ... 3 (Lebedev-194)
Angular grid pruning method      GridPruning ... 4 (adaptive)
Weight generation scheme         WeightScheme... Becke
Basis function cutoff            BFCut       ... 1.0000e-10
Integration weight cutoff        WCut        ... 1.0000e-14
Angular grids for H and He will be reduced by one unit
Partially contracted basis set               ... on
Rotationally invariant grid construction     ... off

Total number of grid points                  ...   233412
Total number of batches                      ...     3686
Average number of points per batch           ...       63
Average number of grid points per atom       ...     2846
UseSFitting                                  ... on

Time for X-Grid setup             =   21.341 sec


--------------------
CPCM SOLVATION MODEL
--------------------
CPCM parameters:
  Epsilon                                         ...      26.7260
  Refrac                                          ...       1.2907
  Rsolv                                           ...       1.3000
  Surface type                                    ... GAUSSIAN VDW
  Epsilon function type                           ...         CPCM
Solvent:                                     ... 2,2,2-TRIFLUOROETHANOL
SMD-CDS solvent descriptors:
  Soln                                       ...    1.2907
  Soln25                                     ... Unavailable
  Sola                                       ...    0.5700
  Solb                                       ...    0.2500
  Solg                                       ...   42.0200
  Solc                                       ...    0.0000
  Solh                                       ...    0.5000
Radii:
 Radius for O  used is    2.8724 Bohr (=   1.5200 Ang.)
 Radius for N  used is    3.5716 Bohr (=   1.8900 Ang.)
 Radius for C  used is    3.4960 Bohr (=   1.8500 Ang.)
 Radius for H  used is    2.2677 Bohr (=   1.2000 Ang.)
Calculating surface                               ...        done! (  0.0s)
GEPOL surface points                              ...         4719
GEPOL Volume                                      ...    3975.7242
GEPOL Surface-area                                ...    2170.9482
Calculating surface distance matrix               ...        done! (  0.2s)
Performing Cholesky decomposition & store         ...        done! (  1.0s)
Overall time for CPCM initialization              ...                 1.2s
--------------
SCF ITERATIONS
--------------
ITER       Energy         Delta-E        Max-DP      RMS-DP      [F,P]     Damp
               ***  Starting incremental Fock matrix formation  ***
  0  -1806.4066096789   0.000000000000 0.07434093  0.00017096  0.3004707 0.7000
  1  -1806.8770858916  -0.470476212603 0.04584925  0.00013923  0.1486631 0.7000
                               ***Turning on DIIS***
  2  -1807.1207620652  -0.243676173666 0.08196168  0.00034422  0.0880330 0.0000
  3  -1807.5311090197  -0.410346954469 0.03103636  0.00009237  0.0684521 0.0000
  4  -1807.5846891187  -0.053580099046 0.01443585  0.00003853  0.0151327 0.0000
  5  -1807.5860713316  -0.001382212853 0.00657170  0.00001519  0.0118806 0.0000
                      *** Initiating the SOSCF procedure ***
                           *** Shutting down DIIS ***
                      *** Re-Reading the Fockian *** 
                      *** Removing any level shift *** 
ITER      Energy       Delta-E        Grad      Rot      Max-DP    RMS-DP
  6  -1807.58642416  -0.0003528323  0.000431  0.000431  0.003327  0.000007
               *** Restarting incremental Fock matrix formation ***
  7  -1807.58645822  -0.0000340559  0.000297  0.000780  0.030527  0.000144
  8  -1807.58647821  -0.0000199947  0.000204  0.000493  0.009848  0.000046
  9  -1807.58648041  -0.0000021983  0.000078  0.000077  0.007584  0.000036
 10  -1807.58648305  -0.0000026359  0.000024  0.000073  0.001586  0.000007
                 **** Energy Check signals convergence ****
              ***Rediagonalizing the Fockian in SOSCF/NRSCF***

               *****************************************************
               *                     SUCCESS                       *
               *           SCF CONVERGED AFTER  11 CYCLES          *
               *****************************************************

Old exchange energy                            =    -77.252933712 Eh
New exchange energy                            =    -77.252914618 Eh
Exchange energy change after final integration =      0.000019094 Eh
Total energy after final integration           =  -1807.586463787 Eh
Final COS-X integration done in                =   315.235 sec

------------------
NL GRID GENERATION
------------------

General Integration Accuracy     IntAcc      ... 4.004
Radial Grid Type                 RadialGrid  ... OptM3 with GC (2021)
Angular Grid (max. ang.)         AngularGrid ... 2 (Lebedev-110)
Angular grid pruning method      GridPruning ... 4 (adaptive)
Weight generation scheme         WeightScheme... Becke
Basis function cutoff            BFCut       ... 1.0000e-10
Integration weight cutoff        WCut        ... 1.0000e-14
Angular grids for H and He will be reduced by one unit
Partially contracted basis set               ... off
Rotationally invariant grid construction     ... off

Total number of grid points                  ...   121308
Total number of batches                      ...     1943
Average number of points per batch           ...       62
Average number of grid points per atom       ...     1479
Final grid set up in    2.8 sec

-------------------------------------------------------------------------------
                    post-SCF DFT-NL dispersion correction                      
-------------------------------------------------------------------------------

SCF Energy:   -1807.586463787 
NL    Energy:  1.089133725 
SC+NL Energy: -1806.497330062 
NL done in:    8.9 sec
-------------------------------------------------------------------------------

SMD CDS free energy correction energy :                 2.12902     Kcal/mol
Total Energy after SMD CDS correction =             -1806.493937246 Eh

----------------
TOTAL SCF ENERGY
----------------

Total Energy       :        -1806.49393725 Eh          -49157.19914 eV

Components:
Nuclear Repulsion  :         5261.51763107 Eh          143173.17352 eV
Electronic Energy  :        -7068.01156831 Eh         -192330.37266 eV
One Electron Energy:       -12929.54974645 Eh         -351830.93534 eV
Two Electron Energy:         5861.53817814 Eh          159500.56268 eV
Max COSX asymmetry :            0.00000120 Eh               0.00003 eV
CPCM Dielectric    :           -0.03936697 Eh              -1.07123 eV
SMD CDS (Gcds)     :            0.00339282 Eh               0.09232 eV

Virial components:
Potential Energy   :        -3607.61809484 Eh          -98168.27914 eV
Kinetic Energy     :         1801.12415760 Eh           49011.08000 eV
Virial Ratio       :            2.00298135


DFT components:
N(Alpha)           :      151.000017233114 electrons
N(Beta)            :      151.000017233114 electrons
N(Total)           :      302.000034466227 electrons
E(X)               :     -172.788540902690 Eh       
E(C)               :       -9.609173358341 Eh       
NL Energy, E(C,NL) :        1.089133724709 Eh       
E(XC)              :     -181.308580536323 Eh       
DFET-embed. en.    :        0.000000000000 Eh       
CPCM Solvation Model Properties:
Surface-charge          :           -0.09347489
Charge-correction       :           -0.00046240 Eh              -0.01258 eV
Free-energy (cav+disp)  :            0.00339282 Eh               0.09232 eV

---------------
SCF CONVERGENCE
---------------

  Last Energy change         ...    1.6772e-07  Tolerance :   1.0000e-06
  Last MAX-Density change    ...    1.8874e-15  Tolerance :   1.0000e-05
  Last RMS-Density change    ...    3.9299e-18  Tolerance :   1.0000e-06
  Last Orbital Gradient      ...    9.4883e-06  Tolerance :   5.0000e-05
  Last Orbital Rotation      ...    2.4729e-05  Tolerance :   5.0000e-05

             **** THE GBW FILE WAS UPDATED (ImineBzOH3Aa.gbw) ****
             **** DENSITY ImineBzOH3Aa.scfp WAS UPDATED ****
             **** ENERGY FILE WAS UPDATED (ImineBzOH3Aa.en.tmp) ****
             **** THE GBW FILE WAS UPDATED (ImineBzOH3Aa.gbw) ****
             **** DENSITY ImineBzOH3Aa.scfp WAS UPDATED ****
----------------
ORBITAL ENERGIES
----------------

  NO   OCC          E(Eh)            E(eV) 
   0   2.0000     -19.402535      -527.9698 
   1   2.0000     -19.358128      -526.7614 
   2   2.0000     -19.342286      -526.3304 
   3   2.0000     -19.319573      -525.7123 
   4   2.0000     -14.518165      -395.0594 
   5   2.0000     -14.501378      -394.6026 
   6   2.0000     -10.504472      -285.8412 
   7   2.0000     -10.483260      -285.2640 
   8   2.0000     -10.465775      -284.7882 
   9   2.0000     -10.399390      -282.9818 
  10   2.0000     -10.391905      -282.7781 
  11   2.0000     -10.383203      -282.5413 
  12   2.0000     -10.371203      -282.2148 
  13   2.0000     -10.362805      -281.9863 
  14   2.0000     -10.361885      -281.9612 
  15   2.0000     -10.361651      -281.9549 
  16   2.0000     -10.360018      -281.9104 
  17   2.0000     -10.359651      -281.9004 
  18   2.0000     -10.358432      -281.8673 
  19   2.0000     -10.356141      -281.8049 
  20   2.0000     -10.355671      -281.7921 
  21   2.0000     -10.355156      -281.7781 
  22   2.0000     -10.354498      -281.7602 
  23   2.0000     -10.354205      -281.7523 
  24   2.0000     -10.353109      -281.7224 
  25   2.0000     -10.351069      -281.6669 
  26   2.0000     -10.350973      -281.6643 
  27   2.0000     -10.346310      -281.5374 
  28   2.0000     -10.345649      -281.5194 
  29   2.0000     -10.345465      -281.5144 
  30   2.0000     -10.344791      -281.4961 
  31   2.0000     -10.343713      -281.4667 
  32   2.0000     -10.341568      -281.4084 
  33   2.0000     -10.338991      -281.3382 
  34   2.0000     -10.338562      -281.3266 
  35   2.0000     -10.337578      -281.2998 
  36   2.0000     -10.325805      -280.9794 
  37   2.0000     -10.325522      -280.9717 
  38   2.0000     -10.322842      -280.8988 
  39   2.0000     -10.322129      -280.8794 
  40   2.0000     -10.319899      -280.8187 
  41   2.0000     -10.316626      -280.7297 
  42   2.0000      -1.276838       -34.7445 
  43   2.0000      -1.234258       -33.5859 
  44   2.0000      -1.182878       -32.1877 
  45   2.0000      -1.141117       -31.0514 
  46   2.0000      -1.080265       -29.3955 
  47   2.0000      -1.058666       -28.8078 
  48   2.0000      -1.002034       -27.2667 
  49   2.0000      -0.995586       -27.0913 
  50   2.0000      -0.992087       -26.9961 
  51   2.0000      -0.976264       -26.5655 
  52   2.0000      -0.939799       -25.5732 
  53   2.0000      -0.936099       -25.4725 
  54   2.0000      -0.904717       -24.6186 
  55   2.0000      -0.899260       -24.4701 
  56   2.0000      -0.894370       -24.3370 
  57   2.0000      -0.883007       -24.0278 
  58   2.0000      -0.877858       -23.8877 
  59   2.0000      -0.870796       -23.6956 
  60   2.0000      -0.858557       -23.3625 
  61   2.0000      -0.850919       -23.1547 
  62   2.0000      -0.827713       -22.5232 
  63   2.0000      -0.808815       -22.0090 
  64   2.0000      -0.808385       -21.9973 
  65   2.0000      -0.800347       -21.7785 
  66   2.0000      -0.797850       -21.7106 
  67   2.0000      -0.795298       -21.6412 
  68   2.0000      -0.776632       -21.1332 
  69   2.0000      -0.745268       -20.2798 
  70   2.0000      -0.733399       -19.9568 
  71   2.0000      -0.729933       -19.8625 
  72   2.0000      -0.725964       -19.7545 
  73   2.0000      -0.725626       -19.7453 
  74   2.0000      -0.714149       -19.4330 
  75   2.0000      -0.707449       -19.2507 
  76   2.0000      -0.704639       -19.1742 
  77   2.0000      -0.700090       -19.0504 
  78   2.0000      -0.666620       -18.1396 
  79   2.0000      -0.661581       -18.0025 
  80   2.0000      -0.649172       -17.6649 
  81   2.0000      -0.644695       -17.5430 
  82   2.0000      -0.638452       -17.3732 
  83   2.0000      -0.630692       -17.1620 
  84   2.0000      -0.620363       -16.8809 
  85   2.0000      -0.615877       -16.7589 
  86   2.0000      -0.603877       -16.4323 
  87   2.0000      -0.598327       -16.2813 
  88   2.0000      -0.587204       -15.9786 
  89   2.0000      -0.586053       -15.9473 
  90   2.0000      -0.580491       -15.7960 
  91   2.0000      -0.574446       -15.6315 
  92   2.0000      -0.574081       -15.6215 
  93   2.0000      -0.568468       -15.4688 
  94   2.0000      -0.565416       -15.3858 
  95   2.0000      -0.561339       -15.2748 
  96   2.0000      -0.560045       -15.2396 
  97   2.0000      -0.558593       -15.2001 
  98   2.0000      -0.553836       -15.0706 
  99   2.0000      -0.551094       -14.9960 
 100   2.0000      -0.547589       -14.9006 
 101   2.0000      -0.542680       -14.7671 
 102   2.0000      -0.542181       -14.7535 
 103   2.0000      -0.535969       -14.5845 
 104   2.0000      -0.535123       -14.5614 
 105   2.0000      -0.532531       -14.4909 
 106   2.0000      -0.530593       -14.4382 
 107   2.0000      -0.527326       -14.3493 
 108   2.0000      -0.520807       -14.1719 
 109   2.0000      -0.518433       -14.1073 
 110   2.0000      -0.509636       -13.8679 
 111   2.0000      -0.504551       -13.7295 
 112   2.0000      -0.495645       -13.4872 
 113   2.0000      -0.492477       -13.4010 
 114   2.0000      -0.491254       -13.3677 
 115   2.0000      -0.488771       -13.3001 
 116   2.0000      -0.486467       -13.2374 
 117   2.0000      -0.479923       -13.0594 
 118   2.0000      -0.477956       -13.0058 
 119   2.0000      -0.475357       -12.9351 
 120   2.0000      -0.469579       -12.7779 
 121   2.0000      -0.466765       -12.7013 
 122   2.0000      -0.462750       -12.5921 
 123   2.0000      -0.461528       -12.5588 
 124   2.0000      -0.459135       -12.4937 
 125   2.0000      -0.457579       -12.4514 
 126   2.0000      -0.454076       -12.3560 
 127   2.0000      -0.448804       -12.2126 
 128   2.0000      -0.448329       -12.1997 
 129   2.0000      -0.443909       -12.0794 
 130   2.0000      -0.443499       -12.0682 
 131   2.0000      -0.438846       -11.9416 
 132   2.0000      -0.437696       -11.9103 
 133   2.0000      -0.433185       -11.7876 
 134   2.0000      -0.422751       -11.5036 
 135   2.0000      -0.421643       -11.4735 
 136   2.0000      -0.418148       -11.3784 
 137   2.0000      -0.414540       -11.2802 
 138   2.0000      -0.408655       -11.1201 
 139   2.0000      -0.402375       -10.9492 
 140   2.0000      -0.395115       -10.7516 
 141   2.0000      -0.383005       -10.4221 
 142   2.0000      -0.371336       -10.1046 
 143   2.0000      -0.360135        -9.7998 
 144   2.0000      -0.357815        -9.7366 
 145   2.0000      -0.357348        -9.7239 
 146   2.0000      -0.353706        -9.6248 
 147   2.0000      -0.345721        -9.4076 
 148   2.0000      -0.337888        -9.1944 
 149   2.0000      -0.334483        -9.1017 
 150   2.0000      -0.302762        -8.2386 
 151   0.0000       0.008327         0.2266 
 152   0.0000       0.020734         0.5642 
 153   0.0000       0.054213         1.4752 
 154   0.0000       0.055106         1.4995 
 155   0.0000       0.056927         1.5490 
 156   0.0000       0.058685         1.5969 
 157   0.0000       0.063245         1.7210 
 158   0.0000       0.064150         1.7456 
 159   0.0000       0.065987         1.7956 
 160   0.0000       0.070722         1.9244 
 161   0.0000       0.073299         1.9946 
 162   0.0000       0.077795         2.1169 
 163   0.0000       0.081571         2.2197 
 164   0.0000       0.082545         2.2462 
 165   0.0000       0.087793         2.3890 
 166   0.0000       0.092714         2.5229 
 167   0.0000       0.096253         2.6192 
 168   0.0000       0.098226         2.6729 
 169   0.0000       0.098858         2.6901 
 170   0.0000       0.104116         2.8332 
 171   0.0000       0.107613         2.9283 
 172   0.0000       0.109862         2.9895 
 173   0.0000       0.111499         3.0340 
 174   0.0000       0.115540         3.1440 
 175   0.0000       0.117025         3.1844 
 176   0.0000       0.119135         3.2418 
 177   0.0000       0.121244         3.2992 
 178   0.0000       0.122253         3.3267 
 179   0.0000       0.126106         3.4315 
 180   0.0000       0.128308         3.4914 
 181   0.0000       0.129880         3.5342 
 182   0.0000       0.133070         3.6210 
 183   0.0000       0.139235         3.7888 
 184   0.0000       0.141028         3.8376 
 185   0.0000       0.142493         3.8774 
 186   0.0000       0.144797         3.9401 
 187   0.0000       0.146425         3.9844 
 188   0.0000       0.151911         4.1337 
 189   0.0000       0.154587         4.2065 
 190   0.0000       0.154891         4.2148 
 191   0.0000       0.158017         4.2999 
 192   0.0000       0.160153         4.3580 
 193   0.0000       0.163322         4.4442 
 194   0.0000       0.167295         4.5523 
 195   0.0000       0.169269         4.6060 
 196   0.0000       0.172926         4.7055 
 197   0.0000       0.175573         4.7776 
 198   0.0000       0.177109         4.8194 
 199   0.0000       0.177992         4.8434 
 200   0.0000       0.183005         4.9798 
 201   0.0000       0.184775         5.0280 
 202   0.0000       0.187469         5.1013 
 203   0.0000       0.189679         5.1614 
 204   0.0000       0.191947         5.2231 
 205   0.0000       0.193536         5.2664 
 206   0.0000       0.197785         5.3820 
 207   0.0000       0.202020         5.4973 
 208   0.0000       0.202427         5.5083 
 209   0.0000       0.202799         5.5185 
 210   0.0000       0.208598         5.6762 
 211   0.0000       0.209803         5.7090 
 212   0.0000       0.211172         5.7463 
 213   0.0000       0.212551         5.7838 
 214   0.0000       0.215486         5.8637 
 215   0.0000       0.217869         5.9285 
 216   0.0000       0.219831         5.9819 
 217   0.0000       0.222156         6.0452 
 218   0.0000       0.223565         6.0835 
 219   0.0000       0.224433         6.1071 
 220   0.0000       0.227667         6.1951 
 221   0.0000       0.230964         6.2848 
 222   0.0000       0.232047         6.3143 
 223   0.0000       0.232779         6.3342 
 224   0.0000       0.237570         6.4646 
 225   0.0000       0.240610         6.5473 
 226   0.0000       0.242448         6.5974 
 227   0.0000       0.245112         6.6698 
 228   0.0000       0.246480         6.7071 
 229   0.0000       0.249036         6.7766 
 230   0.0000       0.250309         6.8113 
 231   0.0000       0.253610         6.9011 
 232   0.0000       0.255872         6.9626 
 233   0.0000       0.256190         6.9713 
 234   0.0000       0.258341         7.0298 
 235   0.0000       0.262078         7.1315 
 236   0.0000       0.265925         7.2362 
 237   0.0000       0.266481         7.2513 
 238   0.0000       0.268779         7.3139 
 239   0.0000       0.270304         7.3554 
 240   0.0000       0.272902         7.4260 
 241   0.0000       0.279788         7.6134 
 242   0.0000       0.281547         7.6613 
 243   0.0000       0.282777         7.6947 
 244   0.0000       0.283786         7.7222 
 245   0.0000       0.286873         7.8062 
 246   0.0000       0.288143         7.8408 
 247   0.0000       0.290203         7.8968 
 248   0.0000       0.291111         7.9215 
 249   0.0000       0.294754         8.0207 
 250   0.0000       0.296450         8.0668 
 251   0.0000       0.298977         8.1356 
 252   0.0000       0.302303         8.2261 
 253   0.0000       0.303081         8.2472 
 254   0.0000       0.306069         8.3286 
 255   0.0000       0.309590         8.4244 
 256   0.0000       0.310030         8.4364 
 257   0.0000       0.312686         8.5086 
 258   0.0000       0.315120         8.5749 
 259   0.0000       0.318889         8.6774 
 260   0.0000       0.319221         8.6864 
 261   0.0000       0.320239         8.7141 
 262   0.0000       0.321194         8.7401 
 263   0.0000       0.323723         8.8090 
 264   0.0000       0.325828         8.8662 
 265   0.0000       0.326088         8.8733 
 266   0.0000       0.328008         8.9256 
 267   0.0000       0.330146         8.9837 
 268   0.0000       0.330975         9.0063 
 269   0.0000       0.333820         9.0837 
 270   0.0000       0.335581         9.1316 
 271   0.0000       0.337385         9.1807 
 272   0.0000       0.340145         9.2558 
 273   0.0000       0.342855         9.3296 
 274   0.0000       0.344225         9.3668 
 275   0.0000       0.345537         9.4025 
 276   0.0000       0.346143         9.4190 
 277   0.0000       0.347266         9.4496 
 278   0.0000       0.349847         9.5198 
 279   0.0000       0.350115         9.5271 
 280   0.0000       0.350816         9.5462 
 281   0.0000       0.353566         9.6210 
 282   0.0000       0.354364         9.6427 
 283   0.0000       0.355426         9.6716 
 284   0.0000       0.356518         9.7013 
 285   0.0000       0.359254         9.7758 
 286   0.0000       0.360537         9.8107 
 287   0.0000       0.362851         9.8737 
 288   0.0000       0.363461         9.8903 
 289   0.0000       0.366161         9.9637 
 290   0.0000       0.366601         9.9757 
 291   0.0000       0.368243        10.0204 
 292   0.0000       0.369469        10.0538 
 293   0.0000       0.370439        10.0802 
 294   0.0000       0.373125        10.1532 
 295   0.0000       0.375855        10.2275 
 296   0.0000       0.376610        10.2481 
 297   0.0000       0.378757        10.3065 
 298   0.0000       0.381343        10.3769 
 299   0.0000       0.384379        10.4595 
 300   0.0000       0.385657        10.4942 
 301   0.0000       0.385806        10.4983 
 302   0.0000       0.388378        10.5683 
 303   0.0000       0.389018        10.5857 
 304   0.0000       0.390585        10.6284 
 305   0.0000       0.392956        10.6929 
 306   0.0000       0.394015        10.7217 
 307   0.0000       0.397144        10.8068 
 308   0.0000       0.400159        10.8889 
 309   0.0000       0.402090        10.9414 
 310   0.0000       0.403032        10.9671 
 311   0.0000       0.403643        10.9837 
 312   0.0000       0.404813        11.0155 
 313   0.0000       0.406164        11.0523 
 314   0.0000       0.407069        11.0769 
 315   0.0000       0.409493        11.1429 
 316   0.0000       0.413189        11.2434 
 317   0.0000       0.414486        11.2787 
 318   0.0000       0.415310        11.3012 
 319   0.0000       0.416468        11.3327 
 320   0.0000       0.417616        11.3639 
 321   0.0000       0.418800        11.3961 
 322   0.0000       0.421821        11.4783 
 323   0.0000       0.424086        11.5400 
 324   0.0000       0.425294        11.5728 
 325   0.0000       0.426843        11.6150 
 326   0.0000       0.429076        11.6757 
 327   0.0000       0.430853        11.7241 
 328   0.0000       0.434087        11.8121 
 329   0.0000       0.434741        11.8299 
 330   0.0000       0.436503        11.8779 
 331   0.0000       0.436850        11.8873 
 332   0.0000       0.439196        11.9511 
 333   0.0000       0.440960        11.9991 
 334   0.0000       0.441709        12.0195 
 335   0.0000       0.446713        12.1557 
 336   0.0000       0.447668        12.1817 
 337   0.0000       0.448944        12.2164 
 338   0.0000       0.450334        12.2542 
 339   0.0000       0.452876        12.3234 
 340   0.0000       0.455322        12.3899 
 341   0.0000       0.458205        12.4684 
 342   0.0000       0.459491        12.5034 
 343   0.0000       0.462269        12.5790 
 344   0.0000       0.464918        12.6511 
 345   0.0000       0.468577        12.7506 
 346   0.0000       0.469024        12.7628 
 347   0.0000       0.472814        12.8659 
 348   0.0000       0.474282        12.9059 
 349   0.0000       0.475366        12.9354 
 350   0.0000       0.478425        13.0186 
 351   0.0000       0.478880        13.0310 
 352   0.0000       0.481594        13.1048 
 353   0.0000       0.483206        13.1487 
 354   0.0000       0.487672        13.2702 
 355   0.0000       0.489235        13.3128 
 356   0.0000       0.490077        13.3357 
 357   0.0000       0.493209        13.4209 
 358   0.0000       0.494313        13.4509 
 359   0.0000       0.495483        13.4828 
 360   0.0000       0.500888        13.6299 
 361   0.0000       0.502385        13.6706 
 362   0.0000       0.503654        13.7051 
 363   0.0000       0.505539        13.7564 
 364   0.0000       0.507275        13.8037 
 365   0.0000       0.509328        13.8595 
 366   0.0000       0.510905        13.9024 
 367   0.0000       0.512361        13.9421 
 368   0.0000       0.516780        14.0623 
 369   0.0000       0.519374        14.1329 
 370   0.0000       0.520918        14.1749 
 371   0.0000       0.524962        14.2849 
 372   0.0000       0.525130        14.2895 
 373   0.0000       0.525801        14.3078 
 374   0.0000       0.528106        14.3705 
 375   0.0000       0.530578        14.4378 
 376   0.0000       0.532535        14.4910 
 377   0.0000       0.534209        14.5366 
 378   0.0000       0.537866        14.6361 
 379   0.0000       0.539766        14.6878 
 380   0.0000       0.545175        14.8350 
 381   0.0000       0.548494        14.9253 
 382   0.0000       0.549518        14.9531 
 383   0.0000       0.551047        14.9948 
 384   0.0000       0.553153        15.0520 
 385   0.0000       0.556206        15.1351 
 386   0.0000       0.557442        15.1688 
 387   0.0000       0.559757        15.2318 
 388   0.0000       0.562676        15.3112 
 389   0.0000       0.564475        15.3601 
 390   0.0000       0.565291        15.3824 
 391   0.0000       0.570203        15.5160 
 392   0.0000       0.571301        15.5459 
 393   0.0000       0.573772        15.6131 
 394   0.0000       0.575583        15.6624 
 395   0.0000       0.576335        15.6829 
 396   0.0000       0.582199        15.8424 
 397   0.0000       0.583916        15.8892 
 398   0.0000       0.587844        15.9960 
 399   0.0000       0.588263        16.0075 
 400   0.0000       0.591204        16.0875 
 401   0.0000       0.592510        16.1230 
 402   0.0000       0.596967        16.2443 
 403   0.0000       0.598221        16.2784 
 404   0.0000       0.600101        16.3296 
 405   0.0000       0.604071        16.4376 
 406   0.0000       0.605220        16.4689 
 407   0.0000       0.606847        16.5131 
 408   0.0000       0.610493        16.6124 
 409   0.0000       0.612794        16.6750 
 410   0.0000       0.614037        16.7088 
 411   0.0000       0.615549        16.7499 
 412   0.0000       0.621204        16.9038 
 413   0.0000       0.622510        16.9394 
 414   0.0000       0.623412        16.9639 
 415   0.0000       0.628137        17.0925 
 416   0.0000       0.629178        17.1208 
 417   0.0000       0.631763        17.1911 
 418   0.0000       0.632836        17.2203 
 419   0.0000       0.637336        17.3428 
 420   0.0000       0.639482        17.4012 
 421   0.0000       0.641318        17.4512 
 422   0.0000       0.644876        17.5480 
 423   0.0000       0.646831        17.6012 
 424   0.0000       0.649313        17.6687 
 425   0.0000       0.650517        17.7015 
 426   0.0000       0.651935        17.7401 
 427   0.0000       0.655603        17.8399 
 428   0.0000       0.658020        17.9056 
 429   0.0000       0.659821        17.9546 
 430   0.0000       0.661217        17.9926 
 431   0.0000       0.662880        18.0379 
 432   0.0000       0.664481        18.0814 
 433   0.0000       0.668769        18.1981 
 434   0.0000       0.670942        18.2573 
 435   0.0000       0.671658        18.2768 
 436   0.0000       0.677729        18.4419 
 437   0.0000       0.680336        18.5129 
 438   0.0000       0.681525        18.5452 
 439   0.0000       0.682417        18.5695 
 440   0.0000       0.685933        18.6652 
 441   0.0000       0.687518        18.7083 
 442   0.0000       0.689878        18.7725 
 443   0.0000       0.694547        18.8996 
 444   0.0000       0.695814        18.9341 
 445   0.0000       0.700937        19.0735 
 446   0.0000       0.704079        19.1590 
 447   0.0000       0.705910        19.2088 
 448   0.0000       0.707409        19.2496 
 449   0.0000       0.709358        19.3026 
 450   0.0000       0.711382        19.3577 
 451   0.0000       0.714875        19.4527 
 452   0.0000       0.715892        19.4804 
 453   0.0000       0.718203        19.5433 
 454   0.0000       0.719177        19.5698 
 455   0.0000       0.722548        19.6615 
 456   0.0000       0.723566        19.6892 
 457   0.0000       0.726592        19.7716 
 458   0.0000       0.730710        19.8836 
 459   0.0000       0.732113        19.9218 
 460   0.0000       0.733550        19.9609 
 461   0.0000       0.737173        20.0595 
 462   0.0000       0.738987        20.1089 
 463   0.0000       0.740099        20.1391 
 464   0.0000       0.741657        20.1815 
 465   0.0000       0.744609        20.2619 
 466   0.0000       0.748208        20.3598 
 467   0.0000       0.749647        20.3989 
 468   0.0000       0.753183        20.4952 
 469   0.0000       0.754830        20.5400 
 470   0.0000       0.756166        20.5763 
 471   0.0000       0.758277        20.6338 
 472   0.0000       0.759532        20.6679 
 473   0.0000       0.764414        20.8008 
 474   0.0000       0.769037        20.9266 
 475   0.0000       0.771492        20.9934 
 476   0.0000       0.773505        21.0481 
 477   0.0000       0.774635        21.0789 
 478   0.0000       0.775086        21.0912 
 479   0.0000       0.777208        21.1489 
 480   0.0000       0.778148        21.1745 
 481   0.0000       0.781919        21.2771 
 482   0.0000       0.784171        21.3384 
 483   0.0000       0.786444        21.4002 
 484   0.0000       0.789050        21.4711 
 485   0.0000       0.792631        21.5686 
 486   0.0000       0.793319        21.5873 
 487   0.0000       0.796620        21.6771 
 488   0.0000       0.798271        21.7221 
 489   0.0000       0.799099        21.7446 
 490   0.0000       0.802030        21.8243 
 491   0.0000       0.805203        21.9107 
 492   0.0000       0.805346        21.9146 
 493   0.0000       0.808538        22.0014 
 494   0.0000       0.810880        22.0652 
 495   0.0000       0.814121        22.1533 
 496   0.0000       0.815794        22.1989 
 497   0.0000       0.818193        22.2642 
 498   0.0000       0.821675        22.3589 
 499   0.0000       0.822195        22.3731 
 500   0.0000       0.823508        22.4088 
 501   0.0000       0.824716        22.4417 
 502   0.0000       0.828429        22.5427 
 503   0.0000       0.829797        22.5799 
 504   0.0000       0.831520        22.6268 
 505   0.0000       0.834148        22.6983 
 506   0.0000       0.836352        22.7583 
 507   0.0000       0.838201        22.8086 
 508   0.0000       0.841189        22.8899 
 509   0.0000       0.843894        22.9635 
 510   0.0000       0.844662        22.9844 
 511   0.0000       0.847436        23.0599 
 512   0.0000       0.848626        23.0923 
 513   0.0000       0.850327        23.1386 
 514   0.0000       0.851111        23.1599 
 515   0.0000       0.853505        23.2251 
 516   0.0000       0.856453        23.3053 
 517   0.0000       0.857309        23.3286 
 518   0.0000       0.860749        23.4222 
 519   0.0000       0.862449        23.4684 
 520   0.0000       0.864775        23.5317 
 521   0.0000       0.866493        23.5785 
 522   0.0000       0.867332        23.6013 
 523   0.0000       0.870224        23.6800 
 524   0.0000       0.871666        23.7193 
 525   0.0000       0.873360        23.7653 
 526   0.0000       0.875266        23.8172 
 527   0.0000       0.877334        23.8735 
 528   0.0000       0.879950        23.9446 
 529   0.0000       0.882343        24.0098 
 530   0.0000       0.885985        24.1089 
 531   0.0000       0.887528        24.1509 
 532   0.0000       0.889659        24.2088 
 533   0.0000       0.890239        24.2246 
 534   0.0000       0.890946        24.2439 
 535   0.0000       0.894396        24.3377 
 536   0.0000       0.896005        24.3815 
 537   0.0000       0.898840        24.4587 
 538   0.0000       0.900882        24.5142 
 539   0.0000       0.905675        24.6447 
 540   0.0000       0.907765        24.7016 
 541   0.0000       0.908750        24.7283 
 542   0.0000       0.910893        24.7867 
 543   0.0000       0.914902        24.8957 
 544   0.0000       0.916460        24.9381 
 545   0.0000       0.917139        24.9566 
 546   0.0000       0.918164        24.9845 
 547   0.0000       0.920182        25.0394 
 548   0.0000       0.921996        25.0888 
 549   0.0000       0.923350        25.1256 
 550   0.0000       0.926644        25.2153 
 551   0.0000       0.928578        25.2679 
 552   0.0000       0.930957        25.3326 
 553   0.0000       0.931669        25.3520 
 554   0.0000       0.934590        25.4315 
 555   0.0000       0.935912        25.4675 
 556   0.0000       0.936786        25.4912 
 557   0.0000       0.940165        25.5832 
 558   0.0000       0.942167        25.6377 
 559   0.0000       0.943424        25.6719 
 560   0.0000       0.946545        25.7568 
 561   0.0000       0.949912        25.8484 
 562   0.0000       0.952728        25.9251 
 563   0.0000       0.953442        25.9445 
 564   0.0000       0.954294        25.9677 
 565   0.0000       0.956168        26.0186 
 566   0.0000       0.958092        26.0710 
 567   0.0000       0.960067        26.1247 
 568   0.0000       0.964196        26.2371 
 569   0.0000       0.964529        26.2462 
 570   0.0000       0.968059        26.3422 
 571   0.0000       0.969828        26.3904 
 572   0.0000       0.970785        26.4164 
 573   0.0000       0.972175        26.4542 
 574   0.0000       0.974931        26.5292 
 575   0.0000       0.976404        26.5693 
 576   0.0000       0.977312        26.5940 
 577   0.0000       0.977990        26.6125 
 578   0.0000       0.980176        26.6719 
 579   0.0000       0.981428        26.7060 
 580   0.0000       0.984461        26.7886 
 581   0.0000       0.986247        26.8371 
 582   0.0000       0.990049        26.9406 
 583   0.0000       0.991204        26.9720 
 584   0.0000       0.992526        27.0080 
 585   0.0000       0.993232        27.0272 
 586   0.0000       0.995611        27.0920 
 587   0.0000       0.997917        27.1547 
 588   0.0000       0.999952        27.2101 
 589   0.0000       1.001801        27.2604 
 590   0.0000       1.003878        27.3169 
 591   0.0000       1.005363        27.3573 
 592   0.0000       1.006714        27.3941 
 593   0.0000       1.007619        27.4187 
 594   0.0000       1.008384        27.4395 
 595   0.0000       1.011378        27.5210 
 596   0.0000       1.011796        27.5324 
 597   0.0000       1.014899        27.6168 
 598   0.0000       1.017728        27.6938 
 599   0.0000       1.019545        27.7432 
 600   0.0000       1.021265        27.7900 
 601   0.0000       1.022516        27.8241 
 602   0.0000       1.023666        27.8554 
 603   0.0000       1.027554        27.9612 
 604   0.0000       1.030499        28.0413 
 605   0.0000       1.032141        28.0860 
 606   0.0000       1.035868        28.1874 
 607   0.0000       1.036246        28.1977 
 608   0.0000       1.037084        28.2205 
 609   0.0000       1.038992        28.2724 
 610   0.0000       1.040839        28.3227 
 611   0.0000       1.043657        28.3993 
 612   0.0000       1.046178        28.4680 
 613   0.0000       1.047119        28.4936 
 614   0.0000       1.050029        28.5727 
 615   0.0000       1.051603        28.6156 
 616   0.0000       1.054539        28.6955 
 617   0.0000       1.054798        28.7025 
 618   0.0000       1.058131        28.7932 
 619   0.0000       1.059717        28.8364 
 620   0.0000       1.060626        28.8611 
 621   0.0000       1.062710        28.9178 
 622   0.0000       1.064409        28.9640 
 623   0.0000       1.068013        29.0621 
 624   0.0000       1.069141        29.0928 
 625   0.0000       1.069909        29.1137 
 626   0.0000       1.072523        29.1848 
 627   0.0000       1.075262        29.2594 
 628   0.0000       1.078497        29.3474 
 629   0.0000       1.079076        29.3632 
 630   0.0000       1.080868        29.4119 
 631   0.0000       1.083646        29.4875 
 632   0.0000       1.084803        29.5190 
 633   0.0000       1.088265        29.6132 
 634   0.0000       1.089937        29.6587 
 635   0.0000       1.093049        29.7434 
 636   0.0000       1.094174        29.7740 
 637   0.0000       1.095118        29.7997 
 638   0.0000       1.098605        29.8946 
 639   0.0000       1.100971        29.9590 
 640   0.0000       1.101218        29.9657 
 641   0.0000       1.107351        30.1326 
 642   0.0000       1.108477        30.1632 
 643   0.0000       1.111072        30.2338 
 644   0.0000       1.112296        30.2671 
 645   0.0000       1.114310        30.3219 
 646   0.0000       1.118775        30.4434 
 647   0.0000       1.119824        30.4720 
 648   0.0000       1.122141        30.5350 
 649   0.0000       1.122436        30.5430 
 650   0.0000       1.126101        30.6428 
 651   0.0000       1.127237        30.6737 
 652   0.0000       1.127615        30.6840 
 653   0.0000       1.130620        30.7657 
 654   0.0000       1.133186        30.8356 
 655   0.0000       1.134830        30.8803 
 656   0.0000       1.138623        30.9835 
 657   0.0000       1.140765        31.0418 
 658   0.0000       1.142497        31.0889 
 659   0.0000       1.145159        31.1614 
 660   0.0000       1.147562        31.2267 
 661   0.0000       1.149143        31.2698 
 662   0.0000       1.150979        31.3197 
 663   0.0000       1.155348        31.4386 
 664   0.0000       1.156125        31.4598 
 665   0.0000       1.160630        31.5823 
 666   0.0000       1.161953        31.6183 
 667   0.0000       1.164168        31.6786 
 668   0.0000       1.168107        31.7858 
 669   0.0000       1.169608        31.8267 
 670   0.0000       1.172392        31.9024 
 671   0.0000       1.173242        31.9255 
 672   0.0000       1.175583        31.9893 
 673   0.0000       1.179171        32.0869 
 674   0.0000       1.181345        32.1460 
 675   0.0000       1.183738        32.2111 
 676   0.0000       1.188961        32.3533 
 677   0.0000       1.189982        32.3811 
 678   0.0000       1.193407        32.4743 
 679   0.0000       1.195086        32.5200 
 680   0.0000       1.198683        32.6178 
 681   0.0000       1.200740        32.6738 
 682   0.0000       1.202236        32.7145 
 683   0.0000       1.203703        32.7544 
 684   0.0000       1.206401        32.8278 
 685   0.0000       1.209012        32.8989 
 686   0.0000       1.211844        32.9760 
 687   0.0000       1.212764        33.0010 
 688   0.0000       1.216951        33.1149 
 689   0.0000       1.218585        33.1594 
 690   0.0000       1.219586        33.1866 
 691   0.0000       1.220913        33.2227 
 692   0.0000       1.222064        33.2541 
 693   0.0000       1.225103        33.3367 
 694   0.0000       1.228740        33.4357 
 695   0.0000       1.231340        33.5065 
 696   0.0000       1.232409        33.5356 
 697   0.0000       1.234735        33.5989 
 698   0.0000       1.237037        33.6615 
 699   0.0000       1.240280        33.7497 
 700   0.0000       1.241431        33.7811 
 701   0.0000       1.244263        33.8581 
 702   0.0000       1.244821        33.8733 
 703   0.0000       1.247698        33.9516 
 704   0.0000       1.251561        34.0567 
 705   0.0000       1.253592        34.1120 
 706   0.0000       1.256345        34.1869 
 707   0.0000       1.256887        34.2016 
 708   0.0000       1.259396        34.2699 
 709   0.0000       1.262368        34.3508 
 710   0.0000       1.264417        34.4065 
 711   0.0000       1.266412        34.4608 
 712   0.0000       1.272040        34.6140 
 713   0.0000       1.272826        34.6354 
 714   0.0000       1.273864        34.6636 
 715   0.0000       1.275306        34.7028 
 716   0.0000       1.276577        34.7374 
 717   0.0000       1.279580        34.8191 
 718   0.0000       1.280594        34.8467 
 719   0.0000       1.284791        34.9609 
 720   0.0000       1.291027        35.1306 
 721   0.0000       1.293439        35.1963 
 722   0.0000       1.295319        35.2474 
 723   0.0000       1.298111        35.3234 
 724   0.0000       1.300829        35.3974 
 725   0.0000       1.303051        35.4578 
 726   0.0000       1.305634        35.5281 
 727   0.0000       1.307676        35.5837 
 728   0.0000       1.311127        35.6776 
 729   0.0000       1.313831        35.7512 
 730   0.0000       1.314290        35.7636 
 731   0.0000       1.317007        35.8376 
 732   0.0000       1.319424        35.9034 
 733   0.0000       1.322554        35.9885 
 734   0.0000       1.326338        36.0915 
 735   0.0000       1.327981        36.1362 
 736   0.0000       1.330181        36.1961 
 737   0.0000       1.335240        36.3337 
 738   0.0000       1.337877        36.4055 
 739   0.0000       1.340996        36.4904 
 740   0.0000       1.342112        36.5207 
 741   0.0000       1.345807        36.6213 
 742   0.0000       1.346487        36.6398 
 743   0.0000       1.348307        36.6893 
 744   0.0000       1.350769        36.7563 
 745   0.0000       1.353632        36.8342 
 746   0.0000       1.355116        36.8746 
 747   0.0000       1.358440        36.9650 
 748   0.0000       1.361901        37.0592 
 749   0.0000       1.362381        37.0723 
 750   0.0000       1.366507        37.1845 
 751   0.0000       1.370599        37.2959 
 752   0.0000       1.373331        37.3702 
 753   0.0000       1.375040        37.4167 
 754   0.0000       1.376328        37.4518 
 755   0.0000       1.380515        37.5657 
 756   0.0000       1.381476        37.5919 
 757   0.0000       1.384637        37.6779 
 758   0.0000       1.387296        37.7503 
 759   0.0000       1.389579        37.8124 
 760   0.0000       1.392548        37.8932 
 761   0.0000       1.394644        37.9502 
 762   0.0000       1.398349        38.0510 
 763   0.0000       1.401999        38.1503 
 764   0.0000       1.402594        38.1665 
 765   0.0000       1.404068        38.2066 
 766   0.0000       1.412317        38.4311 
 767   0.0000       1.414346        38.4863 
 768   0.0000       1.417352        38.5681 
 769   0.0000       1.418917        38.6107 
 770   0.0000       1.422839        38.7174 
 771   0.0000       1.424102        38.7518 
 772   0.0000       1.425661        38.7942 
 773   0.0000       1.429544        38.8999 
 774   0.0000       1.431711        38.9588 
 775   0.0000       1.435907        39.0730 
 776   0.0000       1.437915        39.1277 
 777   0.0000       1.439876        39.1810 
 778   0.0000       1.442114        39.2419 
 779   0.0000       1.447051        39.3763 
 780   0.0000       1.452976        39.5375 
 781   0.0000       1.456169        39.6244 
 782   0.0000       1.457047        39.6483 
 783   0.0000       1.459526        39.7157 
 784   0.0000       1.467374        39.9293 
 785   0.0000       1.468858        39.9696 
 786   0.0000       1.471652        40.0457 
 787   0.0000       1.473229        40.0886 
 788   0.0000       1.476821        40.1864 
 789   0.0000       1.480218        40.2788 
 790   0.0000       1.483113        40.3576 
 791   0.0000       1.485702        40.4280 
 792   0.0000       1.490322        40.5537 
 793   0.0000       1.491155        40.5764 
 794   0.0000       1.495685        40.6996 
 795   0.0000       1.496595        40.7244 
 796   0.0000       1.501493        40.8577 
 797   0.0000       1.503702        40.9178 
 798   0.0000       1.506579        40.9961 
 799   0.0000       1.509644        41.0795 
 800   0.0000       1.513833        41.1935 
 801   0.0000       1.519613        41.3508 
 802   0.0000       1.520410        41.3725 
 803   0.0000       1.524828        41.4927 
 804   0.0000       1.528069        41.5809 
 805   0.0000       1.529260        41.6133 
 806   0.0000       1.534287        41.7501 
 807   0.0000       1.538265        41.8583 
 808   0.0000       1.539648        41.8959 
 809   0.0000       1.543943        42.0128 
 810   0.0000       1.547325        42.1049 
 811   0.0000       1.548029        42.1240 
 812   0.0000       1.551013        42.2052 
 813   0.0000       1.553234        42.2657 
 814   0.0000       1.554838        42.3093 
 815   0.0000       1.559607        42.4391 
 816   0.0000       1.561189        42.4821 
 817   0.0000       1.562715        42.5236 
 818   0.0000       1.566525        42.6273 
 819   0.0000       1.569685        42.7133 
 820   0.0000       1.572294        42.7843 
 821   0.0000       1.573968        42.8298 
 822   0.0000       1.575754        42.8784 
 823   0.0000       1.580870        43.0177 
 824   0.0000       1.583324        43.0844 
 825   0.0000       1.587849        43.2076 
 826   0.0000       1.589878        43.2628 
 827   0.0000       1.593180        43.3526 
 828   0.0000       1.595439        43.4141 
 829   0.0000       1.596201        43.4348 
 830   0.0000       1.601710        43.5847 
 831   0.0000       1.604062        43.6487 
 832   0.0000       1.606284        43.7092 
 833   0.0000       1.610987        43.8372 
 834   0.0000       1.613861        43.9154 
 835   0.0000       1.615107        43.9493 
 836   0.0000       1.621207        44.1153 
 837   0.0000       1.622540        44.1516 
 838   0.0000       1.623084        44.1664 
 839   0.0000       1.624732        44.2112 
 840   0.0000       1.631158        44.3861 
 841   0.0000       1.632274        44.4164 
 842   0.0000       1.634892        44.4877 
 843   0.0000       1.636382        44.5282 
 844   0.0000       1.639262        44.6066 
 845   0.0000       1.645701        44.7818 
 846   0.0000       1.649129        44.8751 
 847   0.0000       1.650807        44.9207 
 848   0.0000       1.653180        44.9853 
 849   0.0000       1.653572        44.9960 
 850   0.0000       1.656961        45.0882 
 851   0.0000       1.658837        45.1393 
 852   0.0000       1.661440        45.2101 
 853   0.0000       1.663765        45.2734 
 854   0.0000       1.669531        45.4302 
 855   0.0000       1.672123        45.5008 
 856   0.0000       1.674157        45.5561 
 857   0.0000       1.674823        45.5743 
 858   0.0000       1.678607        45.6772 
 859   0.0000       1.682124        45.7729 
 860   0.0000       1.686153        45.8825 
 861   0.0000       1.688244        45.9395 
 862   0.0000       1.691892        46.0387 
 863   0.0000       1.694505        46.1098 
 864   0.0000       1.696286        46.1583 
 865   0.0000       1.699076        46.2342 
 866   0.0000       1.702948        46.3396 
 867   0.0000       1.706970        46.4490 
 868   0.0000       1.710663        46.5495 
 869   0.0000       1.711620        46.5756 
 870   0.0000       1.715434        46.6793 
 871   0.0000       1.719383        46.7868 
 872   0.0000       1.721067        46.8326 
 873   0.0000       1.721956        46.8568 
 874   0.0000       1.727106        46.9969 
 875   0.0000       1.730484        47.0889 
 876   0.0000       1.731934        47.1283 
 877   0.0000       1.734150        47.1886 
 878   0.0000       1.734786        47.2059 
 879   0.0000       1.737715        47.2856 
 880   0.0000       1.740396        47.3586 
 881   0.0000       1.742244        47.4089 
 882   0.0000       1.746700        47.5301 
 883   0.0000       1.746843        47.5340 
 884   0.0000       1.754370        47.7388 
 885   0.0000       1.755256        47.7630 
 886   0.0000       1.757932        47.8358 
 887   0.0000       1.761435        47.9311 
 888   0.0000       1.764346        48.0103 
 889   0.0000       1.768497        48.1233 
 890   0.0000       1.771112        48.1944 
 891   0.0000       1.775175        48.3050 
 892   0.0000       1.781314        48.4720 
 893   0.0000       1.782644        48.5082 
 894   0.0000       1.785869        48.5960 
 895   0.0000       1.786888        48.6237 
 896   0.0000       1.789071        48.6831 
 897   0.0000       1.792078        48.7649 
 898   0.0000       1.797484        48.9120 
 899   0.0000       1.797717        48.9184 
 900   0.0000       1.801123        49.0111 
 901   0.0000       1.802909        49.0596 
 902   0.0000       1.806683        49.1624 
 903   0.0000       1.810500        49.2662 
 904   0.0000       1.814134        49.3651 
 905   0.0000       1.815843        49.4116 
 906   0.0000       1.819175        49.5023 
 907   0.0000       1.820462        49.5373 
 908   0.0000       1.825918        49.6857 
 909   0.0000       1.828675        49.7608 
 910   0.0000       1.830286        49.8046 
 911   0.0000       1.835419        49.9443 
 912   0.0000       1.837481        50.0004 
 913   0.0000       1.839084        50.0440 
 914   0.0000       1.840777        50.0901 
 915   0.0000       1.846555        50.2473 
 916   0.0000       1.846792        50.2538 
 917   0.0000       1.849065        50.3156 
 918   0.0000       1.851293        50.3762 
 919   0.0000       1.856478        50.5173 
 920   0.0000       1.858057        50.5603 
 921   0.0000       1.860186        50.6182 
 922   0.0000       1.861671        50.6586 
 923   0.0000       1.869807        50.8800 
 924   0.0000       1.871859        50.9359 
 925   0.0000       1.875269        51.0287 
 926   0.0000       1.876458        51.0610 
 927   0.0000       1.878844        51.1259 
 928   0.0000       1.883389        51.2496 
 929   0.0000       1.887379        51.3582 
 930   0.0000       1.890272        51.4369 
 931   0.0000       1.892300        51.4921 
 932   0.0000       1.893610        51.5278 
 933   0.0000       1.895167        51.5701 
 934   0.0000       1.900456        51.7140 
 935   0.0000       1.900631        51.7188 
 936   0.0000       1.904581        51.8263 
 937   0.0000       1.906823        51.8873 
 938   0.0000       1.909260        51.9536 
 939   0.0000       1.910864        51.9972 
 940   0.0000       1.912041        52.0293 
 941   0.0000       1.913499        52.0689 
 942   0.0000       1.916936        52.1625 
 943   0.0000       1.918569        52.2069 
 944   0.0000       1.919245        52.2253 
 945   0.0000       1.924269        52.3620 
 946   0.0000       1.924780        52.3759 
 947   0.0000       1.929877        52.5146 
 948   0.0000       1.932373        52.5825 
 949   0.0000       1.935090        52.6565 
 950   0.0000       1.938133        52.7393 
 951   0.0000       1.940568        52.8055 
 952   0.0000       1.941898        52.8417 
 953   0.0000       1.945714        52.9456 
 954   0.0000       1.948770        53.0287 
 955   0.0000       1.951475        53.1023 
 956   0.0000       1.954931        53.1964 
 957   0.0000       1.958196        53.2852 
 958   0.0000       1.960486        53.3475 
 959   0.0000       1.962747        53.4091 
 960   0.0000       1.963740        53.4361 
 961   0.0000       1.966090        53.5000 
 962   0.0000       1.968188        53.5571 
 963   0.0000       1.973411        53.6992 
 964   0.0000       1.975314        53.7510 
 965   0.0000       1.977703        53.8160 
 966   0.0000       1.979337        53.8605 
 967   0.0000       1.983092        53.9627 
 968   0.0000       1.984495        54.0008 
 969   0.0000       1.988466        54.1089 
 970   0.0000       1.994097        54.2621 
 971   0.0000       1.994492        54.2729 
 972   0.0000       1.996863        54.3374 
 973   0.0000       1.997655        54.3590 
 974   0.0000       2.001375        54.4602 
 975   0.0000       2.002478        54.4902 
 976   0.0000       2.005820        54.5811 
 977   0.0000       2.007301        54.6214 
 978   0.0000       2.010993        54.7219 
 979   0.0000       2.011819        54.7444 
 980   0.0000       2.015262        54.8381 
 981   0.0000       2.016013        54.8585 
 982   0.0000       2.018395        54.9233 
 983   0.0000       2.021889        55.0184 
 984   0.0000       2.026670        55.1485 
 985   0.0000       2.028263        55.1918 
 986   0.0000       2.031825        55.2888 
 987   0.0000       2.034215        55.3538 
 988   0.0000       2.036200        55.4078 
 989   0.0000       2.039472        55.4969 
 990   0.0000       2.042756        55.5862 
 991   0.0000       2.045354        55.6569 
 992   0.0000       2.047079        55.7038 
 993   0.0000       2.048895        55.7533 
 994   0.0000       2.050243        55.7899 
 995   0.0000       2.054491        55.9055 
 996   0.0000       2.056437        55.9585 
 997   0.0000       2.057786        55.9952 
 998   0.0000       2.058565        56.0164 
 999   0.0000       2.063097        56.1397 
 1000   0.0000       2.065207        56.1971 
 1001   0.0000       2.066056        56.2202 
 1002   0.0000       2.067619        56.2628 
 1003   0.0000       2.070655        56.3454 
 1004   0.0000       2.073364        56.4191 
 1005   0.0000       2.075604        56.4800 
 1006   0.0000       2.077932        56.5434 
 1007   0.0000       2.080028        56.6004 
 1008   0.0000       2.082211        56.6598 
 1009   0.0000       2.084306        56.7168 
 1010   0.0000       2.087292        56.7981 
 1011   0.0000       2.089979        56.8712 
 1012   0.0000       2.093801        56.9752 
 1013   0.0000       2.095105        57.0107 
 1014   0.0000       2.098461        57.1020 
 1015   0.0000       2.100938        57.1694 
 1016   0.0000       2.101332        57.1802 
 1017   0.0000       2.103095        57.2281 
 1018   0.0000       2.105279        57.2875 
 1019   0.0000       2.108308        57.3700 
 1020   0.0000       2.111756        57.4638 
 1021   0.0000       2.113292        57.5056 
 1022   0.0000       2.115201        57.5575 
 1023   0.0000       2.118871        57.6574 
 1024   0.0000       2.120043        57.6893 
 1025   0.0000       2.124214        57.8028 
 1026   0.0000       2.124934        57.8224 
 1027   0.0000       2.127996        57.9057 
 1028   0.0000       2.130986        57.9871 
 1029   0.0000       2.132659        58.0326 
 1030   0.0000       2.136153        58.1277 
 1031   0.0000       2.136834        58.1462 
 1032   0.0000       2.138190        58.1831 
 1033   0.0000       2.141687        58.2783 
 1034   0.0000       2.146684        58.4143 
 1035   0.0000       2.148415        58.4614 
 1036   0.0000       2.150762        58.5252 
 1037   0.0000       2.151070        58.5336 
 1038   0.0000       2.153969        58.6125 
 1039   0.0000       2.155016        58.6410 
 1040   0.0000       2.158216        58.7280 
 1041   0.0000       2.158777        58.7433 
 1042   0.0000       2.161815        58.8260 
 1043   0.0000       2.162585        58.8469 
 1044   0.0000       2.165888        58.9368 
 1045   0.0000       2.167994        58.9941 
 1046   0.0000       2.171090        59.0784 
 1047   0.0000       2.173960        59.1565 
 1048   0.0000       2.177273        59.2466 
 1049   0.0000       2.178213        59.2722 
 1050   0.0000       2.180754        59.3413 
 1051   0.0000       2.181360        59.3578 
 1052   0.0000       2.185227        59.4630 
 1053   0.0000       2.186151        59.4882 
 1054   0.0000       2.189692        59.5846 
 1055   0.0000       2.191694        59.6390 
 1056   0.0000       2.194642        59.7193 
 1057   0.0000       2.196792        59.7778 
 1058   0.0000       2.197139        59.7872 
 1059   0.0000       2.198218        59.8165 
 1060   0.0000       2.199995        59.8649 
 1061   0.0000       2.202142        59.9233 
 1062   0.0000       2.205145        60.0050 
 1063   0.0000       2.207372        60.0657 
 1064   0.0000       2.210399        60.1480 
 1065   0.0000       2.211264        60.1716 
 1066   0.0000       2.215352        60.2828 
 1067   0.0000       2.216124        60.3038 
 1068   0.0000       2.220304        60.4175 
 1069   0.0000       2.222943        60.4894 
 1070   0.0000       2.223125        60.4943 
 1071   0.0000       2.226527        60.5869 
 1072   0.0000       2.227984        60.6265 
 1073   0.0000       2.230290        60.6893 
 1074   0.0000       2.231542        60.7233 
 1075   0.0000       2.234488        60.8035 
 1076   0.0000       2.234913        60.8151 
 1077   0.0000       2.235535        60.8320 
 1078   0.0000       2.240574        60.9691 
 1079   0.0000       2.242583        61.0238 
 1080   0.0000       2.243957        61.0612 
 1081   0.0000       2.245837        61.1123 
 1082   0.0000       2.248489        61.1845 
 1083   0.0000       2.249646        61.2160 
 1084   0.0000       2.250988        61.2525 
 1085   0.0000       2.255742        61.3819 
 1086   0.0000       2.259724        61.4902 
 1087   0.0000       2.260908        61.5224 
 1088   0.0000       2.262895        61.5765 
 1089   0.0000       2.265042        61.6349 
 1090   0.0000       2.267568        61.7037 
 1091   0.0000       2.270168        61.7744 
 1092   0.0000       2.271859        61.8204 
 1093   0.0000       2.275400        61.9168 
 1094   0.0000       2.277158        61.9646 
 1095   0.0000       2.279177        62.0196 
 1096   0.0000       2.281125        62.0726 
 1097   0.0000       2.282872        62.1201 
 1098   0.0000       2.285746        62.1983 
 1099   0.0000       2.286995        62.2323 
 1100   0.0000       2.289138        62.2906 
 1101   0.0000       2.292652        62.3862 
 1102   0.0000       2.293296        62.4038 
 1103   0.0000       2.294014        62.4233 
 1104   0.0000       2.296416        62.4887 
 1105   0.0000       2.298273        62.5392 
 1106   0.0000       2.303314        62.6764 
 1107   0.0000       2.305218        62.7282 
 1108   0.0000       2.307364        62.7866 
 1109   0.0000       2.310091        62.8608 
 1110   0.0000       2.313682        62.9585 
 1111   0.0000       2.315886        63.0185 
 1112   0.0000       2.317128        63.0523 
 1113   0.0000       2.319938        63.1287 
 1114   0.0000       2.320070        63.1323 
 1115   0.0000       2.320781        63.1516 
 1116   0.0000       2.323848        63.2351 
 1117   0.0000       2.325427        63.2781 
 1118   0.0000       2.325807        63.2884 
 1119   0.0000       2.328050        63.3495 
 1120   0.0000       2.332747        63.4773 
 1121   0.0000       2.333861        63.5076 
 1122   0.0000       2.335372        63.5487 
 1123   0.0000       2.335749        63.5590 
 1124   0.0000       2.339930        63.6727 
 1125   0.0000       2.341559        63.7171 
 1126   0.0000       2.344216        63.7894 
 1127   0.0000       2.346104        63.8407 
 1128   0.0000       2.348423        63.9038 
 1129   0.0000       2.350323        63.9555 
 1130   0.0000       2.353039        64.0295 
 1131   0.0000       2.356982        64.1368 
 1132   0.0000       2.360529        64.2333 
 1133   0.0000       2.360817        64.2411 
 1134   0.0000       2.363749        64.3209 
 1135   0.0000       2.366451        64.3944 
 1136   0.0000       2.367586        64.4253 
 1137   0.0000       2.369084        64.4661 
 1138   0.0000       2.370463        64.5036 
 1139   0.0000       2.372006        64.5456 
 1140   0.0000       2.374477        64.6128 
 1141   0.0000       2.377214        64.6873 
 1142   0.0000       2.378849        64.7318 
 1143   0.0000       2.383443        64.8568 
 1144   0.0000       2.383928        64.8700 
 1145   0.0000       2.385368        64.9092 
 1146   0.0000       2.388439        64.9927 
 1147   0.0000       2.392685        65.1083 
 1148   0.0000       2.393303        65.1251 
 1149   0.0000       2.396523        65.2127 
 1150   0.0000       2.398122        65.2562 
 1151   0.0000       2.400451        65.3196 
 1152   0.0000       2.402341        65.3710 
 1153   0.0000       2.404426        65.4278 
 1154   0.0000       2.405891        65.4676 
 1155   0.0000       2.408377        65.5353 
 1156   0.0000       2.409227        65.5584 
 1157   0.0000       2.413745        65.6813 
 1158   0.0000       2.414415        65.6996 
 1159   0.0000       2.416162        65.7471 
 1160   0.0000       2.419581        65.8401 
 1161   0.0000       2.422031        65.9068 
 1162   0.0000       2.423747        65.9535 
 1163   0.0000       2.426991        66.0418 
 1164   0.0000       2.428373        66.0794 
 1165   0.0000       2.429841        66.1193 
 1166   0.0000       2.435278        66.2673 
 1167   0.0000       2.439216        66.3744 
 1168   0.0000       2.442693        66.4691 
 1169   0.0000       2.445065        66.5336 
 1170   0.0000       2.446015        66.5594 
 1171   0.0000       2.448415        66.6248 
 1172   0.0000       2.453662        66.7675 
 1173   0.0000       2.455168        66.8085 
 1174   0.0000       2.456574        66.8468 
 1175   0.0000       2.457430        66.8701 
 1176   0.0000       2.459841        66.9357 
 1177   0.0000       2.463266        67.0289 
 1178   0.0000       2.465436        67.0879 
 1179   0.0000       2.467529        67.1449 
 1180   0.0000       2.471275        67.2468 
 1181   0.0000       2.473818        67.3160 
 1182   0.0000       2.474395        67.3317 
 1183   0.0000       2.475677        67.3666 
 1184   0.0000       2.477060        67.4042 
 1185   0.0000       2.481509        67.5253 
 1186   0.0000       2.483471        67.5787 
 1187   0.0000       2.486207        67.6531 
 1188   0.0000       2.486946        67.6733 
 1189   0.0000       2.489062        67.7308 
 1190   0.0000       2.491106        67.7864 
 1191   0.0000       2.496279        67.9272 
 1192   0.0000       2.497454        67.9592 
 1193   0.0000       2.499043        68.0024 
 1194   0.0000       2.503859        68.1335 
 1195   0.0000       2.507320        68.2277 
 1196   0.0000       2.507985        68.2457 
 1197   0.0000       2.508261        68.2532 
 1198   0.0000       2.509801        68.2952 
 1199   0.0000       2.515632        68.4538 
 1200   0.0000       2.516365        68.4738 
 1201   0.0000       2.519166        68.5500 
 1202   0.0000       2.521082        68.6021 
 1203   0.0000       2.523542        68.6691 
 1204   0.0000       2.524562        68.6968 
 1205   0.0000       2.528059        68.7920 
 1206   0.0000       2.529283        68.8253 
 1207   0.0000       2.529757        68.8382 
 1208   0.0000       2.533378        68.9367 
 1209   0.0000       2.535048        68.9822 
 1210   0.0000       2.541424        69.1557 
 1211   0.0000       2.541930        69.1694 
 1212   0.0000       2.544558        69.2410 
 1213   0.0000       2.546869        69.3038 
 1214   0.0000       2.550042        69.3902 
 1215   0.0000       2.550698        69.4080 
 1216   0.0000       2.553110        69.4737 
 1217   0.0000       2.554679        69.5163 
 1218   0.0000       2.557828        69.6020 
 1219   0.0000       2.560349        69.6707 
 1220   0.0000       2.563483        69.7559 
 1221   0.0000       2.565791        69.8187 
 1222   0.0000       2.567395        69.8624 
 1223   0.0000       2.568807        69.9008 
 1224   0.0000       2.572241        69.9942 
 1225   0.0000       2.573558        70.0301 
 1226   0.0000       2.573942        70.0405 
 1227   0.0000       2.578104        70.1538 
 1228   0.0000       2.580228        70.2116 
 1229   0.0000       2.580967        70.2317 
 1230   0.0000       2.584208        70.3199 
 1231   0.0000       2.586116        70.3718 
 1232   0.0000       2.589589        70.4663 
 1233   0.0000       2.590170        70.4821 
 1234   0.0000       2.592681        70.5504 
 1235   0.0000       2.595163        70.6180 
 1236   0.0000       2.598742        70.7154 
 1237   0.0000       2.603362        70.8411 
 1238   0.0000       2.605079        70.8878 
 1239   0.0000       2.606322        70.9216 
 1240   0.0000       2.609206        71.0001 
 1241   0.0000       2.610831        71.0443 
 1242   0.0000       2.612410        71.0873 
 1243   0.0000       2.615870        71.1814 
 1244   0.0000       2.618592        71.2555 
 1245   0.0000       2.621019        71.3216 
 1246   0.0000       2.622548        71.3632 
 1247   0.0000       2.626638        71.4744 
 1248   0.0000       2.628254        71.5184 
 1249   0.0000       2.632057        71.6219 
 1250   0.0000       2.633427        71.6592 
 1251   0.0000       2.637990        71.7834 
 1252   0.0000       2.638247        71.7903 
 1253   0.0000       2.640474        71.8509 
 1254   0.0000       2.643434        71.9315 
 1255   0.0000       2.644592        71.9630 
 1256   0.0000       2.645617        71.9909 
 1257   0.0000       2.648119        72.0590 
 1258   0.0000       2.648882        72.0797 
 1259   0.0000       2.652258        72.1716 
 1260   0.0000       2.654530        72.2334 
 1261   0.0000       2.657538        72.3153 
 1262   0.0000       2.660177        72.3871 
 1263   0.0000       2.661728        72.4293 
 1264   0.0000       2.665377        72.5286 
 1265   0.0000       2.668427        72.6116 
 1266   0.0000       2.669618        72.6440 
 1267   0.0000       2.671022        72.6822 
 1268   0.0000       2.673660        72.7540 
 1269   0.0000       2.674891        72.7875 
 1270   0.0000       2.676913        72.8425 
 1271   0.0000       2.679721        72.9189 
 1272   0.0000       2.684758        73.0560 
 1273   0.0000       2.686079        73.0919 
 1274   0.0000       2.687322        73.1257 
 1275   0.0000       2.690496        73.2121 
 1276   0.0000       2.695112        73.3377 
 1277   0.0000       2.697407        73.4002 
 1278   0.0000       2.698020        73.4169 
 1279   0.0000       2.700911        73.4955 
 1280   0.0000       2.701724        73.5176 
 1281   0.0000       2.703484        73.5655 
 1282   0.0000       2.705085        73.6091 
 1283   0.0000       2.708933        73.7138 
 1284   0.0000       2.710101        73.7456 
 1285   0.0000       2.711388        73.7806 
 1286   0.0000       2.714993        73.8787 
 1287   0.0000       2.716711        73.9255 
 1288   0.0000       2.717423        73.9448 
 1289   0.0000       2.719962        74.0139 
 1290   0.0000       2.721804        74.0641 
 1291   0.0000       2.723094        74.0991 
 1292   0.0000       2.725054        74.1525 
 1293   0.0000       2.726562        74.1935 
 1294   0.0000       2.730022        74.2877 
 1295   0.0000       2.733802        74.3905 
 1296   0.0000       2.736596        74.4666 
 1297   0.0000       2.738818        74.5270 
 1298   0.0000       2.742632        74.6308 
 1299   0.0000       2.743448        74.6530 
 1300   0.0000       2.744572        74.6836 
 1301   0.0000       2.747849        74.7728 
 1302   0.0000       2.750238        74.8378 
 1303   0.0000       2.754634        74.9574 
 1304   0.0000       2.755046        74.9686 
 1305   0.0000       2.758545        75.0638 
 1306   0.0000       2.759203        75.0817 
 1307   0.0000       2.762496        75.1713 
 1308   0.0000       2.763610        75.2017 
 1309   0.0000       2.767285        75.3017 
 1310   0.0000       2.770302        75.3838 
 1311   0.0000       2.770998        75.4027 
 1312   0.0000       2.773887        75.4813 
 1313   0.0000       2.776576        75.5545 
 1314   0.0000       2.778238        75.5997 
 1315   0.0000       2.779750        75.6408 
 1316   0.0000       2.783734        75.7492 
 1317   0.0000       2.784775        75.7776 
 1318   0.0000       2.786706        75.8301 
 1319   0.0000       2.790165        75.9242 
 1320   0.0000       2.793667        76.0196 
 1321   0.0000       2.793831        76.0240 
 1322   0.0000       2.797077        76.1123 
 1323   0.0000       2.797935        76.1357 
 1324   0.0000       2.800060        76.1935 
 1325   0.0000       2.805099        76.3306 
 1326   0.0000       2.807548        76.3973 
 1327   0.0000       2.809614        76.4535 
 1328   0.0000       2.810864        76.4875 
 1329   0.0000       2.813233        76.5520 
 1330   0.0000       2.814139        76.5766 
 1331   0.0000       2.815204        76.6056 
 1332   0.0000       2.819250        76.7157 
 1333   0.0000       2.822205        76.7961 
 1334   0.0000       2.824400        76.8558 
 1335   0.0000       2.826267        76.9066 
 1336   0.0000       2.828068        76.9556 
 1337   0.0000       2.831411        77.0466 
 1338   0.0000       2.832182        77.0676 
 1339   0.0000       2.833810        77.1119 
 1340   0.0000       2.836017        77.1720 
 1341   0.0000       2.837461        77.2112 
 1342   0.0000       2.837819        77.2210 
 1343   0.0000       2.839538        77.2678 
 1344   0.0000       2.844085        77.3915 
 1345   0.0000       2.845512        77.4303 
 1346   0.0000       2.848091        77.5005 
 1347   0.0000       2.850476        77.5654 
 1348   0.0000       2.853256        77.6410 
 1349   0.0000       2.854382        77.6717 
 1350   0.0000       2.859000        77.7973 
 1351   0.0000       2.860638        77.8419 
 1352   0.0000       2.862238        77.8855 
 1353   0.0000       2.863148        77.9102 
 1354   0.0000       2.865803        77.9825 
 1355   0.0000       2.867197        78.0204 
 1356   0.0000       2.871186        78.1290 
 1357   0.0000       2.872232        78.1574 
 1358   0.0000       2.874811        78.2276 
 1359   0.0000       2.876925        78.2851 
 1360   0.0000       2.882036        78.4242 
 1361   0.0000       2.882459        78.4357 
 1362   0.0000       2.885215        78.5107 
 1363   0.0000       2.886735        78.5520 
 1364   0.0000       2.890724        78.6606 
 1365   0.0000       2.891822        78.6905 
 1366   0.0000       2.892509        78.7092 
 1367   0.0000       2.894615        78.7665 
 1368   0.0000       2.897717        78.8509 
 1369   0.0000       2.899688        78.9045 
 1370   0.0000       2.903235        79.0010 
 1371   0.0000       2.907991        79.1305 
 1372   0.0000       2.909668        79.1761 
 1373   0.0000       2.910585        79.2010 
 1374   0.0000       2.914259        79.3010 
 1375   0.0000       2.914877        79.3178 
 1376   0.0000       2.917793        79.3972 
 1377   0.0000       2.919834        79.4527 
 1378   0.0000       2.922602        79.5280 
 1379   0.0000       2.925879        79.6172 
 1380   0.0000       2.927428        79.6594 
 1381   0.0000       2.927911        79.6725 
 1382   0.0000       2.930409        79.7405 
 1383   0.0000       2.933715        79.8304 
 1384   0.0000       2.938316        79.9557 
 1385   0.0000       2.941173        80.0334 
 1386   0.0000       2.942737        80.0759 
 1387   0.0000       2.945013        80.1379 
 1388   0.0000       2.949366        80.2563 
 1389   0.0000       2.954662        80.4004 
 1390   0.0000       2.956301        80.4450 
 1391   0.0000       2.961119        80.5761 
 1392   0.0000       2.961887        80.5970 
 1393   0.0000       2.965706        80.7010 
 1394   0.0000       2.967186        80.7412 
 1395   0.0000       2.968979        80.7900 
 1396   0.0000       2.973431        80.9112 
 1397   0.0000       2.975253        80.9607 
 1398   0.0000       2.978924        81.0606 
 1399   0.0000       2.981743        81.1373 
 1400   0.0000       2.984146        81.2027 
 1401   0.0000       2.988584        81.3235 
 1402   0.0000       2.990959        81.3881 
 1403   0.0000       2.996398        81.5361 
 1404   0.0000       2.996777        81.5465 
 1405   0.0000       2.998840        81.6026 
 1406   0.0000       3.002084        81.6908 
 1407   0.0000       3.002966        81.7149 
 1408   0.0000       3.004253        81.7499 
 1409   0.0000       3.007283        81.8323 
 1410   0.0000       3.010141        81.9101 
 1411   0.0000       3.011682        81.9520 
 1412   0.0000       3.015369        82.0524 
 1413   0.0000       3.020191        82.1836 
 1414   0.0000       3.021940        82.2312 
 1415   0.0000       3.025747        82.3348 
 1416   0.0000       3.029143        82.4272 
 1417   0.0000       3.030186        82.4556 
 1418   0.0000       3.032146        82.5089 
 1419   0.0000       3.033379        82.5424 
 1420   0.0000       3.036608        82.6303 
 1421   0.0000       3.037027        82.6417 
 1422   0.0000       3.038526        82.6825 
 1423   0.0000       3.040204        82.7282 
 1424   0.0000       3.043161        82.8086 
 1425   0.0000       3.046907        82.9105 
 1426   0.0000       3.050960        83.0208 
 1427   0.0000       3.052000        83.0491 
 1428   0.0000       3.055524        83.1450 
 1429   0.0000       3.060464        83.2795 
 1430   0.0000       3.062036        83.3222 
 1431   0.0000       3.063871        83.3722 
 1432   0.0000       3.065894        83.4272 
 1433   0.0000       3.067459        83.4698 
 1434   0.0000       3.070559        83.5542 
 1435   0.0000       3.074065        83.6495 
 1436   0.0000       3.075560        83.6902 
 1437   0.0000       3.078181        83.7616 
 1438   0.0000       3.080489        83.8244 
 1439   0.0000       3.082395        83.8762 
 1440   0.0000       3.082779        83.8867 
 1441   0.0000       3.086878        83.9982 
 1442   0.0000       3.091998        84.1375 
 1443   0.0000       3.095159        84.2236 
 1444   0.0000       3.099472        84.3409 
 1445   0.0000       3.100729        84.3751 
 1446   0.0000       3.105756        84.5119 
 1447   0.0000       3.107870        84.5695 
 1448   0.0000       3.108950        84.5988 
 1449   0.0000       3.112025        84.6825 
 1450   0.0000       3.112522        84.6960 
 1451   0.0000       3.115099        84.7662 
 1452   0.0000       3.116979        84.8173 
 1453   0.0000       3.117916        84.8428 
 1454   0.0000       3.124744        85.0286 
 1455   0.0000       3.127979        85.1166 
 1456   0.0000       3.128464        85.1298 
 1457   0.0000       3.131517        85.2129 
 1458   0.0000       3.135327        85.3166 
 1459   0.0000       3.136483        85.3480 
 1460   0.0000       3.140933        85.4691 
 1461   0.0000       3.144820        85.5749 
 1462   0.0000       3.146682        85.6256 
 1463   0.0000       3.148697        85.6804 
 1464   0.0000       3.153589        85.8135 
 1465   0.0000       3.155841        85.8748 
 1466   0.0000       3.160107        85.9909 
 1467   0.0000       3.162287        86.0502 
 1468   0.0000       3.165587        86.1400 
 1469   0.0000       3.168162        86.2101 
 1470   0.0000       3.169246        86.2396 
 1471   0.0000       3.172578        86.3302 
 1472   0.0000       3.178929        86.5030 
 1473   0.0000       3.182120        86.5899 
 1474   0.0000       3.183947        86.6396 
 1475   0.0000       3.189919        86.8021 
 1476   0.0000       3.191934        86.8569 
 1477   0.0000       3.196346        86.9770 
 1478   0.0000       3.197018        86.9953 
 1479   0.0000       3.202350        87.1404 
 1480   0.0000       3.205415        87.2238 
 1481   0.0000       3.207195        87.2722 
 1482   0.0000       3.210454        87.3609 
 1483   0.0000       3.212199        87.4084 
 1484   0.0000       3.217264        87.5462 
 1485   0.0000       3.219894        87.6178 
 1486   0.0000       3.222875        87.6989 
 1487   0.0000       3.224587        87.7455 
 1488   0.0000       3.228477        87.8513 
 1489   0.0000       3.229135        87.8692 
 1490   0.0000       3.234048        88.0029 
 1491   0.0000       3.240667        88.1830 
 1492   0.0000       3.242402        88.2302 
 1493   0.0000       3.244974        88.3002 
 1494   0.0000       3.249287        88.4176 
 1495   0.0000       3.251888        88.4884 
 1496   0.0000       3.253660        88.5366 
 1497   0.0000       3.258045        88.6559 
 1498   0.0000       3.259497        88.6954 
 1499   0.0000       3.265455        88.8576 
 1500   0.0000       3.265842        88.8681 
 1501   0.0000       3.269582        88.9698 
 1502   0.0000       3.274653        89.1078 
 1503   0.0000       3.275148        89.1213 
 1504   0.0000       3.277669        89.1899 
 1505   0.0000       3.284262        89.3693 
 1506   0.0000       3.286108        89.4195 
 1507   0.0000       3.287487        89.4571 
 1508   0.0000       3.290720        89.5450 
 1509   0.0000       3.292785        89.6012 
 1510   0.0000       3.296370        89.6988 
 1511   0.0000       3.298713        89.7625 
 1512   0.0000       3.302208        89.8577 
 1513   0.0000       3.309273        90.0499 
 1514   0.0000       3.311512        90.1108 
 1515   0.0000       3.315578        90.2215 
 1516   0.0000       3.316873        90.2567 
 1517   0.0000       3.319239        90.3211 
 1518   0.0000       3.324418        90.4620 
 1519   0.0000       3.326399        90.5159 
 1520   0.0000       3.328105        90.5623 
 1521   0.0000       3.329384        90.5971 
 1522   0.0000       3.335552        90.7650 
 1523   0.0000       3.339229        90.8650 
 1524   0.0000       3.344916        91.0198 
 1525   0.0000       3.348014        91.1041 
 1526   0.0000       3.350237        91.1646 
 1527   0.0000       3.356562        91.3367 
 1528   0.0000       3.358637        91.3932 
 1529   0.0000       3.361448        91.4696 
 1530   0.0000       3.361828        91.4800 
 1531   0.0000       3.364973        91.5656 
 1532   0.0000       3.369386        91.6857 
 1533   0.0000       3.371585        91.7455 
 1534   0.0000       3.374639        91.8286 
 1535   0.0000       3.382531        92.0434 
 1536   0.0000       3.388795        92.2138 
 1537   0.0000       3.390712        92.2660 
 1538   0.0000       3.392523        92.3153 
 1539   0.0000       3.397750        92.4575 
 1540   0.0000       3.399854        92.5147 
 1541   0.0000       3.404065        92.6293 
 1542   0.0000       3.405060        92.6564 
 1543   0.0000       3.409457        92.7760 
 1544   0.0000       3.412454        92.8576 
 1545   0.0000       3.412713        92.8646 
 1546   0.0000       3.419026        93.0364 
 1547   0.0000       3.424143        93.1757 
 1548   0.0000       3.425611        93.2156 
 1549   0.0000       3.428808        93.3026 
 1550   0.0000       3.430811        93.3571 
 1551   0.0000       3.434371        93.4540 
 1552   0.0000       3.437318        93.5342 
 1553   0.0000       3.439858        93.6033 
 1554   0.0000       3.444809        93.7380 
 1555   0.0000       3.445385        93.7537 
 1556   0.0000       3.449032        93.8529 
 1557   0.0000       3.454137        93.9918 
 1558   0.0000       3.455943        94.0410 
 1559   0.0000       3.457763        94.0905 
 1560   0.0000       3.458217        94.1029 
 1561   0.0000       3.464110        94.2632 
 1562   0.0000       3.465074        94.2895 
 1563   0.0000       3.467428        94.3535 
 1564   0.0000       3.471520        94.4648 
 1565   0.0000       3.472099        94.4806 
 1566   0.0000       3.477641        94.6314 
 1567   0.0000       3.478454        94.6535 
 1568   0.0000       3.480386        94.7061 
 1569   0.0000       3.482335        94.7591 
 1570   0.0000       3.486656        94.8767 
 1571   0.0000       3.489041        94.9416 
 1572   0.0000       3.492687        95.0408 
 1573   0.0000       3.494980        95.1032 
 1574   0.0000       3.498685        95.2041 
 1575   0.0000       3.502016        95.2947 
 1576   0.0000       3.502999        95.3214 
 1577   0.0000       3.506666        95.4212 
 1578   0.0000       3.512189        95.5715 
 1579   0.0000       3.512419        95.5778 
 1580   0.0000       3.515789        95.6695 
 1581   0.0000       3.517943        95.7281 
 1582   0.0000       3.519478        95.7699 
 1583   0.0000       3.519998        95.7840 
 1584   0.0000       3.522993        95.8655 
 1585   0.0000       3.528781        96.0230 
 1586   0.0000       3.529313        96.0375 
 1587   0.0000       3.534187        96.1701 
 1588   0.0000       3.534483        96.1782 
 1589   0.0000       3.539179        96.3059 
 1590   0.0000       3.542975        96.4093 
 1591   0.0000       3.545343        96.4737 
 1592   0.0000       3.550275        96.6079 
 1593   0.0000       3.552914        96.6797 
 1594   0.0000       3.553673        96.7004 
 1595   0.0000       3.555281        96.7441 
 1596   0.0000       3.556714        96.7831 
 1597   0.0000       3.560560        96.8878 
 1598   0.0000       3.564487        96.9946 
 1599   0.0000       3.565559        97.0238 
 1600   0.0000       3.568511        97.1041 
 1601   0.0000       3.569955        97.1434 
 1602   0.0000       3.572984        97.2258 
 1603   0.0000       3.573941        97.2519 
 1604   0.0000       3.576421        97.3194 
 1605   0.0000       3.581411        97.4551 
 1606   0.0000       3.584584        97.5415 
 1607   0.0000       3.586534        97.5945 
 1608   0.0000       3.589362        97.6715 
 1609   0.0000       3.593896        97.7949 
 1610   0.0000       3.594530        97.8121 
 1611   0.0000       3.598710        97.9259 
 1612   0.0000       3.602072        98.0174 
 1613   0.0000       3.603909        98.0673 
 1614   0.0000       3.607791        98.1730 
 1615   0.0000       3.610572        98.2486 
 1616   0.0000       3.613064        98.3165 
 1617   0.0000       3.614454        98.3543 
 1618   0.0000       3.617258        98.4306 
 1619   0.0000       3.618615        98.4675 
 1620   0.0000       3.622176        98.5644 
 1621   0.0000       3.628918        98.7479 
 1622   0.0000       3.635748        98.9337 
 1623   0.0000       3.637504        98.9815 
 1624   0.0000       3.639073        99.0242 
 1625   0.0000       3.642754        99.1244 
 1626   0.0000       3.645793        99.2071 
 1627   0.0000       3.647876        99.2637 
 1628   0.0000       3.652889        99.4002 
 1629   0.0000       3.656530        99.4992 
 1630   0.0000       3.658631        99.5564 
 1631   0.0000       3.658934        99.5646 
 1632   0.0000       3.660632        99.6109 
 1633   0.0000       3.666196        99.7623 
 1634   0.0000       3.667072        99.7861 
 1635   0.0000       3.671253        99.8999 
 1636   0.0000       3.674969       100.0010 
 1637   0.0000       3.678656       100.1013 
 1638   0.0000       3.681725       100.1848 
 1639   0.0000       3.683140       100.2233 
 1640   0.0000       3.687174       100.3331 
 1641   0.0000       3.691157       100.4415 
 1642   0.0000       3.697574       100.6161 
 1643   0.0000       3.700257       100.6891 
 1644   0.0000       3.706617       100.8622 
 1645   0.0000       3.712357       101.0184 
 1646   0.0000       3.712803       101.0305 
 1647   0.0000       3.715222       101.0963 
 1648   0.0000       3.717308       101.1531 
 1649   0.0000       3.725260       101.3695 
 1650   0.0000       3.729227       101.4774 
 1651   0.0000       3.732068       101.5547 
 1652   0.0000       3.733896       101.6045 
 1653   0.0000       3.737954       101.7149 
 1654   0.0000       3.740142       101.7744 
 1655   0.0000       3.747827       101.9836 
 1656   0.0000       3.753166       102.1288 
 1657   0.0000       3.756912       102.2308 
 1658   0.0000       3.758666       102.2785 
 1659   0.0000       3.762675       102.3876 
 1660   0.0000       3.765815       102.4730 
 1661   0.0000       3.768012       102.5328 
 1662   0.0000       3.772721       102.6609 
 1663   0.0000       3.779510       102.8457 
 1664   0.0000       3.780738       102.8791 
 1665   0.0000       3.782908       102.9382 
 1666   0.0000       3.785723       103.0148 
 1667   0.0000       3.787462       103.0621 
 1668   0.0000       3.793530       103.2272 
 1669   0.0000       3.796607       103.3109 
 1670   0.0000       3.803595       103.5011 
 1671   0.0000       3.806804       103.5884 
 1672   0.0000       3.809301       103.6563 
 1673   0.0000       3.812857       103.7531 
 1674   0.0000       3.814468       103.7969 
 1675   0.0000       3.820871       103.9712 
 1676   0.0000       3.822375       104.0121 
 1677   0.0000       3.825966       104.1098 
 1678   0.0000       3.829372       104.2025 
 1679   0.0000       3.832309       104.2824 
 1680   0.0000       3.837637       104.4274 
 1681   0.0000       3.841277       104.5265 
 1682   0.0000       3.848058       104.7110 
 1683   0.0000       3.852291       104.8262 
 1684   0.0000       3.858714       105.0009 
 1685   0.0000       3.863216       105.1235 
 1686   0.0000       3.864162       105.1492 
 1687   0.0000       3.870259       105.3151 
 1688   0.0000       3.873165       105.3942 
 1689   0.0000       3.876136       105.4750 
 1690   0.0000       3.879876       105.5768 
 1691   0.0000       3.884605       105.7055 
 1692   0.0000       3.890449       105.8645 
 1693   0.0000       3.893449       105.9461 
 1694   0.0000       3.896360       106.0253 
 1695   0.0000       3.902421       106.1903 
 1696   0.0000       3.904656       106.2511 
 1697   0.0000       3.908944       106.3678 
 1698   0.0000       3.912852       106.4741 
 1699   0.0000       3.917355       106.5966 
 1700   0.0000       3.918033       106.6151 
 1701   0.0000       3.923547       106.7652 
 1702   0.0000       3.926956       106.8579 
 1703   0.0000       3.930714       106.9602 
 1704   0.0000       3.933126       107.0258 
 1705   0.0000       3.935394       107.0875 
 1706   0.0000       3.940706       107.2321 
 1707   0.0000       3.941437       107.2520 
 1708   0.0000       3.949627       107.4748 
 1709   0.0000       3.952116       107.5426 
 1710   0.0000       3.955580       107.6368 
 1711   0.0000       3.963174       107.8435 
 1712   0.0000       3.963696       107.8576 
 1713   0.0000       3.965753       107.9136 
 1714   0.0000       3.972129       108.0871 
 1715   0.0000       3.976882       108.2165 
 1716   0.0000       3.980293       108.3093 
 1717   0.0000       3.983128       108.3864 
 1718   0.0000       3.984726       108.4299 
 1719   0.0000       3.991763       108.6214 
 1720   0.0000       3.996052       108.7381 
 1721   0.0000       3.999066       108.8201 
 1722   0.0000       3.999754       108.8388 
 1723   0.0000       4.006889       109.0330 
 1724   0.0000       4.012194       109.1773 
 1725   0.0000       4.017291       109.3160 
 1726   0.0000       4.022953       109.4701 
 1727   0.0000       4.023357       109.4811 
 1728   0.0000       4.026176       109.5578 
 1729   0.0000       4.027451       109.5925 
 1730   0.0000       4.031233       109.6954 
 1731   0.0000       4.034787       109.7921 
 1732   0.0000       4.040671       109.9523 
 1733   0.0000       4.044204       110.0484 
 1734   0.0000       4.048164       110.1561 
 1735   0.0000       4.050580       110.2219 
 1736   0.0000       4.054073       110.3169 
 1737   0.0000       4.056438       110.3813 
 1738   0.0000       4.063739       110.5800 
 1739   0.0000       4.072252       110.8116 
 1740   0.0000       4.075262       110.8935 
 1741   0.0000       4.078792       110.9896 
 1742   0.0000       4.080755       111.0430 
 1743   0.0000       4.084582       111.1471 
 1744   0.0000       4.089623       111.2843 
 1745   0.0000       4.091928       111.3470 
 1746   0.0000       4.094463       111.4160 
 1747   0.0000       4.096957       111.4839 
 1748   0.0000       4.099629       111.5566 
 1749   0.0000       4.107255       111.7641 
 1750   0.0000       4.108640       111.8018 
 1751   0.0000       4.114063       111.9493 
 1752   0.0000       4.118742       112.0767 
 1753   0.0000       4.121515       112.1521 
 1754   0.0000       4.126705       112.2933 
 1755   0.0000       4.128864       112.3521 
 1756   0.0000       4.131121       112.4135 
 1757   0.0000       4.136080       112.5485 
 1758   0.0000       4.137639       112.5909 
 1759   0.0000       4.142992       112.7365 
 1760   0.0000       4.144725       112.7837 
 1761   0.0000       4.150146       112.9312 
 1762   0.0000       4.153367       113.0189 
 1763   0.0000       4.164969       113.3346 
 1764   0.0000       4.167548       113.4047 
 1765   0.0000       4.168595       113.4332 
 1766   0.0000       4.172465       113.5385 
 1767   0.0000       4.177102       113.6647 
 1768   0.0000       4.180766       113.7644 
 1769   0.0000       4.189154       113.9927 
 1770   0.0000       4.194354       114.1342 
 1771   0.0000       4.201249       114.3218 
 1772   0.0000       4.204267       114.4039 
 1773   0.0000       4.209624       114.5497 
 1774   0.0000       4.216492       114.7366 
 1775   0.0000       4.218623       114.7946 
 1776   0.0000       4.220579       114.8478 
 1777   0.0000       4.222011       114.8868 
 1778   0.0000       4.228163       115.0542 
 1779   0.0000       4.235269       115.2475 
 1780   0.0000       4.235993       115.2672 
 1781   0.0000       4.239992       115.3760 
 1782   0.0000       4.245258       115.5193 
 1783   0.0000       4.249139       115.6249 
 1784   0.0000       4.250153       115.6525 
 1785   0.0000       4.264052       116.0307 
 1786   0.0000       4.271160       116.2242 
 1787   0.0000       4.273250       116.2811 
 1788   0.0000       4.276949       116.3817 
 1789   0.0000       4.281899       116.5164 
 1790   0.0000       4.286873       116.6517 
 1791   0.0000       4.294479       116.8587 
 1792   0.0000       4.302008       117.0636 
 1793   0.0000       4.309051       117.2552 
 1794   0.0000       4.314075       117.3920 
 1795   0.0000       4.317624       117.4885 
 1796   0.0000       4.324600       117.6783 
 1797   0.0000       4.331312       117.8610 
 1798   0.0000       4.332663       117.8978 
 1799   0.0000       4.336207       117.9942 
 1800   0.0000       4.345902       118.2580 
 1801   0.0000       4.356319       118.5415 
 1802   0.0000       4.361804       118.6907 
 1803   0.0000       4.362594       118.7122 
 1804   0.0000       4.371133       118.9446 
 1805   0.0000       4.375267       119.0571 
 1806   0.0000       4.377202       119.1097 
 1807   0.0000       4.381797       119.2347 
 1808   0.0000       4.386805       119.3710 
 1809   0.0000       4.397516       119.6625 
 1810   0.0000       4.398788       119.6971 
 1811   0.0000       4.403555       119.8268 
 1812   0.0000       4.412079       120.0588 
 1813   0.0000       4.420691       120.2931 
 1814   0.0000       4.428513       120.5060 
 1815   0.0000       4.429620       120.5361 
 1816   0.0000       4.446993       121.0088 
 1817   0.0000       4.449664       121.0815 
 1818   0.0000       4.459681       121.3541 
 1819   0.0000       4.462304       121.4255 
 1820   0.0000       4.476741       121.8183 
 1821   0.0000       4.491491       122.2197 
 1822   0.0000       4.493538       122.2754 
 1823   0.0000       4.498525       122.4111 
 1824   0.0000       4.504532       122.5746 
 1825   0.0000       4.513840       122.8278 
 1826   0.0000       4.520751       123.0159 
 1827   0.0000       4.526845       123.1817 
 1828   0.0000       4.528736       123.2332 
 1829   0.0000       4.532424       123.3335 
 1830   0.0000       4.540289       123.5475 
 1831   0.0000       4.542488       123.6074 
 1832   0.0000       4.551966       123.8653 
 1833   0.0000       4.559166       124.0612 
 1834   0.0000       4.561480       124.1242 
 1835   0.0000       4.565027       124.2207 
 1836   0.0000       4.572155       124.4147 
 1837   0.0000       4.578167       124.5783 
 1838   0.0000       4.580626       124.6452 
 1839   0.0000       4.585920       124.7892 
 1840   0.0000       4.588857       124.8692 
 1841   0.0000       4.598050       125.1193 
 1842   0.0000       4.604862       125.3047 
 1843   0.0000       4.608570       125.4056 
 1844   0.0000       4.609186       125.4223 
 1845   0.0000       4.616888       125.6319 
 1846   0.0000       4.619676       125.7078 
 1847   0.0000       4.628748       125.9546 
 1848   0.0000       4.631369       126.0260 
 1849   0.0000       4.640223       126.2669 
 1850   0.0000       4.647180       126.4562 
 1851   0.0000       4.654297       126.6499 
 1852   0.0000       4.661092       126.8348 
 1853   0.0000       4.670477       127.0901 
 1854   0.0000       4.671474       127.1173 
 1855   0.0000       4.679660       127.3400 
 1856   0.0000       4.684412       127.4693 
 1857   0.0000       4.688889       127.5912 
 1858   0.0000       4.699295       127.8743 
 1859   0.0000       4.702603       127.9643 
 1860   0.0000       4.713935       128.2727 
 1861   0.0000       4.719883       128.4345 
 1862   0.0000       4.726967       128.6273 
 1863   0.0000       4.734816       128.8409 
 1864   0.0000       4.738453       128.9399 
 1865   0.0000       4.744351       129.1004 
 1866   0.0000       4.756686       129.4360 
 1867   0.0000       4.766804       129.7113 
 1868   0.0000       4.773726       129.8997 
 1869   0.0000       4.781209       130.1033 
 1870   0.0000       4.786258       130.2407 
 1871   0.0000       4.790889       130.3667 
 1872   0.0000       4.799550       130.6024 
 1873   0.0000       4.806861       130.8013 
 1874   0.0000       4.807927       130.8303 
 1875   0.0000       4.812675       130.9596 
 1876   0.0000       4.816377       131.0603 
 1877   0.0000       4.824372       131.2778 
 1878   0.0000       4.828037       131.3776 
 1879   0.0000       4.835186       131.5721 
 1880   0.0000       4.838668       131.6669 
 1881   0.0000       4.839412       131.6871 
 1882   0.0000       4.844161       131.8163 
 1883   0.0000       4.850860       131.9986 
 1884   0.0000       4.863327       132.3379 
 1885   0.0000       4.870264       132.5266 
 1886   0.0000       4.879923       132.7895 
 1887   0.0000       4.883581       132.8890 
 1888   0.0000       4.888216       133.0151 
 1889   0.0000       4.894542       133.1873 
 1890   0.0000       4.897189       133.2593 
 1891   0.0000       4.904732       133.4645 
 1892   0.0000       4.910741       133.6281 
 1893   0.0000       4.915025       133.7446 
 1894   0.0000       4.921062       133.9089 
 1895   0.0000       4.927960       134.0966 
 1896   0.0000       4.934451       134.2732 
 1897   0.0000       4.940170       134.4289 
 1898   0.0000       4.942433       134.4904 
 1899   0.0000       4.950954       134.7223 
 1900   0.0000       4.959121       134.9445 
 1901   0.0000       4.961629       135.0128 
 1902   0.0000       4.970504       135.2543 
 1903   0.0000       4.973467       135.3349 
 1904   0.0000       4.978400       135.4692 
 1905   0.0000       4.988232       135.7367 
 1906   0.0000       4.990751       135.8052 
 1907   0.0000       4.991888       135.8362 
 1908   0.0000       4.995172       135.9255 
 1909   0.0000       5.001247       136.0908 
 1910   0.0000       5.006061       136.2218 
 1911   0.0000       5.012363       136.3933 
 1912   0.0000       5.018284       136.5545 
 1913   0.0000       5.021892       136.6526 
 1914   0.0000       5.028287       136.8267 
 1915   0.0000       5.038442       137.1030 
 1916   0.0000       5.040993       137.1724 
 1917   0.0000       5.046237       137.3151 
 1918   0.0000       5.051914       137.4696 
 1919   0.0000       5.055818       137.5758 
 1920   0.0000       5.064658       137.8163 
 1921   0.0000       5.069327       137.9434 
 1922   0.0000       5.074448       138.0828 
 1923   0.0000       5.081937       138.2865 
 1924   0.0000       5.084450       138.3549 
 1925   0.0000       5.093335       138.5967 
 1926   0.0000       5.099877       138.7747 
 1927   0.0000       5.107733       138.9885 
 1928   0.0000       5.112847       139.1276 
 1929   0.0000       5.118742       139.2881 
 1930   0.0000       5.120490       139.3356 
 1931   0.0000       5.124265       139.4383 
 1932   0.0000       5.126880       139.5095 
 1933   0.0000       5.128773       139.5610 
 1934   0.0000       5.130567       139.6098 
 1935   0.0000       5.136526       139.7720 
 1936   0.0000       5.137847       139.8079 
 1937   0.0000       5.142704       139.9401 
 1938   0.0000       5.147732       140.0769 
 1939   0.0000       5.150250       140.1454 
 1940   0.0000       5.157773       140.3501 
 1941   0.0000       5.161179       140.4428 
 1942   0.0000       5.162651       140.4829 
 1943   0.0000       5.174553       140.8067 
 1944   0.0000       5.177904       140.8979 
 1945   0.0000       5.183589       141.0526 
 1946   0.0000       5.187793       141.1670 
 1947   0.0000       5.192204       141.2871 
 1948   0.0000       5.196778       141.4115 
 1949   0.0000       5.201340       141.5357 
 1950   0.0000       5.203010       141.5811 
 1951   0.0000       5.215252       141.9142 
 1952   0.0000       5.218312       141.9975 
 1953   0.0000       5.220160       142.0478 
 1954   0.0000       5.224315       142.1608 
 1955   0.0000       5.229408       142.2994 
 1956   0.0000       5.234122       142.4277 
 1957   0.0000       5.235146       142.4556 
 1958   0.0000       5.240096       142.5903 
 1959   0.0000       5.248932       142.8307 
 1960   0.0000       5.250750       142.8802 
 1961   0.0000       5.254482       142.9817 
 1962   0.0000       5.255544       143.0106 
 1963   0.0000       5.260374       143.1421 
 1964   0.0000       5.260578       143.1476 
 1965   0.0000       5.271939       143.4567 
 1966   0.0000       5.274386       143.5233 
 1967   0.0000       5.277849       143.6176 
 1968   0.0000       5.282531       143.7450 
 1969   0.0000       5.288960       143.9199 
 1970   0.0000       5.290549       143.9632 
 1971   0.0000       5.295223       144.0904 
 1972   0.0000       5.298772       144.1869 
 1973   0.0000       5.305886       144.3805 
 1974   0.0000       5.306882       144.4076 
 1975   0.0000       5.308300       144.4462 
 1976   0.0000       5.312303       144.5551 
 1977   0.0000       5.314990       144.6282 
 1978   0.0000       5.320329       144.7735 
 1979   0.0000       5.321397       144.8026 
 1980   0.0000       5.327763       144.9758 
 1981   0.0000       5.329340       145.0187 
 1982   0.0000       5.335771       145.1937 
 1983   0.0000       5.338738       145.2744 
 1984   0.0000       5.342123       145.3666 
 1985   0.0000       5.343532       145.4049 
 1986   0.0000       5.346783       145.4933 
 1987   0.0000       5.350655       145.5987 
 1988   0.0000       5.357726       145.7911 
 1989   0.0000       5.365093       145.9916 
 1990   0.0000       5.366032       146.0172 
 1991   0.0000       5.368967       146.0970 
 1992   0.0000       5.374733       146.2539 
 1993   0.0000       5.376452       146.3007 
 1994   0.0000       5.384515       146.5201 
 1995   0.0000       5.394578       146.7939 
 1996   0.0000       5.395227       146.8116 
 1997   0.0000       5.397306       146.8682 
 1998   0.0000       5.399188       146.9194 
 1999   0.0000       5.401366       146.9786 
 2000   0.0000       5.407644       147.1495 
 2001   0.0000       5.416326       147.3857 
 2002   0.0000       5.417917       147.4290 
 2003   0.0000       5.425200       147.6272 
 2004   0.0000       5.426488       147.6622 
 2005   0.0000       5.431623       147.8020 
 2006   0.0000       5.436840       147.9439 
 2007   0.0000       5.439134       148.0064 
 2008   0.0000       5.445240       148.1725 
 2009   0.0000       5.447593       148.2366 
 2010   0.0000       5.453221       148.3897 
 2011   0.0000       5.455970       148.4645 
 2012   0.0000       5.458710       148.5391 
 2013   0.0000       5.460816       148.5964 
 2014   0.0000       5.465068       148.7121 
 2015   0.0000       5.472863       148.9242 
 2016   0.0000       5.474675       148.9735 
 2017   0.0000       5.478266       149.0712 
 2018   0.0000       5.482268       149.1801 
 2019   0.0000       5.487405       149.3199 
 2020   0.0000       5.497497       149.5945 
 2021   0.0000       5.498247       149.6149 
 2022   0.0000       5.504003       149.7715 
 2023   0.0000       5.508394       149.8910 
 2024   0.0000       5.513014       150.0167 
 2025   0.0000       5.513148       150.0204 
 2026   0.0000       5.523494       150.3019 
 2027   0.0000       5.525903       150.3675 
 2028   0.0000       5.530300       150.4871 
 2029   0.0000       5.532414       150.5446 
 2030   0.0000       5.535972       150.6414 
 2031   0.0000       5.538114       150.6997 
 2032   0.0000       5.543437       150.8446 
 2033   0.0000       5.544641       150.8774 
 2034   0.0000       5.548811       150.9908 
 2035   0.0000       5.556237       151.1929 
 2036   0.0000       5.557646       151.2312 
 2037   0.0000       5.559317       151.2767 
 2038   0.0000       5.563130       151.3805 
 2039   0.0000       5.568305       151.5213 
 2040   0.0000       5.572801       151.6436 
 2041   0.0000       5.573995       151.6761 
 2042   0.0000       5.577007       151.7581 
 2043   0.0000       5.582090       151.8964 
 2044   0.0000       5.586483       152.0159 
 2045   0.0000       5.587609       152.0466 
 2046   0.0000       5.590765       152.1325 
 2047   0.0000       5.595076       152.2497 
 2048   0.0000       5.597867       152.3257 
 2049   0.0000       5.604506       152.5064 
 2050   0.0000       5.608534       152.6160 
 2051   0.0000       5.609902       152.6532 
 2052   0.0000       5.615074       152.7939 
 2053   0.0000       5.619673       152.9191 
 2054   0.0000       5.624069       153.0387 
 2055   0.0000       5.625581       153.0798 
 2056   0.0000       5.630412       153.2113 
 2057   0.0000       5.631658       153.2452 
 2058   0.0000       5.631922       153.2524 
 2059   0.0000       5.635909       153.3609 
 2060   0.0000       5.639599       153.4613 
 2061   0.0000       5.642291       153.5346 
 2062   0.0000       5.643043       153.5550 
 2063   0.0000       5.647799       153.6844 
 2064   0.0000       5.651821       153.7939 
 2065   0.0000       5.657549       153.9497 
 2066   0.0000       5.664813       154.1474 
 2067   0.0000       5.666230       154.1860 
 2068   0.0000       5.668195       154.2394 
 2069   0.0000       5.671735       154.3357 
 2070   0.0000       5.674813       154.4195 
 2071   0.0000       5.677945       154.5047 
 2072   0.0000       5.683106       154.6452 
 2073   0.0000       5.685195       154.7020 
 2074   0.0000       5.685960       154.7228 
 2075   0.0000       5.692806       154.9091 
 2076   0.0000       5.696016       154.9965 
 2077   0.0000       5.698712       155.0698 
 2078   0.0000       5.705027       155.2417 
 2079   0.0000       5.705607       155.2575 
 2080   0.0000       5.707338       155.3046 
 2081   0.0000       5.710825       155.3995 
 2082   0.0000       5.713241       155.4652 
 2083   0.0000       5.716165       155.5448 
 2084   0.0000       5.721863       155.6998 
 2085   0.0000       5.724140       155.7618 
 2086   0.0000       5.727142       155.8435 
 2087   0.0000       5.730270       155.9286 
 2088   0.0000       5.740059       156.1949 
 2089   0.0000       5.741539       156.2352 
 2090   0.0000       5.745704       156.3486 
 2091   0.0000       5.747982       156.4105 
 2092   0.0000       5.752238       156.5264 
 2093   0.0000       5.755300       156.6097 
 2094   0.0000       5.758532       156.6976 
 2095   0.0000       5.760203       156.7431 
 2096   0.0000       5.762712       156.8114 
 2097   0.0000       5.765752       156.8941 
 2098   0.0000       5.766203       156.9064 
 2099   0.0000       5.779464       157.2672 
 2100   0.0000       5.781387       157.3195 
 2101   0.0000       5.785122       157.4212 
 2102   0.0000       5.786632       157.4623 
 2103   0.0000       5.790090       157.5564 
 2104   0.0000       5.794213       157.6685 
 2105   0.0000       5.802522       157.8947 
 2106   0.0000       5.805589       157.9781 
 2107   0.0000       5.811411       158.1365 
 2108   0.0000       5.814844       158.2299 
 2109   0.0000       5.815211       158.2399 
 2110   0.0000       5.819578       158.3588 
 2111   0.0000       5.824470       158.4919 
 2112   0.0000       5.831383       158.6800 
 2113   0.0000       5.832696       158.7157 
 2114   0.0000       5.836605       158.8221 
 2115   0.0000       5.841931       158.9670 
 2116   0.0000       5.842787       158.9903 
 2117   0.0000       5.846808       159.0997 
 2118   0.0000       5.854265       159.3026 
 2119   0.0000       5.854842       159.3183 
 2120   0.0000       5.858917       159.4292 
 2121   0.0000       5.862802       159.5349 
 2122   0.0000       5.865736       159.6148 
 2123   0.0000       5.867493       159.6626 
 2124   0.0000       5.875525       159.8812 
 2125   0.0000       5.878562       159.9638 
 2126   0.0000       5.883202       160.0901 
 2127   0.0000       5.887053       160.1949 
 2128   0.0000       5.887841       160.2163 
 2129   0.0000       5.890035       160.2760 
 2130   0.0000       5.894583       160.3998 
 2131   0.0000       5.895935       160.4365 
 2132   0.0000       5.900967       160.5735 
 2133   0.0000       5.905236       160.6896 
 2134   0.0000       5.909490       160.8054 
 2135   0.0000       5.912268       160.8810 
 2136   0.0000       5.915663       160.9734 
 2137   0.0000       5.917838       161.0326 
 2138   0.0000       5.919016       161.0646 
 2139   0.0000       5.922762       161.1665 
 2140   0.0000       5.924976       161.2268 
 2141   0.0000       5.928065       161.3108 
 2142   0.0000       5.930239       161.3700 
 2143   0.0000       5.930617       161.3803 
 2144   0.0000       5.934974       161.4988 
 2145   0.0000       5.935197       161.5049 
 2146   0.0000       5.937045       161.5552 
 2147   0.0000       5.938455       161.5936 
 2148   0.0000       5.945369       161.7817 
 2149   0.0000       5.946805       161.8208 
 2150   0.0000       5.948797       161.8750 
 2151   0.0000       5.950665       161.9258 
 2152   0.0000       5.955522       162.0580 
 2153   0.0000       5.958184       162.1304 
 2154   0.0000       5.959813       162.1747 
 2155   0.0000       5.964713       162.3081 
 2156   0.0000       5.966391       162.3538 
 2157   0.0000       5.968144       162.4015 
 2158   0.0000       5.971219       162.4851 
 2159   0.0000       5.974292       162.5688 
 2160   0.0000       5.975172       162.5927 
 2161   0.0000       5.977074       162.6445 
 2162   0.0000       5.980836       162.7468 
 2163   0.0000       5.983326       162.8146 
 2164   0.0000       5.985024       162.8608 
 2165   0.0000       5.988737       162.9618 
 2166   0.0000       5.991456       163.0358 
 2167   0.0000       5.993025       163.0785 
 2168   0.0000       5.996415       163.1707 
 2169   0.0000       5.998513       163.2279 
 2170   0.0000       6.001153       163.2997 
 2171   0.0000       6.003659       163.3679 
 2172   0.0000       6.005756       163.4249 
 2173   0.0000       6.009464       163.5258 
 2174   0.0000       6.013794       163.6437 
 2175   0.0000       6.014290       163.6571 
 2176   0.0000       6.018524       163.7724 
 2177   0.0000       6.022519       163.8811 
 2178   0.0000       6.022853       163.8902 
 2179   0.0000       6.024931       163.9467 
 2180   0.0000       6.028717       164.0497 
 2181   0.0000       6.030237       164.0911 
 2182   0.0000       6.030899       164.1091 
 2183   0.0000       6.034700       164.2125 
 2184   0.0000       6.037096       164.2777 
 2185   0.0000       6.039952       164.3554 
 2186   0.0000       6.042181       164.4161 
 2187   0.0000       6.043807       164.4603 
 2188   0.0000       6.044836       164.4884 
 2189   0.0000       6.047762       164.5680 
 2190   0.0000       6.049235       164.6080 
 2191   0.0000       6.051713       164.6755 
 2192   0.0000       6.056936       164.8176 
 2193   0.0000       6.057488       164.8326 
 2194   0.0000       6.060956       164.9270 
 2195   0.0000       6.062303       164.9636 
 2196   0.0000       6.066055       165.0658 
 2197   0.0000       6.068822       165.1410 
 2198   0.0000       6.069841       165.1688 
 2199   0.0000       6.072429       165.2392 
 2200   0.0000       6.074015       165.2823 
 2201   0.0000       6.075607       165.3257 
 2202   0.0000       6.081080       165.4746 
 2203   0.0000       6.082996       165.5267 
 2204   0.0000       6.084479       165.5671 
 2205   0.0000       6.089033       165.6910 
 2206   0.0000       6.090096       165.7199 
 2207   0.0000       6.091808       165.7665 
 2208   0.0000       6.095598       165.8697 
 2209   0.0000       6.097157       165.9121 
 2210   0.0000       6.098847       165.9581 
 2211   0.0000       6.102130       166.0474 
 2212   0.0000       6.103388       166.0816 
 2213   0.0000       6.105442       166.1375 
 2214   0.0000       6.108047       166.2084 
 2215   0.0000       6.108574       166.2228 
 2216   0.0000       6.114514       166.3844 
 2217   0.0000       6.116124       166.4282 
 2218   0.0000       6.120514       166.5476 
 2219   0.0000       6.122663       166.6061 
 2220   0.0000       6.127570       166.7397 
 2221   0.0000       6.128649       166.7690 
 2222   0.0000       6.131650       166.8507 
 2223   0.0000       6.135184       166.9468 
 2224   0.0000       6.138150       167.0276 
 2225   0.0000       6.139600       167.0670 
 2226   0.0000       6.141504       167.1188 
 2227   0.0000       6.142244       167.1389 
 2228   0.0000       6.146117       167.2443 
 2229   0.0000       6.148123       167.2989 
 2230   0.0000       6.151316       167.3858 
 2231   0.0000       6.151936       167.4027 
 2232   0.0000       6.154939       167.4844 
 2233   0.0000       6.157746       167.5608 
 2234   0.0000       6.160228       167.6283 
 2235   0.0000       6.162516       167.6906 
 2236   0.0000       6.164797       167.7527 
 2237   0.0000       6.168914       167.8647 
 2238   0.0000       6.170711       167.9136 
 2239   0.0000       6.171711       167.9408 
 2240   0.0000       6.174284       168.0108 
 2241   0.0000       6.175947       168.0561 
 2242   0.0000       6.178701       168.1310 
 2243   0.0000       6.180868       168.1900 
 2244   0.0000       6.182843       168.2437 
 2245   0.0000       6.184047       168.2765 
 2246   0.0000       6.187511       168.3707 
 2247   0.0000       6.188508       168.3979 
 2248   0.0000       6.192043       168.4941 
 2249   0.0000       6.194185       168.5523 
 2250   0.0000       6.196051       168.6031 
 2251   0.0000       6.197287       168.6368 
 2252   0.0000       6.198261       168.6632 
 2253   0.0000       6.199874       168.7071 
 2254   0.0000       6.206200       168.8793 
 2255   0.0000       6.207543       168.9158 
 2256   0.0000       6.208492       168.9416 
 2257   0.0000       6.211288       169.0177 
 2258   0.0000       6.216009       169.1462 
 2259   0.0000       6.218803       169.2222 
 2260   0.0000       6.220010       169.2551 
 2261   0.0000       6.223200       169.3419 
 2262   0.0000       6.225514       169.4048 
 2263   0.0000       6.228082       169.4747 
 2264   0.0000       6.228890       169.4967 
 2265   0.0000       6.229731       169.5196 
 2266   0.0000       6.234460       169.6483 
 2267   0.0000       6.234886       169.6599 
 2268   0.0000       6.238472       169.7575 
 2269   0.0000       6.239445       169.7839 
 2270   0.0000       6.240275       169.8065 
 2271   0.0000       6.241502       169.8399 
 2272   0.0000       6.242993       169.8805 
 2273   0.0000       6.245040       169.9362 
 2274   0.0000       6.248709       170.0360 
 2275   0.0000       6.250918       170.0961 
 2276   0.0000       6.252919       170.1506 
 2277   0.0000       6.255750       170.2276 
 2278   0.0000       6.258364       170.2987 
 2279   0.0000       6.259672       170.3343 
 2280   0.0000       6.264125       170.4555 
 2281   0.0000       6.266712       170.5259 
 2282   0.0000       6.269408       170.5993 
 2283   0.0000       6.271561       170.6579 
 2284   0.0000       6.273562       170.7123 
 2285   0.0000       6.277358       170.8156 
 2286   0.0000       6.278423       170.8446 
 2287   0.0000       6.281932       170.9401 
 2288   0.0000       6.283562       170.9844 
 2289   0.0000       6.285646       171.0411 
 2290   0.0000       6.287037       171.0790 
 2291   0.0000       6.289457       171.1448 
 2292   0.0000       6.290846       171.1826 
 2293   0.0000       6.293611       171.2579 
 2294   0.0000       6.296777       171.3440 
 2295   0.0000       6.298015       171.3777 
 2296   0.0000       6.300651       171.4494 
 2297   0.0000       6.305441       171.5798 
 2298   0.0000       6.307482       171.6353 
 2299   0.0000       6.310298       171.7119 
 2300   0.0000       6.312708       171.7775 
 2301   0.0000       6.314325       171.8215 
 2302   0.0000       6.318086       171.9239 
 2303   0.0000       6.318326       171.9304 
 2304   0.0000       6.319085       171.9511 
 2305   0.0000       6.324311       172.0933 
 2306   0.0000       6.325482       172.1251 
 2307   0.0000       6.328138       172.1974 
 2308   0.0000       6.329690       172.2396 
 2309   0.0000       6.330242       172.2546 
 2310   0.0000       6.331827       172.2978 
 2311   0.0000       6.335517       172.3982 
 2312   0.0000       6.337228       172.4448 
 2313   0.0000       6.340765       172.5410 
 2314   0.0000       6.340928       172.5454 
 2315   0.0000       6.343916       172.6267 
 2316   0.0000       6.345645       172.6738 
 2317   0.0000       6.346748       172.7038 
 2318   0.0000       6.348308       172.7462 
 2319   0.0000       6.351230       172.8257 
 2320   0.0000       6.355275       172.9358 
 2321   0.0000       6.356475       172.9685 
 2322   0.0000       6.357785       173.0041 
 2323   0.0000       6.360385       173.0749 
 2324   0.0000       6.363458       173.1585 
 2325   0.0000       6.365356       173.2101 
 2326   0.0000       6.368724       173.3018 
 2327   0.0000       6.372867       173.4145 
 2328   0.0000       6.375284       173.4803 
 2329   0.0000       6.376683       173.5184 
 2330   0.0000       6.378230       173.5605 
 2331   0.0000       6.378619       173.5710 
 2332   0.0000       6.382960       173.6892 
 2333   0.0000       6.385019       173.7452 
 2334   0.0000       6.388126       173.8297 
 2335   0.0000       6.390660       173.8987 
 2336   0.0000       6.391826       173.9304 
 2337   0.0000       6.393664       173.9804 
 2338   0.0000       6.395421       174.0282 
 2339   0.0000       6.397567       174.0866 
 2340   0.0000       6.402076       174.2093 
 2341   0.0000       6.406192       174.3213 
 2342   0.0000       6.407992       174.3703 
 2343   0.0000       6.410219       174.4309 
 2344   0.0000       6.412324       174.4882 
 2345   0.0000       6.413571       174.5221 
 2346   0.0000       6.414079       174.5360 
 2347   0.0000       6.416899       174.6127 
 2348   0.0000       6.419709       174.6892 
 2349   0.0000       6.422521       174.7657 
 2350   0.0000       6.424573       174.8215 
 2351   0.0000       6.426630       174.8775 
 2352   0.0000       6.429277       174.9495 
 2353   0.0000       6.430065       174.9710 
 2354   0.0000       6.433651       175.0685 
 2355   0.0000       6.436588       175.1485 
 2356   0.0000       6.440292       175.2493 
 2357   0.0000       6.441654       175.2863 
 2358   0.0000       6.442848       175.3188 
 2359   0.0000       6.447937       175.4573 
 2360   0.0000       6.449326       175.4951 
 2361   0.0000       6.451210       175.5463 
 2362   0.0000       6.451814       175.5628 
 2363   0.0000       6.454881       175.6463 
 2364   0.0000       6.456361       175.6865 
 2365   0.0000       6.458064       175.7329 
 2366   0.0000       6.461498       175.8263 
 2367   0.0000       6.463516       175.8812 
 2368   0.0000       6.468594       176.0194 
 2369   0.0000       6.470997       176.0848 
 2370   0.0000       6.475015       176.1941 
 2371   0.0000       6.476832       176.2435 
 2372   0.0000       6.478589       176.2914 
 2373   0.0000       6.480857       176.3531 
 2374   0.0000       6.483539       176.4261 
 2375   0.0000       6.486152       176.4972 
 2376   0.0000       6.487825       176.5427 
 2377   0.0000       6.489880       176.5986 
 2378   0.0000       6.492544       176.6711 
 2379   0.0000       6.497458       176.8048 
 2380   0.0000       6.500877       176.8979 
 2381   0.0000       6.502222       176.9345 
 2382   0.0000       6.504430       176.9945 
 2383   0.0000       6.509032       177.1198 
 2384   0.0000       6.511404       177.1843 
 2385   0.0000       6.511664       177.1914 
 2386   0.0000       6.514587       177.2709 
 2387   0.0000       6.519106       177.3939 
 2388   0.0000       6.520011       177.4185 
 2389   0.0000       6.523787       177.5213 
 2390   0.0000       6.526092       177.5840 
 2391   0.0000       6.527204       177.6142 
 2392   0.0000       6.532205       177.7503 
 2393   0.0000       6.534900       177.8237 
 2394   0.0000       6.537593       177.8970 
 2395   0.0000       6.540001       177.9625 
 2396   0.0000       6.543449       178.0563 
 2397   0.0000       6.545767       178.1194 
 2398   0.0000       6.547920       178.1780 
 2399   0.0000       6.549600       178.2237 
 2400   0.0000       6.552146       178.2929 
 2401   0.0000       6.554198       178.3488 
 2402   0.0000       6.555573       178.3862 
 2403   0.0000       6.556653       178.4156 
 2404   0.0000       6.562057       178.5627 
 2405   0.0000       6.563034       178.5892 
 2406   0.0000       6.568162       178.7288 
 2407   0.0000       6.569471       178.7644 
 2408   0.0000       6.572821       178.8556 
 2409   0.0000       6.574958       178.9137 
 2410   0.0000       6.584590       179.1758 
 2411   0.0000       6.585872       179.2107 
 2412   0.0000       6.587734       179.2614 
 2413   0.0000       6.590971       179.3494 
 2414   0.0000       6.594240       179.4384 
 2415   0.0000       6.599609       179.5845 
 2416   0.0000       6.601637       179.6397 
 2417   0.0000       6.606090       179.7608 
 2418   0.0000       6.609933       179.8654 
 2419   0.0000       6.612791       179.9432 
 2420   0.0000       6.615513       180.0173 
 2421   0.0000       6.618346       180.0943 
 2422   0.0000       6.625204       180.2810 
 2423   0.0000       6.628382       180.3674 
 2424   0.0000       6.630490       180.4248 
 2425   0.0000       6.633771       180.5141 
 2426   0.0000       6.636539       180.5894 
 2427   0.0000       6.639758       180.6770 
 2428   0.0000       6.640959       180.7097 
 2429   0.0000       6.645035       180.8206 
 2430   0.0000       6.646709       180.8661 
 2431   0.0000       6.648550       180.9162 
 2432   0.0000       6.650290       180.9636 
 2433   0.0000       6.652277       181.0177 
 2434   0.0000       6.655375       181.1020 
 2435   0.0000       6.657495       181.1597 
 2436   0.0000       6.660408       181.2389 
 2437   0.0000       6.663142       181.3133 
 2438   0.0000       6.668209       181.4512 
 2439   0.0000       6.669169       181.4773 
 2440   0.0000       6.670552       181.5149 
 2441   0.0000       6.674195       181.6141 
 2442   0.0000       6.678872       181.7413 
 2443   0.0000       6.679706       181.7640 
 2444   0.0000       6.682104       181.8293 
 2445   0.0000       6.685342       181.9174 
 2446   0.0000       6.688587       182.0057 
 2447   0.0000       6.690020       182.0447 
 2448   0.0000       6.691471       182.0842 
 2449   0.0000       6.693060       182.1274 
 2450   0.0000       6.697052       182.2360 
 2451   0.0000       6.699671       182.3073 
 2452   0.0000       6.703190       182.4031 
 2453   0.0000       6.705917       182.4773 
 2454   0.0000       6.708975       182.5605 
 2455   0.0000       6.712025       182.6435 
 2456   0.0000       6.714819       182.7195 
 2457   0.0000       6.716988       182.7785 
 2458   0.0000       6.720037       182.8615 
 2459   0.0000       6.721998       182.9149 
 2460   0.0000       6.725331       183.0056 
 2461   0.0000       6.726944       183.0494 
 2462   0.0000       6.729984       183.1322 
 2463   0.0000       6.733016       183.2147 
 2464   0.0000       6.735917       183.2936 
 2465   0.0000       6.738110       183.3533 
 2466   0.0000       6.742421       183.4706 
 2467   0.0000       6.743485       183.4996 
 2468   0.0000       6.746173       183.5727 
 2469   0.0000       6.748648       183.6400 
 2470   0.0000       6.755587       183.8289 
 2471   0.0000       6.756677       183.8585 
 2472   0.0000       6.757648       183.8850 
 2473   0.0000       6.761507       183.9900 
 2474   0.0000       6.762289       184.0112 
 2475   0.0000       6.766642       184.1297 
 2476   0.0000       6.768413       184.1779 
 2477   0.0000       6.770866       184.2446 
 2478   0.0000       6.771811       184.2703 
 2479   0.0000       6.773781       184.3240 
 2480   0.0000       6.780803       184.5150 
 2481   0.0000       6.784058       184.6036 
 2482   0.0000       6.785464       184.6419 
 2483   0.0000       6.786667       184.6746 
 2484   0.0000       6.789928       184.7633 
 2485   0.0000       6.792512       184.8336 
 2486   0.0000       6.794846       184.8971 
 2487   0.0000       6.796655       184.9464 
 2488   0.0000       6.800876       185.0612 
 2489   0.0000       6.801493       185.0780 
 2490   0.0000       6.803523       185.1333 
 2491   0.0000       6.805556       185.1886 
 2492   0.0000       6.807741       185.2481 
 2493   0.0000       6.810391       185.3202 
 2494   0.0000       6.814029       185.4192 
 2495   0.0000       6.817596       185.5162 
 2496   0.0000       6.819548       185.5693 
 2497   0.0000       6.821747       185.6292 
 2498   0.0000       6.824942       185.7161 
 2499   0.0000       6.826981       185.7716 
 2500   0.0000       6.829347       185.8360 
 2501   0.0000       6.834514       185.9766 
 2502   0.0000       6.838430       186.0832 
 2503   0.0000       6.841033       186.1540 
 2504   0.0000       6.844589       186.2507 
 2505   0.0000       6.848556       186.3587 
 2506   0.0000       6.849295       186.3788 
 2507   0.0000       6.853538       186.4943 
 2508   0.0000       6.854469       186.5196 
 2509   0.0000       6.863226       186.7579 
 2510   0.0000       6.867262       186.8677 
 2511   0.0000       6.871902       186.9940 
 2512   0.0000       6.875735       187.0983 
 2513   0.0000       6.876202       187.1110 
 2514   0.0000       6.881675       187.2599 
 2515   0.0000       6.884028       187.3239 
 2516   0.0000       6.889539       187.4739 
 2517   0.0000       6.892903       187.5654 
 2518   0.0000       6.895262       187.6296 
 2519   0.0000       6.898947       187.7299 
 2520   0.0000       6.900806       187.7805 
 2521   0.0000       6.904521       187.8816 
 2522   0.0000       6.905018       187.8951 
 2523   0.0000       6.911808       188.0799 
 2524   0.0000       6.916803       188.2158 
 2525   0.0000       6.922914       188.3821 
 2526   0.0000       6.925064       188.4406 
 2527   0.0000       6.928876       188.5443 
 2528   0.0000       6.935888       188.7351 
 2529   0.0000       6.939156       188.8240 
 2530   0.0000       6.943111       188.9317 
 2531   0.0000       6.950990       189.1461 
 2532   0.0000       6.954920       189.2530 
 2533   0.0000       6.957037       189.3106 
 2534   0.0000       6.958321       189.3455 
 2535   0.0000       6.967870       189.6054 
 2536   0.0000       6.972008       189.7180 
 2537   0.0000       6.972797       189.7395 
 2538   0.0000       6.978143       189.8849 
 2539   0.0000       6.983457       190.0295 
 2540   0.0000       6.986343       190.1081 
 2541   0.0000       6.988225       190.1593 
 2542   0.0000       6.994490       190.3298 
 2543   0.0000       6.996748       190.3912 
 2544   0.0000       7.000981       190.5064 
 2545   0.0000       7.002166       190.5386 
 2546   0.0000       7.006581       190.6588 
 2547   0.0000       7.010132       190.7554 
 2548   0.0000       7.014921       190.8857 
 2549   0.0000       7.021301       191.0593 
 2550   0.0000       7.023964       191.1318 
 2551   0.0000       7.024800       191.1545 
 2552   0.0000       7.025784       191.1813 
 2553   0.0000       7.030244       191.3027 
 2554   0.0000       7.030746       191.3163 
 2555   0.0000       7.035989       191.4590 
 2556   0.0000       7.037289       191.4944 
 2557   0.0000       7.042091       191.6250 
 2558   0.0000       7.043448       191.6620 
 2559   0.0000       7.046088       191.7338 
 2560   0.0000       7.050848       191.8633 
 2561   0.0000       7.053959       191.9480 
 2562   0.0000       7.061144       192.1435 
 2563   0.0000       7.063244       192.2006 
 2564   0.0000       7.065392       192.2591 
 2565   0.0000       7.067955       192.3288 
 2566   0.0000       7.073801       192.4879 
 2567   0.0000       7.076055       192.5492 
 2568   0.0000       7.078243       192.6088 
 2569   0.0000       7.082483       192.7242 
 2570   0.0000       7.087429       192.8588 
 2571   0.0000       7.090425       192.9403 
 2572   0.0000       7.095487       193.0780 
 2573   0.0000       7.096979       193.1186 
 2574   0.0000       7.098448       193.1586 
 2575   0.0000       7.102863       193.2787 
 2576   0.0000       7.107608       193.4078 
 2577   0.0000       7.110739       193.4931 
 2578   0.0000       7.115972       193.6354 
 2579   0.0000       7.119316       193.7264 
 2580   0.0000       7.123387       193.8372 
 2581   0.0000       7.125793       193.9027 
 2582   0.0000       7.130924       194.0423 
 2583   0.0000       7.132231       194.0779 
 2584   0.0000       7.135670       194.1714 
 2585   0.0000       7.137928       194.2329 
 2586   0.0000       7.142544       194.3585 
 2587   0.0000       7.146180       194.4575 
 2588   0.0000       7.147351       194.4893 
 2589   0.0000       7.150524       194.5757 
 2590   0.0000       7.154838       194.6930 
 2591   0.0000       7.158364       194.7890 
 2592   0.0000       7.161234       194.8671 
 2593   0.0000       7.165971       194.9960 
 2594   0.0000       7.168630       195.0683 
 2595   0.0000       7.173403       195.1982 
 2596   0.0000       7.174236       195.2209 
 2597   0.0000       7.175759       195.2623 
 2598   0.0000       7.189837       195.6454 
 2599   0.0000       7.191853       195.7003 
 2600   0.0000       7.195590       195.8019 
 2601   0.0000       7.198835       195.8902 
 2602   0.0000       7.202513       195.9903 
 2603   0.0000       7.206236       196.0917 
 2604   0.0000       7.209441       196.1789 
 2605   0.0000       7.212269       196.2558 
 2606   0.0000       7.219994       196.4660 
 2607   0.0000       7.221905       196.5180 
 2608   0.0000       7.225935       196.6277 
 2609   0.0000       7.226603       196.6459 
 2610   0.0000       7.234592       196.8633 
 2611   0.0000       7.237446       196.9409 
 2612   0.0000       7.241112       197.0407 
 2613   0.0000       7.246778       197.1948 
 2614   0.0000       7.249606       197.2718 
 2615   0.0000       7.255056       197.4201 
 2616   0.0000       7.255649       197.4362 
 2617   0.0000       7.259849       197.5505 
 2618   0.0000       7.262073       197.6110 
 2619   0.0000       7.265988       197.7176 
 2620   0.0000       7.269582       197.8154 
 2621   0.0000       7.274050       197.9370 
 2622   0.0000       7.276226       197.9962 
 2623   0.0000       7.279400       198.0826 
 2624   0.0000       7.280220       198.1049 
 2625   0.0000       7.284589       198.2237 
 2626   0.0000       7.287445       198.3015 
 2627   0.0000       7.291380       198.4085 
 2628   0.0000       7.293494       198.4661 
 2629   0.0000       7.303229       198.7310 
 2630   0.0000       7.305418       198.7905 
 2631   0.0000       7.311103       198.9452 
 2632   0.0000       7.318046       199.1342 
 2633   0.0000       7.325694       199.3423 
 2634   0.0000       7.328798       199.4267 
 2635   0.0000       7.331910       199.5114 
 2636   0.0000       7.342082       199.7882 
 2637   0.0000       7.344600       199.8567 
 2638   0.0000       7.350759       200.0243 
 2639   0.0000       7.357094       200.1967 
 2640   0.0000       7.359512       200.2625 
 2641   0.0000       7.364475       200.3976 
 2642   0.0000       7.368244       200.5001 
 2643   0.0000       7.372833       200.6250 
 2644   0.0000       7.373845       200.6525 
 2645   0.0000       7.379600       200.8091 
 2646   0.0000       7.383337       200.9108 
 2647   0.0000       7.385795       200.9777 
 2648   0.0000       7.391392       201.1300 
 2649   0.0000       7.402651       201.4364 
 2650   0.0000       7.405216       201.5062 
 2651   0.0000       7.409480       201.6222 
 2652   0.0000       7.411828       201.6861 
 2653   0.0000       7.413469       201.7307 
 2654   0.0000       7.422553       201.9779 
 2655   0.0000       7.425990       202.0715 
 2656   0.0000       7.430338       202.1898 
 2657   0.0000       7.433383       202.2726 
 2658   0.0000       7.437090       202.3735 
 2659   0.0000       7.444898       202.5860 
 2660   0.0000       7.447804       202.6650 
 2661   0.0000       7.454344       202.8430 
 2662   0.0000       7.458470       202.9553 
 2663   0.0000       7.463745       203.0988 
 2664   0.0000       7.465279       203.1406 
 2665   0.0000       7.471436       203.3081 
 2666   0.0000       7.472105       203.3263 
 2667   0.0000       7.477709       203.4788 
 2668   0.0000       7.480464       203.5538 
 2669   0.0000       7.482343       203.6049 
 2670   0.0000       7.490168       203.8178 
 2671   0.0000       7.491690       203.8593 
 2672   0.0000       7.494201       203.9276 
 2673   0.0000       7.495576       203.9650 
 2674   0.0000       7.498815       204.0531 
 2675   0.0000       7.499065       204.0599 
 2676   0.0000       7.503786       204.1884 
 2677   0.0000       7.506298       204.2568 
 2678   0.0000       7.507566       204.2913 
 2679   0.0000       7.511642       204.4022 
 2680   0.0000       7.515802       204.5154 
 2681   0.0000       7.517260       204.5550 
 2682   0.0000       7.522633       204.7012 
 2683   0.0000       7.525510       204.7795 
 2684   0.0000       7.527011       204.8204 
 2685   0.0000       7.528687       204.8660 
 2686   0.0000       7.533005       204.9835 
 2687   0.0000       7.535926       205.0630 
 2688   0.0000       7.538081       205.1216 
 2689   0.0000       7.540998       205.2010 
 2690   0.0000       7.544813       205.3048 
 2691   0.0000       7.547721       205.3839 
 2692   0.0000       7.550778       205.4671 
 2693   0.0000       7.551811       205.4952 
 2694   0.0000       7.554129       205.5583 
 2695   0.0000       7.557792       205.6580 
 2696   0.0000       7.563010       205.8000 
 2697   0.0000       7.567166       205.9131 
 2698   0.0000       7.569813       205.9851 
 2699   0.0000       7.571855       206.0406 
 2700   0.0000       7.576412       206.1646 
 2701   0.0000       7.579419       206.2465 
 2702   0.0000       7.583404       206.3549 
 2703   0.0000       7.586266       206.4328 
 2704   0.0000       7.591065       206.5634 
 2705   0.0000       7.591392       206.5723 
 2706   0.0000       7.594354       206.6529 
 2707   0.0000       7.597661       206.7429 
 2708   0.0000       7.600043       206.8077 
 2709   0.0000       7.603363       206.8980 
 2710   0.0000       7.604920       206.9404 
 2711   0.0000       7.605879       206.9665 
 2712   0.0000       7.607064       206.9987 
 2713   0.0000       7.609412       207.0626 
 2714   0.0000       7.611239       207.1124 
 2715   0.0000       7.616144       207.2458 
 2716   0.0000       7.620554       207.3658 
 2717   0.0000       7.625384       207.4973 
 2718   0.0000       7.628596       207.5847 
 2719   0.0000       7.635372       207.7690 
 2720   0.0000       7.637538       207.8280 
 2721   0.0000       7.641213       207.9280 
 2722   0.0000       7.642443       207.9614 
 2723   0.0000       7.649076       208.1420 
 2724   0.0000       7.653407       208.2598 
 2725   0.0000       7.656049       208.3317 
 2726   0.0000       7.662431       208.5054 
 2727   0.0000       7.663081       208.5230 
 2728   0.0000       7.667191       208.6349 
 2729   0.0000       7.672202       208.7712 
 2730   0.0000       7.675211       208.8531 
 2731   0.0000       7.676938       208.9001 
 2732   0.0000       7.679968       208.9826 
 2733   0.0000       7.683074       209.0671 
 2734   0.0000       7.691066       209.2845 
 2735   0.0000       7.692138       209.3137 
 2736   0.0000       7.697501       209.4597 
 2737   0.0000       7.706311       209.6994 
 2738   0.0000       7.708033       209.7462 
 2739   0.0000       7.710987       209.8266 
 2740   0.0000       7.717109       209.9932 
 2741   0.0000       7.717758       210.0109 
 2742   0.0000       7.719460       210.0572 
 2743   0.0000       7.728378       210.2999 
 2744   0.0000       7.731481       210.3843 
 2745   0.0000       7.733735       210.4456 
 2746   0.0000       7.738912       210.5865 
 2747   0.0000       7.739463       210.6015 
 2748   0.0000       7.742252       210.6774 
 2749   0.0000       7.743949       210.7236 
 2750   0.0000       7.745471       210.7650 
 2751   0.0000       7.749936       210.8865 
 2752   0.0000       7.751796       210.9371 
 2753   0.0000       7.759279       211.1407 
 2754   0.0000       7.760949       211.1862 
 2755   0.0000       7.764862       211.2926 
 2756   0.0000       7.769646       211.4228 
 2757   0.0000       7.777807       211.6449 
 2758   0.0000       7.779447       211.6895 
 2759   0.0000       7.782286       211.7668 
 2760   0.0000       7.783943       211.8119 
 2761   0.0000       7.785798       211.8623 
 2762   0.0000       7.792267       212.0384 
 2763   0.0000       7.793581       212.0741 
 2764   0.0000       7.799862       212.2450 
 2765   0.0000       7.803486       212.3437 
 2766   0.0000       7.808620       212.4834 
 2767   0.0000       7.812478       212.5883 
 2768   0.0000       7.815144       212.6609 
 2769   0.0000       7.817816       212.7336 
 2770   0.0000       7.822513       212.8614 
 2771   0.0000       7.826489       212.9696 
 2772   0.0000       7.832444       213.1316 
 2773   0.0000       7.841110       213.3675 
 2774   0.0000       7.842926       213.4169 
 2775   0.0000       7.845984       213.5001 
 2776   0.0000       7.853211       213.6967 
 2777   0.0000       7.854778       213.7394 
 2778   0.0000       7.856024       213.7733 
 2779   0.0000       7.860576       213.8971 
 2780   0.0000       7.864341       213.9996 
 2781   0.0000       7.868769       214.1201 
 2782   0.0000       7.869443       214.1384 
 2783   0.0000       7.873486       214.2484 
 2784   0.0000       7.877521       214.3583 
 2785   0.0000       7.879677       214.4169 
 2786   0.0000       7.882706       214.4993 
 2787   0.0000       7.889042       214.6718 
 2788   0.0000       7.894182       214.8116 
 2789   0.0000       7.900227       214.9761 
 2790   0.0000       7.901404       215.0081 
 2791   0.0000       7.912127       215.2999 
 2792   0.0000       7.914902       215.3754 
 2793   0.0000       7.917108       215.4354 
 2794   0.0000       7.917428       215.4442 
 2795   0.0000       7.920979       215.5408 
 2796   0.0000       7.923229       215.6020 
 2797   0.0000       7.926048       215.6787 
 2798   0.0000       7.927973       215.7311 
 2799   0.0000       7.932178       215.8455 
 2800   0.0000       7.935733       215.9423 
 2801   0.0000       7.938277       216.0115 
 2802   0.0000       7.940685       216.0770 
 2803   0.0000       7.945554       216.2095 
 2804   0.0000       7.953373       216.4223 
 2805   0.0000       7.957534       216.5355 
 2806   0.0000       7.958307       216.5565 
 2807   0.0000       7.960213       216.6084 
 2808   0.0000       7.961614       216.6465 
 2809   0.0000       7.967944       216.8188 
 2810   0.0000       7.970610       216.8913 
 2811   0.0000       7.973472       216.9692 
 2812   0.0000       7.976773       217.0590 
 2813   0.0000       7.978218       217.0983 
 2814   0.0000       7.979754       217.1402 
 2815   0.0000       7.984789       217.2772 
 2816   0.0000       7.987899       217.3618 
 2817   0.0000       7.991765       217.4670 
 2818   0.0000       7.995657       217.5729 
 2819   0.0000       7.999093       217.6664 
 2820   0.0000       8.002089       217.7479 
 2821   0.0000       8.004677       217.8183 
 2822   0.0000       8.006460       217.8669 
 2823   0.0000       8.011063       217.9921 
 2824   0.0000       8.013048       218.0461 
 2825   0.0000       8.015866       218.1228 
 2826   0.0000       8.017679       218.1721 
 2827   0.0000       8.021822       218.2849 
 2828   0.0000       8.024316       218.3528 
 2829   0.0000       8.027264       218.4330 
 2830   0.0000       8.031110       218.5376 
 2831   0.0000       8.033438       218.6010 
 2832   0.0000       8.037098       218.7005 
 2833   0.0000       8.041280       218.8144 
 2834   0.0000       8.044527       218.9027 
 2835   0.0000       8.047471       218.9828 
 2836   0.0000       8.049502       219.0381 
 2837   0.0000       8.051768       219.0997 
 2838   0.0000       8.056021       219.2155 
 2839   0.0000       8.059437       219.3084 
 2840   0.0000       8.062276       219.3857 
 2841   0.0000       8.063627       219.4224 
 2842   0.0000       8.068077       219.5435 
 2843   0.0000       8.072812       219.6724 
 2844   0.0000       8.073752       219.6979 
 2845   0.0000       8.078821       219.8359 
 2846   0.0000       8.082502       219.9360 
 2847   0.0000       8.087350       220.0680 
 2848   0.0000       8.091446       220.1794 
 2849   0.0000       8.096833       220.3260 
 2850   0.0000       8.099641       220.4024 
 2851   0.0000       8.108261       220.6370 
 2852   0.0000       8.109198       220.6625 
 2853   0.0000       8.114259       220.8002 
 2854   0.0000       8.121082       220.9859 
 2855   0.0000       8.123420       221.0495 
 2856   0.0000       8.128907       221.1988 
 2857   0.0000       8.130933       221.2539 
 2858   0.0000       8.135090       221.3670 
 2859   0.0000       8.135834       221.3873 
 2860   0.0000       8.139406       221.4845 
 2861   0.0000       8.142051       221.5565 
 2862   0.0000       8.144592       221.6256 
 2863   0.0000       8.147321       221.6999 
 2864   0.0000       8.153533       221.8689 
 2865   0.0000       8.156103       221.9388 
 2866   0.0000       8.159025       222.0183 
 2867   0.0000       8.162958       222.1254 
 2868   0.0000       8.166171       222.2128 
 2869   0.0000       8.169084       222.2921 
 2870   0.0000       8.171658       222.3621 
 2871   0.0000       8.177113       222.5106 
 2872   0.0000       8.181385       222.6268 
 2873   0.0000       8.182447       222.6557 
 2874   0.0000       8.184078       222.7001 
 2875   0.0000       8.188910       222.8316 
 2876   0.0000       8.190919       222.8862 
 2877   0.0000       8.195190       223.0025 
 2878   0.0000       8.197099       223.0544 
 2879   0.0000       8.199925       223.1313 
 2880   0.0000       8.201520       223.1747 
 2881   0.0000       8.204678       223.2606 
 2882   0.0000       8.205103       223.2722 
 2883   0.0000       8.207300       223.3320 
 2884   0.0000       8.211067       223.4345 
 2885   0.0000       8.213136       223.4908 
 2886   0.0000       8.215525       223.5558 
 2887   0.0000       8.220688       223.6963 
 2888   0.0000       8.222128       223.7355 
 2889   0.0000       8.223023       223.7598 
 2890   0.0000       8.226818       223.8631 
 2891   0.0000       8.229800       223.9442 
 2892   0.0000       8.232666       224.0222 
 2893   0.0000       8.237600       224.1565 
 2894   0.0000       8.240747       224.2421 
 2895   0.0000       8.242844       224.2992 
 2896   0.0000       8.243928       224.3287 
 2897   0.0000       8.249754       224.4872 
 2898   0.0000       8.253129       224.5791 
 2899   0.0000       8.256012       224.6575 
 2900   0.0000       8.258772       224.7326 
 2901   0.0000       8.264361       224.8847 
 2902   0.0000       8.269696       225.0299 
 2903   0.0000       8.273477       225.1328 
 2904   0.0000       8.280544       225.3251 
 2905   0.0000       8.285408       225.4574 
 2906   0.0000       8.285801       225.4681 
 2907   0.0000       8.287682       225.5193 
 2908   0.0000       8.291828       225.6321 
 2909   0.0000       8.298968       225.8264 
 2910   0.0000       8.301515       225.8957 
 2911   0.0000       8.303564       225.9515 
 2912   0.0000       8.310737       226.1466 
 2913   0.0000       8.313658       226.2261 
 2914   0.0000       8.316020       226.2904 
 2915   0.0000       8.320187       226.4038 
 2916   0.0000       8.324165       226.5120 
 2917   0.0000       8.328419       226.6278 
 2918   0.0000       8.329874       226.6674 
 2919   0.0000       8.335742       226.8271 
 2920   0.0000       8.339329       226.9247 
 2921   0.0000       8.341989       226.9971 
 2922   0.0000       8.348123       227.1640 
 2923   0.0000       8.349268       227.1951 
 2924   0.0000       8.350213       227.2209 
 2925   0.0000       8.353907       227.3214 
 2926   0.0000       8.357962       227.4317 
 2927   0.0000       8.363779       227.5900 
 2928   0.0000       8.364107       227.5989 
 2929   0.0000       8.365081       227.6254 
 2930   0.0000       8.367511       227.6915 
 2931   0.0000       8.369301       227.7403 
 2932   0.0000       8.374272       227.8755 
 2933   0.0000       8.375477       227.9083 
 2934   0.0000       8.377792       227.9713 
 2935   0.0000       8.380197       228.0368 
 2936   0.0000       8.382349       228.0953 
 2937   0.0000       8.384710       228.1596 
 2938   0.0000       8.385610       228.1841 
 2939   0.0000       8.387434       228.2337 
 2940   0.0000       8.392627       228.3750 
 2941   0.0000       8.399135       228.5521 
 2942   0.0000       8.401082       228.6051 
 2943   0.0000       8.401886       228.6269 
 2944   0.0000       8.404624       228.7014 
 2945   0.0000       8.406211       228.7446 
 2946   0.0000       8.410541       228.8625 
 2947   0.0000       8.412469       228.9149 
 2948   0.0000       8.413172       228.9341 
 2949   0.0000       8.416823       229.0334 
 2950   0.0000       8.418897       229.0898 
 2951   0.0000       8.421077       229.1492 
 2952   0.0000       8.424733       229.2486 
 2953   0.0000       8.425974       229.2824 
 2954   0.0000       8.427262       229.3175 
 2955   0.0000       8.430356       229.4017 
 2956   0.0000       8.432137       229.4501 
 2957   0.0000       8.435546       229.5429 
 2958   0.0000       8.437934       229.6079 
 2959   0.0000       8.440742       229.6843 
 2960   0.0000       8.446759       229.8480 
 2961   0.0000       8.447428       229.8662 
 2962   0.0000       8.448932       229.9071 
 2963   0.0000       8.449702       229.9281 
 2964   0.0000       8.454440       230.0570 
 2965   0.0000       8.455002       230.0723 
 2966   0.0000       8.458545       230.1687 
 2967   0.0000       8.462657       230.2806 
 2968   0.0000       8.467242       230.4054 
 2969   0.0000       8.470090       230.4829 
 2970   0.0000       8.471500       230.5212 
 2971   0.0000       8.472999       230.5620 
 2972   0.0000       8.474269       230.5966 
 2973   0.0000       8.478849       230.7212 
 2974   0.0000       8.484628       230.8785 
 2975   0.0000       8.488513       230.9842 
 2976   0.0000       8.490710       231.0440 
 2977   0.0000       8.492440       231.0910 
 2978   0.0000       8.495475       231.1736 
 2979   0.0000       8.497431       231.2269 
 2980   0.0000       8.502566       231.3666 
 2981   0.0000       8.504682       231.4242 
 2982   0.0000       8.510192       231.5741 
 2983   0.0000       8.511658       231.6140 
 2984   0.0000       8.512301       231.6315 
 2985   0.0000       8.517368       231.7694 
 2986   0.0000       8.518814       231.8087 
 2987   0.0000       8.521963       231.8944 
 2988   0.0000       8.524639       231.9672 
 2989   0.0000       8.527817       232.0537 
 2990   0.0000       8.529246       232.0926 
 2991   0.0000       8.534086       232.2243 
 2992   0.0000       8.538556       232.3459 
 2993   0.0000       8.541182       232.4174 
 2994   0.0000       8.543767       232.4877 
 2995   0.0000       8.546354       232.5581 
 2996   0.0000       8.546451       232.5608 
 2997   0.0000       8.547946       232.6014 
 2998   0.0000       8.550065       232.6591 
 2999   0.0000       8.552167       232.7163 
 3000   0.0000       8.556141       232.8244 
 3001   0.0000       8.560116       232.9326 
 3002   0.0000       8.562803       233.0057 
 3003   0.0000       8.566687       233.1114 
 3004   0.0000       8.567922       233.1450 
 3005   0.0000       8.573068       233.2850 
 3006   0.0000       8.575600       233.3539 
 3007   0.0000       8.579304       233.4547 
 3008   0.0000       8.581537       233.5155 
 3009   0.0000       8.586254       233.6438 
 3010   0.0000       8.590319       233.7545 
 3011   0.0000       8.592094       233.8028 
 3012   0.0000       8.595268       233.8891 
 3013   0.0000       8.597735       233.9563 
 3014   0.0000       8.602777       234.0935 
 3015   0.0000       8.605055       234.1554 
 3016   0.0000       8.606969       234.2075 
 3017   0.0000       8.609449       234.2750 
 3018   0.0000       8.611751       234.3377 
 3019   0.0000       8.615614       234.4428 
 3020   0.0000       8.618764       234.5285 
 3021   0.0000       8.621100       234.5921 
 3022   0.0000       8.624328       234.6799 
 3023   0.0000       8.631105       234.8643 
 3024   0.0000       8.636722       235.0171 
 3025   0.0000       8.639717       235.0986 
 3026   0.0000       8.640585       235.1223 
 3027   0.0000       8.642563       235.1761 
 3028   0.0000       8.648094       235.3266 
 3029   0.0000       8.649278       235.3588 
 3030   0.0000       8.652603       235.4493 
 3031   0.0000       8.654236       235.4937 
 3032   0.0000       8.655070       235.5164 
 3033   0.0000       8.660373       235.6607 
 3034   0.0000       8.664152       235.7636 
 3035   0.0000       8.668125       235.8717 
 3036   0.0000       8.672781       235.9984 
 3037   0.0000       8.675074       236.0608 
 3038   0.0000       8.681200       236.2275 
 3039   0.0000       8.682832       236.2719 
 3040   0.0000       8.683941       236.3020 
 3041   0.0000       8.687004       236.3854 
 3042   0.0000       8.690683       236.4855 
 3043   0.0000       8.695047       236.6043 
 3044   0.0000       8.696726       236.6499 
 3045   0.0000       8.701886       236.7904 
 3046   0.0000       8.704988       236.8748 
 3047   0.0000       8.714369       237.1300 
 3048   0.0000       8.716729       237.1943 
 3049   0.0000       8.720962       237.3094 
 3050   0.0000       8.726454       237.4589 
 3051   0.0000       8.729186       237.5332 
 3052   0.0000       8.733983       237.6638 
 3053   0.0000       8.735221       237.6974 
 3054   0.0000       8.738637       237.7904 
 3055   0.0000       8.740531       237.8419 
 3056   0.0000       8.743718       237.9287 
 3057   0.0000       8.746647       238.0084 
 3058   0.0000       8.751760       238.1475 
 3059   0.0000       8.756209       238.2685 
 3060   0.0000       8.758739       238.3374 
 3061   0.0000       8.760847       238.3948 
 3062   0.0000       8.762673       238.4445 
 3063   0.0000       8.765532       238.5223 
 3064   0.0000       8.767748       238.5825 
 3065   0.0000       8.769350       238.6261 
 3066   0.0000       8.771900       238.6955 
 3067   0.0000       8.779596       238.9049 
 3068   0.0000       8.783368       239.0076 
 3069   0.0000       8.785617       239.0688 
 3070   0.0000       8.791334       239.2244 
 3071   0.0000       8.797249       239.3853 
 3072   0.0000       8.798520       239.4199 
 3073   0.0000       8.803400       239.5527 
 3074   0.0000       8.805839       239.6191 
 3075   0.0000       8.815952       239.8942 
 3076   0.0000       8.819651       239.9949 
 3077   0.0000       8.825154       240.1446 
 3078   0.0000       8.829454       240.2617 
 3079   0.0000       8.831316       240.3123 
 3080   0.0000       8.834658       240.4033 
 3081   0.0000       8.839889       240.5456 
 3082   0.0000       8.845923       240.7098 
 3083   0.0000       8.847770       240.7601 
 3084   0.0000       8.850835       240.8435 
 3085   0.0000       8.853463       240.9150 
 3086   0.0000       8.860059       241.0945 
 3087   0.0000       8.867057       241.2849 
 3088   0.0000       8.870266       241.3722 
 3089   0.0000       8.874738       241.4939 
 3090   0.0000       8.879973       241.6364 
 3091   0.0000       8.885309       241.7815 
 3092   0.0000       8.889399       241.8928 
 3093   0.0000       8.894981       242.0447 
 3094   0.0000       8.898792       242.1484 
 3095   0.0000       8.902761       242.2564 
 3096   0.0000       8.907678       242.3902 
 3097   0.0000       8.910925       242.4786 
 3098   0.0000       8.914223       242.5683 
 3099   0.0000       8.920523       242.7398 
 3100   0.0000       8.922899       242.8044 
 3101   0.0000       8.929741       242.9906 
 3102   0.0000       8.932397       243.0629 
 3103   0.0000       8.935158       243.1380 
 3104   0.0000       8.939764       243.2634 
 3105   0.0000       8.944015       243.3790 
 3106   0.0000       8.944919       243.4036 
 3107   0.0000       8.948928       243.5127 
 3108   0.0000       8.952542       243.6110 
 3109   0.0000       8.952697       243.6153 
 3110   0.0000       8.954683       243.6693 
 3111   0.0000       8.956709       243.7244 
 3112   0.0000       8.962269       243.8757 
 3113   0.0000       8.963418       243.9070 
 3114   0.0000       8.966628       243.9944 
 3115   0.0000       8.968617       244.0485 
 3116   0.0000       8.972801       244.1623 
 3117   0.0000       8.975020       244.2227 
 3118   0.0000       8.975705       244.2414 
 3119   0.0000       8.987021       244.5493 
 3120   0.0000       8.987776       244.5698 
 3121   0.0000       8.992315       244.6933 
 3122   0.0000       8.994671       244.7574 
 3123   0.0000       8.999162       244.8796 
 3124   0.0000       9.001252       244.9365 
 3125   0.0000       9.004934       245.0367 
 3126   0.0000       9.011098       245.2045 
 3127   0.0000       9.014602       245.2998 
 3128   0.0000       9.017844       245.3880 
 3129   0.0000       9.025562       245.5980 
 3130   0.0000       9.030928       245.7440 
 3131   0.0000       9.033749       245.8208 
 3132   0.0000       9.041389       246.0287 
 3133   0.0000       9.043306       246.0809 
 3134   0.0000       9.049156       246.2401 
 3135   0.0000       9.053052       246.3461 
 3136   0.0000       9.054620       246.3887 
 3137   0.0000       9.058679       246.4992 
 3138   0.0000       9.061499       246.5759 
 3139   0.0000       9.064750       246.6644 
 3140   0.0000       9.068668       246.7710 
 3141   0.0000       9.073231       246.8952 
 3142   0.0000       9.080834       247.1021 
 3143   0.0000       9.084551       247.2032 
 3144   0.0000       9.090206       247.3571 
 3145   0.0000       9.094541       247.4750 
 3146   0.0000       9.100082       247.6258 
 3147   0.0000       9.101535       247.6654 
 3148   0.0000       9.108519       247.8554 
 3149   0.0000       9.111044       247.9241 
 3150   0.0000       9.113890       248.0016 
 3151   0.0000       9.119077       248.1427 
 3152   0.0000       9.121152       248.1992 
 3153   0.0000       9.126205       248.3367 
 3154   0.0000       9.131330       248.4761 
 3155   0.0000       9.142795       248.7881 
 3156   0.0000       9.147232       248.9088 
 3157   0.0000       9.150574       248.9998 
 3158   0.0000       9.155748       249.1406 
 3159   0.0000       9.157766       249.1955 
 3160   0.0000       9.164984       249.3919 
 3161   0.0000       9.167689       249.4655 
 3162   0.0000       9.176789       249.7131 
 3163   0.0000       9.178799       249.7678 
 3164   0.0000       9.185645       249.9541 
 3165   0.0000       9.188816       250.0404 
 3166   0.0000       9.193689       250.1730 
 3167   0.0000       9.198288       250.2981 
 3168   0.0000       9.203873       250.4501 
 3169   0.0000       9.214636       250.7430 
 3170   0.0000       9.219631       250.8789 
 3171   0.0000       9.227886       251.1035 
 3172   0.0000       9.237297       251.3596 
 3173   0.0000       9.243862       251.5383 
 3174   0.0000       9.247293       251.6316 
 3175   0.0000       9.269514       252.2363 
 3176   0.0000       9.281138       252.5526 
 3177   0.0000       9.293749       252.8958 
 3178   0.0000       9.301622       253.1100 
 3179   0.0000       9.315483       253.4872 
 3180   0.0000       9.323687       253.7104 
 3181   0.0000       9.336319       254.0541 
 3182   0.0000       9.348503       254.3857 
 3183   0.0000       9.353152       254.5122 
 3184   0.0000       9.368774       254.9373 
 3185   0.0000       9.385490       255.3922 
 3186   0.0000       9.395852       255.6741 
 3187   0.0000       9.403557       255.8838 
 3188   0.0000       9.405852       255.9462 
 3189   0.0000       9.412853       256.1367 
 3190   0.0000       9.420394       256.3419 
 3191   0.0000       9.423007       256.4130 
 3192   0.0000       9.447216       257.0718 
 3193   0.0000       9.448440       257.1051 
 3194   0.0000       9.458440       257.3772 
 3195   0.0000       9.471213       257.7248 
 3196   0.0000       9.474721       257.8203 
 3197   0.0000       9.481530       258.0056 
 3198   0.0000       9.488763       258.2024 
 3199   0.0000       9.497599       258.4428 
 3200   0.0000       9.516877       258.9674 
 3201   0.0000       9.523685       259.1526 
 3202   0.0000       9.536731       259.5076 
 3203   0.0000       9.556171       260.0366 
 3204   0.0000       9.557368       260.0692 
 3205   0.0000       9.560976       260.1674 
 3206   0.0000       9.567434       260.3431 
 3207   0.0000       9.576392       260.5869 
 3208   0.0000       9.584207       260.7995 
 3209   0.0000       9.586306       260.8566 
 3210   0.0000       9.593937       261.0643 
 3211   0.0000       9.606168       261.3971 
 3212   0.0000       9.611787       261.5500 
 3213   0.0000       9.620281       261.7811 
 3214   0.0000       9.622748       261.8483 
 3215   0.0000       9.628395       262.0019 
 3216   0.0000       9.635559       262.1969 
 3217   0.0000       9.646109       262.4840 
 3218   0.0000       9.658363       262.8174 
 3219   0.0000       9.665078       263.0001 
 3220   0.0000       9.676882       263.3213 
 3221   0.0000       9.691836       263.7283 
 3222   0.0000       9.694996       263.8142 
 3223   0.0000       9.700481       263.9635 
 3224   0.0000       9.705729       264.1063 
 3225   0.0000       9.714488       264.3447 
 3226   0.0000       9.717288       264.4208 
 3227   0.0000       9.720806       264.5166 
 3228   0.0000       9.728560       264.7276 
 3229   0.0000       9.733066       264.8502 
 3230   0.0000       9.737117       264.9604 
 3231   0.0000       9.738446       264.9966 
 3232   0.0000       9.740887       265.0630 
 3233   0.0000       9.745132       265.1785 
 3234   0.0000       9.756621       265.4912 
 3235   0.0000       9.762034       265.6385 
 3236   0.0000       9.766047       265.7477 
 3237   0.0000       9.773268       265.9441 
 3238   0.0000       9.778820       266.0952 
 3239   0.0000       9.780477       266.1403 
 3240   0.0000       9.787487       266.3311 
 3241   0.0000       9.788857       266.3683 
 3242   0.0000       9.791387       266.4372 
 3243   0.0000       9.793000       266.4811 
 3244   0.0000       9.803993       266.7802 
 3245   0.0000       9.809336       266.9256 
 3246   0.0000       9.811844       266.9938 
 3247   0.0000       9.815274       267.0872 
 3248   0.0000       9.817546       267.1490 
 3249   0.0000       9.820010       267.2160 
 3250   0.0000       9.821858       267.2663 
 3251   0.0000       9.826038       267.3801 
 3252   0.0000       9.828540       267.4482 
 3253   0.0000       9.831772       267.5361 
 3254   0.0000       9.841623       267.8042 
 3255   0.0000       9.844458       267.8813 
 3256   0.0000       9.844633       267.8861 
 3257   0.0000       9.845915       267.9210 
 3258   0.0000       9.850240       268.0387 
 3259   0.0000       9.856804       268.2173 
 3260   0.0000       9.859567       268.2924 
 3261   0.0000       9.874735       268.7052 
 3262   0.0000       9.877495       268.7803 
 3263   0.0000       9.881479       268.8887 
 3264   0.0000       9.884842       268.9802 
 3265   0.0000       9.889340       269.1026 
 3266   0.0000       9.897554       269.3261 
 3267   0.0000       9.902749       269.4675 
 3268   0.0000       9.903787       269.4958 
 3269   0.0000       9.904983       269.5283 
 3270   0.0000       9.908020       269.6109 
 3271   0.0000       9.911879       269.7159 
 3272   0.0000       9.921546       269.9790 
 3273   0.0000       9.925658       270.0909 
 3274   0.0000       9.932472       270.2763 
 3275   0.0000       9.939335       270.4630 
 3276   0.0000       9.945765       270.6380 
 3277   0.0000       9.955521       270.9035 
 3278   0.0000       9.960473       271.0382 
 3279   0.0000       9.963255       271.1140 
 3280   0.0000       9.965349       271.1709 
 3281   0.0000       9.966603       271.2051 
 3282   0.0000       9.973023       271.3797 
 3283   0.0000       9.985360       271.7154 
 3284   0.0000       9.986516       271.7469 
 3285   0.0000       9.994869       271.9742 
 3286   0.0000       9.996886       272.0291 
 3287   0.0000      10.000181       272.1188 
 3288   0.0000      10.003285       272.2032 
 3289   0.0000      10.007064       272.3060 
 3290   0.0000      10.022420       272.7239 
 3291   0.0000      10.028997       272.9029 
 3292   0.0000      10.030883       272.9542 
 3293   0.0000      10.044088       273.3135 
 3294   0.0000      10.047115       273.3959 
 3295   0.0000      10.049264       273.4544 
 3296   0.0000      10.053634       273.5733 
 3297   0.0000      10.058310       273.7005 
 3298   0.0000      10.070785       274.0400 
 3299   0.0000      10.074758       274.1481 
 3300   0.0000      10.082137       274.3489 
 3301   0.0000      10.087402       274.4922 
 3302   0.0000      10.098032       274.7814 
 3303   0.0000      10.103819       274.9389 
 3304   0.0000      10.109023       275.0805 
 3305   0.0000      10.117968       275.3239 
 3306   0.0000      10.119600       275.3683 
 3307   0.0000      10.132803       275.7276 
 3308   0.0000      10.135237       275.7938 
 3309   0.0000      10.142308       275.9862 
 3310   0.0000      10.144883       276.0563 
 3311   0.0000      10.146882       276.1107 
 3312   0.0000      10.164861       276.5999 
 3313   0.0000      10.166100       276.6337 
 3314   0.0000      10.170322       276.7485 
 3315   0.0000      10.187622       277.2193 
 3316   0.0000      10.194646       277.4104 
 3317   0.0000      10.198066       277.5035 
 3318   0.0000      10.211851       277.8786 
 3319   0.0000      10.224530       278.2236 
 3320   0.0000      10.225087       278.2387 
 3321   0.0000      10.232944       278.4526 
 3322   0.0000      10.247531       278.8495 
 3323   0.0000      10.251736       278.9639 
 3324   0.0000      10.254652       279.0433 
 3325   0.0000      10.259581       279.1774 
 3326   0.0000      10.263789       279.2919 
 3327   0.0000      10.269831       279.4563 
 3328   0.0000      10.281302       279.7684 
 3329   0.0000      10.285008       279.8693 
 3330   0.0000      10.299252       280.2569 
 3331   0.0000      10.321073       280.8507 
 3332   0.0000      10.324894       280.9547 
 3333   0.0000      10.329014       281.0667 
 3334   0.0000      10.349463       281.6232 
 3335   0.0000      10.350160       281.6422 
 3336   0.0000      10.360279       281.9175 
 3337   0.0000      10.365035       282.0469 
 3338   0.0000      10.369228       282.1610 
 3339   0.0000      10.374934       282.3163 
 3340   0.0000      10.380531       282.4686 
 3341   0.0000      10.384656       282.5808 
 3342   0.0000      10.390323       282.7351 
 3343   0.0000      10.397076       282.9188 
 3344   0.0000      10.401344       283.0350 
 3345   0.0000      10.411421       283.3092 
 3346   0.0000      10.416050       283.4351 
 3347   0.0000      10.419103       283.5182 
 3348   0.0000      10.420909       283.5674 
 3349   0.0000      10.423144       283.6282 
 3350   0.0000      10.429531       283.8020 
 3351   0.0000      10.430618       283.8315 
 3352   0.0000      10.436251       283.9848 
 3353   0.0000      10.440419       284.0982 
 3354   0.0000      10.451077       284.3883 
 3355   0.0000      10.461244       284.6649 
 3356   0.0000      10.461330       284.6673 
 3357   0.0000      10.479599       285.1644 
 3358   0.0000      10.489888       285.4444 
 3359   0.0000      10.496043       285.6119 
 3360   0.0000      10.516973       286.1814 
 3361   0.0000      10.523377       286.3557 
 3362   0.0000      10.542548       286.8773 
 3363   0.0000      10.545073       286.9460 
 3364   0.0000      10.555473       287.2290 
 3365   0.0000      10.582695       287.9698 
 3366   0.0000      10.585819       288.0548 
 3367   0.0000      10.593637       288.2675 
 3368   0.0000      10.604532       288.5640 
 3369   0.0000      10.617724       288.9230 
 3370   0.0000      10.635026       289.3938 
 3371   0.0000      10.642182       289.5885 
 3372   0.0000      10.652746       289.8759 
 3373   0.0000      10.658364       290.0288 
 3374   0.0000      10.663361       290.1648 
 3375   0.0000      10.669499       290.3318 
 3376   0.0000      10.719012       291.6792 
 3377   0.0000      10.735928       292.1395 
 3378   0.0000      10.738654       292.2136 
 3379   0.0000      10.751538       292.5642 
 3380   0.0000      10.759233       292.7736 
 3381   0.0000      10.762645       292.8665 
 3382   0.0000      10.764029       292.9041 
 3383   0.0000      10.781842       293.3888 
 3384   0.0000      10.800379       293.8933 
 3385   0.0000      10.806579       294.0620 
 3386   0.0000      10.813129       294.2402 
 3387   0.0000      10.824909       294.5607 
 3388   0.0000      10.839233       294.9505 
 3389   0.0000      10.852175       295.3027 
 3390   0.0000      10.858128       295.4647 
 3391   0.0000      10.872485       295.8553 
 3392   0.0000      10.883060       296.1431 
 3393   0.0000      10.920416       297.1596 
 3394   0.0000      10.930248       297.4272 
 3395   0.0000      10.945495       297.8421 
 3396   0.0000      10.968254       298.4614 
 3397   0.0000      10.982116       298.8386 
 3398   0.0000      10.990952       299.0790 
 3399   0.0000      11.063360       301.0493 
 3400   0.0000      11.136953       303.0519 
 3401   0.0000      11.145310       303.2793 
 3402   0.0000      11.162418       303.7448 
 3403   0.0000      11.173139       304.0366 
 3404   0.0000      11.205965       304.9298 
 3405   0.0000      11.250744       306.1483 
 3406   0.0000      11.258584       306.3616 
 3407   0.0000      11.317895       307.9756 
 3408   0.0000      11.331306       308.3405 
 3409   0.0000      11.398874       310.1791 
 3410   0.0000      11.499154       312.9079 
 3411   0.0000      11.522600       313.5459 
 3412   0.0000      11.576753       315.0195 
 3413   0.0000      11.587186       315.3034 
 3414   0.0000      11.618824       316.1643 
 3415   0.0000      11.643104       316.8250 
 3416   0.0000      11.676289       317.7280 
 3417   0.0000      11.686834       318.0149 
 3418   0.0000      11.713009       318.7272 
 3419   0.0000      11.727538       319.1225 
 3420   0.0000      11.735985       319.3524 
 3421   0.0000      11.756751       319.9175 
 3422   0.0000      11.817051       321.5583 
 3423   0.0000      11.818853       321.6073 
 3424   0.0000      11.898769       323.7820 
 3425   0.0000      11.909612       324.0770 
 3426   0.0000      11.932663       324.7043 
 3427   0.0000      12.036739       327.5363 
 3428   0.0000      12.037878       327.5673 
 3429   0.0000      12.075848       328.6005 
 3430   0.0000      12.085023       328.8502 
 3431   0.0000      12.101868       329.3086 
 3432   0.0000      12.112536       329.5989 
 3433   0.0000      12.115575       329.6816 
 3434   0.0000      12.133831       330.1783 
 3435   0.0000      12.151913       330.6704 
 3436   0.0000      12.175670       331.3168 
 3437   0.0000      12.198727       331.9442 
 3438   0.0000      12.210164       332.2554 
 3439   0.0000      12.241995       333.1216 
 3440   0.0000      12.258847       333.5802 
 3441   0.0000      12.288282       334.3811 
 3442   0.0000      12.309582       334.9608 
 3443   0.0000      12.322019       335.2992 
 3444   0.0000      12.323776       335.3470 
 3445   0.0000      12.332501       335.5844 
 3446   0.0000      12.332976       335.5973 
 3447   0.0000      12.344404       335.9083 
 3448   0.0000      12.354945       336.1951 
 3449   0.0000      12.376237       336.7745 
 3450   0.0000      12.378214       336.8283 
 3451   0.0000      12.384682       337.0043 
 3452   0.0000      12.415220       337.8353 
 3453   0.0000      12.425378       338.1117 
 3454   0.0000      12.446031       338.6737 
 3455   0.0000      12.463426       339.1471 
 3456   0.0000      12.488641       339.8332 
 3457   0.0000      12.503880       340.2479 
 3458   0.0000      12.521083       340.7160 
 3459   0.0000      12.524230       340.8016 
 3460   0.0000      12.535120       341.0980 
 3461   0.0000      12.566774       341.9593 
 3462   0.0000      12.582954       342.3996 
 3463   0.0000      12.605917       343.0244 
 3464   0.0000      12.630519       343.6939 
 3465   0.0000      12.655692       344.3789 
 3466   0.0000      12.662463       344.5631 
 3467   0.0000      12.695888       345.4727 
 3468   0.0000      12.748447       346.9029 
 3469   0.0000      12.755653       347.0990 
 3470   0.0000      12.788879       348.0031 
 3471   0.0000      12.801024       348.3336 
 3472   0.0000      12.818356       348.8052 
 3473   0.0000      12.844457       349.5154 
 3474   0.0000      12.872421       350.2764 
 3475   0.0000      12.880368       350.4926 
 3476   0.0000      12.914198       351.4132 
 3477   0.0000      12.967385       352.8605 
 3478   0.0000      12.975550       353.0827 
 3479   0.0000      13.007150       353.9426 
 3480   0.0000      13.013106       354.1046 
 3481   0.0000      13.117416       356.9430 
 3482   0.0000      13.126242       357.1832 
 3483   0.0000      13.137705       357.4951 
 3484   0.0000      13.167654       358.3101 
 3485   0.0000      13.187686       358.8552 
 3486   0.0000      13.226141       359.9016 
 3487   0.0000      13.306964       362.1009 
 3488   0.0000      13.314446       362.3045 
 3489   0.0000      13.328774       362.6944 
 3490   0.0000      13.355806       363.4299 
 3491   0.0000      13.363081       363.6279 
 3492   0.0000      13.376160       363.9838 
 3493   0.0000      13.402017       364.6874 
 3494   0.0000      13.418654       365.1401 
 3495   0.0000      13.492190       367.1412 
 3496   0.0000      13.663545       371.8040 
 3497   0.0000      13.727140       373.5345 
 3498   0.0000      13.764804       374.5594 
 3499   0.0000      13.805928       375.6784 
 3500   0.0000      13.974436       380.2637 
 3501   0.0000      14.227576       387.1520 
 3502   0.0000      14.505742       394.7213 
 3503   0.0000      14.542388       395.7185 
 3504   0.0000      14.669820       399.1861 
 3505   0.0000      14.766179       401.8082 
 3506   0.0000      15.037692       409.1964 
 3507   0.0000      15.191633       413.3853 
 3508   0.0000      15.270792       415.5394 
 3509   0.0000      16.364193       445.2923 
 3510   0.0000      28.120306       765.1924 
 3511   0.0000      28.223193       767.9921 
 3512   0.0000      28.379181       772.2368 
 3513   0.0000      28.419481       773.3334 
 3514   0.0000      28.577508       777.6335 
 3515   0.0000      28.635988       779.2249 
 3516   0.0000      28.732258       781.8445 
 3517   0.0000      28.735300       781.9273 
 3518   0.0000      28.746590       782.2345 
 3519   0.0000      28.752525       782.3960 
 3520   0.0000      28.797676       783.6246 
 3521   0.0000      28.803282       783.7771 
 3522   0.0000      28.822682       784.3051 
 3523   0.0000      28.849977       785.0478 
 3524   0.0000      28.898475       786.3675 
 3525   0.0000      29.068715       790.9999 
 3526   0.0000      29.122266       792.4572 
 3527   0.0000      29.139798       792.9342 
 3528   0.0000      29.150378       793.2221 
 3529   0.0000      29.160052       793.4853 
 3530   0.0000      29.169940       793.7544 
 3531   0.0000      29.233094       795.4729 
 3532   0.0000      29.239448       795.6458 
 3533   0.0000      29.245372       795.8070 
 3534   0.0000      29.277864       796.6912 
 3535   0.0000      29.364193       799.0403 
 3536   0.0000      29.395488       799.8919 
 3537   0.0000      29.412410       800.3524 
 3538   0.0000      29.435891       800.9913 
 3539   0.0000      29.454658       801.5020 
 3540   0.0000      29.458849       801.6160 
 3541   0.0000      29.499573       802.7242 
 3542   0.0000      29.565547       804.5194 
 3543   0.0000      29.571181       804.6727 
 3544   0.0000      29.578764       804.8791 
 3545   0.0000      29.595619       805.3377 
 3546   0.0000      38.404017      1045.0264 
 3547   0.0000      38.630248      1051.1825 
 3548   0.0000      48.614703      1322.8733 
 3549   0.0000      48.626233      1323.1871 
 3550   0.0000      48.917054      1331.1007 
 3551   0.0000      48.950131      1332.0008 
 3552   0.0000     148.947853      4053.0771 
 3553   0.0000     149.061701      4056.1751 
 3554   0.0000     149.226356      4060.6556 
 3555   0.0000     149.269289      4061.8239 
 3556   0.0000     149.381354      4064.8733 
 3557   0.0000     149.455443      4066.8894 
 3558   0.0000     149.526933      4068.8347 
 3559   0.0000     149.542384      4069.2551 
 3560   0.0000     149.559382      4069.7177 
 3561   0.0000     149.569464      4069.9920 
 3562   0.0000     149.600154      4070.8272 
 3563   0.0000     149.619281      4071.3476 
 3564   0.0000     149.655824      4072.3420 
 3565   0.0000     149.681027      4073.0278 
 3566   0.0000     149.715655      4073.9701 
 3567   0.0000     149.870562      4078.1853 
 3568   0.0000     149.908150      4079.2081 
 3569   0.0000     149.927769      4079.7420 
 3570   0.0000     149.943842      4080.1794 
 3571   0.0000     149.976791      4081.0760 
 3572   0.0000     149.991858      4081.4860 
 3573   0.0000     150.015763      4082.1365 
 3574   0.0000     150.019060      4082.2261 
 3575   0.0000     150.026702      4082.4341 
 3576   0.0000     150.058247      4083.2925 
 3577   0.0000     150.247364      4088.4386 
 3578   0.0000     150.272223      4089.1151 
 3579   0.0000     150.276555      4089.2330 
 3580   0.0000     150.281636      4089.3712 
 3581   0.0000     150.302417      4089.9367 
 3582   0.0000     150.305565      4090.0224 
 3583   0.0000     150.350863      4091.2550 
 3584   0.0000     150.371404      4091.8139 
 3585   0.0000     150.378284      4092.0011 
 3586   0.0000     150.384219      4092.1626 
 3587   0.0000     150.411477      4092.9044 
 3588   0.0000     199.840271      5437.9302 
 3589   0.0000     200.074377      5444.3006 
 3590   0.0000     256.047320      6967.4018 
 3591   0.0000     256.058171      6967.6971 
 3592   0.0000     256.400245      6977.0054 
 3593   0.0000     256.427286      6977.7412 

                    ********************************
                    * MULLIKEN POPULATION ANALYSIS *
                    ********************************

-----------------------
MULLIKEN ATOMIC CHARGES
-----------------------
   0 O :   -0.405673
   1 O :   -0.403183
   2 N :   -0.326184
   3 N :   -0.448252
   4 C :    0.211005
   5 C :    0.498748
   6 H :    0.051476
   7 C :    0.026376
   8 C :   -0.209447
   9 H :    0.101305
  10 C :   -0.160295
  11 H :    0.158382
  12 C :   -0.126392
  13 H :    0.137789
  14 C :   -0.136391
  15 H :    0.144369
  16 C :   -0.130565
  17 H :    0.100411
  18 C :    0.043756
  19 C :   -0.287273
  20 H :    0.094756
  21 H :    0.103581
  22 H :    0.124884
  23 C :   -0.230106
  24 H :    0.075614
  25 H :    0.118107
  26 H :    0.101964
  27 C :   -0.270075
  28 H :    0.121559
  29 H :    0.086094
  30 H :    0.121000
  31 C :    0.070324
  32 C :    0.020780
  33 C :   -0.127634
  34 H :    0.104260
  35 C :   -0.165661
  36 H :    0.140825
  37 C :   -0.117082
  38 H :    0.141388
  39 C :   -0.099594
  40 H :    0.086400
  41 C :   -0.114852
  42 C :   -0.279667
  43 H :    0.118762
  44 H :    0.092932
  45 H :    0.106786
  46 C :   -0.192383
  47 H :    0.082762
  48 H :    0.100120
  49 H :    0.089074
  50 C :   -0.202021
  51 H :    0.064372
  52 H :    0.078508
  53 H :    0.104653
  54 C :    0.363104
  55 C :    0.040400
  56 C :   -0.063711
  57 H :    0.124293
  58 C :   -0.128431
  59 H :    0.147209
  60 C :   -0.083327
  61 H :    0.147856
  62 C :   -0.106572
  63 H :    0.150018
  64 C :   -0.159528
  65 H :    0.121556
  66 H :    0.159801
  67 O :   -0.523684
  68 C :    0.444119
  69 C :    0.045395
  70 C :   -0.115189
  71 H :    0.113467
  72 C :   -0.139901
  73 H :    0.146817
  74 C :   -0.090893
  75 H :    0.145599
  76 C :   -0.140690
  77 H :    0.144852
  78 C :   -0.084121
  79 H :    0.123339
  80 O :   -0.404862
  81 H :    0.232694
Sum of atomic charges:   -0.0000000

--------------------------------
MULLIKEN REDUCED ORBITAL CHARGES
--------------------------------
  0 O s       :     3.866284  s :     3.866284
      pz      :     1.315177  p :     4.490099
      px      :     1.501002
      py      :     1.673920
      dz2     :     0.013576  d :     0.043868
      dxz     :     0.008440
      dyz     :     0.007052
      dx2y2   :     0.006842
      dxy     :     0.007958
      f0      :     0.001322  f :     0.005169
      f+1     :     0.000952
      f-1     :     0.000697
      f+2     :     0.000478
      f-2     :     0.000521
      f+3     :     0.000601
      f-3     :     0.000598
      g0      :     0.000078  g :     0.000253
      g+1     :     0.000058
      g-1     :     0.000029
      g+2     :     0.000004
      g-2     :     0.000008
      g+3     :     0.000012
      g-3     :     0.000027
      g+4     :     0.000018
      g-4     :     0.000019
  1 O s       :     3.775511  s :     3.775511
      pz      :     1.646025  p :     4.589200
      px      :     1.468138
      py      :     1.475038
      dz2     :     0.005838  d :     0.034601
      dxz     :     0.008952
      dyz     :     0.004679
      dx2y2   :     0.007288
      dxy     :     0.007844
      f0      :     0.000363  f :     0.003669
      f+1     :     0.000782
      f-1     :     0.000133
      f+2     :     0.000720
      f-2     :     0.000753
      f+3     :     0.000485
      f-3     :     0.000433
      g0      :     0.000016  g :     0.000202
      g+1     :     0.000026
      g-1     :     0.000003
      g+2     :     0.000023
      g-2     :     0.000018
      g+3     :     0.000040
      g-3     :     0.000040
      g+4     :     0.000020
      g-4     :     0.000015
  2 N s       :     3.683403  s :     3.683403
      pz      :     1.413342  p :     3.572900
      px      :     1.180370
      py      :     0.979188
      dz2     :     0.010362  d :     0.061720
      dxz     :     0.008160
      dyz     :     0.015667
      dx2y2   :     0.009565
      dxy     :     0.017965
      f0      :     0.000527  f :     0.007620
      f+1     :     0.000130
      f-1     :     0.001679
      f+2     :     0.001155
      f-2     :     0.001303
      f+3     :     0.001615
      f-3     :     0.001211
      g0      :     0.000051  g :     0.000541
      g+1     :     0.000010
      g-1     :     0.000091
      g+2     :     0.000078
      g-2     :     0.000012
      g+3     :     0.000109
      g-3     :     0.000112
      g+4     :     0.000034
      g-4     :     0.000044
  3 N s       :     3.680231  s :     3.680231
      pz      :     1.181406  p :     3.701048
      px      :     1.056854
      py      :     1.462788
      dz2     :     0.012245  d :     0.059425
      dxz     :     0.015296
      dyz     :     0.008799
      dx2y2   :     0.010844
      dxy     :     0.012241
      f0      :     0.001473  f :     0.007070
      f+1     :     0.001143
      f-1     :     0.000811
      f+2     :     0.001153
      f-2     :     0.000517
      f+3     :     0.000994
      f-3     :     0.000979
      g0      :     0.000075  g :     0.000480
      g+1     :     0.000118
      g-1     :     0.000024
      g+2     :     0.000075
      g-2     :     0.000048
      g+3     :     0.000023
      g-3     :     0.000012
      g+4     :     0.000054
      g-4     :     0.000051
  4 C s       :     3.263901  s :     3.263901
      pz      :     0.624587  p :     2.301194
      px      :     0.856103
      py      :     0.820504
      dz2     :     0.053238  d :     0.188789
      dxz     :     0.029927
      dyz     :     0.054105
      dx2y2   :     0.020478
      dxy     :     0.031041
      f0      :     0.003688  f :     0.031822
      f+1     :     0.004426
      f-1     :     0.013488
      f+2     :     0.001546
      f-2     :     0.002346
      f+3     :     0.003516
      f-3     :     0.002812
      g0      :     0.000741  g :     0.003288
      g+1     :     0.000453
      g-1     :     0.000710
      g+2     :     0.000345
      g-2     :     0.000079
      g+3     :     0.000353
      g-3     :     0.000263
      g+4     :     0.000176
      g-4     :     0.000169
  5 C s       :     3.227417  s :     3.227417
      pz      :     0.790967  p :     2.134828
      px      :     0.615245
      py      :     0.728617
      dz2     :     0.017562  d :     0.117349
      dxz     :     0.021288
      dyz     :     0.013214
      dx2y2   :     0.023981
      dxy     :     0.041303
      f0      :     0.003658  f :     0.019957
      f+1     :     0.002440
      f-1     :     0.002779
      f+2     :     0.003303
      f-2     :     0.000181
      f+3     :     0.003141
      f-3     :     0.004456
      g0      :     0.000187  g :     0.001701
      g+1     :     0.000267
      g-1     :     0.000153
      g+2     :     0.000187
      g-2     :     0.000110
      g+3     :     0.000144
      g-3     :     0.000116
      g+4     :     0.000254
      g-4     :     0.000282
  6 H s       :     0.910659  s :     0.910659
      pz      :     0.006400  p :     0.032082
      px      :     0.010379
      py      :     0.015303
      dz2     :     0.001796  d :     0.005383
      dxz     :     0.000590
      dyz     :     0.000635
      dx2y2   :     0.001553
      dxy     :     0.000809
      f0      :     0.000058  f :     0.000399
      f+1     :     0.000038
      f-1     :     0.000086
      f+2     :     0.000077
      f-2     :     0.000029
      f+3     :     0.000044
      f-3     :     0.000068
  7 C s       :     3.308353  s :     3.308353
      pz      :     0.720708  p :     2.541698
      px      :     0.858630
      py      :     0.962360
      dz2     :     0.032829  d :     0.103292
      dxz     :     0.019578
      dyz     :     0.013382
      dx2y2   :     0.021292
      dxy     :     0.016210
      f0      :     0.004215  f :     0.018738
      f+1     :     0.002936
      f-1     :     0.002488
      f+2     :     0.003661
      f-2     :     0.001644
      f+3     :     0.002266
      f-3     :     0.001527
      g0      :     0.000185  g :     0.001544
      g+1     :     0.000333
      g-1     :     0.000114
      g+2     :     0.000202
      g-2     :     0.000198
      g+3     :     0.000148
      g-3     :     0.000140
      g+4     :     0.000130
      g-4     :     0.000094
  8 C s       :     3.297007  s :     3.297007
      pz      :     0.890052  p :     2.799290
      px      :     0.941326
      py      :     0.967913
      dz2     :     0.032863  d :     0.098497
      dxz     :     0.017708
      dyz     :     0.022023
      dx2y2   :     0.014859
      dxy     :     0.011045
      f0      :     0.003255  f :     0.013411
      f+1     :     0.001793
      f-1     :     0.002484
      f+2     :     0.002648
      f-2     :     0.001325
      f+3     :     0.000926
      f-3     :     0.000979
      g0      :     0.000203  g :     0.001242
      g+1     :     0.000275
      g-1     :     0.000134
      g+2     :     0.000162
      g-2     :     0.000216
      g+3     :     0.000111
      g-3     :     0.000080
      g+4     :     0.000015
      g-4     :     0.000048
  9 H s       :     0.866011  s :     0.866011
      pz      :     0.011210  p :     0.028897
      px      :     0.009077
      py      :     0.008610
      dz2     :     0.000578  d :     0.003473
      dxz     :     0.001080
      dyz     :     0.000256
      dx2y2   :     0.000720
      dxy     :     0.000839
      f0      :     0.000030  f :     0.000313
      f+1     :     0.000049
      f-1     :     0.000012
      f+2     :     0.000042
      f-2     :     0.000035
      f+3     :     0.000095
      f-3     :     0.000050
 10 C s       :     3.201286  s :     3.201286
      pz      :     0.942637  p :     2.821449
      px      :     0.911277
      py      :     0.967534
      dz2     :     0.015885  d :     0.123450
      dxz     :     0.057293
      dyz     :     0.023969
      dx2y2   :     0.012080
      dxy     :     0.014222
      f0      :     0.002517  f :     0.012836
      f+1     :     0.001770
      f-1     :     0.002191
      f+2     :     0.001628
      f-2     :     0.001689
      f+3     :     0.001889
      f-3     :     0.001152
      g0      :     0.000226  g :     0.001275
      g+1     :     0.000263
      g-1     :     0.000106
      g+2     :     0.000139
      g-2     :     0.000177
      g+3     :     0.000059
      g-3     :     0.000093
      g+4     :     0.000138
      g-4     :     0.000073
 11 H s       :     0.819909  s :     0.819909
      pz      :     0.005845  p :     0.018830
      px      :     0.007638
      py      :     0.005347
      dz2     :     0.000974  d :     0.002605
      dxz     :     0.000472
      dyz     :     0.000278
      dx2y2   :     0.000576
      dxy     :     0.000305
      f0      :     0.000056  f :     0.000274
      f+1     :     0.000047
      f-1     :     0.000031
      f+2     :     0.000073
      f-2     :     0.000020
      f+3     :     0.000030
      f-3     :     0.000017
 12 C s       :     3.205706  s :     3.205706
      pz      :     0.938392  p :     2.785547
      px      :     0.901192
      py      :     0.945962
      dz2     :     0.036570  d :     0.121554
      dxz     :     0.037393
      dyz     :     0.008386
      dx2y2   :     0.016232
      dxy     :     0.022973
      f0      :     0.002311  f :     0.012336
      f+1     :     0.002013
      f-1     :     0.001180
      f+2     :     0.002372
      f-2     :     0.001106
      f+3     :     0.001999
      f-3     :     0.001354
      g0      :     0.000131  g :     0.001250
      g+1     :     0.000256
      g-1     :     0.000064
      g+2     :     0.000163
      g-2     :     0.000162
      g+3     :     0.000134
      g-3     :     0.000134
      g+4     :     0.000121
      g-4     :     0.000085
 13 H s       :     0.836866  s :     0.836866
      pz      :     0.005989  p :     0.022217
      px      :     0.006922
      py      :     0.009306
      dz2     :     0.000699  d :     0.002846
      dxz     :     0.000760
      dyz     :     0.000988
      dx2y2   :     0.000188
      dxy     :     0.000210
      f0      :     0.000080  f :     0.000282
      f+1     :     0.000041
      f-1     :     0.000084
      f+2     :     0.000029
      f-2     :     0.000041
      f+3     :     0.000003
      f-3     :     0.000003
 14 C s       :     3.183943  s :     3.183943
      pz      :     0.899274  p :     2.818642
      px      :     0.969087
      py      :     0.950281
      dz2     :     0.043643  d :     0.120184
      dxz     :     0.021186
      dyz     :     0.027570
      dx2y2   :     0.017308
      dxy     :     0.010476
      f0      :     0.002763  f :     0.012353
      f+1     :     0.001633
      f-1     :     0.002111
      f+2     :     0.002365
      f-2     :     0.001484
      f+3     :     0.000962
      f-3     :     0.001036
      g0      :     0.000209  g :     0.001269
      g+1     :     0.000284
      g-1     :     0.000132
      g+2     :     0.000161
      g-2     :     0.000216
      g+3     :     0.000109
      g-3     :     0.000092
      g+4     :     0.000017
      g-4     :     0.000049
 15 H s       :     0.829970  s :     0.829970
      pz      :     0.006895  p :     0.022470
      px      :     0.006122
      py      :     0.009452
      dz2     :     0.000276  d :     0.002904
      dxz     :     0.000957
      dyz     :     0.000203
      dx2y2   :     0.000628
      dxy     :     0.000841
      f0      :     0.000029  f :     0.000287
      f+1     :     0.000041
      f-1     :     0.000008
      f+2     :     0.000040
      f-2     :     0.000036
      f+3     :     0.000093
      f-3     :     0.000039
 16 C s       :     3.230436  s :     3.230436
      pz      :     0.927724  p :     2.787853
      px      :     0.930729
      py      :     0.929400
      dz2     :     0.011023  d :     0.097510
      dxz     :     0.040049
      dyz     :     0.022007
      dx2y2   :     0.009236
      dxy     :     0.015195
      f0      :     0.002578  f :     0.013530
      f+1     :     0.002274
      f-1     :     0.002196
      f+2     :     0.001931
      f-2     :     0.001526
      f+3     :     0.001814
      f-3     :     0.001211
      g0      :     0.000219  g :     0.001236
      g+1     :     0.000253
      g-1     :     0.000103
      g+2     :     0.000137
      g-2     :     0.000164
      g+3     :     0.000062
      g-3     :     0.000093
      g+4     :     0.000136
      g-4     :     0.000069
 17 H s       :     0.867845  s :     0.867845
      pz      :     0.007580  p :     0.028056
      px      :     0.009748
      py      :     0.010729
      dz2     :     0.001128  d :     0.003380
      dxz     :     0.000499
      dyz     :     0.000522
      dx2y2   :     0.000663
      dxy     :     0.000567
      f0      :     0.000062  f :     0.000307
      f+1     :     0.000045
      f-1     :     0.000031
      f+2     :     0.000085
      f-2     :     0.000026
      f+3     :     0.000034
      f-3     :     0.000024
 18 C s       :     3.250807  s :     3.250807
      pz      :     0.890979  p :     2.539424
      px      :     0.942036
      py      :     0.706410
      dz2     :     0.016241  d :     0.139889
      dxz     :     0.032915
      dyz     :     0.042677
      dx2y2   :     0.023994
      dxy     :     0.024063
      f0      :     0.001839  f :     0.024168
      f+1     :     0.003871
      f-1     :     0.003942
      f+2     :     0.004259
      f-2     :     0.003610
      f+3     :     0.003804
      f-3     :     0.002843
      g0      :     0.000151  g :     0.001955
      g+1     :     0.000132
      g-1     :     0.000208
      g+2     :     0.000385
      g-2     :     0.000080
      g+3     :     0.000305
      g-3     :     0.000356
      g+4     :     0.000180
      g-4     :     0.000160
 19 C s       :     3.174439  s :     3.174439
      pz      :     1.002920  p :     3.036363
      px      :     1.019728
      py      :     1.013715
      dz2     :     0.009237  d :     0.069157
      dxz     :     0.022776
      dyz     :     0.013292
      dx2y2   :     0.018414
      dxy     :     0.005439
      f0      :     0.000213  f :     0.006554
      f+1     :     0.000706
      f-1     :     0.001222
      f+2     :     0.002598
      f-2     :     0.000855
      f+3     :     0.000181
      f-3     :     0.000779
      g0      :     0.000071  g :     0.000761
      g+1     :     0.000030
      g-1     :     0.000122
      g+2     :     0.000206
      g-2     :     0.000056
      g+3     :     0.000106
      g-3     :     0.000103
      g+4     :     0.000062
      g-4     :     0.000004
 20 H s       :     0.874217  s :     0.874217
      pz      :     0.009764  p :     0.026643
      px      :     0.007426
      py      :     0.009454
      dz2     :     0.000802  d :     0.003993
      dxz     :     0.000947
      dyz     :     0.000516
      dx2y2   :     0.000662
      dxy     :     0.001065
      f0      :     0.000009  f :     0.000391
      f+1     :     0.000139
      f-1     :     0.000003
      f+2     :     0.000038
      f-2     :     0.000085
      f+3     :     0.000050
      f-3     :     0.000067
 21 H s       :     0.865194  s :     0.865194
      pz      :     0.008657  p :     0.026816
      px      :     0.010463
      py      :     0.007696
      dz2     :     0.000572  d :     0.004019
      dxz     :     0.000306
      dyz     :     0.001020
      dx2y2   :     0.000727
      dxy     :     0.001393
      f0      :     0.000020  f :     0.000391
      f+1     :     0.000002
      f-1     :     0.000095
      f+2     :     0.000041
      f-2     :     0.000061
      f+3     :     0.000115
      f-3     :     0.000058
 22 H s       :     0.845029  s :     0.845029
      pz      :     0.008797  p :     0.025811
      px      :     0.007585
      py      :     0.009429
      dz2     :     0.001180  d :     0.003889
      dxz     :     0.000526
      dyz     :     0.000772
      dx2y2   :     0.000721
      dxy     :     0.000690
      f0      :     0.000037  f :     0.000387
      f+1     :     0.000121
      f-1     :     0.000023
      f+2     :     0.000047
      f-2     :     0.000084
      f+3     :     0.000051
      f-3     :     0.000025
 23 C s       :     3.164316  s :     3.164316
      pz      :     0.985946  p :     2.993743
      px      :     0.972900
      py      :     1.034896
      dz2     :     0.011282  d :     0.064760
      dxz     :     0.013745
      dyz     :     0.013604
      dx2y2   :     0.021375
      dxy     :     0.004755
      f0      :     0.000335  f :     0.006539
      f+1     :     0.001339
      f-1     :     0.000612
      f+2     :     0.002067
      f-2     :     0.000901
      f+3     :     0.000861
      f-3     :     0.000423
      g0      :     0.000052  g :     0.000749
      g+1     :     0.000088
      g-1     :     0.000076
      g+2     :     0.000146
      g-2     :     0.000035
      g+3     :     0.000130
      g-3     :     0.000127
      g+4     :     0.000072
      g-4     :     0.000023
 24 H s       :     0.890218  s :     0.890218
      pz      :     0.009048  p :     0.029724
      px      :     0.010519
      py      :     0.010157
      dz2     :     0.001514  d :     0.004059
      dxz     :     0.001179
      dyz     :     0.000326
      dx2y2   :     0.000493
      dxy     :     0.000547
      f0      :     0.000104  f :     0.000385
      f+1     :     0.000070
      f-1     :     0.000050
      f+2     :     0.000043
      f-2     :     0.000085
      f+3     :     0.000013
      f-3     :     0.000021
 25 H s       :     0.850952  s :     0.850952
      pz      :     0.009535  p :     0.026582
      px      :     0.009182
      py      :     0.007865
      dz2     :     0.000430  d :     0.003969
      dxz     :     0.000269
      dyz     :     0.001364
      dx2y2   :     0.000526
      dxy     :     0.001381
      f0      :     0.000027  f :     0.000390
      f+1     :     0.000001
      f-1     :     0.000088
      f+2     :     0.000072
      f-2     :     0.000058
      f+3     :     0.000106
      f-3     :     0.000038
 26 H s       :     0.866233  s :     0.866233
      pz      :     0.009350  p :     0.027374
      px      :     0.007040
      py      :     0.010983
      dz2     :     0.000846  d :     0.004043
      dxz     :     0.000641
      dyz     :     0.000514
      dx2y2   :     0.000779
      dxy     :     0.001263
      f0      :     0.000009  f :     0.000387
      f+1     :     0.000122
      f-1     :     0.000001
      f+2     :     0.000029
      f-2     :     0.000085
      f+3     :     0.000060
      f-3     :     0.000080
 27 C s       :     3.169070  s :     3.169070
      pz      :     1.006028  p :     3.025649
      px      :     0.974419
      py      :     1.045202
      dz2     :     0.013115  d :     0.068160
      dxz     :     0.017264
      dyz     :     0.009961
      dx2y2   :     0.019953
      dxy     :     0.007867
      f0      :     0.000434  f :     0.006450
      f+1     :     0.001302
      f-1     :     0.000635
      f+2     :     0.001399
      f-2     :     0.000856
      f+3     :     0.000948
      f-3     :     0.000877
      g0      :     0.000052  g :     0.000746
      g+1     :     0.000088
      g-1     :     0.000088
      g+2     :     0.000109
      g-2     :     0.000020
      g+3     :     0.000121
      g-3     :     0.000115
      g+4     :     0.000076
      g-4     :     0.000077
 28 H s       :     0.847659  s :     0.847659
      pz      :     0.009729  p :     0.026377
      px      :     0.009194
      py      :     0.007453
      dz2     :     0.000216  d :     0.004009
      dxz     :     0.000153
      dyz     :     0.001619
      dx2y2   :     0.000412
      dxy     :     0.001609
      f0      :     0.000055  f :     0.000396
      f+1     :     0.000007
      f-1     :     0.000033
      f+2     :     0.000101
      f-2     :     0.000034
      f+3     :     0.000129
      f-3     :     0.000037
 29 H s       :     0.879801  s :     0.879801
      pz      :     0.009062  p :     0.029590
      px      :     0.009153
      py      :     0.011375
      dz2     :     0.001454  d :     0.004128
      dxz     :     0.001313
      dyz     :     0.000572
      dx2y2   :     0.000438
      dxy     :     0.000350
      f0      :     0.000139  f :     0.000387
      f+1     :     0.000104
      f-1     :     0.000018
      f+2     :     0.000056
      f-2     :     0.000053
      f+3     :     0.000005
      f-3     :     0.000012
 30 H s       :     0.847620  s :     0.847620
      pz      :     0.009854  p :     0.027062
      px      :     0.006570
      py      :     0.010638
      dz2     :     0.001112  d :     0.003935
      dxz     :     0.000521
      dyz     :     0.000494
      dx2y2   :     0.000988
      dxy     :     0.000820
      f0      :     0.000025  f :     0.000383
      f+1     :     0.000117
      f-1     :     0.000008
      f+2     :     0.000063
      f-2     :     0.000053
      f+3     :     0.000082
      f-3     :     0.000035
 31 C s       :     3.261647  s :     3.261647
      pz      :     0.704824  p :     2.515833
      px      :     0.934457
      py      :     0.876552
      dz2     :     0.029758  d :     0.127250
      dxz     :     0.016033
      dyz     :     0.035391
      dx2y2   :     0.022180
      dxy     :     0.023888
      f0      :     0.003531  f :     0.022942
      f+1     :     0.002488
      f-1     :     0.006380
      f+2     :     0.002116
      f-2     :     0.004236
      f+3     :     0.001750
      f-3     :     0.002441
      g0      :     0.000248  g :     0.002005
      g+1     :     0.000293
      g-1     :     0.000278
      g+2     :     0.000259
      g-2     :     0.000287
      g+3     :     0.000207
      g-3     :     0.000175
      g+4     :     0.000115
      g-4     :     0.000141
 32 C s       :     3.326298  s :     3.326298
      pz      :     0.848614  p :     2.526556
      px      :     0.951175
      py      :     0.726767
      dz2     :     0.020569  d :     0.106618
      dxz     :     0.022059
      dyz     :     0.023745
      dx2y2   :     0.020421
      dxy     :     0.019824
      f0      :     0.003388  f :     0.018269
      f+1     :     0.001146
      f-1     :     0.004182
      f+2     :     0.001525
      f-2     :     0.003746
      f+3     :     0.001832
      f-3     :     0.002450
      g0      :     0.000216  g :     0.001478
      g+1     :     0.000155
      g-1     :     0.000238
      g+2     :     0.000227
      g-2     :     0.000166
      g+3     :     0.000154
      g-3     :     0.000117
      g+4     :     0.000107
      g-4     :     0.000099
 33 C s       :     3.261409  s :     3.261409
      pz      :     0.871299  p :     2.745532
      px      :     0.926733
      py      :     0.947499
      dz2     :     0.016558  d :     0.105941
      dxz     :     0.019257
      dyz     :     0.043339
      dx2y2   :     0.017807
      dxy     :     0.008980
      f0      :     0.002715  f :     0.013503
      f+1     :     0.001102
      f-1     :     0.002730
      f+2     :     0.001439
      f-2     :     0.002444
      f+3     :     0.000937
      f-3     :     0.002137
      g0      :     0.000219  g :     0.001249
      g+1     :     0.000169
      g-1     :     0.000153
      g+2     :     0.000147
      g-2     :     0.000166
      g+3     :     0.000102
      g-3     :     0.000087
      g+4     :     0.000099
      g-4     :     0.000106
 34 H s       :     0.865225  s :     0.865225
      pz      :     0.008054  p :     0.026872
      px      :     0.010624
      py      :     0.008193
      dz2     :     0.001111  d :     0.003336
      dxz     :     0.000617
      dyz     :     0.000480
      dx2y2   :     0.000433
      dxy     :     0.000694
      f0      :     0.000049  f :     0.000308
      f+1     :     0.000021
      f-1     :     0.000080
      f+2     :     0.000027
      f-2     :     0.000074
      f+3     :     0.000030
      f-3     :     0.000027
 35 C s       :     3.195480  s :     3.195480
      pz      :     0.945169  p :     2.830424
      px      :     0.979474
      py      :     0.905781
      dz2     :     0.038767  d :     0.125571
      dxz     :     0.024112
      dyz     :     0.020257
      dx2y2   :     0.025152
      dxy     :     0.017283
      f0      :     0.001666  f :     0.012910
      f+1     :     0.001332
      f-1     :     0.002708
      f+2     :     0.001009
      f-2     :     0.002539
      f+3     :     0.001333
      f-3     :     0.002323
      g0      :     0.000124  g :     0.001275
      g+1     :     0.000114
      g-1     :     0.000199
      g+2     :     0.000125
      g-2     :     0.000166
      g+3     :     0.000173
      g-3     :     0.000151
      g+4     :     0.000102
      g-4     :     0.000121
 36 H s       :     0.834783  s :     0.834783
      pz      :     0.006009  p :     0.021348
      px      :     0.007454
      py      :     0.007884
      dz2     :     0.000740  d :     0.002762
      dxz     :     0.000580
      dyz     :     0.001026
      dx2y2   :     0.000191
      dxy     :     0.000224
      f0      :     0.000086  f :     0.000281
      f+1     :     0.000032
      f-1     :     0.000080
      f+2     :     0.000035
      f-2     :     0.000042
      f+3     :     0.000003
      f-3     :     0.000003
 37 C s       :     3.190425  s :     3.190425
      pz      :     0.905844  p :     2.794009
      px      :     0.954620
      py      :     0.933545
      dz2     :     0.043153  d :     0.119075
      dxz     :     0.013680
      dyz     :     0.031800
      dx2y2   :     0.008623
      dxy     :     0.021818
      f0      :     0.002471  f :     0.012319
      f+1     :     0.000803
      f-1     :     0.002828
      f+2     :     0.001228
      f-2     :     0.002791
      f+3     :     0.001225
      f-3     :     0.000973
      g0      :     0.000191  g :     0.001254
      g+1     :     0.000151
      g-1     :     0.000214
      g+2     :     0.000202
      g-2     :     0.000162
      g+3     :     0.000129
      g-3     :     0.000121
      g+4     :     0.000056
      g-4     :     0.000028
 38 H s       :     0.833424  s :     0.833424
      pz      :     0.007085  p :     0.022050
      px      :     0.007430
      py      :     0.007535
      dz2     :     0.000297  d :     0.002854
      dxz     :     0.000445
      dyz     :     0.000688
      dx2y2   :     0.001115
      dxy     :     0.000309
      f0      :     0.000026  f :     0.000284
      f+1     :     0.000022
      f-1     :     0.000032
      f+2     :     0.000023
      f-2     :     0.000052
      f+3     :     0.000027
      f-3     :     0.000101
 39 C s       :     3.218571  s :     3.218571
      pz      :     0.889548  p :     2.769888
      px      :     0.969597
      py      :     0.910743
      dz2     :     0.014241  d :     0.096725
      dxz     :     0.018827
      dyz     :     0.031780
      dx2y2   :     0.022556
      dxy     :     0.009322
      f0      :     0.002332  f :     0.013151
      f+1     :     0.001059
      f-1     :     0.002884
      f+2     :     0.001485
      f-2     :     0.002298
      f+3     :     0.001038
      f-3     :     0.002055
      g0      :     0.000212  g :     0.001259
      g+1     :     0.000175
      g-1     :     0.000145
      g+2     :     0.000146
      g-2     :     0.000169
      g+3     :     0.000116
      g-3     :     0.000094
      g+4     :     0.000101
      g-4     :     0.000100
 40 H s       :     0.883603  s :     0.883603
      pz      :     0.006052  p :     0.026369
      px      :     0.009789
      py      :     0.010527
      dz2     :     0.001031  d :     0.003321
      dxz     :     0.000649
      dyz     :     0.000263
      dx2y2   :     0.000599
      dxy     :     0.000779
      f0      :     0.000047  f :     0.000306
      f+1     :     0.000017
      f-1     :     0.000067
      f+2     :     0.000023
      f-2     :     0.000081
      f+3     :     0.000040
      f-3     :     0.000032
 41 C s       :     3.281274  s :     3.281274
      pz      :     0.916142  p :     2.692309
      px      :     0.934082
      py      :     0.842084
      dz2     :     0.025746  d :     0.120348
      dxz     :     0.025152
      dyz     :     0.023323
      dx2y2   :     0.021594
      dxy     :     0.024533
      f0      :     0.002611  f :     0.019310
      f+1     :     0.003899
      f-1     :     0.002924
      f+2     :     0.001632
      f-2     :     0.002166
      f+3     :     0.001851
      f-3     :     0.004226
      g0      :     0.000265  g :     0.001611
      g+1     :     0.000190
      g-1     :     0.000221
      g+2     :     0.000098
      g-2     :     0.000107
      g+3     :     0.000216
      g-3     :     0.000084
      g+4     :     0.000213
      g-4     :     0.000217
 42 C s       :     3.157838  s :     3.157838
      pz      :     1.013903  p :     3.038067
      px      :     1.037163
      py      :     0.987001
      dz2     :     0.023882  d :     0.076265
      dxz     :     0.009409
      dyz     :     0.009036
      dx2y2   :     0.018854
      dxy     :     0.015084
      f0      :     0.001438  f :     0.006742
      f+1     :     0.000561
      f-1     :     0.001153
      f+2     :     0.000393
      f-2     :     0.000547
      f+3     :     0.001399
      f-3     :     0.001250
      g0      :     0.000144  g :     0.000756
      g+1     :     0.000062
      g-1     :     0.000087
      g+2     :     0.000014
      g-2     :     0.000053
      g+3     :     0.000145
      g-3     :     0.000037
      g+4     :     0.000097
      g-4     :     0.000118
 43 H s       :     0.848305  s :     0.848305
      pz      :     0.010483  p :     0.028538
      px      :     0.008008
      py      :     0.010047
      dz2     :     0.000657  d :     0.004006
      dxz     :     0.001133
      dyz     :     0.000107
      dx2y2   :     0.000476
      dxy     :     0.001633
      f0      :     0.000015  f :     0.000389
      f+1     :     0.000118
      f-1     :     0.000006
      f+2     :     0.000052
      f-2     :     0.000023
      f+3     :     0.000031
      f-3     :     0.000144
 44 H s       :     0.875402  s :     0.875402
      pz      :     0.010171  p :     0.027165
      px      :     0.009278
      py      :     0.007716
      dz2     :     0.000650  d :     0.004102
      dxz     :     0.000290
      dyz     :     0.000994
      dx2y2   :     0.001440
      dxy     :     0.000727
      f0      :     0.000021  f :     0.000399
      f+1     :     0.000024
      f-1     :     0.000093
      f+2     :     0.000039
      f-2     :     0.000038
      f+3     :     0.000032
      f-3     :     0.000152
 45 H s       :     0.861665  s :     0.861665
      pz      :     0.006249  p :     0.027192
      px      :     0.010365
      py      :     0.010578
      dz2     :     0.000617  d :     0.003970
      dxz     :     0.001624
      dyz     :     0.001577
      dx2y2   :     0.000096
      dxy     :     0.000055
      f0      :     0.000045  f :     0.000388
      f+1     :     0.000173
      f-1     :     0.000161
      f+2     :     0.000004
      f-2     :     0.000003
      f+3     :     0.000001
      f-3     :     0.000001
 46 C s       :     3.169826  s :     3.169826
      pz      :     0.976006  p :     2.946871
      px      :     0.958504
      py      :     1.012362
      dz2     :     0.019027  d :     0.068357
      dxz     :     0.011155
      dyz     :     0.005541
      dx2y2   :     0.010772
      dxy     :     0.021863
      f0      :     0.001159  f :     0.006591
      f+1     :     0.001580
      f-1     :     0.000346
      f+2     :     0.000563
      f-2     :     0.000467
      f+3     :     0.001186
      f-3     :     0.001290
      g0      :     0.000116  g :     0.000738
      g+1     :     0.000099
      g-1     :     0.000048
      g+2     :     0.000058
      g-2     :     0.000023
      g+3     :     0.000135
      g-3     :     0.000046
      g+4     :     0.000115
      g-4     :     0.000098
 47 H s       :     0.885947  s :     0.885947
      pz      :     0.005280  p :     0.026826
      px      :     0.010368
      py      :     0.011178
      dz2     :     0.000823  d :     0.004076
      dxz     :     0.001517
      dyz     :     0.001506
      dx2y2   :     0.000097
      dxy     :     0.000133
      f0      :     0.000083  f :     0.000390
      f+1     :     0.000139
      f-1     :     0.000126
      f+2     :     0.000020
      f-2     :     0.000019
      f+3     :     0.000001
      f-3     :     0.000001
 48 H s       :     0.871014  s :     0.871014
      pz      :     0.010129  p :     0.024644
      px      :     0.007462
      py      :     0.007052
      dz2     :     0.000272  d :     0.003835
      dxz     :     0.000325
      dyz     :     0.001197
      dx2y2   :     0.001015
      dxy     :     0.001026
      f0      :     0.000052  f :     0.000386
      f+1     :     0.000020
      f-1     :     0.000031
      f+2     :     0.000031
      f-2     :     0.000069
      f+3     :     0.000034
      f-3     :     0.000149
 49 H s       :     0.874095  s :     0.874095
      pz      :     0.011815  p :     0.032331
      px      :     0.008711
      py      :     0.011805
      dz2     :     0.000999  d :     0.004114
      dxz     :     0.000607
      dyz     :     0.000480
      dx2y2   :     0.001470
      dxy     :     0.000557
      f0      :     0.000008  f :     0.000386
      f+1     :     0.000072
      f-1     :     0.000075
      f+2     :     0.000046
      f-2     :     0.000031
      f+3     :     0.000046
      f-3     :     0.000108
 50 C s       :     3.167067  s :     3.167067
      pz      :     0.935596  p :     2.958982
      px      :     1.003087
      py      :     1.020299
      dz2     :     0.015956  d :     0.068714
      dxz     :     0.019554
      dyz     :     0.009171
      dx2y2   :     0.014202
      dxy     :     0.009832
      f0      :     0.001600  f :     0.006537
      f+1     :     0.001569
      f-1     :     0.001407
      f+2     :     0.000444
      f-2     :     0.000416
      f+3     :     0.000858
      f-3     :     0.000241
      g0      :     0.000187  g :     0.000721
      g+1     :     0.000114
      g-1     :     0.000165
      g+2     :     0.000051
      g-2     :     0.000055
      g+3     :     0.000067
      g-3     :     0.000027
      g+4     :     0.000018
      g-4     :     0.000036
 51 H s       :     0.895614  s :     0.895614
      pz      :     0.010710  p :     0.035108
      px      :     0.010136
      py      :     0.014262
      dz2     :     0.001175  d :     0.004507
      dxz     :     0.000672
      dyz     :     0.000497
      dx2y2   :     0.001608
      dxy     :     0.000555
      f0      :     0.000018  f :     0.000399
      f+1     :     0.000084
      f-1     :     0.000061
      f+2     :     0.000086
      f-2     :     0.000024
      f+3     :     0.000048
      f-3     :     0.000078
 52 H s       :     0.890380  s :     0.890380
      pz      :     0.008144  p :     0.026471
      px      :     0.010551
      py      :     0.007776
      dz2     :     0.000214  d :     0.004227
      dxz     :     0.000276
      dyz     :     0.001491
      dx2y2   :     0.001078
      dxy     :     0.001168
      f0      :     0.000066  f :     0.000413
      f+1     :     0.000017
      f-1     :     0.000024
      f+2     :     0.000054
      f-2     :     0.000049
      f+3     :     0.000051
      f-3     :     0.000152
 53 H s       :     0.862735  s :     0.862735
      pz      :     0.009103  p :     0.028100
      px      :     0.007354
      py      :     0.011643
      dz2     :     0.000821  d :     0.004116
      dxz     :     0.000908
      dyz     :     0.000335
      dx2y2   :     0.000460
      dxy     :     0.001593
      f0      :     0.000012  f :     0.000395
      f+1     :     0.000133
      f-1     :     0.000002
      f+2     :     0.000036
      f-2     :     0.000070
      f+3     :     0.000020
      f-3     :     0.000122
 54 C s       :     3.127105  s :     3.127105
      pz      :     0.830189  p :     2.203185
      px      :     0.683944
      py      :     0.689053
      dz2     :     0.065338  d :     0.266439
      dxz     :     0.054644
      dyz     :     0.038069
      dx2y2   :     0.053491
      dxy     :     0.054897
      f0      :     0.003210  f :     0.035737
      f+1     :     0.011636
      f-1     :     0.003519
      f+2     :     0.004152
      f-2     :     0.005146
      f+3     :     0.004997
      f-3     :     0.003078
      g0      :     0.000546  g :     0.004431
      g+1     :     0.000778
      g-1     :     0.000255
      g+2     :     0.000419
      g-2     :     0.000387
      g+3     :     0.000652
      g-3     :     0.000630
      g+4     :     0.000458
      g-4     :     0.000306
 55 C s       :     3.259117  s :     3.259117
      pz      :     0.736330  p :     2.577851
      px      :     0.861006
      py      :     0.980515
      dz2     :     0.028484  d :     0.103583
      dxz     :     0.021686
      dyz     :     0.013557
      dx2y2   :     0.020093
      dxy     :     0.019764
      f0      :     0.001625  f :     0.017501
      f+1     :     0.006305
      f-1     :     0.002389
      f+2     :     0.001624
      f-2     :     0.001768
      f+3     :     0.002213
      f-3     :     0.001577
      g0      :     0.000322  g :     0.001548
      g+1     :     0.000224
      g-1     :     0.000152
      g+2     :     0.000115
      g-2     :     0.000131
      g+3     :     0.000226
      g-3     :     0.000200
      g+4     :     0.000098
      g-4     :     0.000082
 56 C s       :     3.219306  s :     3.219306
      pz      :     0.878437  p :     2.733776
      px      :     0.954032
      py      :     0.901307
      dz2     :     0.019881  d :     0.096679
      dxz     :     0.033862
      dyz     :     0.023340
      dx2y2   :     0.012195
      dxy     :     0.007400
      f0      :     0.001146  f :     0.012700
      f+1     :     0.004380
      f-1     :     0.002497
      f+2     :     0.001438
      f-2     :     0.000918
      f+3     :     0.001455
      f-3     :     0.000865
      g0      :     0.000284  g :     0.001250
      g+1     :     0.000245
      g-1     :     0.000200
      g+2     :     0.000061
      g-2     :     0.000099
      g+3     :     0.000129
      g-3     :     0.000119
      g+4     :     0.000067
      g-4     :     0.000047
 57 H s       :     0.845411  s :     0.845411
      pz      :     0.009549  p :     0.026737
      px      :     0.007142
      py      :     0.010046
      dz2     :     0.000970  d :     0.003257
      dxz     :     0.000445
      dyz     :     0.000421
      dx2y2   :     0.000551
      dxy     :     0.000870
      f0      :     0.000012  f :     0.000302
      f+1     :     0.000098
      f-1     :     0.000013
      f+2     :     0.000026
      f-2     :     0.000051
      f+3     :     0.000055
      f-3     :     0.000046
 58 C s       :     3.198322  s :     3.198322
      pz      :     0.904007  p :     2.796422
      px      :     0.935846
      py      :     0.956570
      dz2     :     0.023217  d :     0.119980
      dxz     :     0.052072
      dyz     :     0.022205
      dx2y2   :     0.008190
      dxy     :     0.014295
      f0      :     0.000892  f :     0.012439
      f+1     :     0.004563
      f-1     :     0.002224
      f+2     :     0.000868
      f-2     :     0.001291
      f+3     :     0.001235
      f-3     :     0.001365
      g0      :     0.000289  g :     0.001268
      g+1     :     0.000275
      g-1     :     0.000181
      g+2     :     0.000100
      g-2     :     0.000064
      g+3     :     0.000108
      g-3     :     0.000142
      g+4     :     0.000065
      g-4     :     0.000044
 59 H s       :     0.826388  s :     0.826388
      pz      :     0.006565  p :     0.023230
      px      :     0.006861
      py      :     0.009804
      dz2     :     0.000720  d :     0.002890
      dxz     :     0.000462
      dyz     :     0.000380
      dx2y2   :     0.000775
      dxy     :     0.000553
      f0      :     0.000010  f :     0.000283
      f+1     :     0.000077
      f-1     :     0.000024
      f+2     :     0.000048
      f-2     :     0.000026
      f+3     :     0.000078
      f-3     :     0.000020
 60 C s       :     3.200934  s :     3.200934
      pz      :     0.946516  p :     2.745587
      px      :     0.889195
      py      :     0.909876
      dz2     :     0.049534  d :     0.123219
      dxz     :     0.015775
      dyz     :     0.010083
      dx2y2   :     0.023838
      dxy     :     0.023991
      f0      :     0.000867  f :     0.012319
      f+1     :     0.004104
      f-1     :     0.001058
      f+2     :     0.001380
      f-2     :     0.001495
      f+3     :     0.002060
      f-3     :     0.001356
      g0      :     0.000207  g :     0.001268
      g+1     :     0.000187
      g-1     :     0.000073
      g+2     :     0.000104
      g-2     :     0.000110
      g+3     :     0.000224
      g-3     :     0.000196
      g+4     :     0.000094
      g-4     :     0.000071
 61 H s       :     0.826463  s :     0.826463
      pz      :     0.005833  p :     0.022558
      px      :     0.007524
      py      :     0.009201
      dz2     :     0.000359  d :     0.002845
      dxz     :     0.001233
      dyz     :     0.001104
      dx2y2   :     0.000073
      dxy     :     0.000076
      f0      :     0.000039  f :     0.000278
      f+1     :     0.000112
      f-1     :     0.000101
      f+2     :     0.000013
      f-2     :     0.000013
      f+3     :     0.000000
      f-3     :     0.000000
 62 C s       :     3.178351  s :     3.178351
      pz      :     0.907783  p :     2.799719
      px      :     0.942621
      py      :     0.949314
      dz2     :     0.019917  d :     0.114880
      dxz     :     0.046829
      dyz     :     0.024892
      dx2y2   :     0.014871
      dxy     :     0.008370
      f0      :     0.000952  f :     0.012360
      f+1     :     0.004288
      f-1     :     0.002349
      f+2     :     0.001215
      f-2     :     0.000890
      f+3     :     0.001641
      f-3     :     0.001025
      g0      :     0.000293  g :     0.001263
      g+1     :     0.000244
      g-1     :     0.000200
      g+2     :     0.000062
      g-2     :     0.000100
      g+3     :     0.000129
      g-3     :     0.000120
      g+4     :     0.000068
      g-4     :     0.000048
 63 H s       :     0.824802  s :     0.824802
      pz      :     0.005852  p :     0.022082
      px      :     0.007179
      py      :     0.009052
      dz2     :     0.000756  d :     0.002816
      dxz     :     0.000445
      dyz     :     0.000340
      dx2y2   :     0.000566
      dxy     :     0.000708
      f0      :     0.000012  f :     0.000283
      f+1     :     0.000092
      f-1     :     0.000011
      f+2     :     0.000026
      f-2     :     0.000049
      f+3     :     0.000054
      f-3     :     0.000040
 64 C s       :     3.309637  s :     3.309637
      pz      :     0.907750  p :     2.741063
      px      :     0.918811
      py      :     0.914502
      dz2     :     0.023230  d :     0.093982
      dxz     :     0.029064
      dyz     :     0.022291
      dx2y2   :     0.007071
      dxy     :     0.012327
      f0      :     0.001172  f :     0.013594
      f+1     :     0.005052
      f-1     :     0.002319
      f+2     :     0.001020
      f-2     :     0.001667
      f+3     :     0.001112
      f-3     :     0.001252
      g0      :     0.000284  g :     0.001253
      g+1     :     0.000264
      g-1     :     0.000181
      g+2     :     0.000098
      g-2     :     0.000063
      g+3     :     0.000109
      g-3     :     0.000141
      g+4     :     0.000069
      g-4     :     0.000043
 65 H s       :     0.845728  s :     0.845728
      pz      :     0.009211  p :     0.028990
      px      :     0.012613
      py      :     0.007165
      dz2     :     0.001040  d :     0.003420
      dxz     :     0.000471
      dyz     :     0.000353
      dx2y2   :     0.000964
      dxy     :     0.000593
      f0      :     0.000009  f :     0.000306
      f+1     :     0.000089
      f-1     :     0.000027
      f+2     :     0.000048
      f-2     :     0.000024
      f+3     :     0.000080
      f-3     :     0.000029
 66 H s       :     0.770587  s :     0.770587
      pz      :     0.025889  p :     0.060056
      px      :     0.017735
      py      :     0.016432
      dz2     :     0.002503  d :     0.008670
      dxz     :     0.001612
      dyz     :     0.001166
      dx2y2   :     0.002456
      dxy     :     0.000933
      f0      :     0.000064  f :     0.000886
      f+1     :     0.000141
      f-1     :     0.000191
      f+2     :     0.000175
      f-2     :     0.000110
      f+3     :     0.000086
      f-3     :     0.000119
 67 O s       :     3.826332  s :     3.826332
      pz      :     1.563613  p :     4.661282
      px      :     1.600649
      py      :     1.497021
      dz2     :     0.006657  d :     0.032331
      dxz     :     0.009234
      dyz     :     0.006945
      dx2y2   :     0.004626
      dxy     :     0.004870
      f0      :     0.000492  f :     0.003546
      f+1     :     0.000839
      f-1     :     0.000318
      f+2     :     0.000741
      f-2     :     0.000796
      f+3     :     0.000191
      f-3     :     0.000168
      g0      :     0.000018  g :     0.000192
      g+1     :     0.000031
      g-1     :     0.000005
      g+2     :     0.000040
      g-2     :     0.000036
      g+3     :     0.000027
      g-3     :     0.000025
      g+4     :     0.000005
      g-4     :     0.000004
 68 C s       :     3.109850  s :     3.109850
      pz      :     0.839534  p :     2.150493
      px      :     0.632709
      py      :     0.678249
      dz2     :     0.067870  d :     0.257471
      dxz     :     0.046110
      dyz     :     0.037969
      dx2y2   :     0.046712
      dxy     :     0.058809
      f0      :     0.006850  f :     0.033630
      f+1     :     0.006564
      f-1     :     0.003407
      f+2     :     0.004941
      f-2     :     0.004707
      f+3     :     0.004233
      f-3     :     0.002927
      g0      :     0.000492  g :     0.004438
      g+1     :     0.000977
      g-1     :     0.000205
      g+2     :     0.000556
      g-2     :     0.000498
      g+3     :     0.000401
      g-3     :     0.000428
      g+4     :     0.000545
      g-4     :     0.000336
 69 C s       :     3.242441  s :     3.242441
      pz      :     0.733093  p :     2.577597
      px      :     0.874330
      py      :     0.970174
      dz2     :     0.032499  d :     0.115778
      dxz     :     0.028254
      dyz     :     0.014922
      dx2y2   :     0.017639
      dxy     :     0.022464
      f0      :     0.003846  f :     0.017250
      f+1     :     0.003708
      f-1     :     0.001911
      f+2     :     0.002110
      f-2     :     0.002101
      f+3     :     0.002017
      f-3     :     0.001557
      g0      :     0.000217  g :     0.001539
      g+1     :     0.000356
      g-1     :     0.000102
      g+2     :     0.000204
      g-2     :     0.000180
      g+3     :     0.000133
      g-3     :     0.000142
      g+4     :     0.000120
      g-4     :     0.000084
 70 C s       :     3.258291  s :     3.258291
      pz      :     0.887848  p :     2.740267
      px      :     0.925361
      py      :     0.927057
      dz2     :     0.032337  d :     0.102175
      dxz     :     0.024378
      dyz     :     0.025229
      dx2y2   :     0.010197
      dxy     :     0.010034
      f0      :     0.002898  f :     0.013203
      f+1     :     0.002708
      f-1     :     0.002226
      f+2     :     0.001743
      f-2     :     0.001877
      f+3     :     0.000831
      f-3     :     0.000919
      g0      :     0.000232  g :     0.001253
      g+1     :     0.000330
      g-1     :     0.000131
      g+2     :     0.000174
      g-2     :     0.000167
      g+3     :     0.000082
      g-3     :     0.000082
      g+4     :     0.000017
      g-4     :     0.000039
 71 H s       :     0.855042  s :     0.855042
      pz      :     0.009958  p :     0.027803
      px      :     0.008727
      py      :     0.009119
      dz2     :     0.000554  d :     0.003383
      dxz     :     0.001068
      dyz     :     0.000224
      dx2y2   :     0.000691
      dxy     :     0.000846
      f0      :     0.000027  f :     0.000305
      f+1     :     0.000056
      f-1     :     0.000009
      f+2     :     0.000042
      f-2     :     0.000030
      f+3     :     0.000084
      f-3     :     0.000055
 72 C s       :     3.187832  s :     3.187832
      pz      :     0.930377  p :     2.813900
      px      :     0.932800
      py      :     0.950722
      dz2     :     0.015695  d :     0.124408
      dxz     :     0.066980
      dyz     :     0.019597
      dx2y2   :     0.009635
      dxy     :     0.012500
      f0      :     0.002267  f :     0.012492
      f+1     :     0.002690
      f-1     :     0.001967
      f+2     :     0.001539
      f-2     :     0.001031
      f+3     :     0.001730
      f-3     :     0.001268
      g0      :     0.000236  g :     0.001269
      g+1     :     0.000282
      g-1     :     0.000156
      g+2     :     0.000159
      g-2     :     0.000117
      g+3     :     0.000054
      g-3     :     0.000070
      g+4     :     0.000122
      g-4     :     0.000073
 73 H s       :     0.826969  s :     0.826969
      pz      :     0.006091  p :     0.023078
      px      :     0.007146
      py      :     0.009841
      dz2     :     0.000960  d :     0.002854
      dxz     :     0.000282
      dyz     :     0.000647
      dx2y2   :     0.000438
      dxy     :     0.000527
      f0      :     0.000061  f :     0.000282
      f+1     :     0.000048
      f-1     :     0.000029
      f+2     :     0.000035
      f-2     :     0.000063
      f+3     :     0.000025
      f-3     :     0.000022
 74 C s       :     3.196753  s :     3.196753
      pz      :     0.944357  p :     2.757457
      px      :     0.896722
      py      :     0.916378
      dz2     :     0.039616  d :     0.123104
      dxz     :     0.031175
      dyz     :     0.011228
      dx2y2   :     0.019429
      dxy     :     0.021655
      f0      :     0.002531  f :     0.012314
      f+1     :     0.002340
      f-1     :     0.000834
      f+2     :     0.001637
      f-2     :     0.001728
      f+3     :     0.001850
      f-3     :     0.001394
      g0      :     0.000160  g :     0.001265
      g+1     :     0.000283
      g-1     :     0.000043
      g+2     :     0.000175
      g-2     :     0.000147
      g+3     :     0.000131
      g-3     :     0.000134
      g+4     :     0.000116
      g-4     :     0.000076
 75 H s       :     0.828399  s :     0.828399
      pz      :     0.005959  p :     0.022868
      px      :     0.007261
      py      :     0.009649
      dz2     :     0.000513  d :     0.002855
      dxz     :     0.000998
      dyz     :     0.001082
      dx2y2   :     0.000131
      dxy     :     0.000132
      f0      :     0.000059  f :     0.000279
      f+1     :     0.000071
      f-1     :     0.000100
      f+2     :     0.000024
      f-2     :     0.000022
      f+3     :     0.000002
      f-3     :     0.000001
 76 C s       :     3.197281  s :     3.197281
      pz      :     0.887475  p :     2.807412
      px      :     0.966124
      py      :     0.953813
      dz2     :     0.045443  d :     0.122275
      dxz     :     0.029865
      dyz     :     0.023006
      dx2y2   :     0.012660
      dxy     :     0.011301
      f0      :     0.002587  f :     0.012450
      f+1     :     0.002514
      f-1     :     0.002034
      f+2     :     0.001582
      f-2     :     0.001745
      f+3     :     0.000938
      f-3     :     0.001051
      g0      :     0.000240  g :     0.001272
      g+1     :     0.000338
      g-1     :     0.000129
      g+2     :     0.000174
      g-2     :     0.000163
      g+3     :     0.000085
      g-3     :     0.000087
      g+4     :     0.000016
      g-4     :     0.000039
 77 H s       :     0.828644  s :     0.828644
      pz      :     0.006791  p :     0.023349
      px      :     0.006480
      py      :     0.010078
      dz2     :     0.000289  d :     0.002873
      dxz     :     0.000947
      dyz     :     0.000199
      dx2y2   :     0.000577
      dxy     :     0.000860
      f0      :     0.000027  f :     0.000282
      f+1     :     0.000046
      f-1     :     0.000008
      f+2     :     0.000042
      f-2     :     0.000031
      f+3     :     0.000083
      f-3     :     0.000047
 78 C s       :     3.223253  s :     3.223253
      pz      :     0.917150  p :     2.746607
      px      :     0.911008
      py      :     0.918450
      dz2     :     0.016277  d :     0.100393
      dxz     :     0.043511
      dyz     :     0.018413
      dx2y2   :     0.008812
      dxy     :     0.013380
      f0      :     0.002244  f :     0.012620
      f+1     :     0.003066
      f-1     :     0.002114
      f+2     :     0.001375
      f-2     :     0.000983
      f+3     :     0.001615
      f-3     :     0.001223
      g0      :     0.000229  g :     0.001248
      g+1     :     0.000275
      g-1     :     0.000156
      g+2     :     0.000149
      g-2     :     0.000111
      g+3     :     0.000056
      g-3     :     0.000072
      g+4     :     0.000127
      g-4     :     0.000072
 79 H s       :     0.845477  s :     0.845477
      pz      :     0.009678  p :     0.027536
      px      :     0.007908
      py      :     0.009950
      dz2     :     0.001055  d :     0.003343
      dxz     :     0.000490
      dyz     :     0.000717
      dx2y2   :     0.000496
      dxy     :     0.000584
      f0      :     0.000069  f :     0.000305
      f+1     :     0.000043
      f-1     :     0.000029
      f+2     :     0.000046
      f-2     :     0.000069
      f+3     :     0.000026
      f-3     :     0.000024
 80 O s       :     3.816335  s :     3.816335
      pz      :     1.505869  p :     4.556203
      px      :     1.383595
      py      :     1.666740
      dz2     :     0.008232  d :     0.028976
      dxz     :     0.004361
      dyz     :     0.001110
      dx2y2   :     0.007624
      dxy     :     0.007650
      f0      :     0.000349  f :     0.003162
      f+1     :     0.000519
      f-1     :     0.000048
      f+2     :     0.000353
      f-2     :     0.000238
      f+3     :     0.000847
      f-3     :     0.000809
      g0      :     0.000030  g :     0.000186
      g+1     :     0.000038
      g-1     :     0.000005
      g+2     :     0.000018
      g-2     :     0.000011
      g+3     :     0.000006
      g-3     :     0.000011
      g+4     :     0.000031
      g-4     :     0.000036
 81 H s       :     0.633029  s :     0.633029
      pz      :     0.077218  p :     0.120703
      px      :     0.019503
      py      :     0.023982
      dz2     :     0.003785  d :     0.012229
      dxz     :     0.003457
      dyz     :     0.004147
      dx2y2   :     0.000419
      dxy     :     0.000421
      f0      :     0.000394  f :     0.001344
      f+1     :     0.000407
      f-1     :     0.000380
      f+2     :     0.000075
      f-2     :     0.000080
      f+3     :     0.000004
      f-3     :     0.000005


                     *******************************
                     * LOEWDIN POPULATION ANALYSIS *
                     *******************************

----------------------
LOEWDIN ATOMIC CHARGES
----------------------
   0 O :    0.605088
   1 O :    0.339369
   2 N :    0.459629
   3 N :    0.552791
   4 C :   -0.452091
   5 C :   -0.152993
   6 H :   -0.023652
   7 C :   -0.091591
   8 C :    0.075267
   9 H :   -0.051204
  10 C :    0.061237
  11 H :   -0.050819
  12 C :    0.057519
  13 H :   -0.052730
  14 C :    0.059850
  15 H :   -0.051328
  16 C :    0.080694
  17 H :   -0.047695
  18 C :   -0.375311
  19 C :    0.230896
  20 H :   -0.051147
  21 H :   -0.045471
  22 H :   -0.048127
  23 C :    0.245228
  24 H :   -0.056014
  25 H :   -0.042067
  26 H :   -0.048530
  27 C :    0.248370
  28 H :   -0.042202
  29 H :   -0.054264
  30 H :   -0.047074
  31 C :   -0.206557
  32 C :   -0.047667
  33 C :    0.073259
  34 H :   -0.048292
  35 C :    0.045039
  36 H :   -0.055170
  37 C :    0.046789
  38 H :   -0.052439
  39 C :    0.062085
  40 H :   -0.050086
  41 C :   -0.238926
  42 C :    0.241572
  43 H :   -0.047301
  44 H :   -0.047762
  45 H :   -0.056190
  46 C :    0.248019
  47 H :   -0.045607
  48 H :   -0.045193
  49 H :   -0.054002
  50 C :    0.242343
  51 H :   -0.058495
  52 H :   -0.048039
  53 H :   -0.046381
  54 C :   -0.753196
  55 C :   -0.124760
  56 C :    0.102357
  57 H :   -0.040561
  58 C :    0.074831
  59 H :   -0.047789
  60 C :    0.085027
  61 H :   -0.045097
  62 C :    0.075749
  63 H :   -0.047336
  64 C :    0.097769
  65 H :   -0.044258
  66 H :   -0.185388
  67 O :    0.277185
  68 C :   -0.799112
  69 C :   -0.126312
  70 C :    0.088566
  71 H :   -0.047876
  72 C :    0.068298
  73 H :   -0.049581
  74 C :    0.075722
  75 H :   -0.047535
  76 C :    0.068610
  77 H :   -0.049665
  78 C :    0.091676
  79 H :   -0.045959
  80 O :    0.685376
  81 H :   -0.379369

-------------------------------
LOEWDIN REDUCED ORBITAL CHARGES
-------------------------------
  0 O s       :     3.030488  s :     3.030488
      pz      :     1.297790  p :     4.149155
      px      :     1.410516
      py      :     1.440849
      dz2     :     0.057298  d :     0.183954
      dxz     :     0.047270
      dyz     :     0.036101
      dx2y2   :     0.019552
      dxy     :     0.023731
      f0      :     0.004952  f :     0.030212
      f+1     :     0.008091
      f-1     :     0.007259
      f+2     :     0.001706
      f-2     :     0.002591
      f+3     :     0.002964
      f-3     :     0.002649
      g0      :     0.000175  g :     0.001104
      g+1     :     0.000189
      g-1     :     0.000224
      g+2     :     0.000068
      g-2     :     0.000127
      g+3     :     0.000055
      g-3     :     0.000094
      g+4     :     0.000093
      g-4     :     0.000078
  1 O s       :     3.233639  s :     3.233639
      pz      :     1.506498  p :     4.308372
      px      :     1.474164
      py      :     1.327710
      dz2     :     0.020325  d :     0.095527
      dxz     :     0.030998
      dyz     :     0.008533
      dx2y2   :     0.018312
      dxy     :     0.017359
      f0      :     0.002116  f :     0.021841
      f+1     :     0.006710
      f-1     :     0.000834
      f+2     :     0.003682
      f-2     :     0.003227
      f+3     :     0.002443
      f-3     :     0.002830
      g0      :     0.000098  g :     0.001251
      g+1     :     0.000267
      g-1     :     0.000027
      g+2     :     0.000187
      g-2     :     0.000106
      g+3     :     0.000173
      g-3     :     0.000193
      g+4     :     0.000087
      g-4     :     0.000113
  2 N s       :     2.824136  s :     2.824136
      pz      :     1.234626  p :     3.359299
      px      :     0.996353
      py      :     1.128320
      dz2     :     0.054442  d :     0.296563
      dxz     :     0.017196
      dyz     :     0.088710
      dx2y2   :     0.069005
      dxy     :     0.067210
      f0      :     0.005287  f :     0.056407
      f+1     :     0.001145
      f-1     :     0.017442
      f+2     :     0.007462
      f-2     :     0.011197
      f+3     :     0.005753
      f-3     :     0.008121
      g0      :     0.000360  g :     0.003965
      g+1     :     0.000055
      g-1     :     0.000548
      g+2     :     0.000726
      g-2     :     0.000143
      g+3     :     0.000457
      g-3     :     0.000721
      g+4     :     0.000400
      g-4     :     0.000556
  3 N s       :     2.709186  s :     2.709186
      pz      :     1.097766  p :     3.360936
      px      :     1.020105
      py      :     1.243066
      dz2     :     0.069231  d :     0.318171
      dxz     :     0.091262
      dyz     :     0.049148
      dx2y2   :     0.050832
      dxy     :     0.057697
      f0      :     0.011930  f :     0.056350
      f+1     :     0.007523
      f-1     :     0.006846
      f+2     :     0.008317
      f-2     :     0.007220
      f+3     :     0.006881
      f-3     :     0.007633
      g0      :     0.000351  g :     0.002567
      g+1     :     0.000343
      g-1     :     0.000275
      g+2     :     0.000303
      g-2     :     0.000322
      g+3     :     0.000212
      g-3     :     0.000209
      g+4     :     0.000305
      g-4     :     0.000246
  4 C s       :     2.591016  s :     2.591016
      pz      :     0.842419  p :     2.601965
      px      :     0.738049
      py      :     1.021497
      dz2     :     0.283074  d :     0.934381
      dxz     :     0.128661
      dyz     :     0.277068
      dx2y2   :     0.120499
      dxy     :     0.125078
      f0      :     0.048940  f :     0.289302
      f+1     :     0.038656
      f-1     :     0.113305
      f+2     :     0.020999
      f-2     :     0.025524
      f+3     :     0.018285
      f-3     :     0.023594
      g0      :     0.007120  g :     0.035427
      g+1     :     0.005003
      g-1     :     0.007521
      g+2     :     0.004528
      g-2     :     0.000999
      g+3     :     0.002787
      g-3     :     0.002749
      g+4     :     0.002278
      g-4     :     0.002443
  5 C s       :     2.522516  s :     2.522516
      pz      :     0.932575  p :     2.676133
      px      :     0.833174
      py      :     0.910384
      dz2     :     0.137618  d :     0.746282
      dxz     :     0.147152
      dyz     :     0.133811
      dx2y2   :     0.154357
      dxy     :     0.173343
      f0      :     0.028250  f :     0.194124
      f+1     :     0.022013
      f-1     :     0.026236
      f+2     :     0.030670
      f-2     :     0.018451
      f+3     :     0.029003
      f-3     :     0.039502
      g0      :     0.001529  g :     0.013938
      g+1     :     0.001775
      g-1     :     0.001046
      g+2     :     0.001540
      g-2     :     0.001168
      g+3     :     0.001376
      g-3     :     0.000821
      g+4     :     0.002075
      g-4     :     0.002609
  6 H s       :     0.738368  s :     0.738368
      pz      :     0.072896  p :     0.201601
      px      :     0.055994
      py      :     0.072710
      dz2     :     0.021162  d :     0.073534
      dxz     :     0.010184
      dyz     :     0.012586
      dx2y2   :     0.018527
      dxy     :     0.011075
      f0      :     0.001216  f :     0.010150
      f+1     :     0.000929
      f-1     :     0.002132
      f+2     :     0.001651
      f-2     :     0.001695
      f+3     :     0.001118
      f-3     :     0.001409
  7 C s       :     2.561714  s :     2.561714
      pz      :     0.919210  p :     2.707059
      px      :     0.969638
      py      :     0.818211
      dz2     :     0.163382  d :     0.648620
      dxz     :     0.176024
      dyz     :     0.104757
      dx2y2   :     0.103892
      dxy     :     0.100565
      f0      :     0.033250  f :     0.159633
      f+1     :     0.027499
      f-1     :     0.024765
      f+2     :     0.029359
      f-2     :     0.017832
      f+3     :     0.012346
      f-3     :     0.014583
      g0      :     0.001867  g :     0.014565
      g+1     :     0.002355
      g-1     :     0.001621
      g+2     :     0.001804
      g-2     :     0.001684
      g+3     :     0.001158
      g-3     :     0.001686
      g+4     :     0.001349
      g-4     :     0.001042
  8 C s       :     2.572941  s :     2.572941
      pz      :     0.981296  p :     2.712085
      px      :     0.925855
      py      :     0.804935
      dz2     :     0.157204  d :     0.510664
      dxz     :     0.136825
      dyz     :     0.105418
      dx2y2   :     0.060703
      dxy     :     0.050515
      f0      :     0.026386  f :     0.117227
      f+1     :     0.022684
      f-1     :     0.019552
      f+2     :     0.021044
      f-2     :     0.015326
      f+3     :     0.004983
      f-3     :     0.007252
      g0      :     0.001849  g :     0.011816
      g+1     :     0.002142
      g-1     :     0.001659
      g+2     :     0.001542
      g-2     :     0.001636
      g+3     :     0.000944
      g-3     :     0.001076
      g+4     :     0.000347
      g-4     :     0.000623
  9 H s       :     0.775323  s :     0.775323
      pz      :     0.053065  p :     0.198822
      px      :     0.090078
      py      :     0.055679
      dz2     :     0.008423  d :     0.067282
      dxz     :     0.020845
      dyz     :     0.003781
      dx2y2   :     0.016198
      dxy     :     0.018035
      f0      :     0.001125  f :     0.009776
      f+1     :     0.001651
      f-1     :     0.000331
      f+2     :     0.001464
      f-2     :     0.001045
      f+3     :     0.002231
      f-3     :     0.001928
 10 C s       :     2.584687  s :     2.584687
      pz      :     0.959600  p :     2.717703
      px      :     0.954597
      py      :     0.803506
      dz2     :     0.107785  d :     0.510536
      dxz     :     0.175544
      dyz     :     0.084552
      dx2y2   :     0.065221
      dxy     :     0.077435
      f0      :     0.024864  f :     0.114181
      f+1     :     0.021984
      f-1     :     0.017231
      f+2     :     0.016090
      f-2     :     0.011176
      f+3     :     0.012397
      f-3     :     0.010439
      g0      :     0.002219  g :     0.011655
      g+1     :     0.001655
      g-1     :     0.001048
      g+2     :     0.001489
      g-2     :     0.001304
      g+3     :     0.000534
      g-3     :     0.001096
      g+4     :     0.001403
      g-4     :     0.000906
 11 H s       :     0.789726  s :     0.789726
      pz      :     0.068081  p :     0.186817
      px      :     0.059924
      py      :     0.058812
      dz2     :     0.019641  d :     0.064646
      dxz     :     0.012936
      dyz     :     0.011814
      dx2y2   :     0.010743
      dxy     :     0.009513
      f0      :     0.001723  f :     0.009630
      f+1     :     0.001825
      f-1     :     0.001316
      f+2     :     0.001813
      f-2     :     0.001608
      f+3     :     0.000654
      f-3     :     0.000690
 12 C s       :     2.586097  s :     2.586097
      pz      :     0.945068  p :     2.722636
      px      :     0.963067
      py      :     0.814502
      dz2     :     0.128206  d :     0.508199
      dxz     :     0.147254
      dyz     :     0.049050
      dx2y2   :     0.091862
      dxy     :     0.091827
      f0      :     0.020530  f :     0.113923
      f+1     :     0.021520
      f-1     :     0.011226
      f+2     :     0.021840
      f-2     :     0.014458
      f+3     :     0.011185
      f-3     :     0.013165
      g0      :     0.000969  g :     0.011626
      g+1     :     0.002060
      g-1     :     0.000899
      g+2     :     0.001282
      g-2     :     0.001269
      g+3     :     0.001031
      g-3     :     0.001709
      g+4     :     0.001361
      g-4     :     0.001047
 13 H s       :     0.791727  s :     0.791727
      pz      :     0.085846  p :     0.186929
      px      :     0.050562
      py      :     0.050521
      dz2     :     0.019870  d :     0.064440
      dxz     :     0.019528
      dyz     :     0.018287
      dx2y2   :     0.003607
      dxy     :     0.003147
      f0      :     0.003004  f :     0.009634
      f+1     :     0.002475
      f-1     :     0.002077
      f+2     :     0.001052
      f-2     :     0.000888
      f+3     :     0.000077
      f-3     :     0.000062
 14 C s       :     2.585554  s :     2.585554
      pz      :     0.985221  p :     2.718540
      px      :     0.925129
      py      :     0.808190
      dz2     :     0.161001  d :     0.510267
      dxz     :     0.134004
      dyz     :     0.106783
      dx2y2   :     0.059836
      dxy     :     0.048643
      f0      :     0.026571  f :     0.114116
      f+1     :     0.021646
      f-1     :     0.018539
      f+2     :     0.020168
      f-2     :     0.015223
      f+3     :     0.004882
      f-3     :     0.007088
      g0      :     0.001884  g :     0.011672
      g+1     :     0.002115
      g-1     :     0.001616
      g+2     :     0.001509
      g-2     :     0.001586
      g+3     :     0.000922
      g-3     :     0.001078
      g+4     :     0.000334
      g-4     :     0.000628
 15 H s       :     0.790661  s :     0.790661
      pz      :     0.045278  p :     0.186555
      px      :     0.085828
      py      :     0.055448
      dz2     :     0.006933  d :     0.064488
      dxz     :     0.020724
      dyz     :     0.003599
      dx2y2   :     0.015813
      dxy     :     0.017419
      f0      :     0.001104  f :     0.009624
      f+1     :     0.001638
      f-1     :     0.000311
      f+2     :     0.001454
      f-2     :     0.001048
      f+3     :     0.002184
      f-3     :     0.001885
 16 C s       :     2.574278  s :     2.574278
      pz      :     0.964616  p :     2.709518
      px      :     0.943799
      py      :     0.801102
      dz2     :     0.109388  d :     0.507378
      dxz     :     0.171152
      dyz     :     0.083121
      dx2y2   :     0.067056
      dxy     :     0.076662
      f0      :     0.025386  f :     0.116351
      f+1     :     0.022053
      f-1     :     0.017236
      f+2     :     0.016812
      f-2     :     0.011220
      f+3     :     0.012938
      f-3     :     0.010706
      g0      :     0.002212  g :     0.011782
      g+1     :     0.001712
      g-1     :     0.001033
      g+2     :     0.001514
      g-2     :     0.001280
      g+3     :     0.000620
      g-3     :     0.001067
      g+4     :     0.001446
      g-4     :     0.000898
 17 H s       :     0.780760  s :     0.780760
      pz      :     0.073062  p :     0.191219
      px      :     0.057955
      py      :     0.060202
      dz2     :     0.019946  d :     0.066003
      dxz     :     0.013400
      dyz     :     0.012149
      dx2y2   :     0.010880
      dxy     :     0.009628
      f0      :     0.001704  f :     0.009712
      f+1     :     0.001818
      f-1     :     0.001327
      f+2     :     0.001863
      f-2     :     0.001621
      f+3     :     0.000667
      f-3     :     0.000713
 18 C s       :     2.544267  s :     2.544267
      pz      :     0.927886  p :     2.695185
      px      :     0.942127
      py      :     0.825171
      dz2     :     0.145418  d :     0.880777
      dxz     :     0.179697
      dyz     :     0.209703
      dx2y2   :     0.207669
      dxy     :     0.138289
      f0      :     0.025816  f :     0.239663
      f+1     :     0.038907
      f-1     :     0.036119
      f+2     :     0.032328
      f-2     :     0.039250
      f+3     :     0.036510
      f-3     :     0.030733
      g0      :     0.001616  g :     0.015420
      g+1     :     0.001269
      g-1     :     0.001676
      g+2     :     0.002390
      g-2     :     0.001153
      g+3     :     0.001811
      g-3     :     0.002207
      g+4     :     0.001411
      g-4     :     0.001886
 19 C s       :     2.537694  s :     2.537694
      pz      :     0.905108  p :     2.757612
      px      :     0.935765
      py      :     0.916739
      dz2     :     0.055935  d :     0.394217
      dxz     :     0.131352
      dyz     :     0.076964
      dx2y2   :     0.108819
      dxy     :     0.021147
      f0      :     0.012974  f :     0.075671
      f+1     :     0.008888
      f-1     :     0.013245
      f+2     :     0.012663
      f-2     :     0.012920
      f+3     :     0.006470
      f-3     :     0.008512
      g0      :     0.000311  g :     0.003910
      g+1     :     0.000153
      g-1     :     0.000954
      g+2     :     0.000423
      g-2     :     0.000775
      g+3     :     0.000519
      g-3     :     0.000379
      g+4     :     0.000311
      g-4     :     0.000087
 20 H s       :     0.782162  s :     0.782162
      pz      :     0.059071  p :     0.191711
      px      :     0.080231
      py      :     0.052410
      dz2     :     0.012015  d :     0.067868
      dxz     :     0.017674
      dyz     :     0.007685
      dx2y2   :     0.013826
      dxy     :     0.016668
      f0      :     0.000546  f :     0.009406
      f+1     :     0.002667
      f-1     :     0.000049
      f+2     :     0.001620
      f-2     :     0.001676
      f+3     :     0.001425
      f-3     :     0.001423
 21 H s       :     0.779143  s :     0.779143
      pz      :     0.053698  p :     0.189279
      px      :     0.054550
      py      :     0.081031
      dz2     :     0.008019  d :     0.067589
      dxz     :     0.005283
      dyz     :     0.019679
      dx2y2   :     0.014388
      dxy     :     0.020220
      f0      :     0.000744  f :     0.009459
      f+1     :     0.000024
      f-1     :     0.001932
      f+2     :     0.001694
      f-2     :     0.001180
      f+3     :     0.002112
      f-3     :     0.001772
 22 H s       :     0.782242  s :     0.782242
      pz      :     0.064540  p :     0.189104
      px      :     0.072694
      py      :     0.051869
      dz2     :     0.016996  d :     0.067414
      dxz     :     0.013664
      dyz     :     0.011978
      dx2y2   :     0.013585
      dxy     :     0.011191
      f0      :     0.000902  f :     0.009368
      f+1     :     0.002719
      f-1     :     0.000415
      f+2     :     0.001671
      f-2     :     0.001889
      f+3     :     0.001082
      f-3     :     0.000690
 23 C s       :     2.536743  s :     2.536743
      pz      :     0.916957  p :     2.754945
      px      :     0.901608
      py      :     0.936380
      dz2     :     0.062624  d :     0.384539
      dxz     :     0.090697
      dyz     :     0.090572
      dx2y2   :     0.113848
      dxy     :     0.026797
      f0      :     0.009525  f :     0.074688
      f+1     :     0.016053
      f-1     :     0.007961
      f+2     :     0.011820
      f-2     :     0.010357
      f+3     :     0.009615
      f-3     :     0.009357
      g0      :     0.000223  g :     0.003857
      g+1     :     0.000845
      g-1     :     0.000269
      g+2     :     0.000530
      g-2     :     0.000331
      g+3     :     0.000520
      g-3     :     0.000522
      g+4     :     0.000457
      g-4     :     0.000160
 24 H s       :     0.780756  s :     0.780756
      pz      :     0.075018  p :     0.197460
      px      :     0.051763
      py      :     0.070680
      dz2     :     0.020475  d :     0.068328
      dxz     :     0.017892
      dyz     :     0.012762
      dx2y2   :     0.009863
      dxy     :     0.007336
      f0      :     0.001824  f :     0.009471
      f+1     :     0.001319
      f-1     :     0.002209
      f+2     :     0.001616
      f-2     :     0.001724
      f+3     :     0.000284
      f-3     :     0.000493
 25 H s       :     0.775567  s :     0.775567
      pz      :     0.055295  p :     0.189709
      px      :     0.050485
      py      :     0.083929
      dz2     :     0.006918  d :     0.067379
      dxz     :     0.004379
      dyz     :     0.022273
      dx2y2   :     0.013625
      dxy     :     0.020184
      f0      :     0.000840  f :     0.009412
      f+1     :     0.000016
      f-1     :     0.001819
      f+2     :     0.001845
      f-2     :     0.001121
      f+3     :     0.002129
      f-3     :     0.001643
 26 H s       :     0.780863  s :     0.780863
      pz      :     0.059337  p :     0.190795
      px      :     0.076429
      py      :     0.055028
      dz2     :     0.012692  d :     0.067487
      dxz     :     0.015817
      dyz     :     0.007631
      dx2y2   :     0.014444
      dxy     :     0.016903
      f0      :     0.000558  f :     0.009386
      f+1     :     0.002572
      f-1     :     0.000038
      f+2     :     0.001560
      f-2     :     0.001615
      f+3     :     0.001587
      f-3     :     0.001456
 27 C s       :     2.535984  s :     2.535984
      pz      :     0.926211  p :     2.754376
      px      :     0.892121
      py      :     0.936044
      dz2     :     0.071937  d :     0.382778
      dxz     :     0.096940
      dyz     :     0.062279
      dx2y2   :     0.103263
      dxy     :     0.048359
      f0      :     0.006705  f :     0.074648
      f+1     :     0.015834
      f-1     :     0.008578
      f+2     :     0.009441
      f-2     :     0.011835
      f+3     :     0.009785
      f-3     :     0.012470
      g0      :     0.000391  g :     0.003845
      g+1     :     0.000331
      g-1     :     0.000338
      g+2     :     0.000729
      g-2     :     0.000164
      g+3     :     0.000397
      g-3     :     0.000646
      g+4     :     0.000468
      g-4     :     0.000381
 28 H s       :     0.774154  s :     0.774154
      pz      :     0.054317  p :     0.190755
      px      :     0.050081
      py      :     0.086357
      dz2     :     0.004670  d :     0.067836
      dxz     :     0.002256
      dyz     :     0.024883
      dx2y2   :     0.013472
      dxy     :     0.022554
      f0      :     0.001189  f :     0.009458
      f+1     :     0.000132
      f-1     :     0.001152
      f+2     :     0.001967
      f-2     :     0.000622
      f+3     :     0.002555
      f-3     :     0.001841
 29 H s       :     0.777621  s :     0.777621
      pz      :     0.081094  p :     0.198362
      px      :     0.050576
      py      :     0.066692
      dz2     :     0.021031  d :     0.068769
      dxz     :     0.020923
      dyz     :     0.015204
      dx2y2   :     0.007393
      dxy     :     0.004218
      f0      :     0.002569  f :     0.009511
      f+1     :     0.002066
      f-1     :     0.001915
      f+2     :     0.001463
      f-2     :     0.001157
      f+3     :     0.000103
      f-3     :     0.000238
 30 H s       :     0.779719  s :     0.779719
      pz      :     0.063030  p :     0.190524
      px      :     0.069651
      py      :     0.057843
      dz2     :     0.016414  d :     0.067458
      dxz     :     0.013084
      dyz     :     0.008986
      dx2y2   :     0.016840
      dxy     :     0.012134
      f0      :     0.000800  f :     0.009373
      f+1     :     0.002472
      f-1     :     0.000304
      f+2     :     0.001689
      f-2     :     0.001585
      f+3     :     0.001603
      f-3     :     0.000920
 31 C s       :     2.563027  s :     2.563027
      pz      :     0.861487  p :     2.669388
      px      :     0.846382
      py      :     0.961518
      dz2     :     0.187989  d :     0.754172
      dxz     :     0.129115
      dyz     :     0.204337
      dx2y2   :     0.115523
      dxy     :     0.117208
      f0      :     0.036481  f :     0.200520
      f+1     :     0.022106
      f-1     :     0.054977
      f+2     :     0.020575
      f-2     :     0.031629
      f+3     :     0.017235
      f-3     :     0.017517
      g0      :     0.002600  g :     0.019450
      g+1     :     0.002335
      g-1     :     0.003146
      g+2     :     0.002501
      g-2     :     0.003310
      g+3     :     0.002009
      g-3     :     0.001139
      g+4     :     0.001011
      g-4     :     0.001398
 32 C s       :     2.565319  s :     2.565319
      pz      :     0.971643  p :     2.697468
      px      :     0.815601
      py      :     0.910224
      dz2     :     0.149657  d :     0.619117
      dxz     :     0.100845
      dyz     :     0.162754
      dx2y2   :     0.106217
      dxy     :     0.099644
      f0      :     0.025773  f :     0.152060
      f+1     :     0.013363
      f-1     :     0.037725
      f+2     :     0.016497
      f-2     :     0.024976
      f+3     :     0.013503
      f-3     :     0.020224
      g0      :     0.001668  g :     0.013704
      g+1     :     0.001196
      g-1     :     0.002129
      g+2     :     0.001916
      g-2     :     0.001811
      g+3     :     0.001573
      g-3     :     0.000955
      g+4     :     0.001405
      g-4     :     0.001050
 33 C s       :     2.569586  s :     2.569586
      pz      :     0.942739  p :     2.706311
      px      :     0.841964
      py      :     0.921609
      dz2     :     0.108713  d :     0.522034
      dxz     :     0.094280
      dyz     :     0.163966
      dx2y2   :     0.087517
      dxy     :     0.067559
      f0      :     0.023059  f :     0.117087
      f+1     :     0.015009
      f-1     :     0.025235
      f+2     :     0.009178
      f-2     :     0.020117
      f+3     :     0.010012
      f-3     :     0.014476
      g0      :     0.002049  g :     0.011723
      g+1     :     0.001407
      g-1     :     0.000984
      g+2     :     0.001054
      g-2     :     0.002169
      g+3     :     0.001134
      g-3     :     0.000667
      g+4     :     0.001060
      g-4     :     0.001199
 34 H s       :     0.769623  s :     0.769623
      pz      :     0.065373  p :     0.200199
      px      :     0.051783
      py      :     0.083042
      dz2     :     0.019371  d :     0.068600
      dxz     :     0.010398
      dyz     :     0.015323
      dx2y2   :     0.011014
      dxy     :     0.012495
      f0      :     0.001484  f :     0.009871
      f+1     :     0.000449
      f-1     :     0.002790
      f+2     :     0.001625
      f-2     :     0.001889
      f+3     :     0.000898
      f-3     :     0.000736
 35 C s       :     2.583117  s :     2.583117
      pz      :     0.935203  p :     2.731479
      px      :     0.849578
      py      :     0.946698
      dz2     :     0.123999  d :     0.513575
      dxz     :     0.079718
      dyz     :     0.113535
      dx2y2   :     0.101894
      dxy     :     0.094429
      f0      :     0.016023  f :     0.115008
      f+1     :     0.010278
      f-1     :     0.026648
      f+2     :     0.013220
      f-2     :     0.022027
      f+3     :     0.014318
      f-3     :     0.012494
      g0      :     0.000912  g :     0.011782
      g+1     :     0.000882
      g-1     :     0.001881
      g+2     :     0.001182
      g-2     :     0.001511
      g+3     :     0.001930
      g-3     :     0.000979
      g+4     :     0.001105
      g-4     :     0.001401
 36 H s       :     0.792378  s :     0.792378
      pz      :     0.085009  p :     0.188379
      px      :     0.057699
      py      :     0.045671
      dz2     :     0.019439  d :     0.064726
      dxz     :     0.017462
      dyz     :     0.020316
      dx2y2   :     0.003500
      dxy     :     0.004009
      f0      :     0.002837  f :     0.009686
      f+1     :     0.002161
      f-1     :     0.002341
      f+2     :     0.000967
      f-2     :     0.001212
      f+3     :     0.000075
      f-3     :     0.000093
 37 C s       :     2.584454  s :     2.584454
      pz      :     0.972843  p :     2.723003
      px      :     0.838099
      py      :     0.912061
      dz2     :     0.154835  d :     0.517871
      dxz     :     0.104486
      dyz     :     0.131072
      dx2y2   :     0.043172
      dxy     :     0.084307
      f0      :     0.022414  f :     0.115966
      f+1     :     0.010907
      f-1     :     0.030296
      f+2     :     0.016132
      f-2     :     0.020151
      f+3     :     0.010000
      f-3     :     0.006067
      g0      :     0.001483  g :     0.011918
      g+1     :     0.001273
      g-1     :     0.002228
      g+2     :     0.001776
      g-2     :     0.001789
      g+3     :     0.001267
      g-3     :     0.000942
      g+4     :     0.000674
      g-4     :     0.000486
 38 H s       :     0.792014  s :     0.792014
      pz      :     0.046351  p :     0.186517
      px      :     0.064955
      py      :     0.075211
      dz2     :     0.007260  d :     0.064280
      dxz     :     0.009275
      dyz     :     0.014529
      dx2y2   :     0.019417
      dxy     :     0.013797
      f0      :     0.001033  f :     0.009628
      f+1     :     0.000752
      f-1     :     0.001271
      f+2     :     0.000506
      f-2     :     0.001992
      f+3     :     0.001782
      f-3     :     0.002292
 39 C s       :     2.576826  s :     2.576826
      pz      :     0.953582  p :     2.725388
      px      :     0.867135
      py      :     0.904671
      dz2     :     0.106945  d :     0.508224
      dxz     :     0.093008
      dyz     :     0.153089
      dx2y2   :     0.085912
      dxy     :     0.069271
      f0      :     0.023518  f :     0.115731
      f+1     :     0.014505
      f-1     :     0.023255
      f+2     :     0.009876
      f-2     :     0.019499
      f+3     :     0.010145
      f-3     :     0.014934
      g0      :     0.001952  g :     0.011746
      g+1     :     0.001558
      g-1     :     0.000913
      g+2     :     0.001163
      g-2     :     0.002161
      g+3     :     0.000990
      g-3     :     0.000799
      g+4     :     0.001026
      g-4     :     0.001184
 40 H s       :     0.782060  s :     0.782060
      pz      :     0.068218  p :     0.191407
      px      :     0.050278
      py      :     0.072911
      dz2     :     0.018648  d :     0.066859
      dxz     :     0.010697
      dyz     :     0.014218
      dx2y2   :     0.010419
      dxy     :     0.012878
      f0      :     0.001318  f :     0.009760
      f+1     :     0.000389
      f-1     :     0.002718
      f+2     :     0.001612
      f-2     :     0.001966
      f+3     :     0.000990
      f-3     :     0.000767
 41 C s       :     2.531110  s :     2.531110
      pz      :     0.912009  p :     2.714794
      px      :     0.908618
      py      :     0.894167
      dz2     :     0.174648  d :     0.784380
      dxz     :     0.146885
      dyz     :     0.139665
      dx2y2   :     0.153433
      dxy     :     0.169748
      f0      :     0.020082  f :     0.197195
      f+1     :     0.040209
      f-1     :     0.032171
      f+2     :     0.021805
      f-2     :     0.024763
      f+3     :     0.016713
      f-3     :     0.041452
      g0      :     0.001483  g :     0.011447
      g+1     :     0.001297
      g-1     :     0.001218
      g+2     :     0.001354
      g-2     :     0.001167
      g+3     :     0.000914
      g-3     :     0.001341
      g+4     :     0.001261
      g-4     :     0.001412
 42 C s       :     2.532999  s :     2.532999
      pz      :     0.924495  p :     2.742071
      px      :     0.923548
      py      :     0.894028
      dz2     :     0.129573  d :     0.403600
      dxz     :     0.039006
      dyz     :     0.052136
      dx2y2   :     0.106861
      dxy     :     0.076024
      f0      :     0.010405  f :     0.075940
      f+1     :     0.007313
      f-1     :     0.011678
      f+2     :     0.011083
      f-2     :     0.011050
      f+3     :     0.011871
      f-3     :     0.012540
      g0      :     0.000589  g :     0.003818
      g+1     :     0.000150
      g-1     :     0.000230
      g+2     :     0.000136
      g-2     :     0.000695
      g+3     :     0.000504
      g-3     :     0.000529
      g+4     :     0.000552
      g-4     :     0.000432
 43 H s       :     0.781275  s :     0.781275
      pz      :     0.056172  p :     0.189522
      px      :     0.083229
      py      :     0.050121
      dz2     :     0.011237  d :     0.067177
      dxz     :     0.018984
      dyz     :     0.001250
      dx2y2   :     0.012104
      dxy     :     0.023602
      f0      :     0.000613  f :     0.009327
      f+1     :     0.002394
      f-1     :     0.000120
      f+2     :     0.001598
      f-2     :     0.000451
      f+3     :     0.001405
      f-3     :     0.002746
 44 H s       :     0.778043  s :     0.778043
      pz      :     0.057359  p :     0.192002
      px      :     0.058967
      py      :     0.075676
      dz2     :     0.010613  d :     0.068292
      dxz     :     0.004833
      dyz     :     0.016434
      dx2y2   :     0.021276
      dxy     :     0.015137
      f0      :     0.000685  f :     0.009424
      f+1     :     0.000564
      f-1     :     0.001838
      f+2     :     0.000812
      f-2     :     0.001160
      f+3     :     0.001485
      f-3     :     0.002880
 45 H s       :     0.779078  s :     0.779078
      pz      :     0.089083  p :     0.198614
      px      :     0.053655
      py      :     0.055876
      dz2     :     0.017666  d :     0.069056
      dxz     :     0.025052
      dyz     :     0.024724
      dx2y2   :     0.001055
      dxy     :     0.000559
      f0      :     0.002742  f :     0.009442
      f+1     :     0.003287
      f-1     :     0.003236
      f+2     :     0.000094
      f-2     :     0.000062
      f+3     :     0.000010
      f-3     :     0.000012
 46 C s       :     2.534065  s :     2.534065
      pz      :     0.922978  p :     2.742130
      px      :     0.886782
      py      :     0.932370
      dz2     :     0.116050  d :     0.396468
      dxz     :     0.066520
      dyz     :     0.031187
      dx2y2   :     0.057550
      dxy     :     0.125161
      f0      :     0.008781  f :     0.075514
      f+1     :     0.016017
      f-1     :     0.004957
      f+2     :     0.009846
      f-2     :     0.010448
      f+3     :     0.011433
      f-3     :     0.014031
      g0      :     0.000514  g :     0.003805
      g+1     :     0.000266
      g-1     :     0.000175
      g+2     :     0.000754
      g-2     :     0.000100
      g+3     :     0.000420
      g-3     :     0.000535
      g+4     :     0.000292
      g-4     :     0.000750
 47 H s       :     0.777681  s :     0.777681
      pz      :     0.086361  p :     0.190972
      px      :     0.048739
      py      :     0.055872
      dz2     :     0.018472  d :     0.067589
      dxz     :     0.023249
      dyz     :     0.022633
      dx2y2   :     0.001407
      dxy     :     0.001827
      f0      :     0.002839  f :     0.009366
      f+1     :     0.002961
      f-1     :     0.002737
      f+2     :     0.000384
      f-2     :     0.000417
      f+3     :     0.000018
      f-3     :     0.000009
 48 H s       :     0.778697  s :     0.778697
      pz      :     0.053502  p :     0.190006
      px      :     0.056096
      py      :     0.080408
      dz2     :     0.006125  d :     0.067172
      dxz     :     0.004630
      dyz     :     0.018984
      dx2y2   :     0.019626
      dxy     :     0.017807
      f0      :     0.001045  f :     0.009318
      f+1     :     0.000479
      f-1     :     0.001127
      f+2     :     0.000679
      f-2     :     0.001261
      f+3     :     0.001702
      f-3     :     0.003026
 49 H s       :     0.777132  s :     0.777132
      pz      :     0.063033  p :     0.199499
      px      :     0.062388
      py      :     0.074077
      dz2     :     0.014905  d :     0.067961
      dxz     :     0.009540
      dyz     :     0.010164
      dx2y2   :     0.020860
      dxy     :     0.012493
      f0      :     0.000580  f :     0.009409
      f+1     :     0.001303
      f-1     :     0.001512
      f+2     :     0.001003
      f-2     :     0.001508
      f+3     :     0.001317
      f-3     :     0.002186
 50 C s       :     2.530522  s :     2.530522
      pz      :     0.885548  p :     2.744256
      px      :     0.933671
      py      :     0.925038
      dz2     :     0.091207  d :     0.402521
      dxz     :     0.113866
      dyz     :     0.077608
      dx2y2   :     0.064124
      dxy     :     0.055715
      f0      :     0.015344  f :     0.076457
      f+1     :     0.016653
      f-1     :     0.017166
      f+2     :     0.007906
      f-2     :     0.009430
      f+3     :     0.007506
      f-3     :     0.002451
      g0      :     0.000896  g :     0.003902
      g+1     :     0.000980
      g-1     :     0.000690
      g+2     :     0.000296
      g-2     :     0.000438
      g+3     :     0.000296
      g-3     :     0.000107
      g+4     :     0.000057
      g-4     :     0.000142
 51 H s       :     0.772328  s :     0.772328
      pz      :     0.060949  p :     0.206131
      px      :     0.070295
      py      :     0.074888
      dz2     :     0.016017  d :     0.070394
      dxz     :     0.011035
      dyz     :     0.010124
      dx2y2   :     0.021562
      dxy     :     0.011656
      f0      :     0.000705  f :     0.009643
      f+1     :     0.001657
      f-1     :     0.001253
      f+2     :     0.001468
      f-2     :     0.001580
      f+3     :     0.001288
      f-3     :     0.001692
 52 H s       :     0.777735  s :     0.777735
      pz      :     0.049294  p :     0.192551
      px      :     0.059176
      py      :     0.084081
      dz2     :     0.005148  d :     0.068332
      dxz     :     0.003480
      dyz     :     0.021601
      dx2y2   :     0.018902
      dxy     :     0.019202
      f0      :     0.001155  f :     0.009421
      f+1     :     0.000371
      f-1     :     0.001054
      f+2     :     0.001118
      f-2     :     0.000952
      f+3     :     0.001895
      f-3     :     0.002875
 53 H s       :     0.779399  s :     0.779399
      pz      :     0.055062  p :     0.189865
      px      :     0.080894
      py      :     0.053910
      dz2     :     0.013281  d :     0.067717
      dxz     :     0.017099
      dyz     :     0.003989
      dx2y2   :     0.011505
      dxy     :     0.021843
      f0      :     0.000584  f :     0.009399
      f+1     :     0.002719
      f-1     :     0.000028
      f+2     :     0.001588
      f-2     :     0.001153
      f+3     :     0.001151
      f-3     :     0.002176
 54 C s       :     2.606030  s :     2.606030
      pz      :     0.981122  p :     2.582633
      px      :     0.889602
      py      :     0.711909
      dz2     :     0.274386  d :     1.151114
      dxz     :     0.294442
      dyz     :     0.151314
      dx2y2   :     0.209547
      dxy     :     0.221425
      f0      :     0.031581  f :     0.363178
      f+1     :     0.121138
      f-1     :     0.032405
      f+2     :     0.050183
      f-2     :     0.053012
      f+3     :     0.036379
      f-3     :     0.038480
      g0      :     0.003951  g :     0.050241
      g+1     :     0.008083
      g-1     :     0.002125
      g+2     :     0.005502
      g-2     :     0.004889
      g+3     :     0.005934
      g-3     :     0.006876
      g+4     :     0.007799
      g-4     :     0.005083
 55 C s       :     2.569123  s :     2.569123
      pz      :     0.934917  p :     2.755955
      px      :     0.981209
      py      :     0.839829
      dz2     :     0.184556  d :     0.628786
      dxz     :     0.163877
      dyz     :     0.078025
      dx2y2   :     0.100885
      dxy     :     0.101443
      f0      :     0.017454  f :     0.156058
      f+1     :     0.056573
      f-1     :     0.019822
      f+2     :     0.019245
      f-2     :     0.019508
      f+3     :     0.010135
      f-3     :     0.013320
      g0      :     0.002420  g :     0.014838
      g+1     :     0.002452
      g-1     :     0.001376
      g+2     :     0.001586
      g-2     :     0.001722
      g+3     :     0.001341
      g-3     :     0.001687
      g+4     :     0.001164
      g-4     :     0.001090
 56 C s       :     2.578723  s :     2.578723
      pz      :     0.984382  p :     2.681932
      px      :     0.922115
      py      :     0.775434
      dz2     :     0.127544  d :     0.507894
      dxz     :     0.171131
      dyz     :     0.097776
      dx2y2   :     0.061811
      dxy     :     0.049633
      f0      :     0.015647  f :     0.117203
      f+1     :     0.040326
      f-1     :     0.020779
      f+2     :     0.010716
      f-2     :     0.011489
      f+3     :     0.010170
      f-3     :     0.008075
      g0      :     0.002133  g :     0.011891
      g+1     :     0.002538
      g-1     :     0.001655
      g+2     :     0.000658
      g-2     :     0.001335
      g+3     :     0.000883
      g-3     :     0.001078
      g+4     :     0.000891
      g-4     :     0.000719
 57 H s       :     0.778805  s :     0.778805
      pz      :     0.059993  p :     0.187092
      px      :     0.076888
      py      :     0.050211
      dz2     :     0.015307  d :     0.064999
      dxz     :     0.015902
      dyz     :     0.006591
      dx2y2   :     0.012829
      dxy     :     0.014371
      f0      :     0.000779  f :     0.009664
      f+1     :     0.002917
      f-1     :     0.000315
      f+2     :     0.001578
      f-2     :     0.001444
      f+3     :     0.001280
      f-3     :     0.001350
 58 C s       :     2.586270  s :     2.586270
      pz      :     0.980430  p :     2.715617
      px      :     0.936446
      py      :     0.798741
      dz2     :     0.131686  d :     0.498614
      dxz     :     0.171366
      dyz     :     0.087535
      dx2y2   :     0.047628
      dxy     :     0.060399
      f0      :     0.015398  f :     0.113010
      f+1     :     0.043079
      f-1     :     0.017176
      f+2     :     0.010293
      f-2     :     0.009974
      f+3     :     0.007279
      f-3     :     0.009810
      g0      :     0.002052  g :     0.011658
      g+1     :     0.002796
      g-1     :     0.001506
      g+2     :     0.001293
      g-2     :     0.000641
      g+3     :     0.000644
      g-3     :     0.001185
      g+4     :     0.000810
      g-4     :     0.000731
 59 H s       :     0.787762  s :     0.787762
      pz      :     0.054124  p :     0.185873
      px      :     0.073341
      py      :     0.058408
      dz2     :     0.013965  d :     0.064488
      dxz     :     0.014240
      dyz     :     0.008020
      dx2y2   :     0.015103
      dxy     :     0.013160
      f0      :     0.000735  f :     0.009665
      f+1     :     0.002381
      f-1     :     0.000756
      f+2     :     0.001391
      f-2     :     0.001589
      f+3     :     0.001562
      f-3     :     0.001252
 60 C s       :     2.589067  s :     2.589067
      pz      :     0.945939  p :     2.693879
      px      :     0.964672
      py      :     0.783268
      dz2     :     0.145812  d :     0.506904
      dxz     :     0.122747
      dyz     :     0.044843
      dx2y2   :     0.097011
      dxy     :     0.096492
      f0      :     0.008478  f :     0.113562
      f+1     :     0.038217
      f-1     :     0.008459
      f+2     :     0.017158
      f-2     :     0.017226
      f+3     :     0.011082
      f-3     :     0.012941
      g0      :     0.001450  g :     0.011561
      g+1     :     0.001300
      g-1     :     0.000442
      g+2     :     0.001435
      g-2     :     0.001502
      g+3     :     0.001459
      g-3     :     0.001717
      g+4     :     0.001144
      g-4     :     0.001113
 61 H s       :     0.787421  s :     0.787421
      pz      :     0.092108  p :     0.184183
      px      :     0.043670
      py      :     0.048406
      dz2     :     0.018777  d :     0.063923
      dxz     :     0.023625
      dyz     :     0.019455
      dx2y2   :     0.001026
      dxy     :     0.001040
      f0      :     0.002916  f :     0.009570
      f+1     :     0.003401
      f-1     :     0.002628
      f+2     :     0.000304
      f-2     :     0.000311
      f+3     :     0.000005
      f-3     :     0.000005
 62 C s       :     2.585699  s :     2.585699
      pz      :     0.978568  p :     2.715294
      px      :     0.933223
      py      :     0.803503
      dz2     :     0.129634  d :     0.498546
      dxz     :     0.167749
      dyz     :     0.091698
      dx2y2   :     0.060313
      dxy     :     0.049152
      f0      :     0.015346  f :     0.113060
      f+1     :     0.040041
      f-1     :     0.020172
      f+2     :     0.009575
      f-2     :     0.010378
      f+3     :     0.009256
      f-3     :     0.008293
      g0      :     0.002095  g :     0.011653
      g+1     :     0.002545
      g-1     :     0.001646
      g+2     :     0.000606
      g-2     :     0.001353
      g+3     :     0.000745
      g-3     :     0.001060
      g+4     :     0.000841
      g-4     :     0.000764
 63 H s       :     0.787159  s :     0.787159
      pz      :     0.054865  p :     0.185936
      px      :     0.078533
      py      :     0.052538
      dz2     :     0.014475  d :     0.064576
      dxz     :     0.016011
      dyz     :     0.006233
      dx2y2   :     0.013041
      dxy     :     0.014816
      f0      :     0.000760  f :     0.009665
      f+1     :     0.002895
      f-1     :     0.000282
      f+2     :     0.001583
      f-2     :     0.001439
      f+3     :     0.001333
      f-3     :     0.001374
 64 C s       :     2.578115  s :     2.578115
      pz      :     0.984965  p :     2.686057
      px      :     0.928904
      py      :     0.772188
      dz2     :     0.129829  d :     0.508976
      dxz     :     0.170433
      dyz     :     0.096979
      dx2y2   :     0.048794
      dxy     :     0.062941
      f0      :     0.015695  f :     0.117218
      f+1     :     0.043276
      f-1     :     0.017608
      f+2     :     0.011596
      f-2     :     0.011203
      f+3     :     0.007859
      f-3     :     0.009981
      g0      :     0.002060  g :     0.011866
      g+1     :     0.002757
      g-1     :     0.001495
      g+2     :     0.001294
      g-2     :     0.000697
      g+3     :     0.000756
      g-3     :     0.001238
      g+4     :     0.000864
      g-4     :     0.000705
 65 H s       :     0.775727  s :     0.775727
      pz      :     0.060765  p :     0.192523
      px      :     0.075421
      py      :     0.056337
      dz2     :     0.015068  d :     0.066279
      dxz     :     0.014667
      dyz     :     0.008125
      dx2y2   :     0.014991
      dxy     :     0.013427
      f0      :     0.000747  f :     0.009728
      f+1     :     0.002456
      f-1     :     0.000743
      f+2     :     0.001382
      f-2     :     0.001591
      f+3     :     0.001525
      f-3     :     0.001284
 66 H s       :     0.692371  s :     0.692371
      pz      :     0.102308  p :     0.339659
      px      :     0.082221
      py      :     0.155130
      dz2     :     0.032720  d :     0.130783
      dxz     :     0.019228
      dyz     :     0.023493
      dx2y2   :     0.034136
      dxy     :     0.021206
      f0      :     0.001844  f :     0.022574
      f+1     :     0.002876
      f-1     :     0.004813
      f+2     :     0.004098
      f-2     :     0.003202
      f+3     :     0.002770
      f-3     :     0.002971
 67 O s       :     3.245643  s :     3.245643
      pz      :     1.505260  p :     4.360274
      px      :     1.510228
      py      :     1.344786
      dz2     :     0.029572  d :     0.094763
      dxz     :     0.028328
      dyz     :     0.012900
      dx2y2   :     0.012806
      dxy     :     0.011157
      f0      :     0.004718  f :     0.020977
      f+1     :     0.005440
      f-1     :     0.001294
      f+2     :     0.003640
      f-2     :     0.003399
      f+3     :     0.001184
      f-3     :     0.001303
      g0      :     0.000150  g :     0.001158
      g+1     :     0.000330
      g-1     :     0.000043
      g+2     :     0.000171
      g-2     :     0.000141
      g+3     :     0.000125
      g-3     :     0.000137
      g+4     :     0.000026
      g-4     :     0.000036
 68 C s       :     2.613467  s :     2.613467
      pz      :     1.003893  p :     2.588988
      px      :     0.897045
      py      :     0.688049
      dz2     :     0.304839  d :     1.180431
      dxz     :     0.303028
      dyz     :     0.153384
      dx2y2   :     0.206975
      dxy     :     0.212205
      f0      :     0.074519  f :     0.365346
      f+1     :     0.081303
      f-1     :     0.031363
      f+2     :     0.057462
      f-2     :     0.052571
      f+3     :     0.035160
      f-3     :     0.032968
      g0      :     0.004763  g :     0.050881
      g+1     :     0.010100
      g-1     :     0.002426
      g+2     :     0.005399
      g-2     :     0.004744
      g+3     :     0.004752
      g-3     :     0.005640
      g+4     :     0.008311
      g-4     :     0.004745
 69 C s       :     2.574480  s :     2.574480
      pz      :     0.951933  p :     2.754351
      px      :     0.988744
      py      :     0.813674
      dz2     :     0.180377  d :     0.627705
      dxz     :     0.184033
      dyz     :     0.074117
      dx2y2   :     0.093527
      dxy     :     0.095652
      f0      :     0.035225  f :     0.155131
      f+1     :     0.037815
      f-1     :     0.016548
      f+2     :     0.022211
      f-2     :     0.021326
      f+3     :     0.011338
      f-3     :     0.010669
      g0      :     0.002184  g :     0.014645
      g+1     :     0.003285
      g-1     :     0.001114
      g+2     :     0.001753
      g-2     :     0.001374
      g+3     :     0.001151
      g-3     :     0.001511
      g+4     :     0.001276
      g-4     :     0.000997
 70 C s       :     2.580527  s :     2.580527
      pz      :     0.998725  p :     2.693760
      px      :     0.935371
      py      :     0.759664
      dz2     :     0.159941  d :     0.508657
      dxz     :     0.153363
      dyz     :     0.102759
      dx2y2   :     0.051671
      dxy     :     0.040924
      f0      :     0.028658  f :     0.116670
      f+1     :     0.030433
      f-1     :     0.013328
      f+2     :     0.016291
      f-2     :     0.018430
      f+3     :     0.004202
      f-3     :     0.005328
      g0      :     0.002327  g :     0.011820
      g+1     :     0.003104
      g-1     :     0.001115
      g+2     :     0.001241
      g-2     :     0.001077
      g+3     :     0.001007
      g-3     :     0.001066
      g+4     :     0.000346
      g-4     :     0.000537
 71 H s       :     0.781727  s :     0.781727
      pz      :     0.049932  p :     0.190563
      px      :     0.087627
      py      :     0.053004
      dz2     :     0.008602  d :     0.065879
      dxz     :     0.020943
      dyz     :     0.003574
      dx2y2   :     0.015634
      dxy     :     0.017126
      f0      :     0.001088  f :     0.009708
      f+1     :     0.001841
      f-1     :     0.000283
      f+2     :     0.001565
      f-2     :     0.001002
      f+3     :     0.002060
      f-3     :     0.001868
 72 C s       :     2.587345  s :     2.587345
      pz      :     0.972923  p :     2.718462
      px      :     0.957509
      py      :     0.788030
      dz2     :     0.114607  d :     0.501219
      dxz     :     0.194300
      dyz     :     0.068426
      dx2y2   :     0.063548
      dxy     :     0.060338
      f0      :     0.024981  f :     0.113045
      f+1     :     0.028087
      f-1     :     0.015728
      f+2     :     0.013710
      f-2     :     0.010163
      f+3     :     0.010816
      f-3     :     0.009559
      g0      :     0.002564  g :     0.011631
      g+1     :     0.001882
      g-1     :     0.001280
      g+2     :     0.001308
      g-2     :     0.000817
      g+3     :     0.000611
      g-3     :     0.000991
      g+4     :     0.001267
      g-4     :     0.000912
 73 H s       :     0.789029  s :     0.789029
      pz      :     0.068685  p :     0.186368
      px      :     0.065434
      py      :     0.052248
      dz2     :     0.020319  d :     0.064529
      dxz     :     0.013981
      dyz     :     0.011108
      dx2y2   :     0.009420
      dxy     :     0.009701
      f0      :     0.001934  f :     0.009655
      f+1     :     0.002516
      f-1     :     0.000646
      f+2     :     0.001650
      f-2     :     0.001708
      f+3     :     0.000592
      f-3     :     0.000609
 74 C s       :     2.589552  s :     2.589552
      pz      :     0.956255  p :     2.701705
      px      :     0.976887
      py      :     0.768563
      dz2     :     0.140976  d :     0.507827
      dxz     :     0.148257
      dyz     :     0.041361
      dx2y2   :     0.087290
      dxy     :     0.089942
      f0      :     0.022187  f :     0.113622
      f+1     :     0.025566
      f-1     :     0.006703
      f+2     :     0.018710
      f-2     :     0.018532
      f+3     :     0.011376
      f-3     :     0.010548
      g0      :     0.001175  g :     0.011573
      g+1     :     0.002487
      g-1     :     0.000407
      g+2     :     0.001386
      g-2     :     0.001026
      g+3     :     0.001233
      g-3     :     0.001566
      g+4     :     0.001297
      g-4     :     0.000996
 75 H s       :     0.788974  s :     0.788974
      pz      :     0.089079  p :     0.184948
      px      :     0.046820
      py      :     0.049049
      dz2     :     0.020015  d :     0.064032
      dxz     :     0.021627
      dyz     :     0.018195
      dx2y2   :     0.002128
      dxy     :     0.002068
      f0      :     0.003209  f :     0.009580
      f+1     :     0.002884
      f-1     :     0.002219
      f+2     :     0.000618
      f-2     :     0.000595
      f+3     :     0.000025
      f-3     :     0.000031
 76 C s       :     2.587430  s :     2.587430
      pz      :     0.997220  p :     2.718057
      px      :     0.936039
      py      :     0.784797
      dz2     :     0.165656  d :     0.501194
      dxz     :     0.149640
      dyz     :     0.093986
      dx2y2   :     0.051643
      dxy     :     0.040270
      f0      :     0.028955  f :     0.113067
      f+1     :     0.029401
      f-1     :     0.012928
      f+2     :     0.015456
      f-2     :     0.016775
      f+3     :     0.004127
      f-3     :     0.005426
      g0      :     0.002358  g :     0.011641
      g+1     :     0.003064
      g-1     :     0.001059
      g+2     :     0.001225
      g-2     :     0.001028
      g+3     :     0.000952
      g-3     :     0.001054
      g+4     :     0.000344
      g-4     :     0.000557
 77 H s       :     0.789248  s :     0.789248
      pz      :     0.045041  p :     0.186284
      px      :     0.086094
      py      :     0.055149
      dz2     :     0.007464  d :     0.064481
      dxz     :     0.020716
      dyz     :     0.003519
      dx2y2   :     0.015641
      dxy     :     0.017142
      f0      :     0.001058  f :     0.009651
      f+1     :     0.001809
      f-1     :     0.000285
      f+2     :     0.001524
      f-2     :     0.001025
      f+3     :     0.002102
      f-3     :     0.001849
 78 C s       :     2.580558  s :     2.580558
      pz      :     0.981707  p :     2.689863
      px      :     0.947161
      py      :     0.760994
      dz2     :     0.117938  d :     0.509039
      dxz     :     0.189216
      dyz     :     0.072598
      dx2y2   :     0.065458
      dxy     :     0.063829
      f0      :     0.025643  f :     0.117000
      f+1     :     0.028316
      f-1     :     0.016734
      f+2     :     0.014074
      f-2     :     0.010558
      f+3     :     0.011667
      f-3     :     0.010009
      g0      :     0.002573  g :     0.011864
      g+1     :     0.001933
      g-1     :     0.001315
      g+2     :     0.001269
      g-2     :     0.000801
      g+3     :     0.000661
      g-3     :     0.001015
      g+4     :     0.001389
      g-4     :     0.000908
 79 H s       :     0.781858  s :     0.781858
      pz      :     0.075520  p :     0.189101
      px      :     0.063912
      py      :     0.049670
      dz2     :     0.020730  d :     0.065325
      dxz     :     0.014756
      dyz     :     0.011352
      dx2y2   :     0.009224
      dxy     :     0.009262
      f0      :     0.001988  f :     0.009675
      f+1     :     0.002507
      f-1     :     0.000662
      f+2     :     0.001667
      f-2     :     0.001693
      f+3     :     0.000568
      f-3     :     0.000590
 80 O s       :     3.025250  s :     3.025250
      pz      :     1.361122  p :     4.145862
      px      :     1.368573
      py      :     1.416168
      dz2     :     0.031038  d :     0.121141
      dxz     :     0.036197
      dyz     :     0.005980
      dx2y2   :     0.025406
      dxy     :     0.022520
      f0      :     0.004413  f :     0.021542
      f+1     :     0.004241
      f-1     :     0.001469
      f+2     :     0.002707
      f-2     :     0.001802
      f+3     :     0.003471
      f-3     :     0.003439
      g0      :     0.000072  g :     0.000829
      g+1     :     0.000120
      g-1     :     0.000084
      g+2     :     0.000062
      g-2     :     0.000061
      g+3     :     0.000056
      g-3     :     0.000105
      g+4     :     0.000145
      g-4     :     0.000125
 81 H s       :     0.624570  s :     0.624570
      pz      :     0.359928  p :     0.534972
      px      :     0.088041
      py      :     0.087003
      dz2     :     0.070555  d :     0.184505
      dxz     :     0.051813
      dyz     :     0.054208
      dx2y2   :     0.004144
      dxy     :     0.003784
      f0      :     0.012073  f :     0.035322
      f+1     :     0.009843
      f-1     :     0.010154
      f+2     :     0.001572
      f-2     :     0.001563
      f+3     :     0.000056
      f-3     :     0.000062


                      *****************************
                      * MAYER POPULATION ANALYSIS *
                      *****************************

  NA   - Mulliken gross atomic population
  ZA   - Total nuclear charge
  QA   - Mulliken gross atomic charge
  VA   - Mayer's total valence
  BVA  - Mayer's bonded valence
  FA   - Mayer's free valence

  ATOM       NA         ZA         QA         VA         BVA        FA
  0 O      8.4057     8.0000    -0.4057     1.9485     1.9485    -0.0000
  1 O      8.4032     8.0000    -0.4032     2.1035     2.1035    -0.0000
  2 N      7.3262     7.0000    -0.3262     2.9129     2.9129    -0.0000
  3 N      7.4483     7.0000    -0.4483     2.7776     2.7776    -0.0000
  4 C      5.7890     6.0000     0.2110     3.6993     3.6993    -0.0000
  5 C      5.5013     6.0000     0.4987     3.4969     3.4969     0.0000
  6 H      0.9485     1.0000     0.0515     0.9283     0.9283     0.0000
  7 C      5.9736     6.0000     0.0264     3.7017     3.7017    -0.0000
  8 C      6.2094     6.0000    -0.2094     3.9043     3.9043    -0.0000
  9 H      0.8987     1.0000     0.1013     1.0271     1.0271    -0.0000
 10 C      6.1603     6.0000    -0.1603     3.9882     3.9882    -0.0000
 11 H      0.8416     1.0000     0.1584     0.9580     0.9580    -0.0000
 12 C      6.1264     6.0000    -0.1264     3.9495     3.9495    -0.0000
 13 H      0.8622     1.0000     0.1378     0.9757     0.9757     0.0000
 14 C      6.1364     6.0000    -0.1364     3.9763     3.9763    -0.0000
 15 H      0.8556     1.0000     0.1444     0.9705     0.9705    -0.0000
 16 C      6.1306     6.0000    -0.1306     3.9368     3.9368    -0.0000
 17 H      0.8996     1.0000     0.1004     1.0023     1.0023     0.0000
 18 C      5.9562     6.0000     0.0438     4.2235     4.2235    -0.0000
 19 C      6.2873     6.0000    -0.2873     3.9874     3.9874    -0.0000
 20 H      0.9052     1.0000     0.0948     0.9902     0.9902    -0.0000
 21 H      0.8964     1.0000     0.1036     0.9872     0.9872    -0.0000
 22 H      0.8751     1.0000     0.1249     0.9847     0.9847    -0.0000
 23 C      6.2301     6.0000    -0.2301     3.9540     3.9540    -0.0000
 24 H      0.9244     1.0000     0.0756     1.0060     1.0060    -0.0000
 25 H      0.8819     1.0000     0.1181     0.9848     0.9848     0.0000
 26 H      0.8980     1.0000     0.1020     0.9918     0.9918    -0.0000
 27 C      6.2701     6.0000    -0.2701     3.9576     3.9576     0.0000
 28 H      0.8784     1.0000     0.1216     0.9804     0.9804     0.0000
 29 H      0.9139     1.0000     0.0861     0.9984     0.9984    -0.0000
 30 H      0.8790     1.0000     0.1210     0.9920     0.9920    -0.0000
 31 C      5.9297     6.0000     0.0703     3.7950     3.7950    -0.0000
 32 C      5.9792     6.0000     0.0208     3.5796     3.5796     0.0000
 33 C      6.1276     6.0000    -0.1276     3.8858     3.8858    -0.0000
 34 H      0.8957     1.0000     0.1043     0.9927     0.9927    -0.0000
 35 C      6.1657     6.0000    -0.1657     3.9571     3.9571    -0.0000
 36 H      0.8592     1.0000     0.1408     0.9696     0.9696    -0.0000
 37 C      6.1171     6.0000    -0.1171     3.9216     3.9216    -0.0000
 38 H      0.8586     1.0000     0.1414     0.9723     0.9723    -0.0000
 39 C      6.0996     6.0000    -0.0996     3.9335     3.9335    -0.0000
 40 H      0.9136     1.0000     0.0864     0.9978     0.9978    -0.0000
 41 C      6.1149     6.0000    -0.1149     4.1789     4.1789     0.0000
 42 C      6.2797     6.0000    -0.2797     3.9808     3.9808    -0.0000
 43 H      0.8812     1.0000     0.1188     0.9934     0.9934    -0.0000
 44 H      0.9071     1.0000     0.0929     0.9894     0.9894    -0.0000
 45 H      0.8932     1.0000     0.1068     0.9804     0.9804    -0.0000
 46 C      6.1924     6.0000    -0.1924     3.9613     3.9613    -0.0000
 47 H      0.9172     1.0000     0.0828     0.9855     0.9855    -0.0000
 48 H      0.8999     1.0000     0.1001     0.9832     0.9832     0.0000
 49 H      0.9109     1.0000     0.0891     1.0166     1.0166     0.0000
 50 C      6.2020     6.0000    -0.2020     3.9598     3.9598     0.0000
 51 H      0.9356     1.0000     0.0644     1.0178     1.0178     0.0000
 52 H      0.9215     1.0000     0.0785     0.9865     0.9865     0.0000
 53 H      0.8953     1.0000     0.1047     0.9924     0.9924    -0.0000
 54 C      5.6369     6.0000     0.3631     4.0586     4.0586     0.0000
 55 C      5.9596     6.0000     0.0404     3.8240     3.8240     0.0000
 56 C      6.0637     6.0000    -0.0637     3.8828     3.8828     0.0000
 57 H      0.8757     1.0000     0.1243     1.0061     1.0061     0.0000
 58 C      6.1284     6.0000    -0.1284     3.9637     3.9637     0.0000
 59 H      0.8528     1.0000     0.1472     0.9731     0.9731     0.0000
 60 C      6.0833     6.0000    -0.0833     3.9498     3.9498     0.0000
 61 H      0.8521     1.0000     0.1479     0.9709     0.9709     0.0000
 62 C      6.1066     6.0000    -0.1066     3.9610     3.9610    -0.0000
 63 H      0.8500     1.0000     0.1500     0.9701     0.9701    -0.0000
 64 C      6.1595     6.0000    -0.1595     3.9079     3.9079     0.0000
 65 H      0.8784     1.0000     0.1216     0.9941     0.9941     0.0000
 66 H      0.8402     1.0000     0.1598     1.0451     1.0451    -0.0000
 67 O      8.5237     8.0000    -0.5237     1.9412     1.9412    -0.0000
 68 C      5.5559     6.0000     0.4441     3.9401     3.9401     0.0000
 69 C      5.9546     6.0000     0.0454     3.8462     3.8462     0.0000
 70 C      6.1152     6.0000    -0.1152     3.8910     3.8910     0.0000
 71 H      0.8865     1.0000     0.1135     1.0124     1.0124    -0.0000
 72 C      6.1399     6.0000    -0.1399     3.9871     3.9871     0.0000
 73 H      0.8532     1.0000     0.1468     0.9722     0.9722    -0.0000
 74 C      6.0909     6.0000    -0.0909     3.9563     3.9563     0.0000
 75 H      0.8544     1.0000     0.1456     0.9727     0.9727     0.0000
 76 C      6.1407     6.0000    -0.1407     3.9790     3.9790     0.0000
 77 H      0.8551     1.0000     0.1449     0.9741     0.9741     0.0000
 78 C      6.0841     6.0000    -0.0841     3.8869     3.8869     0.0000
 79 H      0.8767     1.0000     0.1233     1.0060     1.0060     0.0000
 80 O      8.4049     8.0000    -0.4049     2.0889     2.0889    -0.0000
 81 H      0.7673     1.0000     0.2327     1.1492     1.1492    -0.0000

  Mayer bond orders larger than 0.100000
B(  0-O ,  4-C ) :   0.8163 B(  0-O , 54-C ) :   1.0159 B(  1-O , 54-C ) :   1.9265 
B(  2-N ,  4-C ) :   1.8153 B(  2-N , 18-C ) :   0.8982 B(  2-N , 81-H ) :   0.2504 
B(  3-N ,  5-C ) :   0.8153 B(  3-N , 31-C ) :   1.0352 B(  3-N , 66-H ) :   0.9294 
B(  4-C ,  5-C ) :   0.8460 B(  5-C ,  6-H ) :   0.8971 B(  5-C ,  7-C ) :   0.8672 
B(  7-C ,  8-C ) :   1.3579 B(  7-C , 16-C ) :   1.3776 B(  8-C ,  9-H ) :   0.9473 
B(  8-C , 10-C ) :   1.4958 B( 10-C , 11-H ) :   0.9108 B( 10-C , 12-C ) :   1.4568 
B( 12-C , 13-H ) :   0.9264 B( 12-C , 14-C ) :   1.4404 B( 14-C , 15-H ) :   0.9198 
B( 14-C , 16-C ) :   1.5007 B( 16-C , 17-H ) :   0.9314 B( 18-C , 19-C ) :   1.0862 
B( 18-C , 23-C ) :   1.0478 B( 18-C , 27-C ) :   1.0558 B( 19-C , 20-H ) :   0.9604 
B( 19-C , 21-H ) :   0.9584 B( 19-C , 22-H ) :   0.9578 B( 23-C , 24-H ) :   0.9657 
B( 23-C , 25-H ) :   0.9502 B( 23-C , 26-H ) :   0.9595 B( 27-C , 28-H ) :   0.9533 
B( 27-C , 29-H ) :   0.9682 B( 27-C , 30-H ) :   0.9568 B( 31-C , 32-C ) :   1.2183 
B( 31-C , 39-C ) :   1.4218 B( 32-C , 33-C ) :   1.3890 B( 32-C , 41-C ) :   0.8840 
B( 33-C , 34-H ) :   0.9435 B( 33-C , 35-C ) :   1.4720 B( 35-C , 36-H ) :   0.9188 
B( 35-C , 37-C ) :   1.4390 B( 37-C , 38-H ) :   0.9199 B( 37-C , 39-C ) :   1.4530 
B( 39-C , 40-H ) :   0.9336 B( 41-C , 42-C ) :   1.0930 B( 41-C , 46-C ) :   1.0580 
B( 41-C , 50-C ) :   1.0591 B( 42-C , 43-H ) :   0.9599 B( 42-C , 44-H ) :   0.9603 
B( 42-C , 45-H ) :   0.9618 B( 46-C , 47-H ) :   0.9516 B( 46-C , 48-H ) :   0.9397 
B( 46-C , 49-H ) :   0.9596 B( 50-C , 51-H ) :   0.9720 B( 50-C , 52-H ) :   0.9523 
B( 50-C , 53-H ) :   0.9608 B( 54-C , 55-C ) :   1.0607 B( 55-C , 56-C ) :   1.3613 
B( 55-C , 64-C ) :   1.3105 B( 56-C , 57-H ) :   0.9220 B( 56-C , 58-C ) :   1.4656 
B( 58-C , 59-H ) :   0.9258 B( 58-C , 60-C ) :   1.4299 B( 60-C , 61-H ) :   0.9247 
B( 60-C , 62-C ) :   1.4438 B( 62-C , 63-H ) :   0.9181 B( 62-C , 64-C ) :   1.4657 
B( 64-C , 65-H ) :   0.9547 B( 67-O , 68-C ) :   1.7336 B( 68-C , 69-C ) :   1.0298 
B( 68-C , 80-O ) :   1.1775 B( 69-C , 70-C ) :   1.3466 B( 69-C , 78-C ) :   1.3680 
B( 70-C , 71-H ) :   0.9411 B( 70-C , 72-C ) :   1.4660 B( 72-C , 73-H ) :   0.9271 
B( 72-C , 74-C ) :   1.4449 B( 74-C , 75-H ) :   0.9273 B( 74-C , 76-C ) :   1.4397 
B( 76-C , 77-H ) :   0.9294 B( 76-C , 78-C ) :   1.4594 B( 78-C , 79-H ) :   0.9309 
B( 80-O , 81-H ) :   0.8245 

-------
TIMINGS
-------

Total SCF time: 0 days 0 hours 33 min 57 sec 

Total time                  ....    2037.225 sec
Sum of individual times     ....    1994.899 sec  ( 97.9%)

Fock matrix formation       ....    1866.759 sec  ( 91.6%)
  Split-RI-J                ....      85.421 sec  (  4.6% of F)
  Chain of spheres X        ....    1538.165 sec  ( 82.4% of F)
  XC integration            ....     122.544 sec  (  6.6% of F)
    Basis function eval.    ....       4.770 sec  (  3.9% of XC)
    Density eval.           ....      49.071 sec  ( 40.0% of XC)
    XC-Functional eval.     ....       1.013 sec  (  0.8% of XC)
    XC-Potential eval.      ....      31.176 sec  ( 25.4% of XC)
Diagonalization             ....      40.670 sec  (  2.0%)
Density matrix formation    ....       3.170 sec  (  0.2%)
Population analysis         ....       9.786 sec  (  0.5%)
Initial guess               ....      11.616 sec  (  0.6%)
Orbital Transformation      ....       0.000 sec  (  0.0%)
Orbital Orthonormalization  ....       0.000 sec  (  0.0%)
DIIS solution               ....      19.284 sec  (  0.9%)
SOSCF solution              ....      15.256 sec  (  0.7%)
Grid generation             ....      28.359 sec  (  1.4%)

Maximum memory used throughout the entire SCF-calculation: 1710.3 MB
[1720888396.507154] [node056:2552378:0]          mpool.c:43   UCX  WARN  object 0x13d547c0 was not returned to mpool ucp_requests
[1720888396.507176] [node056:2552378:0]          mpool.c:43   UCX  WARN  object 0x13d54980 was not returned to mpool ucp_requests
[1720888396.507181] [node056:2552378:0]          mpool.c:43   UCX  WARN  object 0x13d54b40 was not returned to mpool ucp_requests
[1720888396.507183] [node056:2552378:0]          mpool.c:43   UCX  WARN  object 0x13d54d00 was not returned to mpool ucp_requests
[1720888396.507186] [node056:2552378:0]          mpool.c:43   UCX  WARN  object 0x13d54ec0 was not returned to mpool ucp_requests
[1720888396.507190] [node056:2552378:0]          mpool.c:43   UCX  WARN  object 0x13d55080 was not returned to mpool ucp_requests
[1720888396.507192] [node056:2552378:0]          mpool.c:43   UCX  WARN  object 0x13d55240 was not returned to mpool ucp_requests
[1720888396.507195] [node056:2552378:0]          mpool.c:43   UCX  WARN  object 0x13d55400 was not returned to mpool ucp_requests
[1720888396.507197] [node056:2552378:0]          mpool.c:43   UCX  WARN  object 0x13d555c0 was not returned to mpool ucp_requests
[1720888396.507199] [node056:2552378:0]          mpool.c:43   UCX  WARN  object 0x13d55780 was not returned to mpool ucp_requests
[1720888396.507201] [node056:2552378:0]          mpool.c:43   UCX  WARN  object 0x13d55940 was not returned to mpool ucp_requests
[1720888396.507203] [node056:2552378:0]          mpool.c:43   UCX  WARN  object 0x13d55b00 was not returned to mpool ucp_requests
[1720888396.507206] [node056:2552378:0]          mpool.c:43   UCX  WARN  object 0x13d55cc0 was not returned to mpool ucp_requests
[1720888396.507208] [node056:2552378:0]          mpool.c:43   UCX  WARN  object 0x13d55e80 was not returned to mpool ucp_requests
[1720888396.507210] [node056:2552378:0]          mpool.c:43   UCX  WARN  object 0x13d56040 was not returned to mpool ucp_requests
[1720888396.507213] [node056:2552378:0]          mpool.c:43   UCX  WARN  object 0x13d56200 was not returned to mpool ucp_requests
[1720888396.507215] [node056:2552378:0]          mpool.c:43   UCX  WARN  object 0x13d563c0 was not returned to mpool ucp_requests
[1720888396.507217] [node056:2552378:0]          mpool.c:43   UCX  WARN  object 0x13d56580 was not returned to mpool ucp_requests
[1720888396.507220] [node056:2552378:0]          mpool.c:43   UCX  WARN  object 0x13d56740 was not returned to mpool ucp_requests
[1720888396.507223] [node056:2552378:0]          mpool.c:43   UCX  WARN  object 0x13d56900 was not returned to mpool ucp_requests
[1720888396.507226] [node056:2552378:0]          mpool.c:43   UCX  WARN  object 0x13d56ac0 was not returned to mpool ucp_requests
[1720888396.507229] [node056:2552378:0]          mpool.c:43   UCX  WARN  object 0x13d56c80 was not returned to mpool ucp_requests
[1720888396.507232] [node056:2552378:0]          mpool.c:43   UCX  WARN  object 0x13d56e40 was not returned to mpool ucp_requests
[1720888396.516526] [node056:2552370:0]          mpool.c:43   UCX  WARN  object 0x1441fb00 was not returned to mpool ucp_requests
[1720888396.516542] [node056:2552370:0]          mpool.c:43   UCX  WARN  object 0x144203c0 was not returned to mpool ucp_requests
[1720888396.516547] [node056:2552370:0]          mpool.c:43   UCX  WARN  object 0x14420580 was not returned to mpool ucp_requests
[1720888396.516551] [node056:2552370:0]          mpool.c:43   UCX  WARN  object 0x14420740 was not returned to mpool ucp_requests
[1720888396.516553] [node056:2552370:0]          mpool.c:43   UCX  WARN  object 0x14420900 was not returned to mpool ucp_requests
[1720888396.516556] [node056:2552370:0]          mpool.c:43   UCX  WARN  object 0x14420ac0 was not returned to mpool ucp_requests
[1720888396.516558] [node056:2552370:0]          mpool.c:43   UCX  WARN  object 0x14420c80 was not returned to mpool ucp_requests
[1720888396.516561] [node056:2552370:0]          mpool.c:43   UCX  WARN  object 0x14420e40 was not returned to mpool ucp_requests
[1720888396.516563] [node056:2552370:0]          mpool.c:43   UCX  WARN  object 0x14421000 was not returned to mpool ucp_requests
[1720888396.516565] [node056:2552370:0]          mpool.c:43   UCX  WARN  object 0x144211c0 was not returned to mpool ucp_requests
[1720888396.516567] [node056:2552370:0]          mpool.c:43   UCX  WARN  object 0x14421380 was not returned to mpool ucp_requests
[1720888396.516569] [node056:2552370:0]          mpool.c:43   UCX  WARN  object 0x14421540 was not returned to mpool ucp_requests
[1720888396.516573] [node056:2552370:0]          mpool.c:43   UCX  WARN  object 0x14421700 was not returned to mpool ucp_requests
[1720888396.516576] [node056:2552370:0]          mpool.c:43   UCX  WARN  object 0x144218c0 was not returned to mpool ucp_requests
[1720888396.516578] [node056:2552370:0]          mpool.c:43   UCX  WARN  object 0x14421a80 was not returned to mpool ucp_requests
[1720888396.516580] [node056:2552370:0]          mpool.c:43   UCX  WARN  object 0x14421c40 was not returned to mpool ucp_requests
[1720888396.516583] [node056:2552370:0]          mpool.c:43   UCX  WARN  object 0x14421e00 was not returned to mpool ucp_requests
[1720888396.516585] [node056:2552370:0]          mpool.c:43   UCX  WARN  object 0x14422180 was not returned to mpool ucp_requests
[1720888396.519002] [node056:2552377:0]          mpool.c:43   UCX  WARN  object 0x13349840 was not returned to mpool ucp_requests
[1720888396.519013] [node056:2552377:0]          mpool.c:43   UCX  WARN  object 0x13349a00 was not returned to mpool ucp_requests
[1720888396.519016] [node056:2552377:0]          mpool.c:43   UCX  WARN  object 0x13349bc0 was not returned to mpool ucp_requests
[1720888396.519018] [node056:2552377:0]          mpool.c:43   UCX  WARN  object 0x13349d80 was not returned to mpool ucp_requests
[1720888396.519021] [node056:2552377:0]          mpool.c:43   UCX  WARN  object 0x13349f40 was not returned to mpool ucp_requests
[1720888396.519023] [node056:2552377:0]          mpool.c:43   UCX  WARN  object 0x1334a100 was not returned to mpool ucp_requests
[1720888396.519025] [node056:2552377:0]          mpool.c:43   UCX  WARN  object 0x1334a2c0 was not returned to mpool ucp_requests
[1720888396.519028] [node056:2552377:0]          mpool.c:43   UCX  WARN  object 0x1334a480 was not returned to mpool ucp_requests
[1720888396.519030] [node056:2552377:0]          mpool.c:43   UCX  WARN  object 0x1334a640 was not returned to mpool ucp_requests
[1720888396.519032] [node056:2552377:0]          mpool.c:43   UCX  WARN  object 0x1334a800 was not returned to mpool ucp_requests
[1720888396.519034] [node056:2552377:0]          mpool.c:43   UCX  WARN  object 0x1334a9c0 was not returned to mpool ucp_requests
[1720888396.519037] [node056:2552377:0]          mpool.c:43   UCX  WARN  object 0x1334ab80 was not returned to mpool ucp_requests
[1720888396.519039] [node056:2552377:0]          mpool.c:43   UCX  WARN  object 0x1334ad40 was not returned to mpool ucp_requests
[1720888396.519041] [node056:2552377:0]          mpool.c:43   UCX  WARN  object 0x1334af00 was not returned to mpool ucp_requests
[1720888396.519044] [node056:2552377:0]          mpool.c:43   UCX  WARN  object 0x1334b0c0 was not returned to mpool ucp_requests
[1720888396.519046] [node056:2552377:0]          mpool.c:43   UCX  WARN  object 0x1334b280 was not returned to mpool ucp_requests
[1720888396.519048] [node056:2552377:0]          mpool.c:43   UCX  WARN  object 0x1334b440 was not returned to mpool ucp_requests
[1720888396.519050] [node056:2552377:0]          mpool.c:43   UCX  WARN  object 0x1334b600 was not returned to mpool ucp_requests
[1720888396.519053] [node056:2552377:0]          mpool.c:43   UCX  WARN  object 0x1334b7c0 was not returned to mpool ucp_requests
[1720888396.519056] [node056:2552377:0]          mpool.c:43   UCX  WARN  object 0x1334b980 was not returned to mpool ucp_requests
[1720888396.519058] [node056:2552377:0]          mpool.c:43   UCX  WARN  object 0x1334bb40 was not returned to mpool ucp_requests
[1720888396.519060] [node056:2552377:0]          mpool.c:43   UCX  WARN  object 0x1334bd00 was not returned to mpool ucp_requests
[1720888396.519063] [node056:2552377:0]          mpool.c:43   UCX  WARN  object 0x1334bec0 was not returned to mpool ucp_requests
[1720888396.518847] [node056:2552381:0]          mpool.c:43   UCX  WARN  object 0x13a62980 was not returned to mpool ucp_requests
[1720888396.518865] [node056:2552381:0]          mpool.c:43   UCX  WARN  object 0x13a62b40 was not returned to mpool ucp_requests
[1720888396.518870] [node056:2552381:0]          mpool.c:43   UCX  WARN  object 0x13a62ec0 was not returned to mpool ucp_requests
[1720888396.518874] [node056:2552381:0]          mpool.c:43   UCX  WARN  object 0x13a63080 was not returned to mpool ucp_requests
[1720888396.518876] [node056:2552381:0]          mpool.c:43   UCX  WARN  object 0x13a63240 was not returned to mpool ucp_requests
[1720888396.518878] [node056:2552381:0]          mpool.c:43   UCX  WARN  object 0x13a63400 was not returned to mpool ucp_requests
[1720888396.518881] [node056:2552381:0]          mpool.c:43   UCX  WARN  object 0x13a635c0 was not returned to mpool ucp_requests
[1720888396.518883] [node056:2552381:0]          mpool.c:43   UCX  WARN  object 0x13a63780 was not returned to mpool ucp_requests
[1720888396.518886] [node056:2552381:0]          mpool.c:43   UCX  WARN  object 0x13a63940 was not returned to mpool ucp_requests
[1720888396.518888] [node056:2552381:0]          mpool.c:43   UCX  WARN  object 0x13a63b00 was not returned to mpool ucp_requests
[1720888396.518890] [node056:2552381:0]          mpool.c:43   UCX  WARN  object 0x13a63cc0 was not returned to mpool ucp_requests
[1720888396.518892] [node056:2552381:0]          mpool.c:43   UCX  WARN  object 0x13a63e80 was not returned to mpool ucp_requests
[1720888396.518894] [node056:2552381:0]          mpool.c:43   UCX  WARN  object 0x13a64040 was not returned to mpool ucp_requests
[1720888396.518897] [node056:2552381:0]          mpool.c:43   UCX  WARN  object 0x13a64200 was not returned to mpool ucp_requests
[1720888396.518899] [node056:2552381:0]          mpool.c:43   UCX  WARN  object 0x13a643c0 was not returned to mpool ucp_requests
[truncated: 46,630 more chars]
