# Supplementary material for: A stereodivergent multicomponent approach for the synthesis of C–N atropisomeric peptide analogues
Source: Chem Sci. 2024 Sep 16;15(40):16743–51. doi: 10.1039/d4sc04700a (PMC11418089; doi:10.1039/d4sc04700a)
Supplement: SC-015-D4SC04700A-s001 [file SC-015-D4SC04700A-s001.zip › CompData/_2_Imine-BzOH/ImineBzOH4Afreq.out]

                                 *****************
                                 * O   R   C   A *
                                 *****************

                                            #,                                       
                                            ###                                      
                                            ####                                     
                                            #####                                    
                                            ######                                   
                                           ########,                                 
                                     ,,################,,,,,                         
                               ,,#################################,,                 
                          ,,##########################################,,             
                       ,#########################################, ''#####,          
                    ,#############################################,,   '####,        
                  ,##################################################,,,,####,       
                ,###########''''           ''''###############################       
              ,#####''   ,,,,##########,,,,          '''####'''          '####       
            ,##' ,,,,###########################,,,                        '##       
           ' ,,###''''                  '''############,,,                           
         ,,##''                                '''############,,,,        ,,,,,,###''
      ,#''                                            '''#######################'''  
     '                                                          ''''####''''         
             ,#######,   #######,   ,#######,      ##                                
            ,#'     '#,  ##    ##  ,#'     '#,    #''#        ######   ,####,        
            ##       ##  ##   ,#'  ##            #'  '#       #        #'  '#        
            ##       ##  #######   ##           ,######,      #####,   #    #        
            '#,     ,#'  ##    ##  '#,     ,#' ,#      #,         ##   #,  ,#        
             '#######'   ##     ##  '#######'  #'      '#     #####' # '####'        


                  #######################################################
                  #                        -***-                        #
                  #          Department of theory and spectroscopy      #
                  #    Directorship and core code : Frank Neese         #
                  #        Max Planck Institute fuer Kohlenforschung    #
                  #                Kaiser Wilhelm Platz 1               #
                  #                 D-45470 Muelheim/Ruhr               #
                  #                      Germany                        #
                  #                                                     #
                  #                  All rights reserved                #
                  #                        -***-                        #
                  #######################################################


                         Program Version 5.0.2 -  RELEASE  -


 With contributions from (in alphabetic order):
   Daniel Aravena         : Magnetic Suceptibility
   Michael Atanasov       : Ab Initio Ligand Field Theory (pilot matlab implementation)
   Alexander A. Auer      : GIAO ZORA, VPT2 properties, NMR spectrum
   Ute Becker             : Parallelization
   Giovanni Bistoni       : ED, misc. LED, open-shell LED, HFLD
   Martin Brehm           : Molecular dynamics
   Dmytro Bykov           : SCF Hessian
   Vijay G. Chilkuri      : MRCI spin determinant printing, contributions to CSF-ICE
   Dipayan Datta          : RHF DLPNO-CCSD density
   Achintya Kumar Dutta   : EOM-CC, STEOM-CC
   Dmitry Ganyushin       : Spin-Orbit,Spin-Spin,Magnetic field MRCI
   Miquel Garcia          : C-PCM and meta-GGA Hessian, CC/C-PCM, Gaussian charge scheme
   Yang Guo               : DLPNO-NEVPT2, F12-NEVPT2, CIM, IAO-localization
   Andreas Hansen         : Spin unrestricted coupled pair/coupled cluster methods
   Benjamin Helmich-Paris : MC-RPA, TRAH-SCF, COSX integrals
   Lee Huntington         : MR-EOM, pCC
   Robert Izsak           : Overlap fitted RIJCOSX, COSX-SCS-MP3, EOM
   Marcus Kettner         : VPT2
   Christian Kollmar      : KDIIS, OOCD, Brueckner-CCSD(T), CCSD density, CASPT2, CASPT2-K
   Simone Kossmann        : Meta GGA functionals, TD-DFT gradient, OOMP2, MP2 Hessian
   Martin Krupicka        : Initial AUTO-CI
   Lucas Lang             : DCDCAS
   Marvin Lechner         : AUTO-CI (C++ implementation), FIC-MRCC
   Dagmar Lenk            : GEPOL surface, SMD
   Dimitrios Liakos       : Extrapolation schemes; Compound Job, initial MDCI parallelization
   Dimitrios Manganas     : Further ROCIS development; embedding schemes
   Dimitrios Pantazis     : SARC Basis sets
   Anastasios Papadopoulos: AUTO-CI, single reference methods and gradients
   Taras Petrenko         : DFT Hessian,TD-DFT gradient, ASA, ECA, R-Raman, ABS, FL, XAS/XES, NRVS
   Peter Pinski           : DLPNO-MP2, DLPNO-MP2 Gradient
   Christoph Reimann      : Effective Core Potentials
   Marius Retegan         : Local ZFS, SOC
   Christoph Riplinger    : Optimizer, TS searches, QM/MM, DLPNO-CCSD(T), (RO)-DLPNO pert. Triples
   Tobias Risthaus        : Range-separated hybrids, TD-DFT gradient, RPA, STAB
   Michael Roemelt        : Original ROCIS implementation
   Masaaki Saitow         : Open-shell DLPNO-CCSD energy and density
   Barbara Sandhoefer     : DKH picture change effects
   Avijit Sen             : IP-ROCIS
   Kantharuban Sivalingam : CASSCF convergence, NEVPT2, FIC-MRCI
   Bernardo de Souza      : ESD, SOC TD-DFT
   Georgi Stoychev        : AutoAux, RI-MP2 NMR, DLPNO-MP2 response
   Willem Van den Heuvel  : Paramagnetic NMR
   Boris Wezisla          : Elementary symmetry handling
   Frank Wennmohs         : Technical directorship


 We gratefully acknowledge several colleagues who have allowed us to
 interface, adapt or use parts of their codes:
   Stefan Grimme, W. Hujo, H. Kruse, P. Pracht,  : VdW corrections, initial TS optimization,
                  C. Bannwarth, S. Ehlert          DFT functionals, gCP, sTDA/sTD-DF
   Ed Valeev, F. Pavosevic, A. Kumar             : LibInt (2-el integral package), F12 methods
   Garnet Chan, S. Sharma, J. Yang, R. Olivares  : DMRG
   Ulf Ekstrom                                   : XCFun DFT Library
   Mihaly Kallay                                 : mrcc  (arbitrary order and MRCC methods)
   Jiri Pittner, Ondrej Demel                    : Mk-CCSD
   Frank Weinhold                                : gennbo (NPA and NBO analysis)
   Christopher J. Cramer and Donald G. Truhlar   : smd solvation model
   Lars Goerigk                                  : TD-DFT with DH, B97 family of functionals
   V. Asgeirsson, H. Jonsson                     : NEB implementation
   FAccTs GmbH                                   : IRC, NEB, NEB-TS, DLPNO-Multilevel, CI-OPT
                                                   MM, QMMM, 2- and 3-layer-ONIOM, Crystal-QMMM,
                                                   LR-CPCM, SF, NACMEs, symmetry and pop. for TD-DFT,
                                                   nearIR, NL-DFT gradient (VV10), updates on ESD,
                                                   ML-optimized integration grids
   S Lehtola, MJT Oliveira, MAL Marques          : LibXC Library
   Liviu Ungur et al                             : ANISO software


 Your calculation uses the libint2 library for the computation of 2-el integrals
 For citations please refer to: http://libint.valeyev.net

 Your ORCA version has been built with support for libXC version: 5.1.0
 For citations please refer to: https://tddft.org/programs/libxc/

 This ORCA versions uses:
   CBLAS   interface :  Fast vector & matrix operations
   LAPACKE interface :  Fast linear algebra routines
   SCALAPACK package :  Parallel linear algebra routines
   Shared memory     :  Shared parallel matrices
   BLAS/LAPACK       :  OpenBLAS 0.3.15  USE64BITINT DYNAMIC_ARCH NO_AFFINITY Zen SINGLE_THREADED
        Core in use  :  Zen
   Copyright (c) 2011-2014, The OpenBLAS Project


Your calculation utilizes the atom-pairwise dispersion correction
with the Becke-Johnson damping scheme (D3BJ)
Cite in your paper:
S.Grimme, S.Ehrlich, L.Goerigk, J Comput Chem, (2011), 32, 1456–1465 
S.Grimme, J.Antony, S.Ehrlich and H.Krieg, J.Chem.Phys., 132, (2010), 154104 
   

Your calculation utilizes the SMD solvation module
Please cite in your paper:
A.V. Marenich, C.J. Cramer, D.G. Truhlar J. Phys. Chem. B, 113, (2009), 6378 

================================================================================

----- Orbital basis set information -----
Your calculation utilizes the basis: def2-TZVP
   F. Weigend and R. Ahlrichs, Phys. Chem. Chem. Phys. 7, 3297 (2005).

----- AuxJ basis set information -----
Your calculation utilizes the auxiliary basis: def2/J
   F. Weigend, Phys. Chem. Chem. Phys. 8, 1057 (2006).

================================================================================
                                        WARNINGS
                       Please study these warnings very carefully!
================================================================================

WARNING: Gradients needed for Numerical Frequencies
  ===> : Setting RunTyp to EnGrad

WARNING: The environment variable RSH_COMMAND is not set!
  ===> : All Displacements for the Numerical Hessian or Gradient calculation
         will be started on localhost

INFO   : the flag for use of the SHARK integral package has been found!

================================================================================
                                       INPUT FILE
================================================================================
NAME = ImineBzOH4Afreq.inp
|  1> ! PBE0 D3 def2-tzvp NumFreq
|  2> %maxcore 2660
|  3> %pal nprocs 30
|  4> end
|  5> %CPCM SMD TRUE
|  6>    SMDSOLVENT "2,2,2-TRIFLUOROETHANOL"
|  7> end
|  8> 
|  9> *xyz 0 1
| 10> O  1.926884  3.996042  1.343987
| 11> O  2.287973  5.355781  -0.397996
| 12> N  0.937526  5.562959  2.775754
| 13> N  3.440514  5.726908  4.120951
| 14> C  1.948623  5.054437  2.263870
| 15> C  3.360870  5.398903  2.702469
| 16> H  3.979835  4.521351  2.514216
| 17> C  3.949818  6.542035  1.907335
| 18> C  3.337313  7.790708  1.897204
| 19> H  2.409239  7.942847  2.438700
| 20> C  3.903516  8.839815  1.189405
| 21> H  3.419973  9.810402  1.187028
| 22> C  5.081625  8.646106  0.479330
| 23> H  5.521154  9.466007  -0.077803
| 24> C  5.692993  7.400444  0.484484
| 25> H  6.613064  7.242737  -0.067317
| 26> C  5.128729  6.352398  1.197792
| 27> H  5.606426  5.378499  1.206524
| 28> C  -0.456298  5.205413  2.492387
| 29> C  -0.725435  3.824985  3.086251
| 30> H  -0.114365  3.059597  2.604273
| 31> H  -1.777274  3.563644  2.946650
| 32> H  -0.511167  3.816457  4.157837
| 33> C  -0.795712  5.229835  1.004026
| 34> H  -0.436021  6.149549  0.536784
| 35> H  -1.881422  5.195297  0.887145
| 36> H  -0.382162  4.376765  0.466613
| 37> C  -1.310943  6.244078  3.209635
| 38> H  -2.372167  6.014373  3.090114
| 39> H  -1.127483  7.241862  2.802134
| 40> H  -1.077358  6.263259  4.276526
| 41> C  2.920656  4.822128  5.072202
| 42> C  2.493921  5.263274  6.345021
| 43> C  2.045984  4.279973  7.226792
| 44> H  1.707341  4.571224  8.210989
| 45> C  2.008493  2.930520  6.907008
| 46> H  1.645260  2.213195  7.634189
| 47> C  2.439532  2.520670  5.659621
| 48> H  2.424378  1.473228  5.379802
| 49> C  2.892036  3.464316  4.754290
| 50> H  3.226798  3.129587  3.781129
| 51> C  2.491774  6.736011  6.782035
| 52> C  3.889259  7.364270  6.671875
| 53> H  4.633789  6.746932  7.181102
| 54> H  3.878323  8.344783  7.155133
| 55> H  4.228821  7.522265  5.649132
| 56> C  1.472279  7.543288  5.966535
| 57> H  1.646004  7.537530  4.889169
| 58> H  1.491374  8.587606  6.290476
| 59> H  0.463812  7.156484  6.132422
| 60> C  2.076284  6.883312  8.246506
| 61> H  1.063005  6.518402  8.428586
| 62> H  2.095273  7.943726  8.508472
| 63> H  2.759839  6.361873  8.921418
| 64> C  2.204241  4.238150  0.050346
| 65> C  2.366204  2.998292  -0.730077
| 66> C  2.334454  1.741897  -0.127534
| 67> H  2.185484  1.656553  0.941454
| 68> C  2.500193  0.605100  -0.900784
| 69> H  2.477258  -0.372434  -0.433222
| 70> C  2.696718  0.718270  -2.270957
| 71> H  2.826725  -0.173917  -2.873345
| 72> C  2.727922  1.970505  -2.872520
| 73> H  2.880794  2.056835  -3.942035
| 74> C  2.564269  3.109728  -2.104681
| 75> H  2.588208  4.092410  -2.560507
| 76> H  3.105451  6.667076  4.274411
| 77> O  6.200209  3.874139  3.589527
| 78> C  6.759994  4.830086  4.097558
| 79> C  8.231698  4.915100  4.254562
| 80> C  9.016674  3.864437  3.786164
| 81> H  8.538126  3.012038  3.318795
| 82> C  10.393843  3.914116  3.918417
| 83> H  11.002194  3.095058  3.552089
| 84> C  10.993735  5.012953  4.520756
| 85> H  12.072505  5.051522  4.624433
| 86> C  10.214498  6.062291  4.989784
| 87> H  10.682824  6.919364  5.460047
| 88> C  8.836085  6.016161  4.857763
| 89> H  8.226823  6.833444  5.222890
| 90> O  6.113218  5.881891  4.554939
| 91> H  5.116253  5.785938  4.400717
| 92> *
| 93> 
| 94>                          ****END OF INPUT****
================================================================================

                     *******************************
                     * Energy+Gradient Calculation *
                     *******************************

---------------------------------
CARTESIAN COORDINATES (ANGSTROEM)
---------------------------------
  O      1.926884    3.996042    1.343987
  O      2.287973    5.355781   -0.397996
  N      0.937526    5.562959    2.775754
  N      3.440514    5.726908    4.120951
  C      1.948623    5.054437    2.263870
  C      3.360870    5.398903    2.702469
  H      3.979835    4.521351    2.514216
  C      3.949818    6.542035    1.907335
  C      3.337313    7.790708    1.897204
  H      2.409239    7.942847    2.438700
  C      3.903516    8.839815    1.189405
  H      3.419973    9.810402    1.187028
  C      5.081625    8.646106    0.479330
  H      5.521154    9.466007   -0.077803
  C      5.692993    7.400444    0.484484
  H      6.613064    7.242737   -0.067317
  C      5.128729    6.352398    1.197792
  H      5.606426    5.378499    1.206524
  C     -0.456298    5.205413    2.492387
  C     -0.725435    3.824985    3.086251
  H     -0.114365    3.059597    2.604273
  H     -1.777274    3.563644    2.946650
  H     -0.511167    3.816457    4.157837
  C     -0.795712    5.229835    1.004026
  H     -0.436021    6.149549    0.536784
  H     -1.881422    5.195297    0.887145
  H     -0.382162    4.376765    0.466613
  C     -1.310943    6.244078    3.209635
  H     -2.372167    6.014373    3.090114
  H     -1.127483    7.241862    2.802134
  H     -1.077358    6.263259    4.276526
  C      2.920656    4.822128    5.072202
  C      2.493921    5.263274    6.345021
  C      2.045984    4.279973    7.226792
  H      1.707341    4.571224    8.210989
  C      2.008493    2.930520    6.907008
  H      1.645260    2.213195    7.634189
  C      2.439532    2.520670    5.659621
  H      2.424378    1.473228    5.379802
  C      2.892036    3.464316    4.754290
  H      3.226798    3.129587    3.781129
  C      2.491774    6.736011    6.782035
  C      3.889259    7.364270    6.671875
  H      4.633789    6.746932    7.181102
  H      3.878323    8.344783    7.155133
  H      4.228821    7.522265    5.649132
  C      1.472279    7.543288    5.966535
  H      1.646004    7.537530    4.889169
  H      1.491374    8.587606    6.290476
  H      0.463812    7.156484    6.132422
  C      2.076284    6.883312    8.246506
  H      1.063005    6.518402    8.428586
  H      2.095273    7.943726    8.508472
  H      2.759839    6.361873    8.921418
  C      2.204241    4.238150    0.050346
  C      2.366204    2.998292   -0.730077
  C      2.334454    1.741897   -0.127534
  H      2.185484    1.656553    0.941454
  C      2.500193    0.605100   -0.900784
  H      2.477258   -0.372434   -0.433222
  C      2.696718    0.718270   -2.270957
  H      2.826725   -0.173917   -2.873345
  C      2.727922    1.970505   -2.872520
  H      2.880794    2.056835   -3.942035
  C      2.564269    3.109728   -2.104681
  H      2.588208    4.092410   -2.560507
  H      3.105451    6.667076    4.274411
  O      6.200209    3.874139    3.589527
  C      6.759994    4.830086    4.097558
  C      8.231698    4.915100    4.254562
  C      9.016674    3.864437    3.786164
  H      8.538126    3.012038    3.318795
  C     10.393843    3.914116    3.918417
  H     11.002194    3.095058    3.552089
  C     10.993735    5.012953    4.520756
  H     12.072505    5.051522    4.624433
  C     10.214498    6.062291    4.989784
  H     10.682824    6.919364    5.460047
  C      8.836085    6.016161    4.857763
  H      8.226823    6.833444    5.222890
  O      6.113218    5.881891    4.554939
  H      5.116253    5.785938    4.400717

----------------------------
CARTESIAN COORDINATES (A.U.)
----------------------------
  NO LB      ZA    FRAG     MASS         X           Y           Z
   0 O     8.0000    0    15.999    3.641283    7.551425    2.539767
   1 O     8.0000    0    15.999    4.323642   10.120959   -0.752103
   2 N     7.0000    0    14.007    1.771667   10.512469    5.245415
   3 N     7.0000    0    14.007    6.501629   10.822288    7.787469
   4 C     6.0000    0    12.011    3.682364    9.551502    4.278094
   5 C     6.0000    0    12.011    6.351124   10.202448    5.106926
   6 H     1.0000    0     1.008    7.520798    8.544115    4.751180
   7 C     6.0000    0    12.011    7.464074   12.362655    3.604341
   8 C     6.0000    0    12.011    6.306608   14.722305    3.585196
   9 H     1.0000    0     1.008    4.552802   15.009806    4.608475
  10 C     6.0000    0    12.011    7.376576   16.704829    2.247650
  11 H     1.0000    0     1.008    6.462812   18.538973    2.243158
  12 C     6.0000    0    12.011    9.602880   16.338772    0.905802
  13 H     1.0000    0     1.008   10.433469   17.888161   -0.147026
  14 C     6.0000    0    12.011   10.758198   13.984812    0.915542
  15 H     1.0000    0     1.008   12.496880   13.686789   -0.127211
  16 C     6.0000    0    12.011    9.691893   12.004293    2.263499
  17 H     1.0000    0     1.008   10.594610   10.163890    2.280000
  18 C     6.0000    0    12.011   -0.862278    9.836805    4.709929
  19 C     6.0000    0    12.011   -1.370873    7.228174    5.832169
  20 H     1.0000    0     1.008   -0.216119    5.781800    4.921363
  21 H     1.0000    0     1.008   -3.358561    6.734311    5.568362
  22 H     1.0000    0     1.008   -0.965966    7.212059    7.857173
  23 C     6.0000    0    12.011   -1.503678    9.882956    1.897334
  24 H     1.0000    0     1.008   -0.823960   11.620963    1.014375
  25 H     1.0000    0     1.008   -3.555372    9.817689    1.676461
  26 H     1.0000    0     1.008   -0.722182    8.270887    0.881771
  27 C     6.0000    0    12.011   -2.477323   11.799597    6.065331
  28 H     1.0000    0     1.008   -4.482746   11.365518    5.839469
  29 H     1.0000    0     1.008   -2.130634   13.685136    5.295266
  30 H     1.0000    0     1.008   -2.035912   11.835844    8.081463
  31 C     6.0000    0    12.011    5.519240    9.112501    9.585073
  32 C     6.0000    0    12.011    4.712828    9.946146   11.990352
  33 C     6.0000    0    12.011    3.866349    8.087977   13.656658
  34 H     1.0000    0     1.008    3.226407    8.638361   15.516520
  35 C     6.0000    0    12.011    3.795502    5.537880   13.052354
  36 H     1.0000    0     1.008    3.109091    4.182332   14.426526
  37 C     6.0000    0    12.011    4.610047    4.763376   10.695134
  38 H     1.0000    0     1.008    4.581410    2.783997   10.166352
  39 C     6.0000    0    12.011    5.465156    6.546608    8.984306
  40 H     1.0000    0     1.008    6.097765    5.914062    7.145298
  41 C     6.0000    0    12.011    4.708770   12.729216   12.816189
  42 C     6.0000    0    12.011    7.349634   13.916453   12.608017
  43 H     1.0000    0     1.008    8.756592   12.749854   13.570316
  44 H     1.0000    0     1.008    7.328968   15.769355   13.521242
  45 H     1.0000    0     1.008    7.991314   14.215021   10.675312
  46 C     6.0000    0    12.011    2.782204   14.254748   11.275117
  47 H     1.0000    0     1.008    3.110497   14.243867    9.239190
  48 H     1.0000    0     1.008    2.818288   16.228223   11.887277
  49 H     1.0000    0     1.008    0.876478   13.523795   11.588598
  50 C     6.0000    0    12.011    3.923608   13.007575   15.583638
  51 H     1.0000    0     1.008    2.008788   12.317995   15.927719
  52 H     1.0000    0     1.008    3.959492   15.011467   16.078682
  53 H     1.0000    0     1.008    5.215340   12.022198   16.859037
  54 C     6.0000    0    12.011    4.165412    8.008943    0.095140
  55 C     6.0000    0    12.011    4.471478    5.665951   -1.379646
  56 C     6.0000    0    12.011    4.411479    3.291708   -0.241004
  57 H     1.0000    0     1.008    4.129966    3.130431    1.779090
  58 C     6.0000    0    12.011    4.724680    1.143473   -1.702235
  59 H     1.0000    0     1.008    4.681339   -0.703798   -0.818671
  60 C     6.0000    0    12.011    5.096058    1.357334   -4.291487
  61 H     1.0000    0     1.008    5.341736   -0.328656   -5.429835
  62 C     6.0000    0    12.011    5.155025    3.723715   -5.428276
  63 H     1.0000    0     1.008    5.443912    3.886855   -7.449367
  64 C     6.0000    0    12.011    4.845766    5.876534   -3.977271
  65 H     1.0000    0     1.008    4.891004    7.733534   -4.838657
  66 H     1.0000    0     1.008    5.868452   12.598948    8.077466
  67 O     8.0000    0    15.999   11.716697    7.321062    6.783223
  68 C     6.0000    0    12.011   12.774537    9.127540    7.743262
  69 C     6.0000    0    12.011   15.555655    9.288193    8.039957
  70 C     6.0000    0    12.011   17.039044    7.302728    7.154813
  71 H     1.0000    0     1.008   16.134720    5.691927    6.271614
  72 C     6.0000    0    12.011   19.641517    7.396607    7.404735
  73 H     1.0000    0     1.008   20.791134    5.848812    6.712475
  74 C     6.0000    0    12.011   20.775148    9.473108    8.542991
  75 H     1.0000    0     1.008   22.813728    9.545993    8.738912
  76 C     6.0000    0    12.011   19.302604   11.456070    9.429325
  77 H     1.0000    0     1.008   20.187612   13.075703   10.317994
  78 C     6.0000    0    12.011   16.697781   11.368897    9.179842
  79 H     1.0000    0     1.008   15.546442   12.913338    9.869832
  80 O     8.0000    0    15.999   11.552308   11.115163    8.607587
  81 H     1.0000    0     1.008    9.668317   10.933838    8.316150

--------------------------------
INTERNAL COORDINATES (ANGSTROEM)
--------------------------------
 O      0   0   0     0.000000000000     0.00000000     0.00000000
 O      1   0   0     2.239147200684     0.00000000     0.00000000
 N      1   2   0     2.341797360862    97.90059241     0.00000000
 N      3   1   2     2.846292882251    87.47672050   258.52035519
 C      3   1   2     1.242150150887    29.56788947   279.86066923
 C      4   3   1     1.458088348175    58.61624575    29.10769203
 H      6   4   3     1.090254271231   108.54420632   228.44360708
 C      6   4   3     1.511902309703   108.67906162   112.10556605
 C      8   6   4     1.390844805546   120.73611094   294.25560566
 H      9   8   6     1.085212210958   119.92354338   358.03336016
 C      9   8   6     1.386430942766   120.21311980   178.49953290
 H     11   9   8     1.084370143238   119.75590517   180.03352758
 C     11   9   8     1.389125803585   120.11873184     0.42049505
 H     13  11   9     1.084352604705   120.06353085   179.70806475
 C     13  11   9     1.387613495677   119.79802706   359.76308580
 H     15  13  11     1.084382998064   120.16525506   180.03211997
 C     15  13  11     1.387660831283   120.04969773   359.96231140
 H     17  15  13     1.084781053408   120.20758823   180.22228285
 C      3   1   2     1.466588334121    96.90716225    97.85938575
 C     19   3   1     1.526659961632   108.22970129    69.49270281
 H     20  19   3     1.091571403037   111.31952451   296.11779627
 H     20  19   3     1.092773004518   109.64797576   176.24415948
 H     20  19   3     1.092831212038   110.72754563    56.93905838
 C     19   3   1     1.526766767978   113.31177673   306.24125270
 H     24  19   3     1.092504711130   110.92805469   312.26023939
 H     24  19   3     1.092529288260   108.94780231   193.57619087
 H     24  19   3     1.089754449392   112.57297133    74.51277414
 C     19   3   1     1.524364704313   106.01041529   186.91909382
 H     28  19   3     1.092358015781   110.48194653   183.02145351
 H     28  19   3     1.093292068597   110.63379614    63.08815950
 H     28  19   3     1.092330659126   110.58752648   303.23824194
 C      4   3   1     1.412004834824    87.57690238   262.12113473
 C     32   4   3     1.413074930887   121.19559649   256.46500525
 C     33  32   4     1.394649959313   116.51182281   182.43048173
 H     34  33  32     1.080809863602   119.10266978   180.15699801
 C     34  33  32     1.387332253264   123.28097433     0.07630394
 H     36  34  33     1.084105887206   119.87101954   180.27180070
 C     36  34  33     1.381935588148   119.21647671     0.37206356
 H     38  36  34     1.084279972996   121.00308046   179.89758716
 C     38  36  34     1.383781725162   119.36003881   359.65006798
 H     40  38  36     1.082197501386   118.59107565   179.99055969
 C     33  32   4     1.536209659185   123.77627420     2.92144922
 C     42  33  32     1.536166957692   111.74083448   302.74036206
 H     43  42  33     1.093043121141   110.80970868   308.58039406
 H     43  42  33     1.093189660502   109.02756382   189.96196692
 H     43  42  33     1.089159316132   114.22272362    70.66457251
 C     42  33  32     1.534961387056   110.73140733    66.45173294
 H     47  42  33     1.091297864080   114.58194101   300.63513282
 H     47  42  33     1.093573260294   109.46694322   180.27612143
 H     47  42  33     1.092767825878   110.25096760    61.59527603
 C     42  33  32     1.529380539481   111.41473588   184.31223336
 H     51  42  33     1.092266801812   112.30104690   298.43374000
 H     51  42  33     1.092458062661   108.56525990   179.72837450
 H     51  42  33     1.093001498851   112.05073647    60.89943337
 C      2   1   3     1.207112525388    30.41529325   196.15456915
 C     55   2   1     1.473953843396   125.06774327   178.98001838
 C     56  55   2     1.393769896853   121.79401777   176.10619945
 H     57  56  55     1.082686936921   120.06835597     0.13880745
 C     57  56  55     1.384807711500   119.72738008   180.43029591
 H     59  57  56     1.083841759310   119.79999052   179.90460867
 C     59  57  56     1.388813729214   120.06148608     0.00000000
 H     61  59  57     1.084329638792   119.86787939   179.96446656
 C     61  59  57     1.389584192415   120.24563805     0.00000000
 H     63  61  59     1.083828885253   120.14157614   180.03753701
 C     63  61  59     1.383541859887   119.94119988     0.07376476
 H     65  63  61     1.083519418894   120.70992175   179.88908921
 H      4   3   1     1.009818327123    80.42523146   149.49152275
 O      7   6   4     2.550536770866   128.73253906   324.16925917
 C     68   7   6     1.218724501270   112.12122654   339.79368600
 C     69  68   7     1.482494620506   123.03183056   207.47710027
 C     70  69  68     1.392650978009   118.72919444     0.84833090
 H     71  70  69     1.083524815436   119.31679639     0.04463068
 C     71  70  69     1.384396371568   120.09994958   180.01636537
 H     73  71  70     1.084040197663   119.92479915   180.04905677
 C     73  71  70     1.389289543311   119.95664085     0.07832594
 H     75  73  71     1.084426669254   119.94222307   179.98616599
 C     75  73  71     1.388635231152   120.12006653   359.95768047
 H     77  75  73     1.083997536332   120.10335132   179.97734904
 C     77  75  73     1.385489054417   120.06237953     0.00000000
 H     79  77  75     1.082806267465   120.16775930   179.99961666
 O     69  68   7     1.316742317753   123.07541367    27.37033166
 H     81  69  68     1.013375850668   110.77759915   358.50509426

---------------------------
INTERNAL COORDINATES (A.U.)
---------------------------
 O      0   0   0     0.000000000000     0.00000000     0.00000000
 O      1   0   0     4.231374982829     0.00000000     0.00000000
 N      1   2   0     4.425355673169    97.90059241     0.00000000
 N      3   1   2     5.378714044384    87.47672050   258.52035519
 C      3   1   2     2.347323602386    29.56788947   279.86066923
 C      4   3   1     2.755387657113    58.61624575    29.10769203
 H      6   4   3     2.060281988965   108.54420632   228.44360708
 C      6   4   3     2.857081306581   108.67906162   112.10556605
 C      8   6   4     2.628315777269   120.73611094   294.25560566
 H      9   8   6     2.050753875898   119.92354338   358.03336016
 C      9   8   6     2.619974785422   120.21311980   178.49953290
 H     11   9   8     2.049162598522   119.75590517   180.03352758
 C     11   9   8     2.625067334340   120.11873184     0.42049505
 H     13  11   9     2.049129455497   120.06353085   179.70806475
 C     13  11   9     2.622209486562   119.79802706   359.76308580
 H     15  13  11     2.049186890622   120.16525506   180.03211997
 C     15  13  11     2.622298937894   120.04969773   359.96231140
 H     17  15  13     2.049939106209   120.20758823   180.22228285
 C      3   1   2     2.771450302693    96.90716225    97.85938575
 C     19   3   1     2.884969227106   108.22970129    69.49270281
 H     20  19   3     2.062771007360   111.31952451   296.11779627
 H     20  19   3     2.065041705081   109.64797576   176.24415948
 H     20  19   3     2.065151701353   110.72754563    56.93905838
 C     19   3   1     2.885171061850   113.31177673   306.24125270
 H     24  19   3     2.064534704054   110.92805469   312.26023939
 H     24  19   3     2.064581148099   108.94780231   193.57619087
 H     24  19   3     2.059337462572   112.57297133    74.51277414
 C     19   3   1     2.880631819367   106.01041529   186.91909382
 H     28  19   3     2.064257490021   110.48194653   183.02145351
 H     28  19   3     2.066022594036   110.63379614    63.08815950
 H     28  19   3     2.064205793434   110.58752648   303.23824194
 C      4   3   1     2.668302437589    87.57690238   262.12113473
 C     32   4   3     2.670324626087   121.19559649   256.46500525
 C     33  32   4     2.635506475785   116.51182281   182.43048173
 H     34  33  32     2.042434645048   119.10266978   180.15699801
 C     34  33  32     2.621678015424   123.28097433     0.07630394
 H     36  34  33     2.048663226991   119.87101954   180.27180070
 C     36  34  33     2.611479796319   119.21647671     0.37206356
 H     38  36  34     2.048992201459   121.00308046   179.89758716
 C     38  36  34     2.614968489682   119.36003881   359.65006798
 H     40  38  36     2.045056900433   118.59107565   179.99055969
 C     33  32   4     2.903015540145   123.77627420     2.92144922
 C     42  33  32     2.902934846018   111.74083448   302.74036206
 H     43  42  33     2.065552151522   110.80970868   308.58039406
 H     43  42  33     2.065829070784   109.02756382   189.96196692
 H     43  42  33     2.058212823699   114.22272362    70.66457251
 C     42  33  32     2.900656647680   110.73140733    66.45173294
 H     47  42  33     2.062254093644   114.58194101   300.63513282
 H     47  42  33     2.066553969335   109.46694322   180.27612143
 H     47  42  33     2.065031918870   110.25096760    61.59527603
 C     42  33  32     2.890110374167   111.41473588   184.31223336
 H     51  42  33     2.064085120599   112.30104690   298.43374000
 H     51  42  33     2.064446551223   108.56525990   179.72837450
 H     51  42  33     2.065473496793   112.05073647    60.89943337
 C      2   1   3     2.281112085810    30.41529325   196.15456915
 C     55   2   1     2.785369098059   125.06774327   178.98001838
 C     56  55   2     2.633843398756   121.79401777   176.10619945
 H     57  56  55     2.045981799555   120.06835597     0.13880745
 C     57  56  55     2.616907322877   119.72738008   180.43029591
 H     59  57  56     2.048164097604   119.79999052   179.90460867
 C     59  57  56     2.624477599245   120.06148608     0.00000000
 H     61  59  57     2.049086056210   119.86787939   179.96446656
 C     61  59  57     2.625933563691   120.24563805     0.00000000
 H     63  61  59     2.048139769162   120.14157614   180.03753701
 C     63  61  59     2.614515210002   119.94119988     0.07376476
 H     65  63  61     2.047554962496   120.70992175   179.88908921
 H      4   3   1     1.908280083277    80.42523146   149.49152275
 O      7   6   4     4.819815991433   128.73253906   324.16925917
 C     68   7   6     2.303055540099   112.12122654   339.79368600
 C     69  68   7     2.801508827767   123.03183056   207.47710027
 C     70  69  68     2.631728948574   118.72919444     0.84833090
 H     71  70  69     2.047565160482   119.31679639     0.04463068
 C     71  70  69     2.616130003058   120.09994958   180.01636537
 H     73  71  70     2.048539091745   119.92479915   180.04905677
 C     73  71  70     2.625376757579   119.95664085     0.07832594
 H     75  73  71     2.049269417211   119.94222307   179.98616599
 C     75  73  71     2.624140286792   120.12006653   359.95768047
 H     77  75  73     2.048458473513   120.10335132   179.97734904
 C     77  75  73     2.618194874394   120.06237953     0.00000000
 H     79  77  75     2.046207301603   120.16775930   179.99961666
 O     69  68   7     2.488282369498   123.07541367    27.37033166
 H     81  69  68     1.915002828493   110.77759915   358.50509426

---------------------
BASIS SET INFORMATION
---------------------
There are 4 groups of distinct atoms

 Group   1 Type O   : 11s6p2d1f contracted to 5s3p2d1f pattern {62111/411/11/1}
 Group   2 Type N   : 11s6p2d1f contracted to 5s3p2d1f pattern {62111/411/11/1}
 Group   3 Type C   : 11s6p2d1f contracted to 5s3p2d1f pattern {62111/411/11/1}
 Group   4 Type H   : 5s1p contracted to 3s1p pattern {311/1}

Atom   0O    basis set group =>   1
Atom   1O    basis set group =>   1
Atom   2N    basis set group =>   2
Atom   3N    basis set group =>   2
Atom   4C    basis set group =>   3
Atom   5C    basis set group =>   3
Atom   6H    basis set group =>   4
Atom   7C    basis set group =>   3
Atom   8C    basis set group =>   3
Atom   9H    basis set group =>   4
Atom  10C    basis set group =>   3
Atom  11H    basis set group =>   4
Atom  12C    basis set group =>   3
Atom  13H    basis set group =>   4
Atom  14C    basis set group =>   3
Atom  15H    basis set group =>   4
Atom  16C    basis set group =>   3
Atom  17H    basis set group =>   4
Atom  18C    basis set group =>   3
Atom  19C    basis set group =>   3
Atom  20H    basis set group =>   4
Atom  21H    basis set group =>   4
Atom  22H    basis set group =>   4
Atom  23C    basis set group =>   3
Atom  24H    basis set group =>   4
Atom  25H    basis set group =>   4
Atom  26H    basis set group =>   4
Atom  27C    basis set group =>   3
Atom  28H    basis set group =>   4
Atom  29H    basis set group =>   4
Atom  30H    basis set group =>   4
Atom  31C    basis set group =>   3
Atom  32C    basis set group =>   3
Atom  33C    basis set group =>   3
Atom  34H    basis set group =>   4
Atom  35C    basis set group =>   3
Atom  36H    basis set group =>   4
Atom  37C    basis set group =>   3
Atom  38H    basis set group =>   4
Atom  39C    basis set group =>   3
Atom  40H    basis set group =>   4
Atom  41C    basis set group =>   3
Atom  42C    basis set group =>   3
Atom  43H    basis set group =>   4
Atom  44H    basis set group =>   4
Atom  45H    basis set group =>   4
Atom  46C    basis set group =>   3
Atom  47H    basis set group =>   4
Atom  48H    basis set group =>   4
Atom  49H    basis set group =>   4
Atom  50C    basis set group =>   3
Atom  51H    basis set group =>   4
Atom  52H    basis set group =>   4
Atom  53H    basis set group =>   4
Atom  54C    basis set group =>   3
Atom  55C    basis set group =>   3
Atom  56C    basis set group =>   3
Atom  57H    basis set group =>   4
Atom  58C    basis set group =>   3
Atom  59H    basis set group =>   4
Atom  60C    basis set group =>   3
Atom  61H    basis set group =>   4
Atom  62C    basis set group =>   3
Atom  63H    basis set group =>   4
Atom  64C    basis set group =>   3
Atom  65H    basis set group =>   4
Atom  66H    basis set group =>   4
Atom  67O    basis set group =>   1
Atom  68C    basis set group =>   3
Atom  69C    basis set group =>   3
Atom  70C    basis set group =>   3
Atom  71H    basis set group =>   4
Atom  72C    basis set group =>   3
Atom  73H    basis set group =>   4
Atom  74C    basis set group =>   3
Atom  75H    basis set group =>   4
Atom  76C    basis set group =>   3
Atom  77H    basis set group =>   4
Atom  78C    basis set group =>   3
Atom  79H    basis set group =>   4
Atom  80O    basis set group =>   1
Atom  81H    basis set group =>   4
---------------------------------
AUXILIARY/J BASIS SET INFORMATION
---------------------------------
There are 4 groups of distinct atoms

 Group   1 Type O   : 12s5p4d2f1g contracted to 6s4p3d1f1g pattern {711111/2111/211/2/1}
 Group   2 Type N   : 12s5p4d2f1g contracted to 6s4p3d1f1g pattern {711111/2111/211/2/1}
 Group   3 Type C   : 12s5p4d2f1g contracted to 6s4p3d1f1g pattern {711111/2111/211/2/1}
 Group   4 Type H   : 5s2p1d contracted to 3s1p1d pattern {311/2/1}

Atom   0O    basis set group =>   1
Atom   1O    basis set group =>   1
Atom   2N    basis set group =>   2
Atom   3N    basis set group =>   2
Atom   4C    basis set group =>   3
Atom   5C    basis set group =>   3
Atom   6H    basis set group =>   4
Atom   7C    basis set group =>   3
Atom   8C    basis set group =>   3
Atom   9H    basis set group =>   4
Atom  10C    basis set group =>   3
Atom  11H    basis set group =>   4
Atom  12C    basis set group =>   3
Atom  13H    basis set group =>   4
Atom  14C    basis set group =>   3
Atom  15H    basis set group =>   4
Atom  16C    basis set group =>   3
Atom  17H    basis set group =>   4
Atom  18C    basis set group =>   3
Atom  19C    basis set group =>   3
Atom  20H    basis set group =>   4
Atom  21H    basis set group =>   4
Atom  22H    basis set group =>   4
Atom  23C    basis set group =>   3
Atom  24H    basis set group =>   4
Atom  25H    basis set group =>   4
Atom  26H    basis set group =>   4
Atom  27C    basis set group =>   3
Atom  28H    basis set group =>   4
Atom  29H    basis set group =>   4
Atom  30H    basis set group =>   4
Atom  31C    basis set group =>   3
Atom  32C    basis set group =>   3
Atom  33C    basis set group =>   3
Atom  34H    basis set group =>   4
Atom  35C    basis set group =>   3
Atom  36H    basis set group =>   4
Atom  37C    basis set group =>   3
Atom  38H    basis set group =>   4
Atom  39C    basis set group =>   3
Atom  40H    basis set group =>   4
Atom  41C    basis set group =>   3
Atom  42C    basis set group =>   3
Atom  43H    basis set group =>   4
Atom  44H    basis set group =>   4
Atom  45H    basis set group =>   4
Atom  46C    basis set group =>   3
Atom  47H    basis set group =>   4
Atom  48H    basis set group =>   4
Atom  49H    basis set group =>   4
Atom  50C    basis set group =>   3
Atom  51H    basis set group =>   4
Atom  52H    basis set group =>   4
Atom  53H    basis set group =>   4
Atom  54C    basis set group =>   3
Atom  55C    basis set group =>   3
Atom  56C    basis set group =>   3
Atom  57H    basis set group =>   4
Atom  58C    basis set group =>   3
Atom  59H    basis set group =>   4
Atom  60C    basis set group =>   3
Atom  61H    basis set group =>   4
Atom  62C    basis set group =>   3
Atom  63H    basis set group =>   4
Atom  64C    basis set group =>   3
Atom  65H    basis set group =>   4
Atom  66H    basis set group =>   4
Atom  67O    basis set group =>   1
Atom  68C    basis set group =>   3
Atom  69C    basis set group =>   3
Atom  70C    basis set group =>   3
Atom  71H    basis set group =>   4
Atom  72C    basis set group =>   3
Atom  73H    basis set group =>   4
Atom  74C    basis set group =>   3
Atom  75H    basis set group =>   4
Atom  76C    basis set group =>   3
Atom  77H    basis set group =>   4
Atom  78C    basis set group =>   3
Atom  79H    basis set group =>   4
Atom  80O    basis set group =>   1
Atom  81H    basis set group =>   4


           ************************************************************
           *        Program running with 30 parallel MPI-processes    *
           *              working on a common directory               *
           ************************************************************
------------------------------------------------------------------------------
                           ORCA GTO INTEGRAL CALCULATION
                           -- RI-GTO INTEGRALS CHOSEN --
------------------------------------------------------------------------------
------------------------------------------------------------------------------
                   ___                                                        
                  /   \      - P O W E R E D   B Y -                         
                 /     \                                                     
                 |  |  |   _    _      __       _____    __    __             
                 |  |  |  | |  | |    /  \     |  _  \  |  |  /  |          
                  \  \/   | |  | |   /    \    | | | |  |  | /  /          
                 / \  \   | |__| |  /  /\  \   | |_| |  |  |/  /          
                |  |  |   |  __  | /  /__\  \  |    /   |      \           
                |  |  |   | |  | | |   __   |  |    \   |  |\   \          
                \     /   | |  | | |  |  |  |  | |\  \  |  | \   \       
                 \___/    |_|  |_| |__|  |__|  |_| \__\ |__|  \__/        
                                                                              
                      - O R C A' S   B I G   F R I E N D -                    
                                      &                                       
                       - I N T E G R A L  F E E D E R -                       
                                                                              
 v1 FN, 2020, v2 2021                                                         
------------------------------------------------------------------------------


Reading SHARK input file ImineBzOH4Afreq.SHARKINP.tmp ... ok
----------------------
SHARK INTEGRAL PACKAGE
----------------------

Number of atoms                             ...     82
Number of basis functions                   ...   1542
Number of shells                            ...    622
Maximum angular momentum                    ...      3
Integral batch strategy                     ... SHARK/LIBINT Hybrid
RI-J (if used) integral strategy            ... SPLIT-RIJ (Revised 2003 algorithm where possible)
Printlevel                                  ...      1
Contraction scheme used                     ... SEGMENTED contraction
Coulomb Range Separation                    ... NOT USED
Exchange Range Separation                   ... NOT USED
Finite Nucleus Model                        ... NOT USED
Auxiliary Coulomb fitting basis             ... AVAILABLE
   # of basis functions in Aux-J            ...   2498
   # of shells in Aux-J                     ...    830
   Maximum angular momentum in Aux-J        ...      4
Auxiliary J/K fitting basis                 ... NOT available
Auxiliary Correlation fitting basis         ... NOT available
Auxiliary 'external' fitting basis          ... NOT available
Integral threshold                          ...     2.500000e-11
Primitive cut-off                           ...     2.500000e-12
Primitive pair pre-selection threshold      ...     2.500000e-12

Calculating pre-screening integrals         ... done (  0.1 sec) Dimension = 622
Organizing shell pair data                  ... done (  1.1 sec)
Shell pair information
Total number of shell pairs                 ...    193753
Shell pairs after pre-screening             ...    108104
Total number of primitive shell pairs       ...    584784
Primitive shell pairs kept                  ...    202539
          la=0 lb=0:  30015 shell pairs
          la=1 lb=0:  32638 shell pairs
          la=1 lb=1:   8893 shell pairs
          la=2 lb=0:  14520 shell pairs
          la=2 lb=1:   8013 shell pairs
          la=2 lb=2:   1784 shell pairs
          la=3 lb=0:   6617 shell pairs
          la=3 lb=1:   3717 shell pairs
          la=3 lb=2:   1549 shell pairs
          la=3 lb=3:    358 shell pairs

Calculating one electron integrals          ... done (  0.4 sec)
Calculating RI/J V-Matrix + Cholesky decomp.... done (  1.9 sec)
Calculating Nuclear repulsion               ... done (  0.0 sec) ENN=   5096.624591255521 Eh

SHARK setup successfully completed in   5.9 seconds

Maximum memory used throughout the entire GTOINT-calculation: 159.5 MB
[1711143874.295122] [node100:2979015:0]          mpool.c:43   UCX  WARN  object 0xb08e9c0 was not returned to mpool ucp_requests
[1711143874.295141] [node100:2979015:0]          mpool.c:43   UCX  WARN  object 0xb08eb80 was not returned to mpool ucp_requests
[1711143874.295145] [node100:2979015:0]          mpool.c:43   UCX  WARN  object 0xb08ed40 was not returned to mpool ucp_requests
[1711143874.296169] [node100:2978998:0]          mpool.c:43   UCX  WARN  object 0xa8289c0 was not returned to mpool ucp_requests
[1711143874.296181] [node100:2978998:0]          mpool.c:43   UCX  WARN  object 0xa828b80 was not returned to mpool ucp_requests
[1711143874.296187] [node100:2978998:0]          mpool.c:43   UCX  WARN  object 0xa828d40 was not returned to mpool ucp_requests
[1711143874.296190] [node100:2978998:0]          mpool.c:43   UCX  WARN  object 0xa828f00 was not returned to mpool ucp_requests
[1711143874.296193] [node100:2978998:0]          mpool.c:43   UCX  WARN  object 0xa8290c0 was not returned to mpool ucp_requests
[1711143874.296195] [node100:2978998:0]          mpool.c:43   UCX  WARN  object 0xa829280 was not returned to mpool ucp_requests
[1711143874.300606] [node100:2979004:0]          mpool.c:43   UCX  WARN  object 0xa988b80 was not returned to mpool ucp_requests
[1711143874.300623] [node100:2979004:0]          mpool.c:43   UCX  WARN  object 0xa988d40 was not returned to mpool ucp_requests
[1711143874.300628] [node100:2979004:0]          mpool.c:43   UCX  WARN  object 0xa988f00 was not returned to mpool ucp_requests
[1711143874.300630] [node100:2979004:0]          mpool.c:43   UCX  WARN  object 0xa9890c0 was not returned to mpool ucp_requests
[1711143874.300633] [node100:2979004:0]          mpool.c:43   UCX  WARN  object 0xa989280 was not returned to mpool ucp_requests
[1711143874.300622] [node100:2979018:0]          mpool.c:43   UCX  WARN  object 0xb06f8c0 was not returned to mpool ucp_requests
[1711143874.300637] [node100:2979018:0]          mpool.c:43   UCX  WARN  object 0xb06fa80 was not returned to mpool ucp_requests
[1711143874.300641] [node100:2979018:0]          mpool.c:43   UCX  WARN  object 0xb06fc40 was not returned to mpool ucp_requests
[1711143874.300643] [node100:2979018:0]          mpool.c:43   UCX  WARN  object 0xb06fe00 was not returned to mpool ucp_requests
[1711143874.300645] [node100:2979018:0]          mpool.c:43   UCX  WARN  object 0xb06ffc0 was not returned to mpool ucp_requests
[1711143874.300619] [node100:2979041:0]          mpool.c:43   UCX  WARN  object 0xc6ba780 was not returned to mpool ucp_requests
[1711143874.300638] [node100:2979041:0]          mpool.c:43   UCX  WARN  object 0xc6ba940 was not returned to mpool ucp_requests
[1711143874.300641] [node100:2979041:0]          mpool.c:43   UCX  WARN  object 0xc6bab00 was not returned to mpool ucp_requests
[1711143874.300643] [node100:2979041:0]          mpool.c:43   UCX  WARN  object 0xc6bacc0 was not returned to mpool ucp_requests
[1711143874.300646] [node100:2979041:0]          mpool.c:43   UCX  WARN  object 0xc6bae80 was not returned to mpool ucp_requests
[1711143874.302896] [node100:2979010:0]          mpool.c:43   UCX  WARN  object 0xb1788c0 was not returned to mpool ucp_requests
[1711143874.302907] [node100:2979010:0]          mpool.c:43   UCX  WARN  object 0xb178a80 was not returned to mpool ucp_requests
[1711143874.302913] [node100:2979010:0]          mpool.c:43   UCX  WARN  object 0xb178c40 was not returned to mpool ucp_requests
[1711143874.302916] [node100:2979010:0]          mpool.c:43   UCX  WARN  object 0xb178e00 was not returned to mpool ucp_requests
[1711143874.302920] [node100:2979010:0]          mpool.c:43   UCX  WARN  object 0xb178fc0 was not returned to mpool ucp_requests
[1711143874.303311] [node100:2979038:0]          mpool.c:43   UCX  WARN  object 0xb6dda40 was not returned to mpool ucp_requests
[1711143874.303323] [node100:2979038:0]          mpool.c:43   UCX  WARN  object 0xb6ddc00 was not returned to mpool ucp_requests
[1711143874.303326] [node100:2979038:0]          mpool.c:43   UCX  WARN  object 0xb6dddc0 was not returned to mpool ucp_requests
[1711143874.303329] [node100:2979038:0]          mpool.c:43   UCX  WARN  object 0xb6ddf80 was not returned to mpool ucp_requests
[1711143874.303333] [node100:2979038:0]          mpool.c:43   UCX  WARN  object 0xb6de140 was not returned to mpool ucp_requests
[1711143874.303361] [node100:2978996:0]          mpool.c:43   UCX  WARN  object 0xaa2dbc0 was not returned to mpool ucp_requests
[1711143874.303374] [node100:2978996:0]          mpool.c:43   UCX  WARN  object 0xaa2dd80 was not returned to mpool ucp_requests
[1711143874.303377] [node100:2978996:0]          mpool.c:43   UCX  WARN  object 0xaa2df40 was not returned to mpool ucp_requests
[1711143874.303381] [node100:2978996:0]          mpool.c:43   UCX  WARN  object 0xaa2e100 was not returned to mpool ucp_requests
[1711143874.303384] [node100:2978996:0]          mpool.c:43   UCX  WARN  object 0xaa2e2c0 was not returned to mpool ucp_requests
[1711143874.303389] [node100:2978996:0]          mpool.c:43   UCX  WARN  object 0xaa2e480 was not returned to mpool ucp_requests
[1711143874.304829] [node100:2979011:0]          mpool.c:43   UCX  WARN  object 0xbe78940 was not returned to mpool ucp_requests
[1711143874.304841] [node100:2979011:0]          mpool.c:43   UCX  WARN  object 0xbe78b00 was not returned to mpool ucp_requests
[1711143874.304846] [node100:2979011:0]          mpool.c:43   UCX  WARN  object 0xbe78cc0 was not returned to mpool ucp_requests
[1711143874.304850] [node100:2979011:0]          mpool.c:43   UCX  WARN  object 0xbe78e80 was not returned to mpool ucp_requests
[1711143874.304889] [node100:2978982:0]          mpool.c:43   UCX  WARN  object 0xa9e8c40 was not returned to mpool ucp_requests
[1711143874.304901] [node100:2978982:0]          mpool.c:43   UCX  WARN  object 0xa9e8e00 was not returned to mpool ucp_requests
[1711143874.304904] [node100:2978982:0]          mpool.c:43   UCX  WARN  object 0xa9e8fc0 was not returned to mpool ucp_requests
[1711143874.304906] [node100:2978982:0]          mpool.c:43   UCX  WARN  object 0xa9e9180 was not returned to mpool ucp_requests
[1711143874.304951] [node100:2979046:0]          mpool.c:43   UCX  WARN  object 0xbc65900 was not returned to mpool ucp_requests
[1711143874.304960] [node100:2979046:0]          mpool.c:43   UCX  WARN  object 0xbc65ac0 was not returned to mpool ucp_requests
[1711143874.304963] [node100:2979046:0]          mpool.c:43   UCX  WARN  object 0xbc65c80 was not returned to mpool ucp_requests
[1711143874.304966] [node100:2979046:0]          mpool.c:43   UCX  WARN  object 0xbc65e40 was not returned to mpool ucp_requests
[1711143874.304968] [node100:2979046:0]          mpool.c:43   UCX  WARN  object 0xbc66000 was not returned to mpool ucp_requests
[1711143874.304957] [node100:2979052:0]          mpool.c:43   UCX  WARN  object 0xc41a8c0 was not returned to mpool ucp_requests
[1711143874.304967] [node100:2979052:0]          mpool.c:43   UCX  WARN  object 0xc41aa80 was not returned to mpool ucp_requests
[1711143874.304970] [node100:2979052:0]          mpool.c:43   UCX  WARN  object 0xc41ac40 was not returned to mpool ucp_requests
[1711143874.304972] [node100:2979052:0]          mpool.c:43   UCX  WARN  object 0xc41ae00 was not returned to mpool ucp_requests
[1711143874.304974] [node100:2979052:0]          mpool.c:43   UCX  WARN  object 0xc41afc0 was not returned to mpool ucp_requests
[1711143874.305976] [node100:2978983:0]          mpool.c:43   UCX  WARN  object 0xb3f3a40 was not returned to mpool ucp_requests
[1711143874.305987] [node100:2978983:0]          mpool.c:43   UCX  WARN  object 0xb3f3c00 was not returned to mpool ucp_requests
[1711143874.305992] [node100:2978983:0]          mpool.c:43   UCX  WARN  object 0xb3f3dc0 was not returned to mpool ucp_requests
[1711143874.305996] [node100:2978983:0]          mpool.c:43   UCX  WARN  object 0xb3f3f80 was not returned to mpool ucp_requests
[1711143874.305999] [node100:2978983:0]          mpool.c:43   UCX  WARN  object 0xb3f4140 was not returned to mpool ucp_requests
[1711143874.306001] [node100:2978983:0]          mpool.c:43   UCX  WARN  object 0xb3f4300 was not returned to mpool ucp_requests
[1711143874.310236] [node100:2979060:0]          mpool.c:43   UCX  WARN  object 0xb752780 was not returned to mpool ucp_requests
[1711143874.310250] [node100:2979060:0]          mpool.c:43   UCX  WARN  object 0xb752940 was not returned to mpool ucp_requests
[1711143874.310254] [node100:2979060:0]          mpool.c:43   UCX  WARN  object 0xb752b00 was not returned to mpool ucp_requests
[1711143874.310257] [node100:2979060:0]          mpool.c:43   UCX  WARN  object 0xb752cc0 was not returned to mpool ucp_requests
[1711143874.310259] [node100:2979060:0]          mpool.c:43   UCX  WARN  object 0xb752e80 was not returned to mpool ucp_requests
[1711143874.311761] [node100:2979058:0]          mpool.c:43   UCX  WARN  object 0xc481a00 was not returned to mpool ucp_requests
[1711143874.311779] [node100:2979058:0]          mpool.c:43   UCX  WARN  object 0xc481bc0 was not returned to mpool ucp_requests
[1711143874.311784] [node100:2979058:0]          mpool.c:43   UCX  WARN  object 0xc481d80 was not returned to mpool ucp_requests
[1711143874.311787] [node100:2979058:0]          mpool.c:43   UCX  WARN  object 0xc481f40 was not returned to mpool ucp_requests
[1711143874.311790] [node100:2979058:0]          mpool.c:43   UCX  WARN  object 0xc482100 was not returned to mpool ucp_requests
[1711143874.321108] [node100:2979001:0]          mpool.c:43   UCX  WARN  object 0xac489c0 was not returned to mpool ucp_requests
[1711143874.321120] [node100:2979001:0]          mpool.c:43   UCX  WARN  object 0xac48b80 was not returned to mpool ucp_requests
[1711143874.321123] [node100:2979001:0]          mpool.c:43   UCX  WARN  object 0xac48d40 was not returned to mpool ucp_requests
[1711143874.321127] [node100:2979001:0]          mpool.c:43   UCX  WARN  object 0xac48f00 was not returned to mpool ucp_requests
[1711143874.321131] [node100:2979001:0]          mpool.c:43   UCX  WARN  object 0xac490c0 was not returned to mpool ucp_requests
[1711143874.322525] [node100:2979054:0]          mpool.c:43   UCX  WARN  object 0xbea1980 was not returned to mpool ucp_requests
[1711143874.322536] [node100:2979054:0]          mpool.c:43   UCX  WARN  object 0xbea1b40 was not returned to mpool ucp_requests
[1711143874.322541] [node100:2979054:0]          mpool.c:43   UCX  WARN  object 0xbea1d00 was not returned to mpool ucp_requests
[1711143874.322544] [node100:2979054:0]          mpool.c:43   UCX  WARN  object 0xbea1ec0 was not returned to mpool ucp_requests
[1711143874.322548] [node100:2979054:0]          mpool.c:43   UCX  WARN  object 0xbea2080 was not returned to mpool ucp_requests
[1711143874.327052] [node100:2979023:0]          mpool.c:43   UCX  WARN  object 0xad859c0 was not returned to mpool ucp_requests
[1711143874.327065] [node100:2979023:0]          mpool.c:43   UCX  WARN  object 0xad85b80 was not returned to mpool ucp_requests
[1711143874.327071] [node100:2979023:0]          mpool.c:43   UCX  WARN  object 0xad85d40 was not returned to mpool ucp_requests
[1711143874.327075] [node100:2979023:0]          mpool.c:43   UCX  WARN  object 0xad85f00 was not returned to mpool ucp_requests
[1711143874.327070] [node100:2979029:0]          mpool.c:43   UCX  WARN  object 0xb1eda40 was not returned to mpool ucp_requests
[1711143874.327082] [node100:2979029:0]          mpool.c:43   UCX  WARN  object 0xb1edc00 was not returned to mpool ucp_requests
[1711143874.327085] [node100:2979029:0]          mpool.c:43   UCX  WARN  object 0xb1eddc0 was not returned to mpool ucp_requests
[1711143874.327089] [node100:2979029:0]          mpool.c:43   UCX  WARN  object 0xb1edf80 was not returned to mpool ucp_requests
[1711143874.327093] [node100:2979029:0]          mpool.c:43   UCX  WARN  object 0xb1ee140 was not returned to mpool ucp_requests
[1711143874.327078] [node100:2979023:0]          mpool.c:43   UCX  WARN  object 0xad860c0 was not returned to mpool ucp_requests
[1711143874.327114] [node100:2979035:0]          mpool.c:43   UCX  WARN  object 0xbfb1a80 was not returned to mpool ucp_requests
[1711143874.327125] [node100:2979035:0]          mpool.c:43   UCX  WARN  object 0xbfb1c40 was not returned to mpool ucp_requests
[1711143874.327129] [node100:2979035:0]          mpool.c:43   UCX  WARN  object 0xbfb1e00 was not returned to mpool ucp_requests
[1711143874.327131] [node100:2979035:0]          mpool.c:43   UCX  WARN  object 0xbfb1fc0 was not returned to mpool ucp_requests
[1711143874.327133] [node100:2979035:0]          mpool.c:43   UCX  WARN  object 0xbfb2180 was not returned to mpool ucp_requests
[1711143874.327441] [node100:2979048:0]          mpool.c:43   UCX  WARN  object 0xa9ba880 was not returned to mpool ucp_requests
[1711143874.327452] [node100:2979048:0]          mpool.c:43   UCX  WARN  object 0xa9baa40 was not returned to mpool ucp_requests
[1711143874.327456] [node100:2979048:0]          mpool.c:43   UCX  WARN  object 0xa9bac00 was not returned to mpool ucp_requests
[1711143874.327459] [node100:2979048:0]          mpool.c:43   UCX  WARN  object 0xa9badc0 was not returned to mpool ucp_requests
[1711143874.327463] [node100:2979048:0]          mpool.c:43   UCX  WARN  object 0xa9baf80 was not returned to mpool ucp_requests
[1711143874.335502] [node100:2979021:0]          mpool.c:43   UCX  WARN  object 0xc22ab40 was not returned to mpool ucp_requests
[1711143874.335514] [node100:2979021:0]          mpool.c:43   UCX  WARN  object 0xc22ad00 was not returned to mpool ucp_requests
[1711143874.335518] [node100:2979021:0]          mpool.c:43   UCX  WARN  object 0xc22aec0 was not returned to mpool ucp_requests
[1711143874.335523] [node100:2979021:0]          mpool.c:43   UCX  WARN  object 0xc22b080 was not returned to mpool ucp_requests
[1711143874.335525] [node100:2979021:0]          mpool.c:43   UCX  WARN  object 0xc22b240 was not returned to mpool ucp_requests
[1711143874.355046] [node100:2978990:0]          mpool.c:43   UCX  WARN  object 0xc6d47c0 was not returned to mpool ucp_requests
[1711143874.355057] [node100:2978990:0]          mpool.c:43   UCX  WARN  object 0xc6d4980 was not returned to mpool ucp_requests
[1711143874.355062] [node100:2978990:0]          mpool.c:43   UCX  WARN  object 0xc6d4b40 was not returned to mpool ucp_requests
[1711143874.355066] [node100:2978990:0]          mpool.c:43   UCX  WARN  object 0xc6d4d00 was not returned to mpool ucp_requests
[1711143874.355071] [node100:2978990:0]          mpool.c:43   UCX  WARN  object 0xc6d4ec0 was not returned to mpool ucp_requests
[1711143874.355073] [node100:2978990:0]          mpool.c:43   UCX  WARN  object 0xc6d5080 was not returned to mpool ucp_requests
[1711143874.359240] [node100:2979065:0]          mpool.c:43   UCX  WARN  object 0xbea0ac0 was not returned to mpool ucp_requests
[1711143874.359255] [node100:2979065:0]          mpool.c:43   UCX  WARN  object 0xbea0c80 was not returned to mpool ucp_requests
[1711143874.359257] [node100:2979065:0]          mpool.c:43   UCX  WARN  object 0xbea0e40 was not returned to mpool ucp_requests
[1711143874.359260] [node100:2979065:0]          mpool.c:43   UCX  WARN  object 0xbea1000 was not returned to mpool ucp_requests
[1711143874.359262] [node100:2979065:0]          mpool.c:43   UCX  WARN  object 0xbea11c0 was not returned to mpool ucp_requests
[1711143874.364619] [node100:2979007:0]          mpool.c:43   UCX  WARN  object 0xb8e8940 was not returned to mpool ucp_requests
[1711143874.364630] [node100:2979007:0]          mpool.c:43   UCX  WARN  object 0xb8e8b00 was not returned to mpool ucp_requests
[1711143874.364634] [node100:2979007:0]          mpool.c:43   UCX  WARN  object 0xb8e8cc0 was not returned to mpool ucp_requests
[1711143874.364637] [node100:2979007:0]          mpool.c:43   UCX  WARN  object 0xb8e8e80 was not returned to mpool ucp_requests
[1711143874.364639] [node100:2979007:0]          mpool.c:43   UCX  WARN  object 0xb8e9040 was not returned to mpool ucp_requests
[1711143874.378005] [node100:2978987:0]          mpool.c:43   UCX  WARN  object 0xaf92800 was not returned to mpool ucp_requests
[1711143874.378022] [node100:2978987:0]          mpool.c:43   UCX  WARN  object 0xaf929c0 was not returned to mpool ucp_requests
[1711143874.378026] [node100:2978987:0]          mpool.c:43   UCX  WARN  object 0xaf92b80 was not returned to mpool ucp_requests
[1711143874.378028] [node100:2978987:0]          mpool.c:43   UCX  WARN  object 0xaf92d40 was not returned to mpool ucp_requests
[1711143874.378032] [node100:2978987:0]          mpool.c:43   UCX  WARN  object 0xaf92f00 was not returned to mpool ucp_requests
[1711143874.378035] [node100:2978987:0]          mpool.c:43   UCX  WARN  object 0xaf930c0 was not returned to mpool ucp_requests
[1711143874.379378] [node100:2978993:0]          mpool.c:43   UCX  WARN  object 0xaf37ac0 was not returned to mpool ucp_requests
[1711143874.379389] [node100:2978993:0]          mpool.c:43   UCX  WARN  object 0xaf37c80 was not returned to mpool ucp_requests
[1711143874.379393] [node100:2978993:0]          mpool.c:43   UCX  WARN  object 0xaf37e40 was not returned to mpool ucp_requests
[1711143874.379396] [node100:2978993:0]          mpool.c:43   UCX  WARN  object 0xaf38000 was not returned to mpool ucp_requests
[1711143874.379400] [node100:2978993:0]          mpool.c:43   UCX  WARN  object 0xaf381c0 was not returned to mpool ucp_requests
[1711143874.379403] [node100:2978993:0]          mpool.c:43   UCX  WARN  object 0xaf38380 was not returned to mpool ucp_requests
[1711143874.441902] [node100:2979032:0]          mpool.c:43   UCX  WARN  object 0xad8ca80 was not returned to mpool ucp_requests
[1711143874.441913] [node100:2979032:0]          mpool.c:43   UCX  WARN  object 0xad8cc40 was not returned to mpool ucp_requests
[1711143874.441916] [node100:2979032:0]          mpool.c:43   UCX  WARN  object 0xad8ce00 was not returned to mpool ucp_requests
[1711143874.441919] [node100:2979032:0]          mpool.c:43   UCX  WARN  object 0xad8cfc0 was not returned to mpool ucp_requests
[1711143874.441922] [node100:2979032:0]          mpool.c:43   UCX  WARN  object 0xad8d180 was not returned to mpool ucp_requests
[1711143874.469665] [node100:2979026:0]          mpool.c:43   UCX  WARN  object 0xc7729c0 was not returned to mpool ucp_requests
[1711143874.469677] [node100:2979026:0]          mpool.c:43   UCX  WARN  object 0xc772b80 was not returned to mpool ucp_requests
[1711143874.469681] [node100:2979026:0]          mpool.c:43   UCX  WARN  object 0xc772d40 was not returned to mpool ucp_requests
[1711143874.469684] [node100:2979026:0]          mpool.c:43   UCX  WARN  object 0xc772f00 was not returned to mpool ucp_requests
[1711143874.469688] [node100:2979026:0]          mpool.c:43   UCX  WARN  object 0xc7730c0 was not returned to mpool ucp_requests


           ************************************************************
           *        Program running with 30 parallel MPI-processes    *
           *              working on a common directory               *
           ************************************************************
-------------------------------------------------------------------------------
                                 ORCA SCF
-------------------------------------------------------------------------------

------------
SCF SETTINGS
------------
Hamiltonian:
 Density Functional     Method          .... DFT(GTOs)
 Exchange Functional    Exchange        .... PBE
   PBE kappa parameter   XKappa         ....  0.804000
   PBE mue parameter    XMuePBE         ....  0.219520
 Correlation Functional Correlation     .... PBE
   PBE beta parameter  CBetaPBE         ....  0.066725
 LDA part of GGA corr.  LDAOpt          .... PW91-LDA
 Gradients option       PostSCFGGA      .... off
 Hybrid DFT is turned on
   Fraction HF Exchange ScalHFX         ....  0.250000
   Scaling of DF-GGA-X  ScalDFX         ....  0.750000
   Scaling of DF-GGA-C  ScalDFC         ....  1.000000
   Scaling of DF-LDA-C  ScalLDAC        ....  1.000000
   Perturbative correction              ....  0.000000
   Density functional embedding theory  .... OFF
   NL short-range parameter             ....  6.900000
 RI-approximation to the Coulomb term is turned on
   Number of AuxJ basis functions       .... 2498
   RIJ-COSX (HFX calculated with COS-X)).... on


General Settings:
 Integral files         IntName         .... ImineBzOH4Afreq
 Hartree-Fock type      HFTyp           .... RHF
 Total Charge           Charge          ....    0
 Multiplicity           Mult            ....    1
 Number of Electrons    NEL             ....  302
 Basis Dimension        Dim             .... 1542
 Nuclear Repulsion      ENuc            ....   5096.6245912555 Eh

Convergence Acceleration:
 DIIS                   CNVDIIS         .... on
   Start iteration      DIISMaxIt       ....    12
   Startup error        DIISStart       ....  0.200000
   # of expansion vecs  DIISMaxEq       ....     5
   Bias factor          DIISBfac        ....   1.050
   Max. coefficient     DIISMaxC        ....  10.000
 Trust-Rad. Augm. Hess. CNVTRAH         .... auto
   Auto Start mean grad. ratio tolernc. ....  1.125000
   Auto Start start iteration           ....    20
   Auto Start num. interpolation iter.  ....    10
   Max. Number of Micro iterations      ....    16
   Max. Number of Macro iterations      .... Maxiter - #DIIS iter
   Number of Davidson start vectors     ....     2
   Converg. threshold I  (grad. norm)   ....   1.000e-05
   Converg. threshold II (energy diff.) ....   1.000e-08
   Grad. Scal. Fac. for Micro threshold ....   0.100
   Minimum threshold for Micro iter.    ....   0.010
   NR start threshold (gradient norm)   ....   0.001
   Initial trust radius                 ....   0.400
   Minimum AH scaling param. (alpha)    ....   1.000
   Maximum AH scaling param. (alpha)    .... 1000.000
   Orbital update algorithm             .... Taylor
   White noise on init. David. guess    .... on
   Maximum white noise                  ....   0.010
   Quad. conv. algorithm                .... NR
 SOSCF                  CNVSOSCF        .... on
   Start iteration      SOSCFMaxIt      ....   150
   Startup grad/error   SOSCFStart      ....  0.003300
 Level Shifting         CNVShift        .... on
   Level shift para.    LevelShift      ....    0.2500
   Turn off err/grad.   ShiftErr        ....    0.0010
 Zerner damping         CNVZerner       .... off
 Static damping         CNVDamp         .... on
   Fraction old density DampFac         ....    0.7000
   Max. Damping (<1)    DampMax         ....    0.9800
   Min. Damping (>=0)   DampMin         ....    0.0000
   Turn off err/grad.   DampErr         ....    0.1000
 Fernandez-Rico         CNVRico         .... off

SCF Procedure:
 Maximum # iterations   MaxIter         ....   125
 SCF integral mode      SCFMode         .... Direct
   Integral package                     .... SHARK and LIBINT hybrid scheme
 Reset frequency        DirectResetFreq ....    20
 Integral Threshold     Thresh          ....  2.500e-11 Eh
 Primitive CutOff       TCut            ....  2.500e-12 Eh

Convergence Tolerance:
 Convergence Check Mode ConvCheckMode   .... Total+1el-Energy
 Convergence forced     ConvForced      .... 0
 Energy Change          TolE            ....  1.000e-08 Eh
 1-El. energy change                    ....  1.000e-05 Eh
 Orbital Gradient       TolG            ....  1.000e-05
 Orbital Rotation angle TolX            ....  1.000e-05
 DIIS Error             TolErr          ....  5.000e-07


Diagonalization of the overlap matrix:
Smallest eigenvalue                        ... 3.678e-06
Time for diagonalization                   ...    2.177 sec
Threshold for overlap eigenvalues          ... 1.000e-08
Number of eigenvalues below threshold      ... 0
Time for construction of square roots      ...    0.981 sec
Total time needed                          ...    3.671 sec

Time for model grid setup =    0.921 sec

------------------------------
INITIAL GUESS: MODEL POTENTIAL
------------------------------
Loading Hartree-Fock densities                     ... done
Calculating cut-offs                               ... done
Initializing the effective Hamiltonian             ... done
Setting up the integral package (SHARK)            ... done
Starting the Coulomb interaction                   ... done (   2.2 sec)
Reading the grid                                   ... done
Mapping shells                                     ... done
Starting the XC term evaluation                    ... done (   0.3 sec)
  promolecular density results
     # of electrons  =    301.983692168
     EX              =   -241.770480398
     EC              =    -10.124377090
     EX+EC           =   -251.894857488
Transforming the Hamiltonian                       ... done (   0.7 sec)
Diagonalizing the Hamiltonian                      ... done (   1.2 sec)
Back transforming the eigenvectors                 ... done (   0.1 sec)
Now organizing SCF variables                       ... done
                      ------------------
                      INITIAL GUESS DONE (   6.4 sec)
                      ------------------
-------------------
DFT GRID GENERATION
-------------------

General Integration Accuracy     IntAcc      ... 4.388
Radial Grid Type                 RadialGrid  ... OptM3 with GC (2021)
Angular Grid (max. ang.)         AngularGrid ... 4 (Lebedev-302)
Angular grid pruning method      GridPruning ... 4 (adaptive)
Weight generation scheme         WeightScheme... Becke
Basis function cutoff            BFCut       ... 1.0000e-11
Integration weight cutoff        WCut        ... 1.0000e-14
Angular grids for H and He will be reduced by one unit
Partially contracted basis set               ... off
Rotationally invariant grid construction     ... off

Total number of grid points                  ...   375032
Total number of batches                      ...     5906
Average number of points per batch           ...       63
Average number of grid points per atom       ...     4574
Time for grid setup =    3.003 sec

--------------------
COSX GRID GENERATION
--------------------

GRIDX 1
-------
General Integration Accuracy     IntAcc      ... 3.816
Radial Grid Type                 RadialGrid  ... OptM3 with GC (2021)
Angular Grid (max. ang.)         AngularGrid ... 1 (Lebedev-50)
Angular grid pruning method      GridPruning ... 4 (adaptive)
Weight generation scheme         WeightScheme... Becke
Basis function cutoff            BFCut       ... 1.0000e-11
Integration weight cutoff        WCut        ... 1.0000e-14
Angular grids for H and He will be reduced by one unit
Partially contracted basis set               ... on
Rotationally invariant grid construction     ... off

Total number of grid points                  ...    47557
Total number of batches                      ...      777
Average number of points per batch           ...       61
Average number of grid points per atom       ...      580
UseSFitting                                  ... on

GRIDX 2
-------
General Integration Accuracy     IntAcc      ... 4.020
Radial Grid Type                 RadialGrid  ... OptM3 with GC (2021)
Angular Grid (max. ang.)         AngularGrid ... 2 (Lebedev-110)
Angular grid pruning method      GridPruning ... 4 (adaptive)
Weight generation scheme         WeightScheme... Becke
Basis function cutoff            BFCut       ... 1.0000e-11
Integration weight cutoff        WCut        ... 1.0000e-14
Angular grids for H and He will be reduced by one unit
Partially contracted basis set               ... on
Rotationally invariant grid construction     ... off

Total number of grid points                  ...   100865
Total number of batches                      ...     1614
Average number of points per batch           ...       62
Average number of grid points per atom       ...     1230
UseSFitting                                  ... on

GRIDX 3
-------
General Integration Accuracy     IntAcc      ... 4.338
Radial Grid Type                 RadialGrid  ... OptM3 with GC (2021)
Angular Grid (max. ang.)         AngularGrid ... 3 (Lebedev-194)
Angular grid pruning method      GridPruning ... 4 (adaptive)
Weight generation scheme         WeightScheme... Becke
Basis function cutoff            BFCut       ... 1.0000e-11
Integration weight cutoff        WCut        ... 1.0000e-14
Angular grids for H and He will be reduced by one unit
Partially contracted basis set               ... on
Rotationally invariant grid construction     ... off

Total number of grid points                  ...   219055
Total number of batches                      ...     3460
Average number of points per batch           ...       63
Average number of grid points per atom       ...     2671
UseSFitting                                  ... on

Time for X-Grid setup             =    9.875 sec


--------------------
CPCM SOLVATION MODEL
--------------------
CPCM parameters:
  Epsilon                                         ...      26.7260
  Refrac                                          ...       1.2907
  Rsolv                                           ...       1.3000
  Surface type                                    ... GAUSSIAN VDW
  Epsilon function type                           ...         CPCM
Solvent:                                     ... 2,2,2-TRIFLUOROETHANOL
SMD-CDS solvent descriptors:
  Soln                                       ...    1.2907
  Soln25                                     ... Unavailable
  Sola                                       ...    0.5700
  Solb                                       ...    0.2500
  Solg                                       ...   42.0200
  Solc                                       ...    0.0000
  Solh                                       ...    0.5000
Radii:
 Radius for O  used is    2.8724 Bohr (=   1.5200 Ang.)
 Radius for N  used is    3.5716 Bohr (=   1.8900 Ang.)
 Radius for C  used is    3.4960 Bohr (=   1.8500 Ang.)
 Radius for H  used is    2.2677 Bohr (=   1.2000 Ang.)
Calculating surface                               ...        done! (  0.0s)
GEPOL surface points                              ...         4687
GEPOL Volume                                      ...    3989.9112
GEPOL Surface-area                                ...    2218.2475
Calculating surface distance matrix               ...        done! (  0.3s)
Performing Cholesky decomposition & store         ...        done! (  1.4s)
Overall time for CPCM initialization              ...                 1.8s
--------------
SCF ITERATIONS
--------------
ITER       Energy         Delta-E        Max-DP      RMS-DP      [F,P]     Damp
               ***  Starting incremental Fock matrix formation  ***
  0  -1803.8489997486   0.000000000000 0.05018730  0.00047858  0.2684975 0.7000
  1  -1804.3412064860  -0.492206737410 0.02832523  0.00037090  0.1158264 0.7000
                               ***Turning on DIIS***
  2  -1804.5488908458  -0.207684359817 0.06695564  0.00069800  0.0389823 0.0000
  3  -1804.8642876991  -0.315396853339 0.03773899  0.00025682  0.0560342 0.0000
  4  -1804.9348629255  -0.070575226333 0.01658225  0.00009987  0.0150436 0.0000
  5  -1804.9383941737  -0.003531248185 0.00947143  0.00004513  0.0099237 0.0000
                      *** Initiating the SOSCF procedure ***
                           *** Shutting down DIIS ***
                      *** Re-Reading the Fockian *** 
                      *** Removing any level shift *** 
ITER      Energy       Delta-E        Grad      Rot      Max-DP    RMS-DP
  6  -1804.93876473  -0.0003705540  0.000246  0.000246  0.003398  0.000018
               *** Restarting incremental Fock matrix formation ***
  7  -1804.93869068   0.0000740479  0.000154  0.000527  0.004219  0.000042
  8  -1804.93868756   0.0000031200  0.000271  0.000333  0.000683  0.000006
  9  -1804.93869577  -0.0000082067  0.000023  0.000058  0.000536  0.000005
 10  -1804.93869566   0.0000001036  0.000031  0.000035  0.000192  0.000001
 11  -1804.93869586  -0.0000001976  0.000006  0.000019  0.000300  0.000001
 12  -1804.93869589  -0.0000000313  0.000009  0.000012  0.000238  0.000001
                  ***Gradient check signals convergence***
              ***Rediagonalizing the Fockian in SOSCF/NRSCF***

               *****************************************************
               *                     SUCCESS                       *
               *           SCF CONVERGED AFTER  13 CYCLES          *
               *****************************************************

Old exchange energy                            =    -61.833841951 Eh
New exchange energy                            =    -61.833819686 Eh
Exchange energy change after final integration =      0.000022265 Eh
Total energy after final integration           =  -1804.938673438 Eh
Final COS-X integration done in                =    37.075 sec

SMD CDS free energy correction energy :                 3.08738     Kcal/mol
Total Energy after SMD CDS correction =             -1804.933753391 Eh

----------------
TOTAL SCF ENERGY
----------------

Total Energy       :        -1804.93375339 Eh          -49114.74438 eV

Components:
Nuclear Repulsion  :         5096.62459126 Eh          138686.20580 eV
Electronic Energy  :        -6901.55834465 Eh         -187800.95017 eV
One Electron Energy:       -12601.69970687 Eh         -342909.68222 eV
Two Electron Energy:         5700.14136222 Eh          155108.73204 eV
Max COSX asymmetry :            0.00000267 Eh               0.00007 eV
CPCM Dielectric    :           -0.04911993 Eh              -1.33662 eV
SMD CDS (Gcds)     :            0.00492005 Eh               0.13388 eV

Virial components:
Potential Energy   :        -3601.47287590 Eh          -98001.05923 eV
Kinetic Energy     :         1796.53912251 Eh           48886.31486 eV
Virial Ratio       :            2.00467267


DFT components:
N(Alpha)           :      151.000212310732 electrons
N(Beta)            :      151.000212310732 electrons
N(Total)           :      302.000424621464 electrons
E(X)               :     -184.929704285506 Eh       
E(C)               :      -10.110637054065 Eh       
E(XC)              :     -195.040341339571 Eh       
DFET-embed. en.    :        0.000000000000 Eh       
CPCM Solvation Model Properties:
Surface-charge          :           -0.08736934
Charge-correction       :           -0.00069416 Eh              -0.01889 eV
Free-energy (cav+disp)  :            0.00492005 Eh               0.13388 eV

---------------
SCF CONVERGENCE
---------------

  Last Energy change         ...    1.8892e-07  Tolerance :   1.0000e-08
  Last MAX-Density change    ...    2.7756e-15  Tolerance :   1.0000e-07
  Last RMS-Density change    ...    1.1597e-17  Tolerance :   5.0000e-09
  Last Orbital Gradient      ...    1.4969e-06  Tolerance :   1.0000e-05
  Last Orbital Rotation      ...    3.6563e-06  Tolerance :   1.0000e-05

             **** THE GBW FILE WAS UPDATED (ImineBzOH4Afreq.gbw) ****
             **** DENSITY ImineBzOH4Afreq.scfp WAS UPDATED ****
             **** ENERGY FILE WAS UPDATED (ImineBzOH4Afreq.en.tmp) ****
             **** THE GBW FILE WAS UPDATED (ImineBzOH4Afreq.gbw) ****
             **** DENSITY ImineBzOH4Afreq.scfp WAS UPDATED ****
----------------
ORBITAL ENERGIES
----------------

  NO   OCC          E(Eh)            E(eV) 
   0   2.0000     -19.271271      -524.3980 
   1   2.0000     -19.236906      -523.4628 
   2   2.0000     -19.208577      -522.6920 
   3   2.0000     -19.192681      -522.2594 
   4   2.0000     -14.410764      -392.1368 
   5   2.0000     -14.382065      -391.3559 
   6   2.0000     -10.371201      -282.2147 
   7   2.0000     -10.355040      -281.7750 
   8   2.0000     -10.328593      -281.0553 
   9   2.0000     -10.277771      -279.6724 
  10   2.0000     -10.268108      -279.4094 
  11   2.0000     -10.264470      -279.3104 
  12   2.0000     -10.249131      -278.8930 
  13   2.0000     -10.242593      -278.7151 
  14   2.0000     -10.241912      -278.6966 
  15   2.0000     -10.241311      -278.6802 
  16   2.0000     -10.239357      -278.6271 
  17   2.0000     -10.238477      -278.6031 
  18   2.0000     -10.236857      -278.5591 
  19   2.0000     -10.234821      -278.5036 
  20   2.0000     -10.234285      -278.4891 
  21   2.0000     -10.234108      -278.4842 
  22   2.0000     -10.233597      -278.4703 
  23   2.0000     -10.232557      -278.4420 
  24   2.0000     -10.232486      -278.4401 
  25   2.0000     -10.229856      -278.3685 
  26   2.0000     -10.229776      -278.3663 
  27   2.0000     -10.227302      -278.2990 
  28   2.0000     -10.226712      -278.2830 
  29   2.0000     -10.226584      -278.2795 
  30   2.0000     -10.226039      -278.2647 
  31   2.0000     -10.225507      -278.2502 
  32   2.0000     -10.220949      -278.1262 
  33   2.0000     -10.219520      -278.0873 
  34   2.0000     -10.218800      -278.0677 
  35   2.0000     -10.214980      -277.9637 
  36   2.0000     -10.203154      -277.6419 
  37   2.0000     -10.202727      -277.6303 
  38   2.0000     -10.201448      -277.5955 
  39   2.0000     -10.200908      -277.5808 
  40   2.0000     -10.199355      -277.5386 
  41   2.0000     -10.197688      -277.4932 
  42   2.0000      -1.165180       -31.7062 
  43   2.0000      -1.133960       -30.8566 
  44   2.0000      -1.073134       -29.2015 
  45   2.0000      -1.040737       -28.3199 
  46   2.0000      -0.989830       -26.9346 
  47   2.0000      -0.956703       -26.0332 
  48   2.0000      -0.899834       -24.4857 
  49   2.0000      -0.895127       -24.3577 
  50   2.0000      -0.894880       -24.3509 
  51   2.0000      -0.878532       -23.9061 
  52   2.0000      -0.841922       -22.9099 
  53   2.0000      -0.833245       -22.6737 
  54   2.0000      -0.802532       -21.8380 
  55   2.0000      -0.801017       -21.7968 
  56   2.0000      -0.794416       -21.6172 
  57   2.0000      -0.781933       -21.2775 
  58   2.0000      -0.778102       -21.1732 
  59   2.0000      -0.773435       -21.0462 
  60   2.0000      -0.761819       -20.7302 
  61   2.0000      -0.753744       -20.5104 
  62   2.0000      -0.732701       -19.9378 
  63   2.0000      -0.706024       -19.2119 
  64   2.0000      -0.705588       -19.2000 
  65   2.0000      -0.703690       -19.1484 
  66   2.0000      -0.701581       -19.0910 
  67   2.0000      -0.693657       -18.8754 
  68   2.0000      -0.680305       -18.5120 
  69   2.0000      -0.645901       -17.5759 
  70   2.0000      -0.640670       -17.4335 
  71   2.0000      -0.634295       -17.2600 
  72   2.0000      -0.632823       -17.2200 
  73   2.0000      -0.628722       -17.1084 
  74   2.0000      -0.616405       -16.7732 
  75   2.0000      -0.615060       -16.7366 
  76   2.0000      -0.605180       -16.4678 
  77   2.0000      -0.600692       -16.3457 
  78   2.0000      -0.575780       -15.6678 
  79   2.0000      -0.566475       -15.4146 
  80   2.0000      -0.552687       -15.0394 
  81   2.0000      -0.551308       -15.0018 
  82   2.0000      -0.539565       -14.6823 
  83   2.0000      -0.529589       -14.4108 
  84   2.0000      -0.527151       -14.3445 
  85   2.0000      -0.516435       -14.0529 
  86   2.0000      -0.505852       -13.7649 
  87   2.0000      -0.502150       -13.6642 
  88   2.0000      -0.495517       -13.4837 
  89   2.0000      -0.492281       -13.3957 
  90   2.0000      -0.488623       -13.2961 
  91   2.0000      -0.481737       -13.1087 
  92   2.0000      -0.476187       -12.9577 
  93   2.0000      -0.474224       -12.9043 
  94   2.0000      -0.471600       -12.8329 
  95   2.0000      -0.468502       -12.7486 
  96   2.0000      -0.468242       -12.7415 
  97   2.0000      -0.463155       -12.6031 
  98   2.0000      -0.458657       -12.4807 
  99   2.0000      -0.457535       -12.4502 
 100   2.0000      -0.454484       -12.3671 
 101   2.0000      -0.452357       -12.3093 
 102   2.0000      -0.448469       -12.2034 
 103   2.0000      -0.445632       -12.1263 
 104   2.0000      -0.443900       -12.0791 
 105   2.0000      -0.442027       -12.0282 
 106   2.0000      -0.439387       -11.9563 
 107   2.0000      -0.436757       -11.8848 
 108   2.0000      -0.432931       -11.7807 
 109   2.0000      -0.430343       -11.7102 
 110   2.0000      -0.417834       -11.3698 
 111   2.0000      -0.407880       -11.0990 
 112   2.0000      -0.405487       -11.0339 
 113   2.0000      -0.404738       -11.0135 
 114   2.0000      -0.399042       -10.8585 
 115   2.0000      -0.393727       -10.7139 
 116   2.0000      -0.393172       -10.6988 
 117   2.0000      -0.392062       -10.6685 
 118   2.0000      -0.389023       -10.5859 
 119   2.0000      -0.383962       -10.4481 
 120   2.0000      -0.379786       -10.3345 
 121   2.0000      -0.376152       -10.2356 
 122   2.0000      -0.374748       -10.1974 
 123   2.0000      -0.370968       -10.0946 
 124   2.0000      -0.369517       -10.0551 
 125   2.0000      -0.368624       -10.0308 
 126   2.0000      -0.366247        -9.9661 
 127   2.0000      -0.362922        -9.8756 
 128   2.0000      -0.360920        -9.8211 
 129   2.0000      -0.357274        -9.7219 
 130   2.0000      -0.353984        -9.6324 
 131   2.0000      -0.352429        -9.5901 
 132   2.0000      -0.351998        -9.5784 
 133   2.0000      -0.344261        -9.3678 
 134   2.0000      -0.339732        -9.2446 
 135   2.0000      -0.336602        -9.1594 
 136   2.0000      -0.330896        -9.0041 
 137   2.0000      -0.324787        -8.8379 
 138   2.0000      -0.320329        -8.7166 
 139   2.0000      -0.319058        -8.6820 
 140   2.0000      -0.305726        -8.3192 
 141   2.0000      -0.299803        -8.1581 
 142   2.0000      -0.282663        -7.6917 
 143   2.0000      -0.279564        -7.6073 
 144   2.0000      -0.278899        -7.5892 
 145   2.0000      -0.277850        -7.5607 
 146   2.0000      -0.276207        -7.5160 
 147   2.0000      -0.271501        -7.3879 
 148   2.0000      -0.265881        -7.2350 
 149   2.0000      -0.262159        -7.1337 
 150   2.0000      -0.232549        -6.3280 
 151   0.0000      -0.059600        -1.6218 
 152   0.0000      -0.050509        -1.3744 
 153   0.0000      -0.026249        -0.7143 
 154   0.0000      -0.015608        -0.4247 
 155   0.0000      -0.012947        -0.3523 
 156   0.0000      -0.012201        -0.3320 
 157   0.0000      -0.005706        -0.1553 
 158   0.0000      -0.000205        -0.0056 
 159   0.0000       0.011661         0.3173 
 160   0.0000       0.040741         1.1086 
 161   0.0000       0.047579         1.2947 
 162   0.0000       0.052677         1.4334 
 163   0.0000       0.056033         1.5247 
 164   0.0000       0.062213         1.6929 
 165   0.0000       0.065824         1.7912 
 166   0.0000       0.072504         1.9729 
 167   0.0000       0.075066         2.0426 
 168   0.0000       0.080527         2.1913 
 169   0.0000       0.086205         2.3457 
 170   0.0000       0.086750         2.3606 
 171   0.0000       0.090463         2.4616 
 172   0.0000       0.093009         2.5309 
 173   0.0000       0.095207         2.5907 
 174   0.0000       0.098645         2.6843 
 175   0.0000       0.101157         2.7526 
 176   0.0000       0.104623         2.8469 
 177   0.0000       0.105944         2.8829 
 178   0.0000       0.109344         2.9754 
 179   0.0000       0.110023         2.9939 
 180   0.0000       0.112085         3.0500 
 181   0.0000       0.114864         3.1256 
 182   0.0000       0.121531         3.3070 
 183   0.0000       0.122486         3.3330 
 184   0.0000       0.122804         3.3417 
 185   0.0000       0.125581         3.4172 
 186   0.0000       0.128853         3.5063 
 187   0.0000       0.130414         3.5488 
 188   0.0000       0.132351         3.6014 
 189   0.0000       0.138431         3.7669 
 190   0.0000       0.140132         3.8132 
 191   0.0000       0.140599         3.8259 
 192   0.0000       0.143283         3.8989 
 193   0.0000       0.144437         3.9303 
 194   0.0000       0.148166         4.0318 
 195   0.0000       0.150965         4.1080 
 196   0.0000       0.152276         4.1436 
 197   0.0000       0.155951         4.2436 
 198   0.0000       0.157559         4.2874 
 199   0.0000       0.159305         4.3349 
 200   0.0000       0.161870         4.4047 
 201   0.0000       0.164119         4.4659 
 202   0.0000       0.165234         4.4962 
 203   0.0000       0.166266         4.5243 
 204   0.0000       0.169315         4.6073 
 205   0.0000       0.170438         4.6378 
 206   0.0000       0.175954         4.7880 
 207   0.0000       0.179007         4.8710 
 208   0.0000       0.179769         4.8918 
 209   0.0000       0.181428         4.9369 
 210   0.0000       0.184512         5.0208 
 211   0.0000       0.189842         5.1659 
 212   0.0000       0.192479         5.2376 
 213   0.0000       0.195012         5.3065 
 214   0.0000       0.197061         5.3623 
 215   0.0000       0.199300         5.4232 
 216   0.0000       0.202679         5.5152 
 217   0.0000       0.204822         5.5735 
 218   0.0000       0.205562         5.5936 
 219   0.0000       0.208117         5.6632 
 220   0.0000       0.210511         5.7283 
 221   0.0000       0.215020         5.8510 
 222   0.0000       0.216649         5.8953 
 223   0.0000       0.221013         6.0141 
 224   0.0000       0.223150         6.0722 
 225   0.0000       0.225031         6.1234 
 226   0.0000       0.227126         6.1804 
 227   0.0000       0.228204         6.2097 
 228   0.0000       0.229248         6.2381 
 229   0.0000       0.233101         6.3430 
 230   0.0000       0.233503         6.3539 
 231   0.0000       0.234230         6.3737 
 232   0.0000       0.236477         6.4349 
 233   0.0000       0.238858         6.4997 
 234   0.0000       0.241878         6.5818 
 235   0.0000       0.243011         6.6127 
 236   0.0000       0.244955         6.6656 
 237   0.0000       0.247323         6.7300 
 238   0.0000       0.249991         6.8026 
 239   0.0000       0.252914         6.8821 
 240   0.0000       0.254414         6.9230 
 241   0.0000       0.255906         6.9635 
 242   0.0000       0.258429         7.0322 
 243   0.0000       0.259535         7.0623 
 244   0.0000       0.260809         7.0970 
 245   0.0000       0.262127         7.1328 
 246   0.0000       0.264024         7.1845 
 247   0.0000       0.268963         7.3188 
 248   0.0000       0.270085         7.3494 
 249   0.0000       0.272565         7.4169 
 250   0.0000       0.274676         7.4743 
 251   0.0000       0.277839         7.5604 
 252   0.0000       0.280172         7.6239 
 253   0.0000       0.283764         7.7216 
 254   0.0000       0.284705         7.7472 
 255   0.0000       0.290072         7.8933 
 256   0.0000       0.292600         7.9620 
 257   0.0000       0.293880         7.9969 
 258   0.0000       0.295795         8.0490 
 259   0.0000       0.300325         8.1723 
 260   0.0000       0.302602         8.2342 
 261   0.0000       0.304650         8.2900 
 262   0.0000       0.308144         8.3850 
 263   0.0000       0.309265         8.4155 
 264   0.0000       0.311188         8.4679 
 265   0.0000       0.312008         8.4902 
 266   0.0000       0.319665         8.6985 
 267   0.0000       0.321874         8.7586 
 268   0.0000       0.324297         8.8246 
 269   0.0000       0.328998         8.9525 
 270   0.0000       0.331098         9.0096 
 271   0.0000       0.332831         9.0568 
 272   0.0000       0.334970         9.1150 
 273   0.0000       0.336713         9.1624 
 274   0.0000       0.338470         9.2102 
 275   0.0000       0.341204         9.2846 
 276   0.0000       0.342710         9.3256 
 277   0.0000       0.344878         9.3846 
 278   0.0000       0.349190         9.5020 
 279   0.0000       0.351599         9.5675 
 280   0.0000       0.353337         9.6148 
 281   0.0000       0.357629         9.7316 
 282   0.0000       0.361649         9.8410 
 283   0.0000       0.362179         9.8554 
 284   0.0000       0.363819         9.9000 
 285   0.0000       0.365150         9.9362 
 286   0.0000       0.367491         9.9999 
 287   0.0000       0.370525        10.0825 
 288   0.0000       0.373386        10.1603 
 289   0.0000       0.374426        10.1887 
 290   0.0000       0.375273        10.2117 
 291   0.0000       0.376404        10.2425 
 292   0.0000       0.378883        10.3099 
 293   0.0000       0.380068        10.3422 
 294   0.0000       0.382434        10.4066 
 295   0.0000       0.388517        10.5721 
 296   0.0000       0.391122        10.6430 
 297   0.0000       0.392619        10.6837 
 298   0.0000       0.395289        10.7564 
 299   0.0000       0.398622        10.8470 
 300   0.0000       0.399913        10.8822 
 301   0.0000       0.403770        10.9871 
 302   0.0000       0.405518        11.0347 
 303   0.0000       0.410056        11.1582 
 304   0.0000       0.410912        11.1815 
 305   0.0000       0.415063        11.2944 
 306   0.0000       0.416612        11.3366 
 307   0.0000       0.423123        11.5138 
 308   0.0000       0.423872        11.5341 
 309   0.0000       0.425847        11.5879 
 310   0.0000       0.430158        11.7052 
 311   0.0000       0.430531        11.7153 
 312   0.0000       0.432465        11.7680 
 313   0.0000       0.434759        11.8304 
 314   0.0000       0.436585        11.8801 
 315   0.0000       0.437923        11.9165 
 316   0.0000       0.438250        11.9254 
 317   0.0000       0.441084        12.0025 
 318   0.0000       0.442966        12.0537 
 319   0.0000       0.443920        12.0797 
 320   0.0000       0.444551        12.0968 
 321   0.0000       0.448467        12.2034 
 322   0.0000       0.450215        12.2510 
 323   0.0000       0.452111        12.3026 
 324   0.0000       0.452896        12.3239 
 325   0.0000       0.455019        12.3817 
 326   0.0000       0.457323        12.4444 
 327   0.0000       0.459037        12.4910 
 328   0.0000       0.461028        12.5452 
 329   0.0000       0.462675        12.5900 
 330   0.0000       0.464241        12.6326 
 331   0.0000       0.466042        12.6817 
 332   0.0000       0.471292        12.8245 
 333   0.0000       0.475529        12.9398 
 334   0.0000       0.476382        12.9630 
 335   0.0000       0.477755        13.0004 
 336   0.0000       0.479299        13.0424 
 337   0.0000       0.480879        13.0854 
 338   0.0000       0.483901        13.1676 
 339   0.0000       0.485413        13.2088 
 340   0.0000       0.486939        13.2503 
 341   0.0000       0.489871        13.3301 
 342   0.0000       0.490338        13.3428 
 343   0.0000       0.492499        13.4016 
 344   0.0000       0.495022        13.4702 
 345   0.0000       0.497587        13.5400 
 346   0.0000       0.500018        13.6062 
 347   0.0000       0.502238        13.6666 
 348   0.0000       0.503877        13.7112 
 349   0.0000       0.506394        13.7797 
 350   0.0000       0.507231        13.8025 
 351   0.0000       0.510724        13.8975 
 352   0.0000       0.511563        13.9203 
 353   0.0000       0.511835        13.9277 
 354   0.0000       0.513110        13.9624 
 355   0.0000       0.514980        14.0133 
 356   0.0000       0.516904        14.0657 
 357   0.0000       0.518372        14.1056 
 358   0.0000       0.520770        14.1709 
 359   0.0000       0.524029        14.2596 
 360   0.0000       0.526981        14.3399 
 361   0.0000       0.529201        14.4003 
 362   0.0000       0.533211        14.5094 
 363   0.0000       0.533680        14.5222 
 364   0.0000       0.537498        14.6261 
 365   0.0000       0.539731        14.6868 
 366   0.0000       0.541904        14.7459 
 367   0.0000       0.544401        14.8139 
 368   0.0000       0.547607        14.9012 
 369   0.0000       0.553126        15.0513 
 370   0.0000       0.554209        15.0808 
 371   0.0000       0.560498        15.2519 
 372   0.0000       0.562430        15.3045 
 373   0.0000       0.565839        15.3973 
 374   0.0000       0.567327        15.4378 
 375   0.0000       0.569074        15.4853 
 376   0.0000       0.572340        15.5742 
 377   0.0000       0.575408        15.6577 
 378   0.0000       0.578855        15.7514 
 379   0.0000       0.587287        15.9809 
 380   0.0000       0.588035        16.0012 
 381   0.0000       0.589350        16.0370 
 382   0.0000       0.595319        16.1995 
 383   0.0000       0.599772        16.3206 
 384   0.0000       0.608124        16.5479 
 385   0.0000       0.609099        16.5744 
 386   0.0000       0.613154        16.6848 
 387   0.0000       0.619733        16.8638 
 388   0.0000       0.621590        16.9143 
 389   0.0000       0.622692        16.9443 
 390   0.0000       0.624554        16.9950 
 391   0.0000       0.635920        17.3043 
 392   0.0000       0.637658        17.3516 
 393   0.0000       0.639844        17.4111 
 394   0.0000       0.645791        17.5729 
 395   0.0000       0.646586        17.5945 
 396   0.0000       0.650327        17.6963 
 397   0.0000       0.653671        17.7873 
 398   0.0000       0.653962        17.7952 
 399   0.0000       0.658538        17.9197 
 400   0.0000       0.661806        18.0086 
 401   0.0000       0.666162        18.1272 
 402   0.0000       0.668951        18.2031 
 403   0.0000       0.673909        18.3380 
 404   0.0000       0.677998        18.4493 
 405   0.0000       0.682999        18.5854 
 406   0.0000       0.685932        18.6652 
 407   0.0000       0.689524        18.7629 
 408   0.0000       0.692769        18.8512 
 409   0.0000       0.695200        18.9174 
 410   0.0000       0.700337        19.0571 
 411   0.0000       0.701513        19.0891 
 412   0.0000       0.703673        19.1479 
 413   0.0000       0.708759        19.2863 
 414   0.0000       0.709707        19.3121 
 415   0.0000       0.712812        19.3966 
 416   0.0000       0.715929        19.4814 
 417   0.0000       0.717139        19.5144 
 418   0.0000       0.718823        19.5602 
 419   0.0000       0.724857        19.7244 
 420   0.0000       0.725633        19.7455 
 421   0.0000       0.727274        19.7901 
 422   0.0000       0.731670        19.9098 
 423   0.0000       0.733918        19.9709 
 424   0.0000       0.736073        20.0296 
 425   0.0000       0.738337        20.0912 
 426   0.0000       0.740809        20.1584 
 427   0.0000       0.742945        20.2166 
 428   0.0000       0.743445        20.2302 
 429   0.0000       0.748034        20.3550 
 430   0.0000       0.750012        20.4089 
 431   0.0000       0.754183        20.5224 
 432   0.0000       0.754542        20.5321 
 433   0.0000       0.759412        20.6647 
 434   0.0000       0.762375        20.7453 
 435   0.0000       0.766238        20.8504 
 436   0.0000       0.768599        20.9147 
 437   0.0000       0.769798        20.9473 
 438   0.0000       0.774141        21.0655 
 439   0.0000       0.775834        21.1115 
 440   0.0000       0.779055        21.1992 
 441   0.0000       0.781814        21.2742 
 442   0.0000       0.784149        21.3378 
 443   0.0000       0.789116        21.4729 
 444   0.0000       0.790980        21.5237 
 445   0.0000       0.792234        21.5578 
 446   0.0000       0.796000        21.6603 
 447   0.0000       0.801018        21.7968 
 448   0.0000       0.805420        21.9166 
 449   0.0000       0.807895        21.9840 
 450   0.0000       0.811307        22.0768 
 451   0.0000       0.814391        22.1607 
 452   0.0000       0.819275        22.2936 
 453   0.0000       0.820562        22.3286 
 454   0.0000       0.824479        22.4352 
 455   0.0000       0.826596        22.4928 
 456   0.0000       0.832831        22.6625 
 457   0.0000       0.836897        22.7731 
 458   0.0000       0.838827        22.8256 
 459   0.0000       0.839704        22.8495 
 460   0.0000       0.843322        22.9480 
 461   0.0000       0.848426        23.0869 
 462   0.0000       0.850490        23.1430 
 463   0.0000       0.853509        23.2252 
 464   0.0000       0.856157        23.2972 
 465   0.0000       0.862549        23.4712 
 466   0.0000       0.864444        23.5227 
 467   0.0000       0.866794        23.5867 
 468   0.0000       0.873273        23.7630 
 469   0.0000       0.876575        23.8528 
 470   0.0000       0.881944        23.9989 
 471   0.0000       0.884860        24.0783 
 472   0.0000       0.887151        24.1406 
 473   0.0000       0.889555        24.2060 
 474   0.0000       0.892049        24.2739 
 475   0.0000       0.893781        24.3210 
 476   0.0000       0.899548        24.4779 
 477   0.0000       0.901129        24.5210 
 478   0.0000       0.905018        24.6268 
 479   0.0000       0.909961        24.7613 
 480   0.0000       0.912046        24.8180 
 481   0.0000       0.916525        24.9399 
 482   0.0000       0.917921        24.9779 
 483   0.0000       0.921609        25.0782 
 484   0.0000       0.924541        25.1580 
 485   0.0000       0.926811        25.2198 
 486   0.0000       0.933574        25.4039 
 487   0.0000       0.938329        25.5332 
 488   0.0000       0.942803        25.6550 
 489   0.0000       0.947403        25.7802 
 490   0.0000       0.948810        25.8184 
 491   0.0000       0.953287        25.9403 
 492   0.0000       0.956398        26.0249 
 493   0.0000       0.961802        26.1720 
 494   0.0000       0.965133        26.2626 
 495   0.0000       0.968875        26.3644 
 496   0.0000       0.969436        26.3797 
 497   0.0000       0.976636        26.5756 
 498   0.0000       0.978972        26.6392 
 499   0.0000       0.983286        26.7566 
 500   0.0000       0.988408        26.8960 
 501   0.0000       0.996044        27.1037 
 502   0.0000       1.000170        27.2160 
 503   0.0000       1.003486        27.3062 
 504   0.0000       1.005491        27.3608 
 505   0.0000       1.009501        27.4699 
 506   0.0000       1.012892        27.5622 
 507   0.0000       1.016782        27.6680 
 508   0.0000       1.018143        27.7051 
 509   0.0000       1.022429        27.8217 
 510   0.0000       1.025884        27.9157 
 511   0.0000       1.032028        28.0829 
 512   0.0000       1.039297        28.2807 
 513   0.0000       1.042186        28.3593 
 514   0.0000       1.045448        28.4481 
 515   0.0000       1.048251        28.5243 
 516   0.0000       1.051586        28.6151 
 517   0.0000       1.054641        28.6982 
 518   0.0000       1.059998        28.8440 
 519   0.0000       1.062076        28.9006 
 520   0.0000       1.070165        29.1207 
 521   0.0000       1.078874        29.3577 
 522   0.0000       1.081100        29.4182 
 523   0.0000       1.085299        29.5325 
 524   0.0000       1.085348        29.5338 
 525   0.0000       1.088890        29.6302 
 526   0.0000       1.093580        29.7578 
 527   0.0000       1.100474        29.9454 
 528   0.0000       1.106045        30.0970 
 529   0.0000       1.109262        30.1846 
 530   0.0000       1.113372        30.2964 
 531   0.0000       1.117364        30.4050 
 532   0.0000       1.119862        30.4730 
 533   0.0000       1.124592        30.6017 
 534   0.0000       1.125492        30.6262 
 535   0.0000       1.132862        30.8267 
 536   0.0000       1.136722        30.9318 
 537   0.0000       1.139257        31.0008 
 538   0.0000       1.145136        31.1607 
 539   0.0000       1.145936        31.1825 
 540   0.0000       1.151676        31.3387 
 541   0.0000       1.154113        31.4050 
 542   0.0000       1.160998        31.5924 
 543   0.0000       1.162199        31.6251 
 544   0.0000       1.171609        31.8811 
 545   0.0000       1.175155        31.9776 
 546   0.0000       1.176170        32.0052 
 547   0.0000       1.181133        32.1403 
 548   0.0000       1.185490        32.2588 
 549   0.0000       1.189530        32.3688 
 550   0.0000       1.193336        32.4723 
 551   0.0000       1.197736        32.5921 
 552   0.0000       1.199597        32.6427 
 553   0.0000       1.206509        32.8308 
 554   0.0000       1.207414        32.8554 
 555   0.0000       1.212256        32.9872 
 556   0.0000       1.215320        33.0705 
 557   0.0000       1.217763        33.1370 
 558   0.0000       1.220584        33.2138 
 559   0.0000       1.226558        33.3763 
 560   0.0000       1.228894        33.4399 
 561   0.0000       1.231957        33.5232 
 562   0.0000       1.233218        33.5576 
 563   0.0000       1.234631        33.5960 
 564   0.0000       1.239924        33.7401 
 565   0.0000       1.240328        33.7510 
 566   0.0000       1.243024        33.8244 
 567   0.0000       1.246490        33.9187 
 568   0.0000       1.251837        34.0642 
 569   0.0000       1.256366        34.1875 
 570   0.0000       1.260068        34.2882 
 571   0.0000       1.262120        34.3440 
 572   0.0000       1.266417        34.4610 
 573   0.0000       1.269959        34.5573 
 574   0.0000       1.275733        34.7145 
 575   0.0000       1.278115        34.7793 
 576   0.0000       1.281080        34.8600 
 577   0.0000       1.283247        34.9189 
 578   0.0000       1.285131        34.9702 
 579   0.0000       1.289961        35.1016 
 580   0.0000       1.292549        35.1720 
 581   0.0000       1.294034        35.2125 
 582   0.0000       1.295218        35.2447 
 583   0.0000       1.299891        35.3718 
 584   0.0000       1.307350        35.5748 
 585   0.0000       1.310583        35.6628 
 586   0.0000       1.318618        35.8814 
 587   0.0000       1.322912        35.9983 
 588   0.0000       1.327383        36.1199 
 589   0.0000       1.329177        36.1687 
 590   0.0000       1.336157        36.3587 
 591   0.0000       1.336420        36.3658 
 592   0.0000       1.344961        36.5982 
 593   0.0000       1.349839        36.7310 
 594   0.0000       1.355055        36.8729 
 595   0.0000       1.361492        37.0481 
 596   0.0000       1.366441        37.1828 
 597   0.0000       1.370736        37.2996 
 598   0.0000       1.379256        37.5315 
 599   0.0000       1.381610        37.5955 
 600   0.0000       1.384260        37.6676 
 601   0.0000       1.387266        37.7494 
 602   0.0000       1.388583        37.7853 
 603   0.0000       1.394906        37.9573 
 604   0.0000       1.405032        38.2329 
 605   0.0000       1.409772        38.3618 
 606   0.0000       1.413128        38.4532 
 607   0.0000       1.414758        38.4975 
 608   0.0000       1.418490        38.5991 
 609   0.0000       1.422547        38.7095 
 610   0.0000       1.427980        38.8573 
 611   0.0000       1.430481        38.9254 
 612   0.0000       1.435197        39.0537 
 613   0.0000       1.440956        39.2104 
 614   0.0000       1.447494        39.3883 
 615   0.0000       1.454883        39.5894 
 616   0.0000       1.458442        39.6862 
 617   0.0000       1.467189        39.9242 
 618   0.0000       1.470034        40.0017 
 619   0.0000       1.474960        40.1357 
 620   0.0000       1.478229        40.2247 
 621   0.0000       1.479723        40.2653 
 622   0.0000       1.485248        40.4156 
 623   0.0000       1.487726        40.4831 
 624   0.0000       1.488309        40.4990 
 625   0.0000       1.491256        40.5791 
 626   0.0000       1.497162        40.7398 
 627   0.0000       1.502581        40.8873 
 628   0.0000       1.502943        40.8971 
 629   0.0000       1.506336        40.9895 
 630   0.0000       1.509079        41.0641 
 631   0.0000       1.514775        41.2191 
 632   0.0000       1.518408        41.3180 
 633   0.0000       1.521508        41.4023 
 634   0.0000       1.526465        41.5372 
 635   0.0000       1.528100        41.5817 
 636   0.0000       1.533272        41.7224 
 637   0.0000       1.534713        41.7617 
 638   0.0000       1.545448        42.0538 
 639   0.0000       1.551952        42.2308 
 640   0.0000       1.552777        42.2532 
 641   0.0000       1.561493        42.4904 
 642   0.0000       1.562627        42.5212 
 643   0.0000       1.568630        42.6846 
 644   0.0000       1.575076        42.8600 
 645   0.0000       1.576464        42.8978 
 646   0.0000       1.580838        43.0168 
 647   0.0000       1.582837        43.0712 
 648   0.0000       1.586113        43.1603 
 649   0.0000       1.588963        43.2379 
 650   0.0000       1.592033        43.3214 
 651   0.0000       1.594580        43.3907 
 652   0.0000       1.597085        43.4589 
 653   0.0000       1.598398        43.4946 
 654   0.0000       1.602459        43.6051 
 655   0.0000       1.607296        43.7368 
 656   0.0000       1.611271        43.8449 
 657   0.0000       1.611683        43.8561 
 658   0.0000       1.616885        43.9977 
 659   0.0000       1.619045        44.0565 
 660   0.0000       1.620788        44.1039 
 661   0.0000       1.622044        44.1381 
 662   0.0000       1.626656        44.2636 
 663   0.0000       1.634749        44.4838 
 664   0.0000       1.635620        44.5075 
 665   0.0000       1.638508        44.5861 
 666   0.0000       1.639366        44.6094 
 667   0.0000       1.643122        44.7116 
 668   0.0000       1.645911        44.7875 
 669   0.0000       1.646941        44.8155 
 670   0.0000       1.649595        44.8878 
 671   0.0000       1.650219        44.9047 
 672   0.0000       1.653743        45.0006 
 673   0.0000       1.657127        45.0927 
 674   0.0000       1.662585        45.2412 
 675   0.0000       1.662962        45.2515 
 676   0.0000       1.664297        45.2878 
 677   0.0000       1.668216        45.3945 
 678   0.0000       1.669609        45.4324 
 679   0.0000       1.673354        45.5343 
 680   0.0000       1.677427        45.6451 
 681   0.0000       1.683799        45.8185 
 682   0.0000       1.686088        45.8808 
 683   0.0000       1.686593        45.8945 
 684   0.0000       1.688300        45.9410 
 685   0.0000       1.693865        46.0924 
 686   0.0000       1.693900        46.0934 
 687   0.0000       1.697264        46.1849 
 688   0.0000       1.702320        46.3225 
 689   0.0000       1.705897        46.4198 
 690   0.0000       1.709201        46.5097 
 691   0.0000       1.709494        46.5177 
 692   0.0000       1.712134        46.5895 
 693   0.0000       1.714790        46.6618 
 694   0.0000       1.717486        46.7352 
 695   0.0000       1.719159        46.7807 
 696   0.0000       1.720733        46.8235 
 697   0.0000       1.723927        46.9104 
 698   0.0000       1.728662        47.0393 
 699   0.0000       1.730808        47.0977 
 700   0.0000       1.737182        47.2711 
 701   0.0000       1.737973        47.2926 
 702   0.0000       1.740067        47.3496 
 703   0.0000       1.741386        47.3855 
 704   0.0000       1.750065        47.6217 
 705   0.0000       1.751332        47.6562 
 706   0.0000       1.758762        47.8584 
 707   0.0000       1.761582        47.9351 
 708   0.0000       1.765533        48.0426 
 709   0.0000       1.768996        48.1368 
 710   0.0000       1.775484        48.3134 
 711   0.0000       1.779927        48.4343 
 712   0.0000       1.782008        48.4909 
 713   0.0000       1.791513        48.7495 
 714   0.0000       1.796048        48.8730 
 715   0.0000       1.805026        49.1173 
 716   0.0000       1.810070        49.2545 
 717   0.0000       1.815325        49.3975 
 718   0.0000       1.825429        49.6724 
 719   0.0000       1.827552        49.7302 
 720   0.0000       1.831533        49.8385 
 721   0.0000       1.836489        49.9734 
 722   0.0000       1.844594        50.1940 
 723   0.0000       1.849496        50.3273 
 724   0.0000       1.856561        50.5196 
 725   0.0000       1.861334        50.6495 
 726   0.0000       1.865475        50.7622 
 727   0.0000       1.866608        50.7930 
 728   0.0000       1.869514        50.8721 
 729   0.0000       1.875501        51.0350 
 730   0.0000       1.877146        51.0797 
 731   0.0000       1.886736        51.3407 
 732   0.0000       1.891445        51.4688 
 733   0.0000       1.898804        51.6691 
 734   0.0000       1.900492        51.7150 
 735   0.0000       1.904202        51.8160 
 736   0.0000       1.907835        51.9148 
 737   0.0000       1.914656        52.1004 
 738   0.0000       1.916817        52.1592 
 739   0.0000       1.918233        52.1978 
 740   0.0000       1.924674        52.3730 
 741   0.0000       1.926162        52.4135 
 742   0.0000       1.935974        52.6805 
 743   0.0000       1.941699        52.8363 
 744   0.0000       1.948140        53.0116 
 745   0.0000       1.960939        53.3599 
 746   0.0000       1.962769        53.4097 
 747   0.0000       1.971523        53.6479 
 748   0.0000       1.972139        53.6646 
 749   0.0000       1.975561        53.7578 
 750   0.0000       1.985788        54.0360 
 751   0.0000       1.987846        54.0920 
 752   0.0000       1.993184        54.2373 
 753   0.0000       1.998732        54.3883 
 754   0.0000       2.001441        54.4620 
 755   0.0000       2.004095        54.5342 
 756   0.0000       2.007404        54.6242 
 757   0.0000       2.010591        54.7110 
 758   0.0000       2.017194        54.8906 
 759   0.0000       2.023023        55.0492 
 760   0.0000       2.026235        55.1367 
 761   0.0000       2.030336        55.2482 
 762   0.0000       2.038164        55.4613 
 763   0.0000       2.041564        55.5538 
 764   0.0000       2.047448        55.7139 
 765   0.0000       2.050120        55.7866 
 766   0.0000       2.056145        55.9505 
 767   0.0000       2.060404        56.0664 
 768   0.0000       2.063193        56.1423 
 769   0.0000       2.068262        56.2803 
 770   0.0000       2.070933        56.3530 
 771   0.0000       2.073080        56.4114 
 772   0.0000       2.078137        56.5490 
 773   0.0000       2.080810        56.6217 
 774   0.0000       2.082822        56.6765 
 775   0.0000       2.093396        56.9642 
 776   0.0000       2.094750        57.0010 
 777   0.0000       2.099857        57.1400 
 778   0.0000       2.105842        57.3029 
 779   0.0000       2.107298        57.3425 
 780   0.0000       2.113198        57.5031 
 781   0.0000       2.115775        57.5732 
 782   0.0000       2.118855        57.6570 
 783   0.0000       2.125776        57.8453 
 784   0.0000       2.128068        57.9077 
 785   0.0000       2.134997        58.0962 
 786   0.0000       2.139865        58.2287 
 787   0.0000       2.143268        58.3213 
 788   0.0000       2.146722        58.4153 
 789   0.0000       2.153069        58.5880 
 790   0.0000       2.154618        58.6301 
 791   0.0000       2.160166        58.7811 
 792   0.0000       2.163391        58.8689 
 793   0.0000       2.171602        59.0923 
 794   0.0000       2.177641        59.2566 
 795   0.0000       2.180873        59.3446 
 796   0.0000       2.183671        59.4207 
 797   0.0000       2.188164        59.5430 
 798   0.0000       2.196339        59.7654 
 799   0.0000       2.196830        59.7788 
 800   0.0000       2.202443        59.9315 
 801   0.0000       2.209618        60.1268 
 802   0.0000       2.213822        60.2411 
 803   0.0000       2.217348        60.3371 
 804   0.0000       2.219340        60.3913 
 805   0.0000       2.223533        60.5054 
 806   0.0000       2.225663        60.5634 
 807   0.0000       2.229407        60.6652 
 808   0.0000       2.236586        60.8606 
 809   0.0000       2.241512        60.9946 
 810   0.0000       2.245362        61.0994 
 811   0.0000       2.250647        61.2432 
 812   0.0000       2.255528        61.3760 
 813   0.0000       2.256514        61.4029 
 814   0.0000       2.263129        61.5829 
 815   0.0000       2.267155        61.6924 
 816   0.0000       2.267800        61.7100 
 817   0.0000       2.271320        61.8058 
 818   0.0000       2.277093        61.9629 
 819   0.0000       2.281256        62.0761 
 820   0.0000       2.287142        62.2363 
 821   0.0000       2.291101        62.3440 
 822   0.0000       2.297849        62.5277 
 823   0.0000       2.304697        62.7140 
 824   0.0000       2.313256        62.9469 
 825   0.0000       2.317437        63.0607 
 826   0.0000       2.322058        63.1864 
 827   0.0000       2.329900        63.3998 
 828   0.0000       2.332781        63.4782 
 829   0.0000       2.338154        63.6244 
 830   0.0000       2.339195        63.6527 
 831   0.0000       2.344275        63.7910 
 832   0.0000       2.347280        63.8727 
 833   0.0000       2.349507        63.9333 
 834   0.0000       2.355983        64.1096 
 835   0.0000       2.360125        64.2223 
 836   0.0000       2.364333        64.3368 
 837   0.0000       2.367670        64.4276 
 838   0.0000       2.379383        64.7463 
 839   0.0000       2.380036        64.7641 
 840   0.0000       2.385657        64.9170 
 841   0.0000       2.389929        65.0333 
 842   0.0000       2.397748        65.2460 
 843   0.0000       2.399714        65.2995 
 844   0.0000       2.405637        65.4607 
 845   0.0000       2.408813        65.5471 
 846   0.0000       2.410181        65.5844 
 847   0.0000       2.417269        65.7772 
 848   0.0000       2.420306        65.8599 
 849   0.0000       2.424948        65.9862 
 850   0.0000       2.428779        66.0904 
 851   0.0000       2.433235        66.2117 
 852   0.0000       2.437697        66.3331 
 853   0.0000       2.443555        66.4925 
 854   0.0000       2.448131        66.6170 
 855   0.0000       2.451924        66.7202 
 856   0.0000       2.460936        66.9655 
 857   0.0000       2.463217        67.0276 
 858   0.0000       2.465725        67.0958 
 859   0.0000       2.471038        67.2404 
 860   0.0000       2.475114        67.3513 
 861   0.0000       2.487149        67.6788 
 862   0.0000       2.488846        67.7249 
 863   0.0000       2.495474        67.9053 
 864   0.0000       2.498516        67.9881 
 865   0.0000       2.501010        68.0559 
 866   0.0000       2.509348        68.2828 
 867   0.0000       2.511355        68.3374 
 868   0.0000       2.513734        68.4022 
 869   0.0000       2.524736        68.7015 
 870   0.0000       2.528559        68.8056 
 871   0.0000       2.530525        68.8591 
 872   0.0000       2.535799        69.0026 
 873   0.0000       2.536794        69.0297 
 874   0.0000       2.540276        69.1244 
 875   0.0000       2.543338        69.2077 
 876   0.0000       2.549194        69.3671 
 877   0.0000       2.555550        69.5401 
 878   0.0000       2.557220        69.5855 
 879   0.0000       2.563647        69.7604 
 880   0.0000       2.568226        69.8850 
 881   0.0000       2.571143        69.9643 
 882   0.0000       2.578755        70.1715 
 883   0.0000       2.582746        70.2801 
 884   0.0000       2.584053        70.3156 
 885   0.0000       2.587638        70.4132 
 886   0.0000       2.591272        70.5121 
 887   0.0000       2.595633        70.6308 
 888   0.0000       2.599344        70.7318 
 889   0.0000       2.602872        70.8277 
 890   0.0000       2.606812        70.9350 
 891   0.0000       2.609671        71.0128 
 892   0.0000       2.612314        71.0847 
 893   0.0000       2.613828        71.1259 
 894   0.0000       2.618738        71.2595 
 895   0.0000       2.622032        71.3491 
 896   0.0000       2.623310        71.3839 
 897   0.0000       2.627098        71.4870 
 898   0.0000       2.630437        71.5778 
 899   0.0000       2.635703        71.7211 
 900   0.0000       2.639133        71.8145 
 901   0.0000       2.639859        71.8342 
 902   0.0000       2.649315        72.0915 
 903   0.0000       2.651892        72.1616 
 904   0.0000       2.654238        72.2255 
 905   0.0000       2.656205        72.2790 
 906   0.0000       2.658576        72.3435 
 907   0.0000       2.660827        72.4048 
 908   0.0000       2.662517        72.4508 
 909   0.0000       2.668858        72.6233 
 910   0.0000       2.671372        72.6917 
 911   0.0000       2.673129        72.7395 
 912   0.0000       2.676803        72.8395 
 913   0.0000       2.678676        72.8905 
 914   0.0000       2.680732        72.9464 
 915   0.0000       2.681449        72.9659 
 916   0.0000       2.684869        73.0590 
 917   0.0000       2.685146        73.0666 
 918   0.0000       2.689065        73.1732 
 919   0.0000       2.691496        73.2393 
 920   0.0000       2.692167        73.2576 
 921   0.0000       2.694354        73.3171 
 922   0.0000       2.698445        73.4284 
 923   0.0000       2.701002        73.4980 
 924   0.0000       2.702808        73.5471 
 925   0.0000       2.705877        73.6307 
 926   0.0000       2.708143        73.6923 
 927   0.0000       2.709977        73.7422 
 928   0.0000       2.714781        73.8730 
 929   0.0000       2.717087        73.9357 
 930   0.0000       2.721503        74.0559 
 931   0.0000       2.724000        74.1238 
 932   0.0000       2.727930        74.2307 
 933   0.0000       2.730573        74.3027 
 934   0.0000       2.735076        74.4252 
 935   0.0000       2.739828        74.5545 
 936   0.0000       2.741557        74.6016 
 937   0.0000       2.744507        74.6818 
 938   0.0000       2.746774        74.7435 
 939   0.0000       2.748076        74.7790 
 940   0.0000       2.748948        74.8027 
 941   0.0000       2.753050        74.9143 
 942   0.0000       2.756212        75.0003 
 943   0.0000       2.759420        75.0876 
 944   0.0000       2.760202        75.1089 
 945   0.0000       2.764306        75.2206 
 946   0.0000       2.769873        75.3721 
 947   0.0000       2.773996        75.4843 
 948   0.0000       2.777493        75.5794 
 949   0.0000       2.777679        75.5845 
 950   0.0000       2.779510        75.6343 
 951   0.0000       2.789422        75.9040 
 952   0.0000       2.791232        75.9533 
 953   0.0000       2.793739        76.0215 
 954   0.0000       2.795361        76.0657 
 955   0.0000       2.795977        76.0824 
 956   0.0000       2.801572        76.2347 
 957   0.0000       2.804661        76.3187 
 958   0.0000       2.808219        76.4155 
 959   0.0000       2.812987        76.5453 
 960   0.0000       2.815220        76.6060 
 961   0.0000       2.817823        76.6769 
 962   0.0000       2.821192        76.7685 
 963   0.0000       2.826955        76.9254 
 964   0.0000       2.830530        77.0226 
 965   0.0000       2.835706        77.1635 
 966   0.0000       2.836709        77.1908 
 967   0.0000       2.847690        77.4896 
 968   0.0000       2.848981        77.5247 
 969   0.0000       2.850871        77.5761 
 970   0.0000       2.854548        77.6762 
 971   0.0000       2.859403        77.8083 
 972   0.0000       2.862694        77.8979 
 973   0.0000       2.864934        77.9588 
 974   0.0000       2.867032        78.0159 
 975   0.0000       2.870602        78.1130 
 976   0.0000       2.872107        78.1540 
 977   0.0000       2.873944        78.2040 
 978   0.0000       2.876668        78.2781 
 979   0.0000       2.879306        78.3499 
 980   0.0000       2.884419        78.4890 
 981   0.0000       2.887052        78.5607 
 982   0.0000       2.889612        78.6303 
 983   0.0000       2.892751        78.7157 
 984   0.0000       2.899357        78.8955 
 985   0.0000       2.903235        79.0010 
 986   0.0000       2.906466        79.0890 
 987   0.0000       2.910332        79.1942 
 988   0.0000       2.913202        79.2723 
 989   0.0000       2.920604        79.4737 
 990   0.0000       2.922691        79.5305 
 991   0.0000       2.925777        79.6144 
 992   0.0000       2.928427        79.6865 
 993   0.0000       2.929977        79.7287 
 994   0.0000       2.937215        79.9257 
 995   0.0000       2.940736        80.0215 
 996   0.0000       2.947120        80.1952 
 997   0.0000       2.950688        80.2923 
 998   0.0000       2.951985        80.3276 
 999   0.0000       2.954862        80.4059 
 1000   0.0000       2.960751        80.5661 
 1001   0.0000       2.962247        80.6068 
 1002   0.0000       2.969988        80.8175 
 1003   0.0000       2.971503        80.8587 
 1004   0.0000       2.978145        81.0395 
 1005   0.0000       2.981722        81.1368 
 1006   0.0000       2.986965        81.2794 
 1007   0.0000       2.992834        81.4392 
 1008   0.0000       3.001508        81.6752 
 1009   0.0000       3.002504        81.7023 
 1010   0.0000       3.006202        81.8029 
 1011   0.0000       3.012625        81.9777 
 1012   0.0000       3.015322        82.0511 
 1013   0.0000       3.019386        82.1617 
 1014   0.0000       3.023259        82.2670 
 1015   0.0000       3.027610        82.3855 
 1016   0.0000       3.030979        82.4771 
 1017   0.0000       3.032868        82.5285 
 1018   0.0000       3.036230        82.6200 
 1019   0.0000       3.037886        82.6651 
 1020   0.0000       3.042564        82.7924 
 1021   0.0000       3.054544        83.1184 
 1022   0.0000       3.060795        83.2885 
 1023   0.0000       3.064556        83.3908 
 1024   0.0000       3.066471        83.4429 
 1025   0.0000       3.071839        83.5890 
 1026   0.0000       3.074187        83.6529 
 1027   0.0000       3.082309        83.8739 
 1028   0.0000       3.084718        83.9394 
 1029   0.0000       3.087632        84.0187 
 1030   0.0000       3.092773        84.1586 
 1031   0.0000       3.099194        84.3334 
 1032   0.0000       3.108976        84.5995 
 1033   0.0000       3.112919        84.7068 
 1034   0.0000       3.123228        84.9874 
 1035   0.0000       3.127330        85.0990 
 1036   0.0000       3.131070        85.2007 
 1037   0.0000       3.133619        85.2701 
 1038   0.0000       3.135013        85.3080 
 1039   0.0000       3.136589        85.3509 
 1040   0.0000       3.141725        85.4907 
 1041   0.0000       3.143792        85.5469 
 1042   0.0000       3.148139        85.6652 
 1043   0.0000       3.150635        85.7331 
 1044   0.0000       3.151810        85.7651 
 1045   0.0000       3.155077        85.8540 
 1046   0.0000       3.157829        85.9289 
 1047   0.0000       3.160888        86.0121 
 1048   0.0000       3.161908        86.0399 
 1049   0.0000       3.164080        86.0990 
 1050   0.0000       3.165762        86.1448 
 1051   0.0000       3.169716        86.2523 
 1052   0.0000       3.174767        86.3898 
 1053   0.0000       3.177569        86.4660 
 1054   0.0000       3.179645        86.5225 
 1055   0.0000       3.183942        86.6395 
 1056   0.0000       3.187535        86.7372 
 1057   0.0000       3.187929        86.7480 
 1058   0.0000       3.194184        86.9182 
 1059   0.0000       3.196774        86.9886 
 1060   0.0000       3.198778        87.0432 
 1061   0.0000       3.201362        87.1135 
 1062   0.0000       3.204252        87.1921 
 1063   0.0000       3.207643        87.2844 
 1064   0.0000       3.209119        87.3246 
 1065   0.0000       3.212228        87.4092 
 1066   0.0000       3.216696        87.5307 
 1067   0.0000       3.220876        87.6445 
 1068   0.0000       3.223833        87.7250 
 1069   0.0000       3.224518        87.7436 
 1070   0.0000       3.228720        87.8579 
 1071   0.0000       3.232953        87.9731 
 1072   0.0000       3.239092        88.1402 
 1073   0.0000       3.242140        88.2231 
 1074   0.0000       3.244687        88.2924 
 1075   0.0000       3.248087        88.3849 
 1076   0.0000       3.251493        88.4776 
 1077   0.0000       3.256790        88.6218 
 1078   0.0000       3.259417        88.6932 
 1079   0.0000       3.260119        88.7123 
 1080   0.0000       3.265734        88.8651 
 1081   0.0000       3.269597        88.9703 
 1082   0.0000       3.272523        89.0499 
 1083   0.0000       3.275050        89.1186 
 1084   0.0000       3.280261        89.2604 
 1085   0.0000       3.281595        89.2967 
 1086   0.0000       3.289427        89.5098 
 1087   0.0000       3.290646        89.5430 
 1088   0.0000       3.293477        89.6201 
 1089   0.0000       3.297698        89.7349 
 1090   0.0000       3.306106        89.9637 
 1091   0.0000       3.308731        90.0352 
 1092   0.0000       3.310856        90.0930 
 1093   0.0000       3.315661        90.2237 
 1094   0.0000       3.317300        90.2683 
 1095   0.0000       3.320976        90.3684 
 1096   0.0000       3.323134        90.4271 
 1097   0.0000       3.325649        90.4955 
 1098   0.0000       3.329783        90.6080 
 1099   0.0000       3.330526        90.6282 
 1100   0.0000       3.336310        90.7856 
 1101   0.0000       3.340400        90.8969 
 1102   0.0000       3.342553        90.9555 
 1103   0.0000       3.347810        91.0985 
 1104   0.0000       3.348814        91.1259 
 1105   0.0000       3.352722        91.2322 
 1106   0.0000       3.353483        91.2529 
 1107   0.0000       3.356770        91.3424 
 1108   0.0000       3.360578        91.4460 
 1109   0.0000       3.364102        91.5419 
 1110   0.0000       3.365695        91.5852 
 1111   0.0000       3.365760        91.5870 
 1112   0.0000       3.370429        91.7140 
 1113   0.0000       3.372433        91.7686 
 1114   0.0000       3.375657        91.8563 
 1115   0.0000       3.376490        91.8790 
 1116   0.0000       3.379425        91.9588 
 1117   0.0000       3.380348        91.9840 
 1118   0.0000       3.387787        92.1864 
 1119   0.0000       3.391995        92.3009 
 1120   0.0000       3.392878        92.3249 
 1121   0.0000       3.395094        92.3852 
 1122   0.0000       3.396765        92.4307 
 1123   0.0000       3.398275        92.4718 
 1124   0.0000       3.400149        92.5228 
 1125   0.0000       3.403626        92.6174 
 1126   0.0000       3.406538        92.6966 
 1127   0.0000       3.409281        92.7713 
 1128   0.0000       3.410000        92.7908 
 1129   0.0000       3.413950        92.8983 
 1130   0.0000       3.416029        92.9549 
 1131   0.0000       3.417755        93.0018 
 1132   0.0000       3.422456        93.1298 
 1133   0.0000       3.423715        93.1640 
 1134   0.0000       3.424880        93.1957 
 1135   0.0000       3.425872        93.2227 
 1136   0.0000       3.437164        93.5300 
 1137   0.0000       3.437961        93.5517 
 1138   0.0000       3.440446        93.6193 
 1139   0.0000       3.445087        93.7456 
 1140   0.0000       3.448926        93.8501 
 1141   0.0000       3.449598        93.8683 
 1142   0.0000       3.452153        93.9379 
 1143   0.0000       3.452463        93.9463 
 1144   0.0000       3.458731        94.1169 
 1145   0.0000       3.460489        94.1647 
 1146   0.0000       3.465935        94.3129 
 1147   0.0000       3.471243        94.4573 
 1148   0.0000       3.473089        94.5076 
 1149   0.0000       3.474629        94.5495 
 1150   0.0000       3.477559        94.6292 
 1151   0.0000       3.482869        94.7737 
 1152   0.0000       3.487173        94.8908 
 1153   0.0000       3.487420        94.8975 
 1154   0.0000       3.489514        94.9545 
 1155   0.0000       3.493393        95.0601 
 1156   0.0000       3.497598        95.1745 
 1157   0.0000       3.499501        95.2263 
 1158   0.0000       3.501029        95.2678 
 1159   0.0000       3.507393        95.4410 
 1160   0.0000       3.512241        95.5729 
 1161   0.0000       3.514765        95.6416 
 1162   0.0000       3.517220        95.7084 
 1163   0.0000       3.521818        95.8335 
 1164   0.0000       3.523796        95.8874 
 1165   0.0000       3.529116        96.0321 
 1166   0.0000       3.536177        96.2243 
 1167   0.0000       3.537573        96.2622 
 1168   0.0000       3.539342        96.3104 
 1169   0.0000       3.543411        96.4211 
 1170   0.0000       3.550893        96.6247 
 1171   0.0000       3.551462        96.6402 
 1172   0.0000       3.557640        96.8083 
 1173   0.0000       3.560061        96.8742 
 1174   0.0000       3.564797        97.0031 
 1175   0.0000       3.569636        97.1347 
 1176   0.0000       3.572488        97.2123 
 1177   0.0000       3.575378        97.2910 
 1178   0.0000       3.579937        97.4150 
 1179   0.0000       3.583763        97.5191 
 1180   0.0000       3.590414        97.7001 
 1181   0.0000       3.596444        97.8642 
 1182   0.0000       3.598473        97.9194 
 1183   0.0000       3.607654        98.1693 
 1184   0.0000       3.613085        98.3170 
 1185   0.0000       3.614358        98.3517 
 1186   0.0000       3.621838        98.5552 
 1187   0.0000       3.624081        98.6163 
 1188   0.0000       3.629636        98.7674 
 1189   0.0000       3.631239        98.8110 
 1190   0.0000       3.636629        98.9577 
 1191   0.0000       3.640180        99.0543 
 1192   0.0000       3.648385        99.2776 
 1193   0.0000       3.658187        99.5443 
 1194   0.0000       3.660474        99.6066 
 1195   0.0000       3.663720        99.6949 
 1196   0.0000       3.664765        99.7233 
 1197   0.0000       3.665892        99.7540 
 1198   0.0000       3.670441        99.8778 
 1199   0.0000       3.680783       100.1592 
 1200   0.0000       3.686342       100.3105 
 1201   0.0000       3.687324       100.3372 
 1202   0.0000       3.693827       100.5141 
 1203   0.0000       3.700023       100.6827 
 1204   0.0000       3.703590       100.7798 
 1205   0.0000       3.708404       100.9108 
 1206   0.0000       3.708840       100.9227 
 1207   0.0000       3.715222       101.0963 
 1208   0.0000       3.721727       101.2733 
 1209   0.0000       3.732525       101.5672 
 1210   0.0000       3.732899       101.5773 
 1211   0.0000       3.736729       101.6816 
 1212   0.0000       3.740490       101.7839 
 1213   0.0000       3.749584       102.0314 
 1214   0.0000       3.754431       102.1633 
 1215   0.0000       3.766126       102.4815 
 1216   0.0000       3.772286       102.6491 
 1217   0.0000       3.780955       102.8850 
 1218   0.0000       3.788757       103.0973 
 1219   0.0000       3.790815       103.1533 
 1220   0.0000       3.792458       103.1980 
 1221   0.0000       3.794404       103.2510 
 1222   0.0000       3.810876       103.6992 
 1223   0.0000       3.814094       103.7868 
 1224   0.0000       3.820622       103.9644 
 1225   0.0000       3.826934       104.1362 
 1226   0.0000       3.834263       104.3356 
 1227   0.0000       3.838177       104.4421 
 1228   0.0000       3.840472       104.5045 
 1229   0.0000       3.844184       104.6056 
 1230   0.0000       3.849939       104.7622 
 1231   0.0000       3.863378       105.1279 
 1232   0.0000       3.867349       105.2359 
 1233   0.0000       3.869607       105.2974 
 1234   0.0000       3.880777       105.6013 
 1235   0.0000       3.890203       105.8578 
 1236   0.0000       3.898278       106.0775 
 1237   0.0000       3.904578       106.2490 
 1238   0.0000       3.907254       106.3218 
 1239   0.0000       3.919537       106.6560 
 1240   0.0000       3.921303       106.7041 
 1241   0.0000       3.931770       106.9889 
 1242   0.0000       3.952381       107.5497 
 1243   0.0000       3.955207       107.6266 
 1244   0.0000       3.960808       107.7791 
 1245   0.0000       3.964844       107.8889 
 1246   0.0000       3.969485       108.0152 
 1247   0.0000       3.970858       108.0525 
 1248   0.0000       3.974463       108.1506 
 1249   0.0000       3.988407       108.5301 
 1250   0.0000       3.995424       108.7210 
 1251   0.0000       3.998464       108.8037 
 1252   0.0000       4.008584       109.0791 
 1253   0.0000       4.019651       109.3803 
 1254   0.0000       4.029953       109.6606 
 1255   0.0000       4.039230       109.9130 
 1256   0.0000       4.047042       110.1256 
 1257   0.0000       4.050482       110.2192 
 1258   0.0000       4.057742       110.4168 
 1259   0.0000       4.060630       110.4954 
 1260   0.0000       4.066607       110.6580 
 1261   0.0000       4.072384       110.8152 
 1262   0.0000       4.079160       110.9996 
 1263   0.0000       4.087154       111.2171 
 1264   0.0000       4.089133       111.2710 
 1265   0.0000       4.094742       111.4236 
 1266   0.0000       4.097795       111.5067 
 1267   0.0000       4.100909       111.5914 
 1268   0.0000       4.109283       111.8193 
 1269   0.0000       4.113386       111.9309 
 1270   0.0000       4.123213       112.1983 
 1271   0.0000       4.128233       112.3349 
 1272   0.0000       4.132278       112.4450 
 1273   0.0000       4.147668       112.8638 
 1274   0.0000       4.149694       112.9189 
 1275   0.0000       4.154102       113.0389 
 1276   0.0000       4.155105       113.0662 
 1277   0.0000       4.159966       113.1984 
 1278   0.0000       4.163819       113.3033 
 1279   0.0000       4.172433       113.5377 
 1280   0.0000       4.177038       113.6630 
 1281   0.0000       4.179322       113.7251 
 1282   0.0000       4.179889       113.7406 
 1283   0.0000       4.190794       114.0373 
 1284   0.0000       4.197929       114.2314 
 1285   0.0000       4.199615       114.2773 
 1286   0.0000       4.207344       114.4876 
 1287   0.0000       4.208833       114.5282 
 1288   0.0000       4.212572       114.6299 
 1289   0.0000       4.213864       114.6651 
 1290   0.0000       4.223054       114.9151 
 1291   0.0000       4.227707       115.0418 
 1292   0.0000       4.229201       115.0824 
 1293   0.0000       4.231553       115.1464 
 1294   0.0000       4.232303       115.1668 
 1295   0.0000       4.233902       115.2103 
 1296   0.0000       4.235051       115.2416 
 1297   0.0000       4.236751       115.2879 
 1298   0.0000       4.239568       115.3645 
 1299   0.0000       4.242171       115.4353 
 1300   0.0000       4.246396       115.5503 
 1301   0.0000       4.252483       115.7160 
 1302   0.0000       4.253349       115.7395 
 1303   0.0000       4.254870       115.7809 
 1304   0.0000       4.255843       115.8074 
 1305   0.0000       4.261322       115.9565 
 1306   0.0000       4.265703       116.0757 
 1307   0.0000       4.266050       116.0851 
 1308   0.0000       4.269657       116.1833 
 1309   0.0000       4.281033       116.4928 
 1310   0.0000       4.286090       116.6304 
 1311   0.0000       4.292143       116.7952 
 1312   0.0000       4.302003       117.0635 
 1313   0.0000       4.308660       117.2446 
 1314   0.0000       4.312307       117.3438 
 1315   0.0000       4.323402       117.6458 
 1316   0.0000       4.325772       117.7102 
 1317   0.0000       4.339097       118.0728 
 1318   0.0000       4.343935       118.2045 
 1319   0.0000       4.348295       118.3231 
 1320   0.0000       4.351758       118.4174 
 1321   0.0000       4.356817       118.5550 
 1322   0.0000       4.358468       118.5999 
 1323   0.0000       4.368263       118.8665 
 1324   0.0000       4.372729       118.9880 
 1325   0.0000       4.379953       119.1846 
 1326   0.0000       4.385548       119.3368 
 1327   0.0000       4.388766       119.4244 
 1328   0.0000       4.395243       119.6006 
 1329   0.0000       4.399793       119.7245 
 1330   0.0000       4.402573       119.8001 
 1331   0.0000       4.412013       120.0570 
 1332   0.0000       4.424614       120.3999 
 1333   0.0000       4.436294       120.7177 
 1334   0.0000       4.438546       120.7790 
 1335   0.0000       4.446688       121.0005 
 1336   0.0000       4.448553       121.0513 
 1337   0.0000       4.463111       121.4474 
 1338   0.0000       4.467245       121.5599 
 1339   0.0000       4.474411       121.7549 
 1340   0.0000       4.478743       121.8728 
 1341   0.0000       4.489457       122.1643 
 1342   0.0000       4.499491       122.4374 
 1343   0.0000       4.505212       122.5930 
 1344   0.0000       4.515012       122.8597 
 1345   0.0000       4.518742       122.9612 
 1346   0.0000       4.520181       123.0004 
 1347   0.0000       4.526813       123.1809 
 1348   0.0000       4.549162       123.7890 
 1349   0.0000       4.561070       124.1130 
 1350   0.0000       4.577325       124.5553 
 1351   0.0000       4.579540       124.6156 
 1352   0.0000       4.582830       124.7051 
 1353   0.0000       4.595938       125.0618 
 1354   0.0000       4.609633       125.4345 
 1355   0.0000       4.623494       125.8117 
 1356   0.0000       4.627190       125.9123 
 1357   0.0000       4.637023       126.1798 
 1358   0.0000       4.642296       126.3233 
 1359   0.0000       4.650626       126.5500 
 1360   0.0000       4.657464       126.7360 
 1361   0.0000       4.660553       126.8201 
 1362   0.0000       4.663098       126.8894 
 1363   0.0000       4.673640       127.1762 
 1364   0.0000       4.675140       127.2170 
 1365   0.0000       4.689951       127.6201 
 1366   0.0000       4.702973       127.9744 
 1367   0.0000       4.714621       128.2914 
 1368   0.0000       4.717752       128.3766 
 1369   0.0000       4.736670       128.8913 
 1370   0.0000       4.747713       129.1918 
 1371   0.0000       4.753289       129.3436 
 1372   0.0000       4.758501       129.4854 
 1373   0.0000       4.760557       129.5413 
 1374   0.0000       4.770569       129.8138 
 1375   0.0000       4.781827       130.1201 
 1376   0.0000       4.785860       130.2299 
 1377   0.0000       4.792958       130.4230 
 1378   0.0000       4.802662       130.6871 
 1379   0.0000       4.813296       130.9764 
 1380   0.0000       4.824764       131.2885 
 1381   0.0000       4.836181       131.5992 
 1382   0.0000       4.862347       132.3112 
 1383   0.0000       4.878689       132.7559 
 1384   0.0000       4.894761       133.1932 
 1385   0.0000       4.898973       133.3078 
 1386   0.0000       4.901366       133.3729 
 1387   0.0000       4.911655       133.6529 
 1388   0.0000       4.913173       133.6942 
 1389   0.0000       4.915396       133.7547 
 1390   0.0000       4.918493       133.8390 
 1391   0.0000       4.931020       134.1799 
 1392   0.0000       4.954029       134.8060 
 1393   0.0000       4.961271       135.0031 
 1394   0.0000       4.964186       135.0824 
 1395   0.0000       4.983935       135.6198 
 1396   0.0000       4.990647       135.8024 
 1397   0.0000       4.993608       135.8830 
 1398   0.0000       5.003846       136.1616 
 1399   0.0000       5.006459       136.2327 
 1400   0.0000       5.029515       136.8601 
 1401   0.0000       5.036983       137.0633 
 1402   0.0000       5.044874       137.2780 
 1403   0.0000       5.061355       137.7265 
 1404   0.0000       5.074379       138.0809 
 1405   0.0000       5.087218       138.4302 
 1406   0.0000       5.099422       138.7623 
 1407   0.0000       5.109741       139.0431 
 1408   0.0000       5.154354       140.2571 
 1409   0.0000       5.159064       140.3853 
 1410   0.0000       5.164341       140.5289 
 1411   0.0000       5.178113       140.9036 
 1412   0.0000       5.193373       141.3189 
 1413   0.0000       5.198787       141.4662 
 1414   0.0000       5.208278       141.7244 
 1415   0.0000       5.214006       141.8803 
 1416   0.0000       5.226487       142.2199 
 1417   0.0000       5.232528       142.3843 
 1418   0.0000       5.237361       142.5158 
 1419   0.0000       5.245369       142.7337 
 1420   0.0000       5.248424       142.8169 
 1421   0.0000       5.249203       142.8381 
 1422   0.0000       5.264203       143.2463 
 1423   0.0000       5.269469       143.3895 
 1424   0.0000       5.277865       143.6180 
 1425   0.0000       5.284931       143.8103 
 1426   0.0000       5.297019       144.1392 
 1427   0.0000       5.318444       144.7222 
 1428   0.0000       5.328766       145.0031 
 1429   0.0000       5.342618       145.3800 
 1430   0.0000       5.356767       145.7650 
 1431   0.0000       5.372016       146.1800 
 1432   0.0000       5.384759       146.5267 
 1433   0.0000       5.397820       146.8822 
 1434   0.0000       5.405554       147.0926 
 1435   0.0000       5.410589       147.2296 
 1436   0.0000       5.420268       147.4930 
 1437   0.0000       5.447701       148.2395 
 1438   0.0000       5.467455       148.7770 
 1439   0.0000       5.472736       148.9207 
 1440   0.0000       5.480956       149.1444 
 1441   0.0000       5.486233       149.2880 
 1442   0.0000       5.505595       149.8149 
 1443   0.0000       5.514470       150.0564 
 1444   0.0000       5.529101       150.4545 
 1445   0.0000       5.543807       150.8546 
 1446   0.0000       5.550009       151.0234 
 1447   0.0000       5.569503       151.5539 
 1448   0.0000       5.593997       152.2204 
 1449   0.0000       5.617785       152.8677 
 1450   0.0000       5.621254       152.9621 
 1451   0.0000       5.633342       153.2910 
 1452   0.0000       5.653433       153.8377 
 1453   0.0000       5.666255       154.1866 
 1454   0.0000       5.677109       154.4820 
 1455   0.0000       5.702980       155.1860 
 1456   0.0000       5.718485       155.6079 
 1457   0.0000       5.726560       155.8276 
 1458   0.0000       5.760439       156.7495 
 1459   0.0000       5.792672       157.6266 
 1460   0.0000       5.809844       158.0939 
 1461   0.0000       5.887061       160.1951 
 1462   0.0000       5.919968       161.0905 
 1463   0.0000       5.930537       161.3781 
 1464   0.0000       5.969950       162.4506 
 1465   0.0000       6.018926       163.7833 
 1466   0.0000       6.022503       163.8806 
 1467   0.0000       6.060329       164.9099 
 1468   0.0000       6.075882       165.3332 
 1469   0.0000       6.161911       167.6741 
 1470   0.0000       6.183083       168.2503 
 1471   0.0000       6.196175       168.6065 
 1472   0.0000       6.279310       170.8687 
 1473   0.0000       6.377748       173.5473 
 1474   0.0000       6.379710       173.6007 
 1475   0.0000       6.386442       173.7839 
 1476   0.0000       6.461422       175.8242 
 1477   0.0000       6.485583       176.4817 
 1478   0.0000       6.502670       176.9466 
 1479   0.0000       6.516899       177.3339 
 1480   0.0000       6.526420       177.5929 
 1481   0.0000       6.567061       178.6988 
 1482   0.0000       6.609013       179.8404 
 1483   0.0000       6.739605       183.3940 
 1484   0.0000       6.774073       184.3319 
 1485   0.0000       6.810136       185.3132 
 1486   0.0000       6.830663       185.8718 
 1487   0.0000       6.866003       186.8334 
 1488   0.0000       6.877361       187.1425 
 1489   0.0000       6.996071       190.3728 
 1490   0.0000       7.000428       190.4913 
 1491   0.0000       7.069672       192.3755 
 1492   0.0000       7.079094       192.6319 
 1493   0.0000       7.157198       194.7573 
 1494   0.0000       7.171539       195.1475 
 1495   0.0000       7.222218       196.5266 
 1496   0.0000       7.291912       198.4230 
 1497   0.0000       7.411004       201.6637 
 1498   0.0000       7.525054       204.7671 
 1499   0.0000       7.558629       205.6807 
 1500   0.0000      22.187047       603.7403 
 1501   0.0000      22.224682       604.7643 
 1502   0.0000      22.310160       607.0903 
 1503   0.0000      22.420457       610.0916 
 1504   0.0000      22.519501       612.7868 
 1505   0.0000      22.552834       613.6938 
 1506   0.0000      22.554473       613.7384 
 1507   0.0000      22.573297       614.2506 
 1508   0.0000      22.582449       614.4997 
 1509   0.0000      22.628097       615.7418 
 1510   0.0000      22.668762       616.8484 
 1511   0.0000      22.670899       616.9065 
 1512   0.0000      22.694886       617.5592 
 1513   0.0000      22.698704       617.6631 
 1514   0.0000      22.700102       617.7012 
 1515   0.0000      22.712251       618.0318 
 1516   0.0000      22.741935       618.8395 
 1517   0.0000      22.842229       621.5687 
 1518   0.0000      22.850393       621.7908 
 1519   0.0000      22.853965       621.8880 
 1520   0.0000      22.858603       622.0142 
 1521   0.0000      22.909830       623.4082 
 1522   0.0000      22.913814       623.5166 
 1523   0.0000      22.926226       623.8543 
 1524   0.0000      22.934121       624.0692 
 1525   0.0000      22.945498       624.3787 
 1526   0.0000      23.023704       626.5068 
 1527   0.0000      23.064009       627.6036 
 1528   0.0000      23.114872       628.9876 
 1529   0.0000      23.272441       633.2753 
 1530   0.0000      23.279744       633.4740 
 1531   0.0000      23.345377       635.2600 
 1532   0.0000      23.404816       636.8774 
 1533   0.0000      23.502647       639.5395 
 1534   0.0000      23.617817       642.6735 
 1535   0.0000      23.638482       643.2358 
 1536   0.0000      32.976377       897.3328 
 1537   0.0000      33.018872       898.4892 
 1538   0.0000      44.068942      1199.1769 
 1539   0.0000      44.219171      1203.2648 
 1540   0.0000      44.297564      1205.3980 
 1541   0.0000      44.599167      1213.6050 

                    ********************************
                    * MULLIKEN POPULATION ANALYSIS *
                    ********************************

-----------------------
MULLIKEN ATOMIC CHARGES
-----------------------
   0 O :   -0.244319
   1 O :   -0.427993
   2 N :   -0.215298
   3 N :   -0.305915
   4 C :    0.149625
   5 C :    0.139212
   6 H :    0.165430
   7 C :    0.127765
   8 C :   -0.261217
   9 H :    0.165854
  10 C :   -0.165410
  11 H :    0.156437
  12 C :   -0.148288
  13 H :    0.157972
  14 C :   -0.161922
  15 H :    0.156430
  16 C :   -0.235387
  17 H :    0.152941
  18 C :    0.148570
  19 C :   -0.437923
  20 H :    0.144651
  21 H :    0.147527
  22 H :    0.142020
  23 C :   -0.429329
  24 H :    0.136398
  25 H :    0.148576
  26 H :    0.141991
  27 C :   -0.400885
  28 H :    0.139029
  29 H :    0.135298
  30 H :    0.137727
  31 C :    0.262236
  32 C :   -0.012775
  33 C :   -0.164893
  34 H :    0.155987
  35 C :   -0.229715
  36 H :    0.150380
  37 C :   -0.155751
  38 H :    0.152598
  39 C :   -0.353377
  40 H :    0.146609
  41 C :    0.053119
  42 C :   -0.428528
  43 H :    0.140960
  44 H :    0.144873
  45 H :    0.139770
  46 C :   -0.432645
  47 H :    0.141987
  48 H :    0.145260
  49 H :    0.144685
  50 C :   -0.458775
  51 H :    0.146575
  52 H :    0.150106
  53 H :    0.148966
  54 C :    0.413743
  55 C :    0.092531
  56 C :   -0.239199
  57 H :    0.174507
  58 C :   -0.144987
  59 H :    0.162493
  60 C :   -0.124719
  61 H :    0.165285
  62 C :   -0.146606
  63 H :    0.163410
  64 C :   -0.223617
  65 H :    0.161570
  66 H :    0.253985
  67 O :   -0.490192
  68 C :    0.401327
  69 C :    0.142135
  70 C :   -0.224932
  71 H :    0.157095
  72 C :   -0.141650
  73 H :    0.162027
  74 C :   -0.136394
  75 H :    0.163442
  76 C :   -0.139990
  77 H :    0.161434
  78 C :   -0.246090
  79 H :    0.166716
  80 O :   -0.394450
  81 H :    0.363911
Sum of atomic charges:   -0.0000000

--------------------------------
MULLIKEN REDUCED ORBITAL CHARGES
--------------------------------
  0 O s       :     3.761323  s :     3.761323
      pz      :     1.212969  p :     4.440504
      px      :     1.713042
      py      :     1.514493
      dz2     :     0.010323  d :     0.040323
      dxz     :     0.007282
      dyz     :     0.013018
      dx2y2   :     0.005756
      dxy     :     0.003944
      f0      :     0.000574  f :     0.002168
      f+1     :     0.000388
      f-1     :     0.000457
      f+2     :     0.000326
      f-2     :     0.000206
      f+3     :     0.000094
      f-3     :     0.000122
  1 O s       :     3.832783  s :     3.832783
      pz      :     1.715055  p :     4.563254
      px      :     1.453058
      py      :     1.395142
      dz2     :     0.004371  d :     0.030060
      dxz     :     0.001625
      dyz     :     0.008095
      dx2y2   :     0.006732
      dxy     :     0.009238
      f0      :     0.000170  f :     0.001897
      f+1     :     0.000020
      f-1     :     0.000468
      f+2     :     0.000331
      f-2     :     0.000232
      f+3     :     0.000429
      f-3     :     0.000246
  2 N s       :     3.566037  s :     3.566037
      pz      :     1.303391  p :     3.584900
      px      :     1.007121
      py      :     1.274388
      dz2     :     0.010039  d :     0.060388
      dxz     :     0.016030
      dyz     :     0.005554
      dx2y2   :     0.012922
      dxy     :     0.015844
      f0      :     0.000246  f :     0.003973
      f+1     :     0.000939
      f-1     :     0.000200
      f+2     :     0.000596
      f-2     :     0.000295
      f+3     :     0.001033
      f-3     :     0.000665
  3 N s       :     3.414526  s :     3.414526
      pz      :     1.085445  p :     3.820619
      px      :     1.587361
      py      :     1.147813
      dz2     :     0.019602  d :     0.067441
      dxz     :     0.014018
      dyz     :     0.016041
      dx2y2   :     0.009603
      dxy     :     0.008177
      f0      :     0.000676  f :     0.003328
      f+1     :     0.000512
      f-1     :     0.000723
      f+2     :     0.000441
      f-2     :     0.000283
      f+3     :     0.000425
      f-3     :     0.000269
  4 C s       :     3.178541  s :     3.178541
      pz      :     0.783652  p :     2.438347
      px      :     0.937207
      py      :     0.717488
      dz2     :     0.037586  d :     0.214177
      dxz     :     0.046086
      dyz     :     0.029284
      dx2y2   :     0.051401
      dxy     :     0.049819
      f0      :     0.001485  f :     0.019310
      f+1     :     0.003017
      f-1     :     0.002565
      f+2     :     0.002691
      f-2     :     0.003407
      f+3     :     0.004007
      f-3     :     0.002138
  5 C s       :     2.997465  s :     2.997465
      pz      :     0.762304  p :     2.695514
      px      :     0.925405
      py      :     1.007805
      dz2     :     0.035439  d :     0.157401
      dxz     :     0.044517
      dyz     :     0.025593
      dx2y2   :     0.022095
      dxy     :     0.029757
      f0      :     0.002136  f :     0.010408
      f+1     :     0.002481
      f-1     :     0.002048
      f+2     :     0.000982
      f-2     :     0.000727
      f+3     :     0.001094
      f-3     :     0.000940
  6 H s       :     0.811151  s :     0.811151
      pz      :     0.003927  p :     0.023420
      px      :     0.008072
      py      :     0.011421
  7 C s       :     3.284903  s :     3.284903
      pz      :     0.853424  p :     2.434760
      px      :     0.849408
      py      :     0.731928
      dz2     :     0.021148  d :     0.142472
      dxz     :     0.018976
      dyz     :     0.027889
      dx2y2   :     0.037000
      dxy     :     0.037460
      f0      :     0.001054  f :     0.010100
      f+1     :     0.001605
      f-1     :     0.000841
      f+2     :     0.001224
      f-2     :     0.001788
      f+3     :     0.001072
      f-3     :     0.002517
  8 C s       :     3.236185  s :     3.236185
      pz      :     0.996103  p :     2.920480
      px      :     0.989531
      py      :     0.934847
      dz2     :     0.010708  d :     0.097250
      dxz     :     0.012960
      dyz     :     0.021989
      dx2y2   :     0.030510
      dxy     :     0.021083
      f0      :     0.000846  f :     0.007301
      f+1     :     0.000646
      f-1     :     0.001055
      f+2     :     0.001194
      f-2     :     0.001073
      f+3     :     0.000757
      f-3     :     0.001730
  9 H s       :     0.811766  s :     0.811766
      pz      :     0.006866  p :     0.022381
      px      :     0.011579
      py      :     0.003935
 10 C s       :     3.194230  s :     3.194230
      pz      :     0.953779  p :     2.868955
      px      :     0.941599
      py      :     0.973576
      dz2     :     0.019626  d :     0.094995
      dxz     :     0.015172
      dyz     :     0.012107
      dx2y2   :     0.022799
      dxy     :     0.025291
      f0      :     0.000354  f :     0.007230
      f+1     :     0.001523
      f-1     :     0.001110
      f+2     :     0.000998
      f-2     :     0.001088
      f+3     :     0.001002
      f-3     :     0.001155
 11 H s       :     0.821537  s :     0.821537
      pz      :     0.004252  p :     0.022026
      px      :     0.005905
      py      :     0.011869
 12 C s       :     3.181861  s :     3.181861
      pz      :     0.962522  p :     2.865386
      px      :     0.942717
      py      :     0.960146
      dz2     :     0.010373  d :     0.093876
      dxz     :     0.012451
      dyz     :     0.020807
      dx2y2   :     0.022487
      dxy     :     0.027759
      f0      :     0.000819  f :     0.007165
      f+1     :     0.001387
      f-1     :     0.000275
      f+2     :     0.000859
      f-2     :     0.001375
      f+3     :     0.000825
      f-3     :     0.001625
 13 H s       :     0.820022  s :     0.820022
      pz      :     0.006947  p :     0.022006
      px      :     0.005558
      py      :     0.009501
 14 C s       :     3.189596  s :     3.189596
      pz      :     0.969473  p :     2.870323
      px      :     0.974190
      py      :     0.926660
      dz2     :     0.010768  d :     0.094788
      dxz     :     0.012132
      dyz     :     0.021166
      dx2y2   :     0.029390
      dxy     :     0.021332
      f0      :     0.000829  f :     0.007215
      f+1     :     0.000654
      f-1     :     0.001030
      f+2     :     0.001148
      f-2     :     0.001098
      f+3     :     0.000715
      f-3     :     0.001742
 15 H s       :     0.821548  s :     0.821548
      pz      :     0.006898  p :     0.022022
      px      :     0.011238
      py      :     0.003886
 16 C s       :     3.232536  s :     3.232536
      pz      :     0.939734  p :     2.897945
      px      :     0.960832
      py      :     0.997379
      dz2     :     0.020601  d :     0.097562
      dxz     :     0.015214
      dyz     :     0.012247
      dx2y2   :     0.023807
      dxy     :     0.025694
      f0      :     0.000372  f :     0.007343
      f+1     :     0.001568
      f-1     :     0.001128
      f+2     :     0.000996
      f-2     :     0.001115
      f+3     :     0.001014
      f-3     :     0.001150
 17 H s       :     0.824759  s :     0.824759
      pz      :     0.004298  p :     0.022300
      px      :     0.005846
      py      :     0.012156
 18 C s       :     3.061003  s :     3.061003
      pz      :     0.903842  p :     2.565650
      px      :     0.759233
      py      :     0.902575
      dz2     :     0.044950  d :     0.211740
      dxz     :     0.040375
      dyz     :     0.040124
      dx2y2   :     0.044735
      dxy     :     0.041556
      f0      :     0.001661  f :     0.013037
      f+1     :     0.001833
      f-1     :     0.002359
      f+2     :     0.001800
      f-2     :     0.000989
      f+3     :     0.002168
      f-3     :     0.002226
 19 C s       :     3.276814  s :     3.276814
      pz      :     1.065720  p :     3.100309
      px      :     1.078015
      py      :     0.956574
      dz2     :     0.017359  d :     0.057327
      dxz     :     0.003147
      dyz     :     0.010721
      dx2y2   :     0.011433
      dxy     :     0.014668
      f0      :     0.000751  f :     0.003473
      f+1     :     0.000208
      f-1     :     0.000578
      f+2     :     0.000295
      f-2     :     0.000266
      f+3     :     0.000793
      f-3     :     0.000583
 20 H s       :     0.833906  s :     0.833906
      pz      :     0.005901  p :     0.021443
      px      :     0.006898
      py      :     0.008644
 21 H s       :     0.831221  s :     0.831221
      pz      :     0.004515  p :     0.021252
      px      :     0.011775
      py      :     0.004962
 22 H s       :     0.836803  s :     0.836803
      pz      :     0.012214  p :     0.021177
      px      :     0.004678
      py      :     0.004284
 23 C s       :     3.266352  s :     3.266352
      pz      :     0.941053  p :     3.103128
      px      :     1.081263
      py      :     1.080812
      dz2     :     0.010063  d :     0.056452
      dxz     :     0.011168
      dyz     :     0.020369
      dx2y2   :     0.011278
      dxy     :     0.003574
      f0      :     0.000984  f :     0.003397
      f+1     :     0.000780
      f-1     :     0.000692
      f+2     :     0.000224
      f-2     :     0.000114
      f+3     :     0.000575
      f-3     :     0.000028
 24 H s       :     0.842431  s :     0.842431
      pz      :     0.006042  p :     0.021170
      px      :     0.005195
      py      :     0.009932
 25 H s       :     0.830019  s :     0.830019
      pz      :     0.004572  p :     0.021405
      px      :     0.012342
      py      :     0.004492
 26 H s       :     0.836164  s :     0.836164
      pz      :     0.006671  p :     0.021844
      px      :     0.005734
      py      :     0.009439
 27 C s       :     3.258826  s :     3.258826
      pz      :     1.046854  p :     3.081679
      px      :     1.025300
      py      :     1.009526
      dz2     :     0.019180  d :     0.056838
      dxz     :     0.004125
      dyz     :     0.007579
      dx2y2   :     0.020850
      dxy     :     0.005104
      f0      :     0.000692  f :     0.003541
      f+1     :     0.000527
      f-1     :     0.000402
      f+2     :     0.000389
      f-2     :     0.000214
      f+3     :     0.000634
      f-3     :     0.000684
 28 H s       :     0.839913  s :     0.839913
      pz      :     0.004412  p :     0.021058
      px      :     0.012072
      py      :     0.004575
 29 H s       :     0.843625  s :     0.843625
      pz      :     0.005304  p :     0.021077
      px      :     0.004426
      py      :     0.011347
 30 H s       :     0.841086  s :     0.841086
      pz      :     0.012217  p :     0.021187
      px      :     0.004564
      py      :     0.004406
 31 C s       :     2.982848  s :     2.982848
      pz      :     0.847955  p :     2.585460
      px      :     0.893851
      py      :     0.843654
      dz2     :     0.030295  d :     0.156440
      dxz     :     0.023180
      dyz     :     0.045355
      dx2y2   :     0.025142
      dxy     :     0.032468
      f0      :     0.002100  f :     0.013016
      f+1     :     0.001305
      f-1     :     0.002483
      f+2     :     0.002512
      f-2     :     0.001849
      f+3     :     0.001640
      f-3     :     0.001127
 32 C s       :     3.347605  s :     3.347605
      pz      :     0.816745  p :     2.528039
      px      :     0.916280
      py      :     0.795013
      dz2     :     0.030015  d :     0.127727
      dxz     :     0.018025
      dyz     :     0.035838
      dx2y2   :     0.019316
      dxy     :     0.024533
      f0      :     0.001562  f :     0.009405
      f+1     :     0.001003
      f-1     :     0.002008
      f+2     :     0.001663
      f-2     :     0.001034
      f+3     :     0.001102
      f-3     :     0.001034
 33 C s       :     3.186653  s :     3.186653
      pz      :     0.950708  p :     2.873205
      px      :     0.965904
      py      :     0.956593
      dz2     :     0.020981  d :     0.097580
      dxz     :     0.007816
      dyz     :     0.027110
      dx2y2   :     0.016623
      dxy     :     0.025050
      f0      :     0.000836  f :     0.007455
      f+1     :     0.000578
      f-1     :     0.001461
      f+2     :     0.001399
      f-2     :     0.000784
      f+3     :     0.001478
      f-3     :     0.000919
 34 H s       :     0.820285  s :     0.820285
      pz      :     0.012767  p :     0.023728
      px      :     0.005697
      py      :     0.005264
 35 C s       :     3.228551  s :     3.228551
      pz      :     0.954480  p :     2.900216
      px      :     0.994540
      py      :     0.951196
      dz2     :     0.017254  d :     0.093732
      dxz     :     0.012297
      dyz     :     0.036392
      dx2y2   :     0.009287
      dxy     :     0.018501
      f0      :     0.001329  f :     0.007216
      f+1     :     0.000836
      f-1     :     0.001187
      f+2     :     0.001360
      f-2     :     0.000653
      f+3     :     0.001334
      f-3     :     0.000518
 36 H s       :     0.827549  s :     0.827549
      pz      :     0.008237  p :     0.022071
      px      :     0.005862
      py      :     0.007972
 37 C s       :     3.189800  s :     3.189800
      pz      :     0.934528  p :     2.863658
      px      :     0.969742
      py      :     0.959389
      dz2     :     0.029792  d :     0.094998
      dxz     :     0.019573
      dyz     :     0.021676
      dx2y2   :     0.015844
      dxy     :     0.008113
      f0      :     0.001399  f :     0.007294
      f+1     :     0.000918
      f-1     :     0.001313
      f+2     :     0.001393
      f-2     :     0.000897
      f+3     :     0.000484
      f-3     :     0.000891
 38 H s       :     0.825445  s :     0.825445
      pz      :     0.004397  p :     0.021956
      px      :     0.004489
      py      :     0.013071
 39 C s       :     3.376967  s :     3.376967
      pz      :     0.956491  p :     2.876253
      px      :     1.007902
      py      :     0.911860
      dz2     :     0.021659  d :     0.092631
      dxz     :     0.009264
      dyz     :     0.023939
      dx2y2   :     0.015592
      dxy     :     0.022179
      f0      :     0.000892  f :     0.007525
      f+1     :     0.000629
      f-1     :     0.001361
      f+2     :     0.001473
      f-2     :     0.000750
      f+3     :     0.001507
      f-3     :     0.000911
 40 H s       :     0.830048  s :     0.830048
      pz      :     0.012480  p :     0.023344
      px      :     0.006034
      py      :     0.004829
 41 C s       :     3.002419  s :     3.002419
      pz      :     0.948132  p :     2.748849
      px      :     0.907015
      py      :     0.893702
      dz2     :     0.037251  d :     0.185552
      dxz     :     0.034812
      dyz     :     0.035241
      dx2y2   :     0.041410
      dxy     :     0.036838
      f0      :     0.001607  f :     0.010061
      f+1     :     0.001484
      f-1     :     0.001571
      f+2     :     0.001312
      f-2     :     0.000860
      f+3     :     0.001971
      f-3     :     0.001256
 42 C s       :     3.268057  s :     3.268057
      pz      :     1.082618  p :     3.098170
      px      :     0.952530
      py      :     1.063022
      dz2     :     0.007669  d :     0.058944
      dxz     :     0.015919
      dyz     :     0.007701
      dx2y2   :     0.015211
      dxy     :     0.012445
      f0      :     0.000713  f :     0.003356
      f+1     :     0.000361
      f-1     :     0.000120
      f+2     :     0.000319
      f-2     :     0.000389
      f+3     :     0.000750
      f-3     :     0.000704
 43 H s       :     0.837812  s :     0.837812
      pz      :     0.006156  p :     0.021228
      px      :     0.008416
      py      :     0.006656
 44 H s       :     0.833722  s :     0.833722
      pz      :     0.006114  p :     0.021405
      px      :     0.004378
      py      :     0.010913
 45 H s       :     0.837754  s :     0.837754
      pz      :     0.011885  p :     0.022476
      px      :     0.005625
      py      :     0.004966
 46 C s       :     3.269078  s :     3.269078
      pz      :     1.038669  p :     3.101324
      px      :     1.014984
      py      :     1.047671
      dz2     :     0.020367  d :     0.058913
      dxz     :     0.004867
      dyz     :     0.005564
      dx2y2   :     0.020795
      dxy     :     0.007321
      f0      :     0.000737  f :     0.003329
      f+1     :     0.000529
      f-1     :     0.000271
      f+2     :     0.000427
      f-2     :     0.000201
      f+3     :     0.000390
      f-3     :     0.000774
 47 H s       :     0.835538  s :     0.835538
      pz      :     0.012989  p :     0.022474
      px      :     0.004766
      py      :     0.004719
 48 H s       :     0.833425  s :     0.833425
      pz      :     0.005032  p :     0.021315
      px      :     0.004432
      py      :     0.011851
 49 H s       :     0.833867  s :     0.833867
      pz      :     0.004600  p :     0.021448
      px      :     0.011607
      py      :     0.005241
 50 C s       :     3.298111  s :     3.298111
      pz      :     0.934833  p :     3.095434
      px      :     1.065878
      py      :     1.094723
      dz2     :     0.011548  d :     0.061633
      dxz     :     0.016404
      dyz     :     0.015870
      dx2y2   :     0.011718
      dxy     :     0.006093
      f0      :     0.000940  f :     0.003597
      f+1     :     0.000830
      f-1     :     0.000788
      f+2     :     0.000133
      f-2     :     0.000211
      f+3     :     0.000085
      f-3     :     0.000611
 51 H s       :     0.832265  s :     0.832265
      pz      :     0.004608  p :     0.021160
      px      :     0.011141
      py      :     0.005411
 52 H s       :     0.828499  s :     0.828499
      pz      :     0.005025  p :     0.021395
      px      :     0.004527
      py      :     0.011842
 53 H s       :     0.830138  s :     0.830138
      pz      :     0.007589  p :     0.020895
      px      :     0.007119
      py      :     0.006188
 54 C s       :     3.079485  s :     3.079485
      pz      :     0.705252  p :     2.210970
      px      :     0.738840
      py      :     0.766879
      dz2     :     0.062119  d :     0.270360
      dxz     :     0.045248
      dyz     :     0.079536
      dx2y2   :     0.029732
      dxy     :     0.053724
      f0      :     0.003836  f :     0.025442
      f+1     :     0.002871
      f-1     :     0.008092
      f+2     :     0.002906
      f-2     :     0.002026
      f+3     :     0.003485
      f-3     :     0.002226
 55 C s       :     3.249777  s :     3.249777
      pz      :     0.784536  p :     2.519494
      px      :     0.986103
      py      :     0.748855
      dz2     :     0.028302  d :     0.128205
      dxz     :     0.020514
      dyz     :     0.046240
      dx2y2   :     0.014951
      dxy     :     0.018196
      f0      :     0.001176  f :     0.009993
      f+1     :     0.001267
      f-1     :     0.003255
      f+2     :     0.001203
      f-2     :     0.000608
      f+3     :     0.001524
      f-3     :     0.000960
 56 C s       :     3.255510  s :     3.255510
      pz      :     1.017880  p :     2.876108
      px      :     0.925449
      py      :     0.932779
      dz2     :     0.030410  d :     0.100253
      dxz     :     0.006236
      dyz     :     0.023976
      dx2y2   :     0.015484
      dxy     :     0.024147
      f0      :     0.000869  f :     0.007328
      f+1     :     0.000233
      f-1     :     0.001974
      f+2     :     0.000872
      f-2     :     0.001055
      f+3     :     0.001501
      f-3     :     0.000824
 57 H s       :     0.802916  s :     0.802916
      pz      :     0.014261  p :     0.022577
      px      :     0.004520
      py      :     0.003796
 58 C s       :     3.182685  s :     3.182685
      pz      :     0.929297  p :     2.862188
      px      :     0.958926
      py      :     0.973964
      dz2     :     0.024647  d :     0.092882
      dxz     :     0.017305
      dyz     :     0.031421
      dx2y2   :     0.010412
      dxy     :     0.009098
      f0      :     0.000994  f :     0.007233
      f+1     :     0.001214
      f-1     :     0.002083
      f+2     :     0.000802
      f-2     :     0.000585
      f+3     :     0.000819
      f-3     :     0.000736
 59 H s       :     0.815396  s :     0.815396
      pz      :     0.005530  p :     0.022112
      px      :     0.004538
      py      :     0.012044
 60 C s       :     3.182023  s :     3.182023
      pz      :     0.945277  p :     2.840508
      px      :     0.923311
      py      :     0.971920
      dz2     :     0.020279  d :     0.095037
      dxz     :     0.016357
      dyz     :     0.037486
      dx2y2   :     0.009157
      dxy     :     0.011758
      f0      :     0.000899  f :     0.007151
      f+1     :     0.001211
      f-1     :     0.002071
      f+2     :     0.000859
      f-2     :     0.000411
      f+3     :     0.001085
      f-3     :     0.000615
 61 H s       :     0.812735  s :     0.812735
      pz      :     0.006846  p :     0.021981
      px      :     0.004458
      py      :     0.010677
 62 C s       :     3.179442  s :     3.179442
      pz      :     0.987009  p :     2.866351
      px      :     0.958259
      py      :     0.921083
      dz2     :     0.028255  d :     0.093586
      dxz     :     0.006563
      dyz     :     0.022872
      dx2y2   :     0.015573
      dxy     :     0.020325
      f0      :     0.000821  f :     0.007226
      f+1     :     0.000235
      f-1     :     0.001984
      f+2     :     0.000859
      f-2     :     0.000998
      f+3     :     0.001515
      f-3     :     0.000815
 63 H s       :     0.814484  s :     0.814484
      pz      :     0.013733  p :     0.022105
      px      :     0.004732
      py      :     0.003641
 64 C s       :     3.247856  s :     3.247856
      pz      :     0.940618  p :     2.870987
      px      :     0.924379
      py      :     1.005990
      dz2     :     0.025697  d :     0.097454
      dxz     :     0.020004
      dyz     :     0.029916
      dx2y2   :     0.012544
      dxy     :     0.009292
      f0      :     0.000988  f :     0.007320
      f+1     :     0.001269
      f-1     :     0.002113
      f+2     :     0.000800
      f-2     :     0.000580
      f+3     :     0.000838
      f-3     :     0.000732
 65 H s       :     0.815888  s :     0.815888
      pz      :     0.005497  p :     0.022542
      px      :     0.004278
      py      :     0.012767
 66 H s       :     0.704865  s :     0.704865
      pz      :     0.007023  p :     0.041149
      px      :     0.012544
      py      :     0.021583
 67 O s       :     3.843879  s :     3.843879
      pz      :     1.455681  p :     4.615861
      px      :     1.699145
      py      :     1.461035
      dz2     :     0.004882  d :     0.028624
      dxz     :     0.003566
      dyz     :     0.006645
      dx2y2   :     0.006470
      dxy     :     0.007060
      f0      :     0.000094  f :     0.001829
      f+1     :     0.000128
      f-1     :     0.000330
      f+2     :     0.000235
      f-2     :     0.000322
      f+3     :     0.000346
      f-3     :     0.000374
 68 C s       :     3.064554  s :     3.064554
      pz      :     0.726379  p :     2.242492
      px      :     0.805264
      py      :     0.710850
      dz2     :     0.036010  d :     0.266127
      dxz     :     0.039702
      dyz     :     0.046579
      dx2y2   :     0.085649
      dxy     :     0.058187
      f0      :     0.001409  f :     0.025499
      f+1     :     0.001885
      f-1     :     0.003780
      f+2     :     0.003654
      f-2     :     0.003346
      f+3     :     0.003210
      f-3     :     0.008215
 69 C s       :     3.197393  s :     3.197393
      pz      :     0.950243  p :     2.521948
      px      :     0.734360
      py      :     0.837345
      dz2     :     0.016693  d :     0.128534
      dxz     :     0.017862
      dyz     :     0.021745
      dx2y2   :     0.042823
      dxy     :     0.029412
      f0      :     0.000795  f :     0.009990
      f+1     :     0.001040
      f-1     :     0.001572
      f+2     :     0.001318
      f-2     :     0.001076
      f+3     :     0.001464
      f-3     :     0.002725
 70 C s       :     3.246328  s :     3.246328
      pz      :     0.942890  p :     2.873644
      px      :     0.965891
      py      :     0.964863
      dz2     :     0.006853  d :     0.097646
      dxz     :     0.023603
      dyz     :     0.010162
      dx2y2   :     0.023753
      dxy     :     0.033275
      f0      :     0.000941  f :     0.007313
      f+1     :     0.000652
      f-1     :     0.000909
      f+2     :     0.001204
      f-2     :     0.000737
      f+3     :     0.000920
      f-3     :     0.001950
 71 H s       :     0.820318  s :     0.820318
      pz      :     0.006151  p :     0.022587
      px      :     0.006186
      py      :     0.010249
 72 C s       :     3.175029  s :     3.175029
      pz      :     0.960889  p :     2.865689
      px      :     0.939369
      py      :     0.965431
      dz2     :     0.009291  d :     0.093711
      dxz     :     0.020467
      dyz     :     0.009148
      dx2y2   :     0.021598
      dxy     :     0.033207
      f0      :     0.000883  f :     0.007221
      f+1     :     0.000545
      f-1     :     0.001199
      f+2     :     0.001278
      f-2     :     0.000618
      f+3     :     0.000826
      f-3     :     0.001872
 73 H s       :     0.815898  s :     0.815898
      pz      :     0.005549  p :     0.022075
      px      :     0.006842
      py      :     0.009685
 74 C s       :     3.185750  s :     3.185750
      pz      :     0.929574  p :     2.848685
      px      :     0.995681
      py      :     0.923430
      dz2     :     0.013433  d :     0.094802
      dxz     :     0.009403
      dyz     :     0.018007
      dx2y2   :     0.035406
      dxy     :     0.018551
      f0      :     0.000507  f :     0.007157
      f+1     :     0.000807
      f-1     :     0.001542
      f+2     :     0.000814
      f-2     :     0.000931
      f+3     :     0.001030
      f-3     :     0.001526
 75 H s       :     0.814593  s :     0.814593
      pz      :     0.004316  p :     0.021965
      px      :     0.013867
      py      :     0.003782
 76 C s       :     3.175294  s :     3.175294
      pz      :     0.964596  p :     2.863952
      px      :     0.929471
      py      :     0.969885
      dz2     :     0.007253  d :     0.093509
      dxz     :     0.020861
      dyz     :     0.010033
      dx2y2   :     0.024710
      dxy     :     0.030652
      f0      :     0.000959  f :     0.007236
      f+1     :     0.000605
      f-1     :     0.000953
      f+2     :     0.001226
      f-2     :     0.000700
      f+3     :     0.000857
      f-3     :     0.001937
 77 H s       :     0.816482  s :     0.816482
      pz      :     0.006317  p :     0.022085
      px      :     0.005519
      py      :     0.010248
 78 C s       :     3.262529  s :     3.262529
      pz      :     0.939547  p :     2.876418
      px      :     0.967842
      py      :     0.969029
      dz2     :     0.009870  d :     0.099814
      dxz     :     0.022562
      dyz     :     0.009034
      dx2y2   :     0.022381
      dxy     :     0.035967
      f0      :     0.000879  f :     0.007329
      f+1     :     0.000557
      f-1     :     0.001165
      f+2     :     0.001297
      f-2     :     0.000640
      f+3     :     0.000873
      f-3     :     0.001918
 79 H s       :     0.810773  s :     0.810773
      pz      :     0.005371  p :     0.022511
      px      :     0.007416
      py      :     0.009725
 80 O s       :     3.771686  s :     3.771686
      pz      :     1.687288  p :     4.590421
      px      :     1.379382
      py      :     1.523751
      dz2     :     0.004599  d :     0.030641
      dxz     :     0.002603
      dyz     :     0.006252
      dx2y2   :     0.011090
      dxy     :     0.006096
      f0      :     0.000207  f :     0.001703
      f+1     :     0.000243
      f-1     :     0.000239
      f+2     :     0.000165
      f-2     :     0.000225
      f+3     :     0.000416
      f-3     :     0.000207
 81 H s       :     0.577212  s :     0.577212
      pz      :     0.011239  p :     0.058878
      px      :     0.039012
      py      :     0.008626


                     *******************************
                     * LOEWDIN POPULATION ANALYSIS *
                     *******************************

----------------------
LOEWDIN ATOMIC CHARGES
----------------------
   0 O :    0.339858
   1 O :    0.089741
   2 N :    0.206145
   3 N :    0.142714
   4 C :   -0.304572
   5 C :   -0.223466
   6 H :    0.178356
   7 C :   -0.137649
   8 C :   -0.112916
   9 H :    0.160217
  10 C :   -0.144501
  11 H :    0.156168
  12 C :   -0.145921
  13 H :    0.155330
  14 C :   -0.145038
  15 H :    0.156248
  16 C :   -0.110769
  17 H :    0.160978
  18 C :   -0.400030
  19 C :   -0.262454
  20 H :    0.128014
  21 H :    0.134855
  22 H :    0.130367
  23 C :   -0.264623
  24 H :    0.130787
  25 H :    0.135362
  26 H :    0.129916
  27 C :   -0.273016
  28 H :    0.129823
  29 H :    0.127988
  30 H :    0.125400
  31 C :   -0.183577
  32 C :   -0.076512
  33 C :   -0.119625
  34 H :    0.162621
  35 C :   -0.172122
  36 H :    0.152504
  37 C :   -0.158852
  38 H :    0.155020
  39 C :   -0.134020
  40 H :    0.161487
  41 C :   -0.315198
  42 C :   -0.265066
  43 H :    0.130929
  44 H :    0.132391
  45 H :    0.122028
  46 C :   -0.263800
  47 H :    0.118567
  48 H :    0.133378
  49 H :    0.131223
  50 C :   -0.269970
  51 H :    0.128583
  52 H :    0.132291
  53 H :    0.130019
  54 C :   -0.434208
  55 C :   -0.136457
  56 C :   -0.088463
  57 H :    0.162999
  58 C :   -0.135528
  59 H :    0.158991
  60 C :   -0.120343
  61 H :    0.159275
  62 C :   -0.135194
  63 H :    0.158933
  64 C :   -0.082146
  65 H :    0.163309
  66 H :    0.191532
  67 O :    0.026010
  68 C :   -0.489604
  69 C :   -0.138249
  70 C :   -0.090431
  71 H :    0.160825
  72 C :   -0.139833
  73 H :    0.157707
  74 C :   -0.127348
  75 H :    0.158022
  76 C :   -0.140138
  77 H :    0.157733
  78 C :   -0.094929
  79 H :    0.160900
  80 O :    0.125276
  81 H :    0.185747

-------------------------------
LOEWDIN REDUCED ORBITAL CHARGES
-------------------------------
  0 O s       :     3.219869  s :     3.219869
      pz      :     1.292296  p :     4.327127
      px      :     1.549519
      py      :     1.485312
      dz2     :     0.033688  d :     0.106463
      dxz     :     0.017972
      dyz     :     0.036183
      dx2y2   :     0.010599
      dxy     :     0.008021
      f0      :     0.001516  f :     0.006682
      f+1     :     0.000838
      f-1     :     0.001780
      f+2     :     0.001034
      f-2     :     0.000886
      f+3     :     0.000320
      f-3     :     0.000308
  1 O s       :     3.388373  s :     3.388373
      pz      :     1.587569  p :     4.449079
      px      :     1.354665
      py      :     1.506845
      dz2     :     0.010386  d :     0.066613
      dxz     :     0.002404
      dyz     :     0.021323
      dx2y2   :     0.019820
      dxy     :     0.012681
      f0      :     0.000647  f :     0.006194
      f+1     :     0.000027
      f-1     :     0.001481
      f+2     :     0.001464
      f-2     :     0.000514
      f+3     :     0.000902
      f-3     :     0.001158
  2 N s       :     3.015911  s :     3.015911
      pz      :     1.219577  p :     3.555241
      px      :     1.124844
      py      :     1.210820
      dz2     :     0.025703  d :     0.205491
      dxz     :     0.056574
      dyz     :     0.012335
      dx2y2   :     0.051572
      dxy     :     0.059307
      f0      :     0.001215  f :     0.017210
      f+1     :     0.003560
      f-1     :     0.000646
      f+2     :     0.002032
      f-2     :     0.003037
      f+3     :     0.003928
      f-3     :     0.002792
  3 N s       :     2.948126  s :     2.948126
      pz      :     1.118246  p :     3.671023
      px      :     1.411007
      py      :     1.141770
      dz2     :     0.070315  d :     0.223166
      dxz     :     0.039026
      dyz     :     0.056831
      dx2y2   :     0.031971
      dxy     :     0.025022
      f0      :     0.002549  f :     0.014971
      f+1     :     0.002677
      f-1     :     0.003478
      f+2     :     0.001887
      f-2     :     0.002055
      f+3     :     0.001586
      f-3     :     0.000739
  4 C s       :     2.734542  s :     2.734542
      pz      :     0.832342  p :     2.689628
      px      :     1.025389
      py      :     0.831897
      dz2     :     0.113193  d :     0.768351
      dxz     :     0.154698
      dyz     :     0.142112
      dx2y2   :     0.191835
      dxy     :     0.166514
      f0      :     0.010535  f :     0.112051
      f+1     :     0.017091
      f-1     :     0.011757
      f+2     :     0.014714
      f-2     :     0.021557
      f+3     :     0.022738
      f-3     :     0.013659
  5 C s       :     2.716938  s :     2.716938
      pz      :     0.875619  p :     2.872786
      px      :     0.987533
      py      :     1.009634
      dz2     :     0.143166  d :     0.566304
      dxz     :     0.136601
      dyz     :     0.094326
      dx2y2   :     0.082030
      dxy     :     0.110181
      f0      :     0.011423  f :     0.067439
      f+1     :     0.015791
      f-1     :     0.012777
      f+2     :     0.008787
      f-2     :     0.006642
      f+3     :     0.006432
      f-3     :     0.005586
  6 H s       :     0.760825  s :     0.760825
      pz      :     0.010760  p :     0.060819
      px      :     0.021086
      py      :     0.028973
  7 C s       :     2.702914  s :     2.702914
      pz      :     0.896610  p :     2.852563
      px      :     0.977940
      py      :     0.978013
      dz2     :     0.069404  d :     0.523948
      dxz     :     0.073623
      dyz     :     0.103692
      dx2y2   :     0.136440
      dxy     :     0.140789
      f0      :     0.005967  f :     0.058225
      f+1     :     0.006404
      f-1     :     0.005413
      f+2     :     0.008025
      f-2     :     0.008910
      f+3     :     0.007713
      f-3     :     0.015794
  8 C s       :     2.755003  s :     2.755003
      pz      :     0.925628  p :     2.926680
      px      :     0.964030
      py      :     1.037022
      dz2     :     0.038329  d :     0.387941
      dxz     :     0.050996
      dyz     :     0.085424
      dx2y2   :     0.122492
      dxy     :     0.090701
      f0      :     0.004799  f :     0.043291
      f+1     :     0.002224
      f-1     :     0.005767
      f+2     :     0.005724
      f-2     :     0.007030
      f+3     :     0.006153
      f-3     :     0.011595
  9 H s       :     0.778154  s :     0.778154
      pz      :     0.019118  p :     0.061629
      px      :     0.031021
      py      :     0.011490
 10 C s       :     2.764646  s :     2.764646
      pz      :     0.945740  p :     2.944220
      px      :     1.002586
      py      :     0.995894
      dz2     :     0.072523  d :     0.392267
      dxz     :     0.066922
      dyz     :     0.049454
      dx2y2   :     0.093426
      dxy     :     0.109942
      f0      :     0.003205  f :     0.043367
      f+1     :     0.005264
      f-1     :     0.005509
      f+2     :     0.006957
      f-2     :     0.007209
      f+3     :     0.006461
      f-3     :     0.008762
 11 H s       :     0.783563  s :     0.783563
      pz      :     0.012281  p :     0.060269
      px      :     0.016546
      py      :     0.031442
 12 C s       :     2.765564  s :     2.765564
      pz      :     0.926030  p :     2.945804
      px      :     1.004451
      py      :     1.015323
      dz2     :     0.038159  d :     0.391270
      dxz     :     0.056041
      dyz     :     0.081396
      dx2y2   :     0.098715
      dxy     :     0.116958
      f0      :     0.004731  f :     0.043283
      f+1     :     0.005593
      f-1     :     0.002401
      f+2     :     0.006119
      f-2     :     0.006612
      f+3     :     0.006650
      f-3     :     0.011178
 13 H s       :     0.784364  s :     0.784364
      pz      :     0.019056  p :     0.060305
      px      :     0.015638
      py      :     0.025611
 14 C s       :     2.764828  s :     2.764828
      pz      :     0.926295  p :     2.945734
      px      :     0.963245
      py      :     1.056193
      dz2     :     0.038755  d :     0.391194
      dxz     :     0.049788
      dyz     :     0.087286
      dx2y2   :     0.123676
      dxy     :     0.091688
      f0      :     0.004786  f :     0.043283
      f+1     :     0.002246
      f-1     :     0.005745
      f+2     :     0.005658
      f-2     :     0.007068
      f+3     :     0.006080
      f-3     :     0.011700
 15 H s       :     0.783469  s :     0.783469
      pz      :     0.018923  p :     0.060282
      px      :     0.029896
      py      :     0.011463
 16 C s       :     2.757087  s :     2.757087
      pz      :     0.936745  p :     2.921186
      px      :     0.985704
      py      :     0.998737
      dz2     :     0.072395  d :     0.389308
      dxz     :     0.065961
      dyz     :     0.049951
      dx2y2   :     0.094489
      dxy     :     0.106511
      f0      :     0.003202  f :     0.043188
      f+1     :     0.005377
      f-1     :     0.005509
      f+2     :     0.007059
      f-2     :     0.007026
      f+3     :     0.006455
      f-3     :     0.008561
 17 H s       :     0.778083  s :     0.778083
      pz      :     0.012393  p :     0.060939
      px      :     0.016326
      py      :     0.032219
 18 C s       :     2.701393  s :     2.701393
      pz      :     1.013654  p :     2.892798
      px      :     0.870251
      py      :     1.008893
      dz2     :     0.153793  d :     0.720212
      dxz     :     0.138438
      dyz     :     0.129368
      dx2y2   :     0.152280
      dxy     :     0.146333
      f0      :     0.009373  f :     0.085627
      f+1     :     0.011763
      f-1     :     0.014100
      f+2     :     0.012877
      f-2     :     0.010322
      f+3     :     0.013020
      f-3     :     0.014172
 19 C s       :     2.826949  s :     2.826949
      pz      :     1.063793  p :     3.152052
      px      :     1.069313
      py      :     1.018946
      dz2     :     0.075202  d :     0.259244
      dxz     :     0.013411
      dyz     :     0.051083
      dx2y2   :     0.057968
      dxy     :     0.061580
      f0      :     0.003152  f :     0.024208
      f+1     :     0.001754
      f-1     :     0.003867
      f+2     :     0.003413
      f-2     :     0.004255
      f+3     :     0.004355
      f-3     :     0.003412
 20 H s       :     0.808679  s :     0.808679
      pz      :     0.018227  p :     0.063307
      px      :     0.021184
      py      :     0.023896
 21 H s       :     0.802752  s :     0.802752
      pz      :     0.013945  p :     0.062393
      px      :     0.034558
      py      :     0.013890
 22 H s       :     0.806989  s :     0.806989
      pz      :     0.035477  p :     0.062644
      px      :     0.014516
      py      :     0.012651
 23 C s       :     2.826248  s :     2.826248
      pz      :     1.014428  p :     3.155875
      px      :     1.069657
      py      :     1.071791
      dz2     :     0.059721  d :     0.258324
      dxz     :     0.045727
      dyz     :     0.089080
      dx2y2   :     0.047466
      dxy     :     0.016329
      f0      :     0.005417  f :     0.024177
      f+1     :     0.005701
      f-1     :     0.004541
      f+2     :     0.001951
      f-2     :     0.003415
      f+3     :     0.002747
      f-3     :     0.000404
 24 H s       :     0.806408  s :     0.806408
      pz      :     0.016649  p :     0.062805
      px      :     0.016236
      py      :     0.029921
 25 H s       :     0.802239  s :     0.802239
      pz      :     0.012840  p :     0.062398
      px      :     0.035838
      py      :     0.013720
 26 H s       :     0.806202  s :     0.806202
      pz      :     0.018090  p :     0.063882
      px      :     0.017558
      py      :     0.028234
 27 C s       :     2.831111  s :     2.831111
      pz      :     1.056219  p :     3.155806
      px      :     1.057180
      py      :     1.042407
      dz2     :     0.083812  d :     0.261795
      dxz     :     0.021412
      dyz     :     0.037642
      dx2y2   :     0.088334
      dxy     :     0.030595
      f0      :     0.002882  f :     0.024303
      f+1     :     0.003713
      f-1     :     0.002690
      f+2     :     0.003822
      f-2     :     0.003996
      f+3     :     0.003498
      f-3     :     0.003702
 28 H s       :     0.808125  s :     0.808125
      pz      :     0.013602  p :     0.062052
      px      :     0.034314
      py      :     0.014136
 29 H s       :     0.809742  s :     0.809742
      pz      :     0.016569  p :     0.062270
      px      :     0.013929
      py      :     0.031771
 30 H s       :     0.812084  s :     0.812084
      pz      :     0.035179  p :     0.062516
      px      :     0.014246
      py      :     0.013091
 31 C s       :     2.699222  s :     2.699222
      pz      :     0.942117  p :     2.796227
      px      :     0.866296
      py      :     0.987815
      dz2     :     0.130797  d :     0.613678
      dxz     :     0.092473
      dyz     :     0.182162
      dx2y2   :     0.092267
      dxy     :     0.115979
      f0      :     0.012135  f :     0.074450
      f+1     :     0.007533
      f-1     :     0.015508
      f+2     :     0.012959
      f-2     :     0.011141
      f+3     :     0.007660
      f-3     :     0.007513
 32 C s       :     2.703564  s :     2.703564
      pz      :     0.988163  p :     2.827422
      px      :     0.874684
      py      :     0.964575
      dz2     :     0.123389  d :     0.492303
      dxz     :     0.068408
      dyz     :     0.143670
      dx2y2   :     0.076876
      dxy     :     0.079960
      f0      :     0.008497  f :     0.053223
      f+1     :     0.005810
      f-1     :     0.012908
      f+2     :     0.008153
      f-2     :     0.007213
      f+3     :     0.005635
      f-3     :     0.005007
 33 C s       :     2.751881  s :     2.751881
      pz      :     0.977630  p :     2.925465
      px      :     0.899644
      py      :     1.048191
      dz2     :     0.091280  d :     0.399376
      dxz     :     0.029073
      dyz     :     0.116515
      dx2y2   :     0.075073
      dxy     :     0.087435
      f0      :     0.005267  f :     0.042904
      f+1     :     0.002936
      f-1     :     0.009835
      f+2     :     0.007676
      f-2     :     0.005636
      f+3     :     0.006086
      f-3     :     0.005469
 34 H s       :     0.774239  s :     0.774239
      pz      :     0.033075  p :     0.063140
      px      :     0.015976
      py      :     0.014089
 35 C s       :     2.761634  s :     2.761634
      pz      :     1.016409  p :     2.970904
      px      :     0.923064
      py      :     1.031431
      dz2     :     0.078551  d :     0.395632
      dxz     :     0.048979
      dyz     :     0.153505
      dx2y2   :     0.049221
      dxy     :     0.065376
      f0      :     0.008830  f :     0.043952
      f+1     :     0.005729
      f-1     :     0.008844
      f+2     :     0.007131
      f-2     :     0.003189
      f+3     :     0.005900
      f-3     :     0.004327
 36 H s       :     0.787019  s :     0.787019
      pz      :     0.022393  p :     0.060477
      px      :     0.016387
      py      :     0.021697
 37 C s       :     2.762071  s :     2.762071
      pz      :     1.044179  p :     2.948311
      px      :     0.908448
      py      :     0.995684
      dz2     :     0.121791  d :     0.403799
      dxz     :     0.077350
      dyz     :     0.109262
      dx2y2   :     0.066836
      dxy     :     0.028560
      f0      :     0.007935  f :     0.044671
      f+1     :     0.005904
      f-1     :     0.010391
      f+2     :     0.007107
      f-2     :     0.006942
      f+3     :     0.002333
      f-3     :     0.004059
 38 H s       :     0.784924  s :     0.784924
      pz      :     0.012821  p :     0.060056
      px      :     0.012923
      py      :     0.034313
 39 C s       :     2.752485  s :     2.752485
      pz      :     0.988318  p :     2.955864
      px      :     0.933008
      py      :     1.034539
      dz2     :     0.091681  d :     0.382557
      dxz     :     0.031590
      dyz     :     0.107863
      dx2y2   :     0.072969
      dxy     :     0.078453
      f0      :     0.005463  f :     0.043114
      f+1     :     0.003185
      f-1     :     0.009543
      f+2     :     0.007676
      f-2     :     0.005506
      f+3     :     0.005995
      f-3     :     0.005746
 40 H s       :     0.775229  s :     0.775229
      pz      :     0.032521  p :     0.063284
      px      :     0.017159
      py      :     0.013604
 41 C s       :     2.686687  s :     2.686687
      pz      :     0.986934  p :     2.926263
      px      :     0.989622
      py      :     0.949707
      dz2     :     0.137282  d :     0.634111
      dxz     :     0.119768
      dyz     :     0.113138
      dx2y2   :     0.139303
      dxy     :     0.124620
      f0      :     0.009861  f :     0.068137
      f+1     :     0.009901
      f-1     :     0.010817
      f+2     :     0.009429
      f-2     :     0.008296
      f+3     :     0.011940
      f-3     :     0.007892
 42 C s       :     2.824183  s :     2.824183
      pz      :     1.070536  p :     3.151077
      px      :     1.020670
      py      :     1.059871
      dz2     :     0.042563  d :     0.265788
      dxz     :     0.069368
      dyz     :     0.032726
      dx2y2   :     0.065277
      dxy     :     0.055855
      f0      :     0.003800  f :     0.024017
      f+1     :     0.002658
      f-1     :     0.000898
      f+2     :     0.003828
      f-2     :     0.003723
      f+3     :     0.004883
      f-3     :     0.004227
 43 H s       :     0.806511  s :     0.806511
      pz      :     0.018744  p :     0.062559
      px      :     0.023025
      py      :     0.020790
 44 H s       :     0.805292  s :     0.805292
      pz      :     0.018340  p :     0.062317
      px      :     0.012715
      py      :     0.031262
 45 H s       :     0.812877  s :     0.812877
      pz      :     0.034929  p :     0.065094
      px      :     0.015448
      py      :     0.014717
 46 C s       :     2.823691  s :     2.823691
      pz      :     1.050587  p :     3.147828
      px      :     1.045205
      py      :     1.052037
      dz2     :     0.095290  d :     0.268257
      dxz     :     0.027940
      dyz     :     0.026493
      dx2y2   :     0.083412
      dxy     :     0.035122
      f0      :     0.003046  f :     0.024024
      f+1     :     0.003832
      f-1     :     0.002332
      f+2     :     0.004541
      f-2     :     0.003569
      f+3     :     0.002375
      f-3     :     0.004328
 47 H s       :     0.816305  s :     0.816305
      pz      :     0.036389  p :     0.065128
      px      :     0.014644
      py      :     0.014095
 48 H s       :     0.804248  s :     0.804248
      pz      :     0.015487  p :     0.062373
      px      :     0.013186
      py      :     0.033701
 49 H s       :     0.806164  s :     0.806164
      pz      :     0.013907  p :     0.062613
      px      :     0.032440
      py      :     0.016266
 50 C s       :     2.824295  s :     2.824295
      pz      :     1.012714  p :     3.146277
      px      :     1.063352
      py      :     1.070210
      dz2     :     0.064633  d :     0.274865
      dxz     :     0.071395
      dyz     :     0.061816
      dx2y2   :     0.053349
      dxy     :     0.023673
      f0      :     0.005146  f :     0.024533
      f+1     :     0.005128
      f-1     :     0.005452
      f+2     :     0.002062
      f-2     :     0.003497
      f+3     :     0.000575
      f-3     :     0.002673
 51 H s       :     0.808502  s :     0.808502
      pz      :     0.013187  p :     0.062914
      px      :     0.033306
      py      :     0.016422
 52 H s       :     0.805532  s :     0.805532
      pz      :     0.013694  p :     0.062176
      px      :     0.013507
      py      :     0.034976
 53 H s       :     0.807404  s :     0.807404
      pz      :     0.021066  p :     0.062576
      px      :     0.022571
      py      :     0.018939
 54 C s       :     2.734470  s :     2.734470
      pz      :     0.854176  p :     2.600237
      px      :     0.733062
      py      :     1.012999
      dz2     :     0.232839  d :     0.943730
      dxz     :     0.131865
      dyz     :     0.294349
      dx2y2   :     0.134368
      dxy     :     0.150309
      f0      :     0.024537  f :     0.155771
      f+1     :     0.017713
      f-1     :     0.050888
      f+2     :     0.017273
      f-2     :     0.014191
      f+3     :     0.016452
      f-3     :     0.014718
 55 C s       :     2.702305  s :     2.702305
      pz      :     1.015299  p :     2.879922
      px      :     0.879119
      py      :     0.985504
      dz2     :     0.120051  d :     0.497864
      dxz     :     0.068224
      dyz     :     0.182232
      dx2y2   :     0.068104
      dxy     :     0.059253
      f0      :     0.007985  f :     0.056366
      f+1     :     0.005894
      f-1     :     0.020035
      f+2     :     0.006828
      f-2     :     0.004378
      f+3     :     0.005606
      f-3     :     0.005640
 56 C s       :     2.758299  s :     2.758299
      pz      :     1.000600  p :     2.900518
      px      :     0.852181
      py      :     1.047738
      dz2     :     0.116569  d :     0.386293
      dxz     :     0.016573
      dyz     :     0.103961
      dx2y2   :     0.069107
      dxy     :     0.080083
      f0      :     0.004324  f :     0.043353
      f+1     :     0.000647
      f-1     :     0.014041
      f+2     :     0.006621
      f-2     :     0.007705
      f+3     :     0.004514
      f-3     :     0.005501
 57 H s       :     0.774931  s :     0.774931
      pz      :     0.037901  p :     0.062070
      px      :     0.013111
      py      :     0.011058
 58 C s       :     2.764285  s :     2.764285
      pz      :     1.051489  p :     2.942370
      px      :     0.882266
      py      :     1.008615
      dz2     :     0.109027  d :     0.385692
      dxz     :     0.061105
      dyz     :     0.142340
      dx2y2   :     0.047659
      dxy     :     0.025561
      f0      :     0.007502  f :     0.043181
      f+1     :     0.005388
      f-1     :     0.014955
      f+2     :     0.004817
      f-2     :     0.004067
      f+3     :     0.002612
      f-3     :     0.003841
 59 H s       :     0.780496  s :     0.780496
      pz      :     0.015616  p :     0.060514
      px      :     0.012928
      py      :     0.031969
 60 C s       :     2.767575  s :     2.767575
      pz      :     1.045290  p :     2.918833
      px      :     0.851462
      py      :     1.022081
      dz2     :     0.093908  d :     0.390775
      dxz     :     0.056719
      dyz     :     0.158470
      dx2y2   :     0.044794
      dxy     :     0.036883
      f0      :     0.007306  f :     0.043160
      f+1     :     0.005886
      f-1     :     0.014604
      f+2     :     0.004806
      f-2     :     0.002609
      f+3     :     0.003937
      f-3     :     0.004012
 61 H s       :     0.780464  s :     0.780464
      pz      :     0.018948  p :     0.060261
      px      :     0.012632
      py      :     0.028680
 62 C s       :     2.764087  s :     2.764087
      pz      :     0.994608  p :     2.942151
      px      :     0.880158
      py      :     1.067385
      dz2     :     0.119156  d :     0.385729
      dxz     :     0.016204
      dyz     :     0.105291
      dx2y2   :     0.072886
      dxy     :     0.072192
      f0      :     0.004293  f :     0.043226
      f+1     :     0.000618
      f-1     :     0.014475
      f+2     :     0.006696
      f-2     :     0.007056
      f+3     :     0.004385
      f-3     :     0.005703
 63 H s       :     0.780585  s :     0.780585
      pz      :     0.036276  p :     0.060482
      px      :     0.013409
      py      :     0.010797
 64 C s       :     2.756981  s :     2.756981
      pz      :     1.028019  p :     2.895486
      px      :     0.849651
      py      :     1.017816
      dz2     :     0.108744  d :     0.386225
      dxz     :     0.067037
      dyz     :     0.132817
      dx2y2   :     0.050730
      dxy     :     0.026898
      f0      :     0.007499  f :     0.043453
      f+1     :     0.005873
      f-1     :     0.014538
      f+2     :     0.004692
      f-2     :     0.004135
      f+3     :     0.002802
      f-3     :     0.003914
 65 H s       :     0.774946  s :     0.774946
      pz      :     0.015332  p :     0.061745
      px      :     0.012424
      py      :     0.033989
 66 H s       :     0.694027  s :     0.694027
      pz      :     0.018611  p :     0.114442
      px      :     0.040094
      py      :     0.055737
 67 O s       :     3.400520  s :     3.400520
      pz      :     1.403557  p :     4.502716
      px      :     1.595218
      py      :     1.503942
      dz2     :     0.007571  d :     0.064837
      dxz     :     0.007401
      dyz     :     0.015510
      dx2y2   :     0.015747
      dxy     :     0.018608
      f0      :     0.000494  f :     0.005917
      f+1     :     0.000230
      f-1     :     0.000718
      f+2     :     0.000929
      f-2     :     0.001131
      f+3     :     0.001162
      f-3     :     0.001253
 68 C s       :     2.741567  s :     2.741567
      pz      :     0.762874  p :     2.623596
      px      :     0.968697
      py      :     0.892025
      dz2     :     0.119546  d :     0.965439
      dxz     :     0.130168
      dyz     :     0.181163
      dx2y2   :     0.293506
      dxy     :     0.241056
      f0      :     0.010072  f :     0.159002
      f+1     :     0.012935
      f-1     :     0.016384
      f+2     :     0.023249
      f-2     :     0.023272
      f+3     :     0.022696
      f-3     :     0.050394
 69 C s       :     2.705623  s :     2.705623
      pz      :     0.907439  p :     2.881209
      px      :     0.960652
      py      :     1.013118
      dz2     :     0.062325  d :     0.495544
      dxz     :     0.064026
      dyz     :     0.077616
      dx2y2   :     0.167806
      dxy     :     0.123771
      f0      :     0.004239  f :     0.055874
      f+1     :     0.005895
      f-1     :     0.004346
      f+2     :     0.008283
      f-2     :     0.007256
      f+3     :     0.009300
      f-3     :     0.016555
 70 C s       :     2.757574  s :     2.757574
      pz      :     0.881465  p :     2.902490
      px      :     1.047665
      py      :     0.973360
      dz2     :     0.028265  d :     0.387006
      dxz     :     0.081680
      dyz     :     0.040568
      dx2y2   :     0.106730
      dxy     :     0.129763
      f0      :     0.003859  f :     0.043361
      f+1     :     0.004726
      f-1     :     0.002906
      f+2     :     0.006876
      f-2     :     0.004520
      f+3     :     0.007196
      f-3     :     0.013278
 71 H s       :     0.777427  s :     0.777427
      pz      :     0.017194  p :     0.061748
      px      :     0.016932
      py      :     0.027622
 72 C s       :     2.764402  s :     2.764402
      pz      :     0.910831  p :     2.945137
      px      :     1.044730
      py      :     0.989576
      dz2     :     0.035512  d :     0.387083
      dxz     :     0.076318
      dyz     :     0.038401
      dx2y2   :     0.097852
      dxy     :     0.138999
      f0      :     0.004051  f :     0.043211
      f+1     :     0.003619
      f-1     :     0.003834
      f+2     :     0.007865
      f-2     :     0.004000
      f+3     :     0.006794
      f-3     :     0.013049
 73 H s       :     0.781891  s :     0.781891
      pz      :     0.015521  p :     0.060402
      px      :     0.018805
      py      :     0.026076
 74 C s       :     2.767392  s :     2.767392
      pz      :     0.898736  p :     2.925316
      px      :     0.997990
      py      :     1.028589
      dz2     :     0.052044  d :     0.391431
      dxz     :     0.033090
      dyz     :     0.073569
      dx2y2   :     0.146334
      dxy     :     0.086394
      f0      :     0.003139  f :     0.043210
      f+1     :     0.004394
      f-1     :     0.004524
      f+2     :     0.005456
      f-2     :     0.007069
      f+3     :     0.007176
      f-3     :     0.011451
 75 H s       :     0.781750  s :     0.781750
      pz      :     0.012350  p :     0.060228
      px      :     0.036729
      py      :     0.011149
 76 C s       :     2.764640  s :     2.764640
      pz      :     0.905722  p :     2.945225
      px      :     1.053606
      py      :     0.985897
      dz2     :     0.028360  d :     0.387105
      dxz     :     0.077013
      dyz     :     0.040887
      dx2y2   :     0.111800
      dxy     :     0.129045
      f0      :     0.003855  f :     0.043168
      f+1     :     0.004608
      f-1     :     0.002855
      f+2     :     0.006973
      f-2     :     0.004334
      f+3     :     0.007093
      f-3     :     0.013451
 77 H s       :     0.781834  s :     0.781834
      pz      :     0.017458  p :     0.060433
      px      :     0.015497
      py      :     0.027478
 78 C s       :     2.758783  s :     2.758783
      pz      :     0.886481  p :     2.906195
      px      :     1.044079
      py      :     0.975635
      dz2     :     0.037251  d :     0.386713
      dxz     :     0.078463
      dyz     :     0.038220
      dx2y2   :     0.095243
      dxy     :     0.137536
      f0      :     0.004075  f :     0.043238
      f+1     :     0.003653
      f-1     :     0.003997
      f+2     :     0.007815
      f-2     :     0.003999
      f+3     :     0.006852
      f-3     :     0.012847
 79 H s       :     0.777287  s :     0.777287
      pz      :     0.015289  p :     0.061813
      px      :     0.020131
      py      :     0.026392
 80 O s       :     3.316630  s :     3.316630
      pz      :     1.595492  p :     4.482998
      px      :     1.332314
      py      :     1.555192
      dz2     :     0.009200  d :     0.070071
      dxz     :     0.005949
      dyz     :     0.012253
      dx2y2   :     0.026429
      dxy     :     0.016239
      f0      :     0.000376  f :     0.005026
      f+1     :     0.000426
      f-1     :     0.000538
      f+2     :     0.000708
      f-2     :     0.000690
      f+3     :     0.001127
      f-3     :     0.001161
 81 H s       :     0.623629  s :     0.623629
      pz      :     0.031936  p :     0.190624
      px      :     0.133130
      py      :     0.025558


                      *****************************
                      * MAYER POPULATION ANALYSIS *
                      *****************************

  NA   - Mulliken gross atomic population
  ZA   - Total nuclear charge
  QA   - Mulliken gross atomic charge
  VA   - Mayer's total valence
  BVA  - Mayer's bonded valence
  FA   - Mayer's free valence

  ATOM       NA         ZA         QA         VA         BVA        FA
  0 O      8.2443     8.0000    -0.2443     2.1446     2.1446     0.0000
  1 O      8.4280     8.0000    -0.4280     2.0741     2.0741    -0.0000
  2 N      7.2153     7.0000    -0.2153     3.0019     3.0019    -0.0000
  3 N      7.3059     7.0000    -0.3059     3.0879     3.0879    -0.0000
  4 C      5.8504     6.0000     0.1496     4.0750     4.0750    -0.0000
  5 C      5.8608     6.0000     0.1392     3.7506     3.7506     0.0000
  6 H      0.8346     1.0000     0.1654     0.9926     0.9926     0.0000
  7 C      5.8722     6.0000     0.1278     3.6233     3.6233    -0.0000
  8 C      6.2612     6.0000    -0.2612     3.9363     3.9363    -0.0000
  9 H      0.8341     1.0000     0.1659     0.9810     0.9810    -0.0000
 10 C      6.1654     6.0000    -0.1654     3.9211     3.9211    -0.0000
 11 H      0.8436     1.0000     0.1564     0.9631     0.9631    -0.0000
 12 C      6.1483     6.0000    -0.1483     3.8770     3.8770    -0.0000
 13 H      0.8420     1.0000     0.1580     0.9600     0.9600    -0.0000
 14 C      6.1619     6.0000    -0.1619     3.9089     3.9089    -0.0000
 15 H      0.8436     1.0000     0.1564     0.9629     0.9629    -0.0000
 16 C      6.2354     6.0000    -0.2354     3.9603     3.9603    -0.0000
 17 H      0.8471     1.0000     0.1529     0.9802     0.9802    -0.0000
 18 C      5.8514     6.0000     0.1486     3.9372     3.9372    -0.0000
 19 C      6.4379     6.0000    -0.4379     3.8850     3.8850    -0.0000
 20 H      0.8553     1.0000     0.1447     0.9783     0.9783    -0.0000
 21 H      0.8525     1.0000     0.1475     0.9691     0.9691    -0.0000
 22 H      0.8580     1.0000     0.1420     0.9753     0.9753     0.0000
 23 C      6.4293     6.0000    -0.4293     3.8838     3.8838    -0.0000
 24 H      0.8636     1.0000     0.1364     0.9826     0.9826    -0.0000
 25 H      0.8514     1.0000     0.1486     0.9678     0.9678    -0.0000
 26 H      0.8580     1.0000     0.1420     0.9761     0.9761    -0.0000
 27 C      6.4009     6.0000    -0.4009     3.8401     3.8401    -0.0000
 28 H      0.8610     1.0000     0.1390     0.9748     0.9748    -0.0000
 29 H      0.8647     1.0000     0.1353     0.9768     0.9768     0.0000
 30 H      0.8623     1.0000     0.1377     0.9798     0.9798     0.0000
 31 C      5.7378     6.0000     0.2622     3.7260     3.7260    -0.0000
 32 C      6.0128     6.0000    -0.0128     3.7400     3.7400    -0.0000
 33 C      6.1649     6.0000    -0.1649     3.7711     3.7711    -0.0000
 34 H      0.8440     1.0000     0.1560     0.9603     0.9603    -0.0000
 35 C      6.2297     6.0000    -0.2297     3.9191     3.9191    -0.0000
 36 H      0.8496     1.0000     0.1504     0.9637     0.9637    -0.0000
 37 C      6.1558     6.0000    -0.1558     3.8312     3.8312    -0.0000
 38 H      0.8474     1.0000     0.1526     0.9614     0.9614    -0.0000
 39 C      6.3534     6.0000    -0.3534     3.9869     3.9869     0.0000
 40 H      0.8534     1.0000     0.1466     0.9972     0.9972     0.0000
 41 C      5.9469     6.0000     0.0531     3.9189     3.9189    -0.0000
 42 C      6.4285     6.0000    -0.4285     3.8439     3.8439    -0.0000
 43 H      0.8590     1.0000     0.1410     0.9747     0.9747    -0.0000
 44 H      0.8551     1.0000     0.1449     0.9725     0.9725     0.0000
 45 H      0.8602     1.0000     0.1398     0.9765     0.9765    -0.0000
 46 C      6.4326     6.0000    -0.4326     3.8806     3.8806    -0.0000
 47 H      0.8580     1.0000     0.1420     0.9874     0.9874     0.0000
 48 H      0.8547     1.0000     0.1453     0.9717     0.9717     0.0000
 49 H      0.8553     1.0000     0.1447     0.9722     0.9722     0.0000
 50 C      6.4588     6.0000    -0.4588     3.8686     3.8686     0.0000
 51 H      0.8534     1.0000     0.1466     0.9683     0.9683     0.0000
 52 H      0.8499     1.0000     0.1501     0.9719     0.9719     0.0000
 53 H      0.8510     1.0000     0.1490     0.9673     0.9673     0.0000
 54 C      5.5863     6.0000     0.4137     4.0404     4.0404    -0.0000
 55 C      5.9075     6.0000     0.0925     3.6369     3.6369    -0.0000
 56 C      6.2392     6.0000    -0.2392     3.9769     3.9769     0.0000
 57 H      0.8255     1.0000     0.1745     0.9706     0.9706     0.0000
 58 C      6.1450     6.0000    -0.1450     3.8951     3.8951     0.0000
 59 H      0.8375     1.0000     0.1625     0.9619     0.9619     0.0000
 60 C      6.1247     6.0000    -0.1247     3.9034     3.9034    -0.0000
 61 H      0.8347     1.0000     0.1653     0.9583     0.9583    -0.0000
 62 C      6.1466     6.0000    -0.1466     3.8970     3.8970    -0.0000
 63 H      0.8366     1.0000     0.1634     0.9610     0.9610     0.0000
 64 C      6.2236     6.0000    -0.2236     3.9662     3.9662     0.0000
 65 H      0.8384     1.0000     0.1616     0.9829     0.9829     0.0000
 66 H      0.7460     1.0000     0.2540     0.9492     0.9492    -0.0000
 67 O      8.4902     8.0000    -0.4902     2.0000     2.0000    -0.0000
 68 C      5.5987     6.0000     0.4013     4.1214     4.1214    -0.0000
 69 C      5.8579     6.0000     0.1421     3.5798     3.5798    -0.0000
 70 C      6.2249     6.0000    -0.2249     3.9711     3.9711     0.0000
 71 H      0.8429     1.0000     0.1571     0.9873     0.9873     0.0000
 72 C      6.1417     6.0000    -0.1417     3.8948     3.8948     0.0000
 73 H      0.8380     1.0000     0.1620     0.9605     0.9605    -0.0000
 74 C      6.1364     6.0000    -0.1364     3.9125     3.9125    -0.0000
 75 H      0.8366     1.0000     0.1634     0.9585     0.9585     0.0000
 76 C      6.1400     6.0000    -0.1400     3.8874     3.8874    -0.0000
 77 H      0.8386     1.0000     0.1614     0.9610     0.9610    -0.0000
 78 C      6.2461     6.0000    -0.2461     3.9826     3.9826    -0.0000
 79 H      0.8333     1.0000     0.1667     0.9750     0.9750    -0.0000
 80 O      8.3944     8.0000    -0.3944     2.0757     2.0757    -0.0000
 81 H      0.6361     1.0000     0.3639     0.9226     0.9226    -0.0000

  Mayer bond orders larger than 0.100000
B(  0-O ,  4-C ) :   0.8499 B(  0-O , 54-C ) :   1.1284 B(  1-O , 54-C ) :   1.8772 
B(  2-N ,  4-C ) :   2.0048 B(  2-N , 18-C ) :   0.8906 B(  3-N ,  5-C ) :   0.9641 
B(  3-N , 31-C ) :   0.9967 B(  3-N , 66-H ) :   0.8664 B(  3-N , 81-H ) :   0.1835 
B(  4-C ,  5-C ) :   0.9530 B(  5-C ,  6-H ) :   0.9406 B(  5-C ,  7-C ) :   0.8178 
B(  7-C ,  8-C ) :   1.3331 B(  7-C , 16-C ) :   1.3532 B(  8-C ,  9-H ) :   0.9527 
B(  8-C , 10-C ) :   1.4339 B( 10-C , 11-H ) :   0.9763 B( 10-C , 12-C ) :   1.3830 
B( 12-C , 13-H ) :   0.9716 B( 12-C , 14-C ) :   1.3882 B( 14-C , 15-H ) :   0.9770 
B( 14-C , 16-C ) :   1.4219 B( 16-C , 17-H ) :   0.9652 B( 18-C , 19-C ) :   0.9691 
B( 18-C , 23-C ) :   0.9761 B( 18-C , 27-C ) :   0.9684 B( 19-C , 20-H ) :   0.9629 
B( 19-C , 21-H ) :   0.9616 B( 19-C , 22-H ) :   0.9652 B( 23-C , 24-H ) :   0.9635 
B( 23-C , 25-H ) :   0.9571 B( 23-C , 26-H ) :   0.9606 B( 27-C , 28-H ) :   0.9688 
B( 27-C , 29-H ) :   0.9696 B( 27-C , 30-H ) :   0.9677 B( 31-C , 32-C ) :   1.3639 
B( 31-C , 39-C ) :   1.3637 B( 32-C , 33-C ) :   1.3098 B( 32-C , 41-C ) :   0.9825 
B( 33-C , 34-H ) :   0.9752 B( 33-C , 35-C ) :   1.3910 B( 35-C , 36-H ) :   0.9903 
B( 35-C , 37-C ) :   1.3739 B( 37-C , 38-H ) :   0.9829 B( 37-C , 39-C ) :   1.3747 
B( 39-C , 40-H ) :   0.9935 B( 41-C , 42-C ) :   0.9606 B( 41-C , 46-C ) :   0.9761 
B( 41-C , 50-C ) :   0.9514 B( 42-C , 43-H ) :   0.9707 B( 42-C , 44-H ) :   0.9611 
B( 42-C , 45-H ) :   0.9559 B( 46-C , 47-H ) :   0.9438 B( 46-C , 48-H ) :   0.9612 
B( 46-C , 49-H ) :   0.9679 B( 50-C , 51-H ) :   0.9631 B( 50-C , 52-H ) :   0.9664 
B( 50-C , 53-H ) :   0.9701 B( 54-C , 55-C ) :   0.9844 B( 55-C , 56-C ) :   1.3609 
B( 55-C , 64-C ) :   1.3305 B( 56-C , 57-H ) :   0.9566 B( 56-C , 58-C ) :   1.4315 
B( 58-C , 59-H ) :   0.9707 B( 58-C , 60-C ) :   1.3868 B( 60-C , 61-H ) :   0.9651 
B( 60-C , 62-C ) :   1.3842 B( 62-C , 63-H ) :   0.9707 B( 62-C , 64-C ) :   1.4342 
B( 64-C , 65-H ) :   0.9645 B( 67-O , 68-C ) :   1.8335 B( 68-C , 69-C ) :   0.9855 
B( 68-C , 80-O ) :   1.2788 B( 69-C , 70-C ) :   1.3409 B( 69-C , 78-C ) :   1.3561 
B( 70-C , 71-H ) :   0.9622 B( 70-C , 72-C ) :   1.4326 B( 72-C , 73-H ) :   0.9704 
B( 72-C , 74-C ) :   1.3877 B( 74-C , 75-H ) :   0.9656 B( 74-C , 76-C ) :   1.3914 
B( 76-C , 77-H ) :   0.9700 B( 76-C , 78-C ) :   1.4276 B( 78-C , 79-H ) :   0.9629 
B( 80-O , 81-H ) :   0.7269 

-------
TIMINGS
-------

Total SCF time: 0 days 0 hours 7 min 29 sec 

Total time                  ....     449.874 sec
Sum of individual times     ....     425.484 sec  ( 94.6%)

Fock matrix formation       ....     378.129 sec  ( 84.1%)
  Split-RI-J                ....      46.021 sec  ( 12.2% of F)
  Chain of spheres X        ....     203.654 sec  ( 53.9% of F)
  XC integration            ....      40.999 sec  ( 10.8% of F)
    Basis function eval.    ....       2.380 sec  (  5.8% of XC)
    Density eval.           ....       6.594 sec  ( 16.1% of XC)
    XC-Functional eval.     ....       0.197 sec  (  0.5% of XC)
    XC-Potential eval.      ....       3.529 sec  (  8.6% of XC)
Diagonalization             ....       6.846 sec  (  1.5%)
Density matrix formation    ....       1.433 sec  (  0.3%)
Population analysis         ....       2.482 sec  (  0.6%)
Initial guess               ....       5.514 sec  (  1.2%)
Orbital Transformation      ....       0.000 sec  (  0.0%)
Orbital Orthonormalization  ....       0.000 sec  (  0.0%)
DIIS solution               ....       8.661 sec  (  1.9%)
SOSCF solution              ....       8.619 sec  (  1.9%)
Grid generation             ....      13.799 sec  (  3.1%)

Maximum memory used throughout the entire SCF-calculation: 575.6 MB
[1711144329.562859] [node100:2980131:0]          mpool.c:43   UCX  WARN  object 0x13151800 was not returned to mpool ucp_requests
[1711144329.562878] [node100:2980131:0]          mpool.c:43   UCX  WARN  object 0x131519c0 was not returned to mpool ucp_requests
[1711144329.562884] [node100:2980131:0]          mpool.c:43   UCX  WARN  object 0x13151b80 was not returned to mpool ucp_requests
[1711144329.570942] [node100:2980077:0]          mpool.c:43   UCX  WARN  object 0x14843b80 was not returned to mpool ucp_requests
[1711144329.570962] [node100:2980077:0]          mpool.c:43   UCX  WARN  object 0x14843d40 was not returned to mpool ucp_requests
[1711144329.570965] [node100:2980077:0]          mpool.c:43   UCX  WARN  object 0x14843f00 was not returned to mpool ucp_requests
[1711144329.570968] [node100:2980077:0]          mpool.c:43   UCX  WARN  object 0x148440c0 was not returned to mpool ucp_requests
[1711144329.571811] [node100:2980096:0]          mpool.c:43   UCX  WARN  object 0x14654800 was not returned to mpool ucp_requests
[1711144329.571832] [node100:2980096:0]          mpool.c:43   UCX  WARN  object 0x146549c0 was not returned to mpool ucp_requests
[1711144329.571836] [node100:2980096:0]          mpool.c:43   UCX  WARN  object 0x14654b80 was not returned to mpool ucp_requests
[1711144329.574497] [node100:2980107:0]          mpool.c:43   UCX  WARN  object 0x13164800 was not returned to mpool ucp_requests
[1711144329.574509] [node100:2980107:0]          mpool.c:43   UCX  WARN  object 0x13164d40 was not returned to mpool ucp_requests
[1711144329.574513] [node100:2980107:0]          mpool.c:43   UCX  WARN  object 0x13164f00 was not returned to mpool ucp_requests
[1711144329.573386] [node100:2980146:0]          mpool.c:43   UCX  WARN  object 0x144ceb40 was not returned to mpool ucp_requests
[1711144329.573400] [node100:2980146:0]          mpool.c:43   UCX  WARN  object 0x144ced00 was not returned to mpool ucp_requests
[1711144329.573404] [node100:2980146:0]          mpool.c:43   UCX  WARN  object 0x144cf080 was not returned to mpool ucp_requests
[1711144329.575960] [node100:2980130:0]          mpool.c:43   UCX  WARN  object 0x1316d440 was not returned to mpool ucp_requests
[1711144329.575975] [node100:2980130:0]          mpool.c:43   UCX  WARN  object 0x1316dd00 was not returned to mpool ucp_requests
[1711144329.575982] [node100:2980130:0]          mpool.c:43   UCX  WARN  object 0x1316e080 was not returned to mpool ucp_requests
[1711144329.576049] [node100:2980147:0]          mpool.c:43   UCX  WARN  object 0x141bfac0 was not returned to mpool ucp_requests
[1711144329.576064] [node100:2980147:0]          mpool.c:43   UCX  WARN  object 0x141bfc80 was not returned to mpool ucp_requests
[1711144329.576069] [node100:2980147:0]          mpool.c:43   UCX  WARN  object 0x141bfe40 was not returned to mpool ucp_requests
[1711144329.577307] [node100:2980064:0]          mpool.c:43   UCX  WARN  object 0x143b8840 was not returned to mpool ucp_requests
[1711144329.577320] [node100:2980064:0]          mpool.c:43   UCX  WARN  object 0x143b8a00 was not returned to mpool ucp_requests
[1711144329.577326] [node100:2980064:0]          mpool.c:43   UCX  WARN  object 0x143b8bc0 was not returned to mpool ucp_requests
[1711144329.577330] [node100:2980064:0]          mpool.c:43   UCX  WARN  object 0x143b8d80 was not returned to mpool ucp_requests
[1711144329.578720] [node100:2980133:0]          mpool.c:43   UCX  WARN  object 0x132f7ac0 was not returned to mpool ucp_requests
[1711144329.578732] [node100:2980133:0]          mpool.c:43   UCX  WARN  object 0x132f7e40 was not returned to mpool ucp_requests
[1711144329.578738] [node100:2980133:0]          mpool.c:43   UCX  WARN  object 0x132f8000 was not returned to mpool ucp_requests
[1711144329.579021] [node100:2980148:0]          mpool.c:43   UCX  WARN  object 0x139c3a40 was not returned to mpool ucp_requests
[1711144329.579035] [node100:2980148:0]          mpool.c:43   UCX  WARN  object 0x139c3dc0 was not returned to mpool ucp_requests
[1711144329.579040] [node100:2980148:0]          mpool.c:43   UCX  WARN  object 0x139c3f80 was not returned to mpool ucp_requests
[1711144329.579029] [node100:2980120:0]          mpool.c:43   UCX  WARN  object 0x14172780 was not returned to mpool ucp_requests
[1711144329.579042] [node100:2980120:0]          mpool.c:43   UCX  WARN  object 0x14172cc0 was not returned to mpool ucp_requests
[1711144329.579047] [node100:2980120:0]          mpool.c:43   UCX  WARN  object 0x14172e80 was not returned to mpool ucp_requests
[1711144329.579657] [node100:2980122:0]          mpool.c:43   UCX  WARN  object 0x1389e2c0 was not returned to mpool ucp_requests
[1711144329.579669] [node100:2980122:0]          mpool.c:43   UCX  WARN  object 0x1389e9c0 was not returned to mpool ucp_requests
[1711144329.579675] [node100:2980122:0]          mpool.c:43   UCX  WARN  object 0x1389eb80 was not returned to mpool ucp_requests
[1711144329.589980] [node100:2980062:0]          mpool.c:43   UCX  WARN  object 0x13cf8a80 was not returned to mpool ucp_requests
[1711144329.589994] [node100:2980062:0]          mpool.c:43   UCX  WARN  object 0x13cf8c40 was not returned to mpool ucp_requests
[1711144329.590000] [node100:2980062:0]          mpool.c:43   UCX  WARN  object 0x13cf8e00 was not returned to mpool ucp_requests
[1711144329.590004] [node100:2980062:0]          mpool.c:43   UCX  WARN  object 0x13cf8fc0 was not returned to mpool ucp_requests
[1711144329.590062] [node100:2980100:0]          mpool.c:43   UCX  WARN  object 0x14795280 was not returned to mpool ucp_requests
[1711144329.590076] [node100:2980100:0]          mpool.c:43   UCX  WARN  object 0x14795b40 was not returned to mpool ucp_requests
[1711144329.590081] [node100:2980100:0]          mpool.c:43   UCX  WARN  object 0x14795ec0 was not returned to mpool ucp_requests
[1711144329.590092] [node100:2980124:0]          mpool.c:43   UCX  WARN  object 0x13a3e980 was not returned to mpool ucp_requests
[1711144329.590105] [node100:2980124:0]          mpool.c:43   UCX  WARN  object 0x13a3ed00 was not returned to mpool ucp_requests
[1711144329.590110] [node100:2980124:0]          mpool.c:43   UCX  WARN  object 0x13a3eec0 was not returned to mpool ucp_requests
[1711144329.590328] [node100:2980086:0]          mpool.c:43   UCX  WARN  object 0x13901b00 was not returned to mpool ucp_requests
[1711144329.590340] [node100:2980086:0]          mpool.c:43   UCX  WARN  object 0x13901cc0 was not returned to mpool ucp_requests
[1711144329.590344] [node100:2980086:0]          mpool.c:43   UCX  WARN  object 0x13901e80 was not returned to mpool ucp_requests
[1711144329.590348] [node100:2980086:0]          mpool.c:43   UCX  WARN  object 0x13902040 was not returned to mpool ucp_requests
[1711144329.590353] [node100:2980086:0]          mpool.c:43   UCX  WARN  object 0x13902580 was not returned to mpool ucp_requests
[1711144329.602122] [node100:2980138:0]          mpool.c:43   UCX  WARN  object 0x13716880 was not returned to mpool ucp_requests
[1711144329.602142] [node100:2980138:0]          mpool.c:43   UCX  WARN  object 0x13716c00 was not returned to mpool ucp_requests
[1711144329.602148] [node100:2980138:0]          mpool.c:43   UCX  WARN  object 0x13716f80 was not returned to mpool ucp_requests
[1711144329.604507] [node100:2980142:0]          mpool.c:43   UCX  WARN  object 0x12d7ad40 was not returned to mpool ucp_requests
[1711144329.604521] [node100:2980142:0]          mpool.c:43   UCX  WARN  object 0x12d7af00 was not returned to mpool ucp_requests
[1711144329.604526] [node100:2980142:0]          mpool.c:43   UCX  WARN  object 0x12d7b0c0 was not returned to mpool ucp_requests
[1711144329.604560] [node100:2980128:0]          mpool.c:43   UCX  WARN  object 0x131fd800 was not returned to mpool ucp_requests
[1711144329.604574] [node100:2980128:0]          mpool.c:43   UCX  WARN  object 0x131fdf00 was not returned to mpool ucp_requests
[1711144329.604578] [node100:2980128:0]          mpool.c:43   UCX  WARN  object 0x131fe0c0 was not returned to mpool ucp_requests
[1711144329.612101] [node100:2980144:0]          mpool.c:43   UCX  WARN  object 0x14288800 was not returned to mpool ucp_requests
[1711144329.612115] [node100:2980144:0]          mpool.c:43   UCX  WARN  object 0x14288b80 was not returned to mpool ucp_requests
[1711144329.612120] [node100:2980144:0]          mpool.c:43   UCX  WARN  object 0x14288d40 was not returned to mpool ucp_requests
[1711144329.694883] [node100:2980094:0]          mpool.c:43   UCX  WARN  object 0x14ab1500 was not returned to mpool ucp_requests
[1711144329.694901] [node100:2980094:0]          mpool.c:43   UCX  WARN  object 0x14ab1c00 was not returned to mpool ucp_requests
[1711144329.694908] [node100:2980094:0]          mpool.c:43   UCX  WARN  object 0x14ab1f80 was not returned to mpool ucp_requests
[1711144329.697048] [node100:2980136:0]          mpool.c:43   UCX  WARN  object 0x145617c0 was not returned to mpool ucp_requests
[1711144329.697061] [node100:2980136:0]          mpool.c:43   UCX  WARN  object 0x14561980 was not returned to mpool ucp_requests
[1711144329.697068] [node100:2980136:0]          mpool.c:43   UCX  WARN  object 0x14561d00 was not returned to mpool ucp_requests
[1711144329.699963] [node100:2980139:0]          mpool.c:43   UCX  WARN  object 0x131db7c0 was not returned to mpool ucp_requests
[1711144329.699976] [node100:2980139:0]          mpool.c:43   UCX  WARN  object 0x131dbb40 was not returned to mpool ucp_requests
[1711144329.699982] [node100:2980139:0]          mpool.c:43   UCX  WARN  object 0x131dbd00 was not returned to mpool ucp_requests
[1711144329.702015] [node100:2980140:0]          mpool.c:43   UCX  WARN  object 0x13049d80 was not returned to mpool ucp_requests
[1711144329.702028] [node100:2980140:0]          mpool.c:43   UCX  WARN  object 0x13049f40 was not returned to mpool ucp_requests
[1711144329.702032] [node100:2980140:0]          mpool.c:43   UCX  WARN  object 0x1304a100 was not returned to mpool ucp_requests
[1711144329.701979] [node100:2980059:0]          mpool.c:43   UCX  WARN  object 0x130a77c0 was not returned to mpool ucp_requests
[1711144329.701999] [node100:2980059:0]          mpool.c:43   UCX  WARN  object 0x130a7b40 was not returned to mpool ucp_requests
[1711144329.702003] [node100:2980059:0]          mpool.c:43   UCX  WARN  object 0x130a7d00 was not returned to mpool ucp_requests
[1711144329.702006] [node100:2980059:0]          mpool.c:43   UCX  WARN  object 0x130a7ec0 was not returned to mpool ucp_requests
[1711144329.702227] [node100:2980126:0]          mpool.c:43   UCX  WARN  object 0x137f5280 was not returned to mpool ucp_requests
[1711144329.702239] [node100:2980126:0]          mpool.c:43   UCX  WARN  object 0x137f5b40 was not returned to mpool ucp_requests
[1711144329.702244] [node100:2980126:0]          mpool.c:43   UCX  WARN  object 0x137f5ec0 was not returned to mpool ucp_requests
[1711144329.705347] [node100:2980145:0]          mpool.c:43   UCX  WARN  object 0x12a85b80 was not returned to mpool ucp_requests
[1711144329.705362] [node100:2980145:0]          mpool.c:43   UCX  WARN  object 0x12a85f00 was not returned to mpool ucp_requests
[1711144329.705368] [node100:2980145:0]          mpool.c:43   UCX  WARN  object 0x12a860c0 was not returned to mpool ucp_requests
[1711144329.705901] [node100:2980092:0]          mpool.c:43   UCX  WARN  object 0x1397f840 was not returned to mpool ucp_requests
[1711144329.705913] [node100:2980092:0]          mpool.c:43   UCX  WARN  object 0x1397fa00 was not returned to mpool ucp_requests
[1711144329.705919] [node100:2980092:0]          mpool.c:43   UCX  WARN  object 0x1397fbc0 was not returned to mpool ucp_requests
[1711144329.705922] [node100:2980092:0]          mpool.c:43   UCX  WARN  object 0x1397fd80 was not returned to mpool ucp_requests
[1711144329.705927] [node100:2980092:0]          mpool.c:43   UCX  WARN  object 0x139802c0 was not returned to mpool ucp_requests
[1711144329.705801] [node100:2980066:0]          mpool.c:43   UCX  WARN  object 0x13d3c740 was not returned to mpool ucp_requests
[1711144329.705815] [node100:2980066:0]          mpool.c:43   UCX  WARN  object 0x13d3d8c0 was not returned to mpool ucp_requests
[1711144329.705820] [node100:2980066:0]          mpool.c:43   UCX  WARN  object 0x13d3dc40 was not returned to mpool ucp_requests
[1711144329.705823] [node100:2980066:0]          mpool.c:43   UCX  WARN  object 0x13d3de00 was not returned to mpool ucp_requests


-------------------------------------------------------------------------------
                          DFT DISPERSION CORRECTION                            
                                                                               
                              DFTD3 V3.1  Rev 1                                
                          USING Becke-Johnson damping                          
-------------------------------------------------------------------------------
The PBE0 functional is recognized
Active option DFTDOPT                   ...         4   

molecular C6(AA) [au] = 70491.113681 


            DFT-D V3
 parameters
 s6 scaling factor         :     1.0000 
 a1 scaling factor         :     0.4145 
 s8 scaling factor         :     1.2177 
 a2 scaling factor         :     4.8593 
 ad hoc parameters k1-k3   :    16.0000     1.3333    -4.0000 

 Edisp/kcal,au: -68.287654176133  -0.108823292260 
 E6   /kcal   : -44.065509860 
 E8   /kcal   : -24.222144316 
 % E8         :  35.470751790 

-------------------------   ----------------
Dispersion correction           -0.108823292
-------------------------   ----------------


-------------------------   --------------------
FINAL SINGLE POINT ENERGY     -1805.042576682902
-------------------------   --------------------


           ************************************************************
           *        Program running with 30 parallel MPI-processes    *
           *              working on a common directory               *
           ************************************************************
------------------------------------------------------------------------------
                         ORCA SCF GRADIENT CALCULATION
------------------------------------------------------------------------------

 ... reading COSX grid (gridx3)
Gradient of the Kohn-Sham DFT energy:
Kohn-Sham wavefunction type      ... RKS
Hartree-Fock exchange scaling    ...    0.250
Number of operators              ...    1
Number of atoms                  ...   82
Basis set dimensions             ... 1542
Integral neglect threshold       ... 2.5e-11
Integral primitive cutoff        ... 2.5e-12
SHARK Integral package           ... ON

Nuc. rep. gradient       (SHARK) ... done (  0.1 sec)
HCore & Overlap gradient (SHARK) ... done (  1.4 sec)
RI-J gradient            (SHARK) ... done (  7.0 sec)
COSX-gradient                    ... done ( 49.1 sec)
Exchange-correlation gradient    ... done
Dispersion correction            ... done

------------------
CARTESIAN GRADIENT
------------------

   1   O   :   -0.000018851    0.000034188   -0.000011084
   2   O   :   -0.000002460   -0.000021270    0.000014042
   3   N   :    0.000017200    0.000002570    0.000014872
   4   N   :    0.000025070    0.000041644   -0.000030849
   5   C   :   -0.000013438    0.000004063    0.000040885
   6   C   :   -0.000010900   -0.000022488    0.000015864
   7   H   :   -0.000013834   -0.000016633    0.000005121
   8   C   :    0.000024263   -0.000009430   -0.000015837
   9   C   :   -0.000013252    0.000009305    0.000011323
  10   H   :   -0.000003283   -0.000014417    0.000009377
  11   C   :   -0.000006116   -0.000003444    0.000008153
  12   H   :   -0.000004993   -0.000005655    0.000009299
  13   C   :   -0.000002501   -0.000012566    0.000006588
  14   H   :   -0.000005778   -0.000003818    0.000005888
  15   C   :   -0.000005455    0.000008164    0.000003442
  16   H   :   -0.000005474   -0.000003931    0.000003369
  17   C   :   -0.000003785   -0.000008831    0.000008292
  18   H   :   -0.000003725   -0.000003847    0.000002710
  19   C   :   -0.000012470   -0.000017434    0.000000485
  20   C   :   -0.000015404   -0.000016011    0.000010375
  21   H   :   -0.000002971   -0.000001521    0.000014325
  22   H   :   -0.000001016   -0.000010663    0.000016026
  23   H   :    0.000005740   -0.000007779    0.000010188
  24   C   :    0.000013800   -0.000015726    0.000019953
  25   H   :   -0.000007128   -0.000004415    0.000010500
  26   H   :   -0.000002836   -0.000003557    0.000018895
  27   H   :    0.000004054   -0.000004293    0.000007508
  28   C   :   -0.000005568   -0.000011058    0.000014978
  29   H   :   -0.000000825   -0.000007938    0.000014730
  30   H   :   -0.000000377   -0.000006832    0.000012413
  31   H   :    0.000006043   -0.000006309    0.000008478
  32   C   :    0.000005980    0.000004405    0.000041449
  33   C   :   -0.000012233    0.000004457   -0.000005474
  34   C   :    0.000019240   -0.000015901    0.000010600
  35   H   :    0.000003658   -0.000004058    0.000015371
  36   C   :    0.000007082    0.000001570    0.000014958
  37   H   :    0.000006376   -0.000008513    0.000008166
  38   C   :    0.000007968   -0.000004585   -0.000007899
  39   H   :    0.000003357   -0.000007339    0.000009199
  40   C   :    0.000021553   -0.000027385    0.000012232
  41   H   :    0.000007071    0.000006726   -0.000000580
  42   C   :   -0.000021548   -0.000005942   -0.000001665
  43   C   :    0.000029326   -0.000005617    0.000009043
  44   H   :    0.000001019   -0.000007691    0.000005960
  45   H   :    0.000002500   -0.000007752    0.000004865
  46   H   :    0.000002189   -0.000024428   -0.000000062
  47   C   :    0.000017151   -0.000010367    0.000025234
  48   H   :   -0.000024812    0.000010235    0.000024466
  49   H   :    0.000007161   -0.000007289    0.000012247
  50   H   :    0.000000986   -0.000004630    0.000005319
  51   C   :    0.000002519   -0.000014652   -0.000000929
  52   H   :    0.000005313   -0.000017823    0.000010417
  53   H   :    0.000006380   -0.000009576    0.000011911
  54   H   :    0.000009345   -0.000006843    0.000007541
  55   C   :    0.000010947   -0.000010844   -0.000016422
  56   C   :   -0.000002942    0.000003116    0.000009266
  57   C   :    0.000004931   -0.000004795    0.000003406
  58   H   :   -0.000003819   -0.000005866    0.000005776
  59   C   :   -0.000004651   -0.000006216    0.000005881
  60   H   :   -0.000002812   -0.000002587    0.000006751
  61   C   :   -0.000006943   -0.000007246    0.000003856
  62   H   :   -0.000004563   -0.000002050    0.000003966
  63   C   :   -0.000005540   -0.000002249    0.000010893
  64   H   :   -0.000009460   -0.000002274    0.000005135
  65   C   :   -0.000007745   -0.000005793    0.000010636
  66   H   :   -0.000009769   -0.000004824    0.000000885
  67   H   :    0.000017272    0.000001557   -0.000035429
  68   O   :    0.000000608   -0.000005948   -0.000022036
  69   C   :   -0.000004327    0.000032925    0.000010616
  70   C   :    0.000003782   -0.000006060   -0.000014027
  71   C   :    0.000002691   -0.000001212   -0.000000166
  72   H   :    0.000000615   -0.000004707   -0.000001688
  73   C   :    0.000000301   -0.000002985   -0.000002547
  74   H   :    0.000001487   -0.000004729   -0.000004288
  75   C   :    0.000003110   -0.000005996   -0.000003825
  76   H   :    0.000002117   -0.000003481   -0.000005219
  77   C   :    0.000000970   -0.000005525   -0.000000310
  78   H   :    0.000002559   -0.000004962   -0.000002076
  79   C   :    0.000005022   -0.000000284   -0.000006345
  80   H   :    0.000003191   -0.000006443    0.000000421
  81   O   :    0.000011646   -0.000039556   -0.000030823
  82   H   :   -0.000041876   -0.000070470    0.000115397

Difference to translation invariance:
           :    0.0000081127   -0.0004824333    0.0005203609

Difference to rotation invariance:
           :    0.0088750481    0.0006004090   -0.0029972312

Norm of the cartesian gradient     ...    0.0002361837
RMS gradient                       ...    0.0000150585
MAX gradient                       ...    0.0001153968

-------
TIMINGS
-------

Total SCF gradient time            ...       87.358 sec

One electron gradient       ....       1.356 sec  (  1.6%)
RI-J Coulomb gradient       ....       6.995 sec  (  8.0%)
COSX gradient               ....      49.062 sec  ( 56.2%)
XC gradient                 ....       8.615 sec  (  9.9%)
CPCM gradient               ....       3.040 sec  (  3.5%)
   A-Matrix (El+Nuc)        ....       0.985 sec  (  1.1%)
   Potential                ....       2.055 sec  (  2.4%)

Maximum memory used throughout the entire SCFGRAD-calculation: 348.4 MB

                            ***************************************
                            *     ORCA property calculations      *
                            ***************************************

                                    ---------------------
                                    Active property flags
                                    ---------------------
   (+) Dipole Moment


------------------------------------------------------------------------------
                       ORCA ELECTRIC PROPERTIES CALCULATION
------------------------------------------------------------------------------

Dipole Moment Calculation                       ... on
Quadrupole Moment Calculation                   ... off
Polarizability Calculation                      ... off
GBWName                                         ... ImineBzOH4Afreq.gbw
Electron density                                ... ImineBzOH4Afreq.scfp
The origin for moment calculation is the CENTER OF MASS  = ( 6.951160,  9.437451  5.580328)

-------------
DIPOLE MOMENT
-------------
                                X             Y             Z
Electronic contribution:     24.43167     -12.53921     -19.86507
Nuclear contribution   :    -24.66256      12.20001      19.66491
                        -----------------------------------------
Total Dipole Moment    :     -0.23089      -0.33920      -0.20017
                        -----------------------------------------
Magnitude (a.u.)       :      0.45655
Magnitude (Debye)      :      1.16045


--------------------
Rotational spectrum 
--------------------
 
Rotational constants in cm-1:     0.002926     0.002259     0.001728 
Rotational constants in MHz :    87.706795    67.732693    51.804312 

 Dipole components along the rotational axes: 
x,y,z [a.u.] :    -0.375815     0.095572    -0.240964 
x,y,z [Debye]:    -0.955245     0.242926    -0.612481 

 

----------------------------------------------------------------------------
                           ORCA NUMERICAL FREQUENCIES
                              (30-process run)
----------------------------------------------------------------------------

Number of atoms                ... 82
Central differences            ... used
Number of displacements        ... 492
Numerical increment            ... 5.000e-03 bohr
IR-spectrum generation         ... on
Raman-spectrum generation      ... off
Surface Crossing Hessian       ... off

The output will be reduced. Please look at the following files:
SCF program output             ... >ImineBzOH4Afreq.lastscf
Integral program output        ... >ImineBzOH4Afreq.lastint
Gradient program output        ... >ImineBzOH4Afreq.lastgrad
Dipole moment program output   ... >ImineBzOH4Afreq.lastmom
AutoCI program output          ... >ImineBzOH4Afreq.lastautoci

	<< Calculating on displaced geometry   1 (of 492) >>
	<< Calculating on displaced geometry  22 (of 492) >>
	<< Calculating on displaced geometry   7 (of 492) >>
	<< Calculating on displaced geometry  29 (of 492) >>
	<< Calculating on displaced geometry  15 (of 492) >>
	<< Calculating on displaced geometry   6 (of 492) >>
	<< Calculating on displaced geometry   4 (of 492) >>
	<< Calculating on displaced geometry  19 (of 492) >>
	<< Calculating on displaced geometry  24 (of 492) >>
	<< Calculating on displaced geometry   9 (of 492) >>
	<< Calculating on displaced geometry  12 (of 492) >>
	<< Calculating on displaced geometry  26 (of 492) >>
	<< Calculating on displaced geometry   5 (of 492) >>
	<< Calculating on displaced geometry  14 (of 492) >>
	<< Calculating on displaced geometry  25 (of 492) >>
	<< Calculating on displaced geometry  21 (of 492) >>
	<< Calculating on displaced geometry  10 (of 492) >>
	<< Calculating on displaced geometry   3 (of 492) >>
	<< Calculating on displaced geometry  13 (of 492) >>
	<< Calculating on displaced geometry  30 (of 492) >>
	<< Calculating on displaced geometry  17 (of 492) >>
	<< Calculating on displaced geometry  23 (of 492) >>
	<< Calculating on displaced geometry  18 (of 492) >>
	<< Calculating on displaced geometry  28 (of 492) >>
	<< Calculating on displaced geometry  20 (of 492) >>
	<< Calculating on displaced geometry  11 (of 492) >>
	<< Calculating on displaced geometry   8 (of 492) >>
	<< Calculating on displaced geometry  16 (of 492) >>
	<< Calculating on displaced geometry   2 (of 492) >>
	<< Calculating on displaced geometry  27 (of 492) >>
	<< Calculating on displaced geometry  31 (of 492) >>
	<< Calculating on displaced geometry  32 (of 492) >>
	<< Calculating on displaced geometry  33 (of 492) >>
	<< Calculating on displaced geometry  34 (of 492) >>
	<< Calculating on displaced geometry  35 (of 492) >>
	<< Calculating on displaced geometry  36 (of 492) >>
	<< Calculating on displaced geometry  37 (of 492) >>
	<< Calculating on displaced geometry  38 (of 492) >>
	<< Calculating on displaced geometry  39 (of 492) >>
	<< Calculating on displaced geometry  40 (of 492) >>
	<< Calculating on displaced geometry  41 (of 492) >>
	<< Calculating on displaced geometry  42 (of 492) >>
	<< Calculating on displaced geometry  43 (of 492) >>
	<< Calculating on displaced geometry  44 (of 492) >>
	<< Calculating on displaced geometry  45 (of 492) >>
	<< Calculating on displaced geometry  46 (of 492) >>
	<< Calculating on displaced geometry  47 (of 492) >>
	<< Calculating on displaced geometry  48 (of 492) >>
	<< Calculating on displaced geometry  49 (of 492) >>
	<< Calculating on displaced geometry  50 (of 492) >>
	<< Calculating on displaced geometry  51 (of 492) >>
	<< Calculating on displaced geometry  52 (of 492) >>
	<< Calculating on displaced geometry  53 (of 492) >>
	<< Calculating on displaced geometry  54 (of 492) >>
	<< Calculating on displaced geometry  55 (of 492) >>
	<< Calculating on displaced geometry  56 (of 492) >>
	<< Calculating on displaced geometry  57 (of 492) >>
	<< Calculating on displaced geometry  58 (of 492) >>
	<< Calculating on displaced geometry  59 (of 492) >>
	<< Calculating on displaced geometry  60 (of 492) >>
	<< Calculating on displaced geometry  61 (of 492) >>
	<< Calculating on displaced geometry  62 (of 492) >>
	<< Calculating on displaced geometry  63 (of 492) >>
	<< Calculating on displaced geometry  64 (of 492) >>
	<< Calculating on displaced geometry  65 (of 492) >>
	<< Calculating on displaced geometry  66 (of 492) >>
	<< Calculating on displaced geometry  67 (of 492) >>
	<< Calculating on displaced geometry  68 (of 492) >>
	<< Calculating on displaced geometry  69 (of 492) >>
	<< Calculating on displaced geometry  70 (of 492) >>
	<< Calculating on displaced geometry  71 (of 492) >>
	<< Calculating on displaced geometry  72 (of 492) >>
	<< Calculating on displaced geometry  73 (of 492) >>
	<< Calculating on displaced geometry  74 (of 492) >>
	<< Calculating on displaced geometry  75 (of 492) >>
	<< Calculating on displaced geometry  76 (of 492) >>
	<< Calculating on displaced geometry  77 (of 492) >>
	<< Calculating on displaced geometry  78 (of 492) >>
	<< Calculating on displaced geometry  79 (of 492) >>
	<< Calculating on displaced geometry  80 (of 492) >>
	<< Calculating on displaced geometry  81 (of 492) >>
	<< Calculating on displaced geometry  82 (of 492) >>
	<< Calculating on displaced geometry  83 (of 492) >>
	<< Calculating on displaced geometry  84 (of 492) >>
	<< Calculating on displaced geometry  85 (of 492) >>
	<< Calculating on displaced geometry  86 (of 492) >>
	<< Calculating on displaced geometry  87 (of 492) >>
	<< Calculating on displaced geometry  88 (of 492) >>
	<< Calculating on displaced geometry  89 (of 492) >>
	<< Calculating on displaced geometry  90 (of 492) >>
	<< Calculating on displaced geometry  91 (of 492) >>
	<< Calculating on displaced geometry  92 (of 492) >>
	<< Calculating on displaced geometry  93 (of 492) >>
	<< Calculating on displaced geometry  94 (of 492) >>
	<< Calculating on displaced geometry  95 (of 492) >>
	<< Calculating on displaced geometry  96 (of 492) >>
	<< Calculating on displaced geometry  97 (of 492) >>
	<< Calculating on displaced geometry  98 (of 492) >>
	<< Calculating on displaced geometry  99 (of 492) >>
	<< Calculating on displaced geometry 100 (of 492) >>
	<< Calculating on displaced geometry 101 (of 492) >>
	<< Calculating on displaced geometry 102 (of 492) >>
	<< Calculating on displaced geometry 103 (of 492) >>
	<< Calculating on displaced geometry 104 (of 492) >>
	<< Calculating on displaced geometry 105 (of 492) >>
	<< Calculating on displaced geometry 106 (of 492) >>
	<< Calculating on displaced geometry 107 (of 492) >>
	<< Calculating on displaced geometry 108 (of 492) >>
	<< Calculating on displaced geometry 109 (of 492) >>
	<< Calculating on displaced geometry 110 (of 492) >>
	<< Calculating on displaced geometry 111 (of 492) >>
	<< Calculating on displaced geometry 112 (of 492) >>
	<< Calculating on displaced geometry 113 (of 492) >>
	<< Calculating on displaced geometry 114 (of 492) >>
	<< Calculating on displaced geometry 115 (of 492) >>
	<< Calculating on displaced geometry 116 (of 492) >>
	<< Calculating on displaced geometry 117 (of 492) >>
	<< Calculating on displaced geometry 118 (of 492) >>
	<< Calculating on displaced geometry 119 (of 492) >>
	<< Calculating on displaced geometry 120 (of 492) >>
	<< Calculating on displaced geometry 121 (of 492) >>
	<< Calculating on displaced geometry 122 (of 492) >>
	<< Calculating on displaced geometry 123 (of 492) >>
	<< Calculating on displaced geometry 124 (of 492) >>
	<< Calculating on displaced geometry 125 (of 492) >>
	<< Calculating on displaced geometry 126 (of 492) >>
	<< Calculating on displaced geometry 127 (of 492) >>
	<< Calculating on displaced geometry 128 (of 492) >>
	<< Calculating on displaced geometry 129 (of 492) >>
	<< Calculating on displaced geometry 130 (of 492) >>
	<< Calculating on displaced geometry 131 (of 492) >>
	<< Calculating on displaced geometry 132 (of 492) >>
	<< Calculating on displaced geometry 133 (of 492) >>
	<< Calculating on displaced geometry 134 (of 492) >>
	<< Calculating on displaced geometry 135 (of 492) >>
	<< Calculating on displaced geometry 136 (of 492) >>
	<< Calculating on displaced geometry 137 (of 492) >>
	<< Calculating on displaced geometry 138 (of 492) >>
	<< Calculating on displaced geometry 139 (of 492) >>
	<< Calculating on displaced geometry 140 (of 492) >>
	<< Calculating on displaced geometry 141 (of 492) >>
	<< Calculating on displaced geometry 142 (of 492) >>
	<< Calculating on displaced geometry 143 (of 492) >>
	<< Calculating on displaced geometry 144 (of 492) >>
	<< Calculating on displaced geometry 145 (of 492) >>
	<< Calculating on displaced geometry 146 (of 492) >>
	<< Calculating on displaced geometry 147 (of 492) >>
	<< Calculating on displaced geometry 148 (of 492) >>
	<< Calculating on displaced geometry 149 (of 492) >>
	<< Calculating on displaced geometry 150 (of 492) >>
	<< Calculating on displaced geometry 151 (of 492) >>
	<< Calculating on displaced geometry 152 (of 492) >>
	<< Calculating on displaced geometry 153 (of 492) >>
	<< Calculating on displaced geometry 154 (of 492) >>
	<< Calculating on displaced geometry 155 (of 492) >>
	<< Calculating on displaced geometry 156 (of 492) >>
	<< Calculating on displaced geometry 157 (of 492) >>
	<< Calculating on displaced geometry 158 (of 492) >>
	<< Calculating on displaced geometry 159 (of 492) >>
	<< Calculating on displaced geometry 160 (of 492) >>
	<< Calculating on displaced geometry 161 (of 492) >>
	<< Calculating on displaced geometry 162 (of 492) >>
	<< Calculating on displaced geometry 163 (of 492) >>
	<< Calculating on displaced geometry 164 (of 492) >>
	<< Calculating on displaced geometry 165 (of 492) >>
	<< Calculating on displaced geometry 166 (of 492) >>
	<< Calculating on displaced geometry 167 (of 492) >>
	<< Calculating on displaced geometry 168 (of 492) >>
	<< Calculating on displaced geometry 169 (of 492) >>
	<< Calculating on displaced geometry 170 (of 492) >>
	<< Calculating on displaced geometry 171 (of 492) >>
	<< Calculating on displaced geometry 172 (of 492) >>
	<< Calculating on displaced geometry 173 (of 492) >>
	<< Calculating on displaced geometry 174 (of 492) >>
	<< Calculating on displaced geometry 175 (of 492) >>
	<< Calculating on displaced geometry 176 (of 492) >>
	<< Calculating on displaced geometry 177 (of 492) >>
	<< Calculating on displaced geometry 178 (of 492) >>
	<< Calculating on displaced geometry 179 (of 492) >>
	<< Calculating on displaced geometry 180 (of 492) >>
	<< Calculating on displaced geometry 181 (of 492) >>
	<< Calculating on displaced geometry 182 (of 492) >>
	<< Calculating on displaced geometry 183 (of 492) >>
	<< Calculating on displaced geometry 184 (of 492) >>
	<< Calculating on displaced geometry 185 (of 492) >>
	<< Calculating on displaced geometry 186 (of 492) >>
	<< Calculating on displaced geometry 187 (of 492) >>
	<< Calculating on displaced geometry 188 (of 492) >>
	<< Calculating on displaced geometry 189 (of 492) >>
	<< Calculating on displaced geometry 190 (of 492) >>
	<< Calculating on displaced geometry 191 (of 492) >>
	<< Calculating on displaced geometry 192 (of 492) >>
	<< Calculating on displaced geometry 193 (of 492) >>
	<< Calculating on displaced geometry 194 (of 492) >>
	<< Calculating on displaced geometry 195 (of 492) >>
	<< Calculating on displaced geometry 196 (of 492) >>
	<< Calculating on displaced geometry 197 (of 492) >>
	<< Calculating on displaced geometry 198 (of 492) >>
	<< Calculating on displaced geometry 199 (of 492) >>
	<< Calculating on displaced geometry 200 (of 492) >>
	<< Calculating on displaced geometry 201 (of 492) >>
	<< Calculating on displaced geometry 202 (of 492) >>
	<< Calculating on displaced geometry 203 (of 492) >>
	<< Calculating on displaced geometry 204 (of 492) >>
	<< Calculating on displaced geometry 205 (of 492) >>
	<< Calculating on displaced geometry 206 (of 492) >>
	<< Calculating on displaced geometry 207 (of 492) >>
	<< Calculating on displaced geometry 208 (of 492) >>
	<< Calculating on displaced geometry 209 (of 492) >>
	<< Calculating on displaced geometry 210 (of 492) >>
	<< Calculating on displaced geometry 211 (of 492) >>
	<< Calculating on displaced geometry 212 (of 492) >>
	<< Calculating on displaced geometry 213 (of 492) >>
	<< Calculating on displaced geometry 214 (of 492) >>
	<< Calculating on displaced geometry 215 (of 492) >>
	<< Calculating on displaced geometry 216 (of 492) >>
	<< Calculating on displaced geometry 217 (of 492) >>
	<< Calculating on displaced geometry 218 (of 492) >>
	<< Calculating on displaced geometry 219 (of 492) >>
	<< Calculating on displaced geometry 220 (of 492) >>
	<< Calculating on displaced geometry 221 (of 492) >>
	<< Calculating on displaced geometry 222 (of 492) >>
	<< Calculating on displaced geometry 223 (of 492) >>
	<< Calculating on displaced geometry 224 (of 492) >>
	<< Calculating on displaced geometry 225 (of 492) >>
	<< Calculating on displaced geometry 226 (of 492) >>
	<< Calculating on displaced geometry 227 (of 492) >>
	<< Calculating on displaced geometry 228 (of 492) >>
	<< Calculating on displaced geometry 229 (of 492) >>
	<< Calculating on displaced geometry 230 (of 492) >>
	<< Calculating on displaced geometry 231 (of 492) >>
	<< Calculating on displaced geometry 232 (of 492) >>
	<< Calculating on displaced geometry 233 (of 492) >>
	<< Calculating on displaced geometry 234 (of 492) >>
	<< Calculating on displaced geometry 235 (of 492) >>
	<< Calculating on displaced geometry 236 (of 492) >>
	<< Calculating on displaced geometry 237 (of 492) >>
	<< Calculating on displaced geometry 238 (of 492) >>
	<< Calculating on displaced geometry 239 (of 492) >>
	<< Calculating on displaced geometry 240 (of 492) >>
	<< Calculating on displaced geometry 241 (of 492) >>
	<< Calculating on displaced geometry 242 (of 492) >>
	<< Calculating on displaced geometry 243 (of 492) >>
	<< Calculating on displaced geometry 244 (of 492) >>
	<< Calculating on displaced geometry 245 (of 492) >>
	<< Calculating on displaced geometry 246 (of 492) >>
	<< Calculating on displaced geometry 247 (of 492) >>
	<< Calculating on displaced geometry 248 (of 492) >>
	<< Calculating on displaced geometry 249 (of 492) >>
	<< Calculating on displaced geometry 250 (of 492) >>
	<< Calculating on displaced geometry 251 (of 492) >>
	<< Calculating on displaced geometry 252 (of 492) >>
	<< Calculating on displaced geometry 253 (of 492) >>
	<< Calculating on displaced geometry 254 (of 492) >>
	<< Calculating on displaced geometry 255 (of 492) >>
	<< Calculating on displaced geometry 256 (of 492) >>
	<< Calculating on displaced geometry 257 (of 492) >>
	<< Calculating on displaced geometry 258 (of 492) >>
	<< Calculating on displaced geometry 259 (of 492) >>
	<< Calculating on displaced geometry 260 (of 492) >>
	<< Calculating on displaced geometry 261 (of 492) >>
	<< Calculating on displaced geometry 262 (of 492) >>
	<< Calculating on displaced geometry 263 (of 492) >>
	<< Calculating on displaced geometry 264 (of 492) >>
	<< Calculating on displaced geometry 265 (of 492) >>
	<< Calculating on displaced geometry 266 (of 492) >>
	<< Calculating on displaced geometry 267 (of 492) >>
	<< Calculating on displaced geometry 268 (of 492) >>
	<< Calculating on displaced geometry 269 (of 492) >>
	<< Calculating on displaced geometry 270 (of 492) >>
	<< Calculating on displaced geometry 271 (of 492) >>
	<< Calculating on displaced geometry 272 (of 492) >>
	<< Calculating on displaced geometry 273 (of 492) >>
	<< Calculating on displaced geometry 274 (of 492) >>
	<< Calculating on displaced geometry 275 (of 492) >>
	<< Calculating on displaced geometry 276 (of 492) >>
	<< Calculating on displaced geometry 277 (of 492) >>
	<< Calculating on displaced geometry 278 (of 492) >>
	<< Calculating on displaced geometry 279 (of 492) >>
	<< Calculating on displaced geometry 280 (of 492) >>
	<< Calculating on displaced geometry 281 (of 492) >>
	<< Calculating on displaced geometry 282 (of 492) >>
	<< Calculating on displaced geometry 283 (of 492) >>
	<< Calculating on displaced geometry 284 (of 492) >>
	<< Calculating on displaced geometry 285 (of 492) >>
	<< Calculating on displaced geometry 286 (of 492) >>
	<< Calculating on displaced geometry 287 (of 492) >>
	<< Calculating on displaced geometry 288 (of 492) >>
	<< Calculating on displaced geometry 289 (of 492) >>
	<< Calculating on displaced geometry 290 (of 492) >>
	<< Calculating on displaced geometry 291 (of 492) >>
	<< Calculating on displaced geometry 292 (of 492) >>
	<< Calculating on displaced geometry 293 (of 492) >>
	<< Calculating on displaced geometry 294 (of 492) >>
	<< Calculating on displaced geometry 295 (of 492) >>
	<< Calculating on displaced geometry 296 (of 492) >>
	<< Calculating on displaced geometry 297 (of 492) >>
	<< Calculating on displaced geometry 298 (of 492) >>
	<< Calculating on displaced geometry 299 (of 492) >>
	<< Calculating on displaced geometry 300 (of 492) >>
	<< Calculating on displaced geometry 301 (of 492) >>
	<< Calculating on displaced geometry 302 (of 492) >>
	<< Calculating on displaced geometry 303 (of 492) >>
	<< Calculating on displaced geometry 304 (of 492) >>
	<< Calculating on displaced geometry 305 (of 492) >>
	<< Calculating on displaced geometry 306 (of 492) >>
	<< Calculating on displaced geometry 307 (of 492) >>
	<< Calculating on displaced geometry 308 (of 492) >>
	<< Calculating on displaced geometry 309 (of 492) >>
	<< Calculating on displaced geometry 310 (of 492) >>
	<< Calculating on displaced geometry 311 (of 492) >>
	<< Calculating on displaced geometry 312 (of 492) >>
	<< Calculating on displaced geometry 313 (of 492) >>
	<< Calculating on displaced geometry 314 (of 492) >>
	<< Calculating on displaced geometry 315 (of 492) >>
	<< Calculating on displaced geometry 316 (of 492) >>
	<< Calculating on displaced geometry 317 (of 492) >>
	<< Calculating on displaced geometry 318 (of 492) >>
	<< Calculating on displaced geometry 319 (of 492) >>
	<< Calculating on displaced geometry 320 (of 492) >>
	<< Calculating on displaced geometry 321 (of 492) >>
	<< Calculating on displaced geometry 322 (of 492) >>
	<< Calculating on displaced geometry 323 (of 492) >>
	<< Calculating on displaced geometry 324 (of 492) >>
	<< Calculating on displaced geometry 325 (of 492) >>
	<< Calculating on displaced geometry 326 (of 492) >>
	<< Calculating on displaced geometry 327 (of 492) >>
	<< Calculating on displaced geometry 328 (of 492) >>
	<< Calculating on displaced geometry 329 (of 492) >>
	<< Calculating on displaced geometry 330 (of 492) >>
	<< Calculating on displaced geometry 331 (of 492) >>
	<< Calculating on displaced geometry 332 (of 492) >>
	<< Calculating on displaced geometry 333 (of 492) >>
	<< Calculating on displaced geometry 334 (of 492) >>
	<< Calculating on displaced geometry 335 (of 492) >>
	<< Calculating on displaced geometry 336 (of 492) >>
	<< Calculating on displaced geometry 337 (of 492) >>
	<< Calculating on displaced geometry 338 (of 492) >>
	<< Calculating on displaced geometry 339 (of 492) >>
	<< Calculating on displaced geometry 340 (of 492) >>
	<< Calculating on displaced geometry 341 (of 492) >>
	<< Calculating on displaced geometry 342 (of 492) >>
	<< Calculating on displaced geometry 343 (of 492) >>
	<< Calculating on displaced geometry 344 (of 492) >>
	<< Calculating on displaced geometry 345 (of 492) >>
	<< Calculating on displaced geometry 346 (of 492) >>
	<< Calculating on displaced geometry 347 (of 492) >>
	<< Calculating on displaced geometry 348 (of 492) >>
	<< Calculating on displaced geometry 349 (of 492) >>
	<< Calculating on displaced geometry 350 (of 492) >>
	<< Calculating on displaced geometry 351 (of 492) >>
	<< Calculating on displaced geometry 352 (of 492) >>
	<< Calculating on displaced geometry 353 (of 492) >>
	<< Calculating on displaced geometry 354 (of 492) >>
	<< Calculating on displaced geometry 355 (of 492) >>
	<< Calculating on displaced geometry 356 (of 492) >>
	<< Calculating on displaced geometry 357 (of 492) >>
	<< Calculating on displaced geometry 358 (of 492) >>
	<< Calculating on displaced geometry 359 (of 492) >>
	<< Calculating on displaced geometry 360 (of 492) >>
	<< Calculating on displaced geometry 361 (of 492) >>
	<< Calculating on displaced geometry 362 (of 492) >>
	<< Calculating on displaced geometry 363 (of 492) >>
	<< Calculating on displaced geometry 364 (of 492) >>
	<< Calculating on displaced geometry 365 (of 492) >>
	<< Calculating on displaced geometry 366 (of 492) >>
	<< Calculating on displaced geometry 367 (of 492) >>
	<< Calculating on displaced geometry 368 (of 492) >>
	<< Calculating on displaced geometry 369 (of 492) >>
	<< Calculating on displaced geometry 370 (of 492) >>
	<< Calculating on displaced geometry 371 (of 492) >>
	<< Calculating on displaced geometry 372 (of 492) >>
	<< Calculating on displaced geometry 373 (of 492) >>
	<< Calculating on displaced geometry 374 (of 492) >>
	<< Calculating on displaced geometry 375 (of 492) >>
	<< Calculating on displaced geometry 376 (of 492) >>
	<< Calculating on displaced geometry 377 (of 492) >>
	<< Calculating on displaced geometry 378 (of 492) >>
	<< Calculating on displaced geometry 379 (of 492) >>
	<< Calculating on displaced geometry 380 (of 492) >>
	<< Calculating on displaced geometry 381 (of 492) >>
	<< Calculating on displaced geometry 382 (of 492) >>
	<< Calculating on displaced geometry 383 (of 492) >>
	<< Calculating on displaced geometry 384 (of 492) >>
	<< Calculating on displaced geometry 385 (of 492) >>
	<< Calculating on displaced geometry 386 (of 492) >>
	<< Calculating on displaced geometry 387 (of 492) >>
	<< Calculating on displaced geometry 388 (of 492) >>
	<< Calculating on displaced geometry 389 (of 492) >>
	<< Calculating on displaced geometry 390 (of 492) >>
	<< Calculating on displaced geometry 391 (of 492) >>
	<< Calculating on displaced geometry 392 (of 492) >>
	<< Calculating on displaced geometry 393 (of 492) >>
	<< Calculating on displaced geometry 394 (of 492) >>
	<< Calculating on displaced geometry 395 (of 492) >>
	<< Calculating on displaced geometry 396 (of 492) >>
	<< Calculating on displaced geometry 397 (of 492) >>
	<< Calculating on displaced geometry 398 (of 492) >>
	<< Calculating on displaced geometry 399 (of 492) >>
	<< Calculating on displaced geometry 400 (of 492) >>
	<< Calculating on displaced geometry 401 (of 492) >>
	<< Calculating on displaced geometry 402 (of 492) >>
	<< Calculating on displaced geometry 403 (of 492) >>
	<< Calculating on displaced geometry 404 (of 492) >>
	<< Calculating on displaced geometry 405 (of 492) >>
	<< Calculating on displaced geometry 406 (of 492) >>
	<< Calculating on displaced geometry 407 (of 492) >>
	<< Calculating on displaced geometry 408 (of 492) >>
	<< Calculating on displaced geometry 409 (of 492) >>
	<< Calculating on displaced geometry 410 (of 492) >>
	<< Calculating on displaced geometry 411 (of 492) >>
	<< Calculating on displaced geometry 412 (of 492) >>
	<< Calculating on displaced geometry 413 (of 492) >>
	<< Calculating on displaced geometry 414 (of 492) >>
	<< Calculating on displaced geometry 415 (of 492) >>
	<< Calculating on displaced geometry 416 (of 492) >>
	<< Calculating on displaced geometry 417 (of 492) >>
	<< Calculating on displaced geometry 418 (of 492) >>
	<< Calculating on displaced geometry 419 (of 492) >>
	<< Calculating on displaced geometry 420 (of 492) >>
	<< Calculating on displaced geometry 421 (of 492) >>
	<< Calculating on displaced geometry 422 (of 492) >>
	<< Calculating on displaced geometry 423 (of 492) >>
	<< Calculating on displaced geometry 424 (of 492) >>
	<< Calculating on displaced geometry 425 (of 492) >>
	<< Calculating on displaced geometry 426 (of 492) >>
	<< Calculating on displaced geometry 427 (of 492) >>
	<< Calculating on displaced geometry 428 (of 492) >>
	<< Calculating on displaced geometry 429 (of 492) >>
	<< Calculating on displaced geometry 430 (of 492) >>
	<< Calculating on displaced geometry 431 (of 492) >>
	<< Calculating on displaced geometry 432 (of 492) >>
	<< Calculating on displaced geometry 433 (of 492) >>
	<< Calculating on displaced geometry 434 (of 492) >>
	<< Calculating on displaced geometry 435 (of 492) >>
	<< Calculating on displaced geometry 436 (of 492) >>
	<< Calculating on displaced geometry 437 (of 492) >>
	<< Calculating on displaced geometry 438 (of 492) >>
	<< Calculating on displaced geometry 439 (of 492) >>
	<< Calculating on displaced geometry 440 (of 492) >>
	<< Calculating on displaced geometry 441 (of 492) >>
	<< Calculating on displaced geometry 442 (of 492) >>
	<< Calculating on displaced geometry 443 (of 492) >>
	<< Calculating on displaced geometry 444 (of 492) >>
	<< Calculating on displaced geometry 445 (of 492) >>
	<< Calculating on displaced geometry 446 (of 492) >>
	<< Calculating on displaced geometry 447 (of 492) >>
	<< Calculating on displaced geometry 448 (of 492) >>
	<< Calculating on displaced geometry 449 (of 492) >>
	<< Calculating on displaced geometry 450 (of 492) >>
	<< Calculating on displaced geometry 451 (of 492) >>
	<< Calculating on displaced geometry 452 (of 492) >>
	<< Calculating on displaced geometry 453 (of 492) >>
	<< Calculating on displaced geometry 454 (of 492) >>
	<< Calculating on displaced geometry 455 (of 492) >>
	<< Calculating on displaced geometry 456 (of 492) >>
	<< Calculating on displaced geometry 457 (of 492) >>
	<< Calculating on displaced geometry 459 (of 492) >>
	<< Calculating on displaced geometry 458 (of 492) >>
	<< Calculating on displaced geometry 460 (of 492) >>
	<< Calculating on displaced geometry 461 (of 492) >>
	<< Calculating on displaced geometry 462 (of 492) >>
	<< Calculating on displaced geometry 463 (of 492) >>
	<< Calculating on displaced geometry 464 (of 492) >>
	<< Calculating on displaced geometry 465 (of 492) >>
	<< Calculating on displaced geometry 466 (of 492) >>
	<< Calculating on displaced geometry 467 (of 492) >>
	<< Calculating on displaced geometry 468 (of 492) >>
	<< Calculating on displaced geometry 469 (of 492) >>
	<< Calculating on displaced geometry 470 (of 492) >>
	<< Calculating on displaced geometry 471 (of 492) >>
	<< Calculating on displaced geometry 472 (of 492) >>
	<< Calculating on displaced geometry 473 (of 492) >>
	<< Calculating on displaced geometry 474 (of 492) >>
	<< Calculating on displaced geometry 475 (of 492) >>
	<< Calculating on displaced geometry 476 (of 492) >>
	<< Calculating on displaced geometry 477 (of 492) >>
	<< Calculating on displaced geometry 478 (of 492) >>
	<< Calculating on displaced geometry 479 (of 492) >>
	<< Calculating on displaced geometry 480 (of 492) >>
	<< Calculating on displaced geometry 481 (of 492) >>
	<< Calculating on displaced geometry 482 (of 492) >>
	<< Calculating on displaced geometry 483 (of 492) >>
	<< Calculating on displaced geometry 484 (of 492) >>
	<< Calculating on displaced geometry 485 (of 492) >>
	<< Calculating on displaced geometry 486 (of 492) >>
	<< Calculating on displaced geometry 487 (of 492) >>
	<< Calculating on displaced geometry 488 (of 492) >>
	<< Calculating on displaced geometry 489 (of 492) >>
	<< Calculating on displaced geometry 490 (of 492) >>
	<< Calculating on displaced geometry 491 (of 492) >>
	<< Calculating on displaced geometry 492 (of 492) >>

-----------------------
VIBRATIONAL FREQUENCIES
-----------------------

Scaling factor for frequencies =  1.000000000 (already applied!)

   0:         0.00 cm**-1
   1:         0.00 cm**-1
   2:         0.00 cm**-1
   3:         0.00 cm**-1
   4:         0.00 cm**-1
   5:         0.00 cm**-1
   6:         9.39 cm**-1
   7:        12.81 cm**-1
   8:        16.13 cm**-1
   9:        26.28 cm**-1
  10:        34.04 cm**-1
  11:        35.44 cm**-1
  12:        41.26 cm**-1
  13:        44.40 cm**-1
  14:        48.93 cm**-1
  15:        51.30 cm**-1
  16:        52.73 cm**-1
  17:        55.65 cm**-1
  18:        64.82 cm**-1
  19:        73.00 cm**-1
  20:        75.19 cm**-1
  21:        79.91 cm**-1
  22:        87.99 cm**-1
  23:        98.43 cm**-1
  24:       103.19 cm**-1
  25:       110.33 cm**-1
  26:       122.60 cm**-1
  27:       148.86 cm**-1
  28:       160.05 cm**-1
  29:       172.58 cm**-1
  30:       177.27 cm**-1
  31:       188.53 cm**-1
  32:       202.78 cm**-1
  33:       211.02 cm**-1
  34:       223.64 cm**-1
  35:       240.70 cm**-1
  36:       244.97 cm**-1
  37:       251.89 cm**-1
  38:       253.44 cm**-1
  39:       272.79 cm**-1
  40:       280.43 cm**-1
  41:       291.48 cm**-1
  42:       294.72 cm**-1
  43:       313.69 cm**-1
  44:       330.47 cm**-1
  45:       344.98 cm**-1
  46:       352.68 cm**-1
  47:       359.18 cm**-1
  48:       364.76 cm**-1
  49:       372.49 cm**-1
  50:       391.66 cm**-1
  51:       401.44 cm**-1
  52:       411.64 cm**-1
  53:       416.32 cm**-1
  54:       417.74 cm**-1
  55:       418.48 cm**-1
  56:       422.73 cm**-1
  57:       430.55 cm**-1
  58:       449.96 cm**-1
  59:       452.45 cm**-1
  60:       459.30 cm**-1
  61:       475.92 cm**-1
  62:       505.56 cm**-1
  63:       513.14 cm**-1
  64:       513.54 cm**-1
  65:       517.98 cm**-1
  66:       546.49 cm**-1
  67:       574.27 cm**-1
  68:       584.76 cm**-1
  69:       612.58 cm**-1
  70:       626.71 cm**-1
  71:       626.93 cm**-1
  72:       627.95 cm**-1
  73:       630.49 cm**-1
  74:       662.05 cm**-1
  75:       670.41 cm**-1
  76:       694.36 cm**-1
  77:       703.38 cm**-1
  78:       707.26 cm**-1
  79:       710.14 cm**-1
  80:       718.76 cm**-1
  81:       718.79 cm**-1
  82:       725.87 cm**-1
  83:       728.32 cm**-1
  84:       752.85 cm**-1
  85:       769.72 cm**-1
  86:       786.41 cm**-1
  87:       789.19 cm**-1
  88:       802.40 cm**-1
  89:       823.96 cm**-1
  90:       827.56 cm**-1
  91:       838.05 cm**-1
  92:       841.68 cm**-1
  93:       864.30 cm**-1
  94:       864.95 cm**-1
  95:       866.19 cm**-1
  96:       871.78 cm**-1
  97:       872.42 cm**-1
  98:       883.35 cm**-1
  99:       890.14 cm**-1
 100:       923.77 cm**-1
 101:       939.20 cm**-1
 102:       941.96 cm**-1
 103:       944.98 cm**-1
 104:       947.67 cm**-1
 105:       957.31 cm**-1
 106:       961.92 cm**-1
 107:       962.96 cm**-1
 108:       967.46 cm**-1
 109:       969.80 cm**-1
 110:       972.28 cm**-1
 111:       985.19 cm**-1
 112:       992.50 cm**-1
 113:       997.86 cm**-1
 114:      1002.07 cm**-1
 115:      1003.19 cm**-1
 116:      1016.37 cm**-1
 117:      1023.38 cm**-1
 118:      1023.47 cm**-1
 119:      1024.64 cm**-1
 120:      1025.47 cm**-1
 121:      1025.75 cm**-1
 122:      1040.69 cm**-1
 123:      1043.42 cm**-1
 124:      1046.33 cm**-1
 125:      1051.09 cm**-1
 126:      1052.22 cm**-1
 127:      1054.13 cm**-1
 128:      1054.99 cm**-1
 129:      1058.46 cm**-1
 130:      1081.97 cm**-1
 131:      1093.86 cm**-1
 132:      1102.54 cm**-1
 133:      1105.57 cm**-1
 134:      1108.69 cm**-1
 135:      1114.08 cm**-1
 136:      1122.69 cm**-1
 137:      1148.24 cm**-1
 138:      1154.55 cm**-1
 139:      1166.60 cm**-1
 140:      1167.93 cm**-1
 141:      1169.61 cm**-1
 142:      1176.89 cm**-1
 143:      1183.67 cm**-1
 144:      1186.37 cm**-1
 145:      1188.76 cm**-1
 146:      1191.43 cm**-1
 147:      1228.52 cm**-1
 148:      1229.98 cm**-1
 149:      1231.32 cm**-1
 150:      1243.61 cm**-1
 151:      1252.84 cm**-1
 152:      1261.14 cm**-1
 153:      1268.32 cm**-1
 154:      1285.28 cm**-1
 155:      1295.87 cm**-1
 156:      1301.05 cm**-1
 157:      1304.11 cm**-1
 158:      1332.66 cm**-1
 159:      1337.58 cm**-1
 160:      1340.03 cm**-1
 161:      1342.02 cm**-1
 162:      1356.99 cm**-1
 163:      1362.66 cm**-1
 164:      1375.19 cm**-1
 165:      1377.11 cm**-1
 166:      1381.63 cm**-1
 167:      1383.78 cm**-1
 168:      1389.67 cm**-1
 169:      1393.84 cm**-1
 170:      1394.93 cm**-1
 171:      1402.39 cm**-1
 172:      1415.66 cm**-1
 173:      1452.58 cm**-1
 174:      1454.52 cm**-1
 175:      1460.47 cm**-1
 176:      1460.77 cm**-1
 177:      1464.29 cm**-1
 178:      1465.33 cm**-1
 179:      1468.39 cm**-1
 180:      1471.16 cm**-1
 181:      1477.72 cm**-1
 182:      1478.79 cm**-1
 183:      1481.86 cm**-1
 184:      1486.34 cm**-1
 185:      1486.43 cm**-1
 186:      1489.86 cm**-1
 187:      1491.27 cm**-1
 188:      1493.21 cm**-1
 189:      1500.71 cm**-1
 190:      1514.31 cm**-1
 191:      1530.40 cm**-1
 192:      1531.66 cm**-1
 193:      1533.83 cm**-1
 194:      1547.08 cm**-1
 195:      1642.64 cm**-1
 196:      1646.21 cm**-1
 197:      1647.45 cm**-1
 198:      1651.76 cm**-1
 199:      1664.47 cm**-1
 200:      1665.73 cm**-1
 201:      1666.35 cm**-1
 202:      1668.41 cm**-1
 203:      1712.81 cm**-1
 204:      1751.38 cm**-1
 205:      1817.43 cm**-1
 206:      2827.18 cm**-1
 207:      3045.68 cm**-1
 208:      3046.74 cm**-1
 209:      3048.78 cm**-1
 210:      3051.18 cm**-1
 211:      3054.91 cm**-1
 212:      3059.45 cm**-1
 213:      3116.13 cm**-1
 214:      3116.68 cm**-1
 215:      3119.40 cm**-1
 216:      3123.15 cm**-1
 217:      3125.73 cm**-1
 218:      3126.19 cm**-1
 219:      3128.30 cm**-1
 220:      3129.07 cm**-1
 221:      3133.58 cm**-1
 222:      3136.41 cm**-1
 223:      3140.59 cm**-1
 224:      3154.64 cm**-1
 225:      3154.82 cm**-1
 226:      3186.04 cm**-1
 227:      3191.07 cm**-1
 228:      3192.68 cm**-1
 229:      3195.21 cm**-1
 230:      3197.02 cm**-1
 231:      3197.94 cm**-1
 232:      3205.41 cm**-1
 233:      3206.03 cm**-1
 234:      3206.59 cm**-1
 235:      3206.89 cm**-1
 236:      3213.47 cm**-1
 237:      3213.49 cm**-1
 238:      3213.58 cm**-1
 239:      3221.16 cm**-1
 240:      3223.48 cm**-1
 241:      3224.71 cm**-1
 242:      3227.11 cm**-1
 243:      3228.59 cm**-1
 244:      3236.88 cm**-1
 245:      3597.71 cm**-1


------------
NORMAL MODES
------------

These modes are the cartesian displacements weighted by the diagonal matrix
M(i,i)=1/sqrt(m[i]) where m[i] is the mass of the displaced atom
Thus, these vectors are normalized but *not* orthogonal

                  0          1          2          3          4          5    
      0       0.000000   0.000000   0.000000   0.000000   0.000000   0.000000
      1       0.000000   0.000000   0.000000   0.000000   0.000000   0.000000
      2       0.000000   0.000000   0.000000   0.000000   0.000000   0.000000
      3       0.000000   0.000000   0.000000   0.000000   0.000000   0.000000
      4       0.000000   0.000000   0.000000   0.000000   0.000000   0.000000
      5       0.000000   0.000000   0.000000   0.000000   0.000000   0.000000
      6       0.000000   0.000000   0.000000   0.000000   0.000000   0.000000
      7       0.000000   0.000000   0.000000   0.000000   0.000000   0.000000
      8       0.000000   0.000000   0.000000   0.000000   0.000000   0.000000
      9       0.000000   0.000000   0.000000   0.000000   0.000000   0.000000
     10       0.000000   0.000000   0.000000   0.000000   0.000000   0.000000
     11       0.000000   0.000000   0.000000   0.000000   0.000000   0.000000
     12       0.000000   0.000000   0.000000   0.000000   0.000000   0.000000
     13       0.000000   0.000000   0.000000   0.000000   0.000000   0.000000
     14       0.000000   0.000000   0.000000   0.000000   0.000000   0.000000
     15       0.000000   0.000000   0.000000   0.000000   0.000000   0.000000
     16       0.000000   0.000000   0.000000   0.000000   0.000000   0.000000
     17       0.000000   0.000000   0.000000   0.000000   0.000000   0.000000
     18       0.000000   0.000000   0.000000   0.000000   0.000000   0.000000
     19       0.000000   0.000000   0.000000   0.000000   0.000000   0.000000
     20       0.000000   0.000000   0.000000   0.000000   0.000000   0.000000
     21       0.000000   0.000000   0.000000   0.000000   0.000000   0.000000
     22       0.000000   0.000000   0.000000   0.000000   0.000000   0.000000
     23       0.000000   0.000000   0.000000   0.000000   0.000000   0.000000
     24       0.000000   0.000000   0.000000   0.000000   0.000000   0.000000
     25       0.000000   0.000000   0.000000   0.000000   0.000000   0.000000
     26       0.000000   0.000000   0.000000   0.000000   0.000000   0.000000
     27       0.000000   0.000000   0.000000   0.000000   0.000000   0.000000
     28       0.000000   0.000000   0.000000   0.000000   0.000000   0.000000
     29       0.000000   0.000000   0.000000   0.000000   0.000000   0.000000
     30       0.000000   0.000000   0.000000   0.000000   0.000000   0.000000
     31       0.000000   0.000000   0.000000   0.000000   0.000000   0.000000
     32       0.000000   0.000000   0.000000   0.000000   0.000000   0.000000
     33       0.000000   0.000000   0.000000   0.000000   0.000000   0.000000
     34       0.000000   0.000000   0.000000   0.000000   0.000000   0.000000
     35       0.000000   0.000000   0.000000   0.000000   0.000000   0.000000
     36       0.000000   0.000000   0.000000   0.000000   0.000000   0.000000
     37       0.000000   0.000000   0.000000   0.000000   0.000000   0.000000
     38       0.000000   0.000000   0.000000   0.000000   0.000000   0.000000
     39       0.000000   0.000000   0.000000   0.000000   0.000000   0.000000
     40       0.000000   0.000000   0.000000   0.000000   0.000000   0.000000
     41       0.000000   0.000000   0.000000   0.000000   0.000000   0.000000
     42       0.000000   0.000000   0.000000   0.000000   0.000000   0.000000
     43       0.000000   0.000000   0.000000   0.000000   0.000000   0.000000
     44       0.000000   0.000000   0.000000   0.000000   0.000000   0.000000
     45       0.000000   0.000000   0.000000   0.000000   0.000000   0.000000
     46       0.000000   0.000000   0.000000   0.000000   0.000000   0.000000
     47       0.000000   0.000000   0.000000   0.000000   0.000000   0.000000
     48       0.000000   0.000000   0.000000   0.000000   0.000000   0.000000
     49       0.000000   0.000000   0.000000   0.000000   0.000000   0.000000
     50       0.000000   0.000000   0.000000   0.000000   0.000000   0.000000
     51       0.000000   0.000000   0.000000   0.000000   0.000000   0.000000
     52       0.000000   0.000000   0.000000   0.000000   0.000000   0.000000
     53       0.000000   0.000000   0.000000   0.000000   0.000000   0.000000
     54       0.000000   0.000000   0.000000   0.000000   0.000000   0.000000
     55       0.000000   0.000000   0.000000   0.000000   0.000000   0.000000
     56       0.000000   0.000000   0.000000   0.000000   0.000000   0.000000
     57       0.000000   0.000000   0.000000   0.000000   0.000000   0.000000
     58       0.000000   0.000000   0.000000   0.000000   0.000000   0.000000
     59       0.000000   0.000000   0.000000   0.000000   0.000000   0.000000
     60       0.000000   0.000000   0.000000   0.000000   0.000000   0.000000
     61       0.000000   0.000000   0.000000   0.000000   0.000000   0.000000
     62       0.000000   0.000000   0.000000   0.000000   0.000000   0.000000
     63       0.000000   0.000000   0.000000   0.000000   0.000000   0.000000
     64       0.000000   0.000000   0.000000   0.000000   0.000000   0.000000
     65       0.000000   0.000000   0.000000   0.000000   0.000000   0.000000
     66       0.000000   0.000000   0.000000   0.000000   0.000000   0.000000
     67       0.000000   0.000000   0.000000   0.000000   0.000000   0.000000
     68       0.000000   0.000000   0.000000   0.000000   0.000000   0.000000
     69       0.000000   0.000000   0.000000   0.000000   0.000000   0.000000
     70       0.000000   0.000000   0.000000   0.000000   0.000000   0.000000
     71       0.000000   0.000000   0.000000   0.000000   0.000000   0.000000
     72       0.000000   0.000000   0.000000   0.000000   0.000000   0.000000
     73       0.000000   0.000000   0.000000   0.000000   0.000000   0.000000
     74       0.000000   0.000000   0.000000   0.000000   0.000000   0.000000
     75       0.000000   0.000000   0.000000   0.000000   0.000000   0.000000
     76       0.000000   0.000000   0.000000   0.000000   0.000000   0.000000
     77       0.000000   0.000000   0.000000   0.000000   0.000000   0.000000
     78       0.000000   0.000000   0.000000   0.000000   0.000000   0.000000
     79       0.000000   0.000000   0.000000   0.000000   0.000000   0.000000
     80       0.000000   0.000000   0.000000   0.000000   0.000000   0.000000
     81       0.000000   0.000000   0.000000   0.000000   0.000000   0.000000
     82       0.000000   0.000000   0.000000   0.000000   0.000000   0.000000
     83       0.000000   0.000000   0.000000   0.000000   0.000000   0.000000
     84       0.000000   0.000000   0.000000   0.000000   0.000000   0.000000
     85       0.000000   0.000000   0.000000   0.000000   0.000000   0.000000
     86       0.000000   0.000000   0.000000   0.000000   0.000000   0.000000
     87       0.000000   0.000000   0.000000   0.000000   0.000000   0.000000
     88       0.000000   0.000000   0.000000   0.000000   0.000000   0.000000
     89       0.000000   0.000000   0.000000   0.000000   0.000000   0.000000
     90       0.000000   0.000000   0.000000   0.000000   0.000000   0.000000
     91       0.000000   0.000000   0.000000   0.000000   0.000000   0.000000
     92       0.000000   0.000000   0.000000   0.000000   0.000000   0.000000
     93       0.000000   0.000000   0.000000   0.000000   0.000000   0.000000
     94       0.000000   0.000000   0.000000   0.000000   0.000000   0.000000
     95       0.000000   0.000000   0.000000   0.000000   0.000000   0.000000
     96       0.000000   0.000000   0.000000   0.000000   0.000000   0.000000
     97       0.000000   0.000000   0.000000   0.000000   0.000000   0.000000
     98       0.000000   0.000000   0.000000   0.000000   0.000000   0.000000
     99       0.000000   0.000000   0.000000   0.000000   0.000000   0.000000
    100       0.000000   0.000000   0.000000   0.000000   0.000000   0.000000
    101       0.000000   0.000000   0.000000   0.000000   0.000000   0.000000
    102       0.000000   0.000000   0.000000   0.000000   0.000000   0.000000
    103       0.000000   0.000000   0.000000   0.000000   0.000000   0.000000
    104       0.000000   0.000000   0.000000   0.000000   0.000000   0.000000
    105       0.000000   0.000000   0.000000   0.000000   0.000000   0.000000
    106       0.000000   0.000000   0.000000   0.000000   0.000000   0.000000
    107       0.000000   0.000000   0.000000   0.000000   0.000000   0.000000
    108       0.000000   0.000000   0.000000   0.000000   0.000000   0.000000
    109       0.000000   0.000000   0.000000   0.000000   0.000000   0.000000
    110       0.000000   0.000000   0.000000   0.000000   0.000000   0.000000
    111       0.000000   0.000000   0.000000   0.000000   0.000000   0.000000
    112       0.000000   0.000000   0.000000   0.000000   0.000000   0.000000
    113       0.000000   0.000000   0.000000   0.000000   0.000000   0.000000
    114       0.000000   0.000000   0.000000   0.000000   0.000000   0.000000
    115       0.000000   0.000000   0.000000   0.000000   0.000000   0.000000
    116       0.000000   0.000000   0.000000   0.000000   0.000000   0.000000
    117       0.000000   0.000000   0.000000   0.000000   0.000000   0.000000
    118       0.000000   0.000000   0.000000   0.000000   0.000000   0.000000
    119       0.000000   0.000000   0.000000   0.000000   0.000000   0.000000
    120       0.000000   0.000000   0.000000   0.000000   0.000000   0.000000
    121       0.000000   0.000000   0.000000   0.000000   0.000000   0.000000
    122       0.000000   0.000000   0.000000   0.000000   0.000000   0.000000
    123       0.000000   0.000000   0.000000   0.000000   0.000000   0.000000
    124       0.000000   0.000000   0.000000   0.000000   0.000000   0.000000
    125       0.000000   0.000000   0.000000   0.000000   0.000000   0.000000
    126       0.000000   0.000000   0.000000   0.000000   0.000000   0.000000
    127       0.000000   0.000000   0.000000   0.000000   0.000000   0.000000
    128       0.000000   0.000000   0.000000   0.000000   0.000000   0.000000
    129       0.000000   0.000000   0.000000   0.000000   0.000000   0.000000
    130       0.000000   0.000000   0.000000   0.000000   0.000000   0.000000
    131       0.000000   0.000000   0.000000   0.000000   0.000000   0.000000
    132       0.000000   0.000000   0.000000   0.000000   0.000000   0.000000
    133       0.000000   0.000000   0.000000   0.000000   0.000000   0.000000
    134       0.000000   0.000000   0.000000   0.000000   0.000000   0.000000
    135       0.000000   0.000000   0.000000   0.000000   0.000000   0.000000
    136       0.000000   0.000000   0.000000   0.000000   0.000000   0.000000
    137       0.000000   0.000000   0.000000   0.000000   0.000000   0.000000
    138       0.000000   0.000000   0.000000   0.000000   0.000000   0.000000
    139       0.000000   0.000000   0.000000   0.000000   0.000000   0.000000
    140       0.000000   0.000000   0.000000   0.000000   0.000000   0.000000
    141       0.000000   0.000000   0.000000   0.000000   0.000000   0.000000
    142       0.000000   0.000000   0.000000   0.000000   0.000000   0.000000
    143       0.000000   0.000000   0.000000   0.000000   0.000000   0.000000
    144       0.000000   0.000000   0.000000   0.000000   0.000000   0.000000
    145       0.000000   0.000000   0.000000   0.000000   0.000000   0.000000
    146       0.000000   0.000000   0.000000   0.000000   0.000000   0.000000
    147       0.000000   0.000000   0.000000   0.000000   0.000000   0.000000
    148       0.000000   0.000000   0.000000   0.000000   0.000000   0.000000
    149       0.000000   0.000000   0.000000   0.000000   0.000000   0.000000
    150       0.000000   0.000000   0.000000   0.000000   0.000000   0.000000
    151       0.000000   0.000000   0.000000   0.000000   0.000000   0.000000
    152       0.000000   0.000000   0.000000   0.000000   0.000000   0.000000
    153       0.000000   0.000000   0.000000   0.000000   0.000000   0.000000
    154       0.000000   0.000000   0.000000   0.000000   0.000000   0.000000
    155       0.000000   0.000000   0.000000   0.000000   0.000000   0.000000
    156       0.000000   0.000000   0.000000   0.000000   0.000000   0.000000
    157       0.000000   0.000000   0.000000   0.000000   0.000000   0.000000
    158       0.000000   0.000000   0.000000   0.000000   0.000000   0.000000
    159       0.000000   0.000000   0.000000   0.000000   0.000000   0.000000
    160       0.000000   0.000000   0.000000   0.000000   0.000000   0.000000
    161       0.000000   0.000000   0.000000   0.000000   0.000000   0.000000
    162       0.000000   0.000000   0.000000   0.000000   0.000000   0.000000
    163       0.000000   0.000000   0.000000   0.000000   0.000000   0.000000
    164       0.000000   0.000000   0.000000   0.000000   0.000000   0.000000
    165       0.000000   0.000000   0.000000   0.000000   0.000000   0.000000
    166       0.000000   0.000000   0.000000   0.000000   0.000000   0.000000
    167       0.000000   0.000000   0.000000   0.000000   0.000000   0.000000
    168       0.000000   0.000000   0.000000   0.000000   0.000000   0.000000
    169       0.000000   0.000000   0.000000   0.000000   0.000000   0.000000
    170       0.000000   0.000000   0.000000   0.000000   0.000000   0.000000
    171       0.000000   0.000000   0.000000   0.000000   0.000000   0.000000
    172       0.000000   0.000000   0.000000   0.000000   0.000000   0.000000
    173       0.000000   0.000000   0.000000   0.000000   0.000000   0.000000
    174       0.000000   0.000000   0.000000   0.000000   0.000000   0.000000
    175       0.000000   0.000000   0.000000   0.000000   0.000000   0.000000
    176       0.000000   0.000000   0.000000   0.000000   0.000000   0.000000
    177       0.000000   0.000000   0.000000   0.000000   0.000000   0.000000
    178       0.000000   0.000000   0.000000   0.000000   0.000000   0.000000
    179       0.000000   0.000000   0.000000   0.000000   0.000000   0.000000
    180       0.000000   0.000000   0.000000   0.000000   0.000000   0.000000
    181       0.000000   0.000000   0.000000   0.000000   0.000000   0.000000
    182       0.000000   0.000000   0.000000   0.000000   0.000000   0.000000
    183       0.000000   0.000000   0.000000   0.000000   0.000000   0.000000
    184       0.000000   0.000000   0.000000   0.000000   0.000000   0.000000
    185       0.000000   0.000000   0.000000   0.000000   0.000000   0.000000
    186       0.000000   0.000000   0.000000   0.000000   0.000000   0.000000
    187       0.000000   0.000000   0.000000   0.000000   0.000000   0.000000
    188       0.000000   0.000000   0.000000   0.000000   0.000000   0.000000
    189       0.000000   0.000000   0.000000   0.000000   0.000000   0.000000
    190       0.000000   0.000000   0.000000   0.000000   0.000000   0.000000
    191       0.000000   0.000000   0.000000   0.000000   0.000000   0.000000
    192       0.000000   0.000000   0.000000   0.000000   0.000000   0.000000
    193       0.000000   0.000000   0.000000   0.000000   0.000000   0.000000
    194       0.000000   0.000000   0.000000   0.000000   0.000000   0.000000
    195       0.000000   0.000000   0.000000   0.000000   0.000000   0.000000
    196       0.000000   0.000000   0.000000   0.000000   0.000000   0.000000
    197       0.000000   0.000000   0.000000   0.000000   0.000000   0.000000
    198       0.000000   0.000000   0.000000   0.000000   0.000000   0.000000
    199       0.000000   0.000000   0.000000   0.000000   0.000000   0.000000
    200       0.000000   0.000000   0.000000   0.000000   0.000000   0.000000
    201       0.000000   0.000000   0.000000   0.000000   0.000000   0.000000
    202       0.000000   0.000000   0.000000   0.000000   0.000000   0.000000
    203       0.000000   0.000000   0.000000   0.000000   0.000000   0.000000
    204       0.000000   0.000000   0.000000   0.000000   0.000000   0.000000
    205       0.000000   0.000000   0.000000   0.000000   0.000000   0.000000
    206       0.000000   0.000000   0.000000   0.000000   0.000000   0.000000
    207       0.000000   0.000000   0.000000   0.000000   0.000000   0.000000
    208       0.000000   0.000000   0.000000   0.000000   0.000000   0.000000
    209       0.000000   0.000000   0.000000   0.000000   0.000000   0.000000
    210       0.000000   0.000000   0.000000   0.000000   0.000000   0.000000
    211       0.000000   0.000000   0.000000   0.000000   0.000000   0.000000
    212       0.000000   0.000000   0.000000   0.000000   0.000000   0.000000
    213       0.000000   0.000000   0.000000   0.000000   0.000000   0.000000
    214       0.000000   0.000000   0.000000   0.000000   0.000000   0.000000
    215       0.000000   0.000000   0.000000   0.000000   0.000000   0.000000
    216       0.000000   0.000000   0.000000   0.000000   0.000000   0.000000
    217       0.000000   0.000000   0.000000   0.000000   0.000000   0.000000
    218       0.000000   0.000000   0.000000   0.000000   0.000000   0.000000
    219       0.000000   0.000000   0.000000   0.000000   0.000000   0.000000
    220       0.000000   0.000000   0.000000   0.000000   0.000000   0.000000
    221       0.000000   0.000000   0.000000   0.000000   0.000000   0.000000
    222       0.000000   0.000000   0.000000   0.000000   0.000000   0.000000
    223       0.000000   0.000000   0.000000   0.000000   0.000000   0.000000
    224       0.000000   0.000000   0.000000   0.000000   0.000000   0.000000
    225       0.000000   0.000000   0.000000   0.000000   0.000000   0.000000
    226       0.000000   0.000000   0.000000   0.000000   0.000000   0.000000
    227       0.000000   0.000000   0.000000   0.000000   0.000000   0.000000
    228       0.000000   0.000000   0.000000   0.000000   0.000000   0.000000
    229       0.000000   0.000000   0.000000   0.000000   0.000000   0.000000
    230       0.000000   0.000000   0.000000   0.000000   0.000000   0.000000
    231       0.000000   0.000000   0.000000   0.000000   0.000000   0.000000
    232       0.000000   0.000000   0.000000   0.000000   0.000000   0.000000
    233       0.000000   0.000000   0.000000   0.000000   0.000000   0.000000
    234       0.000000   0.000000   0.000000   0.000000   0.000000   0.000000
    235       0.000000   0.000000   0.000000   0.000000   0.000000   0.000000
    236       0.000000   0.000000   0.000000   0.000000   0.000000   0.000000
    237       0.000000   0.000000   0.000000   0.000000   0.000000   0.000000
    238       0.000000   0.000000   0.000000   0.000000   0.000000   0.000000
    239       0.000000   0.000000   0.000000   0.000000   0.000000   0.000000
    240       0.000000   0.000000   0.000000   0.000000   0.000000   0.000000
    241       0.000000   0.000000   0.000000   0.000000   0.000000   0.000000
    242       0.000000   0.000000   0.000000   0.000000   0.000000   0.000000
    243       0.000000   0.000000   0.000000   0.000000   0.000000   0.000000
    244       0.000000   0.000000   0.000000   0.000000   0.000000   0.000000
    245       0.000000   0.000000   0.000000   0.000000   0.000000   0.000000
                  6          7          8          9         10         11    
      0      -0.001344   0.017504   0.010062   0.110610  -0.024844  -0.005472
      1       0.016332  -0.007762  -0.007920  -0.030482  -0.008266  -0.012245
      2       0.025898  -0.004574  -0.010743   0.010557  -0.003373   0.019078
      3       0.046118  -0.001382  -0.096118   0.099567   0.033225  -0.019835
      4      -0.010259   0.028342   0.045389  -0.022013  -0.003038  -0.001934
      5       0.015918   0.018493   0.007769   0.014630   0.013497   0.024545
      6      -0.016431   0.004646  -0.018892   0.045123  -0.017341   0.005969
      7       0.032601  -0.026469  -0.064520  -0.048812  -0.010481  -0.012543
      8      -0.003130   0.010517   0.035855  -0.016883   0.004864   0.028647
      9      -0.019803  -0.024975  -0.008712   0.020979  -0.011725   0.018187
     10       0.020767  -0.030405   0.020072   0.029418  -0.006481  -0.022919
     11       0.022446   0.047216  -0.000594   0.025876  -0.004856   0.014206
     12      -0.010900   0.008186  -0.011811   0.069009  -0.019746   0.001640
     13       0.028732  -0.027186  -0.028906  -0.022300  -0.011575  -0.013865
     14       0.011645   0.018642   0.015058   0.004124   0.001045   0.022103
     15      -0.014670   0.004063  -0.014915   0.050520  -0.017952   0.006700
     16       0.037149  -0.054655  -0.009211   0.024563  -0.011220  -0.022971
     17       0.018141   0.052063   0.007652   0.024494  -0.002876   0.014267
     18      -0.005763  -0.013497  -0.009300   0.084466  -0.017303  -0.001000
     19       0.044964  -0.073838  -0.008518   0.046374  -0.010765  -0.027324
     20       0.010281   0.084592   0.021801   0.033458  -0.003711   0.009948
     21      -0.023556   0.054365  -0.028409   0.020688  -0.022249   0.009721
     22       0.052174  -0.087407  -0.020267   0.049578  -0.009394  -0.025733
     23       0.033106   0.041731  -0.018164   0.038078  -0.004211   0.012121
     24      -0.037500   0.107339  -0.040222  -0.030523  -0.031241   0.030096
     25       0.045517  -0.061611  -0.026192   0.024765  -0.014017  -0.015205
     26       0.042260   0.028236  -0.037119   0.031145  -0.009453   0.039706
     27      -0.041384   0.113168  -0.037421  -0.049080  -0.034485   0.045015
     28       0.029516  -0.014740  -0.024658  -0.017680  -0.019869  -0.005014
     29       0.039992   0.025334  -0.032542   0.011328  -0.013361   0.062618
     30      -0.046339   0.152833  -0.056628  -0.058260  -0.036983   0.030619
     31       0.058406  -0.092486  -0.034695   0.051997  -0.011879  -0.016764
     32       0.053967   0.019233  -0.062410   0.049466  -0.010864   0.037970
     33      -0.057118   0.193941  -0.065813  -0.098059  -0.044461   0.046581
     34       0.053040  -0.071937  -0.039372   0.032092  -0.015645  -0.008733
     35       0.060655   0.009838  -0.077126   0.043746  -0.015633   0.060332
     36      -0.041275   0.145114  -0.061096  -0.034470  -0.033188   0.010575
     37       0.078075  -0.149180  -0.037851   0.104134  -0.005201  -0.028406
     38       0.057060   0.021893  -0.069231   0.074683  -0.006320   0.007906
     39      -0.048010   0.180477  -0.073925  -0.055266  -0.037670   0.011319
     40       0.088050  -0.172940  -0.044686   0.125158  -0.003723  -0.029412
     41       0.066481   0.014838  -0.089498   0.089340  -0.007699   0.007054
     42      -0.027289   0.091148  -0.049078   0.016334  -0.023307  -0.011296
     43       0.084909  -0.175513  -0.031848   0.129188  -0.000398  -0.039123
     44       0.048249   0.032930  -0.049818   0.081340   0.000432  -0.021887
     45      -0.023207   0.084019  -0.052269   0.035236  -0.019942  -0.027886
     46       0.100326  -0.220599  -0.033791   0.170257   0.005029  -0.048906
     47       0.050589   0.034103  -0.054528   0.100961   0.004486  -0.046700
     48      -0.018400   0.045717  -0.032749   0.043896  -0.017848  -0.011444
     49       0.072147  -0.144663  -0.023393   0.101763  -0.002510  -0.037800
     50       0.036240   0.042459  -0.024120   0.063237   0.001519  -0.019929
     51      -0.007665   0.003308  -0.023274   0.084517  -0.010745  -0.028826
     52       0.077375  -0.165371  -0.018676   0.121828   0.000951  -0.046002
     53       0.029039   0.049539  -0.008436   0.069961   0.005949  -0.044734
     54      -0.011995   0.004760  -0.013723   0.060206  -0.018729   0.003619
     55       0.026859  -0.008192  -0.094860  -0.095896   0.001141  -0.010564
     56      -0.017425  -0.012289   0.049743  -0.030673  -0.000611   0.040055
     57      -0.017155  -0.014883   0.032197   0.095186  -0.034905   0.004393
     58       0.027536  -0.008062  -0.109225  -0.095383   0.008170  -0.002500
     59      -0.018336  -0.020740   0.037760  -0.012832   0.007947   0.059228
     60      -0.012023  -0.014223   0.049026   0.126355  -0.038342   0.000669
     61       0.026912  -0.010750  -0.086198  -0.083493  -0.000529  -0.009380
     62      -0.010778  -0.015997   0.022239   0.008266   0.017402   0.065153
     63      -0.015560  -0.015071   0.037981   0.105419  -0.036227   0.003178
     64       0.026816   0.000620  -0.137777  -0.130497   0.016059  -0.002502
     65      -0.028998  -0.035561   0.047502  -0.024389   0.003323   0.068326
     66      -0.028539  -0.028624   0.045627   0.079946  -0.041498   0.010451
     67       0.028826  -0.013672  -0.113142  -0.070879   0.013820   0.010177
     68      -0.016039  -0.018035   0.035027  -0.009654   0.009288   0.058053
     69       0.008401   0.021458  -0.037961   0.076909  -0.009990  -0.007408
     70       0.023272  -0.000345  -0.086196  -0.128718  -0.006015  -0.028743
     71      -0.022174  -0.015802   0.055703  -0.035096  -0.002868   0.042214
     72       0.009196   0.036804  -0.071652   0.061313   0.000656  -0.008681
     73       0.025377  -0.003744  -0.070318  -0.128677  -0.011848  -0.035389
     74      -0.017491  -0.010428   0.060903  -0.047236  -0.006385   0.028069
     75       0.010288   0.022268  -0.038888   0.079102  -0.009585  -0.008410
     76       0.016210   0.012713  -0.116329  -0.155516   0.002803  -0.027380
     77      -0.037742  -0.027002   0.072852  -0.047115  -0.009241   0.051068
     78       0.022460   0.016267  -0.021519   0.101182  -0.013647  -0.013640
     79       0.025971  -0.004463  -0.067834  -0.129043  -0.012628  -0.036376
     80      -0.015676  -0.013203   0.039331  -0.015493   0.004823   0.049592
     81      -0.023496   0.006281  -0.029061   0.019105  -0.012877   0.010554
     82       0.026650  -0.002436  -0.126322  -0.111941   0.014733   0.000529
     83      -0.030841  -0.018751   0.076885  -0.056328  -0.013104   0.032300
     84      -0.021526   0.005495  -0.025089   0.027709  -0.014409   0.009245
     85       0.023048   0.008807  -0.150518  -0.146260   0.023576   0.002602
     86      -0.041737  -0.033425   0.089067  -0.065965  -0.016712   0.039950
     87      -0.021902   0.021434  -0.059300  -0.006258  -0.001736   0.011901
     88       0.025678  -0.002614  -0.115815  -0.111934   0.009761  -0.004748
     89      -0.032379  -0.012460   0.088732  -0.067817  -0.020209   0.019899
     90      -0.035213  -0.007278  -0.013500   0.005804  -0.018118   0.015777
     91       0.031464  -0.009219  -0.136141  -0.089893   0.021182   0.012213
     92      -0.028196  -0.015672   0.073550  -0.053691  -0.011999   0.030775
     93      -0.033031  -0.042456   0.004892   0.007757   0.004863  -0.016803
     94       0.016147  -0.013684   0.040754   0.035322  -0.003818  -0.000296
     95       0.010139   0.053632   0.025726   0.022786   0.005854   0.015909
     96      -0.038006  -0.049017   0.020946  -0.028535   0.031371  -0.058223
     97       0.007516   0.007754   0.069289   0.044935   0.001179   0.024759
     98       0.011274   0.044433   0.021283   0.007147   0.013215  -0.006985
     99      -0.050604  -0.059637   0.037253  -0.039195   0.053505  -0.105645
    100       0.002849   0.023426   0.088270   0.049660   0.004279   0.043380
    101      -0.000480   0.056520   0.050967   0.007043   0.027754  -0.010104
    102      -0.054288  -0.063289   0.049252  -0.067127   0.075074  -0.141600
    103      -0.003739   0.040019   0.110352   0.056617   0.007966   0.062210
    104       0.000264   0.050304   0.048468  -0.004631   0.034078  -0.028060
    105      -0.058603  -0.065904   0.038538  -0.016080   0.048914  -0.108755
    106       0.006103   0.018828   0.080551   0.045787   0.002772   0.039030
    107      -0.013492   0.076870   0.083547   0.020631   0.034306   0.008814
    108      -0.068208  -0.073690   0.051851  -0.025847   0.067272  -0.147816
    109       0.002028   0.031967   0.095998   0.049617   0.004960   0.054845
    110      -0.022284   0.085937   0.105405   0.019521   0.045617   0.004888
    111      -0.054205  -0.062883   0.022445   0.019074   0.019553  -0.057855
    112       0.014487  -0.001899   0.052982   0.036757  -0.001525   0.013631
    113      -0.014816   0.084814   0.086927   0.035489   0.025616   0.034344
    114      -0.060355  -0.068778   0.022269   0.037387   0.013663  -0.054512
    115       0.017193  -0.005903   0.046208   0.033413  -0.002664   0.008790
    116      -0.024590   0.099752   0.112024   0.046949   0.030085   0.052182
    117      -0.041589  -0.051543   0.005879   0.030765  -0.001822  -0.011660
    118       0.019482  -0.018258   0.033218   0.031813  -0.004831  -0.005454
    119      -0.003310   0.073421   0.058281   0.036358   0.011343   0.037669
    120      -0.037322  -0.050440  -0.007476   0.059257  -0.024126   0.027500
    121       0.026634  -0.036007   0.012174   0.027305  -0.008290  -0.021550
    122      -0.004367   0.080046   0.060859   0.047650   0.004792   0.056176
    123      -0.028377  -0.047086   0.019290  -0.054924   0.032718  -0.041544
    124       0.003536   0.014513   0.079953   0.050038   0.003943   0.030047
    125       0.023792   0.022089  -0.014986  -0.010441   0.004049  -0.024527
    126      -0.020327  -0.045583   0.015308  -0.057929   0.026028  -0.018867
    127      -0.010824   0.010813   0.083516   0.061889   0.013460  -0.011957
    128       0.043912   0.020770  -0.044183   0.017488  -0.027453   0.024666
    129      -0.034859  -0.048058   0.020668  -0.068610   0.041586  -0.061572
    130      -0.019148   0.014554   0.104437   0.081033   0.020053  -0.018949
    131       0.055232   0.028955  -0.026742   0.056446  -0.042344   0.078845
    132      -0.016869  -0.045700   0.012744  -0.082667   0.029312  -0.014578
    133      -0.010746   0.015498   0.100161   0.073922   0.014267   0.002559
    134       0.043839   0.011242  -0.077921  -0.007404  -0.029036  -0.004603
    135      -0.002463  -0.042478   0.009852  -0.025299   0.002527   0.036716
    136      -0.015379   0.000851   0.049374   0.038808   0.014541  -0.053158
    137       0.049044   0.020235  -0.051216   0.024567  -0.034997   0.036611
    138      -0.012615  -0.040361   0.006609  -0.043795   0.011213   0.013113
    139       0.020650   0.003671   0.054676   0.029488  -0.008819   0.051289
    140       0.020696   0.003132  -0.024060  -0.044852   0.018143  -0.071478
    141       0.000225  -0.031569  -0.006878  -0.018253  -0.010526   0.054092
    142       0.033382  -0.012518   0.027629   0.018286  -0.016983   0.039235
    143       0.022657   0.004619  -0.026068  -0.040575   0.014606  -0.064484
    144      -0.009483  -0.041864   0.006219  -0.062931   0.011520   0.028887
    145       0.016489   0.008382   0.063130   0.033519  -0.005930   0.052935
    146       0.033825  -0.011966  -0.051260  -0.056710   0.008802  -0.077646
    147      -0.017285  -0.041986   0.010072  -0.043525   0.016866  -0.003891
    148       0.025413   0.007071   0.055057   0.020393  -0.013378   0.079879
    149       0.003453   0.000973  -0.001778  -0.064396   0.042102  -0.108314
    150      -0.041611  -0.055887   0.033010  -0.092052   0.060155  -0.095360
    151      -0.004520   0.037386   0.113265   0.063224   0.010541   0.056892
    152       0.020796   0.017377  -0.014461  -0.022451   0.011201  -0.042599
    153      -0.046658  -0.057694   0.036359  -0.093076   0.066197  -0.111896
    154       0.002984   0.041913   0.112561   0.055855   0.004503   0.084699
    155       0.008085   0.016626   0.003085  -0.042243   0.032400  -0.077849
    156      -0.034676  -0.055753   0.030491  -0.108318   0.057818  -0.078527
    157      -0.006753   0.041148   0.119362   0.066359   0.012256   0.059248
    158       0.029330   0.002300  -0.038428  -0.033519   0.004406  -0.052928
    159      -0.052968  -0.061104   0.041660  -0.103576   0.076712  -0.135269
    160      -0.015874   0.045934   0.131617   0.077066   0.019311   0.046711
    161       0.023471   0.029260  -0.009014  -0.000115   0.001229  -0.010067
    162       0.044546   0.006698  -0.028390   0.077545   0.005896  -0.012565
    163      -0.003835   0.019744   0.032650  -0.024137  -0.004930  -0.004845
    164       0.031842  -0.001920  -0.011888   0.005395   0.003190   0.018771
    165       0.092738   0.007872   0.026149   0.004142   0.008155  -0.007101
    166      -0.015017   0.035318   0.057284  -0.020904  -0.000055   0.000872
    167       0.060380  -0.026793  -0.039424  -0.016207  -0.004316   0.011268
    168       0.115589   0.003728   0.100002  -0.069199  -0.211530  -0.042914
    169      -0.003381   0.023052   0.043225  -0.030170  -0.014943  -0.005069
    170       0.085678  -0.052662  -0.065193  -0.039419  -0.047329  -0.003216
    171       0.093931  -0.000652   0.115704  -0.059147  -0.395001  -0.078276
    172       0.014519   0.001436   0.013171  -0.040861  -0.033342  -0.014682
    173       0.084224  -0.055048  -0.065381  -0.039002  -0.074611  -0.008969
    174       0.170658   0.004072   0.155531  -0.161578  -0.208459  -0.036033
    175      -0.014349   0.038535   0.068251  -0.026816  -0.008295   0.000889
    176       0.113466  -0.075190  -0.089899  -0.064213  -0.056341  -0.010489
    177       0.190756   0.000517   0.214791  -0.222606  -0.389477  -0.065926
    178      -0.005224   0.029040   0.057433  -0.034301  -0.020397  -0.003902
    179       0.133011  -0.095022  -0.109562  -0.082386  -0.090402  -0.021935
    180       0.201735   0.008687   0.136986  -0.179141   0.025832   0.009405
    181      -0.036724   0.066123   0.107173  -0.014324   0.013769   0.012991
    182       0.116152  -0.072242  -0.089276  -0.065803  -0.020911  -0.002986
    183       0.247781   0.008622   0.182087  -0.255479   0.033490   0.016319
    184      -0.045112   0.078207   0.126775  -0.011897   0.019128   0.017699
    185       0.138500  -0.090124  -0.108556  -0.085827  -0.027140  -0.008490
    186       0.179136   0.013016   0.063710  -0.104137   0.249936   0.045986
    187      -0.048141   0.078348   0.121353  -0.005104   0.028866   0.019055
    188       0.090989  -0.046577  -0.063791  -0.042374   0.022336   0.011509
    189       0.205716   0.016886   0.050782  -0.119243   0.437163   0.082363
    190      -0.065642   0.099975   0.151928   0.004879   0.046295   0.028532
    191       0.093344  -0.044292  -0.063248  -0.043699   0.050587   0.017484
    192       0.124948   0.012543   0.008107  -0.012929   0.235677   0.036371
    193      -0.037444   0.063137   0.096662  -0.008436   0.021526   0.012903
    194       0.063293  -0.023885  -0.038869  -0.017728   0.030023   0.018507
    195       0.108681   0.016282  -0.048554   0.043319   0.410427   0.065005
    196      -0.046096   0.072532   0.107502  -0.001445   0.033664   0.017652
    197       0.043702  -0.003478  -0.018403   0.000224   0.065155   0.030205
    198      -0.007409  -0.027622  -0.003815   0.021744  -0.013892   0.055507
    199       0.023520  -0.027810   0.024123   0.030851  -0.007137  -0.009759
    200       0.031510   0.025667  -0.016423   0.015953  -0.005880   0.012060
    201      -0.066451  -0.030834  -0.037226  -0.017436  -0.010266   0.096474
    202      -0.020362  -0.030804  -0.018029   0.008609  -0.008224   0.057377
    203      -0.041475   0.127325   0.003267   0.030981   0.012466  -0.298977
    204      -0.038911  -0.022723  -0.021484   0.003099  -0.009923   0.053589
    205      -0.037926   0.001795  -0.026014  -0.003255  -0.000105  -0.020054
    206      -0.038924   0.056992   0.000795   0.030437  -0.003167  -0.106345
    207      -0.032183  -0.016191  -0.021089   0.007476  -0.010223   0.048039
    208      -0.056330   0.040705  -0.056799  -0.022336   0.001661  -0.003138
    209      -0.092613  -0.030599   0.013310  -0.001565  -0.002599  -0.050739
    210      -0.062278  -0.018760  -0.039558  -0.018240  -0.009205   0.092074
    211      -0.061385   0.048634  -0.073698  -0.033197  -0.001796   0.082712
    212      -0.131077  -0.052651   0.020061  -0.020614   0.006900  -0.167667
    213      -0.089742  -0.026026  -0.053858  -0.041417  -0.008224   0.131605
    214      -0.051867   0.026350  -0.063251  -0.026558  -0.005628   0.131190
    215      -0.118878  -0.004690   0.015514  -0.008820   0.012704  -0.292869
    216      -0.056925  -0.011939  -0.039699  -0.014427  -0.009386   0.086106
    217      -0.078507   0.085210  -0.103299  -0.052165  -0.000122   0.103746
    218      -0.182477  -0.136062   0.032252  -0.054194   0.008473  -0.117941
    219      -0.080003  -0.014011  -0.053854  -0.034509  -0.008502   0.120863
    220      -0.083177   0.091393  -0.116029  -0.060722  -0.002624   0.168863
    221      -0.210235  -0.153156   0.037223  -0.068265   0.015535  -0.206234
    222      -0.021049  -0.002741  -0.021531   0.015217  -0.010753   0.037392
    223      -0.089961   0.113491  -0.116421  -0.059964   0.004753   0.040381
    224      -0.196825  -0.196959   0.038190  -0.069441   0.000897   0.047344
    225      -0.016737   0.002265  -0.021568   0.018259  -0.010939   0.033356
    226      -0.104193   0.142213  -0.140219  -0.074906   0.005954   0.057044
    227      -0.236458  -0.261138   0.047909  -0.095593   0.002254   0.085635
    228       0.009158  -0.000188  -0.003049   0.041070  -0.011810  -0.007214
    229      -0.084613   0.105300  -0.099727  -0.049094   0.008079  -0.044131
    230      -0.159084  -0.174862   0.031615  -0.050899  -0.008345   0.162964
    231       0.036991   0.007094   0.011203   0.064473  -0.012883  -0.045990
    232      -0.093550   0.127089  -0.110030  -0.055161   0.011742  -0.092226
    233      -0.170121  -0.221414   0.036118  -0.063145  -0.013917   0.289173
    234       0.003439  -0.006829  -0.002886   0.037096  -0.011568  -0.001595
    235      -0.067912   0.069658  -0.069972  -0.030292   0.006624  -0.066612
    236      -0.106785  -0.092775   0.019012  -0.016931  -0.010265   0.115099
    237       0.026833  -0.004805   0.011459   0.057390  -0.012532  -0.035627
    238      -0.063527   0.063957  -0.057103  -0.021341   0.009038  -0.131999
    239      -0.076782  -0.075878   0.013961  -0.003079  -0.017084   0.202181
    240      -0.011613  -0.021902  -0.002849   0.022986  -0.009495   0.014470
    241      -0.042085   0.006095  -0.008357  -0.001318   0.008182  -0.122739
    242       0.010450   0.049358  -0.012884   0.056183  -0.022006   0.074620
    243      -0.015874  -0.023185  -0.004128   0.021677  -0.009613   0.019849
    244      -0.018345  -0.013014   0.009075   0.017240   0.003781  -0.101992
    245       0.026558   0.074685  -0.012755   0.056497  -0.016892   0.029901
                 12         13         14         15         16         17    
      0       0.006264   0.012677  -0.032512   0.059948   0.016588  -0.057076
      1      -0.002001   0.028126   0.022212   0.009662   0.003887  -0.000633
      2      -0.014268   0.022271  -0.019931   0.010961  -0.008706  -0.013170
      3       0.040570  -0.031792   0.024766   0.048569  -0.032873  -0.036282
      4      -0.009293   0.022380   0.003047   0.004336  -0.003646  -0.003244
      5      -0.013702   0.008671  -0.022631   0.002519  -0.023603  -0.009830
      6      -0.022623   0.019576  -0.012064   0.030645  -0.008926  -0.006748
      7       0.004692   0.029708  -0.003019   0.003069  -0.005995   0.009723
      8      -0.041509   0.024465   0.013845  -0.000668  -0.017894   0.010627
      9      -0.042050   0.016152  -0.007752   0.003828  -0.020318   0.010833
     10       0.008130   0.039281   0.007702   0.035163   0.034093  -0.016726
     11       0.011735   0.003565  -0.026588   0.028688  -0.021203  -0.041856
     12      -0.011517   0.016641  -0.016674   0.039891  -0.000275  -0.024357
     13      -0.002224   0.033733   0.016516   0.008956   0.018092  -0.000461
     14      -0.013285   0.014714  -0.015978   0.012235  -0.024591  -0.014184
     15      -0.020632   0.019609  -0.012035   0.030455  -0.005138  -0.011805
     16      -0.004436   0.035678   0.011129   0.024916   0.035031  -0.014003
     17       0.015576   0.003449  -0.027496   0.029188  -0.022733  -0.041991
     18      -0.016283   0.013919  -0.021602   0.043070  -0.003106  -0.023017
     19      -0.005123   0.030832   0.004432   0.029716   0.033715  -0.019123
     20       0.034778   0.012639  -0.028940   0.049263  -0.009899  -0.057239
     21      -0.003765   0.030902   0.011101   0.014667   0.021080  -0.008478
     22      -0.009316   0.013835   0.007861   0.009901   0.026754  -0.007016
     23       0.019124  -0.018390  -0.014993  -0.003148  -0.014819  -0.029238
     24       0.021920   0.072988   0.034233  -0.019422   0.077934  -0.068194
     25       0.003480   0.034248   0.019065  -0.007550   0.054881  -0.037083
     26       0.036246  -0.014564  -0.008997  -0.071190   0.020517  -0.105235
     27       0.027581   0.099122   0.022912  -0.011842   0.086673  -0.127756
     28       0.017764   0.076255   0.027591   0.001096   0.085839  -0.078422
     29       0.042094   0.018509  -0.030487  -0.060948   0.027136  -0.195693
     30       0.041697   0.081261   0.076733  -0.071695   0.130746  -0.048890
     31       0.000932   0.003745   0.023057  -0.042184   0.051167  -0.018994
     32       0.048195  -0.053836   0.030218  -0.164185   0.056089  -0.062830
     33       0.062483   0.113817   0.096145  -0.102137   0.177973  -0.096432
     34       0.011370   0.020044   0.032830  -0.057640   0.074916  -0.042884
     35       0.063357  -0.050366   0.036694  -0.222352   0.088242  -0.124886
     36       0.034989   0.046399   0.095553  -0.088442   0.124137   0.033860
     37      -0.014493  -0.047104   0.016128  -0.059475   0.019501   0.030390
     38       0.041422  -0.097864   0.063506  -0.187415   0.053909   0.060857
     39       0.051028   0.050861   0.130056  -0.133520   0.166512   0.051098
     40      -0.016122  -0.071025   0.020428  -0.088644   0.018238   0.045475
     41       0.051746  -0.129616   0.097138  -0.265991   0.085585   0.096741
     42       0.007131   0.005293   0.069542  -0.046767   0.062141   0.094543
     43      -0.028157  -0.067292   0.003299  -0.038700  -0.011039   0.060502
     44       0.020886  -0.101049   0.052917  -0.108395   0.010152   0.138300
     45       0.000917  -0.022041   0.083125  -0.057677   0.055268   0.159417
     46      -0.040978  -0.107693  -0.003144  -0.051078  -0.037499   0.099361
     47       0.014240  -0.134970   0.077369  -0.122898   0.006293   0.235213
     48      -0.011982  -0.002031   0.026992   0.004745   0.010980   0.071070
     49      -0.025360  -0.035915  -0.000583  -0.003892  -0.006364   0.040396
     50       0.009669  -0.061202   0.013160  -0.016556  -0.024046   0.090733
     51      -0.033083  -0.035143   0.008812   0.031054  -0.033178   0.118917
     52      -0.035549  -0.052154  -0.009450   0.009386  -0.028252   0.064237
     53      -0.006489  -0.065846   0.008034   0.036153  -0.052638   0.153447
     54      -0.016768   0.018735  -0.010204   0.037256  -0.000682  -0.018312
     55       0.020029   0.010570  -0.032764  -0.005631  -0.072971   0.029676
     56      -0.090942   0.052484   0.035893  -0.018692   0.026187   0.046695
     57      -0.051609   0.045120   0.056358   0.048509   0.066011  -0.029560
     58       0.017369   0.021838  -0.116791  -0.039535  -0.032336   0.055501
     59      -0.113334   0.090969  -0.126995  -0.092051   0.152321   0.101174
     60      -0.042097   0.046842   0.056998   0.056164   0.087979  -0.051371
     61       0.016080   0.018044  -0.044259  -0.011001  -0.047272   0.029752
     62      -0.099221   0.099035  -0.238293  -0.126270   0.202866   0.113352
     63      -0.049147   0.045996   0.057987   0.051293   0.073800  -0.036713
     64       0.028395   0.005761  -0.129141  -0.041673  -0.085897   0.067897
     65      -0.152383   0.114409  -0.116757  -0.109280   0.194157   0.132073
     66      -0.088935   0.062653   0.096543   0.043762   0.087939  -0.007020
     67       0.005384   0.049375  -0.234897  -0.089764   0.065157   0.087031
     68      -0.105826   0.087607  -0.135516  -0.091345   0.148206   0.096765
     69       0.033305  -0.006411  -0.053691   0.048169  -0.035244  -0.048545
     70       0.036306  -0.029938   0.151196   0.070708  -0.221197  -0.018040
     71      -0.102414   0.057548   0.049609  -0.019565   0.031519   0.052682
     72       0.064455  -0.024284  -0.118134   0.038592  -0.075745  -0.046563
     73       0.032628  -0.037104   0.235975   0.100943  -0.252036  -0.037915
     74      -0.085323   0.029568   0.166469   0.032840  -0.061098   0.014745
     75       0.036556  -0.007987  -0.054603   0.049757  -0.036986  -0.051413
     76       0.056344  -0.044651   0.102993   0.060191  -0.266605  -0.008062
     77      -0.138242   0.076859   0.071520  -0.031184   0.060577   0.076281
     78       0.034540  -0.006115  -0.014800   0.065474  -0.020311  -0.069087
     79       0.031783  -0.038116   0.249750   0.105586  -0.256765  -0.040730
     80      -0.094178   0.070880  -0.077592  -0.061902   0.100094   0.072839
     81      -0.030963   0.016783  -0.026167   0.021085  -0.024390   0.013940
     82       0.023377   0.017761  -0.163803  -0.055810  -0.040916   0.071605
     83      -0.112518   0.039830   0.205484   0.034250  -0.048671   0.025139
     84      -0.029159   0.017744  -0.020977   0.024562  -0.018592   0.007442
     85       0.033682   0.008473  -0.190401  -0.067202  -0.088869   0.091095
     86      -0.148872   0.048972   0.212135   0.025920  -0.007632   0.044736
     87      -0.008773   0.007990  -0.080597   0.003850  -0.067049   0.030704
     88       0.023966   0.011949  -0.100610  -0.032236  -0.070120   0.054640
     89      -0.100931   0.021587   0.335488   0.084163  -0.139396  -0.008757
     90      -0.066243   0.021018   0.010465   0.024340  -0.003313   0.026173
     91       0.015212   0.037488  -0.300965  -0.105738   0.061247   0.100104
     92      -0.104312   0.038141   0.199460   0.034546  -0.054749   0.021617
     93       0.008503   0.038761  -0.004907  -0.009496  -0.018238   0.018188
     94       0.001763   0.008779   0.007820   0.021855   0.022173  -0.012706
     95       0.031009  -0.009215  -0.025203   0.012800  -0.030297  -0.035164
     96       0.065372  -0.026354  -0.000142  -0.006230   0.013687   0.011200
     97       0.001817  -0.023183   0.010334  -0.003390   0.005258  -0.002815
     98       0.051159  -0.020215  -0.024747   0.023014  -0.013919  -0.041746
     99       0.157421   0.003778   0.005908  -0.037696  -0.002232   0.030713
    100      -0.003568  -0.054128   0.011382  -0.016200  -0.001852   0.000508
    101       0.091209  -0.038826  -0.020474  -0.006913  -0.030079  -0.028046
    102       0.209135  -0.045650   0.010129  -0.037636   0.019956   0.026892
    103      -0.004080  -0.078230   0.012565  -0.033464  -0.014512   0.006667
    104       0.109147  -0.048728  -0.019383  -0.001843  -0.018739  -0.031193
    105       0.184940   0.095170   0.006931  -0.068520  -0.044211   0.054594
    106      -0.008689  -0.055032   0.010691  -0.006903   0.006261  -0.004209
    107       0.108589  -0.044147  -0.017837  -0.041286  -0.059463  -0.011271
    108       0.259657   0.115477   0.011915  -0.093280  -0.055788   0.070145
    109      -0.014314  -0.079326   0.011436  -0.016517   0.000481  -0.001666
    110       0.140280  -0.058003  -0.014608  -0.063114  -0.070909  -0.001013
    111       0.108962   0.158079   0.001101  -0.063740  -0.067640   0.055596
    112      -0.005806  -0.023916   0.008737   0.015575   0.021645  -0.012601
    113       0.081681  -0.032402  -0.019291  -0.046574  -0.072296  -0.008388
    114       0.119807   0.230947   0.000950  -0.083677  -0.098485   0.071498
    115      -0.008758  -0.023513   0.008187   0.023394   0.028343  -0.016330
    116       0.091739  -0.037592  -0.017136  -0.074620  -0.095378   0.004743
    117       0.022138   0.127524  -0.004654  -0.035088  -0.054495   0.037148
    118      -0.001112   0.007429   0.007550   0.029027   0.029494  -0.016226
    119       0.042512  -0.014398  -0.023274  -0.018000  -0.057329  -0.021116
    120      -0.032179   0.178133  -0.009573  -0.036053  -0.077426   0.040728
    121      -0.001199   0.029214   0.006432   0.041371   0.038710  -0.020608
    122       0.023804  -0.003682  -0.024622  -0.022007  -0.068069  -0.018363
    123       0.015421  -0.120378  -0.003405   0.028523   0.059927  -0.016831
    124       0.009969  -0.027241   0.012123  -0.017476  -0.004718   0.004441
    125       0.023941  -0.006372  -0.030112   0.069081   0.019747  -0.065018
    126      -0.024892  -0.147551  -0.008862   0.042099   0.067895  -0.028855
    127       0.086796   0.041506   0.022043  -0.046703  -0.027484   0.030651
    128      -0.053165   0.044746  -0.045661   0.081149  -0.009876  -0.071174
    129       0.032562  -0.140196   0.001925   0.033628   0.079596  -0.018144
    130       0.139440   0.084718   0.026430  -0.085268  -0.065382   0.054546
    131      -0.073593   0.086718  -0.056164   0.046790  -0.073148  -0.057876
    132      -0.058916  -0.216047  -0.010501   0.071211   0.107411  -0.050753
    133       0.096121   0.049002   0.020666  -0.066862  -0.051460   0.038913
    134      -0.072791   0.028248  -0.042918   0.122567   0.039443  -0.088309
    135      -0.078241  -0.108990  -0.021791   0.030922   0.022727  -0.027123
    136       0.085858   0.039465   0.028255  -0.011831   0.019135   0.020488
    137      -0.071045   0.056691  -0.048964   0.082978  -0.017303  -0.072245
    138      -0.068444  -0.134145  -0.016633   0.044566   0.052108  -0.029807
    139      -0.066041  -0.068408   0.002273   0.030335   0.032996  -0.025957
    140       0.052861  -0.029386  -0.023225   0.096803   0.066945  -0.078930
    141      -0.119882  -0.090169  -0.037973   0.047044   0.024897  -0.029452
    142      -0.087526  -0.035595  -0.016580   0.065037   0.055206  -0.041171
    143       0.044513  -0.021997  -0.026527   0.096446   0.061864  -0.078314
    144      -0.109455  -0.206067  -0.008286   0.064531   0.080149  -0.047174
    145      -0.056186  -0.074648   0.007217   0.019112   0.025570  -0.020636
    146       0.023380  -0.005226  -0.039519   0.131778   0.089284  -0.094921
    147      -0.039267  -0.118424  -0.014378   0.036565   0.049141  -0.023267
    148      -0.116302  -0.129647   0.007281   0.044442   0.047971  -0.040047
    149       0.113341  -0.078275   0.002282   0.081417   0.084462  -0.072646
    150       0.075665  -0.175223   0.010018   0.038728   0.108640  -0.023605
    151       0.017212  -0.061496   0.014597  -0.052278  -0.030075   0.018194
    152       0.040335  -0.018631  -0.026650   0.075927   0.036342  -0.068713
    153       0.104384  -0.163642   0.014188   0.029602   0.105357  -0.016608
    154      -0.035638  -0.111369   0.008587  -0.029785  -0.009350  -0.000101
    155       0.093564  -0.053427  -0.015886   0.069963   0.058686  -0.066390
    156       0.028921  -0.234616   0.005365   0.069023   0.142798  -0.046264
    157       0.023474  -0.062724   0.015590  -0.060738  -0.036882   0.022416
    158       0.018480  -0.009290  -0.030257   0.107606   0.060860  -0.084015
    159       0.135787  -0.172071   0.020010   0.027827   0.116965  -0.014897
    160       0.068483  -0.033974   0.021184  -0.091297  -0.063324   0.042024
    161       0.019004  -0.000805  -0.031582   0.056837   0.002387  -0.059079
    162       0.022550  -0.011558  -0.000302   0.047578  -0.009606  -0.041678
    163      -0.007046   0.023987   0.007801   0.006845  -0.002251  -0.003490
    164      -0.011871   0.016744  -0.014770   0.007535  -0.014767  -0.010840
    165       0.010258  -0.006853  -0.004001   0.026862  -0.003282  -0.026455
    166      -0.011599   0.020708  -0.003927   0.002936  -0.006309  -0.002653
    167      -0.007476   0.023531   0.002624   0.009107  -0.007077  -0.008139
    168       0.037197  -0.039468  -0.029176   0.002572  -0.011276  -0.006064
    169      -0.007234   0.022709   0.004866   0.003662  -0.002779  -0.001461
    170       0.003133   0.026004   0.020205   0.009219   0.000129  -0.004727
    171       0.072962  -0.069863  -0.045067   0.007811  -0.021850  -0.011868
    172       0.000194   0.027284   0.021892   0.006624   0.003800  -0.001060
    173       0.008726   0.022058   0.019204   0.010130  -0.000838  -0.005442
    174       0.020312  -0.036133  -0.033005  -0.030962  -0.007878   0.024825
    175      -0.012199   0.018517  -0.008673  -0.000162  -0.007862  -0.000264
    176       0.006748   0.033163   0.039547   0.007682   0.008448   0.000058
    177       0.043202  -0.064279  -0.053718  -0.052166  -0.015359   0.043054
    178      -0.008649   0.019925  -0.001416   0.000262  -0.004993   0.000695
    179       0.015323   0.034623   0.053579   0.007600   0.014038   0.002876
    180      -0.026855   0.003522  -0.010004  -0.038684   0.005133   0.033898
    181      -0.021794   0.012708  -0.031210  -0.004704  -0.016517  -0.000196
    182      -0.000820   0.038365   0.041029   0.006167   0.009591   0.001382
    183      -0.042522   0.007966  -0.012550  -0.066552   0.008729   0.059949
    184      -0.025725   0.009467  -0.041629  -0.007812  -0.020395   0.000812
    185       0.001618   0.044103   0.055907   0.004759   0.016100   0.005481
    186      -0.054491   0.037475   0.016654  -0.011598   0.013531   0.010464
    187      -0.026238   0.010806  -0.040249  -0.005287  -0.020161  -0.001405
    188      -0.011484   0.036177   0.023623   0.006478   0.002439  -0.002510
    189      -0.092443   0.069383   0.035240  -0.017112   0.023996   0.016954
    190      -0.033628   0.005978  -0.057908  -0.008668  -0.026951  -0.001436
    191      -0.017535   0.040390   0.024871   0.005419   0.003381  -0.001603
    192      -0.034206   0.030432   0.019383   0.020860   0.008313  -0.019436
    193      -0.021112   0.014845  -0.026679  -0.001569  -0.015088  -0.002639
    194      -0.014619   0.028604   0.004303   0.007950  -0.006056  -0.007203
    195      -0.056035   0.056240   0.039675   0.040182   0.014305  -0.035644
    196      -0.024710   0.013550  -0.033782  -0.002051  -0.017956  -0.003515
    197      -0.023486   0.027103  -0.010026   0.007900  -0.011925  -0.009858
    198      -0.063266  -0.027616  -0.008684  -0.015796  -0.037233   0.011168
    199       0.000727   0.023480   0.007213   0.030293   0.028245  -0.016088
    200       0.007938   0.006271  -0.025413   0.021831  -0.018845  -0.044029
    201      -0.049946  -0.037691  -0.015945  -0.040748  -0.066419  -0.002990
    202       0.064457   0.080252   0.005018   0.019285   0.041597  -0.100345
    203      -0.098962  -0.009011  -0.014157   0.108653   0.008963   0.190861
    204      -0.050328  -0.013812  -0.016659  -0.020757  -0.054821   0.005319
    205       0.025812   0.062044   0.005253   0.030425   0.045976  -0.048189
    206      -0.025842  -0.000998  -0.013444   0.066336  -0.010854   0.083730
    207      -0.051068  -0.010983  -0.017354  -0.016905  -0.055011   0.008253
    208       0.007387   0.015502   0.003729   0.017293   0.027354  -0.027207
    209      -0.011560  -0.004359  -0.008114   0.034679  -0.006667   0.045052
    210      -0.053713  -0.051009  -0.015789  -0.030894  -0.064636   0.019896
    211       0.043443  -0.012915   0.006227   0.064210   0.036537   0.044781
    212      -0.095688  -0.008387  -0.010718  -0.092911  -0.042053  -0.095975
    213      -0.054919  -0.084386  -0.014034  -0.044304  -0.071627   0.026762
    214       0.084870   0.006304   0.008799   0.111842   0.059716   0.081221
    215      -0.167827  -0.008834  -0.017004  -0.164008  -0.076199  -0.167617
    216      -0.054650  -0.049315  -0.016343  -0.027189  -0.065123   0.024136
    217       0.026576  -0.065884   0.005651   0.053299   0.017192   0.075608
    218      -0.084483  -0.010278  -0.005180  -0.131987  -0.033045  -0.153422
    219      -0.055494  -0.080766  -0.014745  -0.036456  -0.071096   0.035101
    220       0.054914  -0.088248   0.007788   0.092889   0.025566   0.136836
    221      -0.149433  -0.012385  -0.007346  -0.235961  -0.061766  -0.272222
    222      -0.053270  -0.007289  -0.018759  -0.010653  -0.057282   0.015220
    223      -0.026927  -0.089837   0.002284  -0.009117  -0.013360   0.027076
    224       0.012545  -0.008396   0.003475  -0.033866   0.015266  -0.055206
    225      -0.053573  -0.005721  -0.019164  -0.007554  -0.057521   0.018494
    226      -0.040788  -0.131538   0.001606  -0.019216  -0.029936   0.049594
    227       0.022411  -0.008890   0.008058  -0.060743   0.024644  -0.096177
    228      -0.051447   0.033115  -0.020533   0.001885  -0.048545   0.001610
    229      -0.062895  -0.060993  -0.000237  -0.058593  -0.022878  -0.049981
    230       0.096575  -0.005670   0.006203   0.098469   0.051431   0.095330
    231      -0.050084   0.066586  -0.022373   0.015344  -0.041907  -0.005320
    232      -0.104314  -0.079754  -0.002905  -0.108113  -0.047097  -0.089401
    233       0.170791  -0.004916   0.012953   0.175302   0.089034   0.174105
    234      -0.050596   0.030762  -0.019919  -0.001206  -0.047819  -0.001291
    235      -0.045431  -0.008320   0.000575  -0.042924  -0.001570  -0.073420
    236       0.083772  -0.003430   0.000141   0.127821   0.038401   0.137995
    237      -0.049231   0.062085  -0.021544   0.008691  -0.041881  -0.011395
    238      -0.073191   0.013961  -0.001515  -0.079941  -0.009532  -0.130469
    239       0.146376  -0.000674   0.002043   0.224598   0.065326   0.245927
    240      -0.047116   0.011003  -0.016308  -0.001905  -0.040393   0.009832
    241      -0.004143   0.073200   0.006895   0.052787   0.064394  -0.000720
    242       0.047563   0.010087  -0.018014   0.040345  -0.037077  -0.019057
    243      -0.045489   0.007951  -0.016556  -0.004645  -0.044625   0.010918
    244       0.015259   0.085335   0.008377   0.053859   0.062637  -0.011789
    245       0.030182   0.011597  -0.022879   0.051600  -0.025350  -0.019640
                 18         19         20         21         22         23    
      0      -0.002043   0.001672  -0.042470   0.003557   0.075292  -0.082380
      1       0.035086  -0.082055   0.016174   0.017225  -0.056917   0.115845
      2      -0.005317   0.024156   0.008997  -0.003867   0.005301  -0.132923
      3       0.039423   0.041864  -0.082708  -0.030485  -0.399903   0.163217
      4       0.028285  -0.064687   0.020297   0.015920  -0.056361   0.099073
      5      -0.003164   0.050004   0.002817  -0.012936  -0.092352  -0.110935
      6      -0.009437   0.056544  -0.093084  -0.001791   0.032049  -0.034309
      7       0.013124  -0.032343  -0.006293   0.009687   0.013440  -0.049805
      8       0.008205   0.024218  -0.011929  -0.002778  -0.076150   0.052759
      9      -0.020566   0.020560  -0.031312  -0.001307   0.006972  -0.005610
     10       0.033559  -0.040639   0.019108  -0.002159   0.018195  -0.076879
     11       0.002828  -0.000183   0.013283   0.003270  -0.007126  -0.018688
     12      -0.005095   0.032233  -0.068853   0.000864   0.038108  -0.042818
     13       0.029966  -0.071780   0.012727   0.014781  -0.019300   0.013356
     14      -0.001412   0.017645   0.014073  -0.002579  -0.028022  -0.032032
     15      -0.008292   0.034094  -0.066314   0.002561   0.029777  -0.028015
     16       0.029435  -0.068212   0.010284   0.008658   0.000912  -0.052289
     17       0.002604   0.002098   0.018416   0.003202  -0.007127  -0.019971
     18      -0.012997   0.051465  -0.084548  -0.001708   0.048854  -0.059935
     19       0.022801  -0.058131  -0.002030   0.006737   0.012383  -0.069032
     20       0.019325   0.016890   0.016021  -0.001980   0.008722  -0.048034
     21       0.016678   0.013059  -0.042756   0.004198   0.012783  -0.016376
     22       0.009774  -0.056063  -0.012246   0.008726   0.004990  -0.044430
     23      -0.007834   0.002727   0.005206   0.005681  -0.012647   0.003909
     24      -0.059501  -0.046425  -0.046419   0.006003   0.002921  -0.023057
     25      -0.029679  -0.085863  -0.015352   0.009953   0.002068  -0.047791
     26      -0.187369  -0.032401  -0.067041   0.008140   0.002224   0.034035
     27      -0.132693  -0.081594  -0.084173   0.013431  -0.002324  -0.017313
     28      -0.044832  -0.131875  -0.006237   0.013829  -0.014827  -0.063090
     29      -0.308685  -0.079912  -0.134149   0.019833  -0.002272   0.048388
     30      -0.045130  -0.062057   0.005334  -0.003890   0.006501  -0.042958
     31      -0.058093  -0.060549  -0.029640   0.005026   0.021777  -0.034842
     32      -0.218835  -0.006136  -0.047716  -0.006970   0.035661   0.039556
     33      -0.110822  -0.110127   0.003516  -0.003253   0.002732  -0.048602
     34      -0.091270  -0.084641  -0.030656   0.005346   0.019934  -0.037672
     35      -0.368071  -0.034998  -0.105696  -0.006161   0.054402   0.060340
     36       0.053367  -0.013390   0.062371  -0.015737   0.018115  -0.056526
     37      -0.043506  -0.003982  -0.040188  -0.001130   0.044889  -0.021508
     38      -0.059830   0.059339   0.049557  -0.025133   0.048018   0.013666
     39       0.063571  -0.021809   0.104969  -0.024917   0.024638  -0.072700
     40      -0.065134   0.016998  -0.048876  -0.005844   0.061793  -0.013348
     41      -0.083701   0.083613   0.070351  -0.039340   0.078116   0.012922
     42       0.137186   0.045287   0.063472  -0.015588   0.019466  -0.047903
     43      -0.001328   0.025020  -0.039275  -0.000996   0.045961  -0.017648
     44       0.129787   0.092513   0.118424  -0.024552   0.019312  -0.012085
     45       0.214746   0.082610   0.106471  -0.024283   0.026049  -0.058245
     46       0.008713   0.068797  -0.048728  -0.005307   0.063488  -0.004298
     47       0.256100   0.142033   0.192839  -0.037813   0.025246  -0.033152
     48       0.114112   0.056068   0.007241  -0.005001   0.016708  -0.026465
     49       0.024165  -0.002764  -0.026074   0.004033   0.024547  -0.030643
     50       0.148729   0.060668   0.091700  -0.008302  -0.011605  -0.014122
     51       0.172685   0.101535   0.007808  -0.006194   0.025653  -0.024839
     52       0.055077   0.020440  -0.025024   0.003414   0.029043  -0.029928
     53       0.286285   0.085823   0.147394  -0.009932  -0.023557  -0.038855
     54      -0.004396   0.034205  -0.075608   0.000434   0.026228  -0.034981
     55      -0.012851   0.049315  -0.045557  -0.005868   0.021418  -0.030810
     56       0.014779   0.054684  -0.077837   0.002532  -0.054295   0.028724
     57       0.022027  -0.035723  -0.067664   0.018050   0.031019  -0.046122
     58      -0.004443   0.058949  -0.057409  -0.003710   0.006549  -0.018409
     59       0.047012   0.043031  -0.100851   0.016082  -0.087753   0.054251
     60       0.035369  -0.093586  -0.020537   0.021517   0.014323  -0.032938
     61      -0.003378   0.027737  -0.037369  -0.001996   0.015259  -0.024450
     62       0.061949   0.018522  -0.072505   0.017806  -0.121509   0.078492
     63       0.026559  -0.055067  -0.052696   0.019445   0.026173  -0.042578
     64      -0.026835   0.124229  -0.086079  -0.014506   0.017931  -0.024575
     65       0.054783   0.066818  -0.160208   0.025613  -0.072113   0.038678
     66       0.024672  -0.009327  -0.125966   0.025875   0.054073  -0.065375
     67       0.022650   0.032405  -0.057891   0.007051  -0.024276   0.002350
     68       0.046554   0.037598  -0.088992   0.014463  -0.092492   0.058112
     69      -0.009877   0.015483  -0.020524  -0.007212  -0.010683  -0.026811
     70      -0.052975   0.090860  -0.047214  -0.024113   0.059988  -0.060376
     71       0.015182   0.060709  -0.091840   0.003910  -0.044228   0.025324
     72      -0.023694   0.038734  -0.002046  -0.018972  -0.019009  -0.000569
     73      -0.058680   0.090140  -0.050484  -0.025333   0.066031  -0.079641
     74      -0.007174   0.077278  -0.083567  -0.007562  -0.036290   0.005862
     75      -0.009810   0.013269  -0.016797  -0.007499  -0.014261  -0.027089
     76      -0.069977   0.125760  -0.043116  -0.036197   0.066581  -0.032826
     77       0.019499   0.071072  -0.127744   0.010325  -0.013430   0.019737
     78       0.000243  -0.013156  -0.009466  -0.002149  -0.034790  -0.044048
     79      -0.059418   0.090403  -0.051713  -0.025509   0.065696  -0.081780
     80       0.033512   0.038305  -0.075314   0.010240  -0.072867   0.047106
     81      -0.020242   0.111794  -0.138794  -0.010973   0.049840  -0.035379
     82      -0.011344   0.092983  -0.074647  -0.010654   0.007409  -0.010997
     83      -0.006285   0.085334  -0.111730  -0.003851  -0.006358  -0.000058
     84      -0.016573   0.094754  -0.125819  -0.008418   0.045413  -0.035399
     85      -0.033525   0.167216  -0.116636  -0.017289   0.011873  -0.009211
     86       0.003813   0.093141  -0.145881  -0.014033   0.025110  -0.003577
     87      -0.040277   0.174490  -0.164311  -0.013729   0.038873  -0.029079
     88      -0.017635   0.088610  -0.069929  -0.009321   0.015237  -0.020689
     89      -0.030725   0.102964  -0.111717  -0.001781   0.008012  -0.021346
     90      -0.015560   0.124463  -0.174031  -0.022860   0.087084  -0.042958
     91       0.018491   0.055090  -0.058134  -0.010565  -0.014523   0.012661
     92      -0.007713   0.082699  -0.103612  -0.001367  -0.014101   0.001161
     93      -0.010483   0.009907  -0.013397  -0.017359   0.007586  -0.007607
     94       0.021041  -0.033036   0.017329  -0.003317   0.018474  -0.065920
     95      -0.001233   0.004205   0.019473  -0.008871  -0.007846  -0.014118
     96       0.006317  -0.011753  -0.019230   0.002832   0.015141   0.007188
     97      -0.001754  -0.014141   0.003267  -0.007053   0.010885  -0.032811
     98       0.012641  -0.010079   0.024000  -0.001220  -0.001269  -0.021474
     99       0.029323  -0.065558  -0.024050  -0.022897   0.032955   0.021535
    100      -0.019057   0.003240  -0.004338  -0.003346   0.002428  -0.008374
    101       0.005339  -0.017857   0.013411  -0.010705  -0.001594   0.012127
    102       0.042475  -0.087819  -0.030128  -0.003417   0.039517   0.036655
    103      -0.035787   0.017533  -0.011082  -0.005900  -0.004555   0.016551
    104       0.014794  -0.029841   0.013325  -0.003118   0.002601   0.010087
    105       0.037982  -0.092246  -0.022711  -0.080943   0.045127   0.019600
    106      -0.015109   0.002386  -0.002007   0.003384   0.002620  -0.017000
    107      -0.011521  -0.011072   0.004633  -0.033525  -0.003740   0.045841
    108       0.057147  -0.137166  -0.028494  -0.105223   0.061352   0.034442
    109      -0.028612   0.017211  -0.007280   0.005951  -0.003004   0.000169
    110      -0.015268  -0.018846  -0.003472  -0.043075  -0.001223   0.070209
    111       0.022289  -0.055008  -0.011626  -0.106476   0.034545  -0.005914
    112       0.006876  -0.018221   0.009043   0.006728   0.010930  -0.048049
    113      -0.023797   0.008557   0.005005  -0.043537  -0.009713   0.046468
    114       0.029279  -0.068839  -0.006270  -0.154340   0.042885  -0.014579
    115       0.010810  -0.020229   0.011183   0.012331   0.011739  -0.055392
    116      -0.038760   0.016778  -0.003543  -0.061965  -0.013158   0.073888
    117      -0.002650  -0.003159  -0.008142  -0.068309   0.013530  -0.019747
    118       0.024230  -0.035176   0.016650   0.002406   0.018702  -0.071721
    119      -0.017740   0.016183   0.014921  -0.029302  -0.011518   0.013173
    120      -0.015024   0.019113  -0.002157  -0.086907   0.006847  -0.040479
    121       0.037267  -0.049115   0.020399   0.003418   0.023477  -0.090353
    122      -0.026140   0.028637   0.015832  -0.036263  -0.015122   0.011405
    123       0.004702   0.008085  -0.013859  -0.017132   0.028980   0.039854
    124      -0.010290  -0.010154  -0.004044  -0.003364   0.005129  -0.019708
    125       0.040488  -0.021027   0.045698  -0.014427   0.020908  -0.063811
    126       0.004231  -0.000256  -0.002220  -0.080513   0.054550   0.073675
    127      -0.009639   0.000268  -0.027003   0.113217  -0.042084  -0.085382
    128       0.047416  -0.077213   0.073241  -0.176502   0.093598  -0.017547
    129      -0.000230   0.040718  -0.026199   0.036702   0.009506   0.037265
    130      -0.006834  -0.024457  -0.035197   0.161060  -0.070560  -0.136588
    131       0.057321  -0.167417   0.098844  -0.289988   0.124446  -0.027225
    132       0.000321   0.026813   0.004337  -0.103283   0.066136   0.113215
    133      -0.006670  -0.030010  -0.020784   0.095168  -0.043578  -0.100225
    134       0.041445  -0.015665   0.060955  -0.141057   0.097120   0.013418
    135       0.011466  -0.075090   0.024940  -0.213988   0.099902   0.089824
    136      -0.018482   0.072764  -0.049826   0.185105  -0.051315  -0.064421
    137       0.048403  -0.090542   0.078588  -0.209492   0.107104  -0.008654
    138       0.002200  -0.019985   0.006584  -0.169658   0.095798   0.114363
    139       0.005177  -0.021766   0.022107  -0.112026   0.062844   0.019695
    140       0.059401   0.003597   0.045599   0.068892  -0.005125  -0.119402
    141       0.012138  -0.062286   0.033790  -0.306854   0.156930   0.143109
    142       0.044253  -0.058424   0.060767  -0.209635   0.117520   0.002873
    143       0.060667  -0.003422   0.049679   0.046298   0.004584  -0.113538
    144      -0.011176   0.004093  -0.002249  -0.180598   0.103002   0.161603
    145      -0.005352  -0.012419   0.011422  -0.083821   0.047133   0.022849
    146       0.093872  -0.027347   0.080380  -0.020377   0.044728  -0.132544
    147       0.004801  -0.016630   0.002277  -0.126572   0.076091   0.086560
    148      -0.010814  -0.006981   0.016127  -0.151505   0.080686   0.079191
    149       0.037881   0.057761   0.006484   0.239722  -0.083872  -0.149376
    150       0.010017   0.060890  -0.032222   0.141398  -0.035587  -0.023616
    151      -0.037177  -0.001945  -0.018896  -0.011881  -0.006080   0.032258
    152       0.044954  -0.006686   0.042471   0.031501   0.003856  -0.088315
    153       0.011010   0.062274  -0.039909   0.174407  -0.048799  -0.035355
    154      -0.041308   0.013147  -0.007223  -0.044467   0.005141   0.046848
    155       0.042616   0.029223   0.023996   0.144997  -0.045132  -0.122816
    156       0.010455   0.083500  -0.020735   0.132354  -0.031869  -0.023803
    157      -0.041638  -0.002041  -0.022598  -0.010925  -0.008885   0.040290
    158       0.062851  -0.008464   0.056774   0.027959   0.014953  -0.120918
    159       0.013100   0.077573  -0.048972   0.235261  -0.073244  -0.059491
    160      -0.047812  -0.011583  -0.037066   0.010434  -0.020857   0.047373
    161       0.033432  -0.030529   0.045204  -0.045413   0.030183  -0.040409
    162       0.018983   0.019934  -0.057273  -0.013938  -0.182314   0.054471
    163       0.030647  -0.071725   0.020421   0.016954  -0.055941   0.110326
    164      -0.001153   0.028393   0.008066  -0.006943  -0.048791  -0.106060
    165       0.009649   0.013501  -0.036941  -0.008484  -0.124968   0.035751
    166       0.025762  -0.052907   0.018966   0.013130  -0.056551   0.077843
    167       0.005170  -0.003772   0.015412   0.000718  -0.043069  -0.059509
    168       0.005299   0.033649  -0.034302  -0.011117  -0.105561   0.016764
    169       0.030546  -0.072873   0.022840   0.018254  -0.059735   0.117205
    170       0.014832  -0.045078   0.023734   0.011465  -0.047219   0.022447
    171       0.013389   0.047166  -0.049871  -0.018551  -0.175495   0.030008
    172       0.039730  -0.109716   0.028597   0.027355  -0.069262   0.192025
    173       0.016665  -0.045754   0.021870   0.011047  -0.057834   0.029525
    174      -0.009432   0.039099  -0.011327  -0.004751   0.004619  -0.018373
    175       0.023778  -0.045464   0.019324   0.011748  -0.052273   0.061900
    176       0.022002  -0.085921   0.034496   0.022972  -0.035490   0.099744
    177      -0.012800   0.057918  -0.009623  -0.007555   0.017710  -0.033080
    178       0.027367  -0.061420   0.022274   0.015844  -0.052919   0.094597
    179       0.029281  -0.118044   0.040590   0.031300  -0.036272   0.166945
    180      -0.021025   0.020751   0.010764   0.005947   0.110038  -0.038828
    181       0.012532   0.001405   0.012480   0.000353  -0.043747  -0.033292
    182       0.019429  -0.084806   0.037138   0.023605  -0.019616   0.089487
    183      -0.034279   0.024076   0.031266   0.012427   0.216273  -0.072117
    184       0.007113   0.022640   0.009839  -0.004618  -0.036660  -0.076027
    185       0.024614  -0.115527   0.045452   0.032352  -0.007303   0.145649
    186      -0.016010  -0.001728   0.006672   0.008512   0.079616  -0.015743
    187       0.007880   0.021559   0.008598  -0.004841  -0.042431  -0.073346
    188       0.010017  -0.043984   0.028862   0.012898  -0.018211   0.006696
    189      -0.025264  -0.016648   0.023581   0.017002   0.160687  -0.031184
    190      -0.001386   0.059586   0.002474  -0.014243  -0.033539  -0.150038
    191       0.007974  -0.043098   0.030824   0.013361  -0.005974  -0.001728
    192       0.000070  -0.003703  -0.018560   0.000343  -0.047785   0.025271
    193       0.014872  -0.006553   0.012255   0.001868  -0.050933  -0.015373
    194       0.003083  -0.003299   0.017968   0.001365  -0.032068  -0.067955
    195       0.003199  -0.018682  -0.022035   0.002160  -0.065430   0.041380
    196       0.011449   0.008917   0.009498  -0.002077  -0.050824  -0.047055
    197      -0.004181   0.029456   0.011822  -0.007096  -0.032416  -0.136050
    198      -0.023487  -0.029932  -0.021127   0.002792   0.000399   0.005698
    199       0.033628  -0.052653   0.022117  -0.001807   0.017749  -0.075188
    200      -0.000384  -0.029404   0.017822   0.007551  -0.017354  -0.008102
    201      -0.003385  -0.057229   0.082017   0.054247  -0.010979  -0.009145
    202       0.033439   0.192221   0.069018   0.026353   0.119808   0.142352
    203      -0.188911  -0.078557   0.015375  -0.009415  -0.021501   0.001797
    204      -0.029231  -0.029587   0.102670   0.051730  -0.003594   0.004624
    205      -0.033910   0.163168   0.093294  -0.005179   0.039352   0.087665
    206      -0.033903  -0.052454  -0.057578   0.050590   0.120643   0.088760
    207      -0.032428  -0.028324   0.105383   0.054816   0.000132   0.008045
    208      -0.019906   0.095930   0.054759  -0.008099   0.013265   0.049629
    209      -0.012665  -0.043687  -0.046763   0.039642   0.096182   0.069931
    210      -0.013974  -0.088892   0.066710   0.043368  -0.039410  -0.048356
    211      -0.033079   0.042919   0.023155  -0.013353  -0.002614   0.020205
    212       0.048185  -0.025948  -0.044427   0.029457   0.064188   0.039858
    213       0.001903  -0.137709   0.035644   0.030774  -0.078662  -0.101109
    214      -0.064911   0.075861   0.055636  -0.015839  -0.001243   0.037922
    215       0.088786  -0.034860  -0.070344   0.046506   0.101103   0.061632
    216      -0.015751  -0.090276   0.064959   0.046918  -0.031036  -0.041646
    217      -0.008365  -0.055989  -0.054006  -0.016068  -0.017935  -0.031218
    218       0.061227   0.013329  -0.003783  -0.005270  -0.021759  -0.022015
    219      -0.001772  -0.137763   0.030996   0.035034  -0.063758  -0.088314
    220      -0.022181  -0.099902  -0.080031  -0.021333  -0.031083  -0.055330
    221       0.115277   0.032789  -0.001802  -0.013094  -0.046407  -0.045253
    222      -0.035486  -0.030877   0.105689   0.064822   0.018523   0.023780
    223       0.035638  -0.098985  -0.100351  -0.010802  -0.011758  -0.047979
    224       0.000243   0.032607   0.040274  -0.033065  -0.083155  -0.057356
    225      -0.036738  -0.031415   0.104220   0.067705   0.025960   0.030053
    226       0.057749  -0.178056  -0.163389  -0.009973  -0.017103  -0.083079
    227       0.003969   0.068308   0.080084  -0.063619  -0.159315  -0.109812
    228      -0.053384   0.030657   0.146976   0.077670   0.058482   0.081275
    229       0.051565  -0.041088  -0.066307  -0.006432   0.001478  -0.019536
    230      -0.065769   0.005929   0.033230  -0.021406  -0.045846  -0.024351
    231      -0.069024   0.079071   0.178496   0.091238   0.098650   0.134617
    232       0.087489  -0.074127  -0.102181  -0.001940   0.005923  -0.033308
    233      -0.115435   0.017764   0.066654  -0.043260  -0.093969  -0.052525
    234      -0.052005   0.030082   0.147084   0.073257   0.048466   0.071874
    235       0.020318   0.056443   0.013455  -0.005790   0.012333   0.029134
    236      -0.065792  -0.031132  -0.012698   0.017303   0.048952   0.042805
    237      -0.065937   0.076403   0.180844   0.085621   0.081626   0.118337
    238       0.032351   0.098056   0.038771   0.000400   0.027452   0.054436
    239      -0.115268  -0.045414  -0.011301   0.024310   0.070151   0.064457
    240      -0.048253  -0.005166   0.111276   0.041811  -0.004680   0.001447
    241      -0.116911   0.164407   0.143286  -0.039370  -0.032812   0.043117
    242       0.128128  -0.024621  -0.144094   0.124118   0.288740   0.190317
    243      -0.043418  -0.011399   0.118898   0.053636   0.012379   0.018167
    244      -0.064356   0.133586   0.093939  -0.023497   0.011864   0.028715
    245       0.060419  -0.000709  -0.074407   0.078886   0.167584   0.107375
                 24         25         26         27         28         29    
      0       0.116350  -0.001794  -0.014335   0.003163  -0.091872  -0.028131
      1       0.093921  -0.001697   0.014238   0.004876   0.024697   0.003400
      2      -0.104515   0.078530  -0.061994   0.014594  -0.012885  -0.004200
      3      -0.181682  -0.078341   0.047472   0.012044   0.229792  -0.001982
      4       0.094215   0.042234  -0.011102  -0.020501  -0.018009   0.004156
      5      -0.187725   0.101423  -0.076522   0.002324   0.019805   0.001610
      6       0.093153   0.002249  -0.025953  -0.006291   0.023507  -0.003464
      7      -0.031838   0.007164  -0.047493   0.144315   0.030835   0.083189
      8       0.018889   0.045083   0.009765  -0.130989   0.018034  -0.070438
      9       0.025245   0.077337  -0.031717  -0.047010   0.019157   0.035090
     10      -0.042103  -0.030478   0.043291  -0.034342  -0.012292  -0.025735
     11       0.051015   0.006722  -0.010452   0.026824  -0.005953  -0.013706
     12       0.091519   0.009477  -0.024798  -0.003666   0.006502  -0.010712
     13       0.004123  -0.000904  -0.014981   0.066055   0.017460   0.016925
     14      -0.018415   0.063716  -0.021231  -0.047267  -0.007151  -0.020407
     15       0.071736   0.025078  -0.030555  -0.010803   0.017852  -0.001246
     16      -0.039976  -0.014784   0.004238   0.022055  -0.012589  -0.039416
     17       0.045592   0.010066  -0.006419   0.012802  -0.013112  -0.012697
     18       0.076130   0.007223  -0.020733  -0.027647   0.006544  -0.028569
     19      -0.039613  -0.020127   0.008224   0.012366  -0.019596  -0.056204
     20       0.058472  -0.019304   0.011443   0.000967  -0.019285  -0.018533
     21       0.059408   0.011618  -0.031164   0.022629   0.029016   0.002384
     22      -0.030809  -0.014229  -0.003541   0.034844  -0.005037  -0.050833
     23       0.049467   0.001867  -0.017708   0.052162   0.000988  -0.015975
     24      -0.006565  -0.000019  -0.013658   0.019595   0.019846  -0.019762
     25      -0.062639  -0.020541   0.005177   0.034406  -0.009886  -0.063645
     26       0.027326  -0.000372  -0.004102   0.027340   0.012565   0.003176
     27      -0.016581  -0.002400  -0.014056   0.026002   0.023135  -0.027490
     28      -0.106734  -0.029814   0.012991   0.046030  -0.021229  -0.095500
     29       0.022205  -0.001858  -0.006762   0.034360   0.021358  -0.001716
     30      -0.066834  -0.008784   0.011276  -0.006774  -0.004728  -0.032414
     31      -0.046421  -0.017208   0.009560   0.011246  -0.003220  -0.041220
     32       0.007071  -0.001895   0.022154  -0.029057   0.003348   0.032072
     33      -0.120393  -0.018356   0.029618  -0.018687  -0.017803  -0.045454
     34      -0.073394  -0.022023   0.018774   0.005248  -0.009748  -0.047788
     35      -0.013483  -0.006325   0.038840  -0.060037   0.009700   0.048536
     36      -0.057642  -0.004411   0.014593  -0.024920  -0.016190  -0.023071
     37       0.000782  -0.007523   0.003029  -0.007216   0.009046  -0.012253
     38       0.009324   0.002609   0.029507  -0.054281  -0.018204   0.040043
     39      -0.102998  -0.011037   0.036317  -0.053291  -0.037677  -0.026924
     40       0.012364  -0.004496   0.007482  -0.029467   0.011331   0.006495
     41      -0.009331   0.001837   0.053232  -0.109499  -0.031770   0.064636
     42       0.010251   0.008732  -0.010898  -0.004219   0.001450  -0.008664
     43       0.034384  -0.001081  -0.009620   0.003383   0.017339  -0.005692
     44       0.033466   0.007721   0.004478  -0.002818  -0.019582   0.010069
     45       0.018200   0.012428  -0.010650  -0.012781  -0.004856  -0.004646
     46       0.074865   0.007319  -0.015593  -0.009848   0.027729   0.021259
     47       0.035190   0.011476   0.006628  -0.013298  -0.033189   0.009016
     48       0.066872   0.015821  -0.033021   0.019874   0.026236   0.003216
     49       0.014523  -0.005644  -0.012381   0.025899   0.010602  -0.030793
     50       0.051065   0.006625  -0.017658   0.049644  -0.008387  -0.016974
     51       0.118020   0.024436  -0.048660   0.027606   0.037461   0.013013
     52       0.039994  -0.001294  -0.020294   0.029999   0.016017  -0.025990
     53       0.068964   0.009898  -0.029984   0.073249  -0.017269  -0.034654
     54       0.093896   0.021423  -0.036199  -0.002144   0.035920  -0.001403
     55       0.002956  -0.025813  -0.001624   0.053357  -0.005265   0.034153
     56       0.002827  -0.044402   0.014792  -0.040982  -0.004054  -0.032946
     57       0.087098   0.006199  -0.077642   0.168433   0.072732   0.108683
     58       0.006672  -0.038298   0.006427   0.043555  -0.011693   0.026552
     59       0.008414  -0.080210   0.013906   0.015761   0.000239  -0.000029
     60       0.089974   0.066216  -0.093003   0.165175   0.120305   0.115468
     61       0.007594  -0.019674  -0.007814   0.077966   0.007555   0.052767
     62       0.009537  -0.032338   0.015242  -0.040001   0.032377  -0.031043
     63       0.087682   0.025030  -0.083632   0.170751   0.088553   0.113006
     64       0.005419  -0.063786   0.033851  -0.038035  -0.057585  -0.033116
     65       0.006186  -0.175469   0.008184   0.152692  -0.033976   0.080462
     66       0.086751  -0.088814  -0.083125   0.301724   0.034654   0.187207
     67       0.008799  -0.042289  -0.000819   0.084452   0.010536   0.054190
     68       0.008271  -0.060902   0.015205  -0.010777   0.008010  -0.015577
     69       0.084965   0.108360  -0.040800  -0.118012   0.058796  -0.070604
     70      -0.002737  -0.015687   0.010074  -0.003512  -0.012006   0.001710
     71       0.005246  -0.066967   0.016686  -0.014482  -0.012353  -0.017928
     72       0.125157   0.187421  -0.032203  -0.311195   0.145886  -0.192078
     73      -0.028749  -0.042060   0.009789   0.059446  -0.053752   0.042660
     74      -0.013931  -0.056524   0.022070  -0.040104  -0.028329  -0.031326
     75       0.082449   0.112622  -0.041320  -0.121694   0.057792  -0.073164
     76       0.048157   0.050156   0.021323  -0.190055   0.083333  -0.113342
     77       0.014889  -0.123632   0.017708   0.071501  -0.028882   0.037208
     78       0.035531   0.076835  -0.046189  -0.012369  -0.013576  -0.006653
     79      -0.033258  -0.047272   0.010157   0.069303  -0.060615   0.048924
     80       0.016096  -0.039145   0.011639  -0.049364   0.010659  -0.043429
     81       0.116260  -0.052372   0.004507  -0.039418  -0.010212  -0.033384
     82       0.020389  -0.051482   0.027818  -0.009269  -0.033276  -0.007405
     83       0.003232  -0.097771   0.022797   0.004749  -0.021920  -0.012313
     84       0.110929  -0.037327  -0.004841  -0.027653   0.001153  -0.023342
     85       0.044841  -0.086942   0.067081  -0.105793  -0.089278  -0.086671
     86       0.003711  -0.162713   0.029648   0.086449  -0.014126   0.051752
     87       0.138485  -0.060951   0.038132  -0.157720  -0.062256  -0.127369
     88       0.016305  -0.047000   0.022015   0.001491  -0.031807  -0.003981
     89       0.002859  -0.090921   0.023783  -0.021658  -0.042261  -0.046177
     90       0.117500  -0.119321   0.013312   0.035427  -0.007453   0.023942
     91       0.014680  -0.038948   0.016528   0.025132  -0.000088   0.035884
     92       0.002677  -0.082880   0.021105  -0.012166  -0.023012  -0.025656
     93       0.004326   0.081172   0.019406  -0.054548   0.016436   0.060215
     94      -0.032860  -0.045283   0.041704  -0.044585   0.000524  -0.014611
     95       0.055916  -0.004321   0.017324   0.014497   0.008961   0.015172
     96      -0.014777  -0.006535  -0.084643  -0.075311   0.013832   0.058612
     97      -0.015170  -0.020909   0.040341  -0.028782   0.008018   0.001954
     98       0.045609  -0.049789  -0.014897   0.003287   0.008617   0.011052
     99      -0.044232  -0.106460  -0.163498  -0.050023  -0.006589  -0.012647
    100       0.001181   0.001036   0.034864  -0.011556   0.011941   0.015835
    101       0.049258  -0.076900  -0.059658   0.033673   0.003540  -0.008397
    102      -0.059898  -0.205385  -0.293565  -0.063538  -0.015280  -0.042195
    103       0.018225   0.019278   0.036122   0.010340   0.016712   0.027147
    104       0.038695  -0.115961  -0.105120   0.022940  -0.001338  -0.022652
    105      -0.054269  -0.069333  -0.045013   0.023599  -0.021827  -0.068084
    106      -0.001990  -0.005089   0.025411  -0.025837   0.012362   0.019252
    107       0.065901  -0.058454  -0.028758   0.082429   0.007285  -0.011875
    108      -0.077839  -0.149756  -0.100405   0.063909  -0.042045  -0.141050
    109       0.010981   0.008842   0.024170  -0.020825   0.019558   0.037691
    110       0.066941  -0.084856  -0.057732   0.107521   0.004274  -0.030130
    111      -0.031037   0.092423   0.182200   0.048252  -0.007240  -0.016221
    112      -0.020933  -0.036322   0.014193  -0.045432   0.004332  -0.001690
    113       0.080079   0.006463   0.053348   0.096548   0.015363   0.013445
    114      -0.036408   0.153098   0.332260   0.108549  -0.013355  -0.039258
    115      -0.024346  -0.046370   0.000489  -0.057639   0.003833  -0.001966
    116       0.092796   0.041171   0.096640   0.138173   0.017574   0.015865
    117      -0.002263   0.163947   0.193071  -0.007235   0.012676   0.053629
    118      -0.036824  -0.052397   0.024625  -0.054794  -0.001679  -0.018454
    119       0.075813   0.024980   0.071867   0.053632   0.018999   0.030545
    120       0.009609   0.275146   0.339108   0.007594   0.019686   0.078747
    121      -0.050641  -0.063124   0.024951  -0.067623  -0.006503  -0.030313
    122       0.084033   0.067004   0.122635   0.061584   0.022867   0.043285
    123      -0.023286   0.037935  -0.030948  -0.022224   0.001191   0.030379
    124      -0.010670  -0.011971   0.024143  -0.023285   0.005648   0.003255
    125       0.029695  -0.082799   0.047426  -0.026882   0.024502   0.020776
    126      -0.036932   0.052118  -0.011524   0.015988  -0.011393  -0.003431
    127       0.014173  -0.042208  -0.027931  -0.107152   0.030720   0.073724
    128      -0.006698  -0.132168  -0.012806  -0.066066   0.031254   0.039384
    129      -0.013462   0.079979   0.001633   0.018543  -0.012286  -0.012698
    130       0.029034  -0.113231  -0.095595  -0.227870   0.073516   0.212480
    131      -0.022614  -0.259604  -0.113739  -0.216349   0.084579   0.221412
    132      -0.043096   0.116187   0.066789   0.129743  -0.047103  -0.115988
    133       0.014855  -0.095045  -0.063322  -0.173086   0.056199   0.160014
    134      -0.008445  -0.024583   0.060188   0.069455  -0.021011  -0.137523
    135      -0.060531  -0.026169  -0.083910  -0.064036   0.013587   0.085335
    136       0.019237   0.071840   0.032934   0.014952  -0.017824  -0.091353
    137      -0.013767  -0.139821  -0.027393  -0.073321   0.031830   0.043829
    138      -0.056352   0.036654  -0.040709   0.000643  -0.008222   0.006197
    139      -0.049451  -0.000139   0.107572   0.017244  -0.003517  -0.037809
    140       0.033761  -0.069979   0.147539  -0.015803   0.029041   0.012438
    141      -0.083525  -0.030741  -0.083950  -0.120197   0.048885   0.202922
    142      -0.092143  -0.078559   0.139665  -0.132135   0.069764   0.218891
    143       0.029254  -0.080466   0.138234  -0.034230   0.037358   0.041962
    144      -0.061579   0.115033   0.024348   0.165870  -0.079878  -0.246948
    145      -0.037271   0.018092   0.093227   0.051363  -0.021252  -0.097311
    146      -0.004926  -0.132621   0.190787  -0.134793   0.090235   0.218213
    147      -0.046170   0.024253  -0.050558  -0.031946   0.005486   0.053314
    148      -0.057421   0.067227   0.147479   0.166187  -0.069390  -0.266495
    149       0.076808   0.013657   0.181553   0.136818  -0.042420  -0.240196
    150       0.005553   0.091788   0.083902   0.020410  -0.000786   0.012747
    151       0.004323   0.014058  -0.034916   0.019309  -0.011261  -0.018533
    152       0.037229  -0.071898   0.088395  -0.020152   0.027283   0.019910
    153       0.009933   0.083413   0.066271   0.023946  -0.006818  -0.009273
    154       0.005139   0.055988   0.040620   0.028665   0.002101   0.029385
    155       0.061933  -0.037173   0.139953   0.017397   0.020730  -0.005299
    156       0.007696   0.141960   0.190206   0.033017   0.014295   0.062993
    157       0.007270   0.013674  -0.053052   0.025995  -0.015153  -0.027046
    158       0.025226  -0.074943   0.153475  -0.047872   0.041648   0.049109
    159       0.020475   0.093802   0.089889   0.037548  -0.010009  -0.025447
    160       0.012882  -0.014267  -0.136063   0.032966  -0.030296  -0.072451
    161       0.028922  -0.095018   0.004496  -0.026566   0.021719   0.016404
    162      -0.047587  -0.040285   0.019985   0.001613  -0.058983   0.003947
    163       0.105006   0.030735  -0.002260  -0.017564  -0.008462   0.003557
    164      -0.138875   0.079534  -0.061001   0.010831  -0.010595   0.001372
    165      -0.034311  -0.030236   0.016266  -0.002919  -0.271928   0.032435
    166       0.068166   0.046465  -0.016193  -0.017813  -0.019997   0.005914
    167      -0.083069   0.070784  -0.050429   0.009266  -0.040160   0.006863
    168      -0.053532  -0.028702   0.014443   0.000657  -0.221000   0.028293
    169       0.112969   0.045808  -0.010886  -0.025530  -0.020925   0.006770
    170       0.011784   0.068780  -0.038834  -0.006870  -0.040040   0.007739
    171      -0.086035  -0.036316   0.017717   0.001545  -0.303235   0.040581
    172       0.196187   0.041750   0.001078  -0.040387  -0.030741   0.008491
    173       0.012666   0.067000  -0.037368  -0.007556  -0.052086   0.009551
    174      -0.035821  -0.016449   0.007829   0.006104   0.052199  -0.004877
    175       0.050674   0.051818  -0.021875  -0.014681  -0.004185   0.005123
    176       0.111754   0.065558  -0.025537  -0.023551  -0.007513   0.003444
    177      -0.057512  -0.015525   0.006369   0.010437   0.164542  -0.016880
    178       0.089259   0.048506  -0.015221  -0.021240  -0.001449   0.004583
    179       0.190774   0.058406  -0.011601  -0.036931   0.003163   0.001756
    180       0.014551  -0.003151   0.001218   0.007110   0.235675  -0.029970
    181      -0.058083   0.063481  -0.041953   0.003520   0.011353   0.003857
    182       0.110681   0.068340  -0.027942  -0.022139   0.020331  -0.000287
    183       0.039112   0.009605  -0.006082   0.012070   0.523860  -0.067088
    184      -0.105142   0.067773  -0.050078   0.011723   0.027704   0.001868
    185       0.185633   0.064725  -0.017472  -0.033221   0.058120  -0.005314
    186       0.033671  -0.006215   0.003976   0.001640   0.027655  -0.003373
    187      -0.105062   0.065820  -0.048680   0.011360   0.005427   0.004566
    188       0.013414   0.072948  -0.041862  -0.005770  -0.002991   0.002485
    189       0.073766   0.003922  -0.001078   0.001854   0.115607  -0.014727
    190      -0.191875   0.069782  -0.061063   0.027180   0.016330   0.003079
    191       0.012077   0.074879  -0.043692  -0.004459   0.010428   0.000763
    192       0.002393  -0.022223   0.013197  -0.003127  -0.228900   0.029172
    193      -0.040094   0.060524  -0.037706  -0.000718  -0.011501   0.006250
    194      -0.085729   0.075442  -0.054256   0.010180  -0.033703   0.006538
    195       0.016748  -0.025947   0.016099  -0.005887  -0.311259   0.039307
    196      -0.077957   0.064645  -0.044787   0.005550  -0.013163   0.006858
    197      -0.167230   0.084002  -0.069412   0.023891  -0.040714   0.008346
    198       0.012932   0.049063  -0.076974  -0.040438   0.018251   0.017949
    199      -0.043837  -0.042697   0.030821  -0.036622  -0.010597  -0.029779
    200       0.037142   0.019244  -0.029482   0.046588  -0.012844  -0.018514
    201      -0.019991  -0.043119   0.015104   0.010846  -0.003830  -0.003438
    202      -0.061182   0.007790  -0.017296  -0.003964   0.000584   0.034970
    203      -0.000925  -0.005086  -0.002059   0.016180   0.001088  -0.060828
    204      -0.019716  -0.040259   0.008282   0.008512  -0.002583  -0.005605
    205      -0.011226   0.000749  -0.023316   0.007614   0.001197   0.006172
    206      -0.092569   0.009174   0.014700  -0.004571  -0.000625  -0.002788
    207      -0.022120  -0.042058   0.008167   0.010560  -0.002845  -0.014135
    208       0.004438  -0.004136  -0.022042   0.019733   0.000739  -0.045156
    209      -0.088840   0.008532   0.025342  -0.024018  -0.002340   0.094881
    210       0.001843  -0.040476   0.013595   0.005712  -0.002676  -0.015360
    211       0.009150  -0.000194  -0.015253   0.013736   0.000831  -0.040285
    212      -0.056686   0.005668   0.017779  -0.019779  -0.001690   0.082606
    213       0.027804  -0.038628   0.016735   0.001702  -0.002186  -0.019305
    214       0.009813  -0.003304  -0.021109   0.019903   0.000934  -0.052735
    215      -0.083796   0.009191   0.024889  -0.026393  -0.002376   0.107972
    216      -0.005676  -0.040156   0.015654   0.003922  -0.002942  -0.007730
    217       0.008495   0.010793   0.002380  -0.006655   0.000805   0.006007
    218       0.023651  -0.003334  -0.007320   0.003826   0.000703  -0.012182
    219       0.015897  -0.035466   0.019062  -0.001857  -0.002193  -0.005679
    220       0.011135   0.015346   0.009327  -0.014716   0.000883   0.023079
    221       0.053318  -0.005778  -0.017180   0.012288   0.001746  -0.046909
    222      -0.039897  -0.044900   0.013189   0.008823  -0.003996  -0.001465
    223      -0.000205   0.017365   0.012922  -0.019600   0.000596   0.044060
    224       0.074338  -0.010527  -0.024221   0.022552   0.002185  -0.088379
    225      -0.046521  -0.044330   0.014926   0.007027  -0.004193   0.006796
    226      -0.007943   0.026308   0.029685  -0.038786   0.000146   0.097889
    227       0.146824  -0.019976  -0.048846   0.048655   0.004480  -0.195352
    228      -0.064401  -0.048530   0.007578   0.015617  -0.004420  -0.006174
    229       0.001090   0.012304   0.001555  -0.006866   0.001030   0.007492
    230       0.030205  -0.005263  -0.008258   0.005545   0.000489  -0.014087
    231      -0.091518  -0.051067   0.004945   0.019581  -0.005022  -0.001711
    232      -0.004317   0.016577   0.008706  -0.014687   0.000946   0.025124
    233       0.067130  -0.010344  -0.018655   0.015765   0.001261  -0.050521
    234      -0.055501  -0.048188   0.005664   0.016576  -0.004034  -0.013284
    235       0.004156   0.000891  -0.016307   0.013790   0.001041  -0.039960
    236      -0.054980   0.004498   0.017352  -0.018665  -0.001914   0.083257
    237      -0.077784  -0.053437   0.002741   0.022284  -0.004895  -0.015530
    238      -0.001357  -0.003785  -0.021993   0.020949   0.000806  -0.055422
    239      -0.079678   0.005498   0.024860  -0.024315  -0.002885   0.112527
    240      -0.010106  -0.029391   0.004867  -0.000467  -0.000947   0.004249
    241       0.028922  -0.004219  -0.023603   0.001718   0.001328   0.040152
    242      -0.179384   0.021057   0.015699   0.000929  -0.000805  -0.071870
    243      -0.030965  -0.040568   0.010316   0.002543  -0.002840   0.001191
    244      -0.005860   0.006007   0.005185  -0.021943  -0.000168   0.038895
    245      -0.068884   0.003311  -0.007756   0.028662  -0.003419  -0.082794
                 30         31         32         33         34         35    
      0      -0.024707  -0.042546  -0.000409   0.116921  -0.061131  -0.020996
      1       0.003812  -0.038591  -0.009337  -0.068369  -0.058784   0.014388
      2      -0.005707   0.006958   0.006165   0.014259  -0.002945  -0.002174
      3      -0.002730   0.008625  -0.016926   0.036412  -0.005414  -0.003941
      4      -0.000056   0.036044   0.001886   0.045673   0.025728  -0.007277
      5      -0.004582   0.081007   0.016371   0.090843   0.091130  -0.014682
      6      -0.013131   0.050159   0.011190  -0.010907   0.011375  -0.017278
      7       0.035953   0.032751  -0.019059  -0.064917  -0.033251  -0.002175
      8      -0.031395  -0.033719   0.018271  -0.089448  -0.033682   0.005117
      9       0.027486  -0.045807  -0.048709  -0.016076   0.027612   0.065980
     10      -0.012072   0.027279  -0.015556   0.023198  -0.074830  -0.025054
     11      -0.013275  -0.060199  -0.001443   0.014272  -0.063541  -0.004312
     12      -0.014747   0.018239   0.006088   0.029375   0.000856  -0.005970
     13       0.008673  -0.045560  -0.005159  -0.056625  -0.042380   0.016958
     14      -0.009435  -0.016274  -0.004559  -0.007959  -0.042878   0.001605
     15      -0.002679   0.015514  -0.000835   0.011072   0.024462   0.028720
     16      -0.019547  -0.083021   0.011688   0.002818  -0.026340  -0.016573
     17      -0.011451  -0.035417  -0.006023   0.027398  -0.106037  -0.011978
     18      -0.022021   0.013802   0.012800   0.040830   0.020148  -0.009996
     19      -0.030280  -0.097983   0.019593   0.018940  -0.027385  -0.041184
     20      -0.021342   0.036235  -0.003508   0.051487  -0.129107  -0.025384
     21      -0.001719   0.004372   0.007901   0.008851   0.025648   0.069590
     22      -0.026642  -0.128687   0.031187   0.003284   0.007323  -0.023554
     23      -0.013030  -0.076307   0.014020   0.036610  -0.140254  -0.006600
     24      -0.010488  -0.047609   0.019903   0.011164   0.025066   0.051687
     25      -0.031844  -0.160070   0.039190   0.003326   0.012969  -0.033725
     26       0.003496  -0.018682   0.003390   0.038118  -0.146419   0.018235
     27      -0.012793  -0.068127   0.024600   0.018817   0.006295   0.057893
     28      -0.048522  -0.241878   0.057427   0.010271  -0.003157  -0.063807
     29       0.003952  -0.031508   0.006304   0.049282  -0.173307   0.037396
     30      -0.015707  -0.063631   0.017991  -0.003463   0.048710  -0.002555
     31      -0.018370  -0.091757   0.026642  -0.009881   0.064212  -0.012690
     32       0.022675   0.085519  -0.021186   0.007963  -0.064481   0.009426
     33      -0.018978  -0.085453   0.019009  -0.004952   0.033637  -0.036638
     34      -0.020028  -0.102751   0.027205  -0.010667   0.057138  -0.029761
     35       0.037831   0.149068  -0.031880  -0.003705  -0.016475   0.025946
     36      -0.014151  -0.033345   0.007967  -0.018581   0.088203  -0.019591
     37      -0.004306  -0.011995   0.013729  -0.023675   0.134921   0.024424
     38       0.021542   0.114969  -0.034308  -0.013801  -0.015889  -0.026977
     39      -0.015552  -0.023817   0.000279  -0.036524   0.124311  -0.064968
     40       0.006359   0.047652   0.001264  -0.036026   0.179168   0.034607
     41       0.036179   0.210486  -0.058759  -0.046141   0.077526  -0.047834
     42      -0.010362  -0.017891   0.007893  -0.004844   0.057176   0.025998
     43      -0.002800  -0.006007   0.014155  -0.016611   0.118657   0.045724
     44      -0.001797   0.001263  -0.008644   0.012729  -0.092424  -0.026827
     45      -0.011014  -0.007920   0.004429  -0.009628   0.070759   0.021560
     46       0.011016   0.065218  -0.000038  -0.021993   0.139127   0.077779
     47      -0.006855  -0.002663  -0.010401   0.006359  -0.076570  -0.043824
     48      -0.003445   0.000555   0.009203   0.008909   0.031548   0.075735
     49      -0.017015  -0.079394   0.028069  -0.003338   0.067649   0.019548
     50      -0.016463  -0.089104   0.013983   0.040810  -0.169659  -0.016618
     51      -0.000849   0.018448   0.009870   0.011944   0.047139   0.111063
     52      -0.016135  -0.071373   0.028463  -0.001539   0.073698   0.036563
     53      -0.030369  -0.148650   0.023848   0.056195  -0.232141  -0.032126
     54      -0.014761   0.060687   0.014167  -0.032716   0.002990  -0.029574
     55       0.014914   0.010194  -0.011531  -0.029498  -0.029474  -0.005181
     56      -0.015529  -0.023136   0.010614  -0.043980  -0.021921  -0.000692
     57       0.031718   0.124990  -0.014580  -0.088724  -0.043969  -0.060706
     58       0.011428   0.005645  -0.011597  -0.016219  -0.024075  -0.003667
     59      -0.002216  -0.004020  -0.002088  -0.040972  -0.030421  -0.010241
     60       0.035941   0.127398  -0.000832  -0.304506  -0.143410  -0.060325
     61       0.022838   0.021386  -0.013988  -0.080378  -0.059270  -0.013263
     62      -0.014227  -0.023670   0.018961  -0.214786  -0.100667   0.004863
     63       0.033943   0.127461  -0.010675  -0.157438  -0.075633  -0.061152
     64      -0.014103  -0.032003  -0.004801   0.140320   0.059842   0.016754
     65       0.029547   0.047901  -0.045014   0.186237   0.050518  -0.045407
     66       0.062537   0.176373  -0.057414   0.152607   0.043079  -0.096308
     67       0.022850   0.022807  -0.016864  -0.094710  -0.067308  -0.012755
     68      -0.008269  -0.014270   0.006496  -0.089884  -0.048078  -0.003170
     69      -0.049940   0.041358   0.041038  -0.151967  -0.035885  -0.050931
     70       0.000940  -0.003347   0.001786  -0.044572  -0.033156  -0.010807
     71      -0.007968  -0.020268   0.004654  -0.014493  -0.015165   0.003663
     72      -0.114245   0.049414   0.116920  -0.448271  -0.075329  -0.116962
     73       0.023694  -0.014288  -0.028011   0.076497  -0.024235   0.015152
     74      -0.012987  -0.035418   0.004850  -0.004997  -0.027986   0.003748
     75      -0.051327   0.039236   0.041156  -0.154157  -0.039201  -0.051779
     76      -0.059633   0.013719   0.079332  -0.344161  -0.061291  -0.075376
     77       0.021149  -0.005814  -0.018463   0.086772   0.022426   0.028981
     78      -0.015708   0.017985  -0.008743   0.034577  -0.033642  -0.012855
     79       0.027109  -0.015646  -0.032231   0.092173  -0.023456   0.018203
     80      -0.023134  -0.017856   0.020071  -0.089822  -0.028772  -0.012855
     81      -0.030754   0.055226   0.026180   0.087419   0.058250  -0.043119
     82      -0.004679  -0.003502  -0.000909   0.034976   0.004709  -0.009880
     83      -0.006328  -0.015859   0.007692   0.007756  -0.008410  -0.006826
     84      -0.025397   0.056712   0.023085   0.054592   0.042071  -0.038413
     85      -0.048201  -0.031734   0.003728   0.202285   0.099033  -0.030514
     86       0.030257   0.025963   0.026664  -0.022612  -0.045737  -0.009170
     87      -0.082382   0.016999   0.026600   0.245998   0.155041  -0.061161
     88      -0.004103  -0.006040  -0.006836   0.034326   0.004410  -0.009152
     89      -0.028138  -0.039652  -0.006969   0.078755   0.034733  -0.012936
     90       0.001996   0.093248   0.045192   0.077459   0.031729  -0.047901
     91       0.022640   0.021825   0.012300  -0.070267  -0.054559   0.001245
     92      -0.014009  -0.024519   0.003125   0.011706  -0.001468  -0.005908
     93       0.047627  -0.090375  -0.058025   0.001845  -0.001776   0.034096
     94      -0.005571   0.057719  -0.029489   0.009814  -0.042373  -0.004124
     95       0.000985  -0.063111  -0.020355  -0.001625  -0.003357   0.004115
     96       0.048376  -0.084271  -0.049370   0.003825  -0.000888   0.021052
     97       0.007154   0.045408  -0.010224   0.001078  -0.011089   0.011773
     98      -0.003816  -0.055673  -0.026074  -0.002855   0.005240  -0.004462
     99      -0.009706   0.031277  -0.014645   0.002088  -0.030570   0.028626
    100       0.013615   0.011051   0.001841  -0.008253   0.035271   0.017424
    101      -0.025179  -0.034407   0.005574  -0.014670   0.041627   0.006174
    102      -0.039745   0.072156  -0.007347  -0.003528  -0.032049   0.042821
    103       0.016607  -0.014650   0.015307  -0.021341   0.094443   0.021152
    104      -0.036922  -0.013408   0.003413  -0.012125   0.021443   0.008194
    105      -0.044079   0.127042   0.032779   0.007979  -0.054094  -0.000198
    106       0.016571   0.004258  -0.009523  -0.005625   0.023990   0.018057
    107      -0.032285  -0.014569   0.047799  -0.033690   0.118773   0.016871
    108      -0.101925   0.249564   0.083604   0.006417  -0.073557  -0.006149
    109       0.028293  -0.017936  -0.002601  -0.014707   0.063451   0.030151
    110      -0.049622   0.024571   0.080051  -0.043436   0.147962   0.025789
    111       0.008644   0.039178   0.005657   0.014986  -0.034225  -0.029863
    112       0.001557   0.030289  -0.027280   0.005061  -0.024605   0.006624
    113      -0.008970  -0.051473   0.043887  -0.035177   0.142956   0.011507
    114       0.002251   0.081667   0.031327   0.019972  -0.031769  -0.065691
    115       0.000874   0.030575  -0.035707   0.007403  -0.037173   0.007782
    116      -0.005830  -0.054318   0.073313  -0.043973   0.188631   0.009079
    117       0.058335  -0.088393  -0.053972   0.011708  -0.017900  -0.000003
    118      -0.007566   0.059773  -0.035768   0.015104  -0.067449  -0.006020
    119       0.008045  -0.077354   0.001264  -0.023425   0.092266   0.012665
    120       0.087436  -0.136457  -0.077203   0.016398  -0.015645  -0.007712
    121      -0.011004   0.067717  -0.047086   0.026963  -0.120065  -0.017366
    122       0.019667  -0.094467  -0.004048  -0.024985   0.107526   0.013724
    123       0.031901  -0.064548  -0.017693   0.009526  -0.010210  -0.009085
    124       0.009639   0.031139  -0.003874   0.005586  -0.029004   0.009201
    125       0.005864   0.006988  -0.033983  -0.015840   0.047302   0.014507
    126       0.002260  -0.041520  -0.011405   0.008522  -0.010403  -0.014202
    127       0.072508  -0.026328  -0.026298   0.009959  -0.040050   0.029492
    128       0.019965  -0.012493  -0.069683  -0.019916   0.074437   0.011048
    129      -0.003475  -0.029799  -0.010071   0.008032  -0.059220   0.094252
    130       0.196064  -0.133489  -0.025609   0.025450   0.021489  -0.194978
    131       0.178058  -0.159432  -0.070781  -0.000472   0.221081  -0.420436
    132      -0.098910   0.051198   0.009936  -0.002234  -0.046316   0.114516
    133       0.147511  -0.091100  -0.017454   0.019820   0.025604  -0.176696
    134      -0.133895   0.121093  -0.086792  -0.040059  -0.059344   0.430986
    135       0.078005  -0.126284  -0.027969   0.016790   0.077002  -0.247741
    136      -0.068099   0.091029  -0.048238  -0.008634  -0.185877   0.463244
    137       0.023853  -0.023838  -0.077162  -0.019417   0.081444  -0.005855
    138       0.015065  -0.035112  -0.009734   0.011133  -0.029988   0.000511
    139      -0.012490   0.143719   0.052207   0.007962  -0.061199   0.022073
    140       0.006544   0.083064   0.011261  -0.017872   0.049392   0.017747
    141       0.211085  -0.085951   0.281667   0.056237  -0.139671   0.091498
    142       0.253995   0.130369   0.506271   0.080557  -0.236233   0.118515
    143       0.035784   0.073172   0.053700  -0.011167   0.032515   0.030918
    144      -0.224205   0.099624  -0.310668  -0.039929   0.060116  -0.068242
    145      -0.075726   0.137480  -0.061958  -0.008906  -0.017349  -0.003361
    146       0.223550   0.095918   0.395606   0.039202  -0.096746   0.104379
    147       0.057225  -0.069509   0.032500   0.018464  -0.035243   0.005818
    148      -0.229763   0.255659  -0.226392  -0.037835   0.018590  -0.036687
    149      -0.249663   0.137315  -0.390746  -0.082449   0.207632  -0.088469
    150       0.025019  -0.016241   0.030056   0.010427  -0.005513  -0.048697
    151      -0.017479  -0.037908  -0.025037   0.008974  -0.030175  -0.039261
    152       0.007715   0.029306  -0.018489  -0.017621   0.054648   0.010826
    153       0.003487  -0.004890   0.001637   0.006999  -0.013926  -0.031515
    154       0.031454  -0.060006   0.056278   0.016884  -0.002278  -0.100457
    155      -0.012586   0.049011  -0.009167  -0.019920   0.061375  -0.017583
    156       0.080192  -0.021691   0.132859   0.020873   0.019196  -0.119720
    157      -0.027686  -0.048344  -0.038704   0.007631  -0.029094  -0.041854
    158       0.043115   0.072381   0.025008  -0.013641   0.050810   0.024194
    159      -0.009751   0.014791  -0.001540   0.004431  -0.012603  -0.034437
    160      -0.077651  -0.054952  -0.115769  -0.001244  -0.039572  -0.006502
    161      -0.004057  -0.015556  -0.057460  -0.019468   0.054178   0.022146
    162       0.000876  -0.006066  -0.004993   0.029507  -0.015754  -0.006306
    163       0.000754   0.015710  -0.002500   0.014799  -0.002008  -0.002021
    164      -0.001748   0.025216   0.008152   0.014491   0.020266  -0.000104
    165       0.022435   0.005850   0.002033  -0.041557   0.009038   0.003396
    166       0.000815   0.039847   0.001975   0.042079   0.029030  -0.007720
    167       0.002715   0.015970   0.006849  -0.026339   0.003060   0.007761
    168       0.020328   0.001973   0.002088  -0.052490   0.008504   0.006342
    169       0.000686   0.051282   0.001992   0.059837   0.040540  -0.011371
    170       0.002102   0.037103   0.007033   0.008186   0.024575   0.001149
    171       0.028672   0.006951   0.002991  -0.072406   0.014429   0.008818
    172       0.000901   0.069191   0.001639   0.092378   0.059730  -0.018057
    173       0.003325   0.038309   0.007060   0.006542   0.025951   0.001258
    174      -0.002426  -0.011123  -0.001769  -0.009068  -0.007409   0.002056
    175      -0.000193   0.043477   0.002930   0.041173   0.031956  -0.007128
    176      -0.001720   0.052785   0.005630   0.054258   0.041455  -0.007829
    177      -0.010451  -0.016296  -0.003312   0.001192  -0.012550   0.001874
    178      -0.000711   0.047803   0.002101   0.055312   0.036691  -0.010142
    179      -0.003144   0.061149   0.003790   0.083666   0.050667  -0.014008
    180      -0.020488  -0.019324  -0.004663   0.038308  -0.021043  -0.004510
    181      -0.000853   0.033379   0.005319   0.010609   0.021336  -0.000181
    182      -0.004387   0.051005   0.005349   0.059469   0.039002  -0.008449
    183      -0.046639  -0.033467  -0.009201   0.098976  -0.041141  -0.011968
    184      -0.001974   0.026542   0.005904  -0.001948   0.014165   0.002796
    185      -0.008345   0.058151   0.003506   0.091224   0.045380  -0.014476
    186      -0.002100  -0.006079  -0.000974  -0.002090  -0.003485   0.000224
    187       0.000097   0.025573   0.005860  -0.008095   0.013612   0.003497
    188      -0.001465   0.034438   0.006645   0.016821   0.022409  -0.000042
    189      -0.010246  -0.008396  -0.001727   0.015151  -0.006597  -0.001745
    190       0.000051   0.007196   0.006233  -0.043450  -0.006056   0.010971
    191      -0.002631   0.032770   0.006597   0.016482   0.020504   0.000279
    192       0.020512   0.006653   0.002112  -0.045626   0.012322   0.004756
    193       0.000824   0.036469   0.005139   0.016455   0.025992  -0.002017
    194       0.002231   0.019172   0.007850  -0.026487   0.006375   0.008386
    195       0.027381   0.011088   0.002796  -0.056372   0.017509   0.005628
    196       0.001263   0.033820   0.006164   0.003850   0.022970   0.000745
    197       0.003521   0.013225   0.010034  -0.055324  -0.000597   0.014620
    198       0.020884  -0.067293  -0.100168  -0.034277   0.051778   0.099561
    199      -0.013908   0.033622  -0.034143   0.016456  -0.063680  -0.013287
    200      -0.012743  -0.132786   0.000379   0.009525  -0.063154   0.004836
    201      -0.012715   0.014147   0.014811  -0.005216   0.027329  -0.043394
    202      -0.047492  -0.011985  -0.001222   0.001773  -0.010231   0.018321
    203       0.107540   0.005791  -0.006366  -0.003465   0.007510   0.003601
    204      -0.003886   0.006547   0.004026   0.000460  -0.001255  -0.000952
    205      -0.004743  -0.006226   0.002172  -0.002139   0.006549  -0.002706
    206       0.017746   0.001374  -0.002124  -0.003652   0.010318  -0.002677
    207       0.008724   0.009040   0.003944   0.000226  -0.002138   0.002246
    208       0.078814   0.006029   0.003885  -0.007046   0.028294  -0.033197
    209      -0.154723  -0.009631   0.011646  -0.000409   0.008474  -0.016044
    210       0.006884   0.009754   0.000214   0.003919  -0.018523   0.022018
    211       0.071259   0.005419   0.001061  -0.005135   0.020097  -0.022921
    212      -0.138933  -0.009276   0.010354   0.001083   0.001560  -0.008834
    213       0.010591   0.009662  -0.004779   0.007826  -0.036545   0.044733
    214       0.093301   0.007177   0.002254  -0.007591   0.029935  -0.034272
    215      -0.180625  -0.012107   0.013423   0.001358   0.003042  -0.012685
    216      -0.006114   0.009173   0.001231   0.004053  -0.018724   0.022006
    217      -0.006367  -0.002530  -0.002692   0.001508  -0.005637   0.006563
    218       0.017325   0.000706  -0.000946   0.000725  -0.004655   0.005321
    219      -0.009433   0.006750  -0.004213   0.007671  -0.034545   0.042033
    220      -0.034239  -0.005723  -0.004700   0.004115  -0.015452   0.018087
    221       0.074124   0.003810  -0.005477   0.000902  -0.008832   0.012569
    222      -0.016301   0.010823   0.008471  -0.000134  -0.000213  -0.001379
    223      -0.070804  -0.008654  -0.002387   0.004865  -0.017850   0.018567
    224       0.145968   0.010164  -0.009101  -0.001029  -0.001914   0.008445
    225      -0.030085   0.009891   0.009593  -0.000140   0.000431  -0.002813
    226      -0.162558  -0.016617  -0.002177   0.010126  -0.036527   0.037238
    227       0.325021   0.023017  -0.020812  -0.003063  -0.001486   0.016274
    228      -0.005804   0.012251   0.012918  -0.004372   0.017940  -0.023122
    229      -0.007353  -0.003515  -0.002829   0.000893  -0.004055   0.004746
    230       0.021073   0.001043  -0.000270   0.000462  -0.000857   0.000705
    231      -0.011121   0.012796   0.018273  -0.008259   0.035486  -0.045295
    232      -0.036914  -0.006044  -0.003893   0.003034  -0.012972   0.014992
    233       0.080037   0.005077  -0.003654   0.000403  -0.002015   0.004044
    234       0.006526   0.012266   0.010850  -0.003797   0.014836  -0.018446
    235       0.072386   0.004575   0.000671  -0.005508   0.021487  -0.024510
    236      -0.139564  -0.009544   0.011147   0.000727   0.004529  -0.012836
    237       0.009710   0.015076   0.016296  -0.007142   0.029571  -0.037486
    238       0.098143   0.008192   0.002743  -0.008039   0.031741  -0.036400
    239      -0.189499  -0.012355   0.016089   0.000388   0.007832  -0.019915
    240      -0.014857  -0.004427  -0.007984   0.008180  -0.034035   0.038814
    241      -0.067984  -0.014362   0.001991   0.004785  -0.016778   0.017404
    242       0.145821   0.012044  -0.014847  -0.005239   0.008024   0.010474
    243      -0.011952   0.001895  -0.005317   0.009066  -0.034075   0.032913
    244      -0.060026  -0.004594  -0.008995   0.014080  -0.046710   0.031268
    245       0.110262   0.002019  -0.000637   0.007152  -0.027727   0.015535
                 36         37         38         39         40         41    
      0       0.046777   0.037246  -0.019524   0.079357   0.069603   0.028949
      1       0.002006  -0.036060   0.001160   0.035760   0.013024   0.108987
      2       0.004121   0.003526  -0.002965   0.013217   0.010756  -0.015110
      3       0.020754   0.010242  -0.000512   0.011311   0.003933   0.036744
      4       0.002988   0.016752  -0.001923  -0.014900  -0.004236  -0.067433
      5      -0.010596   0.043208  -0.000548  -0.052935  -0.025063  -0.191579
      6       0.011796   0.001670   0.002603  -0.003126   0.007041  -0.006265
      7       0.005675  -0.005038   0.000632  -0.000109  -0.003294   0.000024
      8       0.004521  -0.046614   0.005138   0.022559   0.021743  -0.007315
      9       0.011879  -0.005562  -0.028516  -0.008234   0.033232   0.012921
     10       0.015472   0.005203   0.006630   0.057544  -0.040831  -0.002465
     11       0.019490   0.002359  -0.003563   0.015023   0.012938   0.021395
     12       0.008413   0.008497  -0.001642   0.017138   0.014800   0.018109
     13      -0.011719  -0.023772  -0.000036   0.029947   0.006690   0.057940
     14       0.021322  -0.009762  -0.003201   0.023136   0.022051  -0.002313
     15      -0.026004  -0.003005  -0.000925   0.024532   0.008511   0.007060
     16       0.023524   0.002700  -0.000162   0.007747   0.002362   0.016125
     17       0.015325   0.001927  -0.002015   0.024162   0.007804   0.020619
     18       0.009511   0.015158   0.004290   0.000611   0.007365  -0.014553
     19       0.052044   0.014808   0.001535  -0.018957   0.007361   0.001973
     20       0.000997   0.005525   0.010491   0.075192  -0.020110   0.016359
     21      -0.120125  -0.022035  -0.005453   0.051283  -0.026612  -0.005057
     22       0.024247   0.007488  -0.001818  -0.048238   0.009443  -0.008559
     23      -0.047466  -0.005939  -0.014308  -0.040014  -0.009816  -0.010141
     24      -0.104673  -0.016918  -0.006446   0.011016  -0.028594  -0.027711
     25       0.034997   0.010923  -0.001327  -0.072631   0.009985  -0.021152
     26      -0.101417  -0.016471  -0.022271  -0.035030  -0.033425  -0.029883
     27      -0.129427  -0.020794  -0.011777  -0.000756  -0.036748  -0.039173
     28       0.067288   0.019623  -0.002185  -0.124800   0.018034  -0.036714
     29      -0.152936  -0.025539  -0.031057  -0.040449  -0.049775  -0.045347
     30       0.007791   0.003748   0.002746  -0.017607   0.001842  -0.013173
     31       0.027111   0.007146   0.005033  -0.029150   0.008099  -0.010955
     32      -0.031090  -0.007819  -0.006860   0.015900  -0.015627   0.000540
     33       0.061950   0.014281   0.003306  -0.047501   0.013395  -0.011739
     34       0.054370   0.012472   0.005421  -0.044204   0.013930  -0.010364
     35      -0.037409  -0.010618  -0.002175   0.048884  -0.020947   0.002241
     36       0.070329   0.013451   0.012792   0.002175   0.023961   0.011930
     37       0.000319   0.000038   0.012842   0.031019   0.005081   0.000293
     38       0.077362   0.009614   0.007773   0.034965   0.021077   0.039238
     39       0.181335   0.032523   0.025360   0.000951   0.056914   0.039379
     40       0.012071   0.000187   0.019540   0.068523   0.010602   0.015753
     41       0.182267   0.024898   0.027501   0.089247   0.055190   0.083767
     42      -0.032926  -0.005454   0.000589   0.013794  -0.007170  -0.009133
     43      -0.049332  -0.008874   0.006797   0.034572  -0.009871  -0.010638
     44       0.016450   0.002808  -0.008163  -0.034493  -0.000837  -0.004709
     45      -0.018281  -0.003164   0.001899   0.013790  -0.004294  -0.009285
     46      -0.090035  -0.018827   0.006614   0.079199  -0.021845  -0.004498
     47       0.052959   0.009545  -0.006112  -0.047721   0.007525  -0.006526
     48      -0.137410  -0.024734  -0.008402   0.042087  -0.036270  -0.020510
     49      -0.032928  -0.003199   0.001067  -0.014339  -0.005620  -0.020742
     50      -0.052818  -0.006233  -0.021753  -0.073069  -0.020671  -0.030415
     51      -0.199467  -0.036191  -0.012013   0.065593  -0.054166  -0.032273
     52      -0.063416  -0.008806  -0.000740  -0.003629  -0.014438  -0.026625
     53      -0.060549  -0.005921  -0.032916  -0.113406  -0.026666  -0.045015
     54       0.024813  -0.004730   0.005716  -0.014108   0.004360   0.002640
     55       0.009604   0.003484  -0.001674   0.009250   0.008789  -0.021430
     56      -0.001919  -0.009971   0.001434   0.018845   0.014524  -0.029590
     57       0.070182  -0.012169   0.008300  -0.048454  -0.007794  -0.033951
     58       0.008510   0.000819  -0.001133   0.013555   0.010332  -0.045283
     59       0.012801  -0.017233   0.003815   0.014152   0.012661  -0.099756
     60      -0.020476   0.247287  -0.031316   0.108542   0.186597  -0.126351
     61       0.003121   0.056227  -0.009436   0.032397   0.046075  -0.039603
[truncated: 704,591 more chars]
