# Supplementary material for: A stereodivergent multicomponent approach for the synthesis of C–N atropisomeric peptide analogues
Source: Chem Sci. 2024 Sep 16;15(40):16743–51. doi: 10.1039/d4sc04700a (PMC11418089; doi:10.1039/d4sc04700a)
Supplement: SC-015-D4SC04700A-s001 [file SC-015-D4SC04700A-s001.zip › CompData/_2_Imine-BzOH/ImineBzOH4optb.out]

                                 *****************
                                 * O   R   C   A *
                                 *****************

                                            #,                                       
                                            ###                                      
                                            ####                                     
                                            #####                                    
                                            ######                                   
                                           ########,                                 
                                     ,,################,,,,,                         
                               ,,#################################,,                 
                          ,,##########################################,,             
                       ,#########################################, ''#####,          
                    ,#############################################,,   '####,        
                  ,##################################################,,,,####,       
                ,###########''''           ''''###############################       
              ,#####''   ,,,,##########,,,,          '''####'''          '####       
            ,##' ,,,,###########################,,,                        '##       
           ' ,,###''''                  '''############,,,                           
         ,,##''                                '''############,,,,        ,,,,,,###''
      ,#''                                            '''#######################'''  
     '                                                          ''''####''''         
             ,#######,   #######,   ,#######,      ##                                
            ,#'     '#,  ##    ##  ,#'     '#,    #''#        ######   ,####,        
            ##       ##  ##   ,#'  ##            #'  '#       #        #'  '#        
            ##       ##  #######   ##           ,######,      #####,   #    #        
            '#,     ,#'  ##    ##  '#,     ,#' ,#      #,         ##   #,  ,#        
             '#######'   ##     ##  '#######'  #'      '#     #####' # '####'        


                  #######################################################
                  #                        -***-                        #
                  #          Department of theory and spectroscopy      #
                  #    Directorship and core code : Frank Neese         #
                  #        Max Planck Institute fuer Kohlenforschung    #
                  #                Kaiser Wilhelm Platz 1               #
                  #                 D-45470 Muelheim/Ruhr               #
                  #                      Germany                        #
                  #                                                     #
                  #                  All rights reserved                #
                  #                        -***-                        #
                  #######################################################


                         Program Version 5.0.2 -  RELEASE  -


 With contributions from (in alphabetic order):
   Daniel Aravena         : Magnetic Suceptibility
   Michael Atanasov       : Ab Initio Ligand Field Theory (pilot matlab implementation)
   Alexander A. Auer      : GIAO ZORA, VPT2 properties, NMR spectrum
   Ute Becker             : Parallelization
   Giovanni Bistoni       : ED, misc. LED, open-shell LED, HFLD
   Martin Brehm           : Molecular dynamics
   Dmytro Bykov           : SCF Hessian
   Vijay G. Chilkuri      : MRCI spin determinant printing, contributions to CSF-ICE
   Dipayan Datta          : RHF DLPNO-CCSD density
   Achintya Kumar Dutta   : EOM-CC, STEOM-CC
   Dmitry Ganyushin       : Spin-Orbit,Spin-Spin,Magnetic field MRCI
   Miquel Garcia          : C-PCM and meta-GGA Hessian, CC/C-PCM, Gaussian charge scheme
   Yang Guo               : DLPNO-NEVPT2, F12-NEVPT2, CIM, IAO-localization
   Andreas Hansen         : Spin unrestricted coupled pair/coupled cluster methods
   Benjamin Helmich-Paris : MC-RPA, TRAH-SCF, COSX integrals
   Lee Huntington         : MR-EOM, pCC
   Robert Izsak           : Overlap fitted RIJCOSX, COSX-SCS-MP3, EOM
   Marcus Kettner         : VPT2
   Christian Kollmar      : KDIIS, OOCD, Brueckner-CCSD(T), CCSD density, CASPT2, CASPT2-K
   Simone Kossmann        : Meta GGA functionals, TD-DFT gradient, OOMP2, MP2 Hessian
   Martin Krupicka        : Initial AUTO-CI
   Lucas Lang             : DCDCAS
   Marvin Lechner         : AUTO-CI (C++ implementation), FIC-MRCC
   Dagmar Lenk            : GEPOL surface, SMD
   Dimitrios Liakos       : Extrapolation schemes; Compound Job, initial MDCI parallelization
   Dimitrios Manganas     : Further ROCIS development; embedding schemes
   Dimitrios Pantazis     : SARC Basis sets
   Anastasios Papadopoulos: AUTO-CI, single reference methods and gradients
   Taras Petrenko         : DFT Hessian,TD-DFT gradient, ASA, ECA, R-Raman, ABS, FL, XAS/XES, NRVS
   Peter Pinski           : DLPNO-MP2, DLPNO-MP2 Gradient
   Christoph Reimann      : Effective Core Potentials
   Marius Retegan         : Local ZFS, SOC
   Christoph Riplinger    : Optimizer, TS searches, QM/MM, DLPNO-CCSD(T), (RO)-DLPNO pert. Triples
   Tobias Risthaus        : Range-separated hybrids, TD-DFT gradient, RPA, STAB
   Michael Roemelt        : Original ROCIS implementation
   Masaaki Saitow         : Open-shell DLPNO-CCSD energy and density
   Barbara Sandhoefer     : DKH picture change effects
   Avijit Sen             : IP-ROCIS
   Kantharuban Sivalingam : CASSCF convergence, NEVPT2, FIC-MRCI
   Bernardo de Souza      : ESD, SOC TD-DFT
   Georgi Stoychev        : AutoAux, RI-MP2 NMR, DLPNO-MP2 response
   Willem Van den Heuvel  : Paramagnetic NMR
   Boris Wezisla          : Elementary symmetry handling
   Frank Wennmohs         : Technical directorship


 We gratefully acknowledge several colleagues who have allowed us to
 interface, adapt or use parts of their codes:
   Stefan Grimme, W. Hujo, H. Kruse, P. Pracht,  : VdW corrections, initial TS optimization,
                  C. Bannwarth, S. Ehlert          DFT functionals, gCP, sTDA/sTD-DF
   Ed Valeev, F. Pavosevic, A. Kumar             : LibInt (2-el integral package), F12 methods
   Garnet Chan, S. Sharma, J. Yang, R. Olivares  : DMRG
   Ulf Ekstrom                                   : XCFun DFT Library
   Mihaly Kallay                                 : mrcc  (arbitrary order and MRCC methods)
   Jiri Pittner, Ondrej Demel                    : Mk-CCSD
   Frank Weinhold                                : gennbo (NPA and NBO analysis)
   Christopher J. Cramer and Donald G. Truhlar   : smd solvation model
   Lars Goerigk                                  : TD-DFT with DH, B97 family of functionals
   V. Asgeirsson, H. Jonsson                     : NEB implementation
   FAccTs GmbH                                   : IRC, NEB, NEB-TS, DLPNO-Multilevel, CI-OPT
                                                   MM, QMMM, 2- and 3-layer-ONIOM, Crystal-QMMM,
                                                   LR-CPCM, SF, NACMEs, symmetry and pop. for TD-DFT,
                                                   nearIR, NL-DFT gradient (VV10), updates on ESD,
                                                   ML-optimized integration grids
   S Lehtola, MJT Oliveira, MAL Marques          : LibXC Library
   Liviu Ungur et al                             : ANISO software


 Your calculation uses the libint2 library for the computation of 2-el integrals
 For citations please refer to: http://libint.valeyev.net

 Your ORCA version has been built with support for libXC version: 5.1.0
 For citations please refer to: https://tddft.org/programs/libxc/

 This ORCA versions uses:
   CBLAS   interface :  Fast vector & matrix operations
   LAPACKE interface :  Fast linear algebra routines
   SCALAPACK package :  Parallel linear algebra routines
   Shared memory     :  Shared parallel matrices
   BLAS/LAPACK       :  OpenBLAS 0.3.15  USE64BITINT DYNAMIC_ARCH NO_AFFINITY Zen SINGLE_THREADED
        Core in use  :  Zen
   Copyright (c) 2011-2014, The OpenBLAS Project


Your calculation utilizes the atom-pairwise dispersion correction
with the Becke-Johnson damping scheme (D3BJ)
Cite in your paper:
S.Grimme, S.Ehrlich, L.Goerigk, J Comput Chem, (2011), 32, 1456–1465 
S.Grimme, J.Antony, S.Ehrlich and H.Krieg, J.Chem.Phys., 132, (2010), 154104 
   

Your calculation utilizes the SMD solvation module
Please cite in your paper:
A.V. Marenich, C.J. Cramer, D.G. Truhlar J. Phys. Chem. B, 113, (2009), 6378 

================================================================================

----- Orbital basis set information -----
Your calculation utilizes the basis: def2-TZVP
   F. Weigend and R. Ahlrichs, Phys. Chem. Chem. Phys. 7, 3297 (2005).

----- AuxJ basis set information -----
Your calculation utilizes the auxiliary basis: def2/J
   F. Weigend, Phys. Chem. Chem. Phys. 8, 1057 (2006).

================================================================================
                                        WARNINGS
                       Please study these warnings very carefully!
================================================================================


WARNING: Geometry Optimization
  ===> : Switching off AutoStart
         For restart on a previous wavefunction, please use MOREAD

INFO   : the flag for use of the SHARK integral package has been found!

================================================================================
                                       INPUT FILE
================================================================================
NAME = ImineBzOH4optb.inp
|  1> ! PBE0 D3 def2-tzvp Opt
|  2> %maxcore 2660
|  3> %geom
|  4> maxiter 70
|  5> MaxStep 0.15
|  6> end
|  7> %pal nprocs 20
|  8> end
|  9> %CPCM SMD TRUE
| 10>    SMDSOLVENT "2,2,2-TRIFLUOROETHANOL"
| 11> end
| 12> 
| 13> *xyz 0 1
| 14> O  1.915542  3.983016  1.380712
| 15> O  2.237130  5.301277  -0.398435
| 16> N  0.949975  5.608023  2.759247
| 17> N  3.462140  5.733480  4.110035
| 18> C  1.955049  5.070814  2.265075
| 19> C  3.371013  5.424287  2.687783
| 20> H  3.998198  4.556539  2.480220
| 21> C  3.940948  6.585079  1.903890
| 22> C  3.318935  7.828919  1.913911
| 23> H  2.394390  7.966453  2.464891
| 24> C  3.872033  8.890751  1.214504
| 25> H  3.381160  9.857586  1.227066
| 26> C  5.046137  8.715329  0.493495
| 27> H  5.474427  9.545338  -0.057378
| 28> C  5.668378  7.474978  0.480251
| 29> H  6.586227  7.331782  -0.079167
| 30> C  5.117538  6.414498  1.185292
| 31> H  5.603234  5.444410  1.179926
| 32> C  -0.445956  5.273070  2.461916
| 33> C  -0.751869  3.894021  3.040872
| 34> H  -0.146829  3.119599  2.565761
| 35> H  -1.805494  3.653797  2.877383
| 36> H  -0.562752  3.874738  4.116674
| 37> C  -0.758706  5.312752  0.967805
| 38> H  -0.377098  6.230886  0.514876
| 39> H  -1.842321  5.292727  0.830615
| 40> H  -0.345290  4.459080  0.430975
| 41> C  -1.291472  6.324821  3.170550
| 42> H  -2.354971  6.117479  3.032094
| 43> H  -1.081071  7.320919  2.772077
| 44> H  -1.075679  6.333659  4.241389
| 45> C  2.952112  4.812865  5.049768
| 46> C  2.520488  5.229482  6.329464
| 47> C  2.078146  4.227606  7.193068
| 48> H  1.733873  4.499459  8.180818
| 49> C  2.046668  2.884052  6.847808
| 50> H  1.683894  2.151698  7.560114
| 51> C  2.479104  2.499628  5.592882
| 52> H  2.465074  1.457829  5.292064
| 53> C  2.928962  3.461863  4.706307
| 54> H  3.270066  3.147373  3.728743
| 55> C  2.481962  6.696309  6.784781
| 56> C  3.859700  7.367184  6.683880
| 57> H  4.621542  6.768579  7.189930
| 58> H  3.817220  8.342066  7.176646
| 59> H  4.198086  7.546429  5.664568
| 60> C  1.437256  7.479950  5.977247
| 61> H  1.620280  7.501418  4.901440
| 62> H  1.410752  8.517572  6.321450
| 63> H  0.444451  7.047646  6.125901
| 64> C  2.062479  6.814944  8.250747
| 65> H  1.056515  6.427598  8.427436
| 66> H  2.060040  7.871983  8.526431
| 67> H  2.755829  6.298497  8.919426
| 68> C  2.174450  4.193297  0.077071
| 69> C  2.343939  2.938830  -0.677490
| 70> C  2.350655  1.696011  -0.046745
| 71> H  2.229726  1.631471  1.027230
| 72> C  2.517401  0.545953  -0.799716
| 73> H  2.523029  -0.421726  -0.311508
| 74> C  2.675240  0.632701  -2.177045
| 75> H  2.805573  -0.270409  -2.762954
| 76> C  2.667074  1.871035  -2.806804
| 77> H  2.789275  1.936004  -3.881680
| 78> C  2.504455  3.023598  -2.059219
| 79> H  2.496615  3.996434  -2.535842
| 80> H  3.126473  6.670772  4.279056
| 81> O  6.226885  3.891648  3.557369
| 82> C  6.787888  4.842353  4.073322
| 83> C  8.258485  4.920341  4.241658
| 84> C  9.042797  3.867802  3.776545
| 85> H  8.564755  3.019508  3.301270
| 86> C  10.418723  3.909868  3.923442
| 87> H  11.026745  3.089094  3.560440
| 88> C  11.017776  5.002669  4.537593
| 89> H  12.095536  5.034850  4.653394
| 90> C  10.239167  6.054162  5.002690
| 91> H  10.706857  6.906573  5.482014
| 92> C  8.862014  6.015626  4.856164
| 93> H  8.253040  6.834147  5.219373
| 94> O  6.141906  5.887515  4.548664
| 95> H  5.145177  5.792834  4.395682
| 96> *
| 97> 
| 98>                          ****END OF INPUT****
================================================================================

                       *****************************
                       * Geometry Optimization Run *
                       *****************************

Geometry optimization settings:
Update method            Update   .... BFGS
Choice of coordinates    CoordSys .... Z-matrix Internals
Initial Hessian          InHess   .... Almoef's Model

Convergence Tolerances:
Energy Change            TolE     ....  5.0000e-06 Eh
Max. Gradient            TolMAXG  ....  3.0000e-04 Eh/bohr
RMS Gradient             TolRMSG  ....  1.0000e-04 Eh/bohr
Max. Displacement        TolMAXD  ....  4.0000e-03 bohr
RMS Displacement         TolRMSD  ....  2.0000e-03 bohr
Strict Convergence                ....  False
------------------------------------------------------------------------------
                        ORCA OPTIMIZATION COORDINATE SETUP
------------------------------------------------------------------------------

The optimization will be done in new redundant internal coordinates
Making redundant internal coordinates   ...  (new redundants) done
Evaluating the initial hessian          ...  (Almloef) done
Evaluating the coordinates              ...  done
Calculating the B-matrix                .... done
Calculating the G-matrix                .... done
Diagonalizing the G-matrix              .... done
Small eigenvalue found = 8.647e-04
Small eigenvalue found = 1.882e-03
Small eigenvalue found = 2.449e-03
Small eigenvalue found = 4.557e-03
Small eigenvalue found = 5.117e-03
Small eigenvalue found = 7.342e-03
Small eigenvalue found = 8.456e-03
Small eigenvalue found = 1.020e-02
Small eigenvalue found = 1.200e-02
Small eigenvalue found = 1.293e-02
Small eigenvalue found = 1.592e-02
Small eigenvalue found = 2.071e-02
Small eigenvalue found = 2.558e-02
Small eigenvalue found = 2.920e-02
The first mode is                       ....  208
The number of degrees of freedom        ....  240

    -----------------------------------------------------------------
                    Redundant Internal Coordinates


    -----------------------------------------------------------------
         Definition                    Initial Value    Approx d2E/dq
    -----------------------------------------------------------------
      1. B(C   4,O   0)                  1.4025         0.534511   
      2. B(C   4,N   2)                  1.2422         0.963246   
      3. B(C   5,C   4)                  1.5194         0.388407   
      4. B(C   5,N   3)                  1.4583         0.435382   
      5. B(H   6,C   5)                  1.0906         0.359294   
      6. B(C   7,C   5)                  1.5122         0.398818   
      7. B(C   8,C   7)                  1.3907         0.623116   
      8. B(H   9,C   8)                  1.0850         0.366743   
      9. B(C  10,C   8)                  1.3866         0.632720   
     10. B(H  11,C  10)                  1.0844         0.367609   
     11. B(C  12,C  10)                  1.3889         0.627240   
     12. B(H  13,C  12)                  1.0843         0.367656   
     13. B(C  14,C  12)                  1.3877         0.629999   
     14. B(H  15,C  14)                  1.0844         0.367599   
     15. B(C  16,C   7)                  1.3892         0.626662   
     16. B(C  16,C  14)                  1.3875         0.630587   
     17. B(H  17,C  16)                  1.0849         0.366915   
     18. B(C  18,N   2)                  1.4660         0.423239   
     19. B(C  19,C  18)                  1.5266         0.378251   
     20. B(H  20,C  19)                  1.0916         0.358024   
     21. B(H  21,C  19)                  1.0930         0.356205   
     22. B(H  22,C  19)                  1.0925         0.356849   
     23. B(C  23,C  18)                  1.5270         0.377703   
     24. B(H  24,C  23)                  1.0926         0.356698   
     25. B(H  25,C  23)                  1.0924         0.356876   
     26. B(H  26,C  23)                  1.0899         0.360249   
     27. B(C  27,C  18)                  1.5242         0.381595   
     28. B(H  28,C  27)                  1.0923         0.357027   
     29. B(H  29,C  27)                  1.0933         0.355787   
     30. B(H  30,C  27)                  1.0924         0.356937   
     31. B(C  31,N   3)                  1.4109         0.518159   
     32. B(C  32,C  31)                  1.4133         0.573486   
     33. B(C  33,C  32)                  1.3947         0.614064   
     34. B(H  34,C  33)                  1.0808         0.372510   
     35. B(C  35,C  33)                  1.3876         0.630414   
     36. B(H  36,H  22)                  4.4580         0.000000   
     37. B(H  36,C  35)                  1.0841         0.367956   
     38. B(C  37,C  35)                  1.3819         0.643689   
     39. B(H  38,C  37)                  1.0845         0.367516   
     40. B(C  39,C  37)                  1.3836         0.639716   
     41. B(C  39,C  31)                  1.3942         0.615300   
     42. B(H  40,C  39)                  1.0821         0.370737   
     43. B(C  41,C  32)                  1.5364         0.364958   
     44. B(C  42,C  41)                  1.5357         0.365815   
     45. B(H  43,C  42)                  1.0931         0.356052   
     46. B(H  44,C  42)                  1.0932         0.355933   
     47. B(H  45,C  42)                  1.0889         0.361602   
     48. B(C  46,C  41)                  1.5355         0.366166   
     49. B(H  47,C  46)                  1.0915         0.358153   
     50. B(H  48,C  46)                  1.0935         0.355443   
     51. B(H  49,C  46)                  1.0930         0.356155   
     52. B(H  49,H  30)                  2.5243         0.000355   
     53. B(C  50,C  41)                  1.5294         0.374385   
     54. B(H  51,C  50)                  1.0923         0.357010   
     55. B(H  52,C  50)                  1.0924         0.356938   
     56. B(H  53,C  50)                  1.0930         0.356192   
     57. B(C  54,O   1)                  1.2073         1.094733   
     58. B(C  54,O   0)                  1.3456         0.658656   
     59. B(C  55,C  54)                  1.4737         0.459419   
     60. B(C  56,C  55)                  1.3937         0.616293   
     61. B(H  57,C  56)                  1.0827         0.369905   
     62. B(H  57,H  38)                  4.2749         0.000001   
     63. B(C  58,C  56)                  1.3847         0.637073   
     64. B(H  59,C  58)                  1.0839         0.368297   
     65. B(C  60,C  58)                  1.3891         0.626969   
     66. B(H  61,C  60)                  1.0844         0.367609   
     67. B(C  62,C  60)                  1.3893         0.626422   
     68. B(H  63,C  62)                  1.0837         0.368465   
     69. B(C  64,C  62)                  1.3834         0.640186   
     70. B(C  64,C  55)                  1.3936         0.616584   
     71. B(H  65,C  64)                  1.0833         0.369009   
     72. B(H  66,N   3)                  1.0098         0.432978   
     73. B(C  68,O  67)                  1.2185         1.050687   
     74. B(C  69,C  68)                  1.4823         0.445199   
     75. B(C  70,C  69)                  1.3926         0.618874   
     76. B(H  71,C  70)                  1.0835         0.368777   
     77. B(C  72,C  70)                  1.3844         0.637819   
     78. B(H  73,C  72)                  1.0840         0.368078   
     79. B(C  74,C  72)                  1.3893         0.626318   
     80. B(H  75,C  74)                  1.0844         0.367530   
     81. B(C  76,C  74)                  1.3886         0.628039   
     82. B(H  77,C  76)                  1.0840         0.368104   
     83. B(C  78,C  76)                  1.3855         0.635299   
     84. B(C  78,C  69)                  1.3934         0.617081   
     85. B(H  79,H  43)                  4.1322         0.000001   
     86. B(H  79,C  78)                  1.0829         0.369569   
     87. B(O  80,C  68)                  1.3174         0.730576   
     88. B(H  81,H  66)                  2.2044         0.001149   
     89. B(H  81,N   3)                  1.7081         0.033294   
     90. B(H  81,O  80)                  1.0128         0.428223   
     91. A(C   4,O   0,C  54)          118.9643         0.421726   
     92. A(C   4,N   2,C  18)          126.2243         0.432959   
     93. A(C   5,N   3,C  31)          119.2507         0.389843   
     94. A(C   5,N   3,H  66)          109.8315         0.337968   
     95. A(H  66,N   3,H  81)          105.5021         0.208921   
     96. A(C  31,N   3,H  66)          111.9613         0.347972   
     97. A(C   5,N   3,H  81)          103.4165         0.228310   
     98. A(C  31,N   3,H  81)          105.5133         0.233907   
     99. A(N   2,C   4,C   5)          122.8715         0.429136   
    100. A(O   0,C   4,N   2)          124.2987         0.451619   
    101. A(O   0,C   4,C   5)          112.4651         0.386687   
    102. A(H   6,C   5,C   7)          107.1791         0.327706   
    103. A(C   4,C   5,C   7)          112.6807         0.369907   
    104. A(N   3,C   5,C   7)          108.6179         0.374888   
    105. A(N   3,C   5,C   4)          112.2645         0.373182   
    106. A(C   4,C   5,H   6)          107.3303         0.326281   
    107. A(N   3,C   5,H   6)          108.5644         0.330489   
    108. A(C   5,C   7,C  16)          119.5446         0.402028   
    109. A(C   5,C   7,C   8)          120.9465         0.401626   
    110. A(C   8,C   7,C  16)          119.4957         0.435294   
    111. A(C   7,C   8,H   9)          119.8765         0.354304   
    112. A(C   7,C   8,C  10)          120.1900         0.436049   
    113. A(H   9,C   8,C  10)          119.9321         0.355224   
    114. A(C   8,C  10,C  12)          120.1539         0.436568   
    115. A(C   8,C  10,H  11)          119.7602         0.355366   
    116. A(H  11,C  10,C  12)          120.0847         0.354842   
    117. A(H  13,C  12,C  14)          120.1456         0.355114   
    118. A(C  10,C  12,C  14)          119.7931         0.436229   
    119. A(C  10,C  12,H  13)          120.0613         0.354850   
    120. A(H  15,C  14,C  16)          119.8179         0.355161   
    121. A(C  12,C  14,H  15)          120.1636         0.355105   
    122. A(C  12,C  14,C  16)          120.0184         0.436648   
    123. A(C  14,C  16,H  17)          120.2109         0.355049   
    124. A(C   7,C  16,H  17)          119.4413         0.354673   
    125. A(C   7,C  16,C  14)          120.3478         0.436230   
    126. A(N   2,C  18,C  19)          108.6800         0.369680   
    127. A(C  23,C  18,C  27)          108.8660         0.365360   
    128. A(C  19,C  18,C  27)          109.6244         0.365451   
    129. A(N   2,C  18,C  27)          106.0367         0.370240   
    130. A(C  19,C  18,C  23)          110.7018         0.364810   
    131. A(N   2,C  18,C  23)          112.8008         0.369588   
    132. A(C  18,C  19,H  21)          109.5721         0.324402   
    133. A(C  18,C  19,H  20)          111.3916         0.324674   
    134. A(C  18,C  19,H  22)          110.7758         0.324499   
    135. A(H  20,C  19,H  22)          108.6713         0.290162   
    136. A(H  21,C  19,H  22)          108.0774         0.289930   
    137. A(H  20,C  19,H  21)          108.2579         0.290080   
    138. A(H  25,C  23,H  26)          107.4600         0.290448   
    139. A(H  24,C  23,H  26)          108.7555         0.290425   
    140. A(C  18,C  23,H  26)          112.5755         0.324927   
    141. A(H  24,C  23,H  25)          108.0467         0.289997   
    142. A(C  18,C  23,H  25)          108.9992         0.324425   
    143. A(C  18,C  23,H  24)          110.8498         0.324399   
    144. A(H  29,C  27,H  30)          108.1733         0.289888   
    145. A(H  28,C  27,H  30)          108.5488         0.290046   
    146. A(C  18,C  27,H  30)          110.5939         0.324981   
    147. A(H  28,C  27,H  29)          108.3074         0.289900   
    148. A(C  18,C  27,H  29)          110.6393         0.324809   
    149. A(C  18,C  27,H  28)          110.4978         0.324995   
    150. A(N   3,C  31,C  39)          118.3074         0.417041   
    151. A(N   3,C  31,C  32)          121.4071         0.411857   
    152. A(C  32,C  31,C  39)          120.2412         0.427445   
    153. A(C  31,C  32,C  33)          116.4720         0.427291   
    154. A(C  33,C  32,C  41)          119.6282         0.394397   
    155. A(C  31,C  32,C  41)          123.8788         0.389708   
    156. A(H  34,C  33,C  35)          117.6286         0.355945   
    157. A(C  32,C  33,C  35)          123.2763         0.434616   
    158. A(C  32,C  33,H  34)          119.0938         0.354362   
    159. A(H  36,C  35,C  37)          120.8945         0.356462   
    160. A(C  33,C  35,C  37)          119.2242         0.438322   
    161. A(C  33,C  35,H  36)          119.8813         0.355203   
    162. A(C  35,C  37,H  38)          121.0044         0.356389   
    163. A(H  38,C  37,C  39)          119.6417         0.356015   
    164. A(C  35,C  37,C  39)          119.3529         0.439482   
    165. A(C  37,C  39,H  40)          118.6372         0.356543   
    166. A(C  31,C  39,H  40)          119.9315         0.354196   
    167. A(C  31,C  39,C  37)          121.4312         0.435922   
    168. A(C  46,C  41,C  50)          106.1352         0.362244   
    169. A(C  42,C  41,C  50)          105.9712         0.362185   
    170. A(C  32,C  41,C  50)          111.4079         0.362040   
    171. A(C  42,C  41,C  46)          110.6643         0.360816   
    172. A(C  32,C  41,C  46)          110.3935         0.360672   
    173. A(C  32,C  41,C  42)          112.0312         0.360613   
    174. A(H  44,C  42,H  45)          106.6932         0.290498   
    175. A(H  43,C  42,H  45)          107.8748         0.290513   
    176. A(C  41,C  42,H  45)          114.3443         0.323424   
    177. A(H  43,C  42,H  44)          107.8648         0.289794   
    178. A(C  41,C  42,H  44)          108.9717         0.322587   
    179. A(C  41,C  42,H  43)          110.8317         0.322605   
    180. A(H  48,C  46,H  49)          108.0876         0.289744   
    181. A(H  47,C  46,H  49)          107.1063         0.290090   
    182. A(C  41,C  46,H  49)          110.1592         0.322671   
    183. A(H  47,C  46,H  48)          107.1960         0.289999   
    184. A(C  41,C  46,H  48)          109.5857         0.322565   
    185. A(C  41,C  46,H  47)          114.4767         0.322967   
    186. A(H  52,C  50,H  53)          107.7125         0.289940   
    187. A(H  51,C  50,H  53)          108.5234         0.289949   
    188. A(C  41,C  50,H  53)          112.0721         0.323853   
    189. A(H  51,C  50,H  52)          107.4723         0.290044   
    190. A(C  41,C  50,H  52)          108.5158         0.323965   
    191. A(C  41,C  50,H  51)          112.3414         0.323975   
    192. A(O   1,C  54,C  55)          124.9989         0.452693   
    193. A(O   0,C  54,C  55)          112.6529         0.413186   
    194. A(O   0,C  54,O   1)          122.3409         0.480342   
    195. A(C  56,C  55,C  64)          120.1582         0.433167   
    196. A(C  54,C  55,C  64)          117.9776         0.411028   
    197. A(C  54,C  55,C  56)          121.8639         0.410994   
    198. A(H  57,C  56,C  58)          120.2214         0.356156   
    199. A(C  55,C  56,C  58)          119.6766         0.435723   
    200. A(C  55,C  56,H  57)          120.1016         0.354158   
    201. A(H  59,C  58,C  60)          120.1187         0.354929   
    202. A(C  56,C  58,C  60)          120.0663         0.437074   
    203. A(C  56,C  58,H  59)          119.8149         0.355893   
    204. A(H  61,C  60,C  62)          119.8759         0.354764   
    205. A(C  58,C  60,C  62)          120.2959         0.435748   
    206. A(C  58,C  60,H  61)          119.8282         0.354816   
    207. A(H  63,C  62,C  64)          119.9531         0.356215   
    208. A(C  60,C  62,C  64)          119.8909         0.437389   
    209. A(C  60,C  62,H  63)          120.1559         0.354904   
    210. A(C  62,C  64,H  65)          120.7478         0.356304   
    211. A(C  55,C  64,H  65)          119.3402         0.354041   
    212. A(C  55,C  64,C  62)          119.9117         0.436143   
    213. A(N   3,H  66,H  81)           48.3031         0.134288   
    214. A(O  67,C  68,C  69)          123.0874         0.446773   
    215. A(C  69,C  68,O  80)          113.8137         0.418526   
    216. A(O  67,C  68,O  80)          123.0932         0.485924   
    217. A(C  68,C  69,C  70)          118.7557         0.409013   
    218. A(C  70,C  69,C  78)          119.8325         0.433556   
    219. A(C  68,C  69,C  78)          121.4112         0.408803   
    220. A(H  71,C  70,C  72)          120.5860         0.356042   
    221. A(C  69,C  70,C  72)          120.0897         0.436143   
    222. A(C  69,C  70,H  71)          119.3242         0.354226   
    223. A(H  73,C  72,C  74)          120.1142         0.354830   
    224. A(C  70,C  72,C  74)          119.9570         0.437084   
    225. A(C  70,C  72,H  73)          119.9287         0.355928   
    226. A(H  75,C  74,C  76)          119.9356         0.354906   
    227. A(C  72,C  74,C  76)          120.1260         0.435869   
    228. A(C  72,C  74,H  75)          119.9383         0.354741   
    229. A(H  77,C  76,C  78)          119.8341         0.355693   
    230. A(C  74,C  76,C  78)          120.0576         0.436988   
    231. A(C  74,C  76,H  77)          120.1083         0.355000   
    232. A(C  76,C  78,H  79)          120.1636         0.355933   
    233. A(C  69,C  78,H  79)          119.8994         0.354181   
    234. A(C  69,C  78,C  76)          119.9370         0.435605   
    235. A(C  68,O  80,H  81)          110.7248         0.368215   
    236. A(N   3,H  81,H  66)           26.1948         0.114341   
    237. A(H  66,H  81,O  80)          150.6853         0.134175   
    238. D(C   5,C   4,N   2,C  18)   -176.3901         0.075153   
    239. D(N   2,C   4,O   0,C  54)    106.1157         0.020613   
    240. D(C   5,C   4,O   0,C  54)    -80.6624         0.020613   
    241. D(O   0,C   4,N   2,C  18)     -3.8516         0.075153   
    242. D(C   4,C   5,N   3,H  66)    -78.3486         0.017322   
    243. D(N   3,C   5,C   4,N   2)     35.2483         0.011229   
    244. D(C   4,C   5,N   3,H  81)    169.4340         0.017322   
    245. D(C   7,C   5,N   3,H  81)    -65.2848         0.017322   
    246. D(N   3,C   5,C   4,O   0)   -138.0854         0.011229   
    247. D(C   7,C   5,N   3,H  66)     46.9326         0.017322   
    248. D(C   7,C   5,N   3,C  31)    178.0522         0.017322   
    249. D(H   6,C   5,C   4,O   0)    -18.8675         0.011229   
    250. D(H   6,C   5,N   3,C  31)    -65.7214         0.017322   
    251. D(H   6,C   5,C   4,N   2)    154.4661         0.011229   
    252. D(C   7,C   5,C   4,N   2)    -87.7754         0.011229   
    253. D(H   6,C   5,N   3,H  81)     50.9416         0.017322   
    254. D(C   7,C   5,C   4,O   0)     98.8909         0.011229   
    255. D(H   6,C   5,N   3,H  66)    163.1590         0.017322   
    256. D(C   4,C   5,N   3,C  31)     52.7709         0.017322   
    257. D(C  16,C   7,C   5,C   4)   -122.1116         0.011807   
    258. D(C  16,C   7,C   5,H   6)     -4.2641         0.011807   
    259. D(C  16,C   7,C   5,N   3)    112.8515         0.011807   
    260. D(C   8,C   7,C   5,C   4)     59.2143         0.011807   
    261. D(C   8,C   7,C   5,H   6)    177.0618         0.011807   
    262. D(C   8,C   7,C   5,N   3)    -65.8226         0.011807   
    263. D(C  10,C   8,C   7,C   5)    178.4998         0.026884   
    264. D(C  10,C   8,C   7,C  16)     -0.1750         0.026884   
    265. D(H   9,C   8,C   7,C   5)     -1.9428         0.026884   
    266. D(H   9,C   8,C   7,C  16)    179.3825         0.026884   
    267. D(H  11,C  10,C   8,C   7)    179.9976         0.027773   
    268. D(H  11,C  10,C   8,H   9)      0.4404         0.027773   
    269. D(C  12,C  10,C   8,C   7)      0.3914         0.027773   
    270. D(C  12,C  10,C   8,H   9)   -179.1658         0.027773   
    271. D(C  14,C  12,C  10,H  11)   -179.9197         0.027263   
    272. D(C  14,C  12,C  10,C   8)     -0.3148         0.027263   
    273. D(H  13,C  12,C  10,H  11)      0.0580         0.027263   
    274. D(H  13,C  12,C  10,C   8)    179.6629         0.027263   
    275. D(C  16,C  14,C  12,H  13)   -179.9540         0.027519   
    276. D(C  16,C  14,C  12,C  10)      0.0237         0.027519   
    277. D(H  15,C  14,C  12,C  10)   -179.8879         0.027519   
    278. D(H  15,C  14,C  12,H  13)      0.1344         0.027519   
    279. D(H  17,C  16,C  14,H  15)      0.1263         0.027574   
    280. D(H  17,C  16,C  14,C  12)   -179.7856         0.027574   
    281. D(H  17,C  16,C   7,C   5)      1.1679         0.027210   
    282. D(C   7,C  16,C  14,C  12)      0.1922         0.027574   
    283. D(C   7,C  16,C  14,H  15)   -179.8959         0.027574   
    284. D(C  14,C  16,C   7,C   5)   -178.8101         0.027210   
    285. D(C  14,C  16,C   7,C   8)     -0.1165         0.027210   
    286. D(H  17,C  16,C   7,C   8)    179.8614         0.027210   
    287. D(C  27,C  18,N   2,C   4)   -172.6647         0.014115   
    288. D(C  23,C  18,N   2,C   4)    -53.5998         0.014115   
    289. D(C  19,C  18,N   2,C   4)     69.5562         0.014115   
    290. D(H  22,C  19,C  18,C  27)    -57.8414         0.011409   
    291. D(H  22,C  19,C  18,C  23)   -177.9565         0.011409   
    292. D(H  22,C  19,C  18,N   2)     57.6356         0.011409   
    293. D(H  21,C  19,C  18,C  27)     61.3099         0.011409   
    294. D(H  21,C  19,C  18,C  23)    -58.8052         0.011409   
    295. D(H  21,C  19,C  18,N   2)    176.7869         0.011409   
    296. D(H  20,C  19,C  18,C  27)   -178.9292         0.011409   
    297. D(H  20,C  19,C  18,N   2)    -63.4522         0.011409   
    298. D(H  20,C  19,C  18,C  23)     60.9557         0.011409   
    299. D(H  24,C  23,C  18,C  19)   -169.8474         0.011377   
    300. D(H  24,C  23,C  18,N   2)    -47.8233         0.011377   
    301. D(H  26,C  23,C  18,C  27)   -168.3447         0.011377   
    302. D(H  26,C  23,C  18,C  19)    -47.7772         0.011377   
    303. D(H  26,C  23,C  18,N   2)     74.2469         0.011377   
    304. D(H  25,C  23,C  18,C  27)    -49.2136         0.011377   
    305. D(H  25,C  23,C  18,C  19)     71.3539         0.011377   
    306. D(H  25,C  23,C  18,N   2)   -166.6220         0.011377   
    307. D(H  24,C  23,C  18,C  27)     69.5851         0.011377   
    308. D(H  30,C  27,C  18,C  19)     59.8396         0.011600   
    309. D(H  30,C  27,C  18,N   2)    -57.3085         0.011600   
    310. D(H  29,C  27,C  18,C  23)    -59.0926         0.011600   
    311. D(H  29,C  27,C  18,C  19)    179.6788         0.011600   
    312. D(H  29,C  27,C  18,N   2)     62.5307         0.011600   
    313. D(H  28,C  27,C  18,C  23)     60.8516         0.011600   
    314. D(H  28,C  27,C  18,C  19)    -60.3770         0.011600   
    315. D(H  30,C  27,C  18,C  23)   -178.9318         0.011600   
    316. D(H  28,C  27,C  18,N   2)   -177.5251         0.011600   
    317. D(C  39,C  31,N   3,H  81)    -87.5949         0.023097   
    318. D(C  39,C  31,N   3,H  66)    158.1368         0.023097   
    319. D(C  39,C  31,N   3,C   5)     27.9645         0.023097   
    320. D(C  32,C  31,N   3,H  81)     89.9910         0.023097   
    321. D(C  32,C  31,N   3,H  66)    -24.2773         0.023097   
    322. D(C  32,C  31,N   3,C   5)   -154.4497         0.023097   
    323. D(C  41,C  32,C  31,C  39)   -178.6250         0.022573   
    324. D(C  41,C  32,C  31,N   3)      3.8353         0.022573   
    325. D(C  33,C  32,C  31,C  39)     -0.3056         0.022573   
    326. D(C  33,C  32,C  31,N   3)   -177.8453         0.022573   
    327. D(C  35,C  33,C  32,C  41)    178.2581         0.026063   
    328. D(C  35,C  33,C  32,C  31)     -0.1368         0.026063   
    329. D(H  34,C  33,C  32,C  41)     -1.3079         0.026063   
    330. D(H  34,C  33,C  32,C  31)   -179.7028         0.026063   
    331. D(C  37,C  35,C  33,H  34)    179.9906         0.027558   
    332. D(C  37,C  35,C  33,C  32)      0.4187         0.027558   
    333. D(H  36,C  35,C  33,H  34)      0.0914         0.027558   
    334. D(H  36,C  35,C  33,C  32)   -179.4805         0.027558   
    335. D(C  39,C  37,C  35,C  33)     -0.2477         0.028810   
    336. D(H  38,C  37,C  35,H  36)      0.0275         0.028810   
    337. D(H  38,C  37,C  35,C  33)   -179.8706         0.028810   
    338. D(C  39,C  37,C  35,H  36)    179.6505         0.028810   
    339. D(H  40,C  39,C  37,H  38)     -0.7083         0.028432   
    340. D(H  40,C  39,C  37,C  35)    179.6635         0.028432   
    341. D(C  31,C  39,C  37,H  38)    179.4380         0.028432   
    342. D(C  31,C  39,C  37,C  35)     -0.1901         0.028432   
    343. D(H  40,C  39,C  31,C  32)   -179.3760         0.026174   
    344. D(H  40,C  39,C  31,N   3)     -1.7610         0.026174   
    345. D(C  37,C  39,C  31,C  32)      0.4758         0.026174   
    346. D(C  37,C  39,C  31,N   3)    178.0908         0.026174   
    347. D(C  50,C  41,C  32,C  33)      5.7361         0.009994   
    348. D(C  50,C  41,C  32,C  31)   -175.9946         0.009994   
    349. D(C  46,C  41,C  32,C  33)   -111.9232         0.009994   
    350. D(C  46,C  41,C  32,C  31)     66.3461         0.009994   
    351. D(C  42,C  41,C  32,C  33)    124.2567         0.009994   
    352. D(C  42,C  41,C  32,C  31)    -57.4739         0.009994   
    353. D(H  45,C  42,C  41,C  50)   -167.8613         0.010713   
    354. D(H  45,C  42,C  41,C  32)     70.4448         0.010713   
    355. D(H  44,C  42,C  41,C  50)    -48.5910         0.010713   
    356. D(H  44,C  42,C  41,C  46)     66.0469         0.010713   
    357. D(H  44,C  42,C  41,C  32)   -170.2849         0.010713   
    358. D(H  43,C  42,C  41,C  50)     69.9566         0.010713   
    359. D(H  45,C  42,C  41,C  46)    -53.2235         0.010713   
    360. D(H  43,C  42,C  41,C  46)   -175.4056         0.010713   
    361. D(H  43,C  42,C  41,C  32)    -51.7373         0.010713   
    362. D(H  47,C  46,C  41,C  50)    178.7821         0.010732   
    363. D(H  47,C  46,C  41,C  42)     64.2473         0.010732   
    364. D(H  47,C  46,C  41,C  32)    -60.3585         0.010732   
    365. D(H  49,C  46,C  41,C  50)    -60.4602         0.010732   
    366. D(H  49,C  46,C  41,C  42)   -174.9950         0.010732   
    367. D(H  49,C  46,C  41,C  32)     60.3992         0.010732   
    368. D(H  48,C  46,C  41,C  50)     58.3340         0.010732   
    369. D(H  48,C  46,C  41,C  42)    -56.2008         0.010732   
    370. D(H  48,C  46,C  41,C  32)    179.1934         0.010732   
    371. D(H  53,C  50,C  41,C  46)   -179.1477         0.011189   
    372. D(H  53,C  50,C  41,C  42)    -61.4432         0.011189   
    373. D(H  53,C  50,C  41,C  32)     60.6497         0.011189   
    374. D(H  52,C  50,C  41,C  46)    -60.3300         0.011189   
    375. D(H  52,C  50,C  41,C  42)     57.3745         0.011189   
    376. D(H  52,C  50,C  41,C  32)    179.4674         0.011189   
    377. D(H  51,C  50,C  41,C  46)     58.3533         0.011189   
    378. D(H  51,C  50,C  41,C  42)    176.0578         0.011189   
    379. D(H  51,C  50,C  41,C  32)    -61.8493         0.011189   
    380. D(C  55,C  54,O   0,C   4)    169.2862         0.032133   
    381. D(O   1,C  54,O   0,C   4)    -11.6525         0.032133   
    382. D(C  64,C  55,C  54,O   1)     -4.3274         0.014378   
    383. D(C  64,C  55,C  54,O   0)    174.7044         0.014378   
    384. D(C  56,C  55,C  54,O   1)    175.4693         0.014378   
    385. D(C  56,C  55,C  54,O   0)     -5.4989         0.014378   
    386. D(C  58,C  56,C  55,C  64)     -0.0092         0.026263   
    387. D(C  58,C  56,C  55,C  54)   -179.8015         0.026263   
    388. D(H  57,C  56,C  55,C  64)    179.7622         0.026263   
    389. D(H  57,C  56,C  55,C  54)     -0.0302         0.026263   
    390. D(C  60,C  58,C  56,H  57)   -179.8571         0.028182   
    391. D(C  60,C  58,C  56,C  55)     -0.0861         0.028182   
    392. D(H  59,C  58,C  56,H  57)      0.2259         0.028182   
    393. D(H  59,C  58,C  56,C  55)    179.9970         0.028182   
    394. D(C  62,C  60,C  58,H  59)    179.9263         0.027238   
    395. D(C  62,C  60,C  58,C  56)      0.0096         0.027238   
    396. D(H  61,C  60,C  58,H  59)     -0.0852         0.027238   
    397. D(H  61,C  60,C  58,C  56)    179.9981         0.027238   
    398. D(C  64,C  62,C  60,H  61)   -179.8251         0.027188   
    399. D(C  64,C  62,C  60,C  58)      0.1635         0.027188   
    400. D(H  63,C  62,C  60,H  61)      0.0817         0.027188   
    401. D(H  63,C  62,C  60,C  58)   -179.9297         0.027188   
    402. D(H  65,C  64,C  62,H  63)      0.0514         0.028476   
    403. D(H  65,C  64,C  62,C  60)    179.9585         0.028476   
    404. D(C  55,C  64,C  62,H  63)    179.8350         0.028476   
    405. D(C  55,C  64,C  62,C  60)     -0.2580         0.028476   
    406. D(H  65,C  64,C  55,C  56)    179.9684         0.026290   
    407. D(H  65,C  64,C  55,C  54)     -0.2313         0.026290   
    408. D(C  62,C  64,C  55,C  56)      0.1818         0.026290   
    409. D(C  62,C  64,C  55,C  54)    179.9821         0.026290   
    410. D(H  81,H  66,N   3,C  31)    114.2752         0.240069   
    411. D(H  81,H  66,N   3,C   5)   -110.8545         0.240069   
    412. D(C  78,C  69,C  68,O  80)      0.1862         0.013517   
    413. D(C  78,C  69,C  68,O  67)   -178.9705         0.013517   
    414. D(C  70,C  69,C  68,O  80)    179.9215         0.013517   
    415. D(C  70,C  69,C  68,O  67)      0.7649         0.013517   
    416. D(C  72,C  70,C  69,C  78)     -0.0447         0.026497   
    417. D(C  72,C  70,C  69,C  68)   -179.7844         0.026497   
    418. D(H  71,C  70,C  69,C  78)    179.9121         0.026497   
    419. D(H  71,C  70,C  69,C  68)      0.1724         0.026497   
    420. D(C  74,C  72,C  70,H  71)   -179.8556         0.028252   
    421. D(C  74,C  72,C  70,C  69)      0.1007         0.028252   
    422. D(H  73,C  72,C  70,H  71)      0.0425         0.028252   
    423. D(H  73,C  72,C  70,C  69)    179.9988         0.028252   
    424. D(C  76,C  74,C  72,H  73)   -179.9989         0.027178   
    425. D(C  76,C  74,C  72,C  70)     -0.1010         0.027178   
    426. D(H  75,C  74,C  72,H  73)      0.0409         0.027178   
    427. D(H  75,C  74,C  72,C  70)    179.9388         0.027178   
    428. D(C  78,C  76,C  74,H  75)   -179.9947         0.027337   
    429. D(C  78,C  76,C  74,C  72)      0.0451         0.027337   
    430. D(H  77,C  76,C  74,H  75)     -0.0525         0.027337   
    431. D(H  77,C  76,C  74,C  72)    179.9874         0.027337   
    432. D(H  79,C  78,C  76,H  77)     -0.0198         0.028015   
    433. D(H  79,C  78,C  76,C  74)    179.9226         0.028015   
    434. D(C  69,C  78,C  76,H  77)   -179.9315         0.028015   
    435. D(C  69,C  78,C  76,C  74)      0.0109         0.028015   
    436. D(H  79,C  78,C  69,C  70)   -179.9231         0.026335   
    437. D(H  79,C  78,C  69,C  68)     -0.1905         0.026335   
    438. D(C  76,C  78,C  69,C  70)     -0.0112         0.026335   
    439. D(C  76,C  78,C  69,C  68)    179.7214         0.026335   
    440. D(H  81,O  80,C  68,C  69)    179.0538         0.040313   
    441. D(H  81,O  80,C  68,O  67)     -1.7896         0.040313   
    442. D(C  68,O  80,N   3,H  66)   -164.9855         0.001501   
    443. D(C  68,O  80,N   3,C  31)     76.3861         0.001501   
    444. D(C  68,O  80,N   3,C   5)    -50.1105         0.001501   
    445. D(H  66,H  81,O  80,C  68)   -162.7502         0.210567   
    446. D(O  80,H  81,H  66,N   3)    176.6271         0.001512   
    447. D(H  66,H  81,N   3,C  31)   -118.6698         0.002240   
    448. D(H  66,H  81,N   3,C   5)    115.3472         0.002240   
    -----------------------------------------------------------------

Number of atoms                         .... 82
Number of degrees of freedom            .... 448

         *************************************************************
         *                GEOMETRY OPTIMIZATION CYCLE   1            *
         *************************************************************
---------------------------------
CARTESIAN COORDINATES (ANGSTROEM)
---------------------------------
  O      1.915542    3.983016    1.380712
  O      2.237130    5.301277   -0.398435
  N      0.949975    5.608023    2.759247
  N      3.462140    5.733480    4.110035
  C      1.955049    5.070814    2.265075
  C      3.371013    5.424287    2.687783
  H      3.998198    4.556539    2.480220
  C      3.940948    6.585079    1.903890
  C      3.318935    7.828919    1.913911
  H      2.394390    7.966453    2.464891
  C      3.872033    8.890751    1.214504
  H      3.381160    9.857586    1.227066
  C      5.046137    8.715329    0.493495
  H      5.474427    9.545338   -0.057378
  C      5.668378    7.474978    0.480251
  H      6.586227    7.331782   -0.079167
  C      5.117538    6.414498    1.185292
  H      5.603234    5.444410    1.179926
  C     -0.445956    5.273070    2.461916
  C     -0.751869    3.894021    3.040872
  H     -0.146829    3.119599    2.565761
  H     -1.805494    3.653797    2.877383
  H     -0.562752    3.874738    4.116674
  C     -0.758706    5.312752    0.967805
  H     -0.377098    6.230886    0.514876
  H     -1.842321    5.292727    0.830615
  H     -0.345290    4.459080    0.430975
  C     -1.291472    6.324821    3.170550
  H     -2.354971    6.117479    3.032094
  H     -1.081071    7.320919    2.772077
  H     -1.075679    6.333659    4.241389
  C      2.952112    4.812865    5.049768
  C      2.520488    5.229482    6.329464
  C      2.078146    4.227606    7.193068
  H      1.733873    4.499459    8.180818
  C      2.046668    2.884052    6.847808
  H      1.683894    2.151698    7.560114
  C      2.479104    2.499628    5.592882
  H      2.465074    1.457829    5.292064
  C      2.928962    3.461863    4.706307
  H      3.270066    3.147373    3.728743
  C      2.481962    6.696309    6.784781
  C      3.859700    7.367184    6.683880
  H      4.621542    6.768579    7.189930
  H      3.817220    8.342066    7.176646
  H      4.198086    7.546429    5.664568
  C      1.437256    7.479950    5.977247
  H      1.620280    7.501418    4.901440
  H      1.410752    8.517572    6.321450
  H      0.444451    7.047646    6.125901
  C      2.062479    6.814944    8.250747
  H      1.056515    6.427598    8.427436
  H      2.060040    7.871983    8.526431
  H      2.755829    6.298497    8.919426
  C      2.174450    4.193297    0.077071
  C      2.343939    2.938830   -0.677490
  C      2.350655    1.696011   -0.046745
  H      2.229726    1.631471    1.027230
  C      2.517401    0.545953   -0.799716
  H      2.523029   -0.421726   -0.311508
  C      2.675240    0.632701   -2.177045
  H      2.805573   -0.270409   -2.762954
  C      2.667074    1.871035   -2.806804
  H      2.789275    1.936004   -3.881680
  C      2.504455    3.023598   -2.059219
  H      2.496615    3.996434   -2.535842
  H      3.126473    6.670772    4.279056
  O      6.226885    3.891648    3.557369
  C      6.787888    4.842353    4.073322
  C      8.258485    4.920341    4.241658
  C      9.042797    3.867802    3.776545
  H      8.564755    3.019508    3.301270
  C     10.418723    3.909868    3.923442
  H     11.026745    3.089094    3.560440
  C     11.017776    5.002669    4.537593
  H     12.095536    5.034850    4.653394
  C     10.239167    6.054162    5.002690
  H     10.706857    6.906573    5.482014
  C      8.862014    6.015626    4.856164
  H      8.253040    6.834147    5.219373
  O      6.141906    5.887515    4.548664
  H      5.145177    5.792834    4.395682

----------------------------
CARTESIAN COORDINATES (A.U.)
----------------------------
  NO LB      ZA    FRAG     MASS         X           Y           Z
   0 O     8.0000    0    15.999    3.619850    7.526809    2.609168
   1 O     8.0000    0    15.999    4.227563   10.017962   -0.752933
   2 N     7.0000    0    14.007    1.795193   10.597628    5.214221
   3 N     7.0000    0    14.007    6.542496   10.834707    7.766841
   4 C     6.0000    0    12.011    3.694507    9.582450    4.280371
   5 C     6.0000    0    12.011    6.370291   10.250417    5.079174
   6 H     1.0000    0     1.008    7.555499    8.610611    4.686937
   7 C     6.0000    0    12.011    7.447312   12.443996    3.597831
   8 C     6.0000    0    12.011    6.271878   14.794513    3.616768
   9 H     1.0000    0     1.008    4.524741   15.054414    4.657969
  10 C     6.0000    0    12.011    7.317082   16.801085    2.295080
  11 H     1.0000    0     1.008    6.389466   18.628138    2.318819
  12 C     6.0000    0    12.011    9.535817   16.469585    0.932570
  13 H     1.0000    0     1.008   10.345168   18.038075   -0.108429
  14 C     6.0000    0    12.011   10.711682   14.125661    0.907543
  15 H     1.0000    0     1.008   12.446165   13.855060   -0.149604
  16 C     6.0000    0    12.011    9.670745   12.121645    2.239877
  17 H     1.0000    0     1.008   10.588578   10.288444    2.229737
  18 C     6.0000    0    12.011   -0.842735    9.964658    4.652347
  19 C     6.0000    0    12.011   -1.420826    7.358633    5.746415
  20 H     1.0000    0     1.008   -0.277467    5.895188    4.848586
  21 H     1.0000    0     1.008   -3.411889    6.904676    5.437466
  22 H     1.0000    0     1.008   -1.063447    7.322194    7.779386
  23 C     6.0000    0    12.011   -1.433747   10.039646    1.828886
  24 H     1.0000    0     1.008   -0.712612   11.774668    0.972975
  25 H     1.0000    0     1.008   -3.481482   10.001805    1.569635
  26 H     1.0000    0     1.008   -0.652504    8.426440    0.814425
  27 C     6.0000    0    12.011   -2.440528   11.952180    5.991471
  28 H     1.0000    0     1.008   -4.450250   11.560360    5.729827
  29 H     1.0000    0     1.008   -2.042928   13.834532    5.238466
  30 H     1.0000    0     1.008   -2.032739   11.968881    8.015064
  31 C     6.0000    0    12.011    5.578683    9.094997    9.542679
  32 C     6.0000    0    12.011    4.763032    9.882289   11.960954
  33 C     6.0000    0    12.011    3.927127    7.989018   13.592929
  34 H     1.0000    0     1.008    3.276545    8.502745   15.459506
  35 C     6.0000    0    12.011    3.867642    5.450068   12.940482
  36 H     1.0000    0     1.008    3.182098    4.066120   14.286545
  37 C     6.0000    0    12.011    4.684828    4.723612   10.569015
  38 H     1.0000    0     1.008    4.658315    2.754898   10.000552
  39 C     6.0000    0    12.011    5.534936    6.541973    8.893631
  40 H     1.0000    0     1.008    6.179529    5.947673    7.046303
  41 C     6.0000    0    12.011    4.690228   12.654190   12.821378
  42 C     6.0000    0    12.011    7.293776   13.921960   12.630703
  43 H     1.0000    0     1.008    8.733449   12.790761   13.586999
  44 H     1.0000    0     1.008    7.213500   15.764220   13.561896
  45 H     1.0000    0     1.008    7.933233   14.260684   10.704482
  46 C     6.0000    0    12.011    2.716020   14.135057   11.295360
  47 H     1.0000    0     1.008    3.061885   14.175626    9.262379
  48 H     1.0000    0     1.008    2.665935   16.095878   11.945809
  49 H     1.0000    0     1.008    0.839891   13.318121   11.576275
  50 C     6.0000    0    12.011    3.897520   12.878378   15.591652
  51 H     1.0000    0     1.008    1.996524   12.146400   15.925546
  52 H     1.0000    0     1.008    3.892911   14.875892   16.112619
  53 H     1.0000    0     1.008    5.207762   11.902434   16.855272
  54 C     6.0000    0    12.011    4.109115    7.924183    0.145643
  55 C     6.0000    0    12.011    4.429403    5.553584   -1.280271
  56 C     6.0000    0    12.011    4.442094    3.204996   -0.088335
  57 H     1.0000    0     1.008    4.213571    3.083033    1.941183
  58 C     6.0000    0    12.011    4.757198    1.031702   -1.511244
  59 H     1.0000    0     1.008    4.767834   -0.796947   -0.588665
  60 C     6.0000    0    12.011    5.055471    1.195632   -4.114019
  61 H     1.0000    0     1.008    5.301765   -0.510999   -5.221226
  62 C     6.0000    0    12.011    5.040039    3.535744   -5.304091
  63 H     1.0000    0     1.008    5.270966    3.658517   -7.335312
  64 C     6.0000    0    12.011    4.732734    5.713772   -3.891360
  65 H     1.0000    0     1.008    4.717919    7.552166   -4.792047
  66 H     1.0000    0     1.008    5.908178   12.605932    8.086244
  67 O     8.0000    0    15.999   11.767107    7.354149    6.722453
  68 C     6.0000    0    12.011   12.827249    9.150721    7.697463
  69 C     6.0000    0    12.011   15.606275    9.298097    8.015572
  70 C     6.0000    0    12.011   17.088410    7.309087    7.136636
  71 H     1.0000    0     1.008   16.185041    5.706043    6.238496
  72 C     6.0000    0    12.011   19.688533    7.388580    7.414231
  73 H     1.0000    0     1.008   20.837528    5.837542    6.728257
  74 C     6.0000    0    12.011   20.820579    9.453674    8.574808
  75 H     1.0000    0     1.008   22.857250    9.514488    8.793640
  76 C     6.0000    0    12.011   19.349221   11.440708    9.453714
  77 H     1.0000    0     1.008   20.233027   13.051531   10.359505
  78 C     6.0000    0    12.011   16.746779   11.367886    9.176820
  79 H     1.0000    0     1.008   15.595985   12.914666    9.863186
  80 O     8.0000    0    15.999   11.606520   11.125791    8.595729
  81 H     1.0000    0     1.008    9.722975   10.946870    8.306635

--------------------------------
INTERNAL COORDINATES (ANGSTROEM)
--------------------------------
 O      0   0   0     0.000000000000     0.00000000     0.00000000
 O      1   0   0     2.237542167977     0.00000000     0.00000000
 N      1   2   0     2.339514079411    96.81247018     0.00000000
 N      3   1   2     2.855055282655    86.91314091   256.57304589
 C      3   1   2     1.242164731725    29.68522778   278.74606374
 C      4   3   1     1.458322732759    58.28337397    31.47429505
 H      6   4   3     1.090609927838   108.56437281   227.15361493
 C      6   4   3     1.512201113258   108.61794135   110.92726998
 C      8   6   4     1.390733093807   120.94652273   294.17736614
 H      9   8   6     1.085024432251   119.87647997   358.05724020
 C      9   8   6     1.386569416033   120.18998665   178.49980628
 H     11   9   8     1.084381862260   119.76022318   179.99759332
 C     11   9   8     1.388937384831   120.15386993     0.39139342
 H     13  11   9     1.084346958455   120.06127823   179.66290091
 C     13  11   9     1.387742724289   119.79309166   359.68516991
 H     15  13  11     1.084389404200   120.16362692   180.11212211
 C     15  13  11     1.387488863985   120.01841336     0.02367321
 H     17  15  13     1.084896366533   120.21093165   180.21440202
 C      3   1   2     1.466022712147    96.59114634    95.61907640
 C     19   3   1     1.526613558798   108.68001490    67.63713729
 H     20  19   3     1.091573771215   111.39162167   296.54778766
 H     20  19   3     1.092960138304   109.57211928   176.78692309
 H     20  19   3     1.092468313949   110.77580858    57.63560266
 C     19   3   1     1.527008481949   112.80076789   304.48116020
 H     24  19   3     1.092583812191   110.84984667   312.17667904
 H     24  19   3     1.092448426677   108.99917941   193.37801032
 H     24  19   3     1.089887664643   112.57546671    74.24688407
 C     19   3   1     1.524217706961   106.03665128   185.41628754
 H     28  19   3     1.092332775257   110.49778904   182.47487479
 H     28  19   3     1.093279716328   110.63932700    62.53067408
 H     28  19   3     1.092401434004   110.59394376   302.69151003
 C      4   3   1     1.410942468812    88.18776936   265.01464853
 C     32   4   3     1.413326167055   121.40714689   257.19250590
 C     33  32   4     1.394716398827   116.47197829   182.15473055
 H     34  33  32     1.080776579427   119.09380488   180.29720653
 C     34  33  32     1.387563578003   123.27627054   359.86316325
 H     36  34  33     1.084125082280   119.88130333   180.51950738
 C     36  34  33     1.381890723374   119.22416821     0.41872456
 H     38  36  34     1.084450767174   121.00435425   180.12935762
 C     38  36  34     1.383576396884   119.35290319   359.75229162
 H     40  38  36     1.082075447005   118.63718801   179.66351298
 C     33  32   4     1.536352586841   123.87875528     3.83530613
 C     42  33  32     1.535713604182   112.03119725   302.52606442
 H     43  42  33     1.093077207469   110.83166013   308.26267873
 H     43  42  33     1.093168694704   108.97167428   189.71511678
 H     43  42  33     1.088866754183   114.34431987    70.44480868
 C     42  33  32     1.535452703431   110.39351767    66.34611406
 H     47  42  33     1.091475771994   114.47668392   299.64152441
 H     47  42  33     1.093543589487   109.58568881   179.19344627
 H     47  42  33     1.092998869239   110.15922616    60.39922643
 C     42  33  32     1.529410528168   111.40788966   184.00543309
 H     51  42  33     1.092345868181   112.34135286   298.15069982
 H     51  42  33     1.092400596896   108.51584823   179.46736789
 H     51  42  33     1.092969959034   112.07214855    60.64970202
 C      2   1   3     1.207333598818    30.53748592   195.52712773
 C     55   2   1     1.473694770952   124.99888590   178.94246722
 C     56  55   2     1.393730040733   121.86390815   175.46928774
 H     57  56  55     1.082687182554   120.10163496   359.96978773
 C     57  56  55     1.384703202394   119.67656346   180.19847027
 H     59  57  56     1.083873319484   119.81492080   179.99695244
 C     59  57  56     1.389054908802   120.06634559   359.91392438
 H     61  59  57     1.084381722121   119.82820038   179.99812958
 C     61  59  57     1.389292689534   120.29587626     0.00000000
 H     63  61  59     1.083749265623   120.15592839   180.07030345
 C     63  61  59     1.383376210709   119.89094649     0.16345627
 H     65  63  61     1.083347050868   120.74780041   179.95847044
 H      4   3   1     1.009830048372    80.06656773   152.34591481
 O      7   6   4     2.563079349933   128.79007439   325.45987762
 C     68   7   6     1.218512150634   112.07903016   338.51212829
 C     69  68   7     1.482253242010   123.08742193   207.03271146
 C     70  69  68     1.392592461072   118.75574196     0.76488534
 H     71  70  69     1.083518892233   119.32420032     0.17243357
 C     71  70  69     1.384384568840   120.08973555   180.21561202
 H     73  71  70     1.084034668986   119.92870734   179.99880760
 C     73  71  70     1.389337962200   119.95702224     0.10069927
 H     75  73  71     1.084440918613   119.93830693   179.93883546
 C     75  73  71     1.388590912882   120.12604980   359.89897440
 H     77  75  73     1.084015657635   120.10825068   179.98736625
 C     77  75  73     1.385462116906   120.05760260     0.04511438
 H     79  77  75     1.082934318321   120.16355537   179.92258243
 O     69  68   7     1.317424141092   123.09322653    27.95365950
 H     81  69  68     1.012835960818   110.72476868   358.21035885

---------------------------
INTERNAL COORDINATES (A.U.)
---------------------------
 O      0   0   0     0.000000000000     0.00000000     0.00000000
 O      1   0   0     4.228341910576     0.00000000     0.00000000
 N      1   2   0     4.421040896540    96.81247018     0.00000000
 N      3   1   2     5.395272581424    86.91314091   256.57304589
 C      3   1   2     2.347351156176    29.68522778   278.74606374
 C      4   3   1     2.755830579786    58.28337397    31.47429505
 H      6   4   3     2.060954082549   108.56437281   227.15361493
 C      6   4   3     2.857645963468   108.61794135   110.92726998
 C      8   6   4     2.628104672676   120.94652273   294.17736614
 H      9   8   6     2.050399025567   119.87647997   358.05724020
 C      9   8   6     2.620236461973   120.18998665   178.49980628
 H     11   9   8     2.049184744263   119.76022318   179.99759332
 C     11   9   8     2.624711274495   120.15386993     0.39139342
 H     13  11   9     2.049118785630   120.06127823   179.66290091
 C     13  11   9     2.622453693249   119.79309166   359.68516991
 H     15  13  11     2.049198996464   120.16362692   180.11212211
 C     15  13  11     2.621973966796   120.01841336     0.02367321
 H     17  15  13     2.050157016433   120.21093165   180.21440202
 C      3   1   2     2.770381432066    96.59114634    95.61907640
 C     19   3   1     2.884881538459   108.68001490    67.63713729
 H     20  19   3     2.062775482568   111.39162167   296.54778766
 H     20  19   3     2.065395336688   109.57211928   176.78692309
 H     20  19   3     2.064465923350   110.77580858    57.63560266
 C     19   3   1     2.885627835059   112.80076789   304.48116020
 H     24  19   3     2.064684183396   110.84984667   312.17667904
 H     24  19   3     2.064428341854   108.99917941   193.37801032
 H     24  19   3     2.059589202913   112.57546671    74.24688407
 C     19   3   1     2.880354034629   106.03665128   185.41628754
 H     28  19   3     2.064209792342   110.49778904   182.47487479
 H     28  19   3     2.065999251631   110.63932700    62.53067408
 H     28  19   3     2.064339538570   110.59394376   302.69151003
 C      4   3   1     2.666294856774    88.18776936   265.01464853
 C     32   4   3     2.670799393638   121.40714689   257.19250590
 C     33  32   4     2.635632028271   116.47197829   182.15473055
 H     34  33  32     2.042371747073   119.09380488   180.29720653
 C     34  33  32     2.622115155829   123.27627054   359.86316325
 H     36  34  33     2.048699500424   119.88130333   180.51950738
 C     36  34  33     2.611395014184   119.22416821     0.41872456
 H     38  36  34     2.049314955680   121.00435425   180.12935762
 C     38  36  34     2.614580475468   119.35290319   359.75229162
 H     40  38  36     2.044826251081   118.63718801   179.66351298
 C     33  32   4     2.903285634272   123.87875528     3.83530613
 C     42  33  32     2.902078132041   112.03119725   302.52606442
 H     43  42  33     2.065616565348   110.83166013   308.26267873
 H     43  42  33     2.065789451166   108.97167428   189.71511678
 H     43  42  33     2.057659961738   114.34431987    70.44480868
 C     42  33  32     2.901585101073   110.39351767    66.34611406
 H     47  42  33     2.062590290878   114.47668392   299.64152441
 H     47  42  33     2.066497899636   109.58568881   179.19344627
 H     47  42  33     2.065468527547   110.15922616    60.39922643
 C     42  33  32     2.890167044573   111.40788966   184.00543309
 H     51  42  33     2.064234534383   112.34135286   298.15069982
 H     51  42  33     2.064337956665   108.51584823   179.46736789
 H     51  42  33     2.065413895177   112.07214855    60.64970202
 C      2   1   3     2.281529854048    30.53748592   195.52712773
 C     55   2   1     2.784879522091   124.99888590   178.94246722
 C     56  55   2     2.633768081605   121.86390815   175.46928774
 H     57  56  55     2.045982263733   120.10163496   359.96978773
 C     57  56  55     2.616709829289   119.67656346   180.19847027
 H     59  57  56     2.048223737689   119.81492080   179.99695244
 C     59  57  56     2.624933362614   120.06634559   359.91392438
 H     61  59  57     2.049184479438   119.82820038   179.99812958
 C     61  59  57     2.625382703078   120.29587626     0.00000000
 H     63  61  59     2.047989309865   120.15592839   180.07030345
 C     63  61  59     2.614202178421   119.89094649     0.16345627
 H     65  63  61     2.047229234132   120.74780041   179.95847044
 H      4   3   1     1.908302233227    80.06656773   152.34591481
 O      7   6   4     4.843518030882   128.79007439   325.45987762
 C     68   7   6     2.302654255554   112.07903016   338.51212829
 C     69  68   7     2.801052688516   123.08742193   207.03271146
 C     70  69  68     2.631618367589   118.75574196     0.76488534
 H     71  70  69     2.047553967249   119.32420032     0.17243357
 C     71  70  69     2.616107699133   120.08973555   180.21561202
 H     73  71  70     2.048528644060   119.92870734   179.99880760
 C     73  71  70     2.625468256019   119.95702224     0.10069927
 H     75  73  71     2.049296344596   119.93830693   179.93883546
 C     75  73  71     2.624056537399   120.12604980   359.89897440
 H     77  75  73     2.048492717812   120.10825068   179.98736625
 C     77  75  73     2.618143969875   120.05760260     0.04511438
 H     79  77  75     2.046449282652   120.16355537   179.92258243
 O     69  68   7     2.489570828880   123.09322653    27.95365950
 H     81  69  68     1.913982584533   110.72476868   358.21035885

---------------------
BASIS SET INFORMATION
---------------------
There are 4 groups of distinct atoms

 Group   1 Type O   : 11s6p2d1f contracted to 5s3p2d1f pattern {62111/411/11/1}
 Group   2 Type N   : 11s6p2d1f contracted to 5s3p2d1f pattern {62111/411/11/1}
 Group   3 Type C   : 11s6p2d1f contracted to 5s3p2d1f pattern {62111/411/11/1}
 Group   4 Type H   : 5s1p contracted to 3s1p pattern {311/1}

Atom   0O    basis set group =>   1
Atom   1O    basis set group =>   1
Atom   2N    basis set group =>   2
Atom   3N    basis set group =>   2
Atom   4C    basis set group =>   3
Atom   5C    basis set group =>   3
Atom   6H    basis set group =>   4
Atom   7C    basis set group =>   3
Atom   8C    basis set group =>   3
Atom   9H    basis set group =>   4
Atom  10C    basis set group =>   3
Atom  11H    basis set group =>   4
Atom  12C    basis set group =>   3
Atom  13H    basis set group =>   4
Atom  14C    basis set group =>   3
Atom  15H    basis set group =>   4
Atom  16C    basis set group =>   3
Atom  17H    basis set group =>   4
Atom  18C    basis set group =>   3
Atom  19C    basis set group =>   3
Atom  20H    basis set group =>   4
Atom  21H    basis set group =>   4
Atom  22H    basis set group =>   4
Atom  23C    basis set group =>   3
Atom  24H    basis set group =>   4
Atom  25H    basis set group =>   4
Atom  26H    basis set group =>   4
Atom  27C    basis set group =>   3
Atom  28H    basis set group =>   4
Atom  29H    basis set group =>   4
Atom  30H    basis set group =>   4
Atom  31C    basis set group =>   3
Atom  32C    basis set group =>   3
Atom  33C    basis set group =>   3
Atom  34H    basis set group =>   4
Atom  35C    basis set group =>   3
Atom  36H    basis set group =>   4
Atom  37C    basis set group =>   3
Atom  38H    basis set group =>   4
Atom  39C    basis set group =>   3
Atom  40H    basis set group =>   4
Atom  41C    basis set group =>   3
Atom  42C    basis set group =>   3
Atom  43H    basis set group =>   4
Atom  44H    basis set group =>   4
Atom  45H    basis set group =>   4
Atom  46C    basis set group =>   3
Atom  47H    basis set group =>   4
Atom  48H    basis set group =>   4
Atom  49H    basis set group =>   4
Atom  50C    basis set group =>   3
Atom  51H    basis set group =>   4
Atom  52H    basis set group =>   4
Atom  53H    basis set group =>   4
Atom  54C    basis set group =>   3
Atom  55C    basis set group =>   3
Atom  56C    basis set group =>   3
Atom  57H    basis set group =>   4
Atom  58C    basis set group =>   3
Atom  59H    basis set group =>   4
Atom  60C    basis set group =>   3
Atom  61H    basis set group =>   4
Atom  62C    basis set group =>   3
Atom  63H    basis set group =>   4
Atom  64C    basis set group =>   3
Atom  65H    basis set group =>   4
Atom  66H    basis set group =>   4
Atom  67O    basis set group =>   1
Atom  68C    basis set group =>   3
Atom  69C    basis set group =>   3
Atom  70C    basis set group =>   3
Atom  71H    basis set group =>   4
Atom  72C    basis set group =>   3
Atom  73H    basis set group =>   4
Atom  74C    basis set group =>   3
Atom  75H    basis set group =>   4
Atom  76C    basis set group =>   3
Atom  77H    basis set group =>   4
Atom  78C    basis set group =>   3
Atom  79H    basis set group =>   4
Atom  80O    basis set group =>   1
Atom  81H    basis set group =>   4
---------------------------------
AUXILIARY/J BASIS SET INFORMATION
---------------------------------
There are 4 groups of distinct atoms

 Group   1 Type O   : 12s5p4d2f1g contracted to 6s4p3d1f1g pattern {711111/2111/211/2/1}
 Group   2 Type N   : 12s5p4d2f1g contracted to 6s4p3d1f1g pattern {711111/2111/211/2/1}
 Group   3 Type C   : 12s5p4d2f1g contracted to 6s4p3d1f1g pattern {711111/2111/211/2/1}
 Group   4 Type H   : 5s2p1d contracted to 3s1p1d pattern {311/2/1}

Atom   0O    basis set group =>   1
Atom   1O    basis set group =>   1
Atom   2N    basis set group =>   2
Atom   3N    basis set group =>   2
Atom   4C    basis set group =>   3
Atom   5C    basis set group =>   3
Atom   6H    basis set group =>   4
Atom   7C    basis set group =>   3
Atom   8C    basis set group =>   3
Atom   9H    basis set group =>   4
Atom  10C    basis set group =>   3
Atom  11H    basis set group =>   4
Atom  12C    basis set group =>   3
Atom  13H    basis set group =>   4
Atom  14C    basis set group =>   3
Atom  15H    basis set group =>   4
Atom  16C    basis set group =>   3
Atom  17H    basis set group =>   4
Atom  18C    basis set group =>   3
Atom  19C    basis set group =>   3
Atom  20H    basis set group =>   4
Atom  21H    basis set group =>   4
Atom  22H    basis set group =>   4
Atom  23C    basis set group =>   3
Atom  24H    basis set group =>   4
Atom  25H    basis set group =>   4
Atom  26H    basis set group =>   4
Atom  27C    basis set group =>   3
Atom  28H    basis set group =>   4
Atom  29H    basis set group =>   4
Atom  30H    basis set group =>   4
Atom  31C    basis set group =>   3
Atom  32C    basis set group =>   3
Atom  33C    basis set group =>   3
Atom  34H    basis set group =>   4
Atom  35C    basis set group =>   3
Atom  36H    basis set group =>   4
Atom  37C    basis set group =>   3
Atom  38H    basis set group =>   4
Atom  39C    basis set group =>   3
Atom  40H    basis set group =>   4
Atom  41C    basis set group =>   3
Atom  42C    basis set group =>   3
Atom  43H    basis set group =>   4
Atom  44H    basis set group =>   4
Atom  45H    basis set group =>   4
Atom  46C    basis set group =>   3
Atom  47H    basis set group =>   4
Atom  48H    basis set group =>   4
Atom  49H    basis set group =>   4
Atom  50C    basis set group =>   3
Atom  51H    basis set group =>   4
Atom  52H    basis set group =>   4
Atom  53H    basis set group =>   4
Atom  54C    basis set group =>   3
Atom  55C    basis set group =>   3
Atom  56C    basis set group =>   3
Atom  57H    basis set group =>   4
Atom  58C    basis set group =>   3
Atom  59H    basis set group =>   4
Atom  60C    basis set group =>   3
Atom  61H    basis set group =>   4
Atom  62C    basis set group =>   3
Atom  63H    basis set group =>   4
Atom  64C    basis set group =>   3
Atom  65H    basis set group =>   4
Atom  66H    basis set group =>   4
Atom  67O    basis set group =>   1
Atom  68C    basis set group =>   3
Atom  69C    basis set group =>   3
Atom  70C    basis set group =>   3
Atom  71H    basis set group =>   4
Atom  72C    basis set group =>   3
Atom  73H    basis set group =>   4
Atom  74C    basis set group =>   3
Atom  75H    basis set group =>   4
Atom  76C    basis set group =>   3
Atom  77H    basis set group =>   4
Atom  78C    basis set group =>   3
Atom  79H    basis set group =>   4
Atom  80O    basis set group =>   1
Atom  81H    basis set group =>   4


           ************************************************************
           *        Program running with 20 parallel MPI-processes    *
           *              working on a common directory               *
           ************************************************************
------------------------------------------------------------------------------
                           ORCA GTO INTEGRAL CALCULATION
                           -- RI-GTO INTEGRALS CHOSEN --
------------------------------------------------------------------------------
------------------------------------------------------------------------------
                   ___                                                        
                  /   \      - P O W E R E D   B Y -                         
                 /     \                                                     
                 |  |  |   _    _      __       _____    __    __             
                 |  |  |  | |  | |    /  \     |  _  \  |  |  /  |          
                  \  \/   | |  | |   /    \    | | | |  |  | /  /          
                 / \  \   | |__| |  /  /\  \   | |_| |  |  |/  /          
                |  |  |   |  __  | /  /__\  \  |    /   |      \           
                |  |  |   | |  | | |   __   |  |    \   |  |\   \          
                \     /   | |  | | |  |  |  |  | |\  \  |  | \   \       
                 \___/    |_|  |_| |__|  |__|  |_| \__\ |__|  \__/        
                                                                              
                      - O R C A' S   B I G   F R I E N D -                    
                                      &                                       
                       - I N T E G R A L  F E E D E R -                       
                                                                              
 v1 FN, 2020, v2 2021                                                         
------------------------------------------------------------------------------


Reading SHARK input file ImineBzOH4optb.SHARKINP.tmp ... ok
----------------------
SHARK INTEGRAL PACKAGE
----------------------

Number of atoms                             ...     82
Number of basis functions                   ...   1542
Number of shells                            ...    622
Maximum angular momentum                    ...      3
Integral batch strategy                     ... SHARK/LIBINT Hybrid
RI-J (if used) integral strategy            ... SPLIT-RIJ (Revised 2003 algorithm where possible)
Printlevel                                  ...      1
Contraction scheme used                     ... SEGMENTED contraction
Coulomb Range Separation                    ... NOT USED
Exchange Range Separation                   ... NOT USED
Finite Nucleus Model                        ... NOT USED
Auxiliary Coulomb fitting basis             ... AVAILABLE
   # of basis functions in Aux-J            ...   2498
   # of shells in Aux-J                     ...    830
   Maximum angular momentum in Aux-J        ...      4
Auxiliary J/K fitting basis                 ... NOT available
Auxiliary Correlation fitting basis         ... NOT available
Auxiliary 'external' fitting basis          ... NOT available
Integral threshold                          ...     2.500000e-11
Primitive cut-off                           ...     2.500000e-12
Primitive pair pre-selection threshold      ...     2.500000e-12

Calculating pre-screening integrals         ... done (  0.3 sec) Dimension = 622
Organizing shell pair data                  ... done (  0.9 sec)
Shell pair information
Total number of shell pairs                 ...    193753
Shell pairs after pre-screening             ...    108025
Total number of primitive shell pairs       ...    584784
Primitive shell pairs kept                  ...    202408
          la=0 lb=0:  30022 shell pairs
          la=1 lb=0:  32606 shell pairs
          la=1 lb=1:   8890 shell pairs
          la=2 lb=0:  14496 shell pairs
          la=2 lb=1:   8019 shell pairs
          la=2 lb=2:   1779 shell pairs
          la=3 lb=0:   6604 shell pairs
          la=3 lb=1:   3708 shell pairs
          la=3 lb=2:   1542 shell pairs
          la=3 lb=3:    359 shell pairs

Calculating one electron integrals          ... done (  1.2 sec)
Calculating RI/J V-Matrix + Cholesky decomp.... done (  4.8 sec)
Calculating Nuclear repulsion               ... done (  0.0 sec) ENN=   5094.390462905356 Eh

SHARK setup successfully completed in  12.0 seconds

Maximum memory used throughout the entire GTOINT-calculation: 159.4 MB
[1710991836.903181] [node046:683212:0]          mpool.c:43   UCX  WARN  object 0xb9c2740 was not returned to mpool ucp_requests
[1710991836.903205] [node046:683212:0]          mpool.c:43   UCX  WARN  object 0xb9c2900 was not returned to mpool ucp_requests
[1710991836.903208] [node046:683212:0]          mpool.c:43   UCX  WARN  object 0xb9c2ac0 was not returned to mpool ucp_requests
[1710991836.903223] [node046:683212:0]          mpool.c:43   UCX  WARN  object 0xb9c2c80 was not returned to mpool ucp_requests
[1710991836.903226] [node046:683212:0]          mpool.c:43   UCX  WARN  object 0xb9c2e40 was not returned to mpool ucp_requests
[1710991836.903230] [node046:683212:0]          mpool.c:43   UCX  WARN  object 0xb9c3000 was not returned to mpool ucp_requests
[1710991836.903232] [node046:683212:0]          mpool.c:43   UCX  WARN  object 0xb9c31c0 was not returned to mpool ucp_requests
[1710991836.903234] [node046:683212:0]          mpool.c:43   UCX  WARN  object 0xb9c3380 was not returned to mpool ucp_requests
[1710991836.903237] [node046:683212:0]          mpool.c:43   UCX  WARN  object 0xb9c3540 was not returned to mpool ucp_requests
[1710991836.903240] [node046:683212:0]          mpool.c:43   UCX  WARN  object 0xb9c3700 was not returned to mpool ucp_requests
[1710991836.903242] [node046:683212:0]          mpool.c:43   UCX  WARN  object 0xb9c38c0 was not returned to mpool ucp_requests
[1710991836.903244] [node046:683212:0]          mpool.c:43   UCX  WARN  object 0xb9c3a80 was not returned to mpool ucp_requests
[1710991836.903246] [node046:683212:0]          mpool.c:43   UCX  WARN  object 0xb9c3c40 was not returned to mpool ucp_requests
[1710991836.903248] [node046:683212:0]          mpool.c:43   UCX  WARN  object 0xb9c3e00 was not returned to mpool ucp_requests
[1710991836.903251] [node046:683212:0]          mpool.c:43   UCX  WARN  object 0xb9c3fc0 was not returned to mpool ucp_requests
[1710991836.903253] [node046:683212:0]          mpool.c:43   UCX  WARN  object 0xb9c4180 was not returned to mpool ucp_requests
[1710991836.909575] [node046:683231:0]          mpool.c:43   UCX  WARN  object 0xadfe880 was not returned to mpool ucp_requests
[1710991836.909596] [node046:683231:0]          mpool.c:43   UCX  WARN  object 0xadfea40 was not returned to mpool ucp_requests
[1710991836.909600] [node046:683231:0]          mpool.c:43   UCX  WARN  object 0xadfec00 was not returned to mpool ucp_requests
[1710991836.909604] [node046:683231:0]          mpool.c:43   UCX  WARN  object 0xadfedc0 was not returned to mpool ucp_requests
[1710991836.909607] [node046:683231:0]          mpool.c:43   UCX  WARN  object 0xadfef80 was not returned to mpool ucp_requests
[1710991836.909610] [node046:683231:0]          mpool.c:43   UCX  WARN  object 0xadff140 was not returned to mpool ucp_requests
[1710991836.909613] [node046:683231:0]          mpool.c:43   UCX  WARN  object 0xadff300 was not returned to mpool ucp_requests
[1710991836.909615] [node046:683231:0]          mpool.c:43   UCX  WARN  object 0xadff4c0 was not returned to mpool ucp_requests
[1710991836.909618] [node046:683231:0]          mpool.c:43   UCX  WARN  object 0xadff680 was not returned to mpool ucp_requests
[1710991836.909621] [node046:683231:0]          mpool.c:43   UCX  WARN  object 0xadff840 was not returned to mpool ucp_requests
[1710991836.909623] [node046:683231:0]          mpool.c:43   UCX  WARN  object 0xadffa00 was not returned to mpool ucp_requests
[1710991836.909627] [node046:683231:0]          mpool.c:43   UCX  WARN  object 0xadffbc0 was not returned to mpool ucp_requests
[1710991836.909630] [node046:683231:0]          mpool.c:43   UCX  WARN  object 0xadffd80 was not returned to mpool ucp_requests
[1710991836.909633] [node046:683231:0]          mpool.c:43   UCX  WARN  object 0xadfff40 was not returned to mpool ucp_requests
[1710991836.909635] [node046:683231:0]          mpool.c:43   UCX  WARN  object 0xae00100 was not returned to mpool ucp_requests
[1710991836.909663] [node046:683214:0]          mpool.c:43   UCX  WARN  object 0xc079000 was not returned to mpool ucp_requests
[1710991836.909690] [node046:683214:0]          mpool.c:43   UCX  WARN  object 0xc0791c0 was not returned to mpool ucp_requests
[1710991836.909693] [node046:683214:0]          mpool.c:43   UCX  WARN  object 0xc079380 was not returned to mpool ucp_requests
[1710991836.909695] [node046:683214:0]          mpool.c:43   UCX  WARN  object 0xc079540 was not returned to mpool ucp_requests
[1710991836.909698] [node046:683214:0]          mpool.c:43   UCX  WARN  object 0xc079700 was not returned to mpool ucp_requests
[1710991836.909700] [node046:683214:0]          mpool.c:43   UCX  WARN  object 0xc0798c0 was not returned to mpool ucp_requests
[1710991836.909702] [node046:683214:0]          mpool.c:43   UCX  WARN  object 0xc079a80 was not returned to mpool ucp_requests
[1710991836.909704] [node046:683214:0]          mpool.c:43   UCX  WARN  object 0xc079c40 was not returned to mpool ucp_requests
[1710991836.909706] [node046:683214:0]          mpool.c:43   UCX  WARN  object 0xc079e00 was not returned to mpool ucp_requests
[1710991836.909709] [node046:683214:0]          mpool.c:43   UCX  WARN  object 0xc079fc0 was not returned to mpool ucp_requests
[1710991836.911088] [node046:683197:0]          mpool.c:43   UCX  WARN  object 0xc2378c0 was not returned to mpool ucp_requests
[1710991836.911100] [node046:683197:0]          mpool.c:43   UCX  WARN  object 0xc237a80 was not returned to mpool ucp_requests
[1710991836.911104] [node046:683197:0]          mpool.c:43   UCX  WARN  object 0xc237c40 was not returned to mpool ucp_requests
[1710991836.911107] [node046:683197:0]          mpool.c:43   UCX  WARN  object 0xc237e00 was not returned to mpool ucp_requests
[1710991836.911110] [node046:683197:0]          mpool.c:43   UCX  WARN  object 0xc237fc0 was not returned to mpool ucp_requests
[1710991836.911113] [node046:683197:0]          mpool.c:43   UCX  WARN  object 0xc238180 was not returned to mpool ucp_requests
[1710991836.911115] [node046:683197:0]          mpool.c:43   UCX  WARN  object 0xc238340 was not returned to mpool ucp_requests
[1710991836.911118] [node046:683197:0]          mpool.c:43   UCX  WARN  object 0xc238500 was not returned to mpool ucp_requests
[1710991836.911121] [node046:683197:0]          mpool.c:43   UCX  WARN  object 0xc2386c0 was not returned to mpool ucp_requests
[1710991836.911125] [node046:683197:0]          mpool.c:43   UCX  WARN  object 0xc238880 was not returned to mpool ucp_requests
[1710991836.911128] [node046:683197:0]          mpool.c:43   UCX  WARN  object 0xc238a40 was not returned to mpool ucp_requests
[1710991836.911131] [node046:683197:0]          mpool.c:43   UCX  WARN  object 0xc238c00 was not returned to mpool ucp_requests
[1710991836.911134] [node046:683197:0]          mpool.c:43   UCX  WARN  object 0xc238dc0 was not returned to mpool ucp_requests
[1710991836.911137] [node046:683197:0]          mpool.c:43   UCX  WARN  object 0xc238f80 was not returned to mpool ucp_requests
[1710991836.911140] [node046:683197:0]          mpool.c:43   UCX  WARN  object 0xc239140 was not returned to mpool ucp_requests
[1710991836.912007] [node046:683221:0]          mpool.c:43   UCX  WARN  object 0xbc93540 was not returned to mpool ucp_requests
[1710991836.912026] [node046:683221:0]          mpool.c:43   UCX  WARN  object 0xbc93700 was not returned to mpool ucp_requests
[1710991836.912031] [node046:683221:0]          mpool.c:43   UCX  WARN  object 0xbc938c0 was not returned to mpool ucp_requests
[1710991836.912034] [node046:683221:0]          mpool.c:43   UCX  WARN  object 0xbc93a80 was not returned to mpool ucp_requests
[1710991836.912037] [node046:683221:0]          mpool.c:43   UCX  WARN  object 0xbc93c40 was not returned to mpool ucp_requests
[1710991836.912040] [node046:683221:0]          mpool.c:43   UCX  WARN  object 0xbc93e00 was not returned to mpool ucp_requests
[1710991836.912044] [node046:683221:0]          mpool.c:43   UCX  WARN  object 0xbc93fc0 was not returned to mpool ucp_requests
[1710991836.912047] [node046:683221:0]          mpool.c:43   UCX  WARN  object 0xbc94180 was not returned to mpool ucp_requests
[1710991836.912051] [node046:683221:0]          mpool.c:43   UCX  WARN  object 0xbc94340 was not returned to mpool ucp_requests
[1710991836.912054] [node046:683221:0]          mpool.c:43   UCX  WARN  object 0xbc94500 was not returned to mpool ucp_requests
[1710991836.912057] [node046:683221:0]          mpool.c:43   UCX  WARN  object 0xbc946c0 was not returned to mpool ucp_requests
[1710991836.912061] [node046:683221:0]          mpool.c:43   UCX  WARN  object 0xbc94880 was not returned to mpool ucp_requests
[1710991836.912064] [node046:683221:0]          mpool.c:43   UCX  WARN  object 0xbc94a40 was not returned to mpool ucp_requests
[1710991836.912068] [node046:683221:0]          mpool.c:43   UCX  WARN  object 0xbc94c00 was not returned to mpool ucp_requests
[1710991836.912071] [node046:683221:0]          mpool.c:43   UCX  WARN  object 0xbc94dc0 was not returned to mpool ucp_requests
[1710991836.912074] [node046:683221:0]          mpool.c:43   UCX  WARN  object 0xbc94f80 was not returned to mpool ucp_requests
[1710991836.912078] [node046:683221:0]          mpool.c:43   UCX  WARN  object 0xbc95140 was not returned to mpool ucp_requests
[1710991836.918881] [node046:683208:0]          mpool.c:43   UCX  WARN  object 0xc30e880 was not returned to mpool ucp_requests
[1710991836.918900] [node046:683208:0]          mpool.c:43   UCX  WARN  object 0xc30ea40 was not returned to mpool ucp_requests
[1710991836.918905] [node046:683208:0]          mpool.c:43   UCX  WARN  object 0xc30ec00 was not returned to mpool ucp_requests
[1710991836.918908] [node046:683208:0]          mpool.c:43   UCX  WARN  object 0xc30edc0 was not returned to mpool ucp_requests
[1710991836.918911] [node046:683208:0]          mpool.c:43   UCX  WARN  object 0xc30ef80 was not returned to mpool ucp_requests
[1710991836.918915] [node046:683208:0]          mpool.c:43   UCX  WARN  object 0xc30f140 was not returned to mpool ucp_requests
[1710991836.918918] [node046:683208:0]          mpool.c:43   UCX  WARN  object 0xc30f300 was not returned to mpool ucp_requests
[1710991836.918921] [node046:683208:0]          mpool.c:43   UCX  WARN  object 0xc30f4c0 was not returned to mpool ucp_requests
[1710991836.918925] [node046:683208:0]          mpool.c:43   UCX  WARN  object 0xc30f680 was not returned to mpool ucp_requests
[1710991836.918929] [node046:683208:0]          mpool.c:43   UCX  WARN  object 0xc30f840 was not returned to mpool ucp_requests
[1710991836.918932] [node046:683208:0]          mpool.c:43   UCX  WARN  object 0xc30fa00 was not returned to mpool ucp_requests
[1710991836.918935] [node046:683208:0]          mpool.c:43   UCX  WARN  object 0xc30fbc0 was not returned to mpool ucp_requests
[1710991836.918938] [node046:683208:0]          mpool.c:43   UCX  WARN  object 0xc30fd80 was not returned to mpool ucp_requests
[1710991836.918941] [node046:683208:0]          mpool.c:43   UCX  WARN  object 0xc30ff40 was not returned to mpool ucp_requests
[1710991836.918945] [node046:683208:0]          mpool.c:43   UCX  WARN  object 0xc310100 was not returned to mpool ucp_requests
[1710991836.920907] [node046:683232:0]          mpool.c:43   UCX  WARN  object 0xb00a7c0 was not returned to mpool ucp_requests
[1710991836.920921] [node046:683232:0]          mpool.c:43   UCX  WARN  object 0xb00a980 was not returned to mpool ucp_requests
[1710991836.920924] [node046:683232:0]          mpool.c:43   UCX  WARN  object 0xb00ab40 was not returned to mpool ucp_requests
[1710991836.920927] [node046:683232:0]          mpool.c:43   UCX  WARN  object 0xb00ad00 was not returned to mpool ucp_requests
[1710991836.920930] [node046:683232:0]          mpool.c:43   UCX  WARN  object 0xb00aec0 was not returned to mpool ucp_requests
[1710991836.920933] [node046:683232:0]          mpool.c:43   UCX  WARN  object 0xb00b080 was not returned to mpool ucp_requests
[1710991836.920937] [node046:683232:0]          mpool.c:43   UCX  WARN  object 0xb00b240 was not returned to mpool ucp_requests
[1710991836.920939] [node046:683232:0]          mpool.c:43   UCX  WARN  object 0xb00b400 was not returned to mpool ucp_requests
[1710991836.920943] [node046:683232:0]          mpool.c:43   UCX  WARN  object 0xb00b5c0 was not returned to mpool ucp_requests
[1710991836.920946] [node046:683232:0]          mpool.c:43   UCX  WARN  object 0xb00b780 was not returned to mpool ucp_requests
[1710991836.920949] [node046:683232:0]          mpool.c:43   UCX  WARN  object 0xb00b940 was not returned to mpool ucp_requests
[1710991836.920952] [node046:683232:0]          mpool.c:43   UCX  WARN  object 0xb00bb00 was not returned to mpool ucp_requests
[1710991836.920955] [node046:683232:0]          mpool.c:43   UCX  WARN  object 0xb00bcc0 was not returned to mpool ucp_requests
[1710991836.920958] [node046:683232:0]          mpool.c:43   UCX  WARN  object 0xb00be80 was not returned to mpool ucp_requests
[1710991836.920960] [node046:683232:0]          mpool.c:43   UCX  WARN  object 0xb00c040 was not returned to mpool ucp_requests
[1710991836.921012] [node046:683223:0]          mpool.c:43   UCX  WARN  object 0xc419440 was not returned to mpool ucp_requests
[1710991836.921026] [node046:683223:0]          mpool.c:43   UCX  WARN  object 0xc419600 was not returned to mpool ucp_requests
[1710991836.921030] [node046:683223:0]          mpool.c:43   UCX  WARN  object 0xc4197c0 was not returned to mpool ucp_requests
[1710991836.921032] [node046:683223:0]          mpool.c:43   UCX  WARN  object 0xc419980 was not returned to mpool ucp_requests
[1710991836.921036] [node046:683223:0]          mpool.c:43   UCX  WARN  object 0xc419b40 was not returned to mpool ucp_requests
[1710991836.921039] [node046:683223:0]          mpool.c:43   UCX  WARN  object 0xc419d00 was not returned to mpool ucp_requests
[1710991836.921042] [node046:683223:0]          mpool.c:43   UCX  WARN  object 0xc419ec0 was not returned to mpool ucp_requests
[1710991836.921045] [node046:683223:0]          mpool.c:43   UCX  WARN  object 0xc41a080 was not returned to mpool ucp_requests
[1710991836.921048] [node046:683223:0]          mpool.c:43   UCX  WARN  object 0xc41a240 was not returned to mpool ucp_requests
[1710991836.921052] [node046:683223:0]          mpool.c:43   UCX  WARN  object 0xc41a400 was not returned to mpool ucp_requests
[1710991836.921054] [node046:683223:0]          mpool.c:43   UCX  WARN  object 0xc41a5c0 was not returned to mpool ucp_requests
[1710991836.921057] [node046:683223:0]          mpool.c:43   UCX  WARN  object 0xc41a780 was not returned to mpool ucp_requests
[1710991836.921060] [node046:683223:0]          mpool.c:43   UCX  WARN  object 0xc41a940 was not returned to mpool ucp_requests
[1710991836.921062] [node046:683223:0]          mpool.c:43   UCX  WARN  object 0xc41ab00 was not returned to mpool ucp_requests
[1710991836.921065] [node046:683223:0]          mpool.c:43   UCX  WARN  object 0xc41acc0 was not returned to mpool ucp_requests
[1710991836.921068] [node046:683223:0]          mpool.c:43   UCX  WARN  object 0xc41ae80 was not returned to mpool ucp_requests
[1710991836.921071] [node046:683223:0]          mpool.c:43   UCX  WARN  object 0xc41b040 was not returned to mpool ucp_requests
[1710991836.921044] [node046:683199:0]          mpool.c:43   UCX  WARN  object 0xbce07c0 was not returned to mpool ucp_requests
[1710991836.921058] [node046:683199:0]          mpool.c:43   UCX  WARN  object 0xbce0980 was not returned to mpool ucp_requests
[1710991836.921062] [node046:683199:0]          mpool.c:43   UCX  WARN  object 0xbce0b40 was not returned to mpool ucp_requests
[1710991836.921066] [node046:683199:0]          mpool.c:43   UCX  WARN  object 0xbce0d00 was not returned to mpool ucp_requests
[1710991836.921068] [node046:683199:0]          mpool.c:43   UCX  WARN  object 0xbce0ec0 was not returned to mpool ucp_requests
[1710991836.921070] [node046:683199:0]          mpool.c:43   UCX  WARN  object 0xbce1080 was not returned to mpool ucp_requests
[1710991836.921073] [node046:683199:0]          mpool.c:43   UCX  WARN  object 0xbce1240 was not returned to mpool ucp_requests
[1710991836.921075] [node046:683199:0]          mpool.c:43   UCX  WARN  object 0xbce1400 was not returned to mpool ucp_requests
[1710991836.921077] [node046:683199:0]          mpool.c:43   UCX  WARN  object 0xbce15c0 was not returned to mpool ucp_requests
[1710991836.921079] [node046:683199:0]          mpool.c:43   UCX  WARN  object 0xbce1780 was not returned to mpool ucp_requests
[1710991836.921081] [node046:683199:0]          mpool.c:43   UCX  WARN  object 0xbce1940 was not returned to mpool ucp_requests
[1710991836.921084] [node046:683199:0]          mpool.c:43   UCX  WARN  object 0xbce1b00 was not returned to mpool ucp_requests
[1710991836.921086] [node046:683199:0]          mpool.c:43   UCX  WARN  object 0xbce1cc0 was not returned to mpool ucp_requests
[1710991836.921088] [node046:683199:0]          mpool.c:43   UCX  WARN  object 0xbce1e80 was not returned to mpool ucp_requests
[1710991836.921090] [node046:683199:0]          mpool.c:43   UCX  WARN  object 0xbce2040 was not returned to mpool ucp_requests
[1710991836.921706] [node046:683210:0]          mpool.c:43   UCX  WARN  object 0xbfaed40 was not returned to mpool ucp_requests
[1710991836.921719] [node046:683210:0]          mpool.c:43   UCX  WARN  object 0xbfaef00 was not returned to mpool ucp_requests
[1710991836.921723] [node046:683210:0]          mpool.c:43   UCX  WARN  object 0xbfaf0c0 was not returned to mpool ucp_requests
[1710991836.921726] [node046:683210:0]          mpool.c:43   UCX  WARN  object 0xbfaf280 was not returned to mpool ucp_requests
[1710991836.921728] [node046:683210:0]          mpool.c:43   UCX  WARN  object 0xbfaf440 was not returned to mpool ucp_requests
[1710991836.921732] [node046:683210:0]          mpool.c:43   UCX  WARN  object 0xbfaf600 was not returned to mpool ucp_requests
[1710991836.921735] [node046:683210:0]          mpool.c:43   UCX  WARN  object 0xbfaf7c0 was not returned to mpool ucp_requests
[1710991836.921737] [node046:683210:0]          mpool.c:43   UCX  WARN  object 0xbfaf980 was not returned to mpool ucp_requests
[1710991836.921740] [node046:683210:0]          mpool.c:43   UCX  WARN  object 0xbfafb40 was not returned to mpool ucp_requests
[1710991836.921742] [node046:683210:0]          mpool.c:43   UCX  WARN  object 0xbfafd00 was not returned to mpool ucp_requests
[1710991836.921745] [node046:683210:0]          mpool.c:43   UCX  WARN  object 0xbfafec0 was not returned to mpool ucp_requests
[1710991836.921748] [node046:683210:0]          mpool.c:43   UCX  WARN  object 0xbfb0080 was not returned to mpool ucp_requests
[1710991836.931850] [node046:683201:0]          mpool.c:43   UCX  WARN  object 0xac3c380 was not returned to mpool ucp_requests
[1710991836.931882] [node046:683201:0]          mpool.c:43   UCX  WARN  object 0xac3c540 was not returned to mpool ucp_requests
[1710991836.931885] [node046:683201:0]          mpool.c:43   UCX  WARN  object 0xac3c700 was not returned to mpool ucp_requests
[1710991836.931891] [node046:683201:0]          mpool.c:43   UCX  WARN  object 0xac3c8c0 was not returned to mpool ucp_requests
[1710991836.931894] [node046:683201:0]          mpool.c:43   UCX  WARN  object 0xac3cc40 was not returned to mpool ucp_requests
[1710991836.931897] [node046:683201:0]          mpool.c:43   UCX  WARN  object 0xac3ce00 was not returned to mpool ucp_requests
[1710991836.931899] [node046:683201:0]          mpool.c:43   UCX  WARN  object 0xac3cfc0 was not returned to mpool ucp_requests
[1710991836.931901] [node046:683201:0]          mpool.c:43   UCX  WARN  object 0xac3d180 was not returned to mpool ucp_requests
[1710991836.932046] [node046:683233:0]          mpool.c:43   UCX  WARN  object 0xb791680 was not returned to mpool ucp_requests
[1710991836.932063] [node046:683233:0]          mpool.c:43   UCX  WARN  object 0xb791840 was not returned to mpool ucp_requests
[1710991836.932067] [node046:683233:0]          mpool.c:43   UCX  WARN  object 0xb791a00 was not returned to mpool ucp_requests
[1710991836.932071] [node046:683233:0]          mpool.c:43   UCX  WARN  object 0xb791bc0 was not returned to mpool ucp_requests
[1710991836.932074] [node046:683233:0]          mpool.c:43   UCX  WARN  object 0xb791d80 was not returned to mpool ucp_requests
[1710991836.932078] [node046:683233:0]          mpool.c:43   UCX  WARN  object 0xb791f40 was not returned to mpool ucp_requests
[1710991836.932081] [node046:683233:0]          mpool.c:43   UCX  WARN  object 0xb792100 was not returned to mpool ucp_requests
[1710991836.932085] [node046:683233:0]          mpool.c:43   UCX  WARN  object 0xb7922c0 was not returned to mpool ucp_requests
[1710991836.932088] [node046:683233:0]          mpool.c:43   UCX  WARN  object 0xb792480 was not returned to mpool ucp_requests
[1710991836.932091] [node046:683233:0]          mpool.c:43   UCX  WARN  object 0xb792640 was not returned to mpool ucp_requests
[1710991836.932095] [node046:683233:0]          mpool.c:43   UCX  WARN  object 0xb792800 was not returned to mpool ucp_requests
[1710991836.932098] [node046:683233:0]          mpool.c:43   UCX  WARN  object 0xb7929c0 was not returned to mpool ucp_requests
[1710991836.932101] [node046:683233:0]          mpool.c:43   UCX  WARN  object 0xb792b80 was not returned to mpool ucp_requests
[1710991836.932105] [node046:683233:0]          mpool.c:43   UCX  WARN  object 0xb792d40 was not returned to mpool ucp_requests
[1710991836.932109] [node046:683233:0]          mpool.c:43   UCX  WARN  object 0xb792f00 was not returned to mpool ucp_requests
[1710991837.011902] [node046:683217:0]          mpool.c:43   UCX  WARN  object 0xbf256c0 was not returned to mpool ucp_requests
[1710991837.011914] [node046:683217:0]          mpool.c:43   UCX  WARN  object 0xbf25880 was not returned to mpool ucp_requests
[1710991837.011919] [node046:683217:0]          mpool.c:43   UCX  WARN  object 0xbf25a40 was not returned to mpool ucp_requests
[1710991837.011922] [node046:683217:0]          mpool.c:43   UCX  WARN  object 0xbf25c00 was not returned to mpool ucp_requests
[1710991837.011926] [node046:683217:0]          mpool.c:43   UCX  WARN  object 0xbf25dc0 was not returned to mpool ucp_requests
[1710991837.011929] [node046:683217:0]          mpool.c:43   UCX  WARN  object 0xbf25f80 was not returned to mpool ucp_requests
[1710991837.011933] [node046:683217:0]          mpool.c:43   UCX  WARN  object 0xbf26140 was not returned to mpool ucp_requests
[1710991837.011936] [node046:683217:0]          mpool.c:43   UCX  WARN  object 0xbf26300 was not returned to mpool ucp_requests
[1710991837.011939] [node046:683217:0]          mpool.c:43   UCX  WARN  object 0xbf264c0 was not returned to mpool ucp_requests
[1710991837.011943] [node046:683217:0]          mpool.c:43   UCX  WARN  object 0xbf26680 was not returned to mpool ucp_requests
[1710991837.011947] [node046:683217:0]          mpool.c:43   UCX  WARN  object 0xbf26840 was not returned to mpool ucp_requests
[1710991837.011949] [node046:683217:0]          mpool.c:43   UCX  WARN  object 0xbf26a00 was not returned to mpool ucp_requests
[1710991837.011952] [node046:683217:0]          mpool.c:43   UCX  WARN  object 0xbf26bc0 was not returned to mpool ucp_requests
[1710991837.011956] [node046:683217:0]          mpool.c:43   UCX  WARN  object 0xbf26d80 was not returned to mpool ucp_requests
[1710991837.011959] [node046:683217:0]          mpool.c:43   UCX  WARN  object 0xbf26f40 was not returned to mpool ucp_requests
[1710991837.011962] [node046:683217:0]          mpool.c:43   UCX  WARN  object 0xbf27100 was not returned to mpool ucp_requests
[1710991837.010645] [node046:683219:0]          mpool.c:43   UCX  WARN  object 0xaf29740 was not returned to mpool ucp_requests
[1710991837.010657] [node046:683219:0]          mpool.c:43   UCX  WARN  object 0xaf29900 was not returned to mpool ucp_requests
[1710991837.010661] [node046:683219:0]          mpool.c:43   UCX  WARN  object 0xaf29ac0 was not returned to mpool ucp_requests
[1710991837.010664] [node046:683219:0]          mpool.c:43   UCX  WARN  object 0xaf29c80 was not returned to mpool ucp_requests
[1710991837.010666] [node046:683219:0]          mpool.c:43   UCX  WARN  object 0xaf29e40 was not returned to mpool ucp_requests
[1710991837.010668] [node046:683219:0]          mpool.c:43   UCX  WARN  object 0xaf2a000 was not returned to mpool ucp_requests
[1710991837.010670] [node046:683219:0]          mpool.c:43   UCX  WARN  object 0xaf2a1c0 was not returned to mpool ucp_requests
[1710991837.010672] [node046:683219:0]          mpool.c:43   UCX  WARN  object 0xaf2a380 was not returned to mpool ucp_requests
[1710991837.010674] [node046:683219:0]          mpool.c:43   UCX  WARN  object 0xaf2a540 was not returned to mpool ucp_requests
[1710991837.010677] [node046:683219:0]          mpool.c:43   UCX  WARN  object 0xaf2a700 was not returned to mpool ucp_requests
[1710991837.010679] [node046:683219:0]          mpool.c:43   UCX  WARN  object 0xaf2a8c0 was not returned to mpool ucp_requests
[1710991837.010681] [node046:683219:0]          mpool.c:43   UCX  WARN  object 0xaf2aa80 was not returned to mpool ucp_requests
[1710991837.010683] [node046:683219:0]          mpool.c:43   UCX  WARN  object 0xaf2ac40 was not returned to mpool ucp_requests
[1710991837.010685] [node046:683219:0]          mpool.c:43   UCX  WARN  object 0xaf2ae00 was not returned to mpool ucp_requests
[1710991837.010688] [node046:683219:0]          mpool.c:43   UCX  WARN  object 0xaf2afc0 was not returned to mpool ucp_requests
[1710991837.010690] [node046:683219:0]          mpool.c:43   UCX  WARN  object 0xaf2b180 was not returned to mpool ucp_requests
[1710991837.010675] [node046:683225:0]          mpool.c:43   UCX  WARN  object 0xc59f440 was not returned to mpool ucp_requests
[1710991837.010687] [node046:683225:0]          mpool.c:43   UCX  WARN  object 0xc59f600 was not returned to mpool ucp_requests
[1710991837.010692] [node046:683225:0]          mpool.c:43   UCX  WARN  object 0xc59f7c0 was not returned to mpool ucp_requests
[1710991837.010696] [node046:683225:0]          mpool.c:43   UCX  WARN  object 0xc59f980 was not returned to mpool ucp_requests
[1710991837.010699] [node046:683225:0]          mpool.c:43   UCX  WARN  object 0xc59fb40 was not returned to mpool ucp_requests
[1710991837.010701] [node046:683225:0]          mpool.c:43   UCX  WARN  object 0xc59fd00 was not returned to mpool ucp_requests
[1710991837.010703] [node046:683225:0]          mpool.c:43   UCX  WARN  object 0xc59fec0 was not returned to mpool ucp_requests
[1710991837.010705] [node046:683225:0]          mpool.c:43   UCX  WARN  object 0xc5a0080 was not returned to mpool ucp_requests
[1710991837.010707] [node046:683225:0]          mpool.c:43   UCX  WARN  object 0xc5a0240 was not returned to mpool ucp_requests
[1710991837.010710] [node046:683225:0]          mpool.c:43   UCX  WARN  object 0xc5a0400 was not returned to mpool ucp_requests
[1710991837.010712] [node046:683225:0]          mpool.c:43   UCX  WARN  object 0xc5a05c0 was not returned to mpool ucp_requests
[1710991837.010714] [node046:683225:0]          mpool.c:43   UCX  WARN  object 0xc5a0780 was not returned to mpool ucp_requests
[1710991837.010716] [node046:683225:0]          mpool.c:43   UCX  WARN  object 0xc5a0940 was not returned to mpool ucp_requests
[1710991837.010718] [node046:683225:0]          mpool.c:43   UCX  WARN  object 0xc5a0b00 was not returned to mpool ucp_requests
[1710991837.010720] [node046:683225:0]          mpool.c:43   UCX  WARN  object 0xc5a0cc0 was not returned to mpool ucp_requests
[1710991837.010723] [node046:683225:0]          mpool.c:43   UCX  WARN  object 0xc5a0e80 was not returned to mpool ucp_requests
[1710991837.010726] [node046:683225:0]          mpool.c:43   UCX  WARN  object 0xc5a1040 was not returned to mpool ucp_requests
[1710991837.010730] [node046:683227:0]          mpool.c:43   UCX  WARN  object 0xbba73c0 was not returned to mpool ucp_requests
[1710991837.010751] [node046:683227:0]          mpool.c:43   UCX  WARN  object 0xbba7580 was not returned to mpool ucp_requests
[1710991837.010754] [node046:683227:0]          mpool.c:43   UCX  WARN  object 0xbba7740 was not returned to mpool ucp_requests
[1710991837.010756] [node046:683227:0]          mpool.c:43   UCX  WARN  object 0xbba7900 was not returned to mpool ucp_requests
[1710991837.010758] [node046:683227:0]          mpool.c:43   UCX  WARN  object 0xbba7ac0 was not returned to mpool ucp_requests
[1710991837.010761] [node046:683227:0]          mpool.c:43   UCX  WARN  object 0xbba7c80 was not returned to mpool ucp_requests
[1710991837.010763] [node046:683227:0]          mpool.c:43   UCX  WARN  object 0xbba7e40 was not returned to mpool ucp_requests
[1710991837.010765] [node046:683227:0]          mpool.c:43   UCX  WARN  object 0xbba8000 was not returned to mpool ucp_requests
[1710991837.010767] [node046:683227:0]          mpool.c:43   UCX  WARN  object 0xbba81c0 was not returned to mpool ucp_requests
[1710991837.010769] [node046:683227:0]          mpool.c:43   UCX  WARN  object 0xbba8380 was not returned to mpool ucp_requests
[1710991837.010771] [node046:683227:0]          mpool.c:43   UCX  WARN  object 0xbba8540 was not returned to mpool ucp_requests
[1710991837.010773] [node046:683227:0]          mpool.c:43   UCX  WARN  object 0xbba8700 was not returned to mpool ucp_requests
[1710991837.010775] [node046:683227:0]          mpool.c:43   UCX  WARN  object 0xbba88c0 was not returned to mpool ucp_requests
[1710991837.010778] [node046:683227:0]          mpool.c:43   UCX  WARN  object 0xbba8a80 was not returned to mpool ucp_requests
[1710991837.010780] [node046:683227:0]          mpool.c:43   UCX  WARN  object 0xbba8c40 was not returned to mpool ucp_requests
[1710991837.010782] [node046:683227:0]          mpool.c:43   UCX  WARN  object 0xbba8e00 was not returned to mpool ucp_requests
[1710991837.010784] [node046:683227:0]          mpool.c:43   UCX  WARN  object 0xbba8fc0 was not returned to mpool ucp_requests
[1710991837.005303] [node046:683229:0]          mpool.c:43   UCX  WARN  object 0xb78b780 was not returned to mpool ucp_requests
[1710991837.005327] [node046:683229:0]          mpool.c:43   UCX  WARN  object 0xb78b940 was not returned to mpool ucp_requests
[1710991837.005332] [node046:683229:0]          mpool.c:43   UCX  WARN  object 0xb78bb00 was not returned to mpool ucp_requests
[1710991837.005335] [node046:683229:0]          mpool.c:43   UCX  WARN  object 0xb78bcc0 was not returned to mpool ucp_requests
[1710991837.005337] [node046:683229:0]          mpool.c:43   UCX  WARN  object 0xb78be80 was not returned to mpool ucp_requests
[1710991837.005341] [node046:683229:0]          mpool.c:43   UCX  WARN  object 0xb78c040 was not returned to mpool ucp_requests
[1710991837.005344] [node046:683229:0]          mpool.c:43   UCX  WARN  object 0xb78c200 was not returned to mpool ucp_requests
[1710991837.005347] [node046:683229:0]          mpool.c:43   UCX  WARN  object 0xb78c3c0 was not returned to mpool ucp_requests
[1710991837.005349] [node046:683229:0]          mpool.c:43   UCX  WARN  object 0xb78c580 was not returned to mpool ucp_requests
[1710991837.005351] [node046:683229:0]          mpool.c:43   UCX  WARN  object 0xb78c740 was not returned to mpool ucp_requests
[1710991837.005353] [node046:683229:0]          mpool.c:43   UCX  WARN  object 0xb78c900 was not returned to mpool ucp_requests
[1710991837.005356] [node046:683229:0]          mpool.c:43   UCX  WARN  object 0xb78cac0 was not returned to mpool ucp_requests
[1710991837.005358] [node046:683229:0]          mpool.c:43   UCX  WARN  object 0xb78cc80 was not returned to mpool ucp_requests
[1710991837.005360] [node046:683229:0]          mpool.c:43   UCX  WARN  object 0xb78ce40 was not returned to mpool ucp_requests
[1710991837.005362] [node046:683229:0]          mpool.c:43   UCX  WARN  object 0xb78d000 was not returned to mpool ucp_requests
[1710991837.012732] [node046:683203:0]          mpool.c:43   UCX  WARN  object 0xc3fb080 was not returned to mpool ucp_requests
[1710991837.012743] [node046:683203:0]          mpool.c:43   UCX  WARN  object 0xc3fb240 was not returned to mpool ucp_requests
[1710991837.012748] [node046:683203:0]          mpool.c:43   UCX  WARN  object 0xc3fb400 was not returned to mpool ucp_requests
[1710991837.012751] [node046:683203:0]          mpool.c:43   UCX  WARN  object 0xc3fb5c0 was not returned to mpool ucp_requests
[1710991837.012753] [node046:683203:0]          mpool.c:43   UCX  WARN  object 0xc3fb780 was not returned to mpool ucp_requests
[1710991837.012756] [node046:683203:0]          mpool.c:43   UCX  WARN  object 0xc3fb940 was not returned to mpool ucp_requests
[1710991837.012758] [node046:683203:0]          mpool.c:43   UCX  WARN  object 0xc3fbb00 was not returned to mpool ucp_requests
[1710991837.012760] [node046:683203:0]          mpool.c:43   UCX  WARN  object 0xc3fbcc0 was not returned to mpool ucp_requests
[1710991837.012762] [node046:683203:0]          mpool.c:43   UCX  WARN  object 0xc3fbe80 was not returned to mpool ucp_requests
[1710991837.012764] [node046:683203:0]          mpool.c:43   UCX  WARN  object 0xc3fc040 was not returned to mpool ucp_requests
[1710991837.010543] [node046:683206:0]          mpool.c:43   UCX  WARN  object 0xae86ac0 was not returned to mpool ucp_requests
[1710991837.010566] [node046:683206:0]          mpool.c:43   UCX  WARN  object 0xae86c80 was not returned to mpool ucp_requests
[1710991837.010570] [node046:683206:0]          mpool.c:43   UCX  WARN  object 0xae86e40 was not returned to mpool ucp_requests
[1710991837.010574] [node046:683206:0]          mpool.c:43   UCX  WARN  object 0xae87000 was not returned to mpool ucp_requests
[1710991837.010577] [node046:683206:0]          mpool.c:43   UCX  WARN  object 0xae871c0 was not returned to mpool ucp_requests
[1710991837.010580] [node046:683206:0]          mpool.c:43   UCX  WARN  object 0xae87380 was not returned to mpool ucp_requests
[1710991837.010582] [node046:683206:0]          mpool.c:43   UCX  WARN  object 0xae87540 was not returned to mpool ucp_requests
[1710991837.010584] [node046:683206:0]          mpool.c:43   UCX  WARN  object 0xae87700 was not returned to mpool ucp_requests
[1710991837.010586] [node046:683206:0]          mpool.c:43   UCX  WARN  object 0xae878c0 was not returned to mpool ucp_requests
[1710991837.010588] [node046:683206:0]          mpool.c:43   UCX  WARN  object 0xae87a80 was not returned to mpool ucp_requests
[1710991837.010590] [node046:683206:0]          mpool.c:43   UCX  WARN  object 0xae87c40 was not returned to mpool ucp_requests
[1710991837.010592] [node046:683206:0]          mpool.c:43   UCX  WARN  object 0xae87e00 was not returned to mpool ucp_requests
[1710991837.010595] [node046:683206:0]          mpool.c:43   UCX  WARN  object 0xae87fc0 was not returned to mpool ucp_requests


           ************************************************************
           *        Program running with 20 parallel MPI-processes    *
           *              working on a common directory               *
           ************************************************************
-------------------------------------------------------------------------------
                                 ORCA SCF
-------------------------------------------------------------------------------

------------
SCF SETTINGS
------------
Hamiltonian:
 Density Functional     Method          .... DFT(GTOs)
 Exchange Functional    Exchange        .... PBE
   PBE kappa parameter   XKappa         ....  0.804000
   PBE mue parameter    XMuePBE         ....  0.219520
 Correlation Functional Correlation     .... PBE
   PBE beta parameter  CBetaPBE         ....  0.066725
 LDA part of GGA corr.  LDAOpt          .... PW91-LDA
 Gradients option       PostSCFGGA      .... off
 Hybrid DFT is turned on
   Fraction HF Exchange ScalHFX         ....  0.250000
   Scaling of DF-GGA-X  ScalDFX         ....  0.750000
   Scaling of DF-GGA-C  ScalDFC         ....  1.000000
   Scaling of DF-LDA-C  ScalLDAC        ....  1.000000
   Perturbative correction              ....  0.000000
   Density functional embedding theory  .... OFF
   NL short-range parameter             ....  6.900000
 RI-approximation to the Coulomb term is turned on
   Number of AuxJ basis functions       .... 2498
   RIJ-COSX (HFX calculated with COS-X)).... on


General Settings:
 Integral files         IntName         .... ImineBzOH4optb
 Hartree-Fock type      HFTyp           .... RHF
 Total Charge           Charge          ....    0
 Multiplicity           Mult            ....    1
 Number of Electrons    NEL             ....  302
 Basis Dimension        Dim             .... 1542
 Nuclear Repulsion      ENuc            ....   5094.3904629054 Eh

Convergence Acceleration:
 DIIS                   CNVDIIS         .... on
   Start iteration      DIISMaxIt       ....    12
   Startup error        DIISStart       ....  0.200000
   # of expansion vecs  DIISMaxEq       ....     5
   Bias factor          DIISBfac        ....   1.050
   Max. coefficient     DIISMaxC        ....  10.000
 Trust-Rad. Augm. Hess. CNVTRAH         .... auto
   Auto Start mean grad. ratio tolernc. ....  1.125000
   Auto Start start iteration           ....    20
   Auto Start num. interpolation iter.  ....    10
   Max. Number of Micro iterations      ....    16
   Max. Number of Macro iterations      .... Maxiter - #DIIS iter
   Number of Davidson start vectors     ....     2
   Converg. threshold I  (grad. norm)   ....   1.000e-05
   Converg. threshold II (energy diff.) ....   1.000e-08
   Grad. Scal. Fac. for Micro threshold ....   0.100
   Minimum threshold for Micro iter.    ....   0.010
   NR start threshold (gradient norm)   ....   0.001
   Initial trust radius                 ....   0.400
   Minimum AH scaling param. (alpha)    ....   1.000
   Maximum AH scaling param. (alpha)    .... 1000.000
   Orbital update algorithm             .... Taylor
   White noise on init. David. guess    .... on
   Maximum white noise                  ....   0.010
   Quad. conv. algorithm                .... NR
 SOSCF                  CNVSOSCF        .... on
   Start iteration      SOSCFMaxIt      ....   150
   Startup grad/error   SOSCFStart      ....  0.003300
 Level Shifting         CNVShift        .... on
   Level shift para.    LevelShift      ....    0.2500
   Turn off err/grad.   ShiftErr        ....    0.0010
 Zerner damping         CNVZerner       .... off
 Static damping         CNVDamp         .... on
   Fraction old density DampFac         ....    0.7000
   Max. Damping (<1)    DampMax         ....    0.9800
   Min. Damping (>=0)   DampMin         ....    0.0000
   Turn off err/grad.   DampErr         ....    0.1000
 Fernandez-Rico         CNVRico         .... off

SCF Procedure:
 Maximum # iterations   MaxIter         ....   125
 SCF integral mode      SCFMode         .... Direct
   Integral package                     .... SHARK and LIBINT hybrid scheme
 Reset frequency        DirectResetFreq ....    20
 Integral Threshold     Thresh          ....  2.500e-11 Eh
 Primitive CutOff       TCut            ....  2.500e-12 Eh

Convergence Tolerance:
 Convergence Check Mode ConvCheckMode   .... Total+1el-Energy
 Convergence forced     ConvForced      .... 0
 Energy Change          TolE            ....  1.000e-08 Eh
 1-El. energy change                    ....  1.000e-05 Eh
 Orbital Gradient       TolG            ....  1.000e-05
 Orbital Rotation angle TolX            ....  1.000e-05
 DIIS Error             TolErr          ....  5.000e-07


Diagonalization of the overlap matrix:
Smallest eigenvalue                        ... 3.635e-06
Time for diagonalization                   ...    5.120 sec
Threshold for overlap eigenvalues          ... 1.000e-08
Number of eigenvalues below threshold      ... 0
Time for construction of square roots      ...    9.190 sec
Total time needed                          ...   15.237 sec

Time for model grid setup =    4.746 sec

------------------------------
INITIAL GUESS: MODEL POTENTIAL
------------------------------
Loading Hartree-Fock densities                     ... done
Calculating cut-offs                               ... done
Initializing the effective Hamiltonian             ... done
Setting up the integral package (SHARK)            ... done
Starting the Coulomb interaction                   ... done (   6.8 sec)
Reading the grid                                   ... done
Mapping shells                                     ... done
Starting the XC term evaluation                    ... done (   0.6 sec)
  promolecular density results
     # of electrons  =    301.985472160
     EX              =   -241.770852819
     EC              =    -10.124571041
     EX+EC           =   -251.895423860
Transforming the Hamiltonian                       ... done (   4.7 sec)
Diagonalizing the Hamiltonian                      ... done (   4.6 sec)
Back transforming the eigenvectors                 ... done (   0.1 sec)
Now organizing SCF variables                       ... done
                      ------------------
                      INITIAL GUESS DONE (  23.6 sec)
                      ------------------
-------------------
DFT GRID GENERATION
-------------------

General Integration Accuracy     IntAcc      ... 4.388
Radial Grid Type                 RadialGrid  ... OptM3 with GC (2021)
Angular Grid (max. ang.)         AngularGrid ... 4 (Lebedev-302)
Angular grid pruning method      GridPruning ... 4 (adaptive)
Weight generation scheme         WeightScheme... Becke
Basis function cutoff            BFCut       ... 1.0000e-11
Integration weight cutoff        WCut        ... 1.0000e-14
Angular grids for H and He will be reduced by one unit
Partially contracted basis set               ... off
Rotationally invariant grid construction     ... off

Total number of grid points                  ...   375020
Total number of batches                      ...     5908
Average number of points per batch           ...       63
Average number of grid points per atom       ...     4573
Time for grid setup =    3.638 sec

--------------------
COSX GRID GENERATION
--------------------

GRIDX 1
-------
General Integration Accuracy     IntAcc      ... 3.816
Radial Grid Type                 RadialGrid  ... OptM3 with GC (2021)
Angular Grid (max. ang.)         AngularGrid ... 1 (Lebedev-50)
Angular grid pruning method      GridPruning ... 4 (adaptive)
Weight generation scheme         WeightScheme... Becke
Basis function cutoff            BFCut       ... 1.0000e-11
Integration weight cutoff        WCut        ... 1.0000e-14
Angular grids for H and He will be reduced by one unit
Partially contracted basis set               ... on
Rotationally invariant grid construction     ... off

Total number of grid points                  ...    47573
Total number of batches                      ...      777
Average number of points per batch           ...       61
Average number of grid points per atom       ...      580
UseSFitting                                  ... on

GRIDX 2
-------
General Integration Accuracy     IntAcc      ... 4.020
Radial Grid Type                 RadialGrid  ... OptM3 with GC (2021)
Angular Grid (max. ang.)         AngularGrid ... 2 (Lebedev-110)
Angular grid pruning method      GridPruning ... 4 (adaptive)
Weight generation scheme         WeightScheme... Becke
Basis function cutoff            BFCut       ... 1.0000e-11
Integration weight cutoff        WCut        ... 1.0000e-14
Angular grids for H and He will be reduced by one unit
Partially contracted basis set               ... on
Rotationally invariant grid construction     ... off

Total number of grid points                  ...   100842
Total number of batches                      ...     1611
Average number of points per batch           ...       62
Average number of grid points per atom       ...     1230
UseSFitting                                  ... on

GRIDX 3
-------
General Integration Accuracy     IntAcc      ... 4.338
Radial Grid Type                 RadialGrid  ... OptM3 with GC (2021)
Angular Grid (max. ang.)         AngularGrid ... 3 (Lebedev-194)
Angular grid pruning method      GridPruning ... 4 (adaptive)
Weight generation scheme         WeightScheme... Becke
Basis function cutoff            BFCut       ... 1.0000e-11
Integration weight cutoff        WCut        ... 1.0000e-14
Angular grids for H and He will be reduced by one unit
Partially contracted basis set               ... on
Rotationally invariant grid construction     ... off

Total number of grid points                  ...   219085
Total number of batches                      ...     3464
Average number of points per batch           ...       63
Average number of grid points per atom       ...     2672
UseSFitting                                  ... on

Time for X-Grid setup             =   19.556 sec


--------------------
CPCM SOLVATION MODEL
--------------------
CPCM parameters:
  Epsilon                                         ...      26.7260
  Refrac                                          ...       1.2907
  Rsolv                                           ...       1.3000
  Surface type                                    ... GAUSSIAN VDW
  Epsilon function type                           ...         CPCM
Solvent:                                     ... 2,2,2-TRIFLUOROETHANOL
SMD-CDS solvent descriptors:
  Soln                                       ...    1.2907
  Soln25                                     ... Unavailable
  Sola                                       ...    0.5700
  Solb                                       ...    0.2500
  Solg                                       ...   42.0200
  Solc                                       ...    0.0000
  Solh                                       ...    0.5000
Radii:
 Radius for O  used is    2.8724 Bohr (=   1.5200 Ang.)
 Radius for N  used is    3.5716 Bohr (=   1.8900 Ang.)
 Radius for C  used is    3.4960 Bohr (=   1.8500 Ang.)
 Radius for H  used is    2.2677 Bohr (=   1.2000 Ang.)
Calculating surface                               ...        done! (  0.0s)
GEPOL surface points                              ...         4686
GEPOL Volume                                      ...    3994.8859
GEPOL Surface-area                                ...    2220.3188
Calculating surface distance matrix               ...        done! (  0.2s)
Performing Cholesky decomposition & store         ...        done! (  2.1s)
Overall time for CPCM initialization              ...                 2.3s
--------------
SCF ITERATIONS
--------------
ITER       Energy         Delta-E        Max-DP      RMS-DP      [F,P]     Damp
               ***  Starting incremental Fock matrix formation  ***
  0  -1803.8488192327   0.000000000000 0.05014691  0.00047810  0.2679430 0.7000
  1  -1804.3410659587  -0.492246726042 0.02829828  0.00037010  0.1155120 0.7000
                               ***Turning on DIIS***
  2  -1804.5487608055  -0.207694846827 0.06920215  0.00069583  0.0389058 0.0000
  3  -1804.8641495293  -0.315388723793 0.03751338  0.00025728  0.0560455 0.0000
  4  -1804.9347467413  -0.070597211948 0.01814492  0.00010035  0.0146871 0.0000
  5  -1804.9382774081  -0.003530666805 0.00960162  0.00004532  0.0099039 0.0000
                      *** Initiating the SOSCF procedure ***
                           *** Shutting down DIIS ***
                      *** Re-Reading the Fockian *** 
                      *** Removing any level shift *** 
ITER      Energy       Delta-E        Grad      Rot      Max-DP    RMS-DP
  6  -1804.93864807  -0.0003706625  0.000246  0.000246  0.003426  0.000018
               *** Restarting incremental Fock matrix formation ***
  7  -1804.93857108   0.0000769881  0.000174  0.000594  0.003929  0.000042
  8  -1804.93856800   0.0000030871  0.000303  0.000373  0.000600  0.000006
  9  -1804.93857621  -0.0000082161  0.000026  0.000065  0.000506  0.000006
 10  -1804.93857614   0.0000000744  0.000032  0.000037  0.000164  0.000001
 11  -1804.93857632  -0.0000001857  0.000006  0.000019  0.000310  0.000001
 12  -1804.93857632   0.0000000010  0.000009  0.000012  0.000245  0.000001
                  ***Gradient check signals convergence***
              ***Rediagonalizing the Fockian in SOSCF/NRSCF***

               *****************************************************
               *                     SUCCESS                       *
               *           SCF CONVERGED AFTER  13 CYCLES          *
               *****************************************************

Old exchange energy                            =    -61.833869632 Eh
New exchange energy                            =    -61.833846905 Eh
Exchange energy change after final integration =      0.000022727 Eh
Total energy after final integration           =  -1804.938553388 Eh
Final COS-X integration done in                =    47.547 sec

SMD CDS free energy correction energy :                 3.12598     Kcal/mol
Total Energy after SMD CDS correction =             -1804.933571817 Eh

----------------
TOTAL SCF ENERGY
----------------

Total Energy       :        -1804.93357182 Eh          -49114.73943 eV

Components:
Nuclear Repulsion  :         5094.39046291 Eh          138625.41208 eV
Electronic Energy  :        -6899.32403472 Eh         -187740.15151 eV
One Electron Energy:       -12597.21139862 Eh         -342787.54914 eV
Two Electron Energy:         5697.88736389 Eh          155047.39763 eV
Max COSX asymmetry :            0.00000266 Eh               0.00007 eV
CPCM Dielectric    :           -0.04901185 Eh              -1.33368 eV
SMD CDS (Gcds)     :            0.00498157 Eh               0.13556 eV

Virial components:
Potential Energy   :        -3601.47452558 Eh          -98001.10412 eV
Kinetic Energy     :         1796.54095377 Eh           48886.36469 eV
Virial Ratio       :            2.00467154


DFT components:
N(Alpha)           :      151.000091803644 electrons
N(Beta)            :      151.000091803644 electrons
N(Total)           :      302.000183607288 electrons
E(X)               :     -184.929666708313 Eh       
E(C)               :      -10.110585681889 Eh       
E(XC)              :     -195.040252390202 Eh       
DFET-embed. en.    :        0.000000000000 Eh       
CPCM Solvation Model Properties:
Surface-charge          :           -0.08745039
Charge-correction       :           -0.00068847 Eh              -0.01873 eV
Free-energy (cav+disp)  :            0.00498157 Eh               0.13556 eV

---------------
SCF CONVERGENCE
---------------

  Last Energy change         ...    2.0668e-07  Tolerance :   1.0000e-08
  Last MAX-Density change    ...    4.1078e-15  Tolerance :   1.0000e-07
  Last RMS-Density change    ...    1.1314e-17  Tolerance :   5.0000e-09
  Last Orbital Gradient      ...    1.5228e-06  Tolerance :   1.0000e-05
  Last Orbital Rotation      ...    3.7479e-06  Tolerance :   1.0000e-05

             **** THE GBW FILE WAS UPDATED (ImineBzOH4optb.gbw) ****
             **** DENSITY ImineBzOH4optb.scfp WAS UPDATED ****
             **** ENERGY FILE WAS UPDATED (ImineBzOH4optb.en.tmp) ****
             **** THE GBW FILE WAS UPDATED (ImineBzOH4optb.gbw) ****
             **** DENSITY ImineBzOH4optb.scfp WAS UPDATED ****
----------------
ORBITAL ENERGIES
----------------

  NO   OCC          E(Eh)            E(eV) 
   0   2.0000     -19.271448      -524.4028 
   1   2.0000     -19.237252      -523.4722 
   2   2.0000     -19.208652      -522.6940 
   3   2.0000     -19.192921      -522.2659 
   4   2.0000     -14.410677      -392.1344 
   5   2.0000     -14.381867      -391.3505 
   6   2.0000     -10.371259      -282.2163 
   7   2.0000     -10.355219      -281.7798 
   8   2.0000     -10.328510      -281.0530 
   9   2.0000     -10.278028      -279.6794 
  10   2.0000     -10.267967      -279.4056 
  11   2.0000     -10.264237      -279.3041 
  12   2.0000     -10.249343      -278.8988 
  13   2.0000     -10.242635      -278.7163 
  14   2.0000     -10.242074      -278.7010 
  15   2.0000     -10.241317      -278.6804 
  16   2.0000     -10.239555      -278.6325 
  17   2.0000     -10.238576      -278.6058 
  18   2.0000     -10.236941      -278.5613 
  19   2.0000     -10.234857      -278.5046 
  20   2.0000     -10.234374      -278.4915 
  21   2.0000     -10.234169      -278.4859 
  22   2.0000     -10.233634      -278.4713 
  23   2.0000     -10.232622      -278.4438 
  24   2.0000     -10.232570      -278.4424 
  25   2.0000     -10.229893      -278.3695 
  26   2.0000     -10.229798      -278.3670 
  27   2.0000     -10.227371      -278.3009 
  28   2.0000     -10.226872      -278.2873 
  29   2.0000     -10.226657      -278.2815 
  30   2.0000     -10.226126      -278.2670 
  31   2.0000     -10.225584      -278.2523 
  32   2.0000     -10.220956      -278.1264 
  33   2.0000     -10.219353      -278.0827 
  34   2.0000     -10.218840      -278.0688 
  35   2.0000     -10.215001      -277.9643 
  36   2.0000     -10.202847      -277.6336 
  37   2.0000     -10.202478      -277.6235 
  38   2.0000     -10.201531      -277.5978 
  39   2.0000     -10.201078      -277.5854 
  40   2.0000     -10.199319      -277.5376 
  41   2.0000     -10.197599      -277.4908 
  42   2.0000      -1.165479       -31.7143 
  43   2.0000      -1.134020       -30.8583 
  44   2.0000      -1.073035       -29.1988 
  45   2.0000      -1.040967       -28.3261 
  46   2.0000      -0.989923       -26.9372 
  47   2.0000      -0.956877       -26.0380 
  48   2.0000      -0.899929       -24.4883 
  49   2.0000      -0.895181       -24.3591 
  50   2.0000      -0.894908       -24.3517 
  51   2.0000      -0.878560       -23.9068 
  52   2.0000      -0.841888       -22.9089 
  53   2.0000      -0.833044       -22.6683 
  54   2.0000      -0.802328       -21.8325 
  55   2.0000      -0.801118       -21.7995 
  56   2.0000      -0.794501       -21.6195 
  57   2.0000      -0.782087       -21.2817 
  58   2.0000      -0.778154       -21.1746 
  59   2.0000      -0.773491       -21.0478 
  60   2.0000      -0.761885       -20.7319 
  61   2.0000      -0.753701       -20.5092 
  62   2.0000      -0.732495       -19.9322 
  63   2.0000      -0.706071       -19.2132 
  64   2.0000      -0.705530       -19.1985 
  65   2.0000      -0.703444       -19.1417 
  66   2.0000      -0.701551       -19.0902 
  67   2.0000      -0.693665       -18.8756 
  68   2.0000      -0.680381       -18.5141 
  69   2.0000      -0.646059       -17.5802 
  70   2.0000      -0.640736       -17.4353 
  71   2.0000      -0.634399       -17.2629 
  72   2.0000      -0.632884       -17.2216 
  73   2.0000      -0.628725       -17.1085 
  74   2.0000      -0.616506       -16.7760 
  75   2.0000      -0.614859       -16.7312 
  76   2.0000      -0.605115       -16.4660 
  77   2.0000      -0.600721       -16.3464 
  78   2.0000      -0.575839       -15.6694 
  79   2.0000      -0.566558       -15.4168 
  80   2.0000      -0.552672       -15.0390 
  81   2.0000      -0.551244       -15.0001 
  82   2.0000      -0.539396       -14.6777 
  83   2.0000      -0.529719       -14.4144 
  84   2.0000      -0.527309       -14.3488 
  85   2.0000      -0.516552       -14.0561 
  86   2.0000      -0.506092       -13.7715 
  87   2.0000      -0.502146       -13.6641 
  88   2.0000      -0.495463       -13.4822 
  89   2.0000      -0.492278       -13.3956 
  90   2.0000      -0.488709       -13.2984 
  91   2.0000      -0.481975       -13.1152 
  92   2.0000      -0.476286       -12.9604 
  93   2.0000      -0.474301       -12.9064 
  94   2.0000      -0.471715       -12.8360 
  95   2.0000      -0.468544       -12.7497 
  96   2.0000      -0.468274       -12.7424 
  97   2.0000      -0.463336       -12.6080 
  98   2.0000      -0.458615       -12.4795 
  99   2.0000      -0.457616       -12.4524 
 100   2.0000      -0.454503       -12.3676 
 101   2.0000      -0.452205       -12.3051 
 102   2.0000      -0.448238       -12.1972 
 103   2.0000      -0.445644       -12.1266 
 104   2.0000      -0.443959       -12.0807 
 105   2.0000      -0.442296       -12.0355 
 106   2.0000      -0.439466       -11.9585 
 107   2.0000      -0.436570       -11.8797 
 108   2.0000      -0.432983       -11.7821 
 109   2.0000      -0.431162       -11.7325 
 110   2.0000      -0.417789       -11.3686 
 111   2.0000      -0.407465       -11.0877 
 112   2.0000      -0.405421       -11.0321 
 113   2.0000      -0.404746       -11.0137 
 114   2.0000      -0.398896       -10.8545 
 115   2.0000      -0.393575       -10.7097 
 116   2.0000      -0.393272       -10.7015 
 117   2.0000      -0.392068       -10.6687 
 118   2.0000      -0.389020       -10.5858 
 119   2.0000      -0.384228       -10.4554 
 120   2.0000      -0.379579       -10.3289 
 121   2.0000      -0.376143       -10.2354 
 122   2.0000      -0.374681       -10.1956 
 123   2.0000      -0.371025       -10.0961 
 124   2.0000      -0.369523       -10.0552 
 125   2.0000      -0.368446       -10.0259 
 126   2.0000      -0.366494        -9.9728 
 127   2.0000      -0.362904        -9.8751 
 128   2.0000      -0.361126        -9.8267 
 129   2.0000      -0.357317        -9.7231 
 130   2.0000      -0.353899        -9.6301 
 131   2.0000      -0.352422        -9.5899 
 132   2.0000      -0.351989        -9.5781 
 133   2.0000      -0.344550        -9.3757 
 134   2.0000      -0.339674        -9.2430 
 135   2.0000      -0.336931        -9.1684 
 136   2.0000      -0.330839        -9.0026 
 137   2.0000      -0.324881        -8.8405 
 138   2.0000      -0.320596        -8.7239 
 139   2.0000      -0.318749        -8.6736 
 140   2.0000      -0.305536        -8.3140 
 141   2.0000      -0.300017        -8.1639 
 142   2.0000      -0.282713        -7.6930 
 143   2.0000      -0.279594        -7.6081 
 144   2.0000      -0.278950        -7.5906 
 145   2.0000      -0.277767        -7.5584 
 146   2.0000      -0.276258        -7.5174 
 147   2.0000      -0.271568        -7.3897 
 148   2.0000      -0.266416        -7.2495 
 149   2.0000      -0.262211        -7.1351 
 150   2.0000      -0.232526        -6.3273 
 151   0.0000      -0.059854        -1.6287 
 152   0.0000      -0.050595        -1.3768 
 153   0.0000      -0.026948        -0.7333 
 154   0.0000      -0.015719        -0.4277 
 155   0.0000      -0.012888        -0.3507 
 156   0.0000      -0.012161        -0.3309 
 157   0.0000      -0.005857        -0.1594 
 158   0.0000      -0.000171        -0.0047 
 159   0.0000       0.011741         0.3195 
 160   0.0000       0.040857         1.1118 
 161   0.0000       0.047121         1.2822 
 162   0.0000       0.052605         1.4315 
 163   0.0000       0.056216         1.5297 
 164   0.0000       0.061849         1.6830 
 165   0.0000       0.065586         1.7847 
 166   0.0000       0.072495         1.9727 
 167   0.0000       0.075247         2.0476 
 168   0.0000       0.080252         2.1838 
 169   0.0000       0.085873         2.3367 
 170   0.0000       0.086585         2.3561 
 171   0.0000       0.090419         2.4604 
 172   0.0000       0.092898         2.5279 
 173   0.0000       0.095316         2.5937 
 174   0.0000       0.098605         2.6832 
 175   0.0000       0.101714         2.7678 
 176   0.0000       0.104604         2.8464 
 177   0.0000       0.106262         2.8915 
 178   0.0000       0.109171         2.9707 
 179   0.0000       0.110277         3.0008 
 180   0.0000       0.111989         3.0474 
 181   0.0000       0.114480         3.1152 
 182   0.0000       0.121208         3.2982 
 183   0.0000       0.122689         3.3385 
 184   0.0000       0.122924         3.3449 
 185   0.0000       0.125770         3.4224 
 186   0.0000       0.129028         3.5110 
 187   0.0000       0.130714         3.5569 
 188   0.0000       0.132569         3.6074 
 189   0.0000       0.138494         3.7686 
 190   0.0000       0.140318         3.8183 
 191   0.0000       0.141304         3.8451 
 192   0.0000       0.143322         3.9000 
 193   0.0000       0.144220         3.9244 
 194   0.0000       0.148556         4.0424 
 195   0.0000       0.150873         4.1055 
 196   0.0000       0.151857         4.1323 
 197   0.0000       0.155904         4.2424 
 198   0.0000       0.157716         4.2917 
 199   0.0000       0.159201         4.3321 
 200   0.0000       0.161888         4.4052 
 201   0.0000       0.164263         4.4698 
 202   0.0000       0.164842         4.4856 
 203   0.0000       0.166201         4.5225 
 204   0.0000       0.168621         4.5884 
 205   0.0000       0.170371         4.6360 
 206   0.0000       0.176576         4.8049 
 207   0.0000       0.178588         4.8596 
 208   0.0000       0.179832         4.8935 
 209   0.0000       0.181196         4.9306 
 210   0.0000       0.184338         5.0161 
 211   0.0000       0.189186         5.1480 
 212   0.0000       0.192065         5.2264 
 213   0.0000       0.194576         5.2947 
 214   0.0000       0.197390         5.3713 
 215   0.0000       0.199481         5.4281 
 216   0.0000       0.201950         5.4953 
 217   0.0000       0.205499         5.5919 
 218   0.0000       0.206030         5.6064 
 219   0.0000       0.208635         5.6773 
 220   0.0000       0.211084         5.7439 
 221   0.0000       0.214958         5.8493 
 222   0.0000       0.216672         5.8959 
 223   0.0000       0.221402         6.0247 
 224   0.0000       0.223141         6.0720 
 225   0.0000       0.225352         6.1321 
 226   0.0000       0.226856         6.1731 
 227   0.0000       0.228951         6.2301 
 228   0.0000       0.229493         6.2448 
 229   0.0000       0.232923         6.3382 
 230   0.0000       0.233838         6.3630 
 231   0.0000       0.235133         6.3983 
 232   0.0000       0.236174         6.4266 
 233   0.0000       0.238723         6.4960 
 234   0.0000       0.241673         6.5763 
 235   0.0000       0.243431         6.6241 
 236   0.0000       0.244900         6.6641 
 237   0.0000       0.247878         6.7451 
 238   0.0000       0.251420         6.8415 
 239   0.0000       0.252526         6.8716 
 240   0.0000       0.254397         6.9225 
 241   0.0000       0.256216         6.9720 
 242   0.0000       0.258733         7.0405 
 243   0.0000       0.259505         7.0615 
 244   0.0000       0.261200         7.1076 
 245   0.0000       0.261660         7.1201 
 246   0.0000       0.263533         7.1711 
 247   0.0000       0.268429         7.3043 
 248   0.0000       0.270699         7.3661 
 249   0.0000       0.272262         7.4086 
 250   0.0000       0.274678         7.4744 
 251   0.0000       0.278333         7.5738 
 252   0.0000       0.280134         7.6228 
 253   0.0000       0.283356         7.7105 
 254   0.0000       0.284860         7.7514 
 255   0.0000       0.290397         7.9021 
 256   0.0000       0.292285         7.9535 
 257   0.0000       0.293051         7.9743 
 258   0.0000       0.295644         8.0449 
 259   0.0000       0.301220         8.1966 
 260   0.0000       0.302855         8.2411 
 261   0.0000       0.304572         8.2878 
 262   0.0000       0.308297         8.3892 
 263   0.0000       0.309327         8.4172 
 264   0.0000       0.310817         8.4578 
 265   0.0000       0.311235         8.4691 
 266   0.0000       0.319971         8.7068 
 267   0.0000       0.321459         8.7473 
 268   0.0000       0.324464         8.8291 
 269   0.0000       0.329208         8.9582 
 270   0.0000       0.331213         9.0128 
 271   0.0000       0.332783         9.0555 
 272   0.0000       0.334133         9.0922 
 273   0.0000       0.336738         9.1631 
 274   0.0000       0.338306         9.2058 
 275   0.0000       0.340323         9.2607 
 276   0.0000       0.342805         9.3282 
 277   0.0000       0.344397         9.3715 
 278   0.0000       0.349409         9.5079 
 279   0.0000       0.351172         9.5559 
 280   0.0000       0.353701         9.6247 
 281   0.0000       0.357188         9.7196 
 282   0.0000       0.360518         9.8102 
 283   0.0000       0.362502         9.8642 
 284   0.0000       0.364168         9.9095 
 285   0.0000       0.365091         9.9346 
 286   0.0000       0.367462         9.9992 
 287   0.0000       0.369764        10.0618 
 288   0.0000       0.372493        10.1360 
 289   0.0000       0.373408        10.1609 
 290   0.0000       0.374592        10.1932 
 291   0.0000       0.375929        10.2295 
 292   0.0000       0.379612        10.3298 
 293   0.0000       0.380411        10.3515 
 294   0.0000       0.382758        10.4154 
 295   0.0000       0.388053        10.5594 
 296   0.0000       0.390855        10.6357 
 297   0.0000       0.392376        10.6771 
 298   0.0000       0.394401        10.7322 
 299   0.0000       0.398482        10.8433 
 300   0.0000       0.400024        10.8852 
 301   0.0000       0.403079        10.9683 
 302   0.0000       0.405213        11.0264 
 303   0.0000       0.408931        11.1276 
 304   0.0000       0.411102        11.1866 
 305   0.0000       0.414872        11.2893 
 306   0.0000       0.415914        11.3176 
 307   0.0000       0.421136        11.4597 
 308   0.0000       0.423503        11.5241 
 309   0.0000       0.425738        11.5849 
 310   0.0000       0.429373        11.6838 
 311   0.0000       0.430544        11.7157 
 312   0.0000       0.432194        11.7606 
 313   0.0000       0.434217        11.8156 
 314   0.0000       0.436791        11.8857 
 315   0.0000       0.437819        11.9137 
 316   0.0000       0.438686        11.9373 
 317   0.0000       0.440776        11.9941 
 318   0.0000       0.442818        12.0497 
 319   0.0000       0.443731        12.0745 
 320   0.0000       0.445709        12.1283 
 321   0.0000       0.447962        12.1897 
 322   0.0000       0.450320        12.2538 
 323   0.0000       0.452175        12.3043 
 324   0.0000       0.453236        12.3332 
 325   0.0000       0.455361        12.3910 
 326   0.0000       0.457325        12.4445 
 327   0.0000       0.458093        12.4654 
 328   0.0000       0.461402        12.5554 
 329   0.0000       0.463648        12.6165 
 330   0.0000       0.463790        12.6204 
 331   0.0000       0.466242        12.6871 
 332   0.0000       0.471752        12.8370 
 333   0.0000       0.475528        12.9398 
 334   0.0000       0.476585        12.9685 
 335   0.0000       0.477819        13.0021 
 336   0.0000       0.480272        13.0689 
 337   0.0000       0.480888        13.0856 
 338   0.0000       0.483175        13.1479 
 339   0.0000       0.485878        13.2214 
 340   0.0000       0.486397        13.2355 
 341   0.0000       0.489555        13.3215 
 342   0.0000       0.489912        13.3312 
 343   0.0000       0.492655        13.4058 
 344   0.0000       0.494893        13.4667 
 345   0.0000       0.497977        13.5507 
 346   0.0000       0.500560        13.6209 
 347   0.0000       0.502842        13.6830 
 348   0.0000       0.504029        13.7153 
 349   0.0000       0.506349        13.7784 
 350   0.0000       0.507591        13.8122 
 351   0.0000       0.510896        13.9022 
 352   0.0000       0.511351        13.9146 
 353   0.0000       0.511854        13.9282 
 354   0.0000       0.513105        13.9623 
 355   0.0000       0.514702        14.0058 
 356   0.0000       0.517310        14.0767 
 357   0.0000       0.519526        14.1370 
 358   0.0000       0.521355        14.1868 
 359   0.0000       0.522840        14.2272 
 360   0.0000       0.526829        14.3357 
 361   0.0000       0.529361        14.4046 
 362   0.0000       0.532178        14.4813 
 363   0.0000       0.532858        14.4998 
 364   0.0000       0.537971        14.6389 
 365   0.0000       0.540549        14.7091 
 366   0.0000       0.543564        14.7911 
 367   0.0000       0.545499        14.8438 
 368   0.0000       0.547366        14.8946 
 369   0.0000       0.553180        15.0528 
 370   0.0000       0.555927        15.1275 
 371   0.0000       0.558533        15.1985 
 372   0.0000       0.561299        15.2737 
 373   0.0000       0.564336        15.3564 
 374   0.0000       0.566525        15.4159 
 375   0.0000       0.569431        15.4950 
 376   0.0000       0.573243        15.5987 
 377   0.0000       0.576173        15.6785 
 378   0.0000       0.579878        15.7793 
 379   0.0000       0.586273        15.9533 
 380   0.0000       0.587583        15.9889 
 381   0.0000       0.593675        16.1547 
 382   0.0000       0.594836        16.1863 
 383   0.0000       0.599035        16.3006 
 384   0.0000       0.609175        16.5765 
 385   0.0000       0.609717        16.5912 
 386   0.0000       0.612386        16.6639 
 387   0.0000       0.617139        16.7932 
 388   0.0000       0.621727        16.9180 
 389   0.0000       0.623645        16.9702 
 390   0.0000       0.625951        17.0330 
 391   0.0000       0.634368        17.2620 
 392   0.0000       0.637100        17.3364 
 393   0.0000       0.639475        17.4010 
 394   0.0000       0.644677        17.5426 
 395   0.0000       0.647619        17.6226 
 396   0.0000       0.648811        17.6551 
 397   0.0000       0.653526        17.7833 
 398   0.0000       0.654359        17.8060 
 399   0.0000       0.659111        17.9353 
 400   0.0000       0.661772        18.0077 
 401   0.0000       0.665776        18.1167 
 402   0.0000       0.671171        18.2635 
 403   0.0000       0.673391        18.3239 
 404   0.0000       0.678221        18.4553 
 405   0.0000       0.682509        18.5720 
 406   0.0000       0.685647        18.6574 
 407   0.0000       0.689294        18.7567 
 408   0.0000       0.692628        18.8474 
 409   0.0000       0.695330        18.9209 
 410   0.0000       0.700421        19.0594 
 411   0.0000       0.702114        19.1055 
 412   0.0000       0.704096        19.1594 
 413   0.0000       0.708652        19.2834 
 414   0.0000       0.709917        19.3178 
 415   0.0000       0.712901        19.3990 
 416   0.0000       0.714801        19.4507 
 417   0.0000       0.716822        19.5057 
 418   0.0000       0.719032        19.5659 
 419   0.0000       0.724707        19.7203 
 420   0.0000       0.726790        19.7770 
 421   0.0000       0.727965        19.8089 
 422   0.0000       0.731842        19.9144 
 423   0.0000       0.733516        19.9600 
 424   0.0000       0.736108        20.0305 
 425   0.0000       0.738147        20.0860 
 426   0.0000       0.741281        20.1713 
 427   0.0000       0.742674        20.2092 
 428   0.0000       0.743115        20.2212 
 429   0.0000       0.747875        20.3507 
 430   0.0000       0.750572        20.4241 
 431   0.0000       0.753074        20.4922 
 432   0.0000       0.754852        20.5406 
 433   0.0000       0.759162        20.6579 
 434   0.0000       0.761987        20.7347 
 435   0.0000       0.765317        20.8253 
 436   0.0000       0.767902        20.8957 
 437   0.0000       0.769326        20.9344 
 438   0.0000       0.773591        21.0505 
 439   0.0000       0.775830        21.1114 
 440   0.0000       0.780508        21.2387 
 441   0.0000       0.782572        21.2949 
 442   0.0000       0.785694        21.3798 
 443   0.0000       0.787964        21.4416 
 444   0.0000       0.790951        21.5229 
 445   0.0000       0.792088        21.5538 
 446   0.0000       0.795791        21.6546 
 447   0.0000       0.800744        21.7894 
 448   0.0000       0.806057        21.9339 
 449   0.0000       0.808828        22.0093 
 450   0.0000       0.811274        22.0759 
 451   0.0000       0.814003        22.1502 
 452   0.0000       0.819962        22.3123 
 453   0.0000       0.821184        22.3455 
 454   0.0000       0.823845        22.4180 
 455   0.0000       0.825455        22.4618 
 456   0.0000       0.831444        22.6247 
 457   0.0000       0.836968        22.7751 
 458   0.0000       0.838329        22.8121 
 459   0.0000       0.839539        22.8450 
 460   0.0000       0.842918        22.9370 
 461   0.0000       0.848258        23.0823 
 462   0.0000       0.851035        23.1579 
 463   0.0000       0.854166        23.2430 
 464   0.0000       0.857279        23.3278 
 465   0.0000       0.864872        23.5344 
 466   0.0000       0.865327        23.5468 
 467   0.0000       0.866090        23.5675 
 468   0.0000       0.869858        23.6700 
 469   0.0000       0.875132        23.8136 
 470   0.0000       0.880846        23.9690 
 471   0.0000       0.885623        24.0990 
 472   0.0000       0.886521        24.1235 
 473   0.0000       0.889277        24.1985 
 474   0.0000       0.892069        24.2744 
 475   0.0000       0.894061        24.3286 
 476   0.0000       0.898414        24.4471 
 477   0.0000       0.900883        24.5143 
 478   0.0000       0.905559        24.6415 
 479   0.0000       0.910839        24.7852 
 480   0.0000       0.913621        24.8609 
 481   0.0000       0.917200        24.9583 
 482   0.0000       0.917693        24.9717 
 483   0.0000       0.922319        25.0976 
 484   0.0000       0.924790        25.1648 
 485   0.0000       0.925713        25.1899 
 486   0.0000       0.935063        25.4444 
 487   0.0000       0.937815        25.5192 
 488   0.0000       0.943355        25.6700 
 489   0.0000       0.947615        25.7859 
 490   0.0000       0.950412        25.8620 
 491   0.0000       0.953177        25.9373 
 492   0.0000       0.955688        26.0056 
 493   0.0000       0.960402        26.1339 
 494   0.0000       0.962696        26.1963 
 495   0.0000       0.966436        26.2981 
 496   0.0000       0.968190        26.3458 
 497   0.0000       0.975894        26.5554 
 498   0.0000       0.977395        26.5963 
 499   0.0000       0.984945        26.8017 
 500   0.0000       0.988636        26.9021 
 501   0.0000       0.996457        27.1150 
 502   0.0000       0.999123        27.1875 
 503   0.0000       1.003227        27.2992 
 504   0.0000       1.005113        27.3505 
 505   0.0000       1.008522        27.4433 
 506   0.0000       1.010380        27.4938 
 507   0.0000       1.014263        27.5995 
 508   0.0000       1.017610        27.6906 
 509   0.0000       1.021703        27.8020 
 510   0.0000       1.023626        27.8543 
 511   0.0000       1.030923        28.0529 
 512   0.0000       1.037867        28.2418 
 513   0.0000       1.042238        28.3607 
 514   0.0000       1.043322        28.3902 
 515   0.0000       1.048423        28.5291 
 516   0.0000       1.052007        28.6266 
 517   0.0000       1.056694        28.7541 
 518   0.0000       1.059021        28.8174 
 519   0.0000       1.060913        28.8689 
 520   0.0000       1.068610        29.0783 
 521   0.0000       1.078013        29.3342 
 522   0.0000       1.078662        29.3519 
 523   0.0000       1.084251        29.5040 
 524   0.0000       1.085391        29.5350 
 525   0.0000       1.088902        29.6305 
 526   0.0000       1.093323        29.7508 
 527   0.0000       1.100997        29.9597 
 528   0.0000       1.105339        30.0778 
 529   0.0000       1.109715        30.1969 
 530   0.0000       1.112834        30.2818 
 531   0.0000       1.117275        30.4026 
 532   0.0000       1.119607        30.4661 
 533   0.0000       1.124039        30.5867 
 534   0.0000       1.125538        30.6274 
 535   0.0000       1.132694        30.8222 
 536   0.0000       1.135696        30.9038 
 537   0.0000       1.139176        30.9986 
 538   0.0000       1.145078        31.1591 
 539   0.0000       1.147195        31.2168 
 540   0.0000       1.151877        31.3442 
 541   0.0000       1.154947        31.4277 
 542   0.0000       1.160644        31.5827 
 543   0.0000       1.162523        31.6339 
 544   0.0000       1.169436        31.8220 
 545   0.0000       1.174421        31.9576 
 546   0.0000       1.175877        31.9972 
 547   0.0000       1.180121        32.1127 
 548   0.0000       1.186390        32.2833 
 549   0.0000       1.189447        32.3665 
 550   0.0000       1.192432        32.4477 
 551   0.0000       1.198070        32.6011 
 552   0.0000       1.199633        32.6437 
 553   0.0000       1.205320        32.7984 
 554   0.0000       1.207193        32.8494 
 555   0.0000       1.211904        32.9776 
 556   0.0000       1.216085        33.0914 
 557   0.0000       1.218149        33.1475 
 558   0.0000       1.220673        33.2162 
 559   0.0000       1.227302        33.3966 
 560   0.0000       1.230136        33.4737 
 561   0.0000       1.232356        33.5341 
 562   0.0000       1.235771        33.6271 
 563   0.0000       1.237268        33.6678 
 564   0.0000       1.238861        33.7111 
 565   0.0000       1.240025        33.7428 
 566   0.0000       1.243739        33.8439 
 567   0.0000       1.246082        33.9076 
 568   0.0000       1.250967        34.0405 
 569   0.0000       1.255207        34.1559 
 570   0.0000       1.260428        34.2980 
 571   0.0000       1.263868        34.3916 
 572   0.0000       1.266516        34.4637 
 573   0.0000       1.269394        34.5420 
 574   0.0000       1.275618        34.7113 
 575   0.0000       1.278618        34.7930 
 576   0.0000       1.279100        34.8061 
 577   0.0000       1.283713        34.9316 
 578   0.0000       1.284959        34.9655 
 579   0.0000       1.289753        35.0960 
 580   0.0000       1.293328        35.1933 
 581   0.0000       1.295305        35.2471 
 582   0.0000       1.296288        35.2738 
 583   0.0000       1.301214        35.4078 
 584   0.0000       1.307830        35.5879 
 585   0.0000       1.311707        35.6933 
 586   0.0000       1.318197        35.8700 
 587   0.0000       1.323197        36.0060 
 588   0.0000       1.327045        36.1107 
 589   0.0000       1.329012        36.1642 
 590   0.0000       1.335818        36.3495 
 591   0.0000       1.336014        36.3548 
 592   0.0000       1.344143        36.5760 
 593   0.0000       1.350883        36.7594 
 594   0.0000       1.354813        36.8663 
 595   0.0000       1.361783        37.0560 
 596   0.0000       1.365972        37.1700 
 597   0.0000       1.370009        37.2799 
 598   0.0000       1.378083        37.4995 
 599   0.0000       1.380913        37.5765 
 600   0.0000       1.383417        37.6447 
 601   0.0000       1.386041        37.7161 
 602   0.0000       1.389473        37.8095 
 603   0.0000       1.393049        37.9068 
 604   0.0000       1.405100        38.2347 
 605   0.0000       1.408725        38.3333 
 606   0.0000       1.412983        38.4492 
 607   0.0000       1.414465        38.4895 
 608   0.0000       1.417479        38.5716 
 609   0.0000       1.421381        38.6778 
 610   0.0000       1.428474        38.8708 
 611   0.0000       1.430072        38.9142 
 612   0.0000       1.433938        39.0194 
 613   0.0000       1.441422        39.2231 
 614   0.0000       1.446814        39.3698 
 615   0.0000       1.456586        39.6357 
 616   0.0000       1.457993        39.6740 
 617   0.0000       1.468893        39.9706 
 618   0.0000       1.470190        40.0059 
 619   0.0000       1.475773        40.1578 
 620   0.0000       1.476824        40.1864 
 621   0.0000       1.479668        40.2638 
 622   0.0000       1.484324        40.3905 
 623   0.0000       1.485806        40.4308 
 624   0.0000       1.487638        40.4807 
 625   0.0000       1.489971        40.5442 
 626   0.0000       1.496776        40.7293 
 627   0.0000       1.501296        40.8523 
 628   0.0000       1.502322        40.8803 
 629   0.0000       1.505606        40.9696 
 630   0.0000       1.508954        41.0607 
 631   0.0000       1.513951        41.1967 
 632   0.0000       1.517407        41.2907 
 633   0.0000       1.521834        41.4112 
 634   0.0000       1.526063        41.5263 
 635   0.0000       1.527552        41.5668 
 636   0.0000       1.533402        41.7260 
 637   0.0000       1.533561        41.7303 
 638   0.0000       1.544797        42.0361 
 639   0.0000       1.550532        42.1921 
 640   0.0000       1.554342        42.2958 
 641   0.0000       1.560208        42.4554 
 642   0.0000       1.562804        42.5261 
 643   0.0000       1.566057        42.6146 
 644   0.0000       1.572785        42.7977 
 645   0.0000       1.576245        42.8918 
 646   0.0000       1.580785        43.0154 
 647   0.0000       1.582805        43.0703 
 648   0.0000       1.585711        43.1494 
 649   0.0000       1.588234        43.2181 
 650   0.0000       1.590807        43.2881 
 651   0.0000       1.594816        43.3971 
 652   0.0000       1.596567        43.4448 
 653   0.0000       1.598964        43.5100 
 654   0.0000       1.602970        43.6190 
 655   0.0000       1.607771        43.7497 
 656   0.0000       1.610846        43.8333 
 657   0.0000       1.612656        43.8826 
 658   0.0000       1.616474        43.9865 
 659   0.0000       1.618769        44.0489 
 660   0.0000       1.621495        44.1231 
 661   0.0000       1.622742        44.1570 
 662   0.0000       1.626265        44.2529 
 663   0.0000       1.634392        44.4741 
 664   0.0000       1.635245        44.4973 
 665   0.0000       1.636696        44.5368 
 666   0.0000       1.639889        44.6236 
 667   0.0000       1.641890        44.6781 
 668   0.0000       1.646200        44.7954 
 669   0.0000       1.646390        44.8006 
 670   0.0000       1.650512        44.9127 
 671   0.0000       1.651580        44.9418 
 672   0.0000       1.652916        44.9781 
 673   0.0000       1.658486        45.1297 
 674   0.0000       1.659875        45.1675 
 675   0.0000       1.663142        45.2564 
 676   0.0000       1.664480        45.2928 
 677   0.0000       1.667123        45.3647 
 678   0.0000       1.668799        45.4103 
 679   0.0000       1.670763        45.4638 
 680   0.0000       1.676172        45.6110 
 681   0.0000       1.683751        45.8172 
 682   0.0000       1.685061        45.8528 
 683   0.0000       1.688462        45.9454 
 684   0.0000       1.689629        45.9771 
 685   0.0000       1.693213        46.0747 
 686   0.0000       1.695388        46.1339 
 687   0.0000       1.697987        46.2046 
 688   0.0000       1.701839        46.3094 
 689   0.0000       1.703740        46.3611 
 690   0.0000       1.708824        46.4995 
 691   0.0000       1.709527        46.5186 
 692   0.0000       1.711807        46.5806 
 693   0.0000       1.714147        46.6443 
 694   0.0000       1.716933        46.7201 
 695   0.0000       1.718971        46.7756 
 696   0.0000       1.722051        46.8594 
 697   0.0000       1.724800        46.9342 
 698   0.0000       1.728132        47.0249 
 699   0.0000       1.731478        47.1159 
 700   0.0000       1.736475        47.2519 
 701   0.0000       1.739118        47.3238 
 702   0.0000       1.741379        47.3853 
 703   0.0000       1.742176        47.4070 
 704   0.0000       1.748859        47.5889 
 705   0.0000       1.751110        47.6501 
 706   0.0000       1.757515        47.8244 
 707   0.0000       1.760550        47.9070 
 708   0.0000       1.765894        48.0524 
 709   0.0000       1.770800        48.1859 
 710   0.0000       1.775381        48.3106 
 711   0.0000       1.779004        48.4092 
 712   0.0000       1.784345        48.5545 
 713   0.0000       1.793389        48.8006 
 714   0.0000       1.796343        48.8810 
 715   0.0000       1.807606        49.1875 
 716   0.0000       1.809208        49.2311 
 717   0.0000       1.816192        49.4211 
 718   0.0000       1.824920        49.6586 
 719   0.0000       1.827763        49.7360 
 720   0.0000       1.830141        49.8007 
 721   0.0000       1.837024        49.9880 
 722   0.0000       1.846057        50.2338 
 723   0.0000       1.850206        50.3467 
 724   0.0000       1.856669        50.5225 
 725   0.0000       1.859987        50.6128 
 726   0.0000       1.865066        50.7510 
 727   0.0000       1.865998        50.7764 
 728   0.0000       1.870609        50.9019 
 729   0.0000       1.876707        51.0678 
 730   0.0000       1.878484        51.1161 
 731   0.0000       1.884710        51.2856 
 732   0.0000       1.891231        51.4630 
 733   0.0000       1.897952        51.6459 
 734   0.0000       1.901414        51.7401 
 735   0.0000       1.903924        51.8084 
 736   0.0000       1.908709        51.9386 
 737   0.0000       1.915161        52.1142 
 738   0.0000       1.915818        52.1321 
 739   0.0000       1.918313        52.1999 
 740   0.0000       1.925093        52.3844 
 741   0.0000       1.925795        52.4036 
 742   0.0000       1.934244        52.6335 
 743   0.0000       1.941380        52.8276 
 744   0.0000       1.946395        52.9641 
 745   0.0000       1.959144        53.3110 
 746   0.0000       1.962606        53.4052 
 747   0.0000       1.970579        53.6222 
 748   0.0000       1.972965        53.6871 
 749   0.0000       1.974252        53.7221 
 750   0.0000       1.985212        54.0204 
 751   0.0000       1.988289        54.1041 
 752   0.0000       1.990975        54.1772 
 753   0.0000       1.998469        54.3811 
 754   0.0000       2.000138        54.4265 
 755   0.0000       2.002626        54.4942 
 756   0.0000       2.008713        54.6599 
 757   0.0000       2.010303        54.7031 
 758   0.0000       2.016255        54.8651 
 759   0.0000       2.023178        55.0535 
 760   0.0000       2.025401        55.1140 
 761   0.0000       2.029831        55.2345 
 762   0.0000       2.037941        55.4552 
 763   0.0000       2.041441        55.5504 
 764   0.0000       2.046554        55.6896 
 765   0.0000       2.051082        55.8128 
 766   0.0000       2.054865        55.9157 
 767   0.0000       2.060381        56.0658 
 768   0.0000       2.062406        56.1209 
 769   0.0000       2.067860        56.2693 
 770   0.0000       2.070790        56.3491 
 771   0.0000       2.073483        56.4223 
 772   0.0000       2.078038        56.5463 
 773   0.0000       2.081549        56.6418 
 774   0.0000       2.083899        56.7058 
 775   0.0000       2.093230        56.9597 
 776   0.0000       2.094495        56.9941 
 777   0.0000       2.099373        57.1269 
 778   0.0000       2.104864        57.2763 
 779   0.0000       2.106455        57.3195 
 780   0.0000       2.111427        57.4549 
 781   0.0000       2.115783        57.5734 
 782   0.0000       2.117605        57.6230 
 783   0.0000       2.124955        57.8230 
 784   0.0000       2.127530        57.8930 
 785   0.0000       2.132314        58.0232 
 786   0.0000       2.138578        58.1937 
 787   0.0000       2.143079        58.3161 
 788   0.0000       2.146294        58.4036 
 789   0.0000       2.153350        58.5956 
 790   0.0000       2.154936        58.6388 
 791   0.0000       2.160015        58.7770 
 792   0.0000       2.163001        58.8583 
 793   0.0000       2.172789        59.1246 
 794   0.0000       2.178496        59.2799 
 795   0.0000       2.180869        59.3445 
 796   0.0000       2.184658        59.4476 
 797   0.0000       2.188245        59.5452 
 798   0.0000       2.195962        59.7552 
 799   0.0000       2.196586        59.7721 
 800   0.0000       2.203704        59.9658 
 801   0.0000       2.210062        60.1388 
 802   0.0000       2.213294        60.2268 
 803   0.0000       2.216330        60.3094 
 804   0.0000       2.218051        60.3562 
 805   0.0000       2.222553        60.4787 
 806   0.0000       2.226286        60.5803 
 807   0.0000       2.230142        60.6853 
 808   0.0000       2.237403        60.8828 
 809   0.0000       2.243235        61.0415 
 810   0.0000       2.244587        61.0783 
 811   0.0000       2.250463        61.2382 
 812   0.0000       2.256265        61.3961 
 813   0.0000       2.257646        61.4337 
 814   0.0000       2.264318        61.6152 
 815   0.0000       2.266622        61.6779 
 816   0.0000       2.270837        61.7926 
 817   0.0000       2.271964        61.8233 
 818   0.0000       2.277421        61.9718 
 819   0.0000       2.280312        62.0505 
 820   0.0000       2.288614        62.2764 
 821   0.0000       2.291557        62.3564 
 822   0.0000       2.300099        62.5889 
 823   0.0000       2.305793        62.7438 
 824   0.0000       2.311785        62.9069 
 825   0.0000       2.317994        63.0758 
 826   0.0000       2.322244        63.1915 
 827   0.0000       2.329253        63.3822 
 828   0.0000       2.333973        63.5106 
 829   0.0000       2.338030        63.6210 
 830   0.0000       2.340135        63.6783 
 831   0.0000       2.344342        63.7928 
 832   0.0000       2.346459        63.8504 
 833   0.0000       2.349450        63.9318 
 834   0.0000       2.356467        64.1227 
 835   0.0000       2.360366        64.2288 
 836   0.0000       2.364090        64.3302 
 837   0.0000       2.366138        64.3859 
 838   0.0000       2.378707        64.7279 
 839   0.0000       2.380551        64.7781 
 840   0.0000       2.385813        64.9213 
 841   0.0000       2.390802        65.0570 
 842   0.0000       2.399021        65.2807 
 843   0.0000       2.399639        65.2975 
 844   0.0000       2.407430        65.5095 
 845   0.0000       2.410241        65.5860 
 846   0.0000       2.411190        65.6118 
 847   0.0000       2.417104        65.7727 
 848   0.0000       2.419482        65.8374 
 849   0.0000       2.424234        65.9668 
 850   0.0000       2.430226        66.1298 
 851   0.0000       2.433088        66.2077 
 852   0.0000       2.436836        66.3097 
 853   0.0000       2.445159        66.5361 
 854   0.0000       2.447354        66.5959 
 855   0.0000       2.452465        66.7350 
 856   0.0000       2.459566        66.9282 
 857   0.0000       2.462787        67.0158 
 858   0.0000       2.465415        67.0874 
 859   0.0000       2.470302        67.2203 
 860   0.0000       2.475539        67.3628 
 861   0.0000       2.485454        67.6326 
 862   0.0000       2.489130        67.7327 
 863   0.0000       2.494258        67.8722 
 864   0.0000       2.499146        68.0052 
 865   0.0000       2.501500        68.0693 
 866   0.0000       2.508163        68.2506 
 867   0.0000       2.511024        68.3284 
 868   0.0000       2.512818        68.3772 
 869   0.0000       2.522613        68.6438 
 870   0.0000       2.528590        68.8064 
 871   0.0000       2.530241        68.8514 
 872   0.0000       2.535818        69.0031 
 873   0.0000       2.536895        69.0324 
 874   0.0000       2.540686        69.1356 
 875   0.0000       2.542894        69.1957 
 876   0.0000       2.550370        69.3991 
 877   0.0000       2.555270        69.5324 
 878   0.0000       2.555823        69.5475 
 879   0.0000       2.563040        69.7439 
 880   0.0000       2.567121        69.8549 
 881   0.0000       2.570537        69.9479 
 882   0.0000       2.578569        70.1664 
 883   0.0000       2.582156        70.2640 
 884   0.0000       2.584188        70.3193 
 885   0.0000       2.589114        70.4534 
 886   0.0000       2.591599        70.5210 
 887   0.0000       2.596162        70.6452 
 888   0.0000       2.600223        70.7557 
 889   0.0000       2.603454        70.8436 
 890   0.0000       2.607264        70.9473 
 891   0.0000       2.609346        71.0039 
 892   0.0000       2.612248        71.0829 
 893   0.0000       2.613633        71.1206 
 894   0.0000       2.617742        71.2324 
 895   0.0000       2.620709        71.3131 
 896   0.0000       2.623742        71.3956 
 897   0.0000       2.627392        71.4950 
 898   0.0000       2.631343        71.6025 
 899   0.0000       2.635674        71.7203 
 900   0.0000       2.639021        71.8114 
 901   0.0000       2.640668        71.8562 
 902   0.0000       2.649164        72.0874 
 903   0.0000       2.650314        72.1187 
 904   0.0000       2.654154        72.2232 
 905   0.0000       2.656887        72.2976 
 906   0.0000       2.658023        72.3285 
 907   0.0000       2.660826        72.4048 
 908   0.0000       2.663049        72.4653 
 909   0.0000       2.667864        72.5963 
 910   0.0000       2.671018        72.6821 
 911   0.0000       2.674090        72.7657 
 912   0.0000       2.676326        72.8265 
 913   0.0000       2.679016        72.8997 
 914   0.0000       2.680884        72.9505 
 915   0.0000       2.681660        72.9717 
 916   0.0000       2.684976        73.0619 
 917   0.0000       2.685183        73.0675 
 918   0.0000       2.690610        73.2152 
 919   0.0000       2.690901        73.2231 
 920   0.0000       2.691654        73.2436 
 921   0.0000       2.693738        73.3003 
 922   0.0000       2.700063        73.4725 
 923   0.0000       2.700812        73.4928 
 924   0.0000       2.702457        73.5376 
 925   0.0000       2.705649        73.6245 
 926   0.0000       2.709051        73.7170 
 927   0.0000       2.709809        73.7376 
 928   0.0000       2.714838        73.8745 
 929   0.0000       2.717473        73.9462 
 930   0.0000       2.719910        74.0125 
 931   0.0000       2.724724        74.1435 
 932   0.0000       2.728061        74.2343 
 933   0.0000       2.730877        74.3109 
 934   0.0000       2.734983        74.4227 
 935   0.0000       2.739125        74.5354 
 936   0.0000       2.741684        74.6050 
 937   0.0000       2.743881        74.6648 
 938   0.0000       2.746877        74.7463 
 939   0.0000       2.748633        74.7941 
 940   0.0000       2.748878        74.8008 
 941   0.0000       2.753872        74.9367 
 942   0.0000       2.755760        74.9881 
 943   0.0000       2.760552        75.1184 
 944   0.0000       2.760744        75.1237 
 945   0.0000       2.763821        75.2074 
 946   0.0000       2.769842        75.3712 
 947   0.0000       2.774570        75.4999 
 948   0.0000       2.776666        75.5569 
 949   0.0000       2.776849        75.5619 
 950   0.0000       2.779152        75.6246 
 951   0.0000       2.788812        75.8874 
 952   0.0000       2.789691        75.9113 
 953   0.0000       2.793783        76.0227 
 954   0.0000       2.795331        76.0648 
 955   0.0000       2.796040        76.0841 
 956   0.0000       2.802116        76.2495 
 957   0.0000       2.802670        76.2645 
 958   0.0000       2.807926        76.4075 
 959   0.0000       2.812586        76.5344 
 960   0.0000       2.816250        76.6341 
 961   0.0000       2.816364        76.6372 
 962   0.0000       2.820168        76.7407 
 963   0.0000       2.826701        76.9184 
 964   0.0000       2.831305        77.0437 
 965   0.0000       2.835704        77.1634 
 966   0.0000       2.836090        77.1739 
 967   0.0000       2.846453        77.4559 
 968   0.0000       2.848634        77.5153 
 969   0.0000       2.850929        77.5777 
 970   0.0000       2.853340        77.6433 
 971   0.0000       2.859895        77.8217 
 972   0.0000       2.861958        77.8778 
 973   0.0000       2.864882        77.9574 
 974   0.0000       2.866266        77.9951 
 975   0.0000       2.870380        78.1070 
 976   0.0000       2.872299        78.1592 
 977   0.0000       2.874402        78.2165 
 978   0.0000       2.876295        78.2680 
 979   0.0000       2.879832        78.3642 
 980   0.0000       2.883768        78.4713 
 981   0.0000       2.886202        78.5375 
 982   0.0000       2.890526        78.6552 
 983   0.0000       2.893739        78.7427 
 984   0.0000       2.898785        78.8799 
 985   0.0000       2.903188        78.9998 
 986   0.0000       2.905999        79.0762 
 987   0.0000       2.911741        79.2325 
 988   0.0000       2.914506        79.3077 
 989   0.0000       2.921318        79.4931 
 990   0.0000       2.923889        79.5631 
 991   0.0000       2.925274        79.6008 
 992   0.0000       2.928679        79.6934 
 993   0.0000       2.930410        79.7405 
 994   0.0000       2.934938        79.8637 
 995   0.0000       2.941340        80.0379 
 996   0.0000       2.947100        80.1947 
 997   0.0000       2.949936        80.2718 
 998   0.0000       2.950606        80.2901 
 999   0.0000       2.954576        80.3981 
 1000   0.0000       2.959717        80.5380 
 1001   0.0000       2.962546        80.6150 
 1002   0.0000       2.968584        80.7793 
 1003   0.0000       2.972275        80.8797 
 1004   0.0000       2.977237        81.0147 
 1005   0.0000       2.980510        81.1038 
 1006   0.0000       2.986779        81.2744 
 1007   0.0000       2.991344        81.3986 
 1008   0.0000       3.001815        81.6835 
 1009   0.0000       3.002314        81.6971 
 1010   0.0000       3.004877        81.7669 
 1011   0.0000       3.012040        81.9618 
 1012   0.0000       3.013341        81.9972 
 1013   0.0000       3.018606        82.1404 
 1014   0.0000       3.023081        82.2622 
 1015   0.0000       3.027818        82.3911 
 1016   0.0000       3.030615        82.4672 
 1017   0.0000       3.034070        82.5612 
 1018   0.0000       3.035896        82.6109 
 1019   0.0000       3.038931        82.6935 
 1020   0.0000       3.042195        82.7823 
 1021   0.0000       3.053783        83.0977 
 1022   0.0000       3.060082        83.2691 
 1023   0.0000       3.062356        83.3309 
 1024   0.0000       3.068175        83.4893 
 1025   0.0000       3.071773        83.5872 
 1026   0.0000       3.074794        83.6694 
 1027   0.0000       3.079908        83.8085 
 1028   0.0000       3.084239        83.9264 
 1029   0.0000       3.090523        84.0974 
 1030   0.0000       3.092899        84.1621 
 1031   0.0000       3.100813        84.3774 
 1032   0.0000       3.110094        84.6300 
 1033   0.0000       3.114260        84.7433 
 1034   0.0000       3.122344        84.9633 
 1035   0.0000       3.126294        85.0708 
 1036   0.0000       3.130500        85.1852 
 1037   0.0000       3.133649        85.2709 
 1038   0.0000       3.134797        85.3022 
 1039   0.0000       3.136360        85.3447 
 1040   0.0000       3.141953        85.4969 
 1041   0.0000       3.144153        85.5567 
 1042   0.0000       3.147915        85.6591 
 1043   0.0000       3.150287        85.7237 
 1044   0.0000       3.150928        85.7411 
 1045   0.0000       3.154745        85.8450 
 1046   0.0000       3.157361        85.9161 
 1047   0.0000       3.158965        85.9598 
 1048   0.0000       3.161491        86.0285 
 1049   0.0000       3.163409        86.0807 
 1050   0.0000       3.166981        86.1779 
 1051   0.0000       3.169074        86.2349 
 1052   0.0000       3.172356        86.3242 
 1053   0.0000       3.176590        86.4394 
 1054   0.0000       3.178462        86.4904 
 1055   0.0000       3.183030        86.6146 
 1056   0.0000       3.186725        86.7152 
 1057   0.0000       3.188988        86.7768 
 1058   0.0000       3.192554        86.8738 
 1059   0.0000       3.195283        86.9481 
 1060   0.0000       3.198980        87.0487 
 1061   0.0000       3.201146        87.1076 
 1062   0.0000       3.203578        87.1738 
 1063   0.0000       3.208149        87.2982 
 1064   0.0000       3.209918        87.3463 
 1065   0.0000       3.211281        87.3834 
 1066   0.0000       3.215626        87.5016 
 1067   0.0000       3.218779        87.5874 
 1068   0.0000       3.223045        87.7035 
 1069   0.0000       3.225963        87.7829 
 1070   0.0000       3.228662        87.8564 
 1071   0.0000       3.233048        87.9757 
 1072   0.0000       3.238629        88.1276 
 1073   0.0000       3.242092        88.2218 
 1074   0.0000       3.243956        88.2725 
 1075   0.0000       3.247709        88.3747 
 1076   0.0000       3.250988        88.4639 
 1077   0.0000       3.256813        88.6224 
 1078   0.0000       3.258046        88.6559 
 1079   0.0000       3.259885        88.7060 
 1080   0.0000       3.264847        88.8410 
 1081   0.0000       3.269215        88.9599 
 1082   0.0000       3.272276        89.0432 
 1083   0.0000       3.274473        89.1029 
 1084   0.0000       3.279565        89.2415 
 1085   0.0000       3.280980        89.2800 
 1086   0.0000       3.289012        89.4986 
 1087   0.0000       3.291057        89.5542 
 1088   0.0000       3.294159        89.6386 
 1089   0.0000       3.297946        89.7417 
 1090   0.0000       3.304818        89.9287 
 1091   0.0000       3.307888        90.0122 
 1092   0.0000       3.311218        90.1028 
 1093   0.0000       3.315288        90.2136 
 1094   0.0000       3.317604        90.2766 
 1095   0.0000       3.321779        90.3902 
 1096   0.0000       3.322758        90.4168 
 1097   0.0000       3.324801        90.4724 
 1098   0.0000       3.328582        90.5753 
 1099   0.0000       3.331848        90.6642 
 1100   0.0000       3.336853        90.8004 
 1101   0.0000       3.339700        90.8778 
 1102   0.0000       3.343684        90.9863 
 1103   0.0000       3.347118        91.0797 
 1104   0.0000       3.349329        91.1399 
 1105   0.0000       3.351177        91.1902 
 1106   0.0000       3.353119        91.2430 
 1107   0.0000       3.356368        91.3314 
 1108   0.0000       3.358732        91.3957 
 1109   0.0000       3.363399        91.5227 
 1110   0.0000       3.364828        91.5616 
 1111   0.0000       3.366539        91.6082 
 1112   0.0000       3.371209        91.7353 
 1113   0.0000       3.372899        91.7813 
 1114   0.0000       3.374651        91.8289 
 1115   0.0000       3.375652        91.8562 
 1116   0.0000       3.379325        91.9561 
 1117   0.0000       3.380056        91.9760 
 1118   0.0000       3.387120        92.1682 
 1119   0.0000       3.390694        92.2655 
 1120   0.0000       3.391522        92.2880 
 1121   0.0000       3.394967        92.3817 
 1122   0.0000       3.396187        92.4149 
 1123   0.0000       3.396712        92.4292 
 1124   0.0000       3.399973        92.5180 
 1125   0.0000       3.403122        92.6037 
 1126   0.0000       3.406312        92.6905 
 1127   0.0000       3.409196        92.7689 
 1128   0.0000       3.410085        92.7931 
 1129   0.0000       3.413181        92.8774 
 1130   0.0000       3.414610        92.9163 
 1131   0.0000       3.418593        93.0246 
 1132   0.0000       3.422086        93.1197 
 1133   0.0000       3.422851        93.1405 
 1134   0.0000       3.424478        93.1848 
 1135   0.0000       3.425676        93.2174 
 1136   0.0000       3.435579        93.4869 
 1137   0.0000       3.437781        93.5468 
 1138   0.0000       3.438747        93.5731 
 1139   0.0000       3.443608        93.7053 
 1140   0.0000       3.447829        93.8202 
 1141   0.0000       3.448760        93.8455 
 1142   0.0000       3.451233        93.9128 
 1143   0.0000       3.454351        93.9977 
 1144   0.0000       3.458920        94.1220 
 1145   0.0000       3.459936        94.1496 
 1146   0.0000       3.464785        94.2816 
 1147   0.0000       3.470659        94.4414 
 1148   0.0000       3.473667        94.5233 
 1149   0.0000       3.475716        94.5790 
 1150   0.0000       3.477083        94.6162 
 1151   0.0000       3.483320        94.7859 
 1152   0.0000       3.486695        94.8778 
 1153   0.0000       3.487268        94.8934 
 1154   0.0000       3.491564        95.0103 
 1155   0.0000       3.494848        95.0996 
 1156   0.0000       3.498928        95.2107 
 1157   0.0000       3.500238        95.2463 
 1158   0.0000       3.500759        95.2605 
 1159   0.0000       3.504857        95.3720 
 1160   0.0000       3.512597        95.5826 
 1161   0.0000       3.515151        95.6521 
 1162   0.0000       3.519356        95.7665 
 1163   0.0000       3.521377        95.8215 
 1164   0.0000       3.523932        95.8911 
 1165   0.0000       3.530088        96.0586 
 1166   0.0000       3.535117        96.1954 
 1167   0.0000       3.537526        96.2610 
 1168   0.0000       3.538421        96.2853 
 1169   0.0000       3.544379        96.4475 
 1170   0.0000       3.549691        96.5920 
 1171   0.0000       3.551758        96.6482 
 1172   0.0000       3.558013        96.8185 
 1173   0.0000       3.560178        96.8774 
 1174   0.0000       3.564432        96.9931 
 1175   0.0000       3.569710        97.1368 
 1176   0.0000       3.571849        97.1949 
 1177   0.0000       3.575520        97.2948 
 1178   0.0000       3.579773        97.4106 
 1179   0.0000       3.582987        97.4980 
 1180   0.0000       3.588813        97.6566 
 1181   0.0000       3.595389        97.8355 
 1182   0.0000       3.599437        97.9457 
 1183   0.0000       3.607733        98.1714 
 1184   0.0000       3.613921        98.3398 
 1185   0.0000       3.614932        98.3673 
 1186   0.0000       3.619418        98.4894 
 1187   0.0000       3.624831        98.6367 
 1188   0.0000       3.629362        98.7600 
 1189   0.0000       3.630944        98.8030 
 1190   0.0000       3.636032        98.9415 
 1191   0.0000       3.637902        98.9923 
 1192   0.0000       3.647525        99.2542 
 1193   0.0000       3.657075        99.5141 
 1194   0.0000       3.659785        99.5878 
 1195   0.0000       3.663688        99.6940 
 1196   0.0000       3.664542        99.7173 
 1197   0.0000       3.666135        99.7606 
 1198   0.0000       3.669720        99.8582 
 1199   0.0000       3.681593       100.1812 
 1200   0.0000       3.686924       100.3263 
 1201   0.0000       3.688918       100.3806 
 1202   0.0000       3.694238       100.5253 
 1203   0.0000       3.700111       100.6851 
 1204   0.0000       3.704311       100.7994 
 1205   0.0000       3.709104       100.9299 
 1206   0.0000       3.713017       101.0363 
 1207   0.0000       3.715817       101.1125 
 1208   0.0000       3.721999       101.2808 
 1209   0.0000       3.733215       101.5860 
 1210   0.0000       3.734140       101.6111 
 1211   0.0000       3.738576       101.7318 
 1212   0.0000       3.740341       101.7799 
 1213   0.0000       3.751371       102.0800 
 1214   0.0000       3.752349       102.1066 
 1215   0.0000       3.766502       102.4917 
 1216   0.0000       3.774840       102.7186 
 1217   0.0000       3.780790       102.8805 
 1218   0.0000       3.788720       103.0963 
 1219   0.0000       3.790836       103.1539 
 1220   0.0000       3.793620       103.2296 
 1221   0.0000       3.793831       103.2354 
 1222   0.0000       3.807480       103.6068 
 1223   0.0000       3.816122       103.8420 
 1224   0.0000       3.820759       103.9681 
 1225   0.0000       3.826806       104.1327 
 1226   0.0000       3.832895       104.2984 
 1227   0.0000       3.836642       104.4003 
 1228   0.0000       3.841579       104.5347 
 1229   0.0000       3.846020       104.6555 
 1230   0.0000       3.849550       104.7516 
 1231   0.0000       3.865341       105.1813 
 1232   0.0000       3.866705       105.2184 
 1233   0.0000       3.870391       105.3187 
 1234   0.0000       3.880734       105.6001 
 1235   0.0000       3.891239       105.8860 
 1236   0.0000       3.897474       106.0557 
 1237   0.0000       3.905187       106.2656 
 1238   0.0000       3.907854       106.3381 
 1239   0.0000       3.918974       106.6407 
 1240   0.0000       3.920863       106.6921 
 1241   0.0000       3.933488       107.0357 
 1242   0.0000       3.952237       107.5458 
 1243   0.0000       3.954519       107.6079 
 1244   0.0000       3.960704       107.7762 
 1245   0.0000       3.965040       107.8942 
 1246   0.0000       3.970702       108.0483 
 1247   0.0000       3.971871       108.0801 
 1248   0.0000       3.976018       108.1929 
 1249   0.0000       3.987971       108.5182 
 1250   0.0000       3.995690       108.7283 
 1251   0.0000       4.000388       108.8561 
 1252   0.0000       4.008184       109.0682 
 1253   0.0000       4.019732       109.3825 
 1254   0.0000       4.029717       109.6542 
 1255   0.0000       4.038290       109.8874 
 1256   0.0000       4.047336       110.1336 
 1257   0.0000       4.049033       110.1798 
 1258   0.0000       4.057082       110.3988 
 1259   0.0000       4.062154       110.5368 
 1260   0.0000       4.065631       110.6314 
 1261   0.0000       4.072601       110.8211 
 1262   0.0000       4.081035       111.0506 
 1263   0.0000       4.088017       111.2406 
 1264   0.0000       4.089837       111.2901 
 1265   0.0000       4.095109       111.4336 
 1266   0.0000       4.098226       111.5184 
 1267   0.0000       4.099686       111.5581 
 1268   0.0000       4.109343       111.8209 
 1269   0.0000       4.113243       111.9270 
 1270   0.0000       4.123031       112.1934 
 1271   0.0000       4.128208       112.3342 
 1272   0.0000       4.132808       112.4594 
 1273   0.0000       4.147158       112.8499 
 1274   0.0000       4.149852       112.9232 
 1275   0.0000       4.153873       113.0326 
 1276   0.0000       4.155839       113.0861 
 1277   0.0000       4.159655       113.1900 
 1278   0.0000       4.163643       113.2985 
 1279   0.0000       4.172237       113.5323 
 1280   0.0000       4.177420       113.6734 
 1281   0.0000       4.178497       113.7027 
 1282   0.0000       4.180457       113.7560 
 1283   0.0000       4.188678       113.9797 
 1284   0.0000       4.196571       114.1945 
 1285   0.0000       4.198624       114.2504 
 1286   0.0000       4.207368       114.4883 
 1287   0.0000       4.207973       114.5048 
 1288   0.0000       4.211952       114.6130 
 1289   0.0000       4.213786       114.6630 
 1290   0.0000       4.223606       114.9302 
 1291   0.0000       4.227720       115.0421 
 1292   0.0000       4.229812       115.0990 
 1293   0.0000       4.231996       115.1585 
 1294   0.0000       4.232358       115.1683 
 1295   0.0000       4.233709       115.2051 
 1296   0.0000       4.235181       115.2451 
 1297   0.0000       4.236462       115.2800 
 1298   0.0000       4.239129       115.3526 
 1299   0.0000       4.242628       115.4478 
 1300   0.0000       4.246787       115.5610 
 1301   0.0000       4.252289       115.7107 
 1302   0.0000       4.253139       115.7338 
 1303   0.0000       4.254784       115.7786 
 1304   0.0000       4.256274       115.8191 
 1305   0.0000       4.261293       115.9557 
 1306   0.0000       4.266265       116.0910 
 1307   0.0000       4.266808       116.1058 
 1308   0.0000       4.270004       116.1927 
 1309   0.0000       4.281781       116.5132 
 1310   0.0000       4.286245       116.6347 
 1311   0.0000       4.291580       116.7798 
 1312   0.0000       4.301796       117.0578 
 1313   0.0000       4.308567       117.2421 
 1314   0.0000       4.310551       117.2960 
 1315   0.0000       4.323068       117.6367 
 1316   0.0000       4.326306       117.7248 
 1317   0.0000       4.337284       118.0235 
 1318   0.0000       4.344456       118.2187 
 1319   0.0000       4.348332       118.3241 
 1320   0.0000       4.351276       118.4042 
 1321   0.0000       4.356755       118.5533 
 1322   0.0000       4.357427       118.5716 
 1323   0.0000       4.367429       118.8438 
 1324   0.0000       4.372558       118.9834 
 1325   0.0000       4.379523       119.1729 
 1326   0.0000       4.384210       119.3004 
 1327   0.0000       4.389459       119.4432 
 1328   0.0000       4.395037       119.5950 
 1329   0.0000       4.399310       119.7113 
 1330   0.0000       4.402291       119.7924 
 1331   0.0000       4.413342       120.0931 
 1332   0.0000       4.425431       120.4221 
 1333   0.0000       4.434414       120.6665 
 1334   0.0000       4.440775       120.8396 
 1335   0.0000       4.446972       121.0083 
 1336   0.0000       4.448117       121.0394 
 1337   0.0000       4.463276       121.4519 
 1338   0.0000       4.467574       121.5689 
 1339   0.0000       4.475685       121.7896 
 1340   0.0000       4.478205       121.8581 
 1341   0.0000       4.489551       122.1669 
 1342   0.0000       4.499474       122.4369 
 1343   0.0000       4.506627       122.6315 
 1344   0.0000       4.513807       122.8269 
 1345   0.0000       4.519246       122.9749 
 1346   0.0000       4.520790       123.0170 
 1347   0.0000       4.526264       123.1659 
 1348   0.0000       4.549523       123.7988 
 1349   0.0000       4.560944       124.1096 
 1350   0.0000       4.579197       124.6063 
 1351   0.0000       4.580152       124.6323 
 1352   0.0000       4.581599       124.6717 
 1353   0.0000       4.596302       125.0717 
 1354   0.0000       4.611815       125.4939 
 1355   0.0000       4.620792       125.7381 
 1356   0.0000       4.625940       125.8782 
 1357   0.0000       4.637342       126.1885 
 1358   0.0000       4.641580       126.3038 
 1359   0.0000       4.649103       126.5085 
 1360   0.0000       4.658227       126.7568 
 1361   0.0000       4.660144       126.8090 
 1362   0.0000       4.663123       126.8900 
 1363   0.0000       4.673530       127.1732 
 1364   0.0000       4.675171       127.2179 
 1365   0.0000       4.689364       127.6041 
 1366   0.0000       4.703386       127.9856 
 1367   0.0000       4.712736       128.2401 
 1368   0.0000       4.718586       128.3993 
 1369   0.0000       4.736734       128.8931 
 1370   0.0000       4.746105       129.1481 
 1371   0.0000       4.754551       129.3779 
 1372   0.0000       4.759404       129.5100 
 1373   0.0000       4.760420       129.5376 
 1374   0.0000       4.770464       129.8109 
 1375   0.0000       4.782520       130.1390 
 1376   0.0000       4.784301       130.1874 
 1377   0.0000       4.790680       130.3610 
 1378   0.0000       4.803889       130.7205 
 1379   0.0000       4.814818       131.0179 
 1380   0.0000       4.823854       131.2638 
 1381   0.0000       4.836022       131.5949 
 1382   0.0000       4.863552       132.3440 
 1383   0.0000       4.881982       132.8455 
 1384   0.0000       4.894452       133.1848 
 1385   0.0000       4.899006       133.3087 
 1386   0.0000       4.902081       133.3924 
 1387   0.0000       4.910552       133.6229 
 1388   0.0000       4.913553       133.7046 
 1389   0.0000       4.915469       133.7567 
 1390   0.0000       4.917948       133.8242 
 1391   0.0000       4.933158       134.2381 
 1392   0.0000       4.954836       134.8279 
 1393   0.0000       4.959298       134.9493 
 1394   0.0000       4.965676       135.1229 
 1395   0.0000       4.983757       135.6149 
 1396   0.0000       4.990952       135.8107 
 1397   0.0000       4.993226       135.8726 
 1398   0.0000       5.004917       136.1907 
 1399   0.0000       5.006969       136.2465 
 1400   0.0000       5.027863       136.8151 
 1401   0.0000       5.036687       137.0552 
 1402   0.0000       5.042055       137.2013 
 1403   0.0000       5.060117       137.6928 
 1404   0.0000       5.073474       138.0562 
 1405   0.0000       5.088068       138.4534 
 1406   0.0000       5.100156       138.7823 
 1407   0.0000       5.110774       139.0712 
 1408   0.0000       5.153190       140.2254 
 1409   0.0000       5.159568       140.3990 
 1410   0.0000       5.164247       140.5263 
 1411   0.0000       5.177749       140.8937 
 1412   0.0000       5.193410       141.3199 
 1413   0.0000       5.200703       141.5183 
 1414   0.0000       5.207534       141.7042 
 1415   0.0000       5.214058       141.8817 
 1416   0.0000       5.226670       142.2249 
 1417   0.0000       5.233259       142.4042 
 1418   0.0000       5.236824       142.5012 
 1419   0.0000       5.244892       142.7208 
 1420   0.0000       5.248767       142.8262 
 1421   0.0000       5.249507       142.8463 
 1422   0.0000       5.264468       143.2535 
 1423   0.0000       5.268912       143.3744 
 1424   0.0000       5.277533       143.6090 
 1425   0.0000       5.286818       143.8616 
 1426   0.0000       5.296646       144.1291 
 1427   0.0000       5.318966       144.7364 
 1428   0.0000       5.327838       144.9778 
 1429   0.0000       5.341967       145.3623 
 1430   0.0000       5.357752       145.7918 
 1431   0.0000       5.372504       146.1933 
 1432   0.0000       5.384591       146.5222 
 1433   0.0000       5.399601       146.9306 
 1434   0.0000       5.406222       147.1108 
 1435   0.0000       5.410214       147.2194 
 1436   0.0000       5.420985       147.5125 
 1437   0.0000       5.447609       148.2370 
 1438   0.0000       5.466855       148.7607 
 1439   0.0000       5.472764       148.9215 
 1440   0.0000       5.480928       149.1436 
 1441   0.0000       5.487380       149.3192 
 1442   0.0000       5.505962       149.8248 
 1443   0.0000       5.513693       150.0352 
 1444   0.0000       5.528739       150.4446 
 1445   0.0000       5.542171       150.8101 
 1446   0.0000       5.550240       151.0297 
 1447   0.0000       5.563827       151.3994 
 1448   0.0000       5.591310       152.1473 
 1449   0.0000       5.615379       152.8022 
 1450   0.0000       5.620349       152.9375 
 1451   0.0000       5.632175       153.2593 
 1452   0.0000       5.651751       153.7920 
 1453   0.0000       5.666405       154.1907 
 1454   0.0000       5.675381       154.4350 
 1455   0.0000       5.702394       155.1700 
 1456   0.0000       5.718074       155.5967 
 1457   0.0000       5.727460       155.8521 
 1458   0.0000       5.757511       156.6698 
 1459   0.0000       5.797923       157.7695 
 1460   0.0000       5.811552       158.1404 
 1461   0.0000       5.888781       160.2419 
 1462   0.0000       5.921029       161.1194 
 1463   0.0000       5.930058       161.3651 
 1464   0.0000       5.968470       162.4103 
 1465   0.0000       6.014019       163.6498 
 1466   0.0000       6.020341       163.8218 
 1467   0.0000       6.063457       164.9951 
 1468   0.0000       6.075912       165.3340 
 1469   0.0000       6.159171       167.5996 
 1470   0.0000       6.182841       168.2437 
 1471   0.0000       6.196050       168.6031 
 1472   0.0000       6.272513       170.6838 
 1473   0.0000       6.376118       173.5030 
 1474   0.0000       6.379554       173.5965 
 1475   0.0000       6.385208       173.7503 
 1476   0.0000       6.458090       175.7336 
 1477   0.0000       6.481667       176.3751 
 1478   0.0000       6.499670       176.8650 
 1479   0.0000       6.511533       177.1878 
 1480   0.0000       6.523868       177.5235 
 1481   0.0000       6.566072       178.6719 
 1482   0.0000       6.611353       179.9041 
 1483   0.0000       6.742413       183.4704 
 1484   0.0000       6.772534       184.2900 
 1485   0.0000       6.807984       185.2547 
 1486   0.0000       6.832616       185.9249 
 1487   0.0000       6.868572       186.9033 
 1488   0.0000       6.876189       187.1106 
 1489   0.0000       6.994433       190.3282 
 1490   0.0000       6.998700       190.4443 
 1491   0.0000       7.070150       192.3886 
 1492   0.0000       7.078454       192.6145 
 1493   0.0000       7.155385       194.7079 
 1494   0.0000       7.170758       195.1262 
 1495   0.0000       7.224071       196.5770 
 1496   0.0000       7.291078       198.4003 
 1497   0.0000       7.407076       201.5568 
 1498   0.0000       7.523450       204.7235 
 1499   0.0000       7.559577       205.7065 
 1500   0.0000      22.186939       603.7373 
 1501   0.0000      22.225581       604.7888 
 1502   0.0000      22.305969       606.9763 
 1503   0.0000      22.421290       610.1143 
 1504   0.0000      22.520396       612.8111 
 1505   0.0000      22.553422       613.7098 
 1506   0.0000      22.554059       613.7271 
 1507   0.0000      22.572368       614.2254 
 1508   0.0000      22.582075       614.4895 
 1509   0.0000      22.628941       615.7648 
 1510   0.0000      22.668745       616.8479 
 1511   0.0000      22.671317       616.9179 
 1512   0.0000      22.692169       617.4853 
 1513   0.0000      22.698218       617.6499 
 1514   0.0000      22.700069       617.7003 
 1515   0.0000      22.711444       618.0098 
 1516   0.0000      22.741331       618.8231 
 1517   0.0000      22.841437       621.5471 
 1518   0.0000      22.850236       621.7865 
 1519   0.0000      22.853908       621.8865 
 1520   0.0000      22.856905       621.9680 
 1521   0.0000      22.909287       623.3934 
 1522   0.0000      22.913817       623.5167 
 1523   0.0000      22.924351       623.8033 
 1524   0.0000      22.932424       624.0230 
 1525   0.0000      22.943820       624.3331 
 1526   0.0000      23.024221       626.5209 
 1527   0.0000      23.062942       627.5745 
 1528   0.0000      23.118838       629.0956 
 1529   0.0000      23.272855       633.2866 
 1530   0.0000      23.278999       633.4538 
 1531   0.0000      23.346146       635.2809 
 1532   0.0000      23.401091       636.7761 
 1533   0.0000      23.502897       639.5464 
 1534   0.0000      23.615598       642.6131 
 1535   0.0000      23.638986       643.2495 
 1536   0.0000      32.972432       897.2255 
 1537   0.0000      33.013898       898.3538 
 1538   0.0000      44.067991      1199.1510 
 1539   0.0000      44.219478      1203.2732 
 1540   0.0000      44.292852      1205.2698 
 1541   0.0000      44.597892      1213.5703 

                    ********************************
                    * MULLIKEN POPULATION ANALYSIS *
                    ********************************

-----------------------
MULLIKEN ATOMIC CHARGES
-----------------------
   0 O :   -0.245264
   1 O :   -0.426936
   2 N :   -0.219369
   3 N :   -0.308907
   4 C :    0.157667
   5 C :    0.147389
   6 H :    0.164617
   7 C :    0.123135
   8 C :   -0.259820
   9 H :    0.166698
  10 C :   -0.164461
  11 H :    0.156286
  12 C :   -0.148058
  13 H :    0.158099
  14 C :   -0.161588
  15 H :    0.156635
  16 C :   -0.238056
  17 H :    0.153058
  18 C :    0.149126
  19 C :   -0.439131
  20 H :    0.145687
  21 H :    0.146925
  22 H :    0.141062
  23 C :   -0.427696
  24 H :    0.136630
  25 H :    0.148145
  26 H :    0.140483
  27 C :   -0.400490
  28 H :    0.138896
  29 H :    0.135173
  30 H :    0.137893
  31 C :    0.265276
  32 C :   -0.013569
  33 C :   -0.164089
  34 H :    0.155929
  35 C :   -0.229862
  36 H :    0.150327
  37 C :   -0.158406
  38 H :    0.152602
  39 C :   -0.351436
  40 H :    0.146767
  41 C :    0.049328
  42 C :   -0.427514
  43 H :    0.140938
  44 H :    0.145086
  45 H :    0.139669
  46 C :   -0.431853
  47 H :    0.142248
  48 H :    0.144413
  49 H :    0.144278
  50 C :   -0.458146
  51 H :    0.146376
  52 H :    0.150046
  53 H :    0.148977
  54 C :    0.413685
  55 C :    0.088180
  56 C :   -0.239843
  57 H :    0.174387
  58 C :   -0.144485
  59 H :    0.162494
  60 C :   -0.124463
  61 H :    0.165297
  62 C :   -0.146975
  63 H :    0.163439
  64 C :   -0.223863
  65 H :    0.161490
  66 H :    0.254383
  67 O :   -0.489788
  68 C :    0.401132
  69 C :    0.142090
  70 C :   -0.225056
  71 H :    0.157222
  72 C :   -0.141642
  73 H :    0.162046
  74 C :   -0.136191
  75 H :    0.163451
  76 C :   -0.140033
  77 H :    0.161467
  78 C :   -0.245759
  79 H :    0.166490
  80 O :   -0.394310
  81 H :    0.363941
Sum of atomic charges:   -0.0000000

--------------------------------
MULLIKEN REDUCED ORBITAL CHARGES
--------------------------------
  0 O s       :     3.762848  s :     3.762848
      pz      :     1.219535  p :     4.439841
      px      :     1.714136
      py      :     1.506169
      dz2     :     0.010617  d :     0.040414
      dxz     :     0.007215
      dyz     :     0.012691
      dx2y2   :     0.005902
      dxy     :     0.003989
      f0      :     0.000574  f :     0.002161
      f+1     :     0.000381
      f-1     :     0.000451
      f+2     :     0.000322
      f-2     :     0.000196
      f+3     :     0.000104
      f-3     :     0.000134
  1 O s       :     3.831766  s :     3.831766
      pz      :     1.709745  p :     4.563234
      px      :     1.451421
      py      :     1.402069
      dz2     :     0.004513  d :     0.030039
      dxz     :     0.001778
      dyz     :     0.008103
      dx2y2   :     0.006598
      dxy     :     0.009047
      f0      :     0.000168  f :     0.001896
      f+1     :     0.000015
      f-1     :     0.000481
      f+2     :     0.000332
      f-2     :     0.000252
      f+3     :     0.000414
      f-3     :     0.000234
  2 N s       :     3.569487  s :     3.569487
      pz      :     1.291403  p :     3.585486
      px      :     1.010127
      py      :     1.283957
      dz2     :     0.009871  d :     0.060422
      dxz     :     0.016085
      dyz     :     0.005604
      dx2y2   :     0.013240
      dxy     :     0.015622
      f0      :     0.000251  f :     0.003973
      f+1     :     0.000913
      f-1     :     0.000208
      f+2     :     0.000597
      f-2     :     0.000295
      f+3     :     0.001059
      f-3     :     0.000651
  3 N s       :     3.418319  s :     3.418319
      pz      :     1.084795  p :     3.819896
      px      :     1.590179
      py      :     1.144923
      dz2     :     0.019403  d :     0.067361
      dxz     :     0.013996
      dyz     :     0.016199
      dx2y2   :     0.009470
      dxy     :     0.008293
      f0      :     0.000675  f :     0.003331
      f+1     :     0.000505
      f-1     :     0.000729
      f+2     :     0.000438
      f-2     :     0.000279
      f+3     :     0.000429
      f-3     :     0.000275
  4 C s       :     3.177024  s :     3.177024
      pz      :     0.791457  p :     2.431398
      px      :     0.933006
      py      :     0.706935
      dz2     :     0.035777  d :     0.214604
      dxz     :     0.044690
      dyz     :     0.029548
      dx2y2   :     0.054004
      dxy     :     0.050585
      f0      :     0.001426  f :     0.019308
      f+1     :     0.002815
      f-1     :     0.002632
      f+2     :     0.002666
      f-2     :     0.003368
      f+3     :     0.004227
      f-3     :     0.002173
  5 C s       :     2.992563  s :     2.992563
      pz      :     0.762105  p :     2.693055
      px      :     0.922789
      py      :     1.008161
      dz2     :     0.034951  d :     0.156601
      dxz     :     0.044344
      dyz     :     0.025800
      dx2y2   :     0.021794
      dxy     :     0.029712
      f0      :     0.002154  f :     0.010391
      f+1     :     0.002480
      f-1     :     0.002049
      f+2     :     0.000944
      f-2     :     0.000704
      f+3     :     0.001094
      f-3     :     0.000966
  6 H s       :     0.811970  s :     0.811970
      pz      :     0.003995  p :     0.023413
      px      :     0.008150
      py      :     0.011268
  7 C s       :     3.286173  s :     3.286173
      pz      :     0.856983  p :     2.438174
      px      :     0.850678
      py      :     0.730513
      dz2     :     0.021275  d :     0.142433
      dxz     :     0.018697
      dyz     :     0.027870
      dx2y2   :     0.037079
      dxy     :     0.037512
      f0      :     0.001055  f :     0.010086
      f+1     :     0.001587
      f-1     :     0.000854
      f+2     :     0.001197
      f-2     :     0.001804
      f+3     :     0.001057
      f-3     :     0.002532
  8 C s       :     3.233327  s :     3.233327
      pz      :     0.995342  p :     2.921931
      px      :     0.991958
      py      :     0.934631
      dz2     :     0.010574  d :     0.097275
      dxz     :     0.012959
      dyz     :     0.021975
      dx2y2   :     0.030576
      dxy     :     0.021190
      f0      :     0.000836  f :     0.007287
      f+1     :     0.000638
      f-1     :     0.001061
      f+2     :     0.001179
      f-2     :     0.001081
      f+3     :     0.000754
      f-3     :     0.001739
  9 H s       :     0.810862  s :     0.810862
      pz      :     0.006959  p :     0.022440
      px      :     0.011578
      py      :     0.003903
 10 C s       :     3.194293  s :     3.194293
      pz      :     0.953316  p :     2.867942
      px      :     0.941474
      py      :     0.973152
      dz2     :     0.019618  d :     0.094998
      dxz     :     0.014937
      dyz     :     0.012420
      dx2y2   :     0.022443
      dxy     :     0.025581
      f0      :     0.000356  f :     0.007228
      f+1     :     0.001520
      f-1     :     0.001111
      f+2     :     0.000981
      f-2     :     0.001110
      f+3     :     0.000992
      f-3     :     0.001160
 11 H s       :     0.821688  s :     0.821688
      pz      :     0.004251  p :     0.022026
      px      :     0.005971
      py      :     0.011804
 12 C s       :     3.181664  s :     3.181664
      pz      :     0.962017  p :     2.865345
      px      :     0.942329
      py      :     0.960999
      dz2     :     0.010529  d :     0.093884
      dxz     :     0.012436
      dyz     :     0.020842
      dx2y2   :     0.022632
      dxy     :     0.027446
      f0      :     0.000826  f :     0.007166
      f+1     :     0.001393
      f-1     :     0.000266
      f+2     :     0.000849
      f-2     :     0.001394
      f+3     :     0.000803
      f-3     :     0.001635
 13 H s       :     0.819897  s :     0.819897
      pz      :     0.006883  p :     0.022004
      px      :     0.005476
      py      :     0.009645
 14 C s       :     3.189147  s :     3.189147
      pz      :     0.969903  p :     2.870463
      px      :     0.974142
      py      :     0.926418
      dz2     :     0.010650  d :     0.094764
      dxz     :     0.012215
      dyz     :     0.021140
      dx2y2   :     0.029440
      dxy     :     0.021320
      f0      :     0.000820  f :     0.007215
      f+1     :     0.000647
      f-1     :     0.001042
      f+2     :     0.001132
      f-2     :     0.001112
      f+3     :     0.000715
      f-3     :     0.001747
 15 H s       :     0.821342  s :     0.821342
      pz      :     0.006970  p :     0.022022
      px      :     0.011207
      py      :     0.003845
 16 C s       :     3.234427  s :     3.234427
      pz      :     0.940925  p :     2.898563
      px      :     0.960579
      py      :     0.997059
      dz2     :     0.020684  d :     0.097722
      dxz     :     0.015031
      dyz     :     0.012440
      dx2y2   :     0.023546
      dxy     :     0.026021
      f0      :     0.000372  f :     0.007344
      f+1     :     0.001563
      f-1     :     0.001133
      f+2     :     0.000979
      f-2     :     0.001130
      f+3     :     0.001012
      f-3     :     0.001155
 17 H s       :     0.824652  s :     0.824652
      pz      :     0.004294  p :     0.022290
      px      :     0.005913
      py      :     0.012083
 18 C s       :     3.062603  s :     3.062603
      pz      :     0.901355  p :     2.563575
      px      :     0.759211
      py      :     0.903009
      dz2     :     0.044925  d :     0.211658
      dxz     :     0.040045
      dyz     :     0.040027
      dx2y2   :     0.044900
      dxy     :     0.041761
      f0      :     0.001645  f :     0.013038
      f+1     :     0.001864
      f-1     :     0.002352
      f+2     :     0.001789
      f-2     :     0.000956
      f+3     :     0.002133
      f-3     :     0.002299
 19 C s       :     3.277635  s :     3.277635
      pz      :     1.066471  p :     3.100786
      px      :     1.077059
      py      :     0.957256
      dz2     :     0.017365  d :     0.057244
      dxz     :     0.002963
      dyz     :     0.010752
      dx2y2   :     0.011968
      dxy     :     0.014197
      f0      :     0.000790  f :     0.003466
      f+1     :     0.000185
      f-1     :     0.000558
      f+2     :     0.000288
      f-2     :     0.000252
      f+3     :     0.000811
      f-3     :     0.000582
 20 H s       :     0.832792  s :     0.832792
      pz      :     0.005877  p :     0.021520
      px      :     0.006893
      py      :     0.008751
 21 H s       :     0.831816  s :     0.831816
      pz      :     0.004562  p :     0.021259
      px      :     0.011809
      py      :     0.004888
 22 H s       :     0.837758  s :     0.837758
      pz      :     0.012272  p :     0.021180
      px      :     0.004611
      py      :     0.004296
 23 C s       :     3.266769  s :     3.266769
      pz      :     0.939716  p :     3.101044
      px      :     1.081418
      py      :     1.079910
      dz2     :     0.009945  d :     0.056487
      dxz     :     0.011560
      dyz     :     0.020179
      dx2y2   :     0.011030
      dxy     :     0.003774
      f0      :     0.000994  f :     0.003396
      f+1     :     0.000788
      f-1     :     0.000710
      f+2     :     0.000193
      f-2     :     0.000093
      f+3     :     0.000594
      f-3     :     0.000023
 24 H s       :     0.842186  s :     0.842186
      pz      :     0.005948  p :     0.021184
      px      :     0.005305
      py      :     0.009931
 25 H s       :     0.830464  s :     0.830464
      pz      :     0.004611  p :     0.021391
      px      :     0.012299
      py      :     0.004482
 26 H s       :     0.837603  s :     0.837603
      pz      :     0.006700  p :     0.021914
      px      :     0.005742
      py      :     0.009472
 27 C s       :     3.258667  s :     3.258667
      pz      :     1.047706  p :     3.081508
      px      :     1.026445
      py      :     1.007357
      dz2     :     0.019223  d :     0.056773
      dxz     :     0.004017
      dyz     :     0.007464
      dx2y2   :     0.020970
      dxy     :     0.005098
      f0      :     0.000719  f :     0.003541
      f+1     :     0.000492
      f-1     :     0.000409
      f+2     :     0.000372
      f-2     :     0.000214
      f+3     :     0.000672
      f-3     :     0.000663
 28 H s       :     0.840046  s :     0.840046
      pz      :     0.004441  p :     0.021058
      px      :     0.012099
      py      :     0.004518
 29 H s       :     0.843748  s :     0.843748
      pz      :     0.005266  p :     0.021079
      px      :     0.004485
      py      :     0.011328
 30 H s       :     0.840898  s :     0.840898
      pz      :     0.012289  p :     0.021209
      px      :     0.004526
      py      :     0.004394
 31 C s       :     2.980028  s :     2.980028
      pz      :     0.850266  p :     2.585113
      px      :     0.893845
      py      :     0.841002
      dz2     :     0.030050  d :     0.156554
      dxz     :     0.023159
      dyz     :     0.045780
      dx2y2   :     0.024903
      dxy     :     0.032662
      f0      :     0.002038  f :     0.013028
      f+1     :     0.001281
      f-1     :     0.002590
      f+2     :     0.002465
      f-2     :     0.001882
      f+3     :     0.001629
      f-3     :     0.001143
 32 C s       :     3.346222  s :     3.346222
      pz      :     0.822056  p :     2.530271
      px      :     0.915468
      py      :     0.792747
      dz2     :     0.030091  d :     0.127675
      dxz     :     0.017925
      dyz     :     0.035679
      dx2y2   :     0.019375
      dxy     :     0.024605
      f0      :     0.001526  f :     0.009401
      f+1     :     0.000997
      f-1     :     0.002070
      f+2     :     0.001618
      f-2     :     0.001044
      f+3     :     0.001106
      f-3     :     0.001040
 33 C s       :     3.186877  s :     3.186877
      pz      :     0.951162  p :     2.872264
      px      :     0.966857
      py      :     0.954245
      dz2     :     0.021151  d :     0.097495
      dxz     :     0.007816
      dyz     :     0.026655
      dx2y2   :     0.016702
      dxy     :     0.025172
      f0      :     0.000794  f :     0.007453
      f+1     :     0.000568
      f-1     :     0.001515
      f+2     :     0.001363
      f-2     :     0.000809
      f+3     :     0.001468
      f-3     :     0.000936
 34 H s       :     0.820327  s :     0.820327
      pz      :     0.012848  p :     0.023744
      px      :     0.005737
      py      :     0.005158
 35 C s       :     3.229204  s :     3.229204
      pz      :     0.953170  p :     2.899766
      px      :     0.994886
      py      :     0.951710
      dz2     :     0.017431  d :     0.093678
      dxz     :     0.012563
      dyz     :     0.036272
      dx2y2   :     0.009171
      dxy     :     0.018243
      f0      :     0.001308  f :     0.007214
      f+1     :     0.000834
      f-1     :     0.001250
      f+2     :     0.001321
      f-2     :     0.000667
      f+3     :     0.001318
      f-3     :     0.000516
 36 H s       :     0.827601  s :     0.827601
      pz      :     0.008052  p :     0.022072
      px      :     0.005861
      py      :     0.008159
 37 C s       :     3.192315  s :     3.192315
      pz      :     0.934486  p :     2.863742
      px      :     0.969411
      py      :     0.959846
      dz2     :     0.029403  d :     0.095054
      dxz     :     0.019420
      dyz     :     0.022322
      dx2y2   :     0.015684
      dxy     :     0.008224
      f0      :     0.001371  f :     0.007295
      f+1     :     0.000920
      f-1     :     0.001359
      f+2     :     0.001367
      f-2     :     0.000884
      f+3     :     0.000495
      f-3     :     0.000899
 38 H s       :     0.825448  s :     0.825448
      pz      :     0.004497  p :     0.021950
      px      :     0.004484
      py      :     0.012969
 39 C s       :     3.377193  s :     3.377193
      pz      :     0.960158  p :     2.873890
      px      :     1.003768
      py      :     0.909964
      dz2     :     0.021754  d :     0.092818
      dxz     :     0.009221
      dyz     :     0.023656
      dx2y2   :     0.015809
      dxy     :     0.022379
      f0      :     0.000847  f :     0.007535
      f+1     :     0.000624
      f-1     :     0.001413
      f+2     :     0.001442
      f-2     :     0.000774
      f+3     :     0.001502
      f-3     :     0.000933
 40 H s       :     0.829850  s :     0.829850
      pz      :     0.012587  p :     0.023383
      px      :     0.006070
      py      :     0.004725
 41 C s       :     3.005122  s :     3.005122
      pz      :     0.949122  p :     2.750061
      px      :     0.906894
      py      :     0.894045
      dz2     :     0.037084  d :     0.185430
      dxz     :     0.034744
      dyz     :     0.035506
      dx2y2   :     0.041008
      dxy     :     0.037089
      f0      :     0.001596  f :     0.010059
      f+1     :     0.001492
      f-1     :     0.001580
      f+2     :     0.001252
      f-2     :     0.000912
      f+3     :     0.002002
      f-3     :     0.001225
 42 C s       :     3.266780  s :     3.266780
      pz      :     1.082881  p :     3.098335
      px      :     0.956361
      py      :     1.059093
      dz2     :     0.007507  d :     0.059039
      dxz     :     0.015711
      dyz     :     0.008185
      dx2y2   :     0.015715
      dxy     :     0.011920
      f0      :     0.000700  f :     0.003359
      f+1     :     0.000355
      f-1     :     0.000137
      f+2     :     0.000279
      f-2     :     0.000440
      f+3     :     0.000755
      f-3     :     0.000694
 43 H s       :     0.837827  s :     0.837827
      pz      :     0.006147  p :     0.021235
      px      :     0.008588
      py      :     0.006500
 44 H s       :     0.833492  s :     0.833492
      pz      :     0.006187  p :     0.021422
      px      :     0.004377
      py      :     0.010858
 45 H s       :     0.837906  s :     0.837906
      pz      :     0.011780  p :     0.022425
      px      :     0.005620
      py      :     0.005025
 46 C s       :     3.268196  s :     3.268196
      pz      :     1.041083  p :     3.101430
      px      :     1.011069
      py      :     1.049278
      dz2     :     0.020052  d :     0.058902
      dxz     :     0.005024
      dyz     :     0.005785
      dx2y2   :     0.019803
      dxy     :     0.008239
      f0      :     0.000721  f :     0.003325
      f+1     :     0.000556
      f-1     :     0.000246
      f+2     :     0.000416
      f-2     :     0.000221
      f+3     :     0.000370
      f-3     :     0.000794
 47 H s       :     0.835253  s :     0.835253
      pz      :     0.013033  p :     0.022499
      px      :     0.004758
      py      :     0.004709
 48 H s       :     0.834284  s :     0.834284
      pz      :     0.005110  p :     0.021302
      px      :     0.004455
      py      :     0.011738
 49 H s       :     0.834257  s :     0.834257
      pz      :     0.004581  p :     0.021465
      px      :     0.011419
      py      :     0.005464
 50 C s       :     3.297226  s :     3.297226
      pz      :     0.934403  p :     3.095674
      px      :     1.065902
      py      :     1.095369
      dz2     :     0.011475  d :     0.061650
      dxz     :     0.016404
      dyz     :     0.015990
      dx2y2   :     0.011233
      dxy     :     0.006547
      f0      :     0.000950  f :     0.003597
      f+1     :     0.000835
      f-1     :     0.000775
      f+2     :     0.000128
      f-2     :     0.000214
      f+3     :     0.000064
      f-3     :     0.000631
 51 H s       :     0.832452  s :     0.832452
      pz      :     0.004596  p :     0.021172
      px      :     0.011048
      py      :     0.005529
 52 H s       :     0.828551  s :     0.828551
      pz      :     0.005081  p :     0.021403
      px      :     0.004533
      py      :     0.011790
 53 H s       :     0.830135  s :     0.830135
      pz      :     0.007529  p :     0.020888
      px      :     0.007206
      py      :     0.006153
 54 C s       :     3.076865  s :     3.076865
      pz      :     0.701468  p :     2.213076
      px      :     0.742489
      py      :     0.769119
      dz2     :     0.064264  d :     0.270913
      dxz     :     0.046418
      dyz     :     0.077296
      dx2y2   :     0.029766
      dxy     :     0.053168
      f0      :     0.003666  f :     0.025461
      f+1     :     0.002966
      f-1     :     0.008463
      f+2     :     0.002710
      f-2     :     0.002030
      f+3     :     0.003443
      f-3     :     0.002184
 55 C s       :     3.256520  s :     3.256520
      pz      :     0.782699  p :     2.517255
      px      :     0.987603
      py      :     0.746953
      dz2     :     0.028690  d :     0.128051
      dxz     :     0.020933
      dyz     :     0.045867
      dx2y2   :     0.014730
      dxy     :     0.017831
      f0      :     0.001128  f :     0.009995
      f+1     :     0.001304
      f-1     :     0.003326
      f+2     :     0.001143
      f-2     :     0.000601
      f+3     :     0.001516
      f-3     :     0.000976
 56 C s       :     3.254943  s :     3.254943
      pz      :     1.019802  p :     2.877288
      px      :     0.924751
      py      :     0.932736
      dz2     :     0.030765  d :     0.100285
      dxz     :     0.006047
      dyz     :     0.023869
      dx2y2   :     0.015477
      dxy     :     0.024127
      f0      :     0.000876  f :     0.007326
      f+1     :     0.000203
      f-1     :     0.002005
      f+2     :     0.000845
      f-2     :     0.001071
      f+3     :     0.001496
      f-3     :     0.000831
 57 H s       :     0.803055  s :     0.803055
      pz      :     0.014334  p :     0.022558
      px      :     0.004453
      py      :     0.003770
 58 C s       :     3.182369  s :     3.182369
      pz      :     0.930149  p :     2.861970
      px      :     0.959435
      py      :     0.972386
      dz2     :     0.024133  d :     0.092914
      dxz     :     0.017259
      dyz     :     0.032223
      dx2y2   :     0.010149
      dxy     :     0.009150
      f0      :     0.000941  f :     0.007232
      f+1     :     0.001261
      f-1     :     0.002136
      f+2     :     0.000774
      f-2     :     0.000532
      f+3     :     0.000847
      f-3     :     0.000741
 59 H s       :     0.815394  s :     0.815394
      pz      :     0.005698  p :     0.022112
      px      :     0.004537
      py      :     0.011877
 60 C s       :     3.181828  s :     3.181828
      pz      :     0.943981  p :     2.840393
      px      :     0.923046
      py      :     0.973366
      dz2     :     0.020794  d :     0.095089
      dxz     :     0.016861
      dyz     :     0.037093
      dx2y2   :     0.009048
      dxy     :     0.011293
      f0      :     0.000867  f :     0.007153
      f+1     :     0.001260
      f-1     :     0.002127
      f+2     :     0.000801
      f-2     :     0.000415
      f+3     :     0.001060
      f-3     :     0.000622
 61 H s       :     0.812724  s :     0.812724
      pz      :     0.006666  p :     0.021979
      px      :     0.004461
      py      :     0.010853
 62 C s       :     3.179693  s :     3.179693
      pz      :     0.987951  p :     2.866437
      px      :     0.957505
      py      :     0.920981
      dz2     :     0.028643  d :     0.093619
      dxz     :     0.006424
      dyz     :     0.022767
      dx2y2   :     0.015515
      dxy     :     0.020270
      f0      :     0.000832  f :     0.007227
      f+1     :     0.000205
      f-1     :     0.002014
      f+2     :     0.000833
      f-2     :     0.001007
      f+3     :     0.001513
      f-3     :     0.000822
 63 H s       :     0.814454  s :     0.814454
      pz      :     0.013834  p :     0.022107
      px      :     0.004660
      py      :     0.003613
 64 C s       :     3.249188  s :     3.249188
      pz      :     0.940877  p :     2.869915
      px      :     0.924200
      py      :     1.004838
      dz2     :     0.025092  d :     0.097439
      dxz     :     0.019986
      dyz     :     0.030712
      dx2y2   :     0.012246
      dxy     :     0.009403
      f0      :     0.000936  f :     0.007320
      f+1     :     0.001317
      f-1     :     0.002158
      f+2     :     0.000778
      f-2     :     0.000528
      f+3     :     0.000867
      f-3     :     0.000736
 65 H s       :     0.815952  s :     0.815952
      pz      :     0.005663  p :     0.022557
      px      :     0.004277
      py      :     0.012617
 66 H s       :     0.704475  s :     0.704475
      pz      :     0.007087  p :     0.041142
      px      :     0.012590
      py      :     0.021465
 67 O s       :     3.843879  s :     3.843879
      pz      :     1.456307  p :     4.615447
      px      :     1.698599
      py      :     1.460541
      dz2     :     0.004945  d :     0.028633
      dxz     :     0.003618
      dyz     :     0.006611
      dx2y2   :     0.006438
      dxy     :     0.007022
      f0      :     0.000094  f :     0.001829
      f+1     :     0.000131
      f-1     :     0.000332
      f+2     :     0.000237
      f-2     :     0.000323
      f+3     :     0.000343
      f-3     :     0.000370
 68 C s       :     3.064362  s :     3.064362
      pz      :     0.726474  p :     2.242946
      px      :     0.805963
      py      :     0.710509
      dz2     :     0.037369  d :     0.266074
      dxz     :     0.040061
      dyz     :     0.045743
      dx2y2   :     0.085173
      dxy     :     0.057727
      f0      :     0.001370  f :     0.025487
      f+1     :     0.001933
      f-1     :     0.003838
      f+2     :     0.003742
      f-2     :     0.003329
      f+3     :     0.003188
      f-3     :     0.008087
 69 C s       :     3.197474  s :     3.197474
      pz      :     0.949219  p :     2.521878
      px      :     0.734635
      py      :     0.838024
      dz2     :     0.016799  d :     0.128565
      dxz     :     0.018008
      dyz     :     0.021763
      dx2y2   :     0.042715
      dxy     :     0.029280
      f0      :     0.000791  f :     0.009993
      f+1     :     0.001045
      f-1     :     0.001575
      f+2     :     0.001334
      f-2     :     0.001083
      f+3     :     0.001456
      f-3     :     0.002710
 70 C s       :     3.246258  s :     3.246258
      pz      :     0.943439  p :     2.873853
      px      :     0.965959
      py      :     0.964456
      dz2     :     0.006842  d :     0.097632
      dxz     :     0.023580
      dyz     :     0.010309
      dx2y2   :     0.023723
      dxy     :     0.033176
      f0      :     0.000930  f :     0.007313
      f+1     :     0.000666
      f-1     :     0.000902
      f+2     :     0.001199
      f-2     :     0.000752
      f+3     :     0.000911
      f-3     :     0.001953
 71 H s       :     0.820194  s :     0.820194
      pz      :     0.006218  p :     0.022583
      px      :     0.006178
      py      :     0.010188
 72 C s       :     3.174962  s :     3.174962
      pz      :     0.960699  p :     2.865741
      px      :     0.939508
      py      :     0.965535
      dz2     :     0.009528  d :     0.093717
      dxz     :     0.020519
      dyz     :     0.009083
      dx2y2   :     0.021519
      dxy     :     0.033067
      f0      :     0.000867  f :     0.007222
      f+1     :     0.000563
      f-1     :     0.001204
      f+2     :     0.001283
      f-2     :     0.000625
      f+3     :     0.000824
      f-3     :     0.001857
 73 H s       :     0.815878  s :     0.815878
      pz      :     0.005523  p :     0.022076
      px      :     0.006840
      py      :     0.009713
 74 C s       :     3.185669  s :     3.185669
      pz      :     0.929714  p :     2.848566
      px      :     0.995467
      py      :     0.923386
      dz2     :     0.013541  d :     0.094798
      dxz     :     0.009533
      dyz     :     0.017967
      dx2y2   :     0.035293
      dxy     :     0.018464
      f0      :     0.000506  f :     0.007157
      f+1     :     0.000802
      f-1     :     0.001544
      f+2     :     0.000827
      f-2     :     0.000936
      f+3     :     0.001026
      f-3     :     0.001517
 75 H s       :     0.814584  s :     0.814584
      pz      :     0.004335  p :     0.021965
      px      :     0.013850
      py      :     0.003780
 76 C s       :     3.175216  s :     3.175216
      pz      :     0.964675  p :     2.864075
      px      :     0.929519
      py      :     0.969880
      dz2     :     0.007268  d :     0.093507
      dxz     :     0.020807
      dyz     :     0.010188
      dx2y2   :     0.024637
      dxy     :     0.030606
      f0      :     0.000948  f :     0.007236
      f+1     :     0.000617
      f-1     :     0.000946
      f+2     :     0.001221
      f-2     :     0.000716
      f+3     :     0.000849
      f-3     :     0.001939
 77 H s       :     0.816449  s :     0.816449
      pz      :     0.006387  p :     0.022084
      px      :     0.005515
      py      :     0.010181
 78 C s       :     3.262984  s :     3.262984
      pz      :     0.939268  p :     2.875628
      px      :     0.967406
      py      :     0.968955
      dz2     :     0.010156  d :     0.099817
      dxz     :     0.022580
      dyz     :     0.008958
      dx2y2   :     0.022287
      dxy     :     0.035835
      f0      :     0.000865  f :     0.007330
      f+1     :     0.000573
      f-1     :     0.001170
      f+2     :     0.001302
      f-2     :     0.000646
      f+3     :     0.000872
      f-3     :     0.001902
 79 H s       :     0.810997  s :     0.810997
      pz      :     0.005352  p :     0.022513
      px      :     0.007418
      py      :     0.009743
 80 O s       :     3.771509  s :     3.771509
      pz      :     1.684791  p :     4.590502
      px      :     1.378500
      py      :     1.527211
      dz2     :     0.004660  d :     0.030597
      dxz     :     0.002670
      dyz     :     0.006274
      dx2y2   :     0.011001
      dxy     :     0.005993
      f0      :     0.000204  f :     0.001701
      f+1     :     0.000241
      f-1     :     0.000240
      f+2     :     0.000169
      f-2     :     0.000230
      f+3     :     0.000414
      f-3     :     0.000203
 81 H s       :     0.577660  s :     0.577660
      pz      :     0.011189  p :     0.058399
      px      :     0.038551
      py      :     0.008659


                     *******************************
                     * LOEWDIN POPULATION ANALYSIS *
                     *******************************

----------------------
LOEWDIN ATOMIC CHARGES
----------------------
   0 O :    0.338687
   1 O :    0.088993
   2 N :    0.206324
   3 N :    0.142657
   4 C :   -0.304797
   5 C :   -0.222785
   6 H :    0.177957
   7 C :   -0.136942
   8 C :   -0.112667
   9 H :    0.160039
  10 C :   -0.144401
  11 H :    0.156200
  12 C :   -0.145809
  13 H :    0.155365
  14 C :   -0.144893
  15 H :    0.156282
  16 C :   -0.110780
  17 H :    0.161048
  18 C :   -0.400273
  19 C :   -0.262979
  20 H :    0.127877
  21 H :    0.134912
  22 H :    0.130075
  23 C :   -0.264079
  24 H :    0.130725
  25 H :    0.135165
  26 H :    0.130132
  27 C :   -0.272837
  28 H :    0.129788
  29 H :    0.128013
  30 H :    0.125427
  31 C :   -0.184491
  32 C :   -0.076184
  33 C :   -0.119403
  34 H :    0.162649
  35 C :   -0.171986
  36 H :    0.152495
  37 C :   -0.158672
  38 H :    0.155056
  39 C :   -0.134335
  40 H :    0.161355
  41 C :   -0.315226
  42 C :   -0.265075
  43 H :    0.130989
  44 H :    0.132585
  45 H :    0.121955
  46 C :   -0.263942
  47 H :    0.118671
  48 H :    0.133008
  49 H :    0.131250
  50 C :   -0.270107
  51 H :    0.128593
  52 H :    0.132254
  53 H :    0.129976
  54 C :   -0.435288
  55 C :   -0.136374
  56 C :   -0.088211
  57 H :    0.163027
  58 C :   -0.135310
  59 H :    0.159039
  60 C :   -0.120143
  61 H :    0.159331
  62 C :   -0.135139
  63 H :    0.158996
  64 C :   -0.081821
  65 H :    0.163318
  66 H :    0.191644
  67 O :    0.026484
  68 C :   -0.488865
  69 C :   -0.138305
  70 C :   -0.090351
  71 H :    0.160858
  72 C :   -0.139779
  73 H :    0.157718
  74 C :   -0.127272
  75 H :    0.158040
  76 C :   -0.140148
  77 H :    0.157752
  78 C :   -0.094879
  79 H :    0.160944
  80 O :    0.124314
  81 H :    0.186583

-------------------------------
LOEWDIN REDUCED ORBITAL CHARGES
-------------------------------
  0 O s       :     3.221035  s :     3.221035
      pz      :     1.297541  p :     4.327170
      px      :     1.550940
      py      :     1.478688
      dz2     :     0.033983  d :     0.106406
      dxz     :     0.017510
      dyz     :     0.035630
      dx2y2   :     0.011057
      dxy     :     0.008227
      f0      :     0.001517  f :     0.006703
      f+1     :     0.000829
      f-1     :     0.001834
      f+2     :     0.000995
      f-2     :     0.000837
      f+3     :     0.000352
      f-3     :     0.000339
  1 O s       :     3.388325  s :     3.388325
      pz      :     1.587595  p :     4.449840
      px      :     1.353681
      py      :     1.508564
      dz2     :     0.010614  d :     0.066647
      dxz     :     0.002575
      dyz     :     0.021722
      dx2y2   :     0.019376
      dxy     :     0.012361
      f0      :     0.000640  f :     0.006195
      f+1     :     0.000022
      f-1     :     0.001530
      f+2     :     0.001495
      f-2     :     0.000540
      f+3     :     0.000860
      f-3     :     0.001111
  2 N s       :     3.015894  s :     3.015894
      pz      :     1.207183  p :     3.554817
      px      :     1.124659
      py      :     1.222975
      dz2     :     0.025226  d :     0.205712
      dxz     :     0.056215
      dyz     :     0.012468
      dx2y2   :     0.052102
      dxy     :     0.059700
      f0      :     0.001197  f :     0.017254
      f+1     :     0.003532
      f-1     :     0.000661
      f+2     :     0.001989
      f-2     :     0.003060
      f+3     :     0.003925
      f-3     :     0.002891
  3 N s       :     2.948036  s :     2.948036
      pz      :     1.117183  p :     3.671052
      px      :     1.412615
      py      :     1.141254
      dz2     :     0.069889  d :     0.223256
      dxz     :     0.038834
      dyz     :     0.057575
      dx2y2   :     0.031736
      dxy     :     0.025223
      f0      :     0.002522  f :     0.014999
      f+1     :     0.002665
      f-1     :     0.003532
      f+2     :     0.001870
      f-2     :     0.002068
      f+3     :     0.001582
      f-3     :     0.000761
  4 C s       :     2.734837  s :     2.734837
      pz      :     0.830948  p :     2.690257
      px      :     1.024814
      py      :     0.834496
      dz2     :     0.108070  d :     0.767446
      dxz     :     0.148483
      dyz     :     0.140937
      dx2y2   :     0.200258
      dxy     :     0.169698
      f0      :     0.010301  f :     0.112257
      f+1     :     0.015936
      f-1     :     0.011644
      f+2     :     0.014610
      f-2     :     0.021448
      f+3     :     0.024140
      f-3     :     0.014179
  5 C s       :     2.717301  s :     2.717301
      pz      :     0.875475  p :     2.872441
      px      :     0.986923
      py      :     1.010043
      dz2     :     0.142615  d :     0.565649
      dxz     :     0.136022
      dyz     :     0.094540
      dx2y2   :     0.081715
      dxy     :     0.110756
      f0      :     0.011525  f :     0.067395
      f+1     :     0.015867
      f-1     :     0.012773
      f+2     :     0.008570
      f-2     :     0.006582
      f+3     :     0.006404
      f-3     :     0.005673
  6 H s       :     0.761378  s :     0.761378
      pz      :     0.010914  p :     0.060666
      px      :     0.021215
      py      :     0.028537
  7 C s       :     2.702985  s :     2.702985
      pz      :     0.897033  p :     2.852418
      px      :     0.978190
      py      :     0.977195
      dz2     :     0.069634  d :     0.523376
      dxz     :     0.073044
      dyz     :     0.103720
      dx2y2   :     0.136798
      dxy     :     0.140180
      f0      :     0.005972  f :     0.058162
      f+1     :     0.006275
      f-1     :     0.005493
      f+2     :     0.007795
      f-2     :     0.009131
      f+3     :     0.007614
      f-3     :     0.015882
  8 C s       :     2.755031  s :     2.755031
      pz      :     0.925171  p :     2.926563
      px      :     0.963666
      py      :     1.037726
      dz2     :     0.037842  d :     0.387795
      dxz     :     0.051254
      dyz     :     0.085319
      dx2y2   :     0.122674
      dxy     :     0.090706
      f0      :     0.004741  f :     0.043278
      f+1     :     0.002133
      f-1     :     0.005907
      f+2     :     0.005564
      f-2     :     0.007139
      f+3     :     0.006136
      f-3     :     0.011659
  9 H s       :     0.778194  s :     0.778194
      pz      :     0.019353  p :     0.061767
      px      :     0.031007
      py      :     0.011408
 10 C s       :     2.764648  s :     2.764648
      pz      :     0.946026  p :     2.944153
      px      :     1.001378
      py      :     0.996749
      dz2     :     0.072558  d :     0.392242
      dxz     :     0.066002
      dyz     :     0.050551
      dx2y2   :     0.092276
      dxy     :     0.110855
      f0      :     0.003210  f :     0.043358
      f+1     :     0.005253
      f-1     :     0.005527
      f+2     :     0.006855
      f-2     :     0.007321
      f+3     :     0.006400
      f-3     :     0.008792
 11 H s       :     0.783534  s :     0.783534
      pz      :     0.012280  p :     0.060265
      px      :     0.016710
      py      :     0.031275
 12 C s       :     2.765603  s :     2.765603
      pz      :     0.926702  p :     2.945650
      px      :     1.004325
      py      :     1.014624
      dz2     :     0.038767  d :     0.391267
      dxz     :     0.056088
      dyz     :     0.081440
      dx2y2   :     0.099256
      dxy     :     0.115717
      f0      :     0.004798  f :     0.043288
      f+1     :     0.005579
      f-1     :     0.002383
      f+2     :     0.005978
      f-2     :     0.006807
      f+3     :     0.006518
      f-3     :     0.011224
 13 H s       :     0.784329  s :     0.784329
      pz      :     0.018895  p :     0.060306
      px      :     0.015435
      py      :     0.025976
 14 C s       :     2.764863  s :     2.764863
      pz      :     0.925938  p :     2.945700
      px      :     0.962929
      py      :     1.056833
      dz2     :     0.038233  d :     0.391047
      dxz     :     0.050177
      dyz     :     0.087013
      dx2y2   :     0.124146
      dxy     :     0.091479
      f0      :     0.004728  f :     0.043282
      f+1     :     0.002158
      f-1     :     0.005882
      f+2     :     0.005502
      f-2     :     0.007192
      f+3     :     0.006060
      f-3     :     0.011760
 15 H s       :     0.783430  s :     0.783430
      pz      :     0.019105  p :     0.060288
      px      :     0.029823
      py      :     0.011360
 16 C s       :     2.757080  s :     2.757080
      pz      :     0.936625  p :     2.921045
      px      :     0.984738
      py      :     0.999682
      dz2     :     0.072424  d :     0.389473
      dxz     :     0.065110
      dyz     :     0.050825
      dx2y2   :     0.093565
      dxy     :     0.107549
      f0      :     0.003202  f :     0.043182
      f+1     :     0.005355
      f-1     :     0.005531
      f+2     :     0.006965
      f-2     :     0.007115
      f+3     :     0.006416
      f-3     :     0.008598
 17 H s       :     0.778062  s :     0.778062
      pz      :     0.012370  p :     0.060890
      px      :     0.016488
      py      :     0.032032
 18 C s       :     2.701269  s :     2.701269
      pz      :     1.012474  p :     2.892998
      px      :     0.870186
      py      :     1.010337
      dz2     :     0.154273  d :     0.720313
      dxz     :     0.137467
      dyz     :     0.128799
      dx2y2   :     0.153075
      dxy     :     0.146699
      f0      :     0.009265  f :     0.085693
      f+1     :     0.011992
      f-1     :     0.014074
      f+2     :     0.012846
      f-2     :     0.010181
      f+3     :     0.012791
      f-3     :     0.014544
 19 C s       :     2.826856  s :     2.826856
      pz      :     1.064141  p :     3.152893
      px      :     1.068961
      py      :     1.019790
      dz2     :     0.075476  d :     0.259036
      dxz     :     0.012744
      dyz     :     0.050893
      dx2y2   :     0.059740
      dxy     :     0.060183
      f0      :     0.003280  f :     0.024193
      f+1     :     0.001636
      f-1     :     0.003735
      f+2     :     0.003463
      f-2     :     0.004269
      f+3     :     0.004413
      f-3     :     0.003397
 20 H s       :     0.808645  s :     0.808645
      pz      :     0.018138  p :     0.063478
      px      :     0.021164
      py      :     0.024176
 21 H s       :     0.802722  s :     0.802722
      pz      :     0.014082  p :     0.062366
      px      :     0.034570
      py      :     0.013714
 22 H s       :     0.807239  s :     0.807239
      pz      :     0.035653  p :     0.062686
      px      :     0.014354
      py      :     0.012679
 23 C s       :     2.826214  s :     2.826214
      pz      :     1.013709  p :     3.154944
      px      :     1.070074
      py      :     1.071161
      dz2     :     0.059838  d :     0.258719
      dxz     :     0.046774
      dyz     :     0.088306
      dx2y2   :     0.046672
      dxy     :     0.017130
      f0      :     0.005401  f :     0.024202
      f+1     :     0.005723
      f-1     :     0.004670
      f+2     :     0.001948
      f-2     :     0.003341
      f+3     :     0.002786
      f-3     :     0.000334
 24 H s       :     0.806487  s :     0.806487
      pz      :     0.016379  p :     0.062788
      px      :     0.016545
      py      :     0.029865
 25 H s       :     0.802434  s :     0.802434
      pz      :     0.012918  p :     0.062400
      px      :     0.035785
      py      :     0.013698
 26 H s       :     0.805987  s :     0.805987
      pz      :     0.018105  p :     0.063881
      px      :     0.017526
      py      :     0.028250
 27 C s       :     2.830979  s :     2.830979
      pz      :     1.056569  p :     3.155850
      px      :     1.057631
      py      :     1.041649
      dz2     :     0.084360  d :     0.261703
      dxz     :     0.020827
      dyz     :     0.037099
      dx2y2   :     0.088819
      dxy     :     0.030597
      f0      :     0.002946  f :     0.024306
      f+1     :     0.003522
      f-1     :     0.002728
      f+2     :     0.003798
      f-2     :     0.004072
      f+3     :     0.003655
      f-3     :     0.003584
 28 H s       :     0.808161  s :     0.808161
      pz      :     0.013717  p :     0.062052
      px      :     0.034401
      py      :     0.013933
 29 H s       :     0.809722  s :     0.809722
      pz      :     0.016441  p :     0.062265
      px      :     0.014129
      py      :     0.031695
 30 H s       :     0.812018  s :     0.812018
      pz      :     0.035374  p :     0.062556
      px      :     0.014109
      py      :     0.013072
 31 C s       :     2.698851  s :     2.698851
      pz      :     0.944791  p :     2.796438
      px      :     0.866445
      py      :     0.985202
      dz2     :     0.130760  d :     0.614571
      dxz     :     0.092273
      dyz     :     0.182867
      dx2y2   :     0.092117
      dxy     :     0.116554
      f0      :     0.011782  f :     0.074630
      f+1     :     0.007411
      f-1     :     0.016155
      f+2     :     0.012685
      f-2     :     0.011348
      f+3     :     0.007640
      f-3     :     0.007608
 32 C s       :     2.703657  s :     2.703657
      pz      :     0.986950  p :     2.827277
      px      :     0.874465
      py      :     0.965863
      dz2     :     0.123343  d :     0.492051
      dxz     :     0.068126
      dyz     :     0.143514
      dx2y2   :     0.076704
      dxy     :     0.080363
      f0      :     0.008306  f :     0.053198
      f+1     :     0.005767
      f-1     :     0.013270
      f+2     :     0.007831
      f-2     :     0.007283
      f+3     :     0.005637
      f-3     :     0.005104
 33 C s       :     2.751939  s :     2.751939
      pz      :     0.977447  p :     2.925285
      px      :     0.899528
      py      :     1.048310
      dz2     :     0.092154  d :     0.399293
      dxz     :     0.028974
      dyz     :     0.114650
      dx2y2   :     0.075756
      dxy     :     0.087758
      f0      :     0.004980  f :     0.042887
      f+1     :     0.002833
      f-1     :     0.010220
      f+2     :     0.007513
      f-2     :     0.005805
      f+3     :     0.005989
      f-3     :     0.005547
 34 H s       :     0.774176  s :     0.774176
      pz      :     0.033276  p :     0.063175
      px      :     0.016082
      py      :     0.013817
 35 C s       :     2.761670  s :     2.761670
      pz      :     1.017899  p :     2.970850
      px      :     0.923142
      py      :     1.029808
      dz2     :     0.079190  d :     0.395533
      dxz     :     0.049873
      dyz     :     0.153604
      dx2y2   :     0.048513
      dxy     :     0.064352
      f0      :     0.008680  f :     0.043934
      f+1     :     0.005738
      f-1     :     0.009242
      f+2     :     0.006917
      f-2     :     0.003251
      f+3     :     0.005828
      f-3     :     0.004278
 36 H s       :     0.787028  s :     0.787028
      pz      :     0.021930  p :     0.060477
      px      :     0.016383
      py      :     0.022164
 37 C s       :     2.761992  s :     2.761992
      pz      :     1.043779  p :     2.948059
      px      :     0.908189
      py      :     0.996091
      dz2     :     0.120067  d :     0.403930
      dxz     :     0.076781
      dyz     :     0.111702
      dx2y2   :     0.066255
      dxy     :     0.029126
      f0      :     0.007809  f :     0.044690
      f+1     :     0.005930
      f-1     :     0.010667
      f+2     :     0.006898
      f-2     :     0.006842
      f+3     :     0.002410
      f-3     :     0.004133
 38 H s       :     0.784920  s :     0.784920
      pz      :     0.013071  p :     0.060024
      px      :     0.012908
      py      :     0.034044
 39 C s       :     2.752064  s :     2.752064
      pz      :     0.987573  p :     2.955979
      px      :     0.932740
      py      :     1.035666
      dz2     :     0.092264  d :     0.383092
      dxz     :     0.031558
      dyz     :     0.106414
      dx2y2   :     0.073757
      dxy     :     0.079099
      f0      :     0.005173  f :     0.043200
      f+1     :     0.003091
      f-1     :     0.009906
      f+2     :     0.007559
      f-2     :     0.005686
      f+3     :     0.005956
      f-3     :     0.005830
 40 H s       :     0.775267  s :     0.775267
      pz      :     0.032779  p :     0.063379
      px      :     0.017266
      py      :     0.013334
 41 C s       :     2.686752  s :     2.686752
      pz      :     0.986627  p :     2.926270
      px      :     0.989715
      py      :     0.949928
      dz2     :     0.137231  d :     0.634077
      dxz     :     0.120097
      dyz     :     0.113053
      dx2y2   :     0.137357
      dxy     :     0.126340
      f0      :     0.009827  f :     0.068127
      f+1     :     0.009954
      f-1     :     0.010857
      f+2     :     0.009216
      f-2     :     0.008454
      f+3     :     0.012136
      f-3     :     0.007682
 42 C s       :     2.824027  s :     2.824027
      pz      :     1.070414  p :     3.151164
      px      :     1.022392
      py      :     1.058358
      dz2     :     0.041725  d :     0.265865
      dxz     :     0.068428
      dyz     :     0.034763
      dx2y2   :     0.066152
      dxy     :     0.054797
      f0      :     0.003768  f :     0.024018
      f+1     :     0.002608
      f-1     :     0.000992
      f+2     :     0.003708
      f-2     :     0.003825
      f+3     :     0.004948
      f-3     :     0.004171
 43 H s       :     0.806462  s :     0.806462
      pz      :     0.018682  p :     0.062549
      px      :     0.023539
      py      :     0.020328
 44 H s       :     0.805091  s :     0.805091
      pz      :     0.018520  p :     0.062324
      px      :     0.012797
      py      :     0.031007
 45 H s       :     0.813003  s :     0.813003
      pz      :     0.034723  p :     0.065042
      px      :     0.015474
      py      :     0.014846
 46 C s       :     2.823923  s :     2.823923
      pz      :     1.051851  p :     3.148075
      px      :     1.043433
      py      :     1.052791
      dz2     :     0.093900  d :     0.267946
      dxz     :     0.028513
      dyz     :     0.027012
      dx2y2   :     0.079569
      dxy     :     0.038951
      f0      :     0.003014  f :     0.023998
      f+1     :     0.003996
      f-1     :     0.002177
      f+2     :     0.004549
      f-2     :     0.003508
      f+3     :     0.002307
      f-3     :     0.004448
 47 H s       :     0.816188  s :     0.816188
      pz      :     0.036459  p :     0.065141
      px      :     0.014639
      py      :     0.014043
 48 H s       :     0.804604  s :     0.804604
      pz      :     0.015769  p :     0.062388
      px      :     0.013166
      py      :     0.033454
 49 H s       :     0.806153  s :     0.806153
      pz      :     0.013816  p :     0.062597
      px      :     0.031802
      py      :     0.016979
 50 C s       :     2.824296  s :     2.824296
      pz      :     1.012477  p :     3.146287
      px      :     1.063196
      py      :     1.070615
      dz2     :     0.064178  d :     0.274986
      dxz     :     0.071507
      dyz     :     0.062335
      dx2y2   :     0.051336
      dxy     :     0.025630
      f0      :     0.005175  f :     0.024537
      f+1     :     0.005127
      f-1     :     0.005437
      f+2     :     0.002139
      f-2     :     0.003419
      f+3     :     0.000493
      f-3     :     0.002748
 51 H s       :     0.808495  s :     0.808495
      pz      :     0.013146  p :     0.062913
      px      :     0.033012
      py      :     0.016755
 52 H s       :     0.805560  s :     0.805560
      pz      :     0.013819  p :     0.062186
      px      :     0.013494
      py      :     0.034873
 53 H s       :     0.807439  s :     0.807439
      pz      :     0.020916  p :     0.062585
      px      :     0.022838
      py      :     0.018830
 54 C s       :     2.734909  s :     2.734909
      pz      :     0.854305  p :     2.600940
      px      :     0.733240
      py      :     1.013395
      dz2     :     0.240251  d :     0.943569
      dxz     :     0.133926
      dyz     :     0.289059
      dx2y2   :     0.132925
      dxy     :     0.147409
      f0      :     0.023723  f :     0.155869
      f+1     :     0.017916
      f-1     :     0.053093
      f+2     :     0.016484
      f-2     :     0.014252
      f+3     :     0.016026
      f-3     :     0.014374
 55 C s       :     2.702327  s :     2.702327
      pz      :     1.017908  p :     2.879939
      px      :     0.878409
      py      :     0.983622
      dz2     :     0.121777  d :     0.497757
      dxz     :     0.069250
      dyz     :     0.181037
      dx2y2   :     0.067738
      dxy     :     0.057955
      f0      :     0.007844  f :     0.056351
      f+1     :     0.005884
      f-1     :     0.020479
      f+2     :     0.006652
      f-2     :     0.004311
      f+3     :     0.005560
      f-3     :     0.005620
 56 C s       :     2.758284  s :     2.758284
      pz      :     1.001108  p :     2.900364
      px      :     0.851504
      py      :     1.047752
      dz2     :     0.118118  d :     0.386202
      dxz     :     0.015649
      dyz     :     0.103542
      dx2y2   :     0.068957
      dxy     :     0.079937
      f0      :     0.004273  f :     0.043361
      f+1     :     0.000508
      f-1     :     0.014257
      f+2     :     0.006629
      f-2     :     0.007794
      f+3     :     0.004483
      f-3     :     0.005417
 57 H s       :     0.774932  s :     0.774932
      pz      :     0.038103  p :     0.062040
      px      :     0.012942
      py      :     0.010995
 58 C s       :     2.764302  s :     2.764302
      pz      :     1.051546  p :     2.942270
      px      :     0.881347
      py      :     1.009378
      dz2     :     0.107403  d :     0.385570
      dxz     :     0.060403
      dyz     :     0.145390
      dx2y2   :     0.046666
      dxy     :     0.025707
      f0      :     0.007420  f :     0.043169
      f+1     :     0.005488
      f-1     :     0.015233
      f+2     :     0.004701
      f-2     :     0.003727
      f+3     :     0.002730
      f-3     :     0.003870
 59 H s       :     0.780447  s :     0.780447
      pz      :     0.016041  p :     0.060514
      px      :     0.012927
      py      :     0.031546
 60 C s       :     2.767545  s :     2.767545
      pz      :     1.048060  p :     2.918591
      px      :     0.850107
      py      :     1.020424
      dz2     :     0.096151  d :     0.390848
      dxz     :     0.058272
      dyz     :     0.157268
      dx2y2   :     0.044149
      dxy     :     0.035009
      f0      :     0.007226  f :     0.043159
      f+1     :     0.005893
      f-1     :     0.015003
      f+2     :     0.004687
      f-2     :     0.002639
      f+3     :     0.003788
      f-3     :     0.003924
 61 H s       :     0.780421  s :     0.780421
      pz      :     0.018493  p :     0.060248
      px      :     0.012636
      py      :     0.029120
 62 C s       :     2.763995  s :     2.763995
      pz      :     0.995413  p :     2.942101
      px      :     0.879488
      py      :     1.067200
      dz2     :     0.121175  d :     0.385780
      dxz     :     0.015225
      dyz     :     0.104709
      dx2y2   :     0.072653
      dxy     :     0.072017
      f0      :     0.004265  f :     0.043264
      f+1     :     0.000477
      f-1     :     0.014730
      f+2     :     0.006691
      f-2     :     0.007102
      f+3     :     0.004372
      f-3     :     0.005627
 63 H s       :     0.780512  s :     0.780512
      pz      :     0.036536  p :     0.060492
      px      :     0.013229
      py      :     0.010727
 64 C s       :     2.756967  s :     2.756967
      pz      :     1.028197  p :     2.895198
      px      :     0.848484
      py      :     1.018517
      dz2     :     0.107106  d :     0.386209
      dxz     :     0.066454
      dyz     :     0.135706
      dx2y2   :     0.049751
      dxy     :     0.027192
      f0      :     0.007413  f :     0.043448
      f+1     :     0.006015
      f-1     :     0.014778
      f+2     :     0.004588
      f-2     :     0.003786
      f+3     :     0.002924
      f-3     :     0.003944
 65 H s       :     0.774893  s :     0.774893
      pz      :     0.015763  p :     0.061789
      px      :     0.012426
      py      :     0.033600
 66 H s       :     0.694105  s :     0.694105
      pz      :     0.018761  p :     0.114250
      px      :     0.040134
      py      :     0.055355
 67 O s       :     3.400515  s :     3.400515
      pz      :     1.405038  p :     4.502235
      px      :     1.594910
      py      :     1.502287
      dz2     :     0.007607  d :     0.064846
      dxz     :     0.007554
      dyz     :     0.015609
      dx2y2   :     0.015591
      dxy     :     0.018485
      f0      :     0.000494  f :     0.005920
      f+1     :     0.000235
      f-1     :     0.000722
      f+2     :     0.000943
      f-2     :     0.001147
      f+3     :     0.001147
      f-3     :     0.001232
 68 C s       :     2.741554  s :     2.741554
      pz      :     0.765103  p :     2.623368
      px      :     0.968795
      py      :     0.889471
      dz2     :     0.122444  d :     0.965066
      dxz     :     0.132185
      dyz     :     0.180483
      dx2y2   :     0.291082
      dxy     :     0.238873
      f0      :     0.010089  f :     0.158877
      f+1     :     0.013262
      f-1     :     0.016536
      f+2     :     0.023723
      f-2     :     0.023087
      f+3     :     0.022538
      f-3     :     0.049641
 69 C s       :     2.705542  s :     2.705542
      pz      :     0.908122  p :     2.881235
      px      :     0.960508
      py      :     1.012605
      dz2     :     0.062727  d :     0.495638
      dxz     :     0.064719
      dyz     :     0.077699
      dx2y2   :     0.167298
      dxy     :     0.123196
      f0      :     0.004264  f :     0.055890
      f+1     :     0.005918
      f-1     :     0.004362
      f+2     :     0.008350
      f-2     :     0.007267
      f+3     :     0.009258
      f-3     :     0.016470
 70 C s       :     2.757556  s :     2.757556
      pz      :     0.881967  p :     2.902432
      px      :     1.047290
      py      :     0.973176
      dz2     :     0.028127  d :     0.386996
      dxz     :     0.081740
      dyz     :     0.041240
      dx2y2   :     0.106475
      dxy     :     0.129414
      f0      :     0.003845  f :     0.043366
      f+1     :     0.004794
      f-1     :     0.002890
      f+2     :     0.006875
      f-2     :     0.004544
      f+3     :     0.007139
      f-3     :     0.013280
 71 H s       :     0.777400  s :     0.777400
      pz      :     0.017362  p :     0.061743
      px      :     0.016913
      py      :     0.027468
 72 C s       :     2.764405  s :     2.764405
      pz      :     0.911936  p :     2.945111
      px      :     1.044404
      py      :     0.988771
      dz2     :     0.036281  d :     0.387054
      dxz     :     0.076744
      dyz     :     0.038332
      dx2y2   :     0.097381
      dxy     :     0.138316
      f0      :     0.004066  f :     0.043209
      f+1     :     0.003637
      f-1     :     0.003859
      f+2     :     0.007888
      f-2     :     0.004063
      f+3     :     0.006756
      f-3     :     0.012938
 73 H s       :     0.781877  s :     0.781877
      pz      :     0.015454  p :     0.060405
      px      :     0.018801
      py      :     0.026149
 74 C s       :     2.767395  s :     2.767395
      pz      :     0.899651  p :     2.925238
      px      :     0.997719
      py      :     1.027867
      dz2     :     0.052336  d :     0.391431
      dxz     :     0.033768
      dyz     :     0.073582
      dx2y2   :     0.145790
      dxy     :     0.085955
      f0      :     0.003175  f :     0.043209
      f+1     :     0.004386
      f-1     :     0.004544
      f+2     :     0.005507
      f-2     :     0.007073
      f+3     :     0.007140
      f-3     :     0.011384
 75 H s       :     0.781735  s :     0.781735
      pz      :     0.012398  p :     0.060225
      px      :     0.036685
      py      :     0.011143
 76 C s       :     2.764633  s :     2.764633
      pz      :     0.906103  p :     2.945221
      px      :     1.053321
      py      :     0.985797
      dz2     :     0.028315  d :     0.387121
      dxz     :     0.076992
      dyz     :     0.041601
      dx2y2   :     0.111407
      dxy     :     0.128805
      f0      :     0.003841  f :     0.043173
      f+1     :     0.004668
      f-1     :     0.002840
      f+2     :     0.006971
      f-2     :     0.004361
      f+3     :     0.007039
      f-3     :     0.013453
 77 H s       :     0.781818  s :     0.781818
      pz      :     0.017637  p :     0.060430
      px      :     0.015487
      py      :     0.027306
 78 C s       :     2.758799  s :     2.758799
      pz      :     0.887492  p :     2.906109
      px      :     1.043768
      py      :     0.974849
      dz2     :     0.038128  d :     0.386728
      dxz     :     0.078793
      dyz     :     0.038119
      dx2y2   :     0.094754
      dxy     :     0.136935
      f0      :     0.004096  f :     0.043242
      f+1     :     0.003669
      f-1     :     0.004024
      f+2     :     0.007830
      f-2     :     0.004056
      f+3     :     0.006824
      f-3     :     0.012742
 79 H s       :     0.777251  s :     0.777251
      pz      :     0.015238  p :     0.061805
      px      :     0.020128
      py      :     0.026438
 80 O s       :     3.316982  s :     3.316982
      pz      :     1.595530  p :     4.483764
      px      :     1.331845
      py      :     1.556389
      dz2     :     0.009237  d :     0.069926
      dxz     :     0.006115
      dyz     :     0.012429
      dx2y2   :     0.026150
      dxy     :     0.015995
      f0      :     0.000376  f :     0.005015
      f+1     :     0.000422
      f-1     :     0.000539
      f+2     :     0.000725
      f-2     :     0.000712
      f+3     :     0.001107
      f-3     :     0.001134
 81 H s       :     0.624080  s :     0.624080
      pz      :     0.031912  p :     0.189337
      px      :     0.131748
      py      :     0.025677


                      *****************************
                      * MAYER POPULATION ANALYSIS *
                      *****************************

  NA   - Mulliken gross atomic population
  ZA   - Total nuclear charge
  QA   - Mulliken gross atomic charge
  VA   - Mayer's total valence
  BVA  - Mayer's bonded valence
  FA   - Mayer's free valence

  ATOM       NA         ZA         QA         VA         BVA        FA
  0 O      8.2453     8.0000    -0.2453     2.1460     2.1460    -0.0000
  1 O      8.4269     8.0000    -0.4269     2.0718     2.0718     0.0000
  2 N      7.2194     7.0000    -0.2194     3.0003     3.0003     0.0000
  3 N      7.3089     7.0000    -0.3089     3.0811     3.0811     0.0000
  4 C      5.8423     6.0000     0.1577     4.0593     4.0593     0.0000
  5 C      5.8526     6.0000     0.1474     3.7468     3.7468     0.0000
  6 H      0.8354     1.0000     0.1646     0.9923     0.9923     0.0000
  7 C      5.8769     6.0000     0.1231     3.6308     3.6308    -0.0000
  8 C      6.2598     6.0000    -0.2598     3.9380     3.9380    -0.0000
  9 H      0.8333     1.0000     0.1667     0.9807     0.9807    -0.0000
 10 C      6.1645     6.0000    -0.1645     3.9194     3.9194    -0.0000
 11 H      0.8437     1.0000     0.1563     0.9632     0.9632     0.0000
 12 C      6.1481     6.0000    -0.1481     3.8782     3.8782    -0.0000
 13 H      0.8419     1.0000     0.1581     0.9600     0.9600    -0.0000
 14 C      6.1616     6.0000    -0.1616     3.9066     3.9066    -0.0000
 15 H      0.8434     1.0000     0.1566     0.9629     0.9629    -0.0000
 16 C      6.2381     6.0000    -0.2381     3.9625     3.9625    -0.0000
 17 H      0.8469     1.0000     0.1531     0.9797     0.9797    -0.0000
 18 C      5.8509     6.0000     0.1491     3.9384     3.9384    -0.0000
 19 C      6.4391     6.0000    -0.4391     3.8815     3.8815     0.0000
 20 H      0.8543     1.0000     0.1457     0.9787     0.9787     0.0000
 21 H      0.8531     1.0000     0.1469     0.9693     0.9693     0.0000
 22 H      0.8589     1.0000     0.1411     0.9754     0.9754     0.0000
 23 C      6.4277     6.0000    -0.4277     3.8859     3.8859    -0.0000
 24 H      0.8634     1.0000     0.1366     0.9827     0.9827    -0.0000
 25 H      0.8519     1.0000     0.1481     0.9680     0.9680    -0.0000
 26 H      0.8595     1.0000     0.1405     0.9762     0.9762    -0.0000
 27 C      6.4005     6.0000    -0.4005     3.8402     3.8402     0.0000
 28 H      0.8611     1.0000     0.1389     0.9748     0.9748     0.0000
 29 H      0.8648     1.0000     0.1352     0.9769     0.9769     0.0000
 30 H      0.8621     1.0000     0.1379     0.9795     0.9795     0.0000
 31 C      5.7347     6.0000     0.2653     3.7229     3.7229    -0.0000
 32 C      6.0136     6.0000    -0.0136     3.7400     3.7400    -0.0000
 33 C      6.1641     6.0000    -0.1641     3.7714     3.7714    -0.0000
 34 H      0.8441     1.0000     0.1559     0.9604     0.9604     0.0000
 35 C      6.2299     6.0000    -0.2299     3.9179     3.9179    -0.0000
 36 H      0.8497     1.0000     0.1503     0.9637     0.9637    -0.0000
 37 C      6.1584     6.0000    -0.1584     3.8314     3.8314    -0.0000
 38 H      0.8474     1.0000     0.1526     0.9613     0.9613    -0.0000
 39 C      6.3514     6.0000    -0.3514     3.9835     3.9835    -0.0000
 40 H      0.8532     1.0000     0.1468     0.9977     0.9977    -0.0000
 41 C      5.9507     6.0000     0.0493     3.9264     3.9264    -0.0000
 42 C      6.4275     6.0000    -0.4275     3.8428     3.8428     0.0000
 43 H      0.8591     1.0000     0.1409     0.9747     0.9747     0.0000
 44 H      0.8549     1.0000     0.1451     0.9725     0.9725    -0.0000
 45 H      0.8603     1.0000     0.1397     0.9768     0.9768     0.0000
 46 C      6.4319     6.0000    -0.4319     3.8796     3.8796     0.0000
 47 H      0.8578     1.0000     0.1422     0.9882     0.9882     0.0000
 48 H      0.8556     1.0000     0.1444     0.9718     0.9718     0.0000
 49 H      0.8557     1.0000     0.1443     0.9727     0.9727     0.0000
 50 C      6.4581     6.0000    -0.4581     3.8681     3.8681     0.0000
 51 H      0.8536     1.0000     0.1464     0.9685     0.9685     0.0000
 52 H      0.8500     1.0000     0.1500     0.9720     0.9720     0.0000
 53 H      0.8510     1.0000     0.1490     0.9672     0.9672    -0.0000
 54 C      5.5863     6.0000     0.4137     4.0338     4.0338     0.0000
 55 C      5.9118     6.0000     0.0882     3.6432     3.6432    -0.0000
 56 C      6.2398     6.0000    -0.2398     3.9772     3.9772    -0.0000
 57 H      0.8256     1.0000     0.1744     0.9708     0.9708    -0.0000
 58 C      6.1445     6.0000    -0.1445     3.8955     3.8955     0.0000
 59 H      0.8375     1.0000     0.1625     0.9619     0.9619     0.0000
 60 C      6.1245     6.0000    -0.1245     3.9036     3.9036     0.0000
 61 H      0.8347     1.0000     0.1653     0.9583     0.9583     0.0000
 62 C      6.1470     6.0000    -0.1470     3.8968     3.8968    -0.0000
 63 H      0.8366     1.0000     0.1634     0.9611     0.9611    -0.0000
 64 C      6.2239     6.0000    -0.2239     3.9642     3.9642     0.0000
 65 H      0.8385     1.0000     0.1615     0.9832     0.9832     0.0000
 66 H      0.7456     1.0000     0.2544     0.9492     0.9492     0.0000
 67 O      8.4898     8.0000    -0.4898     2.0007     2.0007    -0.0000
 68 C      5.5989     6.0000     0.4011     4.1210     4.1210    -0.0000
 69 C      5.8579     6.0000     0.1421     3.5796     3.5796     0.0000
 70 C      6.2251     6.0000    -0.2251     3.9712     3.9712     0.0000
 71 H      0.8428     1.0000     0.1572     0.9871     0.9871     0.0000
 72 C      6.1416     6.0000    -0.1416     3.8950     3.8950     0.0000
 73 H      0.8380     1.0000     0.1620     0.9605     0.9605     0.0000
 74 C      6.1362     6.0000    -0.1362     3.9126     3.9126     0.0000
 75 H      0.8365     1.0000     0.1635     0.9585     0.9585    -0.0000
 76 C      6.1400     6.0000    -0.1400     3.8878     3.8878     0.0000
 77 H      0.8385     1.0000     0.1615     0.9610     0.9610    -0.0000
 78 C      6.2458     6.0000    -0.2458     3.9824     3.9824    -0.0000
 79 H      0.8335     1.0000     0.1665     0.9755     0.9755    -0.0000
 80 O      8.3943     8.0000    -0.3943     2.0749     2.0749    -0.0000
 81 H      0.6361     1.0000     0.3639     0.9230     0.9230     0.0000

  Mayer bond orders larger than 0.100000
B(  0-O ,  4-C ) :   0.8466 B(  0-O , 54-C ) :   1.1281 B(  1-O , 54-C ) :   1.8714 
B(  2-N ,  4-C ) :   2.0000 B(  2-N , 18-C ) :   0.8929 B(  3-N ,  5-C ) :   0.9613 
B(  3-N , 31-C ) :   0.9961 B(  3-N , 66-H ) :   0.8670 B(  3-N , 81-H ) :   0.1814 
B(  4-C ,  5-C ) :   0.9465 B(  5-C ,  6-H ) :   0.9422 B(  5-C ,  7-C ) :   0.8192 
B(  7-C ,  8-C ) :   1.3344 B(  7-C , 16-C ) :   1.3544 B(  8-C ,  9-H ) :   0.9510 
B(  8-C , 10-C ) :   1.4338 B( 10-C , 11-H ) :   0.9765 B( 10-C , 12-C ) :   1.3834 
B( 12-C , 13-H ) :   0.9714 B( 12-C , 14-C ) :   1.3881 B( 14-C , 15-H ) :   0.9769 
B( 14-C , 16-C ) :   1.4210 B( 16-C , 17-H ) :   0.9658 B( 18-C , 19-C ) :   0.9666 
B( 18-C , 23-C ) :   0.9762 B( 18-C , 27-C ) :   0.9685 B( 19-C , 20-H ) :   0.9631 
B( 19-C , 21-H ) :   0.9621 B( 19-C , 22-H ) :   0.9653 B( 23-C , 24-H ) :   0.9637 
B( 23-C , 25-H ) :   0.9569 B( 23-C , 26-H ) :   0.9607 B( 27-C , 28-H ) :   0.9689 
B( 27-C , 29-H ) :   0.9693 B( 27-C , 30-H ) :   0.9680 B( 31-C , 32-C ) :   1.3637 
B( 31-C , 39-C ) :   1.3603 B( 32-C , 33-C ) :   1.3102 B( 32-C , 41-C ) :   0.9815 
B( 33-C , 34-H ) :   0.9753 B( 33-C , 35-C ) :   1.3904 B( 35-C , 36-H ) :   0.9905 
B( 35-C , 37-C ) :   1.3734 B( 37-C , 38-H ) :   0.9832 B( 37-C , 39-C ) :   1.3743 
B( 39-C , 40-H ) :   0.9934 B( 41-C , 42-C ) :   0.9623 B( 41-C , 46-C ) :   0.9791 
B( 41-C , 50-C ) :   0.9512 B( 42-C , 43-H ) :   0.9706 B( 42-C , 44-H ) :   0.9618 
B( 42-C , 45-H ) :   0.9549 B( 46-C , 47-H ) :   0.9443 B( 46-C , 48-H ) :   0.9606 
B( 46-C , 49-H ) :   0.9679 B( 50-C , 51-H ) :   0.9628 B( 50-C , 52-H ) :   0.9666 
B( 50-C , 53-H ) :   0.9701 B( 54-C , 55-C ) :   0.9848 B( 55-C , 56-C ) :   1.3623 
B( 55-C , 64-C ) :   1.3289 B( 56-C , 57-H ) :   0.9564 B( 56-C , 58-C ) :   1.4323 
B( 58-C , 59-H ) :   0.9709 B( 58-C , 60-C ) :   1.3864 B( 60-C , 61-H ) :   0.9651 
B( 60-C , 62-C ) :   1.3845 B( 62-C , 63-H ) :   0.9708 B( 62-C , 64-C ) :   1.4341 
B( 64-C , 65-H ) :   0.9648 B( 67-O , 68-C ) :   1.8345 B( 68-C , 69-C ) :   0.9856 
B( 68-C , 80-O ) :   1.2780 B( 69-C , 70-C ) :   1.3405 B( 69-C , 78-C ) :   1.3563 
B( 70-C , 71-H ) :   0.9622 B( 70-C , 72-C ) :   1.4329 B( 72-C , 73-H ) :   0.9703 
B( 72-C , 74-C ) :   1.3877 B( 74-C , 75-H ) :   0.9656 B( 74-C , 76-C ) :   1.3916 
B( 76-C , 77-H ) :   0.9700 B( 76-C , 78-C ) :   1.4278 B( 78-C , 79-H ) :   0.9628 
B( 80-O , 81-H ) :   0.7288 

-------
TIMINGS
-------

Total SCF time: 0 days 0 hours 13 min 25 sec 

Total time                  ....     805.119 sec
Sum of individual times     ....     750.523 sec  ( 93.2%)

Fock matrix formation       ....     572.382 sec  ( 71.1%)
  Split-RI-J                ....      96.791 sec  ( 16.9% of F)
  Chain of spheres X        ....     268.791 sec  ( 47.0% of F)
  XC integration            ....      51.250 sec  (  9.0% of F)
    Basis function eval.    ....       2.810 sec  (  5.5% of XC)
    Density eval.           ....       5.711 sec  ( 11.1% of XC)
    XC-Functional eval.     ....       0.223 sec  (  0.4% of XC)
    XC-Potential eval.      ....       3.635 sec  (  7.1% of XC)
Diagonalization             ....      36.684 sec  (  4.6%)
Density matrix formation    ....       3.186 sec  (  0.4%)
Population analysis         ....       5.050 sec  (  0.6%)
Initial guess               ....      18.821 sec  (  2.3%)
Orbital Transformation      ....       0.000 sec  (  0.0%)
Orbital Orthonormalization  ....       0.000 sec  (  0.0%)
DIIS solution               ....      53.409 sec  (  6.6%)
SOSCF solution              ....      33.050 sec  (  4.1%)
Grid generation             ....      27.940 sec  (  3.5%)

Maximum memory used throughout the entire SCF-calculation: 579.3 MB
[1710992647.613820] [node046:683846:0]          mpool.c:43   UCX  WARN  object 0x13a64ec0 was not returned to mpool ucp_requests
[1710992647.613839] [node046:683846:0]          mpool.c:43   UCX  WARN  object 0x13a65080 was not returned to mpool ucp_requests
[1710992647.613845] [node046:683846:0]          mpool.c:43   UCX  WARN  object 0x13a65240 was not returned to mpool ucp_requests
[1710992647.613849] [node046:683846:0]          mpool.c:43   UCX  WARN  object 0x13a65400 was not returned to mpool ucp_requests
[1710992647.613851] [node046:683846:0]          mpool.c:43   UCX  WARN  object 0x13a655c0 was not returned to mpool ucp_requests
[1710992647.613853] [node046:683846:0]          mpool.c:43   UCX  WARN  object 0x13a65780 was not returned to mpool ucp_requests
[1710992647.613855] [node046:683846:0]          mpool.c:43   UCX  WARN  object 0x13a65940 was not returned to mpool ucp_requests
[1710992647.613857] [node046:683846:0]          mpool.c:43   UCX  WARN  object 0x13a65b00 was not returned to mpool ucp_requests
[1710992647.613859] [node046:683846:0]          mpool.c:43   UCX  WARN  object 0x13a65cc0 was not returned to mpool ucp_requests
[1710992647.613861] [node046:683846:0]          mpool.c:43   UCX  WARN  object 0x13a65e80 was not returned to mpool ucp_requests
[1710992647.616979] [node046:683847:0]          mpool.c:43   UCX  WARN  object 0x145bff80 was not returned to mpool ucp_requests
[1710992647.616990] [node046:683847:0]          mpool.c:43   UCX  WARN  object 0x145c0140 was not returned to mpool ucp_requests
[1710992647.616995] [node046:683847:0]          mpool.c:43   UCX  WARN  object 0x145c0300 was not returned to mpool ucp_requests
[1710992647.616999] [node046:683847:0]          mpool.c:43   UCX  WARN  object 0x145c04c0 was not returned to mpool ucp_requests
[1710992647.617002] [node046:683847:0]          mpool.c:43   UCX  WARN  object 0x145c0680 was not returned to mpool ucp_requests
[1710992647.617006] [node046:683847:0]          mpool.c:43   UCX  WARN  object 0x145c0840 was not returned to mpool ucp_requests
[1710992647.617009] [node046:683847:0]          mpool.c:43   UCX  WARN  object 0x145c0a00 was not returned to mpool ucp_requests
[1710992647.617012] [node046:683847:0]          mpool.c:43   UCX  WARN  object 0x145c0bc0 was not returned to mpool ucp_requests
[1710992647.617016] [node046:683847:0]          mpool.c:43   UCX  WARN  object 0x145c0d80 was not returned to mpool ucp_requests
[1710992647.617019] [node046:683847:0]          mpool.c:43   UCX  WARN  object 0x145c0f40 was not returned to mpool ucp_requests
[1710992647.617022] [node046:683847:0]          mpool.c:43   UCX  WARN  object 0x145c1100 was not returned to mpool ucp_requests
[1710992647.617072] [node046:683882:0]          mpool.c:43   UCX  WARN  object 0x1357fd80 was not returned to mpool ucp_requests
[1710992647.617085] [node046:683882:0]          mpool.c:43   UCX  WARN  object 0x1357ff40 was not returned to mpool ucp_requests
[1710992647.617089] [node046:683882:0]          mpool.c:43   UCX  WARN  object 0x13580100 was not returned to mpool ucp_requests
[1710992647.617092] [node046:683882:0]          mpool.c:43   UCX  WARN  object 0x135802c0 was not returned to mpool ucp_requests
[1710992647.617097] [node046:683882:0]          mpool.c:43   UCX  WARN  object 0x13580480 was not returned to mpool ucp_requests
[1710992647.617101] [node046:683882:0]          mpool.c:43   UCX  WARN  object 0x13580640 was not returned to mpool ucp_requests
[1710992647.617104] [node046:683882:0]          mpool.c:43   UCX  WARN  object 0x13580800 was not returned to mpool ucp_requests
[1710992647.617108] [node046:683882:0]          mpool.c:43   UCX  WARN  object 0x135809c0 was not returned to mpool ucp_requests
[1710992647.617112] [node046:683882:0]          mpool.c:43   UCX  WARN  object 0x13580b80 was not returned to mpool ucp_requests
[1710992647.617116] [node046:683882:0]          mpool.c:43   UCX  WARN  object 0x13580d40 was not returned to mpool ucp_requests
[1710992647.617120] [node046:683882:0]          mpool.c:43   UCX  WARN  object 0x13580f00 was not returned to mpool ucp_requests
[1710992647.615456] [node046:683925:0]          mpool.c:43   UCX  WARN  object 0x13b47380 was not returned to mpool ucp_requests
[1710992647.615473] [node046:683925:0]          mpool.c:43   UCX  WARN  object 0x13b47540 was not returned to mpool ucp_requests
[1710992647.615479] [node046:683925:0]          mpool.c:43   UCX  WARN  object 0x13b47700 was not returned to mpool ucp_requests
[1710992647.615483] [node046:683925:0]          mpool.c:43   UCX  WARN  object 0x13b478c0 was not returned to mpool ucp_requests
[1710992647.615485] [node046:683925:0]          mpool.c:43   UCX  WARN  object 0x13b47a80 was not returned to mpool ucp_requests
[1710992647.615487] [node046:683925:0]          mpool.c:43   UCX  WARN  object 0x13b47c40 was not returned to mpool ucp_requests
[1710992647.615489] [node046:683925:0]          mpool.c:43   UCX  WARN  object 0x13b47e00 was not returned to mpool ucp_requests
[1710992647.615492] [node046:683925:0]          mpool.c:43   UCX  WARN  object 0x13b47fc0 was not returned to mpool ucp_requests
[1710992647.615494] [node046:683925:0]          mpool.c:43   UCX  WARN  object 0x13b48180 was not returned to mpool ucp_requests
[1710992647.613867] [node046:683830:0]          mpool.c:43   UCX  WARN  object 0x14665fc0 was not returned to mpool ucp_requests
[1710992647.613888] [node046:683830:0]          mpool.c:43   UCX  WARN  object 0x14666180 was not returned to mpool ucp_requests
[1710992647.613893] [node046:683830:0]          mpool.c:43   UCX  WARN  object 0x14666340 was not returned to mpool ucp_requests
[1710992647.613896] [node046:683830:0]          mpool.c:43   UCX  WARN  object 0x146666c0 was not returned to mpool ucp_requests
[1710992647.613901] [node046:683830:0]          mpool.c:43   UCX  WARN  object 0x14666880 was not returned to mpool ucp_requests
[1710992647.613904] [node046:683830:0]          mpool.c:43   UCX  WARN  object 0x14666a40 was not returned to mpool ucp_requests
[1710992647.613908] [node046:683830:0]          mpool.c:43   UCX  WARN  object 0x14666c00 was not returned to mpool ucp_requests
[1710992647.613910] [node046:683830:0]          mpool.c:43   UCX  WARN  object 0x14666dc0 was not returned to mpool ucp_requests
[1710992647.613913] [node046:683830:0]          mpool.c:43   UCX  WARN  object 0x14666f80 was not returned to mpool ucp_requests
[1710992647.616120] [node046:683837:0]          mpool.c:43   UCX  WARN  object 0x14475fc0 was not returned to mpool ucp_requests
[1710992647.616134] [node046:683837:0]          mpool.c:43   UCX  WARN  object 0x14476180 was not returned to mpool ucp_requests
[1710992647.616139] [node046:683837:0]          mpool.c:43   UCX  WARN  object 0x14476340 was not returned to mpool ucp_requests
[1710992647.616141] [node046:683837:0]          mpool.c:43   UCX  WARN  object 0x14476500 was not returned to mpool ucp_requests
[1710992647.616144] [node046:683837:0]          mpool.c:43   UCX  WARN  object 0x144766c0 was not returned to mpool ucp_requests
[1710992647.616146] [node046:683837:0]          mpool.c:43   UCX  WARN  object 0x14476880 was not returned to mpool ucp_requests
[1710992647.616148] [node046:683837:0]          mpool.c:43   UCX  WARN  object 0x14476a40 was not returned to mpool ucp_requests
[1710992647.616150] [node046:683837:0]          mpool.c:43   UCX  WARN  object 0x14476c00 was not returned to mpool ucp_requests
[1710992647.616152] [node046:683837:0]          mpool.c:43   UCX  WARN  object 0x14476dc0 was not returned to mpool ucp_requests
[1710992647.616155] [node046:683837:0]          mpool.c:43   UCX  WARN  object 0x14476f80 was not returned to mpool ucp_requests
[1710992647.634540] [node046:683838:0]          mpool.c:43   UCX  WARN  object 0x13b10080 was not returned to mpool ucp_requests
[1710992647.634557] [node046:683838:0]          mpool.c:43   UCX  WARN  object 0x13b10240 was not returned to mpool ucp_requests
[1710992647.634562] [node046:683838:0]          mpool.c:43   UCX  WARN  object 0x13b10400 was not returned to mpool ucp_requests
[1710992647.634565] [node046:683838:0]          mpool.c:43   UCX  WARN  object 0x13b105c0 was not returned to mpool ucp_requests
[1710992647.634568] [node046:683838:0]          mpool.c:43   UCX  WARN  object 0x13b10780 was not returned to mpool ucp_requests
[1710992647.634571] [node046:683838:0]          mpool.c:43   UCX  WARN  object 0x13b10940 was not returned to mpool ucp_requests
[1710992647.634574] [node046:683838:0]          mpool.c:43   UCX  WARN  object 0x13b10b00 was not returned to mpool ucp_requests
[1710992647.634576] [node046:683838:0]          mpool.c:43   UCX  WARN  object 0x13b10cc0 was not returned to mpool ucp_requests
[1710992647.634579] [node046:683838:0]          mpool.c:43   UCX  WARN  object 0x13b10e80 was not returned to mpool ucp_requests
[1710992647.634582] [node046:683838:0]          mpool.c:43   UCX  WARN  object 0x13b11040 was not returned to mpool ucp_requests
[1710992647.637134] [node046:683921:0]          mpool.c:43   UCX  WARN  object 0x13d47d40 was not returned to mpool ucp_requests
[1710992647.637154] [node046:683921:0]          mpool.c:43   UCX  WARN  object 0x13d47f00 was not returned to mpool ucp_requests
[1710992647.637159] [node046:683921:0]          mpool.c:43   UCX  WARN  object 0x13d480c0 was not returned to mpool ucp_requests
[1710992647.637162] [node046:683921:0]          mpool.c:43   UCX  WARN  object 0x13d48280 was not returned to mpool ucp_requests
[1710992647.637166] [node046:683921:0]          mpool.c:43   UCX  WARN  object 0x13d48440 was not returned to mpool ucp_requests
[1710992647.637168] [node046:683921:0]          mpool.c:43   UCX  WARN  object 0x13d48600 was not returned to mpool ucp_requests
[1710992647.637172] [node046:683921:0]          mpool.c:43   UCX  WARN  object 0x13d487c0 was not returned to mpool ucp_requests
[1710992647.637175] [node046:683921:0]          mpool.c:43   UCX  WARN  object 0x13d48980 was not returned to mpool ucp_requests
[1710992647.637178] [node046:683921:0]          mpool.c:43   UCX  WARN  object 0x13d48b40 was not returned to mpool ucp_requests
[1710992647.637183] [node046:683921:0]          mpool.c:43   UCX  WARN  object 0x13d48d00 was not returned to mpool ucp_requests
[1710992647.637187] [node046:683921:0]          mpool.c:43   UCX  WARN  object 0x13d48ec0 was not returned to mpool ucp_requests
[1710992647.638033] [node046:683924:0]          mpool.c:43   UCX  WARN  object 0x12cbf200 was not returned to mpool ucp_requests
[1710992647.638047] [node046:683924:0]          mpool.c:43   UCX  WARN  object 0x12cbf3c0 was not returned to mpool ucp_requests
[1710992647.638051] [node046:683924:0]          mpool.c:43   UCX  WARN  object 0x12cbf580 was not returned to mpool ucp_requests
[1710992647.638054] [node046:683924:0]          mpool.c:43   UCX  WARN  object 0x12cbf740 was not returned to mpool ucp_requests
[1710992647.638057] [node046:683924:0]          mpool.c:43   UCX  WARN  object 0x12cbf900 was not returned to mpool ucp_requests
[1710992647.638059] [node046:683924:0]          mpool.c:43   UCX  WARN  object 0x12cbfac0 was not returned to mpool ucp_requests
[1710992647.638062] [node046:683924:0]          mpool.c:43   UCX  WARN  object 0x12cbfc80 was not returned to mpool ucp_requests
[1710992647.638064] [node046:683924:0]          mpool.c:43   UCX  WARN  object 0x12cbfe40 was not returned to mpool ucp_requests
[1710992647.638067] [node046:683924:0]          mpool.c:43   UCX  WARN  object 0x12cc0000 was not returned to mpool ucp_requests
[1710992647.639762] [node046:683835:0]          mpool.c:43   UCX  WARN  object 0x1371c180 was not returned to mpool ucp_requests
[1710992647.639775] [node046:683835:0]          mpool.c:43   UCX  WARN  object 0x1371c340 was not returned to mpool ucp_requests
[1710992647.639779] [node046:683835:0]          mpool.c:43   UCX  WARN  object 0x1371c500 was not returned to mpool ucp_requests
[1710992647.639782] [node046:683835:0]          mpool.c:43   UCX  WARN  object 0x1371c6c0 was not returned to mpool ucp_requests
[1710992647.639785] [node046:683835:0]          mpool.c:43   UCX  WARN  object 0x1371c880 was not returned to mpool ucp_requests
[1710992647.639788] [node046:683835:0]          mpool.c:43   UCX  WARN  object 0x1371ca40 was not returned to mpool ucp_requests
[1710992647.639791] [node046:683835:0]          mpool.c:43   UCX  WARN  object 0x1371cc00 was not returned to mpool ucp_requests
[1710992647.639794] [node046:683835:0]          mpool.c:43   UCX  WARN  object 0x1371cdc0 was not returned to mpool ucp_requests
[1710992647.639796] [node046:683835:0]          mpool.c:43   UCX  WARN  object 0x1371cf80 was not returned to mpool ucp_requests
[1710992647.639799] [node046:683835:0]          mpool.c:43   UCX  WARN  object 0x1371d140 was not returned to mpool ucp_requests
[1710992647.639802] [node046:683922:0]          mpool.c:43   UCX  WARN  object 0x13c52200 was not returned to mpool ucp_requests
[1710992647.639822] [node046:683922:0]          mpool.c:43   UCX  WARN  object 0x13c523c0 was not returned to mpool ucp_requests
[1710992647.639826] [node046:683922:0]          mpool.c:43   UCX  WARN  object 0x13c52580 was not returned to mpool ucp_requests
[1710992647.639830] [node046:683922:0]          mpool.c:43   UCX  WARN  object 0x13c52740 was not returned to mpool ucp_requests
[1710992647.639833] [node046:683922:0]          mpool.c:43   UCX  WARN  object 0x13c52900 was not returned to mpool ucp_requests
[1710992647.639835] [node046:683922:0]          mpool.c:43   UCX  WARN  object 0x13c52ac0 was not returned to mpool ucp_requests
[1710992647.639838] [node046:683922:0]          mpool.c:43   UCX  WARN  object 0x13c52c80 was not returned to mpool ucp_requests
[1710992647.639841] [node046:683922:0]          mpool.c:43   UCX  WARN  object 0x13c52e40 was not returned to mpool ucp_requests
[1710992647.639843] [node046:683922:0]          mpool.c:43   UCX  WARN  object 0x13c53000 was not returned to mpool ucp_requests
[1710992647.639826] [node046:683920:0]          mpool.c:43   UCX  WARN  object 0x14710e00 was not returned to mpool ucp_requests
[1710992647.639838] [node046:683920:0]          mpool.c:43   UCX  WARN  object 0x14710fc0 was not returned to mpool ucp_requests
[1710992647.639841] [node046:683920:0]          mpool.c:43   UCX  WARN  object 0x14711180 was not returned to mpool ucp_requests
[1710992647.639843] [node046:683920:0]          mpool.c:43   UCX  WARN  object 0x14711340 was not returned to mpool ucp_requests
[1710992647.639846] [node046:683920:0]          mpool.c:43   UCX  WARN  object 0x14711500 was not returned to mpool ucp_requests
[1710992647.639849] [node046:683920:0]          mpool.c:43   UCX  WARN  object 0x147116c0 was not returned to mpool ucp_requests
[1710992647.639851] [node046:683920:0]          mpool.c:43   UCX  WARN  object 0x14711880 was not returned to mpool ucp_requests
[1710992647.639853] [node046:683920:0]          mpool.c:43   UCX  WARN  object 0x14711a40 was not returned to mpool ucp_requests
[1710992647.639855] [node046:683920:0]          mpool.c:43   UCX  WARN  object 0x14711c00 was not returned to mpool ucp_requests
[1710992647.639857] [node046:683920:0]          mpool.c:43   UCX  WARN  object 0x14711dc0 was not returned to mpool ucp_requests
[1710992647.639860] [node046:683920:0]          mpool.c:43   UCX  WARN  object 0x14711f80 was not returned to mpool ucp_requests
[1710992647.640024] [node046:683923:0]          mpool.c:43   UCX  WARN  object 0x134c5140 was not returned to mpool ucp_requests
[1710992647.640036] [node046:683923:0]          mpool.c:43   UCX  WARN  object 0x134c5300 was not returned to mpool ucp_requests
[1710992647.640039] [node046:683923:0]          mpool.c:43   UCX  WARN  object 0x134c54c0 was not returned to mpool ucp_requests
[1710992647.640042] [node046:683923:0]          mpool.c:43   UCX  WARN  object 0x134c5680 was not returned to mpool ucp_requests
[1710992647.640045] [node046:683923:0]          mpool.c:43   UCX  WARN  object 0x134c5840 was not returned to mpool ucp_requests
[1710992647.640047] [node046:683923:0]          mpool.c:43   UCX  WARN  object 0x134c5a00 was not returned to mpool ucp_requests
[1710992647.640050] [node046:683923:0]          mpool.c:43   UCX  WARN  object 0x134c5bc0 was not returned to mpool ucp_requests
[1710992647.640052] [node046:683923:0]          mpool.c:43   UCX  WARN  object 0x134c5d80 was not returned to mpool ucp_requests
[1710992647.640055] [node046:683923:0]          mpool.c:43   UCX  WARN  object 0x134c5f40 was not returned to mpool ucp_requests
[1710992647.640119] [node046:683831:0]          mpool.c:43   UCX  WARN  object 0x12919800 was not returned to mpool ucp_requests
[1710992647.640142] [node046:683831:0]          mpool.c:43   UCX  WARN  object 0x129199c0 was not returned to mpool ucp_requests
[1710992647.640147] [node046:683831:0]          mpool.c:43   UCX  WARN  object 0x12919b80 was not returned to mpool ucp_requests
[1710992647.640152] [node046:683831:0]          mpool.c:43   UCX  WARN  object 0x12919d40 was not returned to mpool ucp_requests
[1710992647.640155] [node046:683831:0]          mpool.c:43   UCX  WARN  object 0x1291a0c0 was not returned to mpool ucp_requests
[1710992647.640157] [node046:683831:0]          mpool.c:43   UCX  WARN  object 0x1291a280 was not returned to mpool ucp_requests
[1710992647.640160] [node046:683831:0]          mpool.c:43   UCX  WARN  object 0x1291a440 was not returned to mpool ucp_requests
[1710992647.640164] [node046:683831:0]          mpool.c:43   UCX  WARN  object 0x1291a600 was not returned to mpool ucp_requests
[1710992647.640167] [node046:683831:0]          mpool.c:43   UCX  WARN  object 0x1291a7c0 was not returned to mpool ucp_requests
[1710992647.640439] [node046:683845:0]          mpool.c:43   UCX  WARN  object 0x12ca9000 was not returned to mpool ucp_requests
[1710992647.640449] [node046:683845:0]          mpool.c:43   UCX  WARN  object 0x12ca91c0 was not returned to mpool ucp_requests
[1710992647.640454] [node046:683845:0]          mpool.c:43   UCX  WARN  object 0x12ca9380 was not returned to mpool ucp_requests
[1710992647.640457] [node046:683845:0]          mpool.c:43   UCX  WARN  object 0x12ca9540 was not returned to mpool ucp_requests
[1710992647.640460] [node046:683845:0]          mpool.c:43   UCX  WARN  object 0x12ca9700 was not returned to mpool ucp_requests
[1710992647.640462] [node046:683845:0]          mpool.c:43   UCX  WARN  object 0x12ca98c0 was not returned to mpool ucp_requests
[1710992647.640464] [node046:683845:0]          mpool.c:43   UCX  WARN  object 0x12ca9a80 was not returned to mpool ucp_requests
[1710992647.640466] [node046:683845:0]          mpool.c:43   UCX  WARN  object 0x12ca9c40 was not returned to mpool ucp_requests
[1710992647.640468] [node046:683845:0]          mpool.c:43   UCX  WARN  object 0x12ca9e00 was not returned to mpool ucp_requests
[1710992647.640470] [node046:683845:0]          mpool.c:43   UCX  WARN  object 0x12ca9fc0 was not returned to mpool ucp_requests
[1710992647.652335] [node046:683834:0]          mpool.c:43   UCX  WARN  object 0x12fa7200 was not returned to mpool ucp_requests
[1710992647.652347] [node046:683834:0]          mpool.c:43   UCX  WARN  object 0x12fa7580 was not returned to mpool ucp_requests
[1710992647.652351] [node046:683834:0]          mpool.c:43   UCX  WARN  object 0x12fa7900 was not returned to mpool ucp_requests
[1710992647.652354] [node046:683834:0]          mpool.c:43   UCX  WARN  object 0x12fa7ac0 was not returned to mpool ucp_requests
[1710992647.664606] [node046:683844:0]          mpool.c:43   UCX  WARN  object 0x145220c0 was not returned to mpool ucp_requests
[1710992647.664629] [node046:683844:0]          mpool.c:43   UCX  WARN  object 0x14522280 was not returned to mpool ucp_requests
[1710992647.664632] [node046:683844:0]          mpool.c:43   UCX  WARN  object 0x14522440 was not returned to mpool ucp_requests
[1710992647.664634] [node046:683844:0]          mpool.c:43   UCX  WARN  object 0x14522600 was not returned to mpool ucp_requests
[1710992647.664636] [node046:683844:0]          mpool.c:43   UCX  WARN  object 0x145227c0 was not returned to mpool ucp_requests
[1710992647.664638] [node046:683844:0]          mpool.c:43   UCX  WARN  object 0x14522980 was not returned to mpool ucp_requests
[1710992647.664640] [node046:683844:0]          mpool.c:43   UCX  WARN  object 0x14522b40 was not returned to mpool ucp_requests
[1710992647.664642] [node046:683844:0]          mpool.c:43   UCX  WARN  object 0x14522d00 was not returned to mpool ucp_requests
[1710992647.664644] [node046:683844:0]          mpool.c:43   UCX  WARN  object 0x14522ec0 was not returned to mpool ucp_requests
[1710992647.664647] [node046:683844:0]          mpool.c:43   UCX  WARN  object 0x14523080 was not returned to mpool ucp_requests
[1710992647.690636] [node046:683839:0]          mpool.c:43   UCX  WARN  object 0x12c06ec0 was not returned to mpool ucp_requests
[1710992647.690656] [node046:683839:0]          mpool.c:43   UCX  WARN  object 0x12c07080 was not returned to mpool ucp_requests
[1710992647.690661] [node046:683839:0]          mpool.c:43   UCX  WARN  object 0x12c07240 was not returned to mpool ucp_requests
[1710992647.690664] [node046:683839:0]          mpool.c:43   UCX  WARN  object 0x12c07400 was not returned to mpool ucp_requests
[1710992647.690667] [node046:683839:0]          mpool.c:43   UCX  WARN  object 0x12c075c0 was not returned to mpool ucp_requests
[1710992647.690669] [node046:683839:0]          mpool.c:43   UCX  WARN  object 0x12c07780 was not returned to mpool ucp_requests
[1710992647.690672] [node046:683839:0]          mpool.c:43   UCX  WARN  object 0x12c07940 was not returned to mpool ucp_requests
[1710992647.690674] [node046:683839:0]          mpool.c:43   UCX  WARN  object 0x12c07b00 was not returned to mpool ucp_requests
[1710992647.690676] [node046:683839:0]          mpool.c:43   UCX  WARN  object 0x12c07cc0 was not returned to mpool ucp_requests
[1710992647.690678] [node046:683839:0]          mpool.c:43   UCX  WARN  object 0x12c07e80 was not returned to mpool ucp_requests
[1710992647.719630] [node046:683833:0]          mpool.c:43   UCX  WARN  object 0x147fae40 was not returned to mpool ucp_requests
[1710992647.719658] [node046:683833:0]          mpool.c:43   UCX  WARN  object 0x147fb000 was not returned to mpool ucp_requests
[1710992647.719661] [node046:683833:0]          mpool.c:43   UCX  WARN  object 0x147fb1c0 was not returned to mpool ucp_requests
[1710992647.719663] [node046:683833:0]          mpool.c:43   UCX  WARN  object 0x147fb380 was not returned to mpool ucp_requests
[1710992647.719665] [node046:683833:0]          mpool.c:43   UCX  WARN  object 0x147fb700 was not returned to mpool ucp_requests
[1710992647.719667] [node046:683833:0]          mpool.c:43   UCX  WARN  object 0x147fba80 was not returned to mpool ucp_requests
[1710992647.719669] [node046:683833:0]          mpool.c:43   UCX  WARN  object 0x147fbc40 was not returned to mpool ucp_requests
[1710992647.719672] [node046:683833:0]          mpool.c:43   UCX  WARN  object 0x147fbe00 was not returned to mpool ucp_requests
[1710992647.719674] [node046:683833:0]          mpool.c:43   UCX  WARN  object 0x147fbfc0 was not returned to mpool ucp_requests


-------------------------------------------------------------------------------
                          DFT DISPERSION CORRECTION                            
                                                                               
                              DFTD3 V3.1  Rev 1                                
                          USING Becke-Johnson damping                          
-------------------------------------------------------------------------------
The PBE0 functional is recognized
Active option DFTDOPT                   ...         4   

molecular C6(AA) [au] = 70489.267251 


            DFT-D V3
 parameters
 s6 scaling factor         :     1.0000 
 a1 scaling factor         :     0.4145 
 s8 scaling factor         :     1.2177 
 a2 scaling factor         :     4.8593 
 ad hoc parameters k1-k3   :    16.0000     1.3333    -4.0000 

 Edisp/kcal,au: -68.213695267150  -0.108705431249 
 E6   /kcal   : -44.021184366 
 E8   /kcal   : -24.192510901 
 % E8         :  35.465767991 

-------------------------   ----------------
Dispersion correction           -0.108705431
-------------------------   ----------------


-------------------------   --------------------
FINAL SINGLE POINT ENERGY     -1805.042277247885
-------------------------   --------------------


           ************************************************************
           *        Program running with 20 parallel MPI-processes    *
           *              working on a common directory               *
           ************************************************************
------------------------------------------------------------------------------
                         ORCA SCF GRADIENT CALCULATION
------------------------------------------------------------------------------

 ... reading COSX grid (gridx3)
Gradient of the Kohn-Sham DFT energy:
Kohn-Sham wavefunction type      ... RKS
Hartree-Fock exchange scaling    ...    0.250
Number of operators              ...    1
Number of atoms                  ...   82
Basis set dimensions             ... 1542
Integral neglect threshold       ... 2.5e-11
Integral primitive cutoff        ... 2.5e-12
SHARK Integral package           ... ON

Nuc. rep. gradient       (SHARK) ... done (  0.3 sec)
HCore & Overlap gradient (SHARK) ... done (  1.8 sec)
RI-J gradient            (SHARK) ... done (  9.0 sec)
COSX-gradient                    ... done ( 62.6 sec)
Exchange-correlation gradient    ... done
Dispersion correction            ... done

------------------
CARTESIAN GRADIENT
------------------

   1   O   :   -0.001563728    0.000041487    0.000945519
   2   O   :   -0.001045306   -0.000258744   -0.000085694
   3   N   :   -0.000250749   -0.000811879    0.000149516
   4   N   :   -0.000475563   -0.000685739   -0.000572927
   5   C   :    0.000807061   -0.000332395   -0.000181559
   6   C   :   -0.000460429    0.000551803   -0.000008129
   7   H   :    0.000208716   -0.000234537   -0.000025557
   8   C   :    0.000177061    0.000564671    0.000292254
   9   C   :    0.000147124    0.000043832    0.000068759
  10   H   :    0.000063614   -0.000075879    0.000053161
  11   C   :    0.000126208   -0.000083456    0.000014926
  12   H   :    0.000027253    0.000011999   -0.000025467
  13   C   :   -0.000129949    0.000082068   -0.000020873
  14   H   :   -0.000019937   -0.000004401   -0.000000982
  15   C   :    0.000005351   -0.000211348   -0.000004233
  16   H   :    0.000012830    0.000035292   -0.000004679
  17   C   :    0.000105606    0.000338974    0.000187657
  18   H   :   -0.000030789   -0.000054389    0.000008521
  19   C   :    0.000161522    0.000594646    0.000098601
  20   C   :    0.000438812   -0.000041790    0.000193985
  21   H   :    0.000015911   -0.000059737   -0.000234964
  22   H   :   -0.000045970   -0.000031711   -0.000051617
  23   H   :   -0.000388175    0.000028033   -0.000234813
  24   C   :    0.000145418   -0.000111957   -0.000029192
  25   H   :    0.000244103    0.000093273    0.000031714
  26   H   :    0.000037038   -0.000035120   -0.000007884
  27   H   :    0.000618658   -0.000073495   -0.000219570
  28   C   :    0.000061231    0.000152128   -0.000182181
  29   H   :    0.000032737    0.000022266    0.000009724
  30   H   :   -0.000001341    0.000029733    0.000059144
  31   H   :    0.000085473    0.000015652    0.000081610
  32   C   :    0.000650515   -0.000245051   -0.000133193
  33   C   :    0.000705226    0.000077387    0.000339204
  34   C   :   -0.000017883    0.000168395    0.000176089
  35   H   :   -0.000054842    0.000054361   -0.000014665
  36   C   :   -0.000048177   -0.000083895   -0.000047852
  37   H   :   -0.000057409   -0.000031622   -0.000033218
  38   C   :    0.000186616    0.000263437   -0.000072823
  39   H   :   -0.000111231   -0.000093253   -0.000076810
  40   C   :   -0.000302422    0.000684448   -0.000246435
  41   H   :    0.000194314    0.000099694   -0.000026299
  42   C   :    0.000079109    0.000080641   -0.000065114
  43   C   :   -0.000018262    0.000039182   -0.000176125
  44   H   :    0.000028680    0.000054309    0.000062447
  45   H   :   -0.000110159   -0.000071885    0.000061256
  46   H   :   -0.000170697    0.000172642    0.000532561
  47   C   :   -0.000051997    0.000169398    0.000158265
  48   H   :   -0.000112829    0.000019045   -0.000105346
  49   H   :   -0.000071328   -0.000005520   -0.000039620
  50   H   :   -0.000138288   -0.000235317   -0.000080157
  51   C   :    0.000091546   -0.000042673   -0.000012864
  52   H   :   -0.000050764   -0.000066981    0.000000125
  53   H   :    0.000036724   -0.000021403   -0.000000954
  54   H   :   -0.000028339    0.000005437   -0.000005151
  55   C   :   -0.000620610   -0.000379647   -0.000220560
  56   C   :    0.000416358   -0.000174577   -0.000018866
  57   C   :    0.000081451   -0.000097302    0.000065041
  58   H   :    0.000023276   -0.000096783   -0.000103963
  59   C   :    0.000073454    0.000046920    0.000236366
  60   H   :   -0.000114233   -0.000041532   -0.000000749
  61   C   :   -0.000006783    0.000411683   -0.000169953
  62   H   :    0.000036665   -0.000012988   -0.000003635
  63   C   :   -0.000263417   -0.000177469   -0.000117433
  64   H   :   -0.000009471   -0.000022041    0.000041855
  65   C   :    0.000249456    0.000060155   -0.000291804
  66   H   :   -0.000042734   -0.000046825    0.000109140
  67   H   :    0.000077354    0.000066937   -0.000064129
  68   O   :   -0.000050493   -0.000379724    0.000825365
  69   C   :    0.000266158    0.000709604   -0.002127322
  70   C   :   -0.000065167   -0.000260661    0.000414391
  71   C   :   -0.000025439   -0.000024373    0.000080315
  72   H   :    0.000001844   -0.000016898    0.000038503
  73   C   :   -0.000025903    0.000026445   -0.000106404
  74   H   :    0.000004408   -0.000004403    0.000005467
  75   C   :   -0.000045433   -0.000012784    0.000108595
  76   H   :    0.000009901   -0.000005246    0.000008076
  77   C   :    0.000014778   -0.000003565   -0.000075985
  78   H   :    0.000003645    0.000006114    0.000008218
  79   C   :   -0.000020282   -0.000092098   -0.000018979
  80   H   :   -0.000061405    0.000067690    0.000071297
  81   O   :    0.000688695   -0.000161883    0.000608278
  82   H   :   -0.000193701   -0.000255634    0.000481888

Difference to translation invariance:
           :    0.0001402640   -0.0003808302    0.0002811039

Difference to rotation invariance:
           :    0.0061735540    0.0029392083   -0.0054704376

Norm of the cartesian gradient     ...    0.0046260470
RMS gradient                       ...    0.0002949460
MAX gradient                       ...    0.0021273220

-------
TIMINGS
-------

Total SCF gradient time            ...      102.411 sec

One electron gradient       ....       1.775 sec  (  1.7%)
RI-J Coulomb gradient       ....       9.042 sec  (  8.8%)
COSX gradient               ....      62.640 sec  ( 61.2%)
XC gradient                 ....       9.397 sec  (  9.2%)
CPCM gradient               ....       3.244 sec  (  3.2%)
   A-Matrix (El+Nuc)        ....       0.820 sec  (  0.8%)
   Potential                ....       2.423 sec  (  2.4%)

Maximum memory used throughout the entire SCFGRAD-calculation: 356.2 MB
------------------------------------------------------------------------------
                         ORCA GEOMETRY RELAXATION STEP
------------------------------------------------------------------------------

Reading the OPT-File                    .... done
Getting information on internals        .... done
Copying old internal coords+grads       .... done
Making the new internal coordinates     .... (new redundants).... done
Validating the new internal coordinates .... (new redundants).... done
Calculating the B-matrix                .... done
Calculating the G,G- and P matrices     .... done
Transforming gradient to internals      .... done
Projecting the internal gradient        .... done
Number of atoms                         ....  82
Number of internal coordinates          .... 448
Current Energy                          .... -1805.042277248 Eh
Current gradient norm                   ....     0.004626047 Eh/bohr
Maximum allowed component of the step   ....  0.150
Current trust radius                    ....  0.300
Evaluating the initial hessian          ....  (Almloef) done
Projecting the Hessian                  .... done
Forming the augmented Hessian           .... done
Diagonalizing the augmented Hessian     .... done
Last element of RFO vector              ....  0.965256380
Lowest eigenvalues of augmented Hessian:
 -0.001339596  0.000361515  0.000787632  0.001001727  0.001659640
Length of the computed step             ....  0.270710100
The final length of the internal step   ....  0.270710100
Converting the step to cartesian space:
 Initial RMS(Int)=    0.0127898500
Transforming coordinates:
 Iter   0:  RMS(Cart)=    0.1154038890 RMS(Int)=    1.1097481386
 Iter   1:  RMS(Cart)=    0.0098180970 RMS(Int)=    0.0031491386
 Iter   2:  RMS(Cart)=    0.0010321028 RMS(Int)=    0.0001721703
 Iter   3:  RMS(Cart)=    0.0002073063 RMS(Int)=    0.0000583696
 Iter   4:  RMS(Cart)=    0.0000245003 RMS(Int)=    0.0000045899
 Iter   5:  RMS(Cart)=    0.0000043882 RMS(Int)=    0.0000010913
 Iter   6:  RMS(Cart)=    0.0000005981 RMS(Int)=    0.0000001182
 Iter   7:  RMS(Cart)=    0.0000000944 RMS(Int)=    0.0000000206
done
Storing new coordinates                 .... done

                                .--------------------.
          ----------------------|Geometry convergence|-------------------------
          Item                value                   Tolerance       Converged
          ---------------------------------------------------------------------
          RMS gradient        0.0004967185            0.0001000000      NO
          MAX gradient        0.0038993038            0.0003000000      NO
          RMS step            0.0127898500            0.0020000000      NO
          MAX step            0.1176715101            0.0040000000      NO
          ........................................................
          Max(Bonds)      0.0529      Max(Angles)    0.58
          Max(Dihed)        6.74      Max(Improp)    0.00
          ---------------------------------------------------------------------

The optimization has not yet converged - more geometry cycles are needed


    ---------------------------------------------------------------------------
                         Redundant Internal Coordinates
                            (Angstroem and degrees)

        Definition                    Value    dE/dq     Step     New-Value
    ----------------------------------------------------------------------------
     1. B(C   4,O   0)                1.4025  0.000526 -0.0005    1.4020   
     2. B(C   4,N   2)                1.2422 -0.001223  0.0007    1.2428   
     3. B(C   5,C   4)                1.5194  0.001021 -0.0015    1.5179   
     4. B(C   5,N   3)                1.4583 -0.000060 -0.0000    1.4583   
     5. B(H   6,C   5)                1.0906  0.000308 -0.0005    1.0902   
     6. B(C   7,C   5)                1.5122  0.000437 -0.0006    1.5116   
     7. B(C   8,C   7)                1.3907 -0.000133  0.0001    1.3908   
     8. B(H   9,C   8)                1.0850 -0.000038  0.0001    1.0851   
     9. B(C  10,C   8)                1.3866  0.000015 -0.0000    1.3866   
    10. B(H  11,C  10)                1.0844  0.000002 -0.0000    1.0844   
    11. B(C  12,C  10)                1.3889 -0.000113  0.0001    1.3890   
    12. B(H  13,C  12)                1.0843 -0.000006  0.0000    1.0844   
    13. B(C  14,C  12)                1.3877  0.000037 -0.0000    1.3877   
    14. B(H  15,C  14)                1.0844  0.000009 -0.0000    1.0844   
    15. B(C  16,C   7)                1.3892 -0.000038  0.0000    1.3892   
    16. B(C  16,C  14)                1.3875 -0.000087  0.0001    1.3876   
    17. B(H  17,C  16)                1.0849  0.000031 -0.0000    1.0849   
    18. B(C  18,N   2)                1.4660 -0.001460  0.0017    1.4677   
    19. B(C  19,C  18)                1.5266 -0.000009 -0.0000    1.5266   
    20. B(H  20,C  19)                1.0916  0.000155 -0.0002    1.0913   
    21. B(H  21,C  19)                1.0930  0.000061 -0.0001    1.0929   
    22. B(H  22,C  19)                1.0925 -0.000236  0.0003    1.0928   
    23. B(C  23,C  18)                1.5270  0.000036 -0.0001    1.5270   
    24. B(H  24,C  23)                1.0926  0.000156 -0.0002    1.0924   
    25. B(H  25,C  23)                1.0924 -0.000035  0.0001    1.0925   
    26. B(H  26,C  23)                1.0899  0.000404 -0.0006    1.0893   
    27. B(C  27,C  18)                1.5242  0.000049 -0.0000    1.5242   
    28. B(H  28,C  27)                1.0923 -0.000034  0.0001    1.0924   
    29. B(H  29,C  27)                1.0933  0.000011 -0.0000    1.0933   
    30. B(H  30,C  27)                1.0924  0.000160 -0.0000    1.0924   
    31. B(C  31,N   3)                1.4109 -0.000902  0.0009    1.4119   
    32. B(C  32,C  31)                1.4133  0.000681 -0.0008    1.4125   
    33. B(C  33,C  32)                1.3947 -0.000029 -0.0000    1.3947   
    34. B(H  34,C  33)                1.0808  0.000017 -0.0000    1.0808   
    35. B(C  35,C  33)                1.3876 -0.000006 -0.0000    1.3875   
    36. B(H  36,H  22)                4.4580  0.000083 -0.0529    4.4050   
    37. B(H  36,C  35)                1.0841 -0.000036  0.0001    1.0842   
    38. B(C  37,C  35)                1.3819 -0.000137  0.0002    1.3820   
    39. B(H  38,C  37)                1.0845  0.000066 -0.0001    1.0843   
    40. B(C  39,C  37)                1.3836 -0.000150  0.0002    1.3838   
    41. B(C  39,C  31)                1.3942 -0.000757  0.0007    1.3948   
    42. B(H  40,C  39)                1.0821  0.000056 -0.0001    1.0820   
    43. B(C  41,C  32)                1.5364  0.000196 -0.0004    1.5359   
    44. B(C  42,C  41)                1.5357 -0.000067  0.0002    1.5359   
    45. B(H  43,C  42)                1.0931  0.000071 -0.0001    1.0930   
    46. B(H  44,C  42)                1.0932 -0.000028  0.0000    1.0932   
    47. B(H  45,C  42)                1.0889 -0.000521  0.0008    1.0896   
    48. B(C  46,C  41)                1.5355  0.000363 -0.0003    1.5351   
    49. B(H  47,C  46)                1.0915  0.000091 -0.0001    1.0913   
    50. B(H  48,C  46)                1.0935 -0.000013  0.0000    1.0936   
    51. B(H  49,C  46)                1.0930  0.000258 -0.0002    1.0928   
    52. B(H  49,H  30)                2.5243  0.000086  0.0301    2.5543   
    53. B(C  50,C  41)                1.5294 -0.000052  0.0001    1.5295   
    54. B(H  51,C  50)                1.0923  0.000075 -0.0001    1.0922   
    55. B(H  52,C  50)                1.0924 -0.000016  0.0000    1.0924   
    56. B(H  53,C  50)                1.0930 -0.000036  0.0001    1.0930   
    57. B(C  54,O   1)                1.2073 -0.000254  0.0001    1.2075   
    58. B(C  54,O   0)                1.3456  0.000408 -0.0003    1.3453   
    59. B(C  55,C  54)                1.4737  0.000399 -0.0004    1.4733   
    60. B(C  56,C  55)                1.3937  0.000004 -0.0000    1.3937   
    61. B(H  57,C  56)                1.0827 -0.000278  0.0003    1.0830   
    62. B(H  57,H  38)                4.2749 -0.000177  0.0507    4.3256   
    63. B(C  58,C  56)                1.3847 -0.000103  0.0001    1.3848   
    64. B(H  59,C  58)                1.0839  0.000033 -0.0000    1.0838   
    65. B(C  60,C  58)                1.3891  0.000189 -0.0002    1.3889   
    66. B(H  61,C  60)                1.0844  0.000018 -0.0000    1.0844   
    67. B(C  62,C  60)                1.3893 -0.000283  0.0002    1.3895   
    68. B(H  63,C  62)                1.0837 -0.000040  0.0001    1.0838   
    69. B(C  64,C  62)                1.3834 -0.000089  0.0001    1.3835   
    70. B(C  64,C  55)                1.3936  0.000269 -0.0002    1.3934   
    71. B(H  65,C  64)                1.0833 -0.000087  0.0001    1.0835   
    72. B(H  66,N   3)                1.0098 -0.000095 -0.0000    1.0098   
    73. B(C  68,O  67)                1.2185 -0.000034  0.0000    1.2185   
    74. B(C  69,C  68)                1.4823 -0.000321  0.0003    1.4826   
    75. B(C  70,C  69)                1.3926 -0.000098  0.0001    1.3927   
    76. B(H  71,C  70)                1.0835 -0.000012  0.0000    1.0835   
    77. B(C  72,C  70)                1.3844 -0.000001  0.0000    1.3844   
    78. B(H  73,C  72)                1.0840 -0.000006  0.0000    1.0840   
    79. B(C  74,C  72)                1.3893  0.000078 -0.0001    1.3893   
    80. B(H  75,C  74)                1.0844  0.000008 -0.0000    1.0844   
    81. B(C  76,C  74)                1.3886 -0.000021  0.0000    1.3886   
    82. B(H  77,C  76)                1.0840  0.000017 -0.0000    1.0840   
    83. B(C  78,C  76)                1.3855 -0.000057  0.0000    1.3855   
    84. B(C  78,C  69)                1.3934 -0.000095  0.0001    1.3934   
    85. B(H  79,H  43)                4.1322  0.000163 -0.0425    4.0898   
    86. B(H  79,C  78)                1.0829  0.000224 -0.0003    1.0827   
    87. B(O  80,C  68)                1.3174  0.000053 -0.0001    1.3174   
    88. B(H  81,H  66)                2.2044  0.000126 -0.0059    2.1985   
    89. B(H  81,N   3)                1.7081  0.000285 -0.0059    1.7022   
    90. B(H  81,O  80)                1.0128  0.000493 -0.0007    1.0122   
    91. A(C   4,O   0,C  54)          118.96  0.000505   -0.10    118.87   
    92. A(C   4,N   2,C  18)          126.22 -0.003622    0.58    126.81   
    93. A(C   5,N   3,C  31)          119.25 -0.000242    0.09    119.34   
    94. A(C   5,N   3,H  66)          109.83 -0.000357    0.06    109.89   
    95. A(H  66,N   3,H  81)          105.50 -0.000047   -0.05    105.46   
    96. A(C  31,N   3,H  66)          111.96  0.000432   -0.11    111.85   
    97. A(C   5,N   3,H  81)          103.42  0.000762   -0.13    103.29   
    98. A(C  31,N   3,H  81)          105.51 -0.000509    0.13    105.64   
    99. A(N   2,C   4,C   5)          122.87 -0.000640    0.00    122.88   
   100. A(O   0,C   4,N   2)          124.30 -0.003252    0.48    124.78   
   101. A(O   0,C   4,C   5)          112.47  0.003899   -0.49    111.98   
   102. A(H   6,C   5,C   7)          107.18 -0.000079   -0.07    107.11   
   103. A(C   4,C   5,C   7)          112.68  0.001074   -0.21    112.47   
   104. A(N   3,C   5,C   7)          108.62 -0.000582    0.19    108.80   
   105. A(N   3,C   5,C   4)          112.26 -0.000958    0.15    112.41   
   106. A(C   4,C   5,H   6)          107.33  0.000145   -0.06    107.27   
   107. A(N   3,C   5,H   6)          108.56  0.000443   -0.01    108.56   
   108. A(C   5,C   7,C  16)          119.54 -0.000008    0.00    119.55   
   109. A(C   5,C   7,C   8)          120.95  0.000080   -0.01    120.94   
   110. A(C   8,C   7,C  16)          119.50 -0.000073    0.01    119.51   
   111. A(C   7,C   8,H   9)          119.88 -0.000095    0.02    119.89   
   112. A(C   7,C   8,C  10)          120.19  0.000017   -0.00    120.19   
   113. A(H   9,C   8,C  10)          119.93  0.000077   -0.01    119.92   
   114. A(C   8,C  10,C  12)          120.15  0.000043   -0.01    120.15   
   115. A(C   8,C  10,H  11)          119.76  0.000022   -0.00    119.76   
   116. A(H  11,C  10,C  12)          120.08 -0.000065    0.01    120.09   
   117. A(H  13,C  12,C  14)          120.15  0.000032   -0.00    120.14   
   118. A(C  10,C  12,C  14)          119.79 -0.000037    0.00    119.80   
   119. A(C  10,C  12,H  13)          120.06  0.000005   -0.00    120.06   
   120. A(H  15,C  14,C  16)          119.82  0.000068   -0.01    119.81   
   121. A(C  12,C  14,H  15)          120.16 -0.000013    0.00    120.17   
   122. A(C  12,C  14,C  16)          120.02 -0.000055    0.01    120.03   
   123. A(C  14,C  16,H  17)          120.21 -0.000007    0.00    120.21   
   124. A(C   7,C  16,H  17)          119.44 -0.000098    0.01    119.46   
   125. A(C   7,C  16,C  14)          120.35  0.000106   -0.01    120.33   
   126. A(N   2,C  18,C  19)          108.68  0.000494   -0.09    108.59   
   127. A(C  23,C  18,C  27)          108.87  0.000522   -0.13    108.73   
   128. A(C  19,C  18,C  27)          109.62 -0.000075   -0.18    109.45   
   129. A(N   2,C  18,C  27)          106.04  0.000160   -0.15    105.89   
   130. A(C  19,C  18,C  23)          110.70 -0.000069    0.04    110.74   
   131. A(N   2,C  18,C  23)          112.80 -0.001012    0.49    113.29   
   132. A(C  18,C  19,H  21)          109.57 -0.000072    0.03    109.60   
   133. A(C  18,C  19,H  20)          111.39 -0.000151    0.02    111.41   
   134. A(C  18,C  19,H  22)          110.78  0.000203   -0.05    110.72   
   135. A(H  20,C  19,H  22)          108.67  0.000128   -0.06    108.61   
   136. A(H  21,C  19,H  22)          108.08 -0.000114    0.03    108.11   
   137. A(H  20,C  19,H  21)          108.26  0.000003    0.03    108.29   
   138. A(H  25,C  23,H  26)          107.46  0.000148   -0.08    107.38   
   139. A(H  24,C  23,H  26)          108.76 -0.000062    0.09    108.84   
   140. A(C  18,C  23,H  26)          112.58 -0.000097    0.03    112.60   
   141. A(H  24,C  23,H  25)          108.05  0.000111   -0.04    108.00   
   142. A(C  18,C  23,H  25)          109.00  0.000180   -0.07    108.93   
   143. A(C  18,C  23,H  24)          110.85 -0.000258    0.07    110.92   
   144. A(H  29,C  27,H  30)          108.17 -0.000040    0.01    108.18   
   145. A(H  28,C  27,H  30)          108.55  0.000049   -0.00    108.55   
   146. A(C  18,C  27,H  30)          110.59 -0.000078    0.01    110.61   
   147. A(H  28,C  27,H  29)          108.31 -0.000026   -0.00    108.31   
   148. A(C  18,C  27,H  29)          110.64  0.000060   -0.01    110.63   
   149. A(C  18,C  27,H  28)          110.50  0.000036   -0.01    110.49   
   150. A(N   3,C  31,C  39)          118.31 -0.001526    0.25    118.55   
   151. A(N   3,C  31,C  32)          121.41  0.001371   -0.23    121.18   
   152. A(C  32,C  31,C  39)          120.24  0.000160   -0.03    120.21   
   153. A(C  31,C  32,C  33)          116.47 -0.000332    0.06    116.53   
   154. A(C  33,C  32,C  41)          119.63 -0.001315    0.23    119.86   
   155. A(C  31,C  32,C  41)          123.88  0.001634   -0.25    123.62   
   156. A(H  34,C  33,C  35)          117.63  0.000022    0.00    117.63   
   157. A(C  32,C  33,C  35)          123.28  0.000056   -0.02    123.26   
   158. A(C  32,C  33,H  34)          119.09 -0.000079    0.02    119.11   
   159. A(H  36,C  35,C  37)          120.89 -0.000050    0.01    120.91   
   160. A(C  33,C  35,C  37)          119.22  0.000007   -0.00    119.22   
   161. A(C  33,C  35,H  36)          119.88  0.000042   -0.01    119.87   
   162. A(C  35,C  37,H  38)          121.00 -0.000171    0.02    121.02   
   163. A(H  38,C  37,C  39)          119.64  0.000135   -0.02    119.62   
   164. A(C  35,C  37,C  39)          119.35  0.000036    0.00    119.36   
   165. A(C  37,C  39,H  40)          118.64  0.000111   -0.02    118.62   
   166. A(C  31,C  39,H  40)          119.93 -0.000185    0.03    119.96   
   167. A(C  31,C  39,C  37)          121.43  0.000074   -0.01    121.42   
   168. A(C  46,C  41,C  50)          106.14  0.000224    0.08    106.21   
   169. A(C  42,C  41,C  50)          105.97 -0.000307    0.09    106.06   
   170. A(C  32,C  41,C  50)          111.41 -0.000276    0.16    111.57   
   171. A(C  42,C  41,C  46)          110.66  0.000016   -0.08    110.59   
   172. A(C  32,C  41,C  46)          110.39 -0.000377    0.06    110.46   
   173. A(C  32,C  41,C  42)          112.03  0.000698   -0.29    111.74   
   174. A(H  44,C  42,H  45)          106.69 -0.000022    0.03    106.73   
   175. A(H  43,C  42,H  45)          107.87 -0.000103   -0.03    107.85   
   176. A(C  41,C  42,H  45)          114.34  0.000156   -0.04    114.31   
   177. A(H  43,C  42,H  44)          107.86 -0.000014    0.02    107.88   
   178. A(C  41,C  42,H  44)          108.97 -0.000302    0.07    109.05   
   179. A(C  41,C  42,H  43)          110.83  0.000268   -0.05    110.78   
   180. A(H  48,C  46,H  49)          108.09  0.000025   -0.01    108.08   
   181. A(H  47,C  46,H  49)          107.11 -0.000136    0.03    107.14   
   182. A(C  41,C  46,H  49)          110.16 -0.000077    0.05    110.21   
   183. A(H  47,C  46,H  48)          107.20 -0.000095   -0.00    107.19   
   184. A(C  41,C  46,H  48)          109.59  0.000140   -0.04    109.55   
   185. A(C  41,C  46,H  47)          114.48  0.000134   -0.03    114.45   
   186. A(H  52,C  50,H  53)          107.71 -0.000007    0.00    107.71   
   187. A(H  51,C  50,H  53)          108.52 -0.000006    0.00    108.53   
   188. A(C  41,C  50,H  53)          112.07  0.000028   -0.00    112.07   
   189. A(H  51,C  50,H  52)          107.47  0.000035   -0.01    107.46   
   190. A(C  41,C  50,H  52)          108.52 -0.000009   -0.00    108.52   
   191. A(C  41,C  50,H  51)          112.34 -0.000039    0.01    112.35   
   192. A(O   1,C  54,C  55)          125.00 -0.000789    0.10    125.10   
   193. A(O   0,C  54,C  55)          112.65  0.001606   -0.19    112.47   
   194. A(O   0,C  54,O   1)          122.34 -0.000825    0.10    122.44   
   195. A(C  56,C  55,C  64)          120.16 -0.000060    0.00    120.16   
   196. A(C  54,C  55,C  64)          117.98 -0.000635    0.08    118.06   
   197. A(C  54,C  55,C  56)          121.86  0.000695   -0.09    121.78   
   198. A(H  57,C  56,C  58)          120.22 -0.000068    0.01    120.23   
   199. A(C  55,C  56,C  58)          119.68 -0.000073    0.01    119.69   
   200. A(C  55,C  56,H  57)          120.10  0.000141   -0.02    120.08   
   201. A(H  59,C  58,C  60)          120.12 -0.000012    0.00    120.12   
   202. A(C  56,C  58,C  60)          120.07  0.000014   -0.00    120.06   
   203. A(C  56,C  58,H  59)          119.81 -0.000002    0.00    119.81   
   204. A(H  61,C  60,C  62)          119.88 -0.000069    0.01    119.89   
   205. A(C  58,C  60,C  62)          120.30  0.000138   -0.02    120.28   
   206. A(C  58,C  60,H  61)          119.83 -0.000069    0.01    119.84   
   207. A(H  63,C  62,C  64)          119.95  0.000085   -0.01    119.94   
   208. A(C  60,C  62,C  64)          119.89 -0.000130    0.02    119.91   
   209. A(C  60,C  62,H  63)          120.16  0.000045   -0.01    120.15   
   210. A(C  62,C  64,H  65)          120.75  0.000025   -0.01    120.74   
   211. A(C  55,C  64,H  65)          119.34 -0.000136    0.02    119.36   
   212. A(C  55,C  64,C  62)          119.91  0.000110   -0.01    119.90   
   213. A(N   3,H  66,H  81)           48.30  0.000080   -0.04     48.27   
   214. A(O  67,C  68,C  69)          123.09  0.000460   -0.04    123.05   
   215. A(C  69,C  68,O  80)          113.81 -0.000939    0.12    113.93   
   216. A(O  67,C  68,O  80)          123.09  0.000463   -0.04    123.06   
   217. A(C  68,C  69,C  70)          118.76  0.000447   -0.05    118.70   
   218. A(C  70,C  69,C  78)          119.83  0.000158   -0.02    119.82   
   219. A(C  68,C  69,C  78)          121.41 -0.000605    0.07    121.48   
   220. A(H  71,C  70,C  72)          120.59  0.000062   -0.01    120.58   
   221. A(C  69,C  70,C  72)          120.09 -0.000122    0.01    120.10   
   222. A(C  69,C  70,H  71)          119.32  0.000060   -0.01    119.32   
   223. A(H  73,C  72,C  74)          120.11 -0.000011    0.00    120.12   
   224. A(C  70,C  72,C  74)          119.96  0.000004   -0.00    119.96   
   225. A(C  70,C  72,H  73)          119.93  0.000007   -0.00    119.93   
   226. A(H  75,C  74,C  76)          119.94 -0.000027    0.00    119.94   
   227. A(C  72,C  74,C  76)          120.13  0.000032   -0.00    120.12   
   228. A(C  72,C  74,H  75)          119.94 -0.000005    0.00    119.94   
   229. A(H  77,C  76,C  78)          119.83  0.000017   -0.00    119.83   
   230. A(C  74,C  76,C  78)          120.06 -0.000054    0.01    120.06   
   231. A(C  74,C  76,H  77)          120.11  0.000037   -0.00    120.10   
   232. A(C  76,C  78,H  79)          120.16  0.000101   -0.01    120.15   
   233. A(C  69,C  78,H  79)          119.90 -0.000084    0.01    119.91   
   234. A(C  69,C  78,C  76)          119.94 -0.000018    0.00    119.94   
   235. A(C  68,O  80,H  81)          110.72  0.000700   -0.09    110.64   
   236. A(N   3,H  81,H  66)           26.19 -0.000033    0.08     26.28   
   237. A(H  66,H  81,O  80)          150.69 -0.000321    0.08    150.77   
   238. D(C   5,C   4,N   2,C  18)   -176.39 -0.002256    1.57   -174.82   
   239. D(N   2,C   4,O   0,C  54)    106.12 -0.002630    6.74    112.86   
   240. D(C   5,C   4,O   0,C  54)    -80.66 -0.002555    6.73    -73.93   
   241. D(O   0,C   4,N   2,C  18)     -3.85 -0.001908    1.54     -2.32   
   242. D(C   4,C   5,N   3,H  66)    -78.35  0.000020   -0.13    -78.48   
   243. D(N   3,C   5,C   4,N   2)     35.25 -0.000198   -0.85     34.40   
   244. D(C   4,C   5,N   3,H  81)    169.43 -0.000153   -0.03    169.40   
   245. D(C   7,C   5,N   3,H  81)    -65.28  0.000127   -0.07    -65.35   
   246. D(N   3,C   5,C   4,O   0)   -138.09 -0.000061   -0.87   -138.96   
   247. D(C   7,C   5,N   3,H  66)     46.93  0.000300   -0.16     46.78   
   248. D(C   7,C   5,N   3,C  31)    178.05  0.000337   -0.18    177.87   
   249. D(H   6,C   5,C   4,O   0)    -18.87  0.000015   -0.83    -19.70   
   250. D(H   6,C   5,N   3,C  31)    -65.72  0.000169   -0.16    -65.88   
   251. D(H   6,C   5,C   4,N   2)    154.47 -0.000122   -0.81    153.66   
   252. D(C   7,C   5,C   4,N   2)    -87.78  0.000489   -1.05    -88.82   
   253. D(H   6,C   5,N   3,H  81)     50.94 -0.000041   -0.05     50.89   
   254. D(C   7,C   5,C   4,O   0)     98.89  0.000625   -1.07     97.82   
   255. D(H   6,C   5,N   3,H  66)    163.16  0.000133   -0.14    163.02   
   256. D(C   4,C   5,N   3,C  31)     52.77  0.000056   -0.15     52.62   
   257. D(C  16,C   7,C   5,C   4)   -122.11 -0.000573    0.16   -121.95   
   258. D(C  16,C   7,C   5,H   6)     -4.26  0.000166   -0.08     -4.34   
   259. D(C  16,C   7,C   5,N   3)    112.85  0.000343   -0.02    112.83   
   260. D(C   8,C   7,C   5,C   4)     59.21 -0.000492   -0.05     59.17   
   261. D(C   8,C   7,C   5,H   6)    177.06  0.000247   -0.28    176.78   
   262. D(C   8,C   7,C   5,N   3)    -65.82  0.000424   -0.23    -66.05   
   263. D(C  10,C   8,C   7,C   5)    178.50  0.000002    0.02    178.52   
   264. D(C  10,C   8,C   7,C  16)     -0.17  0.000082   -0.19     -0.36   
   265. D(H   9,C   8,C   7,C   5)     -1.94 -0.000004    0.03     -1.91   
   266. D(H   9,C   8,C   7,C  16)    179.38  0.000076   -0.17    179.21   
   267. D(H  11,C  10,C   8,C   7)    180.00 -0.000026    0.06    180.05   
   268. D(H  11,C  10,C   8,H   9)      0.44 -0.000019    0.04      0.48   
   269. D(C  12,C  10,C   8,C   7)      0.39 -0.000006    0.02      0.41   
   270. D(C  12,C  10,C   8,H   9)   -179.17  0.000000    0.01   -179.16   
   271. D(C  14,C  12,C  10,H  11)   -179.92 -0.000031    0.07   -179.85   
   272. D(C  14,C  12,C  10,C   8)     -0.31 -0.000050    0.10     -0.21   
   273. D(H  13,C  12,C  10,H  11)      0.06 -0.000000    0.00      0.06   
   274. D(H  13,C  12,C  10,C   8)    179.66 -0.000019    0.04    179.70   
   275. D(C  16,C  14,C  12,H  13)   -179.95 -0.000001    0.00   -179.95   
   276. D(C  16,C  14,C  12,C  10)      0.02  0.000030   -0.06     -0.04   
   277. D(H  15,C  14,C  12,C  10)   -179.89  0.000036   -0.08   -179.97   
   278. D(H  15,C  14,C  12,H  13)      0.13  0.000006   -0.01      0.12   
   279. D(H  17,C  16,C  14,H  15)      0.13 -0.000023    0.04      0.17   
   280. D(H  17,C  16,C  14,C  12)   -179.79 -0.000017    0.03   -179.76   
   281. D(H  17,C  16,C   7,C   5)      1.17  0.000039   -0.11      1.06   
   282. D(C   7,C  16,C  14,C  12)      0.19  0.000047   -0.10      0.09   
   283. D(C   7,C  16,C  14,H  15)   -179.90  0.000041   -0.09   -179.98   
   284. D(C  14,C  16,C   7,C   5)   -178.81 -0.000025    0.02   -178.79   
   285. D(C  14,C  16,C   7,C   8)     -0.12 -0.000102    0.23      0.11   
   286. D(H  17,C  16,C   7,C   8)    179.86 -0.000039    0.10    179.96   
   287. D(C  27,C  18,N   2,C   4)   -172.66  0.000022   -0.31   -172.97   
   288. D(C  23,C  18,N   2,C   4)    -53.60  0.000193   -0.29    -53.89   
   289. D(C  19,C  18,N   2,C   4)     69.56 -0.000224    0.02     69.58   
   290. D(H  22,C  19,C  18,C  27)    -57.84  0.000172   -0.18    -58.03   
   291. D(H  22,C  19,C  18,C  23)   -177.96 -0.000385    0.07   -177.88   
   292. D(H  22,C  19,C  18,N   2)     57.64  0.000597   -0.51     57.13   
   293. D(H  21,C  19,C  18,C  27)     61.31  0.000111   -0.16     61.15   
   294. D(H  21,C  19,C  18,C  23)    -58.81 -0.000445    0.10    -58.70   
   295. D(H  21,C  19,C  18,N   2)    176.79  0.000536   -0.48    176.31   
   296. D(H  20,C  19,C  18,C  27)   -178.93 -0.000028   -0.08   -179.01   
   297. D(H  20,C  19,C  18,N   2)    -63.45  0.000397   -0.40    -63.86   
   298. D(H  20,C  19,C  18,C  23)     60.96 -0.000584    0.18     61.13   
   299. D(H  24,C  23,C  18,C  19)   -169.85  0.000169    0.12   -169.73   
   300. D(H  24,C  23,C  18,N   2)    -47.82  0.000042    0.37    -47.45   
   301. D(H  26,C  23,C  18,C  27)   -168.34 -0.000367    0.58   -167.76   
   302. D(H  26,C  23,C  18,C  19)    -47.78 -0.000168    0.30    -47.48   
   303. D(H  26,C  23,C  18,N   2)     74.25 -0.000295    0.56     74.80   
   304. D(H  25,C  23,C  18,C  27)    -49.21 -0.000123    0.45    -48.76   
   305. D(H  25,C  23,C  18,C  19)     71.35  0.000076    0.17     71.52   
   306. D(H  25,C  23,C  18,N   2)   -166.62 -0.000051    0.42   -166.20   
   307. D(H  24,C  23,C  18,C  27)     69.59 -0.000030    0.40     69.98   
   308. D(H  30,C  27,C  18,C  19)     59.84  0.000189   -0.01     59.83   
   309. D(H  30,C  27,C  18,N   2)    -57.31 -0.000442    0.27    -57.04   
   310. D(H  29,C  27,C  18,C  23)    -59.09  0.000322   -0.15    -59.24   
   311. D(H  29,C  27,C  18,C  19)    179.68  0.000127   -0.00    179.68   
   312. D(H  29,C  27,C  18,N   2)     62.53 -0.000504    0.28     62.81   
   313. D(H  28,C  27,C  18,C  23)     60.85  0.000351   -0.16     60.69   
   314. D(H  28,C  27,C  18,C  19)    -60.38  0.000156   -0.01    -60.39   
   315. D(H  30,C  27,C  18,C  23)   -178.93  0.000384   -0.16   -179.09   
   316. D(H  28,C  27,C  18,N   2)   -177.53 -0.000475    0.27   -177.26   
   317. D(C  39,C  31,N   3,H  81)    -87.59  0.000099   -0.30    -87.90   
   318. D(C  39,C  31,N   3,H  66)    158.14  0.000234   -0.26    157.87   
   319. D(C  39,C  31,N   3,C   5)     27.96  0.000555   -0.32     27.65   
   320. D(C  32,C  31,N   3,H  81)     89.99  0.000246   -0.62     89.37   
   321. D(C  32,C  31,N   3,H  66)    -24.28  0.000380   -0.59    -24.86   
   322. D(C  32,C  31,N   3,C   5)   -154.45  0.000701   -0.64   -155.09   
   323. D(C  41,C  32,C  31,C  39)   -178.62  0.000687   -1.37   -180.00   
   324. D(C  41,C  32,C  31,N   3)      3.84  0.000577   -1.05      2.78   
   325. D(C  33,C  32,C  31,C  39)     -0.31  0.000133   -0.03     -0.34   
   326. D(C  33,C  32,C  31,N   3)   -177.85  0.000024    0.29   -177.55   
   327. D(C  35,C  33,C  32,C  41)    178.26 -0.000551    1.28    179.54   
   328. D(C  35,C  33,C  32,C  31)     -0.14 -0.000074    0.01     -0.13   
   329. D(H  34,C  33,C  32,C  41)     -1.31 -0.000325    0.82     -0.49   
   330. D(H  34,C  33,C  32,C  31)   -179.70  0.000152   -0.46   -180.16   
   331. D(C  37,C  35,C  33,H  34)    179.99 -0.000214    0.43    180.42   
   332. D(C  37,C  35,C  33,C  32)      0.42  0.000009   -0.03      0.39   
   333. D(H  36,C  35,C  33,H  34)      0.09 -0.000091    0.17      0.26   
   334. D(H  36,C  35,C  33,C  32)   -179.48  0.000132   -0.28   -179.76   
   335. D(C  39,C  37,C  35,C  33)     -0.25 -0.000003    0.08     -0.17   
   336. D(H  38,C  37,C  35,H  36)      0.03 -0.000067    0.14      0.17   
   337. D(H  38,C  37,C  35,C  33)   -179.87  0.000058   -0.11   -179.98   
   338. D(C  39,C  37,C  35,H  36)    179.65 -0.000128    0.33    179.98   
   339. D(H  40,C  39,C  37,H  38)     -0.71 -0.000106    0.19     -0.52   
   340. D(H  40,C  39,C  37,C  35)    179.66 -0.000045    0.00    179.67   
   341. D(C  31,C  39,C  37,H  38)    179.44  0.000005    0.08    179.52   
   342. D(C  31,C  39,C  37,C  35)     -0.19  0.000066   -0.10     -0.29   
   343. D(H  40,C  39,C  31,C  32)   -179.38 -0.000022   -0.03   -179.40   
   344. D(H  40,C  39,C  31,N   3)     -1.76  0.000153   -0.35     -2.11   
   345. D(C  37,C  39,C  31,C  32)      0.48 -0.000134    0.08      0.56   
   346. D(C  37,C  39,C  31,N   3)    178.09  0.000042   -0.24    177.85   
   347. D(C  50,C  41,C  32,C  33)      5.74  0.000290   -0.85      4.88   
   348. D(C  50,C  41,C  32,C  31)   -175.99 -0.000263    0.53   -175.47   
   349. D(C  46,C  41,C  32,C  33)   -111.92  0.000424   -1.09   -113.01   
   350. D(C  46,C  41,C  32,C  31)     66.35 -0.000129    0.29     66.64   
   351. D(C  42,C  41,C  32,C  33)    124.26  0.000180   -0.83    123.43   
   352. D(C  42,C  41,C  32,C  31)    -57.47 -0.000373    0.55    -56.92   
   353. D(H  45,C  42,C  41,C  50)   -167.86  0.000095   -0.34   -168.20   
   354. D(H  45,C  42,C  41,C  32)     70.44  0.000225   -0.42     70.03   
   355. D(H  44,C  42,C  41,C  50)    -48.59 -0.000047   -0.26    -48.86   
   356. D(H  44,C  42,C  41,C  46)     66.05  0.000057   -0.16     65.88   
   357. D(H  44,C  42,C  41,C  32)   -170.28  0.000083   -0.34   -170.63   
   358. D(H  43,C  42,C  41,C  50)     69.96 -0.000091   -0.23     69.73   
   359. D(H  45,C  42,C  41,C  46)    -53.22  0.000199   -0.24    -53.46   
   360. D(H  43,C  42,C  41,C  46)   -175.41  0.000012   -0.13   -175.53   
   361. D(H  43,C  42,C  41,C  32)    -51.74  0.000039   -0.31    -52.05   
   362. D(H  47,C  46,C  41,C  50)    178.78  0.000084    0.00    178.78   
   363. D(H  47,C  46,C  41,C  42)     64.25  0.000314   -0.10     64.14   
   364. D(H  47,C  46,C  41,C  32)    -60.36 -0.000324    0.27    -60.08   
   365. D(H  49,C  46,C  41,C  50)    -60.46 -0.000058    0.06    -60.40   
   366. D(H  49,C  46,C  41,C  42)   -174.99  0.000173   -0.05   -175.04   
   367. D(H  49,C  46,C  41,C  32)     60.40 -0.000465    0.33     60.73   
   368. D(H  48,C  46,C  41,C  50)     58.33  0.000012    0.05     58.39   
   369. D(H  48,C  46,C  41,C  42)    -56.20  0.000243   -0.05    -56.25   
   370. D(H  48,C  46,C  41,C  32)    179.19 -0.000395    0.33    179.52   
   371. D(H  53,C  50,C  41,C  46)   -179.15 -0.000157    0.08   -179.06   
   372. D(H  53,C  50,C  41,C  42)    -61.44 -0.000179    0.07    -61.37   
   373. D(H  53,C  50,C  41,C  32)     60.65  0.000315   -0.13     60.52   
   374. D(H  52,C  50,C  41,C  46)    -60.33 -0.000155    0.08    -60.25   
   375. D(H  52,C  50,C  41,C  42)     57.37 -0.000177    0.07     57.45   
   376. D(H  52,C  50,C  41,C  32)    179.47  0.000318   -0.13    179.34   
   377. D(H  51,C  50,C  41,C  46)     58.35 -0.000141    0.07     58.43   
   378. D(H  51,C  50,C  41,C  42)    176.06 -0.000163    0.06    176.12   
   379. D(H  51,C  50,C  41,C  32)    -61.85  0.000331   -0.14    -61.99   
   380. D(C  55,C  54,O   0,C   4)    169.29 -0.001025    1.57    170.85   
   381. D(O   1,C  54,O   0,C   4)    -11.65 -0.001538    2.92     -8.73   
   382. D(C  64,C  55,C  54,O   1)     -4.33  0.000190   -0.45     -4.77   
   383. D(C  64,C  55,C  54,O   0)    174.70 -0.000339    0.95    175.65   
   384. D(C  56,C  55,C  54,O   1)    175.47  0.000263   -0.61    174.85   
   385. D(C  56,C  55,C  54,O   0)     -5.50 -0.000266    0.78     -4.72   
   386. D(C  58,C  56,C  55,C  64)     -0.01 -0.000021    0.04      0.03   
   387. D(C  58,C  56,C  55,C  54)   -179.80 -0.000095    0.21   -179.59   
   388. D(H  57,C  56,C  55,C  64)    179.76  0.000028   -0.06    179.71   
   389. D(H  57,C  56,C  55,C  54)     -0.03 -0.000045    0.12      0.09   
   390. D(C  60,C  58,C  56,H  57)   -179.86 -0.000064    0.12   -179.73   
   391. D(C  60,C  58,C  56,C  55)     -0.09 -0.000013    0.03     -0.06   
   392. D(H  59,C  58,C  56,H  57)      0.23  0.000008   -0.02      0.21   
   393. D(H  59,C  58,C  56,C  55)    180.00  0.000058   -0.11    179.88   
   394. D(C  62,C  60,C  58,H  59)    179.93 -0.000072    0.14    180.07   
   395. D(C  62,C  60,C  58,C  56)      0.01  0.000000    0.00      0.01   
   396. D(H  61,C  60,C  58,H  59)     -0.09 -0.000059    0.12      0.03   
   397. D(H  61,C  60,C  58,C  56)    180.00  0.000013   -0.03    179.97   
   398. D(C  64,C  62,C  60,H  61)   -179.83  0.000035   -0.07   -179.90   
   399. D(C  64,C  62,C  60,C  58)      0.16  0.000048   -0.10      0.07   
   400. D(H  63,C  62,C  60,H  61)      0.08 -0.000004    0.01      0.09   
   401. D(H  63,C  62,C  60,C  58)   -179.93  0.000009   -0.02   -179.95   
   402. D(H  65,C  64,C  62,H  63)      0.05  0.000054   -0.11     -0.06   
   403. D(H  65,C  64,C  62,C  60)    179.96  0.000015   -0.03    179.93   
   404. D(C  55,C  64,C  62,H  63)    179.83 -0.000044    0.09    179.92   
   405. D(C  55,C  64,C  62,C  60)     -0.26 -0.000083    0.16     -0.09   
   406. D(H  65,C  64,C  55,C  56)    179.97 -0.000026    0.06    180.03   
   407. D(H  65,C  64,C  55,C  54)     -0.23  0.000047   -0.11     -0.34   
   408. D(C  62,C  64,C  55,C  56)      0.18  0.000070   -0.13      0.05   
   409. D(C  62,C  64,C  55,C  54)    179.98  0.000143   -0.30    179.68   
   410. D(H  81,H  66,N   3,C  31)    114.28 -0.000418    0.07    114.34   
   411. D(H  81,H  66,N   3,C   5)   -110.85 -0.000697    0.14   -110.71   
   412. D(C  78,C  69,C  68,O  80)      0.19 -0.000521    1.28      1.47   
   413. D(C  78,C  69,C  68,O  67)   -178.97  0.000718   -1.69   -180.66   
   414. D(C  70,C  69,C  68,O  80)    179.92 -0.000605    1.47    181.39   
   415. D(C  70,C  69,C  68,O  67)      0.76  0.000633   -1.50     -0.74   
   416. D(C  72,C  70,C  69,C  78)     -0.04 -0.000042    0.08      0.04   
   417. D(C  72,C  70,C  69,C  68)   -179.78  0.000043   -0.10   -179.88   
   418. D(H  71,C  70,C  69,C  78)    179.91 -0.000051    0.11    180.02   
   419. D(H  71,C  70,C  69,C  68)      0.17  0.000034   -0.08      0.10   
   420. D(C  74,C  72,C  70,H  71)   -179.86  0.000049   -0.10   -179.95   
   421. D(C  74,C  72,C  70,C  69)      0.10  0.000039   -0.08      0.02   
   422. D(H  73,C  72,C  70,H  71)      0.04  0.000009   -0.02      0.02   
   423. D(H  73,C  72,C  70,C  69)    180.00 -0.000001    0.00    180.00   
   424. D(C  76,C  74,C  72,H  73)   -180.00  0.000013   -0.03   -180.02   
   425. D(C  76,C  74,C  72,C  70)     -0.10 -0.000027    0.05     -0.05   
   426. D(H  75,C  74,C  72,H  73)      0.04  0.000011   -0.02      0.02   
   427. D(H  75,C  74,C  72,C  70)    179.94 -0.000029    0.06    179.99   
   428. D(C  78,C  76,C  74,H  75)   -179.99  0.000019   -0.04   -180.03   
   429. D(C  78,C  76,C  74,C  72)      0.05  0.000017   -0.04      0.01   
   430. D(H  77,C  76,C  74,H  75)     -0.05 -0.000016    0.03     -0.02   
   431. D(H  77,C  76,C  74,C  72)    179.99 -0.000018    0.03    180.02   
   432. D(H  79,C  78,C  76,H  77)     -0.02 -0.000041    0.06      0.04   
   433. D(H  79,C  78,C  76,C  74)    179.92 -0.000076    0.13    180.05   
   434. D(C  69,C  78,C  76,H  77)   -179.93  0.000015   -0.02   -179.95   
   435. D(C  69,C  78,C  76,C  74)      0.01 -0.000020    0.04      0.06   
   436. D(H  79,C  78,C  69,C  70)   -179.92  0.000088   -0.15   -180.08   
   437. D(H  79,C  78,C  69,C  68)     -0.19  0.000003    0.03     -0.16   
   438. D(C  76,C  78,C  69,C  70)     -0.01  0.000033   -0.07     -0.08   
   439. D(C  76,C  78,C  69,C  68)    179.72 -0.000052    0.12    179.84   
   440. D(H  81,O  80,C  68,C  69)    179.05  0.000833   -1.69    177.36   
   441. D(H  81,O  80,C  68,O  67)     -1.79 -0.000405    1.28     -0.51   
   442. D(C  68,O  80,N   3,H  66)   -164.99  0.000085    0.17   -164.82   
   443. D(C  68,O  80,N   3,C  31)     76.39 -0.000109    0.26     76.64   
   444. D(C  68,O  80,N   3,C   5)    -50.11 -0.000048    0.19    -49.93   
   445. D(H  66,H  81,O  80,C  68)   -162.75 -0.000099    0.05   -162.70   
   446. D(O  80,H  81,H  66,N   3)    176.63  0.000178    0.18    176.81   
   447. D(H  66,H  81,N   3,C  31)   -118.67 -0.000232    0.09   -118.58   
   448. D(H  66,H  81,N   3,C   5)    115.35 -0.000095   -0.01    115.34   
    ----------------------------------------------------------------------------

         *************************************************************
         *                GEOMETRY OPTIMIZATION CYCLE   2            *
         *************************************************************
---------------------------------
CARTESIAN COORDINATES (ANGSTROEM)
---------------------------------
  O      1.917798    4.001973    1.356415
  O      2.549701    5.307955   -0.348468
  N      0.927830    5.602955    2.754632
  N      3.432918    5.734952    4.113093
  C      1.937518    5.076503    2.256529
  C      3.349007    5.428049    2.690072
  H      3.976386    4.560410    2.485030
  C      3.922246    6.586524    1.906274
  C      3.298175    7.829499    1.908027
  H      2.370041    7.967828    2.452845
  C      3.854034    8.889718    1.208385
  H      3.362038    9.856036    1.215241
  C      5.032774    8.713324    0.495035
  H      5.463659    9.542163   -0.055592
  C      5.655564    7.473234    0.487962
  H      6.576254    7.329000   -0.066472
  C      5.101566    6.414014    1.192566
  H      5.588003    5.444332    1.192316
  C     -0.471584    5.256352    2.479388
  C     -0.758026    3.879665    3.073459
  H     -0.159533    3.105060    2.590934
  H     -1.813744    3.633154    2.935408
  H     -0.544008    3.868912    4.144871
  C     -0.819970    5.286795    0.993016
  H     -0.451646    6.202358    0.524700
  H     -1.906712    5.264930    0.883159
  H     -0.420985    4.429765    0.451834
  C     -1.310603    6.304782    3.200544
  H     -2.375097    6.088684    3.084547
  H     -1.115970    7.300535    2.793336
  H     -1.073311    6.320176    4.266786
  C      2.914469    4.814767    5.049875
  C      2.491285    5.233758    6.330650
  C      2.044984    4.235531    7.196582
  H      1.713892    4.509176    8.188309
  C      2.002190    2.892076    6.851683
  H      1.641238    2.161937    7.567455
  C      2.426150    2.504494    5.594569
  H      2.405180    1.462859    5.293792
  C      2.880479    3.463339    4.706522
  H      3.214733    3.146041    3.727589
  C      2.495656    6.699233    6.790389
  C      3.893347    7.326264    6.679382
  H      4.638323    6.704873    7.182948
  H      3.885652    8.303868    7.168604
  H      4.231467    7.490048    5.656575
  C      1.472416    7.515988    5.988809
  H      1.650982    7.532009    4.912295
  H      1.481793    8.553761    6.333509
  H      0.466867    7.116679    6.142508
  C      2.089268    6.828856    8.259188
  H      1.073270    6.472079    8.442040
  H      2.120529    7.885201    8.535862
  H      2.771015    6.290921    8.922926
  C      2.319018    4.206388    0.088896
  C      2.445970    2.949559   -0.669032
  C      2.263096    1.707043   -0.064589
  H      2.019435    1.646442    0.989146
  C      2.401058    0.552040   -0.815962
  H      2.261181   -0.415362   -0.347726
  C      2.719016    0.633725   -2.165530
  H      2.826599   -0.273090   -2.750287
  C      2.900506    1.872226   -2.768902
  H      3.147776    1.933514   -3.822343
  C      2.765505    3.029457   -2.022888
  H      2.905181    4.002135   -2.479287
  H      3.099382    6.672874    4.282792
  O      6.183779    3.900510    3.538181
  C      6.747127    4.834187    4.081964
  C      8.220798    4.919499    4.219632
  C      9.000788    3.879976    3.719115
  H      8.517113    3.036451    3.241022
  C     10.379508    3.928795    3.834345
  H     10.983927    3.118088    3.443729
  C     10.986056    5.016174    4.450645
  H     12.066062    5.054087    4.540846
  C     10.211958    6.054965    4.950597
  H     10.685542    6.903380    5.431167
  C      8.831937    6.009498    4.836125
  H      8.226978    6.819007    5.224642
  O      6.105041    5.879828    4.561267
  H      5.109257    5.790306    4.403697

----------------------------
CARTESIAN COORDINATES (A.U.)
----------------------------
  NO LB      ZA    FRAG     MASS         X           Y           Z
   0 O     8.0000    0    15.999    3.624114    7.562633    2.563253
   1 O     8.0000    0    15.999    4.818237   10.030581   -0.658509
   2 N     7.0000    0    14.007    1.753345   10.588050    5.205500
   3 N     7.0000    0    14.007    6.487274   10.837489    7.772619
   4 C     6.0000    0    12.011    3.661379    9.593201    4.264222
   5 C     6.0000    0    12.011    6.328706   10.257527    5.083500
   6 H     1.0000    0     1.008    7.514281    8.617926    4.696027
   7 C     6.0000    0    12.011    7.411970   12.446726    3.602335
   8 C     6.0000    0    12.011    6.232648   14.795608    3.605648
   9 H     1.0000    0     1.008    4.478728   15.057013    4.635205
  10 C     6.0000    0    12.011    7.283068   16.799132    2.283516
  11 H     1.0000    0     1.008    6.353331   18.625209    2.296473
  12 C     6.0000    0    12.011    9.510564   16.465796    0.935481
  13 H     1.0000    0     1.008   10.324819   18.032075   -0.105055
  14 C     6.0000    0    12.011   10.687467   14.122365    0.922115
  15 H     1.0000    0     1.008   12.427320   13.849804   -0.125613
  16 C     6.0000    0    12.011    9.640563   12.120730    2.253624
  17 H     1.0000    0     1.008   10.559795   10.288297    2.253151
  18 C     6.0000    0    12.011   -0.891165    9.933065    4.685364
  19 C     6.0000    0    12.011   -1.432461    7.331505    5.807996
  20 H     1.0000    0     1.008   -0.301475    5.867713    4.896157
  21 H     1.0000    0     1.008   -3.427479    6.865665    5.547118
  22 H     1.0000    0     1.008   -1.028026    7.311184    7.832671
  23 C     6.0000    0    12.011   -1.549518    9.990596    1.876528
  24 H     1.0000    0     1.008   -0.853487   11.720757    0.991539
  25 H     1.0000    0     1.008   -3.603164    9.949276    1.668928
  26 H     1.0000    0     1.008   -0.795546    8.371044    0.853843
  27 C     6.0000    0    12.011   -2.476680   11.914311    6.048152
  28 H     1.0000    0     1.008   -4.488283   11.505945    5.828950
  29 H     1.0000    0     1.008   -2.108879   13.796013    5.278640
  30 H     1.0000    0     1.008   -2.028264   11.943401    8.063057
  31 C     6.0000    0    12.011    5.507548    9.098590    9.542881
  32 C     6.0000    0    12.011    4.707845    9.890369   11.963195
  33 C     6.0000    0    12.011    3.864460    8.003994   13.599570
  34 H     1.0000    0     1.008    3.238787    8.521107   15.473662
  35 C     6.0000    0    12.011    3.783590    5.465231   12.947805
  36 H     1.0000    0     1.008    3.101490    4.085468   14.300417
  37 C     6.0000    0    12.011    4.584758    4.732807   10.572204
  38 H     1.0000    0     1.008    4.545131    2.764403   10.003818
  39 C     6.0000    0    12.011    5.443316    6.544763    8.894037
  40 H     1.0000    0     1.008    6.074965    5.945156    7.044122
  41 C     6.0000    0    12.011    4.716106   12.659716   12.831976
  42 C     6.0000    0    12.011    7.357359   13.844632   12.622202
  43 H     1.0000    0     1.008    8.765160   12.670374   13.573804
  44 H     1.0000    0     1.008    7.342817   15.692036   13.546699
  45 H     1.0000    0     1.008    7.996314   14.154140   10.689378
  46 C     6.0000    0    12.011    2.782462   14.203158   11.317209
  47 H     1.0000    0     1.008    3.119904   14.233435    9.282892
  48 H     1.0000    0     1.008    2.800184   16.164266   11.968598
  49 H     1.0000    0     1.008    0.882251   13.448575   11.607658
  50 C     6.0000    0    12.011    3.948144   12.904668   15.607603
  51 H     1.0000    0     1.008    2.028186   12.230456   15.953144
  52 H     1.0000    0     1.008    4.007220   14.900871   16.130442
  53 H     1.0000    0     1.008    5.236459   11.888119   16.861886
  54 C     6.0000    0    12.011    4.382309    7.948922    0.167989
  55 C     6.0000    0    12.011    4.622213    5.573858   -1.264287
  56 C     6.0000    0    12.011    4.276632    3.225844   -0.122056
  57 H     1.0000    0     1.008    3.816179    3.111324    1.869216
  58 C     6.0000    0    12.011    4.537342    1.043204   -1.541945
  59 H     1.0000    0     1.008    4.273013   -0.784921   -0.657106
  60 C     6.0000    0    12.011    5.138196    1.197567   -4.092258
  61 H     1.0000    0     1.008    5.341499   -0.516065   -5.197289
  62 C     6.0000    0    12.011    5.481161    3.537994   -5.232466
  63 H     1.0000    0     1.008    5.948435    3.653813   -7.223182
  64 C     6.0000    0    12.011    5.226047    5.724845   -3.822705
  65 H     1.0000    0     1.008    5.489997    7.562938   -4.685174
  66 H     1.0000    0     1.008    5.856984   12.609905    8.093304
  67 O     8.0000    0    15.999   11.685649    7.370895    6.686193
  68 C     6.0000    0    12.011   12.750223    9.135289    7.713795
  69 C     6.0000    0    12.011   15.535056    9.296506    7.973949
  70 C     6.0000    0    12.011   17.009025    7.332092    7.028110
  71 H     1.0000    0     1.008   16.095011    5.738061    6.124645
  72 C     6.0000    0    12.011   19.614428    7.424346    7.245862
  73 H     1.0000    0     1.008   20.756614    5.892333    6.507705
  74 C     6.0000    0    12.011   20.760638    9.479194    8.410499
  75 H     1.0000    0     1.008   22.801554    9.550840    8.580955
  76 C     6.0000    0    12.011   19.297804   11.442226    9.355273
  77 H     1.0000    0     1.008   20.192747   13.045498   10.263418
  78 C     6.0000    0    12.011   16.689942   11.356305    9.138951
  79 H     1.0000    0     1.008   15.546735   12.886057    9.873142
  80 O     8.0000    0    15.999   11.536855   11.111265    8.619545
  81 H     1.0000    0     1.008    9.655097   10.942093    8.321781

--------------------------------
INTERNAL COORDINATES (ANGSTROEM)
--------------------------------
 O      0   0   0     0.000000000000     0.00000000     0.00000000
 O      1   0   0     2.238641359394     0.00000000     0.00000000
 N      1   2   0     2.344821922720   100.07749347     0.00000000
 N      3   1   2     2.852771007401    86.83598426   264.31112316
 C      3   1   2     1.242870858737    29.40533709   286.21411083
 C      4   3   1     1.458155757477    58.33264998    30.75219529
 H      6   4   3     1.090157948266   108.53886396   227.43062977
 C      6   4   3     1.511623554531   108.83815223   111.18258140
 C      8   6   4     1.390846153035   120.93660367   293.94728011
 H      9   8   6     1.085078608885   119.89165242   358.09121037
 C      9   8   6     1.386557374480   120.18750606   178.51859573
 H     11   9   8     1.084379207928   119.75632484   180.05402024
 C     11   9   8     1.389032146374   120.14780620     0.41304083
 H     13  11   9     1.084355629340   120.06093991   179.70032791
 C     13  11   9     1.387710983924   119.79802980   359.78936029
 H     15  13  11     1.084375782784   120.16635447   180.03296121
 C     15  13  11     1.387561277058   120.02586654   359.95967964
 H     17  15  13     1.084851820370   120.21098470   180.24287090
 C      3   1   2     1.467737686372    97.43959327   104.31698436
 C     19   3   1     1.526510924866   108.59637767    68.41307197
 H     20  19   3     1.091346127277   111.41605358   296.14404069
 H     20  19   3     1.092870572872   109.60481733   176.30769045
 H     20  19   3     1.092631351531   110.71577695    57.13120439
 C     19   3   1     1.526957751803   113.28922396   304.94609448
 H     24  19   3     1.092353690215   110.92263270   312.55266814
 H     24  19   3     1.092500196256   108.93153749   193.80572596
 H     24  19   3     1.089296506212   112.60386487    74.80687667
 C     19   3   1     1.524212376690   105.88308757   185.86078260
 H     28  19   3     1.092383483663   110.49306801   182.73805448
 H     28  19   3     1.093263914375   110.62644824    62.80559230
 H     28  19   3     1.092435700699   110.60446826   302.95727626
 C      4   3   1     1.411768974015    87.89917153   264.03647238
 C     32   4   3     1.412452506429   121.22289318   256.36677694
 C     33  32   4     1.394804699286   116.52050139   182.45744805
 H     34  33  32     1.080752338559   119.11108920   179.83412700
 C     34  33  32     1.387681056738   123.25947031   359.86538501
 H     36  34  33     1.084305496390   119.87484580   180.23142050
 C     36  34  33     1.382135196138   119.21494561     0.38596273
 H     38  36  34     1.084393465593   121.04511880   180.02088102
 C     38  36  34     1.383628509672   119.35109421   359.83676705
 H     40  38  36     1.081995209200   118.61396883   179.66044927
 C     33  32   4     1.535902766624   123.61498049     2.79556328
 C     42  33  32     1.535913684475   111.74534469   303.07920065
 H     43  42  33     1.093020524143   110.78421035   307.95182474
 H     43  42  33     1.093209753075   109.04586380   189.36886591
 H     43  42  33     1.089625665040   114.30476828    70.02660855
 C     42  33  32     1.535134748622   110.45375949    66.63809100
 H     47  42  33     1.091341258016   114.44451816   299.91562453
 H     47  42  33     1.093563047168   109.54785297   179.52118215
 H     47  42  33     1.092793615938   110.21131765    60.72992224
 C     42  33  32     1.529484446635   111.56515666   184.53438567
 H     51  42  33     1.092234615699   112.34866620   298.01168039
 H     51  42  33     1.092424209348   108.51567044   179.33626388
 H     51  42  33     1.093023543169   112.06882301    60.51972855
 C      2   1   3     1.207456171502    30.45770751   197.07639808
 C     55   2   1     1.473156922792   125.13552166   180.47236666
 C     56  55   2     1.393786015872   121.74452909   174.84827041
 H     57  56  55     1.083236798647   120.08241130     0.08450145
 C     57  56  55     1.384783964860   119.68077002   180.40837755
 H     59  57  56     1.083825461321   119.81515489   179.88445504
 C     59  57  56     1.388921373325   120.06432941   359.94348610
 H     61  59  57     1.084356030834   119.83585611   179.97198199
 C     61  59  57     1.389561191084   120.28044511     0.00000000
 H     63  61  59     1.083807165045   120.14915013   180.04993911
 C     63  61  59     1.383454631744   119.91088508     0.06566239
 H     65  63  61     1.083471468581   120.74477194   179.92793400
 H      4   3   1     1.009822587745    80.38433424   151.43227233
 O      7   6   4     2.533215461476   129.09492351   324.83469094
 C     68   7   6     1.218529471845   112.87856231   340.22343137
 C     69  68   7     1.482543125711   123.03035686   208.64887513
 C     70  69  68     1.392663364815   118.71106813   359.26546723
 H     71  70  69     1.083535465853   119.31815068     0.09673486
 C     71  70  69     1.384387811491   120.10205973   180.11899085
 H     73  71  70     1.084042655048   119.92810104   180.00107710
 C     73  71  70     1.389286974341   119.95546668     0.02339455
 H     75  73  71     1.084429201144   119.93860838   179.99399736
 C     75  73  71     1.388621433867   120.12200798   359.95309381
 H     77  75  73     1.083991033985   120.10384280   180.01686205
 C     77  75  73     1.385507040592   120.06320926     0.00000000
 H     79  77  75     1.082694327765   120.15601184   180.05254463
 O     69  68   7     1.317335415590   123.04038999    26.33103590
 H     81  69  68     1.012139918209   110.65177191   359.49316425

---------------------------
INTERNAL COORDINATES (A.U.)
---------------------------
 O      0   0   0     0.000000000000     0.00000000     0.00000000
 O      1   0   0     4.230419081324     0.00000000     0.00000000
 N      1   2   0     4.431071266756   100.07749347     0.00000000
 N      3   1   2     5.390955926779    86.83598426   264.31112316
 C      3   1   2     2.348685542845    29.40533709   286.21411083
 C      4   3   1     2.755515042232    58.33264998    30.75219529
 H      6   4   3     2.060099964940   108.53886396   227.43062977
 C      6   4   3     2.856554535649   108.83815223   111.18258140
 C      8   6   4     2.628318323654   120.93660367   293.94728011
 H      9   8   6     2.050501404570   119.89165242   358.09121037
 C      9   8   6     2.620213706736   120.18750606   178.51859573
 H     11   9   8     2.049179728303   119.75632484   180.05402024
 C     11   9   8     2.624890347860   120.14780620     0.41304083
 H     13  11   9     2.049135171229   120.06093991   179.70032791
 C     13  11   9     2.622393712651   119.79802980   359.78936029
 H     15  13  11     2.049173255718   120.16635447   180.03296121
 C     15  13  11     2.622110807674   120.02586654   359.95967964
 H     17  15  13     2.050072836385   120.21098470   180.24287090
 C      3   1   2     2.773622263678    97.43959327   104.31698436
 C     19   3   1     2.884687588435   108.59637767    68.41307197
 H     20  19   3     2.062345297870   111.41605358   296.14404069
 H     20  19   3     2.065226082550   109.60481733   176.30769045
 H     20  19   3     2.064774019729   110.71577695    57.13120439
 C     19   3   1     2.885531968975   113.28922396   304.94609448
 H     24  19   3     2.064249315885   110.92263270   312.55266814
 H     24  19   3     2.064526172180   108.93153749   193.80572596
 H     24  19   3     2.058472075378   112.60386487    74.80687667
 C     19   3   1     2.880343961876   105.88308757   185.86078260
 H     28  19   3     2.064305617343   110.49306801   182.73805448
 H     28  19   3     2.065969390267   110.62644824    62.80559230
 H     28  19   3     2.064404293239   110.60446826   302.95727626
 C      4   3   1     2.667856725256    87.89917153   264.03647238
 C     32   4   3     2.669148414321   121.22289318   256.36677694
 C     33  32   4     2.635798891956   116.52050139   182.45744805
 H     34  33  32     2.042325938471   119.11108920   179.83412700
 C     34  33  32     2.622337158465   123.25947031   359.86538501
 H     36  34  33     2.049040433682   119.87484580   180.23142050
 C     36  34  33     2.611857000755   119.21494561     0.38596273
 H     38  36  34     2.049206671384   121.04511880   180.02088102
 C     38  36  34     2.614678954366   119.35109421   359.83676705
 H     40  38  36     2.044674623603   118.61396883   179.66044927
 C     33  32   4     2.902435597252   123.61498049     2.79556328
 C     42  33  32     2.902456228999   111.74534469   303.07920065
 H     43  42  33     2.065509449386   110.78421035   307.95182474
 H     43  42  33     2.065867040243   109.04586380   189.36886591
 H     43  42  33     2.059094095417   114.30476828    70.02660855
 C     42  33  32     2.900984253561   110.45375949    66.63809100
 H     47  42  33     2.062336096298   114.44451816   299.91562453
 H     47  42  33     2.066534669324   109.54785297   179.52118215
 H     47  42  33     2.065080655021   110.21131765    60.72992224
 C     42  33  32     2.890306730232   111.56515666   184.53438567
 H     51  42  33     2.064024297660   112.34866620   298.01168039
 H     51  42  33     2.064382577733   108.51567044   179.33626388
 H     51  42  33     2.065515154517   112.06882301    60.51972855
 C      2   1   3     2.281761482852    30.45770751   197.07639808
 C     55   2   1     2.783863136366   125.13552166   180.47236666
 C     56  55   2     2.633873859287   121.74452909   174.84827041
 H     57  56  55     2.047020887628   120.08241130     0.08450145
 C     57  56  55     2.616862448231   119.68077002   180.40837755
 H     59  57  56     2.048133298867   119.81515489   179.88445504
 C     59  57  56     2.624681017133   120.06432941   359.94348610
 H     61  59  57     2.049135929943   119.83585611   179.97198199
 C     61  59  57     2.625890097475   120.28044511     0.00000000
 H     63  61  59     2.048098723916   120.14915013   180.04993911
 C     63  61  59     2.614350372702   119.91088508     0.06566239
 H     65  63  61     2.047464349536   120.74477194   179.92793400
 H      4   3   1     1.908288134685    80.38433424   151.43227233
 O      7   6   4     4.787083460405   129.09492351   324.83469094
 C     68   7   6     2.302686987898   112.87856231   340.22343137
 C     69  68   7     2.801600489321   123.03035686   208.64887513
 C     70  69  68     2.631752356246   118.71106813   359.26546723
 H     71  70  69     2.047585286853   119.31815068     0.09673486
 C     71  70  69     2.616113826857   120.10205973   180.11899085
 H     73  71  70     2.048543735529   119.92810104   180.00107710
 C     73  71  70     2.625371902928   119.95546668     0.02339455
 H     75  73  71     2.049274201790   119.93860838   179.99399736
 C     75  73  71     2.624114213701   120.12200798   359.95309381
 H     77  75  73     2.048446185858   120.10384280   180.01686205
 C     77  75  73     2.618228863338   120.06320926     0.00000000
 H     79  77  75     2.045995766226   120.15601184   180.05254463
 O     69  68   7     2.489403161981   123.04038999    26.33103590
 H     81  69  68     1.912667254624   110.65177191   359.49316425


           ************************************************************
           *        Program running with 20 parallel MPI-processes    *
           *              working on a common directory               *
           ************************************************************
------------------------------------------------------------------------------
                   ___                                                        
                  /   \      - P O W E R E D   B Y -                         
                 /     \                                                     
                 |  |  |   _    _      __       _____    __    __             
                 |  |  |  | |  | |    /  \     |  _  \  |  |  /  |          
                  \  \/   | |  | |   /    \    | | | |  |  | /  /          
                 / \  \   | |__| |  /  /\  \   | |_| |  |  |/  /          
                |  |  |   |  __  | /  /__\  \  |    /   |      \           
                |  |  |   | |  | | |   __   |  |    \   |  |\   \          
                \     /   | |  | | |  |  |  |  | |\  \  |  | \   \       
                 \___/    |_|  |_| |__|  |__|  |_| \__\ |__|  \__/        
                                                                              
                      - O R C A' S   B I G   F R I E N D -                    
                                      &                                       
                       - I N T E G R A L  F E E D E R -                       
                                                                              
 v1 FN, 2020, v2 2021                                                         
------------------------------------------------------------------------------


Reading SHARK input file ImineBzOH4optb.SHARKINP.tmp ... ok
----------------------
SHARK INTEGRAL PACKAGE
----------------------

Number of atoms                             ...     82
Number of basis functions                   ...   1542
Number of shells                            ...    622
Maximum angular momentum                    ...      3
Integral batch strategy                     ... SHARK/LIBINT Hybrid
RI-J (if used) integral strategy            ... SPLIT-RIJ (Revised 2003 algorithm where possible)
Printlevel                                  ...      1
Contraction scheme used                     ... SEGMENTED contraction
Coulomb Range Separation                    ... NOT USED
Exchange Range Separation                   ... NOT USED
Finite Nucleus Model                        ... NOT USED
Auxiliary Coulomb fitting basis             ... AVAILABLE
   # of basis functions in Aux-J            ...   2498
   # of shells in Aux-J                     ...    830
   Maximum angular momentum in Aux-J        ...      4
Auxiliary J/K fitting basis                 ... NOT available
Auxiliary Correlation fitting basis         ... NOT available
Auxiliary 'external' fitting basis          ... NOT available
Integral threshold                          ...     2.500000e-11
Primitive cut-off                           ...     2.500000e-12
Primitive pair pre-selection threshold      ...     2.500000e-12

Calculating pre-screening integrals         ... done (  0.6 sec) Dimension = 622
Organizing shell pair data                  ... done (  2.3 sec)
Shell pair information
Total number of shell pairs                 ...    193753
Shell pairs after pre-screening             ...    108299
Total number of primitive shell pairs       ...    584784
Primitive shell pairs kept                  ...    202909
          la=0 lb=0:  30097 shell pairs
          la=1 lb=0:  32672 shell pairs
          la=1 lb=1:   8907 shell pairs
          la=2 lb=0:  14531 shell pairs
          la=2 lb=1:   8040 shell pairs
          la=2 lb=2:   1789 shell pairs
          la=3 lb=0:   6626 shell pairs
          la=3 lb=1:   3731 shell pairs
          la=3 lb=2:   1548 shell pairs
          la=3 lb=3:    358 shell pairs

Calculating one electron integrals          ... done (  0.2 sec)
Calculating RI/J V-Matrix + Cholesky decomp.... done ( 14.3 sec)
Calculating Nuclear repulsion               ... done (  0.0 sec) ENN=   5102.448354195310 Eh

SHARK setup successfully completed in  23.8 seconds

Maximum memory used throughout the entire GTOINT-calculation: 159.7 MB
[1710992793.232672] [node046:688527:0]          mpool.c:43   UCX  WARN  object 0xb61e300 was not returned to mpool ucp_requests
[1710992793.232684] [node046:688527:0]          mpool.c:43   UCX  WARN  object 0xb61e4c0 was not returned to mpool ucp_requests
[1710992793.232689] [node046:688527:0]          mpool.c:43   UCX  WARN  object 0xb61e680 was not returned to mpool ucp_requests
[1710992793.232693] [node046:688527:0]          mpool.c:43   UCX  WARN  object 0xb61e840 was not returned to mpool ucp_requests
[1710992793.232695] [node046:688527:0]          mpool.c:43   UCX  WARN  object 0xb61ea00 was not returned to mpool ucp_requests
[1710992793.232697] [node046:688527:0]          mpool.c:43   UCX  WARN  object 0xb61ebc0 was not returned to mpool ucp_requests
[1710992793.232700] [node046:688527:0]          mpool.c:43   UCX  WARN  object 0xb61ed80 was not returned to mpool ucp_requests
[1710992793.232702] [node046:688527:0]          mpool.c:43   UCX  WARN  object 0xb61ef40 was not returned to mpool ucp_requests
[1710992793.232704] [node046:688527:0]          mpool.c:43   UCX  WARN  object 0xb61f100 was not returned to mpool ucp_requests
[1710992793.232706] [node046:688527:0]          mpool.c:43   UCX  WARN  object 0xb61f2c0 was not returned to mpool ucp_requests
[1710992793.232709] [node046:688527:0]          mpool.c:43   UCX  WARN  object 0xb61f480 was not returned to mpool ucp_requests
[1710992793.232711] [node046:688527:0]          mpool.c:43   UCX  WARN  object 0xb61f640 was not returned to mpool ucp_requests
[1710992793.232713] [node046:688527:0]          mpool.c:43   UCX  WARN  object 0xb61f800 was not returned to mpool ucp_requests
[1710992793.232716] [node046:688527:0]          mpool.c:43   UCX  WARN  object 0xb61f9c0 was not returned to mpool ucp_requests
[1710992793.232720] [node046:688527:0]          mpool.c:43   UCX  WARN  object 0xb61fb80 was not returned to mpool ucp_requests
[1710992793.232724] [node046:688527:0]          mpool.c:43   UCX  WARN  object 0xb61fd40 was not returned to mpool ucp_requests
[1710992793.232726] [node046:688527:0]          mpool.c:43   UCX  WARN  object 0xb61ff00 was not returned to mpool ucp_requests
[1710992793.232583] [node046:688532:0]          mpool.c:43   UCX  WARN  object 0xac55700 was not returned to mpool ucp_requests
[1710992793.232602] [node046:688532:0]          mpool.c:43   UCX  WARN  object 0xac558c0 was not returned to mpool ucp_requests
[1710992793.232606] [node046:688532:0]          mpool.c:43   UCX  WARN  object 0xac55a80 was not returned to mpool ucp_requests
[1710992793.232609] [node046:688532:0]          mpool.c:43   UCX  WARN  object 0xac55c40 was not returned to mpool ucp_requests
[1710992793.232612] [node046:688532:0]          mpool.c:43   UCX  WARN  object 0xac55e00 was not returned to mpool ucp_requests
[1710992793.232616] [node046:688532:0]          mpool.c:43   UCX  WARN  object 0xac55fc0 was not returned to mpool ucp_requests
[1710992793.232618] [node046:688532:0]          mpool.c:43   UCX  WARN  object 0xac56180 was not returned to mpool ucp_requests
[1710992793.232620] [node046:688532:0]          mpool.c:43   UCX  WARN  object 0xac56340 was not returned to mpool ucp_requests
[1710992793.232622] [node046:688532:0]          mpool.c:43   UCX  WARN  object 0xac56500 was not returned to mpool ucp_requests
[1710992793.232625] [node046:688532:0]          mpool.c:43   UCX  WARN  object 0xac566c0 was not returned to mpool ucp_requests
[1710992793.232627] [node046:688532:0]          mpool.c:43   UCX  WARN  object 0xac56880 was not returned to mpool ucp_requests
[1710992793.232629] [node046:688532:0]          mpool.c:43   UCX  WARN  object 0xac56a40 was not returned to mpool ucp_requests
[1710992793.232631] [node046:688532:0]          mpool.c:43   UCX  WARN  object 0xac56c00 was not returned to mpool ucp_requests
[1710992793.232634] [node046:688532:0]          mpool.c:43   UCX  WARN  object 0xac56dc0 was not returned to mpool ucp_requests
[1710992793.232636] [node046:688532:0]          mpool.c:43   UCX  WARN  object 0xac56f80 was not returned to mpool ucp_requests
[1710992793.233589] [node046:688513:0]          mpool.c:43   UCX  WARN  object 0xb7b87c0 was not returned to mpool ucp_requests
[1710992793.233608] [node046:688513:0]          mpool.c:43   UCX  WARN  object 0xb7b8980 was not returned to mpool ucp_requests
[1710992793.233613] [node046:688513:0]          mpool.c:43   UCX  WARN  object 0xb7b8b40 was not returned to mpool ucp_requests
[1710992793.233616] [node046:688513:0]          mpool.c:43   UCX  WARN  object 0xb7b8d00 was not returned to mpool ucp_requests
[1710992793.233618] [node046:688513:0]          mpool.c:43   UCX  WARN  object 0xb7b8ec0 was not returned to mpool ucp_requests
[1710992793.233620] [node046:688513:0]          mpool.c:43   UCX  WARN  object 0xb7b9080 was not returned to mpool ucp_requests
[1710992793.233622] [node046:688513:0]          mpool.c:43   UCX  WARN  object 0xb7b9240 was not returned to mpool ucp_requests
[1710992793.233625] [node046:688513:0]          mpool.c:43   UCX  WARN  object 0xb7b9400 was not returned to mpool ucp_requests
[1710992793.233627] [node046:688513:0]          mpool.c:43   UCX  WARN  object 0xb7b95c0 was not returned to mpool ucp_requests
[1710992793.233629] [node046:688513:0]          mpool.c:43   UCX  WARN  object 0xb7b9780 was not returned to mpool ucp_requests
[1710992793.233632] [node046:688513:0]          mpool.c:43   UCX  WARN  object 0xb7b9940 was not returned to mpool ucp_requests
[1710992793.233634] [node046:688513:0]          mpool.c:43   UCX  WARN  object 0xb7b9b00 was not returned to mpool ucp_requests
[1710992793.233636] [node046:688513:0]          mpool.c:43   UCX  WARN  object 0xb7b9cc0 was not returned to mpool ucp_requests
[1710992793.233638] [node046:688513:0]          mpool.c:43   UCX  WARN  object 0xb7b9e80 was not returned to mpool ucp_requests
[1710992793.233633] [node046:688518:0]          mpool.c:43   UCX  WARN  object 0xb4c6700 was not returned to mpool ucp_requests
[1710992793.233655] [node046:688518:0]          mpool.c:43   UCX  WARN  object 0xb4c68c0 was not returned to mpool ucp_requests
[1710992793.233661] [node046:688518:0]          mpool.c:43   UCX  WARN  object 0xb4c6a80 was not returned to mpool ucp_requests
[1710992793.233664] [node046:688518:0]          mpool.c:43   UCX  WARN  object 0xb4c6c40 was not returned to mpool ucp_requests
[1710992793.233667] [node046:688518:0]          mpool.c:43   UCX  WARN  object 0xb4c6e00 was not returned to mpool ucp_requests
[1710992793.233669] [node046:688518:0]          mpool.c:43   UCX  WARN  object 0xb4c6fc0 was not returned to mpool ucp_requests
[1710992793.233671] [node046:688518:0]          mpool.c:43   UCX  WARN  object 0xb4c7180 was not returned to mpool ucp_requests
[1710992793.233673] [node046:688518:0]          mpool.c:43   UCX  WARN  object 0xb4c7340 was not returned to mpool ucp_requests
[1710992793.233675] [node046:688518:0]          mpool.c:43   UCX  WARN  object 0xb4c7500 was not returned to mpool ucp_requests
[1710992793.233677] [node046:688518:0]          mpool.c:43   UCX  WARN  object 0xb4c76c0 was not returned to mpool ucp_requests
[1710992793.233679] [node046:688518:0]          mpool.c:43   UCX  WARN  object 0xb4c7880 was not returned to mpool ucp_requests
[1710992793.233681] [node046:688518:0]          mpool.c:43   UCX  WARN  object 0xb4c7a40 was not returned to mpool ucp_requests
[1710992793.233683] [node046:688518:0]          mpool.c:43   UCX  WARN  object 0xb4c7c00 was not returned to mpool ucp_requests
[1710992793.233686] [node046:688518:0]          mpool.c:43   UCX  WARN  object 0xb4c7dc0 was not returned to mpool ucp_requests
[1710992793.233688] [node046:688518:0]          mpool.c:43   UCX  WARN  object 0xb4c7f80 was not returned to mpool ucp_requests
[1710992793.233690] [node046:688518:0]          mpool.c:43   UCX  WARN  object 0xb4c8140 was not returned to mpool ucp_requests
[1710992793.233607] [node046:688520:0]          mpool.c:43   UCX  WARN  object 0xb785800 was not returned to mpool ucp_requests
[1710992793.233620] [node046:688520:0]          mpool.c:43   UCX  WARN  object 0xb7859c0 was not returned to mpool ucp_requests
[1710992793.233623] [node046:688520:0]          mpool.c:43   UCX  WARN  object 0xb785b80 was not returned to mpool ucp_requests
[1710992793.233625] [node046:688520:0]          mpool.c:43   UCX  WARN  object 0xb785d40 was not returned to mpool ucp_requests
[1710992793.233627] [node046:688520:0]          mpool.c:43   UCX  WARN  object 0xb785f00 was not returned to mpool ucp_requests
[1710992793.235157] [node046:688531:0]          mpool.c:43   UCX  WARN  object 0xc692680 was not returned to mpool ucp_requests
[1710992793.235170] [node046:688531:0]          mpool.c:43   UCX  WARN  object 0xc692840 was not returned to mpool ucp_requests
[1710992793.235175] [node046:688531:0]          mpool.c:43   UCX  WARN  object 0xc692a00 was not returned to mpool ucp_requests
[1710992793.235177] [node046:688531:0]          mpool.c:43   UCX  WARN  object 0xc692bc0 was not returned to mpool ucp_requests
[1710992793.235179] [node046:688531:0]          mpool.c:43   UCX  WARN  object 0xc692d80 was not returned to mpool ucp_requests
[1710992793.235182] [node046:688531:0]          mpool.c:43   UCX  WARN  object 0xc692f40 was not returned to mpool ucp_requests
[1710992793.235184] [node046:688531:0]          mpool.c:43   UCX  WARN  object 0xc693100 was not returned to mpool ucp_requests
[1710992793.235186] [node046:688531:0]          mpool.c:43   UCX  WARN  object 0xc6932c0 was not returned to mpool ucp_requests
[1710992793.235188] [node046:688531:0]          mpool.c:43   UCX  WARN  object 0xc693480 was not returned to mpool ucp_requests
[1710992793.235190] [node046:688531:0]          mpool.c:43   UCX  WARN  object 0xc693640 was not returned to mpool ucp_requests
[1710992793.235192] [node046:688531:0]          mpool.c:43   UCX  WARN  object 0xc693800 was not returned to mpool ucp_requests
[1710992793.235195] [node046:688531:0]          mpool.c:43   UCX  WARN  object 0xc6939c0 was not returned to mpool ucp_requests
[1710992793.235197] [node046:688531:0]          mpool.c:43   UCX  WARN  object 0xc693b80 was not returned to mpool ucp_requests
[1710992793.235199] [node046:688531:0]          mpool.c:43   UCX  WARN  object 0xc693d40 was not returned to mpool ucp_requests
[1710992793.235201] [node046:688531:0]          mpool.c:43   UCX  WARN  object 0xc693f00 was not returned to mpool ucp_requests
[1710992793.235176] [node046:688519:0]          mpool.c:43   UCX  WARN  object 0xa8b1540 was not returned to mpool ucp_requests
[1710992793.235186] [node046:688519:0]          mpool.c:43   UCX  WARN  object 0xa8b1700 was not returned to mpool ucp_requests
[1710992793.235190] [node046:688519:0]          mpool.c:43   UCX  WARN  object 0xa8b18c0 was not returned to mpool ucp_requests
[1710992793.235192] [node046:688519:0]          mpool.c:43   UCX  WARN  object 0xa8b1a80 was not returned to mpool ucp_requests
[1710992793.235194] [node046:688519:0]          mpool.c:43   UCX  WARN  object 0xa8b1c40 was not returned to mpool ucp_requests
[1710992793.235197] [node046:688519:0]          mpool.c:43   UCX  WARN  object 0xa8b1e00 was not returned to mpool ucp_requests
[1710992793.235199] [node046:688519:0]          mpool.c:43   UCX  WARN  object 0xa8b1fc0 was not returned to mpool ucp_requests
[1710992793.235201] [node046:688519:0]          mpool.c:43   UCX  WARN  object 0xa8b2180 was not returned to mpool ucp_requests
[1710992793.235203] [node046:688519:0]          mpool.c:43   UCX  WARN  object 0xa8b2340 was not returned to mpool ucp_requests
[1710992793.235205] [node046:688519:0]          mpool.c:43   UCX  WARN  object 0xa8b2500 was not returned to mpool ucp_requests
[1710992793.235207] [node046:688519:0]          mpool.c:43   UCX  WARN  object 0xa8b26c0 was not returned to mpool ucp_requests
[1710992793.235210] [node046:688519:0]          mpool.c:43   UCX  WARN  object 0xa8b2880 was not returned to mpool ucp_requests
[1710992793.235212] [node046:688519:0]          mpool.c:43   UCX  WARN  object 0xa8b2a40 was not returned to mpool ucp_requests
[1710992793.235226] [node046:688519:0]          mpool.c:43   UCX  WARN  object 0xa8b2c00 was not returned to mpool ucp_requests
[1710992793.235228] [node046:688519:0]          mpool.c:43   UCX  WARN  object 0xa8b2dc0 was not returned to mpool ucp_requests
[1710992793.235230] [node046:688519:0]          mpool.c:43   UCX  WARN  object 0xa8b2f80 was not returned to mpool ucp_requests
[1710992793.234286] [node046:688525:0]          mpool.c:43   UCX  WARN  object 0xaba76c0 was not returned to mpool ucp_requests
[1710992793.234297] [node046:688525:0]          mpool.c:43   UCX  WARN  object 0xaba7880 was not returned to mpool ucp_requests
[1710992793.234301] [node046:688525:0]          mpool.c:43   UCX  WARN  object 0xaba7a40 was not returned to mpool ucp_requests
[1710992793.234303] [node046:688525:0]          mpool.c:43   UCX  WARN  object 0xaba7c00 was not returned to mpool ucp_requests
[1710992793.234305] [node046:688525:0]          mpool.c:43   UCX  WARN  object 0xaba7dc0 was not returned to mpool ucp_requests
[1710992793.234308] [node046:688525:0]          mpool.c:43   UCX  WARN  object 0xaba7f80 was not returned to mpool ucp_requests
[1710992793.234310] [node046:688525:0]          mpool.c:43   UCX  WARN  object 0xaba8140 was not returned to mpool ucp_requests
[1710992793.234312] [node046:688525:0]          mpool.c:43   UCX  WARN  object 0xaba8300 was not returned to mpool ucp_requests
[1710992793.234314] [node046:688525:0]          mpool.c:43   UCX  WARN  object 0xaba84c0 was not returned to mpool ucp_requests
[1710992793.234316] [node046:688525:0]          mpool.c:43   UCX  WARN  object 0xaba8680 was not returned to mpool ucp_requests
[1710992793.234318] [node046:688525:0]          mpool.c:43   UCX  WARN  object 0xaba8840 was not returned to mpool ucp_requests
[1710992793.234320] [node046:688525:0]          mpool.c:43   UCX  WARN  object 0xaba8a00 was not returned to mpool ucp_requests
[1710992793.234325] [node046:688525:0]          mpool.c:43   UCX  WARN  object 0xaba8bc0 was not returned to mpool ucp_requests
[1710992793.234328] [node046:688525:0]          mpool.c:43   UCX  WARN  object 0xaba8d80 was not returned to mpool ucp_requests
[1710992793.234332] [node046:688525:0]          mpool.c:43   UCX  WARN  object 0xaba8f40 was not returned to mpool ucp_requests
[1710992793.234334] [node046:688525:0]          mpool.c:43   UCX  WARN  object 0xaba9100 was not returned to mpool ucp_requests
[1710992793.235512] [node046:688526:0]          mpool.c:43   UCX  WARN  object 0xad942c0 was not returned to mpool ucp_requests
[1710992793.235531] [node046:688526:0]          mpool.c:43   UCX  WARN  object 0xad94480 was not returned to mpool ucp_requests
[1710992793.235535] [node046:688526:0]          mpool.c:43   UCX  WARN  object 0xad94640 was not returned to mpool ucp_requests
[1710992793.235538] [node046:688526:0]          mpool.c:43   UCX  WARN  object 0xad94800 was not returned to mpool ucp_requests
[1710992793.235541] [node046:688526:0]          mpool.c:43   UCX  WARN  object 0xad949c0 was not returned to mpool ucp_requests
[1710992793.235544] [node046:688526:0]          mpool.c:43   UCX  WARN  object 0xad94b80 was not returned to mpool ucp_requests
[1710992793.235548] [node046:688526:0]          mpool.c:43   UCX  WARN  object 0xad94d40 was not returned to mpool ucp_requests
[1710992793.235550] [node046:688526:0]          mpool.c:43   UCX  WARN  object 0xad94f00 was not returned to mpool ucp_requests
[1710992793.235553] [node046:688526:0]          mpool.c:43   UCX  WARN  object 0xad950c0 was not returned to mpool ucp_requests
[1710992793.235556] [node046:688526:0]          mpool.c:43   UCX  WARN  object 0xad95280 was not returned to mpool ucp_requests
[1710992793.235558] [node046:688526:0]          mpool.c:43   UCX  WARN  object 0xad95440 was not returned to mpool ucp_requests
[1710992793.235561] [node046:688526:0]          mpool.c:43   UCX  WARN  object 0xad95600 was not returned to mpool ucp_requests
[1710992793.235563] [node046:688526:0]          mpool.c:43   UCX  WARN  object 0xad957c0 was not returned to mpool ucp_requests
[1710992793.235566] [node046:688526:0]          mpool.c:43   UCX  WARN  object 0xad95980 was not returned to mpool ucp_requests
[1710992793.235568] [node046:688526:0]          mpool.c:43   UCX  WARN  object 0xad95b40 was not returned to mpool ucp_requests
[1710992793.235571] [node046:688526:0]          mpool.c:43   UCX  WARN  object 0xad95d00 was not returned to mpool ucp_requests
[1710992793.235574] [node046:688526:0]          mpool.c:43   UCX  WARN  object 0xad95ec0 was not returned to mpool ucp_requests
[1710992793.240413] [node046:688521:0]          mpool.c:43   UCX  WARN  object 0xa9bd740 was not returned to mpool ucp_requests
[1710992793.240435] [node046:688521:0]          mpool.c:43   UCX  WARN  object 0xa9bd900 was not returned to mpool ucp_requests
[1710992793.240437] [node046:688521:0]          mpool.c:43   UCX  WARN  object 0xa9bdac0 was not returned to mpool ucp_requests
[1710992793.240440] [node046:688521:0]          mpool.c:43   UCX  WARN  object 0xa9bdc80 was not returned to mpool ucp_requests
[1710992793.240442] [node046:688521:0]          mpool.c:43   UCX  WARN  object 0xa9bde40 was not returned to mpool ucp_requests
[1710992793.240444] [node046:688521:0]          mpool.c:43   UCX  WARN  object 0xa9be000 was not returned to mpool ucp_requests
[1710992793.240446] [node046:688521:0]          mpool.c:43   UCX  WARN  object 0xa9be1c0 was not returned to mpool ucp_requests
[1710992793.240448] [node046:688521:0]          mpool.c:43   UCX  WARN  object 0xa9be380 was not returned to mpool ucp_requests
[1710992793.240450] [node046:688521:0]          mpool.c:43   UCX  WARN  object 0xa9be540 was not returned to mpool ucp_requests
[1710992793.240453] [node046:688521:0]          mpool.c:43   UCX  WARN  object 0xa9be700 was not returned to mpool ucp_requests
[1710992793.240455] [node046:688521:0]          mpool.c:43   UCX  WARN  object 0xa9be8c0 was not returned to mpool ucp_requests
[1710992793.240457] [node046:688521:0]          mpool.c:43   UCX  WARN  object 0xa9bea80 was not returned to mpool ucp_requests
[1710992793.240459] [node046:688521:0]          mpool.c:43   UCX  WARN  object 0xa9bec40 was not returned to mpool ucp_requests
[1710992793.240461] [node046:688521:0]          mpool.c:43   UCX  WARN  object 0xa9bee00 was not returned to mpool ucp_requests
[1710992793.240463] [node046:688521:0]          mpool.c:43   UCX  WARN  object 0xa9befc0 was not returned to mpool ucp_requests
[1710992793.240465] [node046:688521:0]          mpool.c:43   UCX  WARN  object 0xa9bf180 was not returned to mpool ucp_requests
[1710992793.240423] [node046:688514:0]          mpool.c:43   UCX  WARN  object 0xbc54ac0 was not returned to mpool ucp_requests
[1710992793.240442] [node046:688514:0]          mpool.c:43   UCX  WARN  object 0xbc54c80 was not returned to mpool ucp_requests
[1710992793.240445] [node046:688514:0]          mpool.c:43   UCX  WARN  object 0xbc54e40 was not returned to mpool ucp_requests
[1710992793.240447] [node046:688514:0]          mpool.c:43   UCX  WARN  object 0xbc55000 was not returned to mpool ucp_requests
[1710992793.240449] [node046:688514:0]          mpool.c:43   UCX  WARN  object 0xbc551c0 was not returned to mpool ucp_requests
[1710992793.240452] [node046:688514:0]          mpool.c:43   UCX  WARN  object 0xbc55380 was not returned to mpool ucp_requests
[1710992793.240454] [node046:688514:0]          mpool.c:43   UCX  WARN  object 0xbc55540 was not returned to mpool ucp_requests
[1710992793.240456] [node046:688514:0]          mpool.c:43   UCX  WARN  object 0xbc55700 was not returned to mpool ucp_requests
[1710992793.240458] [node046:688514:0]          mpool.c:43   UCX  WARN  object 0xbc558c0 was not returned to mpool ucp_requests
[1710992793.240460] [node046:688514:0]          mpool.c:43   UCX  WARN  object 0xbc55a80 was not returned to mpool ucp_requests
[1710992793.240462] [node046:688514:0]          mpool.c:43   UCX  WARN  object 0xbc55c40 was not returned to mpool ucp_requests
[1710992793.240464] [node046:688514:0]          mpool.c:43   UCX  WARN  object 0xbc55e00 was not returned to mpool ucp_requests
[1710992793.240466] [node046:688514:0]          mpool.c:43   UCX  WARN  object 0xbc55fc0 was not returned to mpool ucp_requests
[1710992793.240468] [node046:688514:0]          mpool.c:43   UCX  WARN  object 0xbc56180 was not returned to mpool ucp_requests
[1710992793.254145] [node046:688522:0]          mpool.c:43   UCX  WARN  object 0xadfb740 was not returned to mpool ucp_requests
[1710992793.254169] [node046:688522:0]          mpool.c:43   UCX  WARN  object 0xadfb900 was not returned to mpool ucp_requests
[1710992793.254172] [node046:688522:0]          mpool.c:43   UCX  WARN  object 0xadfbac0 was not returned to mpool ucp_requests
[1710992793.254174] [node046:688522:0]          mpool.c:43   UCX  WARN  object 0xadfbc80 was not returned to mpool ucp_requests
[1710992793.254180] [node046:688522:0]          mpool.c:43   UCX  WARN  object 0xadfbe40 was not returned to mpool ucp_requests
[1710992793.254183] [node046:688522:0]          mpool.c:43   UCX  WARN  object 0xadfc000 was not returned to mpool ucp_requests
[1710992793.254185] [node046:688522:0]          mpool.c:43   UCX  WARN  object 0xadfc1c0 was not returned to mpool ucp_requests
[1710992793.254187] [node046:688522:0]          mpool.c:43   UCX  WARN  object 0xadfc380 was not returned to mpool ucp_requests
[1710992793.254189] [node046:688522:0]          mpool.c:43   UCX  WARN  object 0xadfc540 was not returned to mpool ucp_requests
[1710992793.254193] [node046:688522:0]          mpool.c:43   UCX  WARN  object 0xadfc700 was not returned to mpool ucp_requests
[1710992793.254195] [node046:688522:0]          mpool.c:43   UCX  WARN  object 0xadfc8c0 was not returned to mpool ucp_requests
[1710992793.254198] [node046:688522:0]          mpool.c:43   UCX  WARN  object 0xadfca80 was not returned to mpool ucp_requests
[1710992793.254203] [node046:688522:0]          mpool.c:43   UCX  WARN  object 0xadfcc40 was not returned to mpool ucp_requests
[1710992793.254205] [node046:688522:0]          mpool.c:43   UCX  WARN  object 0xadfce00 was not returned to mpool ucp_requests
[1710992793.254207] [node046:688522:0]          mpool.c:43   UCX  WARN  object 0xadfcfc0 was not returned to mpool ucp_requests
[1710992793.254209] [node046:688522:0]          mpool.c:43   UCX  WARN  object 0xadfd180 was not returned to mpool ucp_requests
[1710992793.254523] [node046:688533:0]          mpool.c:43   UCX  WARN  object 0xac436c0 was not returned to mpool ucp_requests
[1710992793.254537] [node046:688533:0]          mpool.c:43   UCX  WARN  object 0xac43880 was not returned to mpool ucp_requests
[1710992793.254541] [node046:688533:0]          mpool.c:43   UCX  WARN  object 0xac43a40 was not returned to mpool ucp_requests
[1710992793.254544] [node046:688533:0]          mpool.c:43   UCX  WARN  object 0xac43c00 was not returned to mpool ucp_requests
[1710992793.254546] [node046:688533:0]          mpool.c:43   UCX  WARN  object 0xac43dc0 was not returned to mpool ucp_requests
[1710992793.254549] [node046:688533:0]          mpool.c:43   UCX  WARN  object 0xac43f80 was not returned to mpool ucp_requests
[1710992793.254552] [node046:688533:0]          mpool.c:43   UCX  WARN  object 0xac44140 was not returned to mpool ucp_requests
[1710992793.254554] [node046:688533:0]          mpool.c:43   UCX  WARN  object 0xac44300 was not returned to mpool ucp_requests
[1710992793.254557] [node046:688533:0]          mpool.c:43   UCX  WARN  object 0xac444c0 was not returned to mpool ucp_requests
[1710992793.254559] [node046:688533:0]          mpool.c:43   UCX  WARN  object 0xac44680 was not returned to mpool ucp_requests
[1710992793.254562] [node046:688533:0]          mpool.c:43   UCX  WARN  object 0xac44840 was not returned to mpool ucp_requests
[1710992793.254564] [node046:688533:0]          mpool.c:43   UCX  WARN  object 0xac44a00 was not returned to mpool ucp_requests
[1710992793.254567] [node046:688533:0]          mpool.c:43   UCX  WARN  object 0xac44bc0 was not returned to mpool ucp_requests
[1710992793.254569] [node046:688533:0]          mpool.c:43   UCX  WARN  object 0xac44d80 was not returned to mpool ucp_requests
[1710992793.254572] [node046:688533:0]          mpool.c:43   UCX  WARN  object 0xac44f40 was not returned to mpool ucp_requests
[1710992793.286626] [node046:688523:0]          mpool.c:43   UCX  WARN  object 0xabf26c0 was not returned to mpool ucp_requests
[1710992793.286648] [node046:688523:0]          mpool.c:43   UCX  WARN  object 0xabf2880 was not returned to mpool ucp_requests
[1710992793.286654] [node046:688523:0]          mpool.c:43   UCX  WARN  object 0xabf2a40 was not returned to mpool ucp_requests
[1710992793.286657] [node046:688523:0]          mpool.c:43   UCX  WARN  object 0xabf2c00 was not returned to mpool ucp_requests
[1710992793.286659] [node046:688523:0]          mpool.c:43   UCX  WARN  object 0xabf2dc0 was not returned to mpool ucp_requests
[1710992793.286663] [node046:688523:0]          mpool.c:43   UCX  WARN  object 0xabf2f80 was not returned to mpool ucp_requests
[1710992793.286666] [node046:688523:0]          mpool.c:43   UCX  WARN  object 0xabf3140 was not returned to mpool ucp_requests
[1710992793.286670] [node046:688523:0]          mpool.c:43   UCX  WARN  object 0xabf3300 was not returned to mpool ucp_requests
[1710992793.286673] [node046:688523:0]          mpool.c:43   UCX  WARN  object 0xabf34c0 was not returned to mpool ucp_requests
[1710992793.286675] [node046:688523:0]          mpool.c:43   UCX  WARN  object 0xabf3680 was not returned to mpool ucp_requests
[1710992793.286678] [node046:688523:0]          mpool.c:43   UCX  WARN  object 0xabf3840 was not returned to mpool ucp_requests
[1710992793.286680] [node046:688523:0]          mpool.c:43   UCX  WARN  object 0xabf3a00 was not returned to mpool ucp_requests
[1710992793.286683] [node046:688523:0]          mpool.c:43   UCX  WARN  object 0xabf3bc0 was not returned to mpool ucp_requests
[1710992793.286686] [node046:688523:0]          mpool.c:43   UCX  WARN  object 0xabf3d80 was not returned to mpool ucp_requests
[1710992793.286690] [node046:688523:0]          mpool.c:43   UCX  WARN  object 0xabf3f40 was not returned to mpool ucp_requests
[1710992793.286693] [node046:688523:0]          mpool.c:43   UCX  WARN  object 0xabf4100 was not returned to mpool ucp_requests
[1710992793.286816] [node046:688516:0]          mpool.c:43   UCX  WARN  object 0xc135c00 was not returned to mpool ucp_requests
[1710992793.286845] [node046:688516:0]          mpool.c:43   UCX  WARN  object 0xc135dc0 was not returned to mpool ucp_requests
[1710992793.286848] [node046:688516:0]          mpool.c:43   UCX  WARN  object 0xc135f80 was not returned to mpool ucp_requests
[1710992793.286851] [node046:688516:0]          mpool.c:43   UCX  WARN  object 0xc136140 was not returned to mpool ucp_requests
[1710992793.286853] [node046:688516:0]          mpool.c:43   UCX  WARN  object 0xc136300 was not returned to mpool ucp_requests
[1710992793.286855] [node046:688516:0]          mpool.c:43   UCX  WARN  object 0xc1364c0 was not returned to mpool ucp_requests
[1710992793.286857] [node046:688516:0]          mpool.c:43   UCX  WARN  object 0xc136680 was not returned to mpool ucp_requests
[1710992793.286859] [node046:688516:0]          mpool.c:43   UCX  WARN  object 0xc136840 was not returned to mpool ucp_requests
[1710992793.286861] [node046:688516:0]          mpool.c:43   UCX  WARN  object 0xc136a00 was not returned to mpool ucp_requests
[1710992793.286864] [node046:688516:0]          mpool.c:43   UCX  WARN  object 0xc136bc0 was not returned to mpool ucp_requests
[1710992793.286866] [node046:688516:0]          mpool.c:43   UCX  WARN  object 0xc136d80 was not returned to mpool ucp_requests
[1710992793.286868] [node046:688516:0]          mpool.c:43   UCX  WARN  object 0xc136f40 was not returned to mpool ucp_requests
[1710992793.286870] [node046:688516:0]          mpool.c:43   UCX  WARN  object 0xc137100 was not returned to mpool ucp_requests
[1710992793.286847] [node046:688517:0]          mpool.c:43   UCX  WARN  object 0xb10f600 was not returned to mpool ucp_requests
[1710992793.286874] [node046:688517:0]          mpool.c:43   UCX  WARN  object 0xb10f7c0 was not returned to mpool ucp_requests
[1710992793.286880] [node046:688517:0]          mpool.c:43   UCX  WARN  object 0xb10f980 was not returned to mpool ucp_requests
[1710992793.286882] [node046:688517:0]          mpool.c:43   UCX  WARN  object 0xb10fb40 was not returned to mpool ucp_requests
[1710992793.286885] [node046:688517:0]          mpool.c:43   UCX  WARN  object 0xb10fd00 was not returned to mpool ucp_requests
[1710992793.286887] [node046:688517:0]          mpool.c:43   UCX  WARN  object 0xb10fec0 was not returned to mpool ucp_requests
[1710992793.286890] [node046:688517:0]          mpool.c:43   UCX  WARN  object 0xb110080 was not returned to mpool ucp_requests
[1710992793.286892] [node046:688517:0]          mpool.c:43   UCX  WARN  object 0xb110240 was not returned to mpool ucp_requests
[1710992793.286894] [node046:688517:0]          mpool.c:43   UCX  WARN  object 0xb110400 was not returned to mpool ucp_requests
[1710992793.286896] [node046:688517:0]          mpool.c:43   UCX  WARN  object 0xb1105c0 was not returned to mpool ucp_requests
[1710992793.286898] [node046:688517:0]          mpool.c:43   UCX  WARN  object 0xb110780 was not returned to mpool ucp_requests
[1710992793.286901] [node046:688517:0]          mpool.c:43   UCX  WARN  object 0xb110940 was not returned to mpool ucp_requests
[1710992793.286903] [node046:688517:0]          mpool.c:43   UCX  WARN  object 0xb110b00 was not returned to mpool ucp_requests
[1710992793.286905] [node046:688517:0]          mpool.c:43   UCX  WARN  object 0xb110cc0 was not returned to mpool ucp_requests
[1710992793.286908] [node046:688517:0]          mpool.c:43   UCX  WARN  object 0xb110e80 was not returned to mpool ucp_requests
[1710992793.287548] [node046:688529:0]          mpool.c:43   UCX  WARN  object 0xae27280 was not returned to mpool ucp_requests
[1710992793.287563] [node046:688529:0]          mpool.c:43   UCX  WARN  object 0xae27440 was not returned to mpool ucp_requests
[1710992793.287567] [node046:688529:0]          mpool.c:43   UCX  WARN  object 0xae27600 was not returned to mpool ucp_requests
[1710992793.287569] [node046:688529:0]          mpool.c:43   UCX  WARN  object 0xae277c0 was not returned to mpool ucp_requests
[1710992793.287571] [node046:688529:0]          mpool.c:43   UCX  WARN  object 0xae27980 was not returned to mpool ucp_requests
[1710992793.287573] [node046:688529:0]          mpool.c:43   UCX  WARN  object 0xae27b40 was not returned to mpool ucp_requests
[1710992793.287575] [node046:688529:0]          mpool.c:43   UCX  WARN  object 0xae27d00 was not returned to mpool ucp_requests
[1710992793.287578] [node046:688529:0]          mpool.c:43   UCX  WARN  object 0xae27ec0 was not returned to mpool ucp_requests
[1710992793.287580] [node046:688529:0]          mpool.c:43   UCX  WARN  object 0xae28080 was not returned to mpool ucp_requests
[1710992793.287582] [node046:688529:0]          mpool.c:43   UCX  WARN  object 0xae28240 was not returned to mpool ucp_requests
[1710992793.287584] [node046:688529:0]          mpool.c:43   UCX  WARN  object 0xae28400 was not returned to mpool ucp_requests
[1710992793.287586] [node046:688529:0]          mpool.c:43   UCX  WARN  object 0xae285c0 was not returned to mpool ucp_requests
[1710992793.287589] [node046:688529:0]          mpool.c:43   UCX  WARN  object 0xae28780 was not returned to mpool ucp_requests
[1710992793.287592] [node046:688529:0]          mpool.c:43   UCX  WARN  object 0xae28940 was not returned to mpool ucp_requests
[1710992793.287594] [node046:688529:0]          mpool.c:43   UCX  WARN  object 0xae28b00 was not returned to mpool ucp_requests
[1710992793.287598] [node046:688529:0]          mpool.c:43   UCX  WARN  object 0xae28cc0 was not returned to mpool ucp_requests
[1710992793.287601] [node046:688529:0]          mpool.c:43   UCX  WARN  object 0xae28e80 was not returned to mpool ucp_requests
[1710992793.288318] [node046:688530:0]          mpool.c:43   UCX  WARN  object 0xbdab740 was not returned to mpool ucp_requests
[1710992793.288331] [node046:688530:0]          mpool.c:43   UCX  WARN  object 0xbdab900 was not returned to mpool ucp_requests
[1710992793.288334] [node046:688530:0]          mpool.c:43   UCX  WARN  object 0xbdabac0 was not returned to mpool ucp_requests
[1710992793.288337] [node046:688530:0]          mpool.c:43   UCX  WARN  object 0xbdabc80 was not returned to mpool ucp_requests
[1710992793.288339] [node046:688530:0]          mpool.c:43   UCX  WARN  object 0xbdabe40 was not returned to mpool ucp_requests
[1710992793.288342] [node046:688530:0]          mpool.c:43   UCX  WARN  object 0xbdac000 was not returned to mpool ucp_requests
[1710992793.288346] [node046:688530:0]          mpool.c:43   UCX  WARN  object 0xbdac1c0 was not returned to mpool ucp_requests
[1710992793.288348] [node046:688530:0]          mpool.c:43   UCX  WARN  object 0xbdac380 was not returned to mpool ucp_requests
[1710992793.288351] [node046:688530:0]          mpool.c:43   UCX  WARN  object 0xbdac540 was not returned to mpool ucp_requests
[1710992793.288354] [node046:688530:0]          mpool.c:43   UCX  WARN  object 0xbdac700 was not returned to mpool ucp_requests
[1710992793.288356] [node046:688530:0]          mpool.c:43   UCX  WARN  object 0xbdac8c0 was not returned to mpool ucp_requests
[1710992793.288359] [node046:688530:0]          mpool.c:43   UCX  WARN  object 0xbdaca80 was not returned to mpool ucp_requests
[1710992793.288361] [node046:688530:0]          mpool.c:43   UCX  WARN  object 0xbdacc40 was not returned to mpool ucp_requests
[1710992793.288364] [node046:688530:0]          mpool.c:43   UCX  WARN  object 0xbdace00 was not returned to mpool ucp_requests
[truncated: 1,840,061 more chars]
