# Supplementary material for: A stereodivergent multicomponent approach for the synthesis of C–N atropisomeric peptide analogues
Source: Chem Sci. 2024 Sep 16;15(40):16743–51. doi: 10.1039/d4sc04700a (PMC11418089; doi:10.1039/d4sc04700a)
Supplement: SC-015-D4SC04700A-s001 [file SC-015-D4SC04700A-s001.zip › CompData/_2_Imine-BzOH/ImineBzOH4optb.xyz]

82
Coordinates from ORCA-job ImineBzOH4optb
  O   1.92688378332477      3.99604238203441      1.34398675989974
  O   2.28797281769796      5.35578070021223     -0.39799617160907
  N   0.93752580219654      5.56295934141405      2.77575415490672
  N   3.44051368372595      5.72690844801753      4.12095050907533
  C   1.94862348127697      5.05443732502445      2.26386950614158
  C   3.36086987277882      5.39890264087733      2.70246861410523
  H   3.97983535069145      4.52135123275906      2.51421575661855
  C   3.94981776624127      6.54203474767572      1.90733547234201
  C   3.33731308132723      7.79070756452605      1.89720403478244
  H   2.40923868454117      7.94284671600021      2.43870014413274
  C   3.90351600275289      8.83981472457818      1.18940500400220
  H   3.41997298656021      9.81040163582725      1.18702780525326
  C   5.08162513769941      8.64610591385945      0.47933027623472
  H   5.52115421604119      9.46600740956997     -0.07780273344336
  C   5.69299296519964      7.40044442403731      0.48448377104019
  H   6.61306398862775      7.24273679682467     -0.06731743809231
  C   5.12872881941236      6.35239765829493      1.19779172489317
  H   5.60642635654972      5.37849923117151      1.20652410113859
  C   -0.45629847834935      5.20541298026253      2.49238675906323
  C   -0.72543532252307      3.82498459542025      3.08625079165396
  H   -0.11436489685884      3.05959693173783      2.60427318145951
  H   -1.77727437343020      3.56364434562699      2.94665014992423
  H   -0.51116666905066      3.81645664294316      4.15783673129986
  C   -0.79571233511622      5.22983537073796      1.00402565730354
  H   -0.43602100379658      6.14954936434918      0.53678361433199
  H   -1.88142216927213      5.19529715646008      0.88714528070783
  H   -0.38216242624408      4.37676549934046      0.46661265545115
  C   -1.31094341274971      6.24407771436129      3.20963479919614
  H   -2.37216675285408      6.01437314567406      3.09011366918487
  H   -1.12748316114077      7.24186178729300      2.80213447820025
  H   -1.07735795443518      6.26325913577752      4.27652608175433
  C   2.92065560848092      4.82212827182309      5.07220232244227
  C   2.49392068120397      5.26327411243733      6.34502061570959
  C   2.04598394801159      4.27997266175378      7.22679213608603
  H   1.70734099528554      4.57122446728992      8.21098941480626
  C   2.00849317836260      2.93052039095428      6.90700825828156
  H   1.64525992018878      2.21319538122251      7.63418920462028
  C   2.43953167765086      2.52067019450518      5.65962115464753
  H   2.42437807638899      1.47322829950925      5.37980186164971
  C   2.89203598331528      3.46431591153978      4.75428972860414
  H   3.22679785824965      3.12958746404404      3.78112861339842
  C   2.49177392935354      6.73601065331153      6.78203505972310
  C   3.88925928062679      7.36427005448870      6.67187495630548
  H   4.63378857010513      6.74693229352466      7.18110220024431
  H   3.87832267600652      8.34478316393955      7.15513284672292
  H   4.22882097851450      7.52226522854142      5.64913240468493
  C   1.47227857749587      7.54328809605573      5.96653473808854
  H   1.64600427703450      7.53753011135412      4.88916946735005
  H   1.49137356271150      8.58760641464629      6.29047638929692
  H   0.46381246886577      7.15648427481007      6.13242160080914
  C   2.07628445898507      6.88331178434176      8.24650582574922
  H   1.06300527328357      6.51840191279870      8.42858626672108
  H   2.09527340463255      7.94372630319566      8.50847226932838
  H   2.75983905536183      6.36187337101131      8.92141777694088
  C   2.20424121764878      4.23814998130230      0.05034587782476
  C   2.36620393590305      2.99829162348559     -0.73007711232326
  C   2.33445439560598      1.74189693333245     -0.12753379675220
  H   2.18548422495818      1.65655260036678      0.94145418206796
  C   2.50019343979909      0.60510018887732     -0.90078427787403
  H   2.47725755036574     -0.37243447130345     -0.43322166771341
  C   2.69671799201065      0.71827039509031     -2.27095710121756
  H   2.82672483365725     -0.17391703019519     -2.87334529218209
  C   2.72792203920287      1.97050521945570     -2.87252004287814
  H   2.88079370170297      2.05683515425464     -3.94203510252254
  C   2.56426857640862      3.10972846864726     -2.10468128669352
  H   2.58820842040003      4.09241016715191     -2.56050729865106
  H   3.10545064901139      6.66707575115021      4.27441110982555
  O   6.20020897298804      3.87413873794941      3.58952685704358
  C   6.75999411235254      4.83008615818165      4.09755793751650
  C   8.23169821182048      4.91510019645081      4.25456205635663
  C   9.01667372563527      3.86443682728975      3.78616403377874
  H   8.53812609311385      3.01203847548025      3.31879453117361
  C   10.39384329016475      3.91411585464866      3.91841662190586
  H   11.00219376709804      3.09505835561579      3.55208873409796
  C   10.99373520887658      5.01295294973964      4.52075632294130
  H   12.07250515979454      5.05152239888043      4.62443317424804
  C   10.21449809010076      6.06229118457299      4.98978431410426
  H   10.68282435075878      6.91936405285219      5.46004668392661
  C   8.83608484294317      6.01616052365948      4.85776269086834
  H   8.22682334132158      6.83344399380855      5.22288973842025
  O   6.11321754600639      5.88189092131127      4.55493870045822
  H   5.11625302941068      5.78593800815573      4.40071715908608
