# Supplementary material for: A stereodivergent multicomponent approach for the synthesis of C–N atropisomeric peptide analogues
Source: Chem Sci. 2024 Sep 16;15(40):16743–51. doi: 10.1039/d4sc04700a (PMC11418089; doi:10.1039/d4sc04700a)
Supplement: SC-015-D4SC04700A-s001 [file SC-015-D4SC04700A-s001.zip › CompData/_2_Imine-BzOH/ImineBzOH4_single_point.out]

                                 *****************
                                 * O   R   C   A *
                                 *****************

                                            #,                                       
                                            ###                                      
                                            ####                                     
                                            #####                                    
                                            ######                                   
                                           ########,                                 
                                     ,,################,,,,,                         
                               ,,#################################,,                 
                          ,,##########################################,,             
                       ,#########################################, ''#####,          
                    ,#############################################,,   '####,        
                  ,##################################################,,,,####,       
                ,###########''''           ''''###############################       
              ,#####''   ,,,,##########,,,,          '''####'''          '####       
            ,##' ,,,,###########################,,,                        '##       
           ' ,,###''''                  '''############,,,                           
         ,,##''                                '''############,,,,        ,,,,,,###''
      ,#''                                            '''#######################'''  
     '                                                          ''''####''''         
             ,#######,   #######,   ,#######,      ##                                
            ,#'     '#,  ##    ##  ,#'     '#,    #''#        ######   ,####,        
            ##       ##  ##   ,#'  ##            #'  '#       #        #'  '#        
            ##       ##  #######   ##           ,######,      #####,   #    #        
            '#,     ,#'  ##    ##  '#,     ,#' ,#      #,         ##   #,  ,#        
             '#######'   ##     ##  '#######'  #'      '#     #####' # '####'        


                  #######################################################
                  #                        -***-                        #
                  #          Department of theory and spectroscopy      #
                  #    Directorship and core code : Frank Neese         #
                  #        Max Planck Institute fuer Kohlenforschung    #
                  #                Kaiser Wilhelm Platz 1               #
                  #                 D-45470 Muelheim/Ruhr               #
                  #                      Germany                        #
                  #                                                     #
                  #                  All rights reserved                #
                  #                        -***-                        #
                  #######################################################


                         Program Version 5.0.2 -  RELEASE  -


 With contributions from (in alphabetic order):
   Daniel Aravena         : Magnetic Suceptibility
   Michael Atanasov       : Ab Initio Ligand Field Theory (pilot matlab implementation)
   Alexander A. Auer      : GIAO ZORA, VPT2 properties, NMR spectrum
   Ute Becker             : Parallelization
   Giovanni Bistoni       : ED, misc. LED, open-shell LED, HFLD
   Martin Brehm           : Molecular dynamics
   Dmytro Bykov           : SCF Hessian
   Vijay G. Chilkuri      : MRCI spin determinant printing, contributions to CSF-ICE
   Dipayan Datta          : RHF DLPNO-CCSD density
   Achintya Kumar Dutta   : EOM-CC, STEOM-CC
   Dmitry Ganyushin       : Spin-Orbit,Spin-Spin,Magnetic field MRCI
   Miquel Garcia          : C-PCM and meta-GGA Hessian, CC/C-PCM, Gaussian charge scheme
   Yang Guo               : DLPNO-NEVPT2, F12-NEVPT2, CIM, IAO-localization
   Andreas Hansen         : Spin unrestricted coupled pair/coupled cluster methods
   Benjamin Helmich-Paris : MC-RPA, TRAH-SCF, COSX integrals
   Lee Huntington         : MR-EOM, pCC
   Robert Izsak           : Overlap fitted RIJCOSX, COSX-SCS-MP3, EOM
   Marcus Kettner         : VPT2
   Christian Kollmar      : KDIIS, OOCD, Brueckner-CCSD(T), CCSD density, CASPT2, CASPT2-K
   Simone Kossmann        : Meta GGA functionals, TD-DFT gradient, OOMP2, MP2 Hessian
   Martin Krupicka        : Initial AUTO-CI
   Lucas Lang             : DCDCAS
   Marvin Lechner         : AUTO-CI (C++ implementation), FIC-MRCC
   Dagmar Lenk            : GEPOL surface, SMD
   Dimitrios Liakos       : Extrapolation schemes; Compound Job, initial MDCI parallelization
   Dimitrios Manganas     : Further ROCIS development; embedding schemes
   Dimitrios Pantazis     : SARC Basis sets
   Anastasios Papadopoulos: AUTO-CI, single reference methods and gradients
   Taras Petrenko         : DFT Hessian,TD-DFT gradient, ASA, ECA, R-Raman, ABS, FL, XAS/XES, NRVS
   Peter Pinski           : DLPNO-MP2, DLPNO-MP2 Gradient
   Christoph Reimann      : Effective Core Potentials
   Marius Retegan         : Local ZFS, SOC
   Christoph Riplinger    : Optimizer, TS searches, QM/MM, DLPNO-CCSD(T), (RO)-DLPNO pert. Triples
   Tobias Risthaus        : Range-separated hybrids, TD-DFT gradient, RPA, STAB
   Michael Roemelt        : Original ROCIS implementation
   Masaaki Saitow         : Open-shell DLPNO-CCSD energy and density
   Barbara Sandhoefer     : DKH picture change effects
   Avijit Sen             : IP-ROCIS
   Kantharuban Sivalingam : CASSCF convergence, NEVPT2, FIC-MRCI
   Bernardo de Souza      : ESD, SOC TD-DFT
   Georgi Stoychev        : AutoAux, RI-MP2 NMR, DLPNO-MP2 response
   Willem Van den Heuvel  : Paramagnetic NMR
   Boris Wezisla          : Elementary symmetry handling
   Frank Wennmohs         : Technical directorship


 We gratefully acknowledge several colleagues who have allowed us to
 interface, adapt or use parts of their codes:
   Stefan Grimme, W. Hujo, H. Kruse, P. Pracht,  : VdW corrections, initial TS optimization,
                  C. Bannwarth, S. Ehlert          DFT functionals, gCP, sTDA/sTD-DF
   Ed Valeev, F. Pavosevic, A. Kumar             : LibInt (2-el integral package), F12 methods
   Garnet Chan, S. Sharma, J. Yang, R. Olivares  : DMRG
   Ulf Ekstrom                                   : XCFun DFT Library
   Mihaly Kallay                                 : mrcc  (arbitrary order and MRCC methods)
   Jiri Pittner, Ondrej Demel                    : Mk-CCSD
   Frank Weinhold                                : gennbo (NPA and NBO analysis)
   Christopher J. Cramer and Donald G. Truhlar   : smd solvation model
   Lars Goerigk                                  : TD-DFT with DH, B97 family of functionals
   V. Asgeirsson, H. Jonsson                     : NEB implementation
   FAccTs GmbH                                   : IRC, NEB, NEB-TS, DLPNO-Multilevel, CI-OPT
                                                   MM, QMMM, 2- and 3-layer-ONIOM, Crystal-QMMM,
                                                   LR-CPCM, SF, NACMEs, symmetry and pop. for TD-DFT,
                                                   nearIR, NL-DFT gradient (VV10), updates on ESD,
                                                   ML-optimized integration grids
   S Lehtola, MJT Oliveira, MAL Marques          : LibXC Library
   Liviu Ungur et al                             : ANISO software


 Your calculation uses the libint2 library for the computation of 2-el integrals
 For citations please refer to: http://libint.valeyev.net

 Your ORCA version has been built with support for libXC version: 5.1.0
 For citations please refer to: https://tddft.org/programs/libxc/

 This ORCA versions uses:
   CBLAS   interface :  Fast vector & matrix operations
   LAPACKE interface :  Fast linear algebra routines
   SCALAPACK package :  Parallel linear algebra routines
   Shared memory     :  Shared parallel matrices
   BLAS/LAPACK       :  OpenBLAS 0.3.15  USE64BITINT DYNAMIC_ARCH NO_AFFINITY Zen SINGLE_THREADED
        Core in use  :  Zen
   Copyright (c) 2011-2014, The OpenBLAS Project


Your calculation utilizes the DFT-NL dispersion correction.
Cite in your paper:
Vydrov, O. A.; Van Voorhis, T. J. Chem. Phys. 2010, 133, 244103
Hujo, W.; Grimme, S. J. Chem. Theory Comput. 2011, 7, 3866 
   

Your calculation utilizes the SMD solvation module
Please cite in your paper:
A.V. Marenich, C.J. Cramer, D.G. Truhlar J. Phys. Chem. B, 113, (2009), 6378 

================================================================================

----- Orbital basis set information -----
Your calculation utilizes the basis: def2-QZVPP
   F. Weigend and R. Ahlrichs, Phys. Chem. Chem. Phys. 7, 3297 (2005).

----- AuxJ basis set information -----
Your calculation utilizes the auxiliary basis: def2/J
   F. Weigend, Phys. Chem. Chem. Phys. 8, 1057 (2006).

================================================================================
                                        WARNINGS
                       Please study these warnings very carefully!
================================================================================


INFO   : the flag for use of the SHARK integral package has been found!

================================================================================
                                       INPUT FILE
================================================================================
NAME = ImineBzOH4Aa.inp
|  1> ! wB97M-V def2-QZVPP
|  2> %maxcore 2660
|  3> %pal nprocs 20
|  4> end
|  5> %CPCM SMD TRUE
|  6>    SMDSOLVENT "2,2,2-TRIFLUOROETHANOL"
|  7> end
|  8> 
|  9> *xyz 0 1
| 10> O  1.926884  3.996042  1.343987
| 11> O  2.287973  5.355781  -0.397996
| 12> N  0.937526  5.562959  2.775754
| 13> N  3.440514  5.726908  4.120951
| 14> C  1.948623  5.054437  2.263870
| 15> C  3.360870  5.398903  2.702469
| 16> H  3.979835  4.521351  2.514216
| 17> C  3.949818  6.542035  1.907335
| 18> C  3.337313  7.790708  1.897204
| 19> H  2.409239  7.942847  2.438700
| 20> C  3.903516  8.839815  1.189405
| 21> H  3.419973  9.810402  1.187028
| 22> C  5.081625  8.646106  0.479330
| 23> H  5.521154  9.466007  -0.077803
| 24> C  5.692993  7.400444  0.484484
| 25> H  6.613064  7.242737  -0.067317
| 26> C  5.128729  6.352398  1.197792
| 27> H  5.606426  5.378499  1.206524
| 28> C  -0.456298  5.205413  2.492387
| 29> C  -0.725435  3.824985  3.086251
| 30> H  -0.114365  3.059597  2.604273
| 31> H  -1.777274  3.563644  2.946650
| 32> H  -0.511167  3.816457  4.157837
| 33> C  -0.795712  5.229835  1.004026
| 34> H  -0.436021  6.149549  0.536784
| 35> H  -1.881422  5.195297  0.887145
| 36> H  -0.382162  4.376765  0.466613
| 37> C  -1.310943  6.244078  3.209635
| 38> H  -2.372167  6.014373  3.090114
| 39> H  -1.127483  7.241862  2.802134
| 40> H  -1.077358  6.263259  4.276526
| 41> C  2.920656  4.822128  5.072202
| 42> C  2.493921  5.263274  6.345021
| 43> C  2.045984  4.279973  7.226792
| 44> H  1.707341  4.571224  8.210989
| 45> C  2.008493  2.930520  6.907008
| 46> H  1.645260  2.213195  7.634189
| 47> C  2.439532  2.520670  5.659621
| 48> H  2.424378  1.473228  5.379802
| 49> C  2.892036  3.464316  4.754290
| 50> H  3.226798  3.129587  3.781129
| 51> C  2.491774  6.736011  6.782035
| 52> C  3.889259  7.364270  6.671875
| 53> H  4.633789  6.746932  7.181102
| 54> H  3.878323  8.344783  7.155133
| 55> H  4.228821  7.522265  5.649132
| 56> C  1.472279  7.543288  5.966535
| 57> H  1.646004  7.537530  4.889169
| 58> H  1.491374  8.587606  6.290476
| 59> H  0.463812  7.156484  6.132422
| 60> C  2.076284  6.883312  8.246506
| 61> H  1.063005  6.518402  8.428586
| 62> H  2.095273  7.943726  8.508472
| 63> H  2.759839  6.361873  8.921418
| 64> C  2.204241  4.238150  0.050346
| 65> C  2.366204  2.998292  -0.730077
| 66> C  2.334454  1.741897  -0.127534
| 67> H  2.185484  1.656553  0.941454
| 68> C  2.500193  0.605100  -0.900784
| 69> H  2.477258  -0.372434  -0.433222
| 70> C  2.696718  0.718270  -2.270957
| 71> H  2.826725  -0.173917  -2.873345
| 72> C  2.727922  1.970505  -2.872520
| 73> H  2.880794  2.056835  -3.942035
| 74> C  2.564269  3.109728  -2.104681
| 75> H  2.588208  4.092410  -2.560507
| 76> H  3.105451  6.667076  4.274411
| 77> O  6.200209  3.874139  3.589527
| 78> C  6.759994  4.830086  4.097558
| 79> C  8.231698  4.915100  4.254562
| 80> C  9.016674  3.864437  3.786164
| 81> H  8.538126  3.012038  3.318795
| 82> C  10.393843  3.914116  3.918417
| 83> H  11.002194  3.095058  3.552089
| 84> C  10.993735  5.012953  4.520756
| 85> H  12.072505  5.051522  4.624433
| 86> C  10.214498  6.062291  4.989784
| 87> H  10.682824  6.919364  5.460047
| 88> C  8.836085  6.016161  4.857763
| 89> H  8.226823  6.833444  5.222890
| 90> O  6.113218  5.881891  4.554939
| 91> H  5.116253  5.785938  4.400717
| 92> *
| 93> 
| 94>                          ****END OF INPUT****
================================================================================

                       ****************************
                       * Single Point Calculation *
                       ****************************

---------------------------------
CARTESIAN COORDINATES (ANGSTROEM)
---------------------------------
  O      1.926884    3.996042    1.343987
  O      2.287973    5.355781   -0.397996
  N      0.937526    5.562959    2.775754
  N      3.440514    5.726908    4.120951
  C      1.948623    5.054437    2.263870
  C      3.360870    5.398903    2.702469
  H      3.979835    4.521351    2.514216
  C      3.949818    6.542035    1.907335
  C      3.337313    7.790708    1.897204
  H      2.409239    7.942847    2.438700
  C      3.903516    8.839815    1.189405
  H      3.419973    9.810402    1.187028
  C      5.081625    8.646106    0.479330
  H      5.521154    9.466007   -0.077803
  C      5.692993    7.400444    0.484484
  H      6.613064    7.242737   -0.067317
  C      5.128729    6.352398    1.197792
  H      5.606426    5.378499    1.206524
  C     -0.456298    5.205413    2.492387
  C     -0.725435    3.824985    3.086251
  H     -0.114365    3.059597    2.604273
  H     -1.777274    3.563644    2.946650
  H     -0.511167    3.816457    4.157837
  C     -0.795712    5.229835    1.004026
  H     -0.436021    6.149549    0.536784
  H     -1.881422    5.195297    0.887145
  H     -0.382162    4.376765    0.466613
  C     -1.310943    6.244078    3.209635
  H     -2.372167    6.014373    3.090114
  H     -1.127483    7.241862    2.802134
  H     -1.077358    6.263259    4.276526
  C      2.920656    4.822128    5.072202
  C      2.493921    5.263274    6.345021
  C      2.045984    4.279973    7.226792
  H      1.707341    4.571224    8.210989
  C      2.008493    2.930520    6.907008
  H      1.645260    2.213195    7.634189
  C      2.439532    2.520670    5.659621
  H      2.424378    1.473228    5.379802
  C      2.892036    3.464316    4.754290
  H      3.226798    3.129587    3.781129
  C      2.491774    6.736011    6.782035
  C      3.889259    7.364270    6.671875
  H      4.633789    6.746932    7.181102
  H      3.878323    8.344783    7.155133
  H      4.228821    7.522265    5.649132
  C      1.472279    7.543288    5.966535
  H      1.646004    7.537530    4.889169
  H      1.491374    8.587606    6.290476
  H      0.463812    7.156484    6.132422
  C      2.076284    6.883312    8.246506
  H      1.063005    6.518402    8.428586
  H      2.095273    7.943726    8.508472
  H      2.759839    6.361873    8.921418
  C      2.204241    4.238150    0.050346
  C      2.366204    2.998292   -0.730077
  C      2.334454    1.741897   -0.127534
  H      2.185484    1.656553    0.941454
  C      2.500193    0.605100   -0.900784
  H      2.477258   -0.372434   -0.433222
  C      2.696718    0.718270   -2.270957
  H      2.826725   -0.173917   -2.873345
  C      2.727922    1.970505   -2.872520
  H      2.880794    2.056835   -3.942035
  C      2.564269    3.109728   -2.104681
  H      2.588208    4.092410   -2.560507
  H      3.105451    6.667076    4.274411
  O      6.200209    3.874139    3.589527
  C      6.759994    4.830086    4.097558
  C      8.231698    4.915100    4.254562
  C      9.016674    3.864437    3.786164
  H      8.538126    3.012038    3.318795
  C     10.393843    3.914116    3.918417
  H     11.002194    3.095058    3.552089
  C     10.993735    5.012953    4.520756
  H     12.072505    5.051522    4.624433
  C     10.214498    6.062291    4.989784
  H     10.682824    6.919364    5.460047
  C      8.836085    6.016161    4.857763
  H      8.226823    6.833444    5.222890
  O      6.113218    5.881891    4.554939
  H      5.116253    5.785938    4.400717

----------------------------
CARTESIAN COORDINATES (A.U.)
----------------------------
  NO LB      ZA    FRAG     MASS         X           Y           Z
   0 O     8.0000    0    15.999    3.641283    7.551425    2.539767
   1 O     8.0000    0    15.999    4.323642   10.120959   -0.752103
   2 N     7.0000    0    14.007    1.771667   10.512469    5.245415
   3 N     7.0000    0    14.007    6.501629   10.822288    7.787469
   4 C     6.0000    0    12.011    3.682364    9.551502    4.278094
   5 C     6.0000    0    12.011    6.351124   10.202448    5.106926
   6 H     1.0000    0     1.008    7.520798    8.544115    4.751180
   7 C     6.0000    0    12.011    7.464074   12.362655    3.604341
   8 C     6.0000    0    12.011    6.306608   14.722305    3.585196
   9 H     1.0000    0     1.008    4.552802   15.009806    4.608475
  10 C     6.0000    0    12.011    7.376576   16.704829    2.247650
  11 H     1.0000    0     1.008    6.462812   18.538973    2.243158
  12 C     6.0000    0    12.011    9.602880   16.338772    0.905802
  13 H     1.0000    0     1.008   10.433469   17.888161   -0.147026
  14 C     6.0000    0    12.011   10.758198   13.984812    0.915542
  15 H     1.0000    0     1.008   12.496880   13.686789   -0.127211
  16 C     6.0000    0    12.011    9.691893   12.004293    2.263499
  17 H     1.0000    0     1.008   10.594610   10.163890    2.280000
  18 C     6.0000    0    12.011   -0.862278    9.836805    4.709929
  19 C     6.0000    0    12.011   -1.370873    7.228174    5.832169
  20 H     1.0000    0     1.008   -0.216119    5.781800    4.921363
  21 H     1.0000    0     1.008   -3.358561    6.734311    5.568362
  22 H     1.0000    0     1.008   -0.965966    7.212059    7.857173
  23 C     6.0000    0    12.011   -1.503678    9.882956    1.897334
  24 H     1.0000    0     1.008   -0.823960   11.620963    1.014375
  25 H     1.0000    0     1.008   -3.555372    9.817689    1.676461
  26 H     1.0000    0     1.008   -0.722182    8.270887    0.881771
  27 C     6.0000    0    12.011   -2.477323   11.799597    6.065331
  28 H     1.0000    0     1.008   -4.482746   11.365518    5.839469
  29 H     1.0000    0     1.008   -2.130634   13.685136    5.295266
  30 H     1.0000    0     1.008   -2.035912   11.835844    8.081463
  31 C     6.0000    0    12.011    5.519240    9.112501    9.585073
  32 C     6.0000    0    12.011    4.712828    9.946146   11.990352
  33 C     6.0000    0    12.011    3.866349    8.087977   13.656658
  34 H     1.0000    0     1.008    3.226407    8.638361   15.516520
  35 C     6.0000    0    12.011    3.795502    5.537880   13.052354
  36 H     1.0000    0     1.008    3.109091    4.182332   14.426526
  37 C     6.0000    0    12.011    4.610047    4.763376   10.695134
  38 H     1.0000    0     1.008    4.581410    2.783997   10.166352
  39 C     6.0000    0    12.011    5.465156    6.546608    8.984306
  40 H     1.0000    0     1.008    6.097765    5.914062    7.145298
  41 C     6.0000    0    12.011    4.708770   12.729216   12.816189
  42 C     6.0000    0    12.011    7.349634   13.916453   12.608017
  43 H     1.0000    0     1.008    8.756592   12.749854   13.570316
  44 H     1.0000    0     1.008    7.328968   15.769355   13.521242
  45 H     1.0000    0     1.008    7.991314   14.215021   10.675312
  46 C     6.0000    0    12.011    2.782204   14.254748   11.275117
  47 H     1.0000    0     1.008    3.110497   14.243867    9.239190
  48 H     1.0000    0     1.008    2.818288   16.228223   11.887277
  49 H     1.0000    0     1.008    0.876478   13.523795   11.588598
  50 C     6.0000    0    12.011    3.923608   13.007575   15.583638
  51 H     1.0000    0     1.008    2.008788   12.317995   15.927719
  52 H     1.0000    0     1.008    3.959492   15.011467   16.078682
  53 H     1.0000    0     1.008    5.215340   12.022198   16.859037
  54 C     6.0000    0    12.011    4.165412    8.008943    0.095140
  55 C     6.0000    0    12.011    4.471478    5.665951   -1.379646
  56 C     6.0000    0    12.011    4.411479    3.291708   -0.241004
  57 H     1.0000    0     1.008    4.129966    3.130431    1.779090
  58 C     6.0000    0    12.011    4.724680    1.143473   -1.702235
  59 H     1.0000    0     1.008    4.681339   -0.703798   -0.818671
  60 C     6.0000    0    12.011    5.096058    1.357334   -4.291487
  61 H     1.0000    0     1.008    5.341736   -0.328656   -5.429835
  62 C     6.0000    0    12.011    5.155025    3.723715   -5.428276
  63 H     1.0000    0     1.008    5.443912    3.886855   -7.449367
  64 C     6.0000    0    12.011    4.845766    5.876534   -3.977271
  65 H     1.0000    0     1.008    4.891004    7.733534   -4.838657
  66 H     1.0000    0     1.008    5.868452   12.598948    8.077466
  67 O     8.0000    0    15.999   11.716697    7.321062    6.783223
  68 C     6.0000    0    12.011   12.774537    9.127540    7.743262
  69 C     6.0000    0    12.011   15.555655    9.288193    8.039957
  70 C     6.0000    0    12.011   17.039044    7.302728    7.154813
  71 H     1.0000    0     1.008   16.134720    5.691927    6.271614
  72 C     6.0000    0    12.011   19.641517    7.396607    7.404735
  73 H     1.0000    0     1.008   20.791134    5.848812    6.712475
  74 C     6.0000    0    12.011   20.775148    9.473108    8.542991
  75 H     1.0000    0     1.008   22.813728    9.545993    8.738912
  76 C     6.0000    0    12.011   19.302604   11.456070    9.429325
  77 H     1.0000    0     1.008   20.187612   13.075703   10.317994
  78 C     6.0000    0    12.011   16.697781   11.368897    9.179842
  79 H     1.0000    0     1.008   15.546442   12.913338    9.869832
  80 O     8.0000    0    15.999   11.552308   11.115163    8.607587
  81 H     1.0000    0     1.008    9.668317   10.933838    8.316150

--------------------------------
INTERNAL COORDINATES (ANGSTROEM)
--------------------------------
 O      0   0   0     0.000000000000     0.00000000     0.00000000
 O      1   0   0     2.239147200684     0.00000000     0.00000000
 N      1   2   0     2.341797360862    97.90059241     0.00000000
 N      3   1   2     2.846292882251    87.47672050   258.52035519
 C      3   1   2     1.242150150887    29.56788947   279.86066923
 C      4   3   1     1.458088348175    58.61624575    29.10769203
 H      6   4   3     1.090254271231   108.54420632   228.44360708
 C      6   4   3     1.511902309703   108.67906162   112.10556605
 C      8   6   4     1.390844805546   120.73611094   294.25560566
 H      9   8   6     1.085212210958   119.92354338   358.03336016
 C      9   8   6     1.386430942766   120.21311980   178.49953290
 H     11   9   8     1.084370143238   119.75590517   180.03352758
 C     11   9   8     1.389125803585   120.11873184     0.42049505
 H     13  11   9     1.084352604705   120.06353085   179.70806475
 C     13  11   9     1.387613495677   119.79802706   359.76308580
 H     15  13  11     1.084382998064   120.16525506   180.03211997
 C     15  13  11     1.387660831283   120.04969773   359.96231140
 H     17  15  13     1.084781053408   120.20758823   180.22228285
 C      3   1   2     1.466588334121    96.90716225    97.85938575
 C     19   3   1     1.526659961632   108.22970129    69.49270281
 H     20  19   3     1.091571403037   111.31952451   296.11779627
 H     20  19   3     1.092773004518   109.64797576   176.24415948
 H     20  19   3     1.092831212038   110.72754563    56.93905838
 C     19   3   1     1.526766767978   113.31177673   306.24125270
 H     24  19   3     1.092504711130   110.92805469   312.26023939
 H     24  19   3     1.092529288260   108.94780231   193.57619087
 H     24  19   3     1.089754449392   112.57297133    74.51277414
 C     19   3   1     1.524364704313   106.01041529   186.91909382
 H     28  19   3     1.092358015781   110.48194653   183.02145351
 H     28  19   3     1.093292068597   110.63379614    63.08815950
 H     28  19   3     1.092330659126   110.58752648   303.23824194
 C      4   3   1     1.412004834824    87.57690238   262.12113473
 C     32   4   3     1.413074930887   121.19559649   256.46500525
 C     33  32   4     1.394649959313   116.51182281   182.43048173
 H     34  33  32     1.080809863602   119.10266978   180.15699801
 C     34  33  32     1.387332253264   123.28097433     0.07630394
 H     36  34  33     1.084105887206   119.87101954   180.27180070
 C     36  34  33     1.381935588148   119.21647671     0.37206356
 H     38  36  34     1.084279972996   121.00308046   179.89758716
 C     38  36  34     1.383781725162   119.36003881   359.65006798
 H     40  38  36     1.082197501386   118.59107565   179.99055969
 C     33  32   4     1.536209659185   123.77627420     2.92144922
 C     42  33  32     1.536166957692   111.74083448   302.74036206
 H     43  42  33     1.093043121141   110.80970868   308.58039406
 H     43  42  33     1.093189660502   109.02756382   189.96196692
 H     43  42  33     1.089159316132   114.22272362    70.66457251
 C     42  33  32     1.534961387056   110.73140733    66.45173294
 H     47  42  33     1.091297864080   114.58194101   300.63513282
 H     47  42  33     1.093573260294   109.46694322   180.27612143
 H     47  42  33     1.092767825878   110.25096760    61.59527603
 C     42  33  32     1.529380539481   111.41473588   184.31223336
 H     51  42  33     1.092266801812   112.30104690   298.43374000
 H     51  42  33     1.092458062661   108.56525990   179.72837450
 H     51  42  33     1.093001498851   112.05073647    60.89943337
 C      2   1   3     1.207112525388    30.41529325   196.15456915
 C     55   2   1     1.473953843396   125.06774327   178.98001838
 C     56  55   2     1.393769896853   121.79401777   176.10619945
 H     57  56  55     1.082686936921   120.06835597     0.13880745
 C     57  56  55     1.384807711500   119.72738008   180.43029591
 H     59  57  56     1.083841759310   119.79999052   179.90460867
 C     59  57  56     1.388813729214   120.06148608     0.00000000
 H     61  59  57     1.084329638792   119.86787939   179.96446656
 C     61  59  57     1.389584192415   120.24563805     0.00000000
 H     63  61  59     1.083828885253   120.14157614   180.03753701
 C     63  61  59     1.383541859887   119.94119988     0.07376476
 H     65  63  61     1.083519418894   120.70992175   179.88908921
 H      4   3   1     1.009818327123    80.42523146   149.49152275
 O      7   6   4     2.550536770866   128.73253906   324.16925917
 C     68   7   6     1.218724501270   112.12122654   339.79368600
 C     69  68   7     1.482494620506   123.03183056   207.47710027
 C     70  69  68     1.392650978009   118.72919444     0.84833090
 H     71  70  69     1.083524815436   119.31679639     0.04463068
 C     71  70  69     1.384396371568   120.09994958   180.01636537
 H     73  71  70     1.084040197663   119.92479915   180.04905677
 C     73  71  70     1.389289543311   119.95664085     0.07832594
 H     75  73  71     1.084426669254   119.94222307   179.98616599
 C     75  73  71     1.388635231152   120.12006653   359.95768047
 H     77  75  73     1.083997536332   120.10335132   179.97734904
 C     77  75  73     1.385489054417   120.06237953     0.00000000
 H     79  77  75     1.082806267465   120.16775930   179.99961666
 O     69  68   7     1.316742317753   123.07541367    27.37033166
 H     81  69  68     1.013375850668   110.77759915   358.50509426

---------------------------
INTERNAL COORDINATES (A.U.)
---------------------------
 O      0   0   0     0.000000000000     0.00000000     0.00000000
 O      1   0   0     4.231374982829     0.00000000     0.00000000
 N      1   2   0     4.425355673169    97.90059241     0.00000000
 N      3   1   2     5.378714044384    87.47672050   258.52035519
 C      3   1   2     2.347323602386    29.56788947   279.86066923
 C      4   3   1     2.755387657113    58.61624575    29.10769203
 H      6   4   3     2.060281988965   108.54420632   228.44360708
 C      6   4   3     2.857081306581   108.67906162   112.10556605
 C      8   6   4     2.628315777269   120.73611094   294.25560566
 H      9   8   6     2.050753875898   119.92354338   358.03336016
 C      9   8   6     2.619974785422   120.21311980   178.49953290
 H     11   9   8     2.049162598522   119.75590517   180.03352758
 C     11   9   8     2.625067334340   120.11873184     0.42049505
 H     13  11   9     2.049129455497   120.06353085   179.70806475
 C     13  11   9     2.622209486562   119.79802706   359.76308580
 H     15  13  11     2.049186890622   120.16525506   180.03211997
 C     15  13  11     2.622298937894   120.04969773   359.96231140
 H     17  15  13     2.049939106209   120.20758823   180.22228285
 C      3   1   2     2.771450302693    96.90716225    97.85938575
 C     19   3   1     2.884969227106   108.22970129    69.49270281
 H     20  19   3     2.062771007360   111.31952451   296.11779627
 H     20  19   3     2.065041705081   109.64797576   176.24415948
 H     20  19   3     2.065151701353   110.72754563    56.93905838
 C     19   3   1     2.885171061850   113.31177673   306.24125270
 H     24  19   3     2.064534704054   110.92805469   312.26023939
 H     24  19   3     2.064581148099   108.94780231   193.57619087
 H     24  19   3     2.059337462572   112.57297133    74.51277414
 C     19   3   1     2.880631819367   106.01041529   186.91909382
 H     28  19   3     2.064257490021   110.48194653   183.02145351
 H     28  19   3     2.066022594036   110.63379614    63.08815950
 H     28  19   3     2.064205793434   110.58752648   303.23824194
 C      4   3   1     2.668302437589    87.57690238   262.12113473
 C     32   4   3     2.670324626087   121.19559649   256.46500525
 C     33  32   4     2.635506475785   116.51182281   182.43048173
 H     34  33  32     2.042434645048   119.10266978   180.15699801
 C     34  33  32     2.621678015424   123.28097433     0.07630394
 H     36  34  33     2.048663226991   119.87101954   180.27180070
 C     36  34  33     2.611479796319   119.21647671     0.37206356
 H     38  36  34     2.048992201459   121.00308046   179.89758716
 C     38  36  34     2.614968489682   119.36003881   359.65006798
 H     40  38  36     2.045056900433   118.59107565   179.99055969
 C     33  32   4     2.903015540145   123.77627420     2.92144922
 C     42  33  32     2.902934846018   111.74083448   302.74036206
 H     43  42  33     2.065552151522   110.80970868   308.58039406
 H     43  42  33     2.065829070784   109.02756382   189.96196692
 H     43  42  33     2.058212823699   114.22272362    70.66457251
 C     42  33  32     2.900656647680   110.73140733    66.45173294
 H     47  42  33     2.062254093644   114.58194101   300.63513282
 H     47  42  33     2.066553969335   109.46694322   180.27612143
 H     47  42  33     2.065031918870   110.25096760    61.59527603
 C     42  33  32     2.890110374167   111.41473588   184.31223336
 H     51  42  33     2.064085120599   112.30104690   298.43374000
 H     51  42  33     2.064446551223   108.56525990   179.72837450
 H     51  42  33     2.065473496793   112.05073647    60.89943337
 C      2   1   3     2.281112085810    30.41529325   196.15456915
 C     55   2   1     2.785369098059   125.06774327   178.98001838
 C     56  55   2     2.633843398756   121.79401777   176.10619945
 H     57  56  55     2.045981799555   120.06835597     0.13880745
 C     57  56  55     2.616907322877   119.72738008   180.43029591
 H     59  57  56     2.048164097604   119.79999052   179.90460867
 C     59  57  56     2.624477599245   120.06148608     0.00000000
 H     61  59  57     2.049086056210   119.86787939   179.96446656
 C     61  59  57     2.625933563691   120.24563805     0.00000000
 H     63  61  59     2.048139769162   120.14157614   180.03753701
 C     63  61  59     2.614515210002   119.94119988     0.07376476
 H     65  63  61     2.047554962496   120.70992175   179.88908921
 H      4   3   1     1.908280083277    80.42523146   149.49152275
 O      7   6   4     4.819815991433   128.73253906   324.16925917
 C     68   7   6     2.303055540099   112.12122654   339.79368600
 C     69  68   7     2.801508827767   123.03183056   207.47710027
 C     70  69  68     2.631728948574   118.72919444     0.84833090
 H     71  70  69     2.047565160482   119.31679639     0.04463068
 C     71  70  69     2.616130003058   120.09994958   180.01636537
 H     73  71  70     2.048539091745   119.92479915   180.04905677
 C     73  71  70     2.625376757579   119.95664085     0.07832594
 H     75  73  71     2.049269417211   119.94222307   179.98616599
 C     75  73  71     2.624140286792   120.12006653   359.95768047
 H     77  75  73     2.048458473513   120.10335132   179.97734904
 C     77  75  73     2.618194874394   120.06237953     0.00000000
 H     79  77  75     2.046207301603   120.16775930   179.99961666
 O     69  68   7     2.488282369498   123.07541367    27.37033166
 H     81  69  68     1.915002828493   110.77759915   358.50509426

---------------------
BASIS SET INFORMATION
---------------------
There are 4 groups of distinct atoms

 Group   1 Type O   : 15s8p3d2f1g contracted to 7s4p3d2f1g pattern {8211111/5111/111/11/1}
 Group   2 Type N   : 15s8p3d2f1g contracted to 7s4p3d2f1g pattern {8211111/5111/111/11/1}
 Group   3 Type C   : 15s8p3d2f1g contracted to 7s4p3d2f1g pattern {8211111/5111/111/11/1}
 Group   4 Type H   : 7s3p2d1f contracted to 4s3p2d1f pattern {4111/111/11/1}

Atom   0O    basis set group =>   1
Atom   1O    basis set group =>   1
Atom   2N    basis set group =>   2
Atom   3N    basis set group =>   2
Atom   4C    basis set group =>   3
Atom   5C    basis set group =>   3
Atom   6H    basis set group =>   4
Atom   7C    basis set group =>   3
Atom   8C    basis set group =>   3
Atom   9H    basis set group =>   4
Atom  10C    basis set group =>   3
Atom  11H    basis set group =>   4
Atom  12C    basis set group =>   3
Atom  13H    basis set group =>   4
Atom  14C    basis set group =>   3
Atom  15H    basis set group =>   4
Atom  16C    basis set group =>   3
Atom  17H    basis set group =>   4
Atom  18C    basis set group =>   3
Atom  19C    basis set group =>   3
Atom  20H    basis set group =>   4
Atom  21H    basis set group =>   4
Atom  22H    basis set group =>   4
Atom  23C    basis set group =>   3
Atom  24H    basis set group =>   4
Atom  25H    basis set group =>   4
Atom  26H    basis set group =>   4
Atom  27C    basis set group =>   3
Atom  28H    basis set group =>   4
Atom  29H    basis set group =>   4
Atom  30H    basis set group =>   4
Atom  31C    basis set group =>   3
Atom  32C    basis set group =>   3
Atom  33C    basis set group =>   3
Atom  34H    basis set group =>   4
Atom  35C    basis set group =>   3
Atom  36H    basis set group =>   4
Atom  37C    basis set group =>   3
Atom  38H    basis set group =>   4
Atom  39C    basis set group =>   3
Atom  40H    basis set group =>   4
Atom  41C    basis set group =>   3
Atom  42C    basis set group =>   3
Atom  43H    basis set group =>   4
Atom  44H    basis set group =>   4
Atom  45H    basis set group =>   4
Atom  46C    basis set group =>   3
Atom  47H    basis set group =>   4
Atom  48H    basis set group =>   4
Atom  49H    basis set group =>   4
Atom  50C    basis set group =>   3
Atom  51H    basis set group =>   4
Atom  52H    basis set group =>   4
Atom  53H    basis set group =>   4
Atom  54C    basis set group =>   3
Atom  55C    basis set group =>   3
Atom  56C    basis set group =>   3
Atom  57H    basis set group =>   4
Atom  58C    basis set group =>   3
Atom  59H    basis set group =>   4
Atom  60C    basis set group =>   3
Atom  61H    basis set group =>   4
Atom  62C    basis set group =>   3
Atom  63H    basis set group =>   4
Atom  64C    basis set group =>   3
Atom  65H    basis set group =>   4
Atom  66H    basis set group =>   4
Atom  67O    basis set group =>   1
Atom  68C    basis set group =>   3
Atom  69C    basis set group =>   3
Atom  70C    basis set group =>   3
Atom  71H    basis set group =>   4
Atom  72C    basis set group =>   3
Atom  73H    basis set group =>   4
Atom  74C    basis set group =>   3
Atom  75H    basis set group =>   4
Atom  76C    basis set group =>   3
Atom  77H    basis set group =>   4
Atom  78C    basis set group =>   3
Atom  79H    basis set group =>   4
Atom  80O    basis set group =>   1
Atom  81H    basis set group =>   4
---------------------------------
AUXILIARY/J BASIS SET INFORMATION
---------------------------------
There are 4 groups of distinct atoms

 Group   1 Type O   : 12s5p4d2f1g contracted to 6s4p3d1f1g pattern {711111/2111/211/2/1}
 Group   2 Type N   : 12s5p4d2f1g contracted to 6s4p3d1f1g pattern {711111/2111/211/2/1}
 Group   3 Type C   : 12s5p4d2f1g contracted to 6s4p3d1f1g pattern {711111/2111/211/2/1}
 Group   4 Type H   : 5s2p1d contracted to 3s1p1d pattern {311/2/1}

Atom   0O    basis set group =>   1
Atom   1O    basis set group =>   1
Atom   2N    basis set group =>   2
Atom   3N    basis set group =>   2
Atom   4C    basis set group =>   3
Atom   5C    basis set group =>   3
Atom   6H    basis set group =>   4
Atom   7C    basis set group =>   3
Atom   8C    basis set group =>   3
Atom   9H    basis set group =>   4
Atom  10C    basis set group =>   3
Atom  11H    basis set group =>   4
Atom  12C    basis set group =>   3
Atom  13H    basis set group =>   4
Atom  14C    basis set group =>   3
Atom  15H    basis set group =>   4
Atom  16C    basis set group =>   3
Atom  17H    basis set group =>   4
Atom  18C    basis set group =>   3
Atom  19C    basis set group =>   3
Atom  20H    basis set group =>   4
Atom  21H    basis set group =>   4
Atom  22H    basis set group =>   4
Atom  23C    basis set group =>   3
Atom  24H    basis set group =>   4
Atom  25H    basis set group =>   4
Atom  26H    basis set group =>   4
Atom  27C    basis set group =>   3
Atom  28H    basis set group =>   4
Atom  29H    basis set group =>   4
Atom  30H    basis set group =>   4
Atom  31C    basis set group =>   3
Atom  32C    basis set group =>   3
Atom  33C    basis set group =>   3
Atom  34H    basis set group =>   4
Atom  35C    basis set group =>   3
Atom  36H    basis set group =>   4
Atom  37C    basis set group =>   3
Atom  38H    basis set group =>   4
Atom  39C    basis set group =>   3
Atom  40H    basis set group =>   4
Atom  41C    basis set group =>   3
Atom  42C    basis set group =>   3
Atom  43H    basis set group =>   4
Atom  44H    basis set group =>   4
Atom  45H    basis set group =>   4
Atom  46C    basis set group =>   3
Atom  47H    basis set group =>   4
Atom  48H    basis set group =>   4
Atom  49H    basis set group =>   4
Atom  50C    basis set group =>   3
Atom  51H    basis set group =>   4
Atom  52H    basis set group =>   4
Atom  53H    basis set group =>   4
Atom  54C    basis set group =>   3
Atom  55C    basis set group =>   3
Atom  56C    basis set group =>   3
Atom  57H    basis set group =>   4
Atom  58C    basis set group =>   3
Atom  59H    basis set group =>   4
Atom  60C    basis set group =>   3
Atom  61H    basis set group =>   4
Atom  62C    basis set group =>   3
Atom  63H    basis set group =>   4
Atom  64C    basis set group =>   3
Atom  65H    basis set group =>   4
Atom  66H    basis set group =>   4
Atom  67O    basis set group =>   1
Atom  68C    basis set group =>   3
Atom  69C    basis set group =>   3
Atom  70C    basis set group =>   3
Atom  71H    basis set group =>   4
Atom  72C    basis set group =>   3
Atom  73H    basis set group =>   4
Atom  74C    basis set group =>   3
Atom  75H    basis set group =>   4
Atom  76C    basis set group =>   3
Atom  77H    basis set group =>   4
Atom  78C    basis set group =>   3
Atom  79H    basis set group =>   4
Atom  80O    basis set group =>   1
Atom  81H    basis set group =>   4


           ************************************************************
           *        Program running with 20 parallel MPI-processes    *
           *              working on a common directory               *
           ************************************************************
------------------------------------------------------------------------------
                           ORCA GTO INTEGRAL CALCULATION
                           -- RI-GTO INTEGRALS CHOSEN --
------------------------------------------------------------------------------
------------------------------------------------------------------------------
                   ___                                                        
                  /   \      - P O W E R E D   B Y -                         
                 /     \                                                     
                 |  |  |   _    _      __       _____    __    __             
                 |  |  |  | |  | |    /  \     |  _  \  |  |  /  |          
                  \  \/   | |  | |   /    \    | | | |  |  | /  /          
                 / \  \   | |__| |  /  /\  \   | |_| |  |  |/  /          
                |  |  |   |  __  | /  /__\  \  |    /   |      \           
                |  |  |   | |  | | |   __   |  |    \   |  |\   \          
                \     /   | |  | | |  |  |  |  | |\  \  |  | \   \       
                 \___/    |_|  |_| |__|  |__|  |_| \__\ |__|  \__/        
                                                                              
                      - O R C A' S   B I G   F R I E N D -                    
                                      &                                       
                       - I N T E G R A L  F E E D E R -                       
                                                                              
 v1 FN, 2020, v2 2021                                                         
------------------------------------------------------------------------------


Reading SHARK input file ImineBzOH4Aa.SHARKINP.tmp ... ok
----------------------
SHARK INTEGRAL PACKAGE
----------------------

Number of atoms                             ...     82
Number of basis functions                   ...   3594
Number of shells                            ...   1114
Maximum angular momentum                    ...      4
Integral batch strategy                     ... SHARK/LIBINT Hybrid
RI-J (if used) integral strategy            ... SPLIT-RIJ (Revised 2003 algorithm where possible)
Printlevel                                  ...      1
Contraction scheme used                     ... SEGMENTED contraction
Coulomb Range Separation                    ... NOT USED
Exchange Range Separation                   ... Long Range
   Mu parameter                             ...  0.300000
   Scaling (regular/separated)              ...  0.150000  0.850000
Finite Nucleus Model                        ... NOT USED
Auxiliary Coulomb fitting basis             ... AVAILABLE
   # of basis functions in Aux-J            ...   2498
   # of shells in Aux-J                     ...    830
   Maximum angular momentum in Aux-J        ...      4
Auxiliary J/K fitting basis                 ... NOT available
Auxiliary Correlation fitting basis         ... NOT available
Auxiliary 'external' fitting basis          ... NOT available
Integral threshold                          ...     1.000000e-10
Primitive cut-off                           ...     1.000000e-11
Primitive pair pre-selection threshold      ...     1.000000e-11

Calculating pre-screening integrals         ... done (  0.6 sec) Dimension = 1114
Organizing shell pair data                  ... done (  3.4 sec)
Shell pair information
Total number of shell pairs                 ...    621055
Shell pairs after pre-screening             ...    273030
Total number of primitive shell pairs       ...   1513069
Primitive shell pairs kept                  ...    440376
          la=0 lb=0:  45421 shell pairs
          la=1 lb=0:  65591 shell pairs
          la=1 lb=1:  23458 shell pairs
          la=2 lb=0:  37583 shell pairs
          la=2 lb=1:  28147 shell pairs
          la=2 lb=2:   7841 shell pairs
          la=3 lb=0:  20944 shell pairs
          la=3 lb=1:  15901 shell pairs
          la=3 lb=2:   8410 shell pairs
          la=3 lb=3:   2305 shell pairs
          la=4 lb=0:   7238 shell pairs
          la=4 lb=1:   5496 shell pairs
          la=4 lb=2:   2889 shell pairs
          la=4 lb=3:   1531 shell pairs
          la=4 lb=4:    275 shell pairs

Calculating one electron integrals          ... done (  1.4 sec)
Calculating RI/J V-Matrix + Cholesky decomp.... done (  0.5 sec)
Calculating Nuclear repulsion               ... done (  0.0 sec) ENN=   5096.624591255521 Eh

SHARK setup successfully completed in   9.7 seconds

Maximum memory used throughout the entire GTOINT-calculation: 498.4 MB
[1720886349.388849] [node127:3302146:0]          mpool.c:43   UCX  WARN  object 0xbc53000 was not returned to mpool ucp_requests
[1720886349.388833] [node127:3302155:0]          mpool.c:43   UCX  WARN  object 0xaa7e680 was not returned to mpool ucp_requests
[1720886349.388851] [node127:3302155:0]          mpool.c:43   UCX  WARN  object 0xaa7e840 was not returned to mpool ucp_requests
[1720886349.388855] [node127:3302155:0]          mpool.c:43   UCX  WARN  object 0xaa7ea00 was not returned to mpool ucp_requests
[1720886349.388861] [node127:3302146:0]          mpool.c:43   UCX  WARN  object 0xbc531c0 was not returned to mpool ucp_requests
[1720886349.388865] [node127:3302146:0]          mpool.c:43   UCX  WARN  object 0xbc53380 was not returned to mpool ucp_requests
[1720886349.388867] [node127:3302146:0]          mpool.c:43   UCX  WARN  object 0xbc53540 was not returned to mpool ucp_requests
[1720886349.388870] [node127:3302146:0]          mpool.c:43   UCX  WARN  object 0xbc53700 was not returned to mpool ucp_requests
[1720886349.388873] [node127:3302146:0]          mpool.c:43   UCX  WARN  object 0xbc538c0 was not returned to mpool ucp_requests
[1720886349.388875] [node127:3302146:0]          mpool.c:43   UCX  WARN  object 0xbc53c40 was not returned to mpool ucp_requests
[1720886349.388877] [node127:3302146:0]          mpool.c:43   UCX  WARN  object 0xbc53e00 was not returned to mpool ucp_requests
[1720886349.388880] [node127:3302146:0]          mpool.c:43   UCX  WARN  object 0xbc53fc0 was not returned to mpool ucp_requests
[1720886349.388860] [node127:3302155:0]          mpool.c:43   UCX  WARN  object 0xaa7ebc0 was not returned to mpool ucp_requests
[1720886349.388864] [node127:3302155:0]          mpool.c:43   UCX  WARN  object 0xaa7ed80 was not returned to mpool ucp_requests
[1720886349.388866] [node127:3302155:0]          mpool.c:43   UCX  WARN  object 0xaa7ef40 was not returned to mpool ucp_requests
[1720886349.388869] [node127:3302155:0]          mpool.c:43   UCX  WARN  object 0xaa7f100 was not returned to mpool ucp_requests
[1720886349.388871] [node127:3302155:0]          mpool.c:43   UCX  WARN  object 0xaa7f2c0 was not returned to mpool ucp_requests
[1720886349.388873] [node127:3302155:0]          mpool.c:43   UCX  WARN  object 0xaa7f480 was not returned to mpool ucp_requests
[1720886349.388875] [node127:3302155:0]          mpool.c:43   UCX  WARN  object 0xaa7f640 was not returned to mpool ucp_requests
[1720886349.388878] [node127:3302155:0]          mpool.c:43   UCX  WARN  object 0xaa7f800 was not returned to mpool ucp_requests
[1720886349.388880] [node127:3302155:0]          mpool.c:43   UCX  WARN  object 0xaa7f9c0 was not returned to mpool ucp_requests
[1720886349.388882] [node127:3302155:0]          mpool.c:43   UCX  WARN  object 0xaa7fb80 was not returned to mpool ucp_requests
[1720886349.388885] [node127:3302155:0]          mpool.c:43   UCX  WARN  object 0xaa7fd40 was not returned to mpool ucp_requests
[1720886349.388887] [node127:3302155:0]          mpool.c:43   UCX  WARN  object 0xaa7ff00 was not returned to mpool ucp_requests
[1720886349.388890] [node127:3302155:0]          mpool.c:43   UCX  WARN  object 0xaa800c0 was not returned to mpool ucp_requests
[1720886349.388892] [node127:3302155:0]          mpool.c:43   UCX  WARN  object 0xaa80280 was not returned to mpool ucp_requests
[1720886349.389987] [node127:3302153:0]          mpool.c:43   UCX  WARN  object 0xb6e6540 was not returned to mpool ucp_requests
[1720886349.390005] [node127:3302153:0]          mpool.c:43   UCX  WARN  object 0xb6e6700 was not returned to mpool ucp_requests
[1720886349.390011] [node127:3302153:0]          mpool.c:43   UCX  WARN  object 0xb6e68c0 was not returned to mpool ucp_requests
[1720886349.390014] [node127:3302153:0]          mpool.c:43   UCX  WARN  object 0xb6e6a80 was not returned to mpool ucp_requests
[1720886349.390018] [node127:3302153:0]          mpool.c:43   UCX  WARN  object 0xb6e6c40 was not returned to mpool ucp_requests
[1720886349.390021] [node127:3302153:0]          mpool.c:43   UCX  WARN  object 0xb6e6e00 was not returned to mpool ucp_requests
[1720886349.390024] [node127:3302153:0]          mpool.c:43   UCX  WARN  object 0xb6e6fc0 was not returned to mpool ucp_requests
[1720886349.390028] [node127:3302153:0]          mpool.c:43   UCX  WARN  object 0xb6e7180 was not returned to mpool ucp_requests
[1720886349.390031] [node127:3302153:0]          mpool.c:43   UCX  WARN  object 0xb6e7340 was not returned to mpool ucp_requests
[1720886349.390035] [node127:3302153:0]          mpool.c:43   UCX  WARN  object 0xb6e7500 was not returned to mpool ucp_requests
[1720886349.390039] [node127:3302153:0]          mpool.c:43   UCX  WARN  object 0xb6e76c0 was not returned to mpool ucp_requests
[1720886349.390041] [node127:3302153:0]          mpool.c:43   UCX  WARN  object 0xb6e7880 was not returned to mpool ucp_requests
[1720886349.390045] [node127:3302153:0]          mpool.c:43   UCX  WARN  object 0xb6e7a40 was not returned to mpool ucp_requests
[1720886349.390047] [node127:3302153:0]          mpool.c:43   UCX  WARN  object 0xb6e7c00 was not returned to mpool ucp_requests
[1720886349.390051] [node127:3302153:0]          mpool.c:43   UCX  WARN  object 0xb6e7dc0 was not returned to mpool ucp_requests
[1720886349.390053] [node127:3302153:0]          mpool.c:43   UCX  WARN  object 0xb6e7f80 was not returned to mpool ucp_requests
[1720886349.391291] [node127:3302157:0]          mpool.c:43   UCX  WARN  object 0xa9d0600 was not returned to mpool ucp_requests
[1720886349.391303] [node127:3302157:0]          mpool.c:43   UCX  WARN  object 0xa9d07c0 was not returned to mpool ucp_requests
[1720886349.391307] [node127:3302157:0]          mpool.c:43   UCX  WARN  object 0xa9d0980 was not returned to mpool ucp_requests
[1720886349.391310] [node127:3302157:0]          mpool.c:43   UCX  WARN  object 0xa9d0b40 was not returned to mpool ucp_requests
[1720886349.391314] [node127:3302157:0]          mpool.c:43   UCX  WARN  object 0xa9d0d00 was not returned to mpool ucp_requests
[1720886349.391318] [node127:3302157:0]          mpool.c:43   UCX  WARN  object 0xa9d0ec0 was not returned to mpool ucp_requests
[1720886349.391320] [node127:3302157:0]          mpool.c:43   UCX  WARN  object 0xa9d1080 was not returned to mpool ucp_requests
[1720886349.391325] [node127:3302157:0]          mpool.c:43   UCX  WARN  object 0xa9d1240 was not returned to mpool ucp_requests
[1720886349.391329] [node127:3302157:0]          mpool.c:43   UCX  WARN  object 0xa9d1400 was not returned to mpool ucp_requests
[1720886349.391333] [node127:3302157:0]          mpool.c:43   UCX  WARN  object 0xa9d15c0 was not returned to mpool ucp_requests
[1720886349.391336] [node127:3302157:0]          mpool.c:43   UCX  WARN  object 0xa9d1780 was not returned to mpool ucp_requests
[1720886349.391339] [node127:3302157:0]          mpool.c:43   UCX  WARN  object 0xa9d1940 was not returned to mpool ucp_requests
[1720886349.391348] [node127:3302157:0]          mpool.c:43   UCX  WARN  object 0xa9d1b00 was not returned to mpool ucp_requests
[1720886349.391350] [node127:3302157:0]          mpool.c:43   UCX  WARN  object 0xa9d1cc0 was not returned to mpool ucp_requests
[1720886349.391352] [node127:3302157:0]          mpool.c:43   UCX  WARN  object 0xa9d1e80 was not returned to mpool ucp_requests
[1720886349.391355] [node127:3302157:0]          mpool.c:43   UCX  WARN  object 0xa9d2040 was not returned to mpool ucp_requests
[1720886349.391357] [node127:3302157:0]          mpool.c:43   UCX  WARN  object 0xa9d2200 was not returned to mpool ucp_requests
[1720886349.392195] [node127:3302150:0]          mpool.c:43   UCX  WARN  object 0xac22440 was not returned to mpool ucp_requests
[1720886349.392208] [node127:3302150:0]          mpool.c:43   UCX  WARN  object 0xac22600 was not returned to mpool ucp_requests
[1720886349.392212] [node127:3302150:0]          mpool.c:43   UCX  WARN  object 0xac227c0 was not returned to mpool ucp_requests
[1720886349.392214] [node127:3302150:0]          mpool.c:43   UCX  WARN  object 0xac22980 was not returned to mpool ucp_requests
[1720886349.392216] [node127:3302150:0]          mpool.c:43   UCX  WARN  object 0xac22b40 was not returned to mpool ucp_requests
[1720886349.392219] [node127:3302150:0]          mpool.c:43   UCX  WARN  object 0xac22d00 was not returned to mpool ucp_requests
[1720886349.392222] [node127:3302150:0]          mpool.c:43   UCX  WARN  object 0xac22ec0 was not returned to mpool ucp_requests
[1720886349.392224] [node127:3302150:0]          mpool.c:43   UCX  WARN  object 0xac23080 was not returned to mpool ucp_requests
[1720886349.392226] [node127:3302150:0]          mpool.c:43   UCX  WARN  object 0xac23240 was not returned to mpool ucp_requests
[1720886349.392228] [node127:3302150:0]          mpool.c:43   UCX  WARN  object 0xac23400 was not returned to mpool ucp_requests
[1720886349.392230] [node127:3302150:0]          mpool.c:43   UCX  WARN  object 0xac235c0 was not returned to mpool ucp_requests
[1720886349.392233] [node127:3302150:0]          mpool.c:43   UCX  WARN  object 0xac23780 was not returned to mpool ucp_requests
[1720886349.392235] [node127:3302150:0]          mpool.c:43   UCX  WARN  object 0xac23940 was not returned to mpool ucp_requests
[1720886349.392237] [node127:3302150:0]          mpool.c:43   UCX  WARN  object 0xac23b00 was not returned to mpool ucp_requests
[1720886349.392239] [node127:3302150:0]          mpool.c:43   UCX  WARN  object 0xac23cc0 was not returned to mpool ucp_requests
[1720886349.392242] [node127:3302150:0]          mpool.c:43   UCX  WARN  object 0xac23e80 was not returned to mpool ucp_requests
[1720886349.392217] [node127:3302144:0]          mpool.c:43   UCX  WARN  object 0xa965000 was not returned to mpool ucp_requests
[1720886349.392227] [node127:3302144:0]          mpool.c:43   UCX  WARN  object 0xa9651c0 was not returned to mpool ucp_requests
[1720886349.392230] [node127:3302144:0]          mpool.c:43   UCX  WARN  object 0xa965380 was not returned to mpool ucp_requests
[1720886349.392232] [node127:3302144:0]          mpool.c:43   UCX  WARN  object 0xa965540 was not returned to mpool ucp_requests
[1720886349.392234] [node127:3302144:0]          mpool.c:43   UCX  WARN  object 0xa965700 was not returned to mpool ucp_requests
[1720886349.392236] [node127:3302144:0]          mpool.c:43   UCX  WARN  object 0xa965a80 was not returned to mpool ucp_requests
[1720886349.392239] [node127:3302144:0]          mpool.c:43   UCX  WARN  object 0xa965c40 was not returned to mpool ucp_requests
[1720886349.392241] [node127:3302144:0]          mpool.c:43   UCX  WARN  object 0xa965e00 was not returned to mpool ucp_requests
[1720886349.392243] [node127:3302144:0]          mpool.c:43   UCX  WARN  object 0xa965fc0 was not returned to mpool ucp_requests
[1720886349.392255] [node127:3302152:0]          mpool.c:43   UCX  WARN  object 0xb31e640 was not returned to mpool ucp_requests
[1720886349.392266] [node127:3302152:0]          mpool.c:43   UCX  WARN  object 0xb31e800 was not returned to mpool ucp_requests
[1720886349.392269] [node127:3302152:0]          mpool.c:43   UCX  WARN  object 0xb31e9c0 was not returned to mpool ucp_requests
[1720886349.392271] [node127:3302152:0]          mpool.c:43   UCX  WARN  object 0xb31eb80 was not returned to mpool ucp_requests
[1720886349.392273] [node127:3302152:0]          mpool.c:43   UCX  WARN  object 0xb31ed40 was not returned to mpool ucp_requests
[1720886349.392276] [node127:3302152:0]          mpool.c:43   UCX  WARN  object 0xb31ef00 was not returned to mpool ucp_requests
[1720886349.392278] [node127:3302152:0]          mpool.c:43   UCX  WARN  object 0xb31f0c0 was not returned to mpool ucp_requests
[1720886349.392282] [node127:3302152:0]          mpool.c:43   UCX  WARN  object 0xb31f280 was not returned to mpool ucp_requests
[1720886349.392284] [node127:3302152:0]          mpool.c:43   UCX  WARN  object 0xb31f440 was not returned to mpool ucp_requests
[1720886349.392287] [node127:3302152:0]          mpool.c:43   UCX  WARN  object 0xb31f600 was not returned to mpool ucp_requests
[1720886349.392289] [node127:3302152:0]          mpool.c:43   UCX  WARN  object 0xb31f7c0 was not returned to mpool ucp_requests
[1720886349.392292] [node127:3302152:0]          mpool.c:43   UCX  WARN  object 0xb31f980 was not returned to mpool ucp_requests
[1720886349.392294] [node127:3302152:0]          mpool.c:43   UCX  WARN  object 0xb31fb40 was not returned to mpool ucp_requests
[1720886349.392296] [node127:3302152:0]          mpool.c:43   UCX  WARN  object 0xb31fd00 was not returned to mpool ucp_requests
[1720886349.392298] [node127:3302152:0]          mpool.c:43   UCX  WARN  object 0xb31fec0 was not returned to mpool ucp_requests
[1720886349.392300] [node127:3302152:0]          mpool.c:43   UCX  WARN  object 0xb320080 was not returned to mpool ucp_requests
[1720886349.393712] [node127:3302159:0]          mpool.c:43   UCX  WARN  object 0xb48c700 was not returned to mpool ucp_requests
[1720886349.393730] [node127:3302159:0]          mpool.c:43   UCX  WARN  object 0xb48c8c0 was not returned to mpool ucp_requests
[1720886349.393732] [node127:3302159:0]          mpool.c:43   UCX  WARN  object 0xb48ca80 was not returned to mpool ucp_requests
[1720886349.393735] [node127:3302159:0]          mpool.c:43   UCX  WARN  object 0xb48cc40 was not returned to mpool ucp_requests
[1720886349.393737] [node127:3302159:0]          mpool.c:43   UCX  WARN  object 0xb48ce00 was not returned to mpool ucp_requests
[1720886349.393739] [node127:3302159:0]          mpool.c:43   UCX  WARN  object 0xb48cfc0 was not returned to mpool ucp_requests
[1720886349.393741] [node127:3302159:0]          mpool.c:43   UCX  WARN  object 0xb48d180 was not returned to mpool ucp_requests
[1720886349.393744] [node127:3302159:0]          mpool.c:43   UCX  WARN  object 0xb48d340 was not returned to mpool ucp_requests
[1720886349.393746] [node127:3302159:0]          mpool.c:43   UCX  WARN  object 0xb48d500 was not returned to mpool ucp_requests
[1720886349.393748] [node127:3302159:0]          mpool.c:43   UCX  WARN  object 0xb48d6c0 was not returned to mpool ucp_requests
[1720886349.393750] [node127:3302159:0]          mpool.c:43   UCX  WARN  object 0xb48d880 was not returned to mpool ucp_requests
[1720886349.393752] [node127:3302159:0]          mpool.c:43   UCX  WARN  object 0xb48da40 was not returned to mpool ucp_requests
[1720886349.393754] [node127:3302159:0]          mpool.c:43   UCX  WARN  object 0xb48dc00 was not returned to mpool ucp_requests
[1720886349.393757] [node127:3302159:0]          mpool.c:43   UCX  WARN  object 0xb48ddc0 was not returned to mpool ucp_requests
[1720886349.393759] [node127:3302159:0]          mpool.c:43   UCX  WARN  object 0xb48df80 was not returned to mpool ucp_requests
[1720886349.394738] [node127:3302160:0]          mpool.c:43   UCX  WARN  object 0xc6089c0 was not returned to mpool ucp_requests
[1720886349.394748] [node127:3302160:0]          mpool.c:43   UCX  WARN  object 0xc608b80 was not returned to mpool ucp_requests
[1720886349.394752] [node127:3302160:0]          mpool.c:43   UCX  WARN  object 0xc608d40 was not returned to mpool ucp_requests
[1720886349.394755] [node127:3302160:0]          mpool.c:43   UCX  WARN  object 0xc608f00 was not returned to mpool ucp_requests
[1720886349.394758] [node127:3302160:0]          mpool.c:43   UCX  WARN  object 0xc6090c0 was not returned to mpool ucp_requests
[1720886349.394762] [node127:3302160:0]          mpool.c:43   UCX  WARN  object 0xc609280 was not returned to mpool ucp_requests
[1720886349.394764] [node127:3302160:0]          mpool.c:43   UCX  WARN  object 0xc609440 was not returned to mpool ucp_requests
[1720886349.394768] [node127:3302160:0]          mpool.c:43   UCX  WARN  object 0xc609600 was not returned to mpool ucp_requests
[1720886349.394771] [node127:3302160:0]          mpool.c:43   UCX  WARN  object 0xc6097c0 was not returned to mpool ucp_requests
[1720886349.394774] [node127:3302160:0]          mpool.c:43   UCX  WARN  object 0xc609980 was not returned to mpool ucp_requests
[1720886349.394777] [node127:3302160:0]          mpool.c:43   UCX  WARN  object 0xc609b40 was not returned to mpool ucp_requests
[1720886349.394780] [node127:3302160:0]          mpool.c:43   UCX  WARN  object 0xc609d00 was not returned to mpool ucp_requests
[1720886349.394783] [node127:3302160:0]          mpool.c:43   UCX  WARN  object 0xc609ec0 was not returned to mpool ucp_requests
[1720886349.394786] [node127:3302160:0]          mpool.c:43   UCX  WARN  object 0xc60a080 was not returned to mpool ucp_requests
[1720886349.394790] [node127:3302160:0]          mpool.c:43   UCX  WARN  object 0xc60a240 was not returned to mpool ucp_requests
[1720886349.395127] [node127:3302151:0]          mpool.c:43   UCX  WARN  object 0xab32740 was not returned to mpool ucp_requests
[1720886349.395137] [node127:3302151:0]          mpool.c:43   UCX  WARN  object 0xab32900 was not returned to mpool ucp_requests
[1720886349.395142] [node127:3302151:0]          mpool.c:43   UCX  WARN  object 0xab32ac0 was not returned to mpool ucp_requests
[1720886349.395145] [node127:3302151:0]          mpool.c:43   UCX  WARN  object 0xab32c80 was not returned to mpool ucp_requests
[1720886349.395149] [node127:3302151:0]          mpool.c:43   UCX  WARN  object 0xab32e40 was not returned to mpool ucp_requests
[1720886349.395152] [node127:3302151:0]          mpool.c:43   UCX  WARN  object 0xab33000 was not returned to mpool ucp_requests
[1720886349.395156] [node127:3302151:0]          mpool.c:43   UCX  WARN  object 0xab331c0 was not returned to mpool ucp_requests
[1720886349.395159] [node127:3302151:0]          mpool.c:43   UCX  WARN  object 0xab33380 was not returned to mpool ucp_requests
[1720886349.395162] [node127:3302151:0]          mpool.c:43   UCX  WARN  object 0xab33540 was not returned to mpool ucp_requests
[1720886349.395166] [node127:3302151:0]          mpool.c:43   UCX  WARN  object 0xab33700 was not returned to mpool ucp_requests
[1720886349.395170] [node127:3302151:0]          mpool.c:43   UCX  WARN  object 0xab338c0 was not returned to mpool ucp_requests
[1720886349.395173] [node127:3302151:0]          mpool.c:43   UCX  WARN  object 0xab33a80 was not returned to mpool ucp_requests
[1720886349.395177] [node127:3302151:0]          mpool.c:43   UCX  WARN  object 0xab33c40 was not returned to mpool ucp_requests
[1720886349.395180] [node127:3302151:0]          mpool.c:43   UCX  WARN  object 0xab33e00 was not returned to mpool ucp_requests
[1720886349.395182] [node127:3302151:0]          mpool.c:43   UCX  WARN  object 0xab33fc0 was not returned to mpool ucp_requests
[1720886349.395185] [node127:3302151:0]          mpool.c:43   UCX  WARN  object 0xab34180 was not returned to mpool ucp_requests
[1720886349.396758] [node127:3302158:0]          mpool.c:43   UCX  WARN  object 0xaef2300 was not returned to mpool ucp_requests
[1720886349.396770] [node127:3302158:0]          mpool.c:43   UCX  WARN  object 0xaef24c0 was not returned to mpool ucp_requests
[1720886349.396776] [node127:3302158:0]          mpool.c:43   UCX  WARN  object 0xaef2680 was not returned to mpool ucp_requests
[1720886349.396779] [node127:3302158:0]          mpool.c:43   UCX  WARN  object 0xaef2840 was not returned to mpool ucp_requests
[1720886349.396783] [node127:3302158:0]          mpool.c:43   UCX  WARN  object 0xaef2a00 was not returned to mpool ucp_requests
[1720886349.396785] [node127:3302158:0]          mpool.c:43   UCX  WARN  object 0xaef2bc0 was not returned to mpool ucp_requests
[1720886349.396789] [node127:3302158:0]          mpool.c:43   UCX  WARN  object 0xaef2d80 was not returned to mpool ucp_requests
[1720886349.396755] [node127:3302148:0]          mpool.c:43   UCX  WARN  object 0xb679700 was not returned to mpool ucp_requests
[1720886349.396770] [node127:3302148:0]          mpool.c:43   UCX  WARN  object 0xb6798c0 was not returned to mpool ucp_requests
[1720886349.396774] [node127:3302148:0]          mpool.c:43   UCX  WARN  object 0xb679a80 was not returned to mpool ucp_requests
[1720886349.396779] [node127:3302148:0]          mpool.c:43   UCX  WARN  object 0xb679c40 was not returned to mpool ucp_requests
[1720886349.396783] [node127:3302148:0]          mpool.c:43   UCX  WARN  object 0xb679e00 was not returned to mpool ucp_requests
[1720886349.396785] [node127:3302148:0]          mpool.c:43   UCX  WARN  object 0xb679fc0 was not returned to mpool ucp_requests
[1720886349.396789] [node127:3302148:0]          mpool.c:43   UCX  WARN  object 0xb67a180 was not returned to mpool ucp_requests
[1720886349.396792] [node127:3302148:0]          mpool.c:43   UCX  WARN  object 0xb67a340 was not returned to mpool ucp_requests
[1720886349.396797] [node127:3302148:0]          mpool.c:43   UCX  WARN  object 0xb67a500 was not returned to mpool ucp_requests
[1720886349.396799] [node127:3302148:0]          mpool.c:43   UCX  WARN  object 0xb67a6c0 was not returned to mpool ucp_requests
[1720886349.396803] [node127:3302148:0]          mpool.c:43   UCX  WARN  object 0xb67a880 was not returned to mpool ucp_requests
[1720886349.396805] [node127:3302148:0]          mpool.c:43   UCX  WARN  object 0xb67aa40 was not returned to mpool ucp_requests
[1720886349.396809] [node127:3302148:0]          mpool.c:43   UCX  WARN  object 0xb67ac00 was not returned to mpool ucp_requests
[1720886349.396813] [node127:3302148:0]          mpool.c:43   UCX  WARN  object 0xb67adc0 was not returned to mpool ucp_requests
[1720886349.396793] [node127:3302158:0]          mpool.c:43   UCX  WARN  object 0xaef2f40 was not returned to mpool ucp_requests
[1720886349.396796] [node127:3302158:0]          mpool.c:43   UCX  WARN  object 0xaef3100 was not returned to mpool ucp_requests
[1720886349.396798] [node127:3302158:0]          mpool.c:43   UCX  WARN  object 0xaef32c0 was not returned to mpool ucp_requests
[1720886349.396801] [node127:3302158:0]          mpool.c:43   UCX  WARN  object 0xaef3480 was not returned to mpool ucp_requests
[1720886349.396804] [node127:3302158:0]          mpool.c:43   UCX  WARN  object 0xaef3640 was not returned to mpool ucp_requests
[1720886349.396807] [node127:3302158:0]          mpool.c:43   UCX  WARN  object 0xaef3800 was not returned to mpool ucp_requests
[1720886349.396810] [node127:3302158:0]          mpool.c:43   UCX  WARN  object 0xaef39c0 was not returned to mpool ucp_requests
[1720886349.396813] [node127:3302158:0]          mpool.c:43   UCX  WARN  object 0xaef3b80 was not returned to mpool ucp_requests
[1720886349.396816] [node127:3302158:0]          mpool.c:43   UCX  WARN  object 0xaef3d40 was not returned to mpool ucp_requests
[1720886349.396820] [node127:3302158:0]          mpool.c:43   UCX  WARN  object 0xaef3f00 was not returned to mpool ucp_requests
[1720886349.396815] [node127:3302148:0]          mpool.c:43   UCX  WARN  object 0xb67af80 was not returned to mpool ucp_requests
[1720886349.396819] [node127:3302148:0]          mpool.c:43   UCX  WARN  object 0xb67b140 was not returned to mpool ucp_requests
[1720886349.398041] [node127:3302162:0]          mpool.c:43   UCX  WARN  object 0xbd84980 was not returned to mpool ucp_requests
[1720886349.398052] [node127:3302162:0]          mpool.c:43   UCX  WARN  object 0xbd84b40 was not returned to mpool ucp_requests
[1720886349.398056] [node127:3302162:0]          mpool.c:43   UCX  WARN  object 0xbd84d00 was not returned to mpool ucp_requests
[1720886349.398059] [node127:3302162:0]          mpool.c:43   UCX  WARN  object 0xbd84ec0 was not returned to mpool ucp_requests
[1720886349.398062] [node127:3302162:0]          mpool.c:43   UCX  WARN  object 0xbd85080 was not returned to mpool ucp_requests
[1720886349.398065] [node127:3302162:0]          mpool.c:43   UCX  WARN  object 0xbd85240 was not returned to mpool ucp_requests
[1720886349.398067] [node127:3302162:0]          mpool.c:43   UCX  WARN  object 0xbd85400 was not returned to mpool ucp_requests
[1720886349.398070] [node127:3302162:0]          mpool.c:43   UCX  WARN  object 0xbd855c0 was not returned to mpool ucp_requests
[1720886349.398073] [node127:3302162:0]          mpool.c:43   UCX  WARN  object 0xbd85780 was not returned to mpool ucp_requests
[1720886349.398075] [node127:3302162:0]          mpool.c:43   UCX  WARN  object 0xbd85940 was not returned to mpool ucp_requests
[1720886349.398078] [node127:3302162:0]          mpool.c:43   UCX  WARN  object 0xbd85b00 was not returned to mpool ucp_requests
[1720886349.398081] [node127:3302162:0]          mpool.c:43   UCX  WARN  object 0xbd85cc0 was not returned to mpool ucp_requests
[1720886349.398083] [node127:3302162:0]          mpool.c:43   UCX  WARN  object 0xbd85e80 was not returned to mpool ucp_requests
[1720886349.398086] [node127:3302162:0]          mpool.c:43   UCX  WARN  object 0xbd86040 was not returned to mpool ucp_requests
[1720886349.398089] [node127:3302162:0]          mpool.c:43   UCX  WARN  object 0xbd86200 was not returned to mpool ucp_requests
[1720886349.398686] [node127:3302156:0]          mpool.c:43   UCX  WARN  object 0xc649500 was not returned to mpool ucp_requests
[1720886349.398697] [node127:3302156:0]          mpool.c:43   UCX  WARN  object 0xc6496c0 was not returned to mpool ucp_requests
[1720886349.401578] [node127:3302149:0]          mpool.c:43   UCX  WARN  object 0xc774480 was not returned to mpool ucp_requests
[1720886349.401593] [node127:3302149:0]          mpool.c:43   UCX  WARN  object 0xc774640 was not returned to mpool ucp_requests
[1720886349.401598] [node127:3302149:0]          mpool.c:43   UCX  WARN  object 0xc774800 was not returned to mpool ucp_requests
[1720886349.401602] [node127:3302149:0]          mpool.c:43   UCX  WARN  object 0xc7749c0 was not returned to mpool ucp_requests
[1720886349.401605] [node127:3302149:0]          mpool.c:43   UCX  WARN  object 0xc774b80 was not returned to mpool ucp_requests
[1720886349.401607] [node127:3302149:0]          mpool.c:43   UCX  WARN  object 0xc774d40 was not returned to mpool ucp_requests
[1720886349.401609] [node127:3302149:0]          mpool.c:43   UCX  WARN  object 0xc774f00 was not returned to mpool ucp_requests
[1720886349.401612] [node127:3302149:0]          mpool.c:43   UCX  WARN  object 0xc7750c0 was not returned to mpool ucp_requests
[1720886349.401614] [node127:3302149:0]          mpool.c:43   UCX  WARN  object 0xc775280 was not returned to mpool ucp_requests
[1720886349.401616] [node127:3302149:0]          mpool.c:43   UCX  WARN  object 0xc775440 was not returned to mpool ucp_requests
[1720886349.401618] [node127:3302149:0]          mpool.c:43   UCX  WARN  object 0xc775600 was not returned to mpool ucp_requests
[1720886349.401620] [node127:3302149:0]          mpool.c:43   UCX  WARN  object 0xc7757c0 was not returned to mpool ucp_requests
[1720886349.401622] [node127:3302149:0]          mpool.c:43   UCX  WARN  object 0xc775980 was not returned to mpool ucp_requests
[1720886349.401626] [node127:3302149:0]          mpool.c:43   UCX  WARN  object 0xc775b40 was not returned to mpool ucp_requests
[1720886349.401629] [node127:3302149:0]          mpool.c:43   UCX  WARN  object 0xc775d00 was not returned to mpool ucp_requests
[1720886349.401632] [node127:3302149:0]          mpool.c:43   UCX  WARN  object 0xc775ec0 was not returned to mpool ucp_requests
[1720886349.404103] [node127:3302145:0]          mpool.c:43   UCX  WARN  object 0xbd397c0 was not returned to mpool ucp_requests
[1720886349.404115] [node127:3302145:0]          mpool.c:43   UCX  WARN  object 0xbd39980 was not returned to mpool ucp_requests
[1720886349.404120] [node127:3302145:0]          mpool.c:43   UCX  WARN  object 0xbd39b40 was not returned to mpool ucp_requests
[1720886349.404123] [node127:3302145:0]          mpool.c:43   UCX  WARN  object 0xbd39d00 was not returned to mpool ucp_requests
[1720886349.404127] [node127:3302145:0]          mpool.c:43   UCX  WARN  object 0xbd39ec0 was not returned to mpool ucp_requests
[1720886349.404130] [node127:3302145:0]          mpool.c:43   UCX  WARN  object 0xbd3a080 was not returned to mpool ucp_requests
[1720886349.404134] [node127:3302145:0]          mpool.c:43   UCX  WARN  object 0xbd3a240 was not returned to mpool ucp_requests
[1720886349.404138] [node127:3302145:0]          mpool.c:43   UCX  WARN  object 0xbd3a400 was not returned to mpool ucp_requests
[1720886349.404141] [node127:3302145:0]          mpool.c:43   UCX  WARN  object 0xbd3a5c0 was not returned to mpool ucp_requests
[1720886349.404143] [node127:3302145:0]          mpool.c:43   UCX  WARN  object 0xbd3a780 was not returned to mpool ucp_requests
[1720886349.404147] [node127:3302145:0]          mpool.c:43   UCX  WARN  object 0xbd3a940 was not returned to mpool ucp_requests
[1720886349.404150] [node127:3302145:0]          mpool.c:43   UCX  WARN  object 0xbd3ab00 was not returned to mpool ucp_requests
[1720886349.404153] [node127:3302145:0]          mpool.c:43   UCX  WARN  object 0xbd3acc0 was not returned to mpool ucp_requests
[1720886349.404155] [node127:3302145:0]          mpool.c:43   UCX  WARN  object 0xbd3ae80 was not returned to mpool ucp_requests
[1720886349.405526] [node127:3302147:0]          mpool.c:43   UCX  WARN  object 0xb0ad740 was not returned to mpool ucp_requests
[1720886349.405536] [node127:3302147:0]          mpool.c:43   UCX  WARN  object 0xb0ad900 was not returned to mpool ucp_requests
[1720886349.405540] [node127:3302147:0]          mpool.c:43   UCX  WARN  object 0xb0adac0 was not returned to mpool ucp_requests
[1720886349.405544] [node127:3302147:0]          mpool.c:43   UCX  WARN  object 0xb0adc80 was not returned to mpool ucp_requests
[1720886349.405548] [node127:3302147:0]          mpool.c:43   UCX  WARN  object 0xb0ade40 was not returned to mpool ucp_requests
[1720886349.405550] [node127:3302147:0]          mpool.c:43   UCX  WARN  object 0xb0ae000 was not returned to mpool ucp_requests
[1720886349.405553] [node127:3302147:0]          mpool.c:43   UCX  WARN  object 0xb0ae1c0 was not returned to mpool ucp_requests
[1720886349.405556] [node127:3302147:0]          mpool.c:43   UCX  WARN  object 0xb0ae380 was not returned to mpool ucp_requests
[1720886349.405558] [node127:3302147:0]          mpool.c:43   UCX  WARN  object 0xb0ae540 was not returned to mpool ucp_requests
[1720886349.405560] [node127:3302147:0]          mpool.c:43   UCX  WARN  object 0xb0ae700 was not returned to mpool ucp_requests
[1720886349.405562] [node127:3302147:0]          mpool.c:43   UCX  WARN  object 0xb0ae8c0 was not returned to mpool ucp_requests
[1720886349.405564] [node127:3302147:0]          mpool.c:43   UCX  WARN  object 0xb0aea80 was not returned to mpool ucp_requests
[1720886349.405566] [node127:3302147:0]          mpool.c:43   UCX  WARN  object 0xb0aec40 was not returned to mpool ucp_requests
[1720886349.405569] [node127:3302147:0]          mpool.c:43   UCX  WARN  object 0xb0aee00 was not returned to mpool ucp_requests
[1720886349.405573] [node127:3302147:0]          mpool.c:43   UCX  WARN  object 0xb0aefc0 was not returned to mpool ucp_requests
[1720886349.405576] [node127:3302147:0]          mpool.c:43   UCX  WARN  object 0xb0af180 was not returned to mpool ucp_requests
[1720886349.407018] [node127:3302154:0]          mpool.c:43   UCX  WARN  object 0xc214440 was not returned to mpool ucp_requests
[1720886349.407030] [node127:3302154:0]          mpool.c:43   UCX  WARN  object 0xc214600 was not returned to mpool ucp_requests
[1720886349.407034] [node127:3302154:0]          mpool.c:43   UCX  WARN  object 0xc2147c0 was not returned to mpool ucp_requests
[1720886349.407037] [node127:3302154:0]          mpool.c:43   UCX  WARN  object 0xc214980 was not returned to mpool ucp_requests
[1720886349.407040] [node127:3302154:0]          mpool.c:43   UCX  WARN  object 0xc214b40 was not returned to mpool ucp_requests
[1720886349.407042] [node127:3302154:0]          mpool.c:43   UCX  WARN  object 0xc214d00 was not returned to mpool ucp_requests
[1720886349.407045] [node127:3302154:0]          mpool.c:43   UCX  WARN  object 0xc214ec0 was not returned to mpool ucp_requests
[1720886349.407048] [node127:3302154:0]          mpool.c:43   UCX  WARN  object 0xc215080 was not returned to mpool ucp_requests
[1720886349.407051] [node127:3302154:0]          mpool.c:43   UCX  WARN  object 0xc215240 was not returned to mpool ucp_requests
[1720886349.407053] [node127:3302154:0]          mpool.c:43   UCX  WARN  object 0xc215400 was not returned to mpool ucp_requests
[1720886349.407056] [node127:3302154:0]          mpool.c:43   UCX  WARN  object 0xc2155c0 was not returned to mpool ucp_requests
[1720886349.407059] [node127:3302154:0]          mpool.c:43   UCX  WARN  object 0xc215780 was not returned to mpool ucp_requests
[1720886349.407061] [node127:3302154:0]          mpool.c:43   UCX  WARN  object 0xc215940 was not returned to mpool ucp_requests
[1720886349.407064] [node127:3302154:0]          mpool.c:43   UCX  WARN  object 0xc215b00 was not returned to mpool ucp_requests
[1720886349.407067] [node127:3302154:0]          mpool.c:43   UCX  WARN  object 0xc215cc0 was not returned to mpool ucp_requests
[1720886349.407071] [node127:3302154:0]          mpool.c:43   UCX  WARN  object 0xc215e80 was not returned to mpool ucp_requests
[1720886349.408659] [node127:3302161:0]          mpool.c:43   UCX  WARN  object 0xc6b5640 was not returned to mpool ucp_requests
[1720886349.408670] [node127:3302161:0]          mpool.c:43   UCX  WARN  object 0xc6b5800 was not returned to mpool ucp_requests
[1720886349.408674] [node127:3302161:0]          mpool.c:43   UCX  WARN  object 0xc6b59c0 was not returned to mpool ucp_requests
[1720886349.408678] [node127:3302161:0]          mpool.c:43   UCX  WARN  object 0xc6b5b80 was not returned to mpool ucp_requests
[1720886349.408681] [node127:3302161:0]          mpool.c:43   UCX  WARN  object 0xc6b5d40 was not returned to mpool ucp_requests
[1720886349.408685] [node127:3302161:0]          mpool.c:43   UCX  WARN  object 0xc6b5f00 was not returned to mpool ucp_requests
[1720886349.408689] [node127:3302161:0]          mpool.c:43   UCX  WARN  object 0xc6b60c0 was not returned to mpool ucp_requests
[1720886349.408692] [node127:3302161:0]          mpool.c:43   UCX  WARN  object 0xc6b6280 was not returned to mpool ucp_requests
[1720886349.408696] [node127:3302161:0]          mpool.c:43   UCX  WARN  object 0xc6b6440 was not returned to mpool ucp_requests
[1720886349.408700] [node127:3302161:0]          mpool.c:43   UCX  WARN  object 0xc6b6600 was not returned to mpool ucp_requests
[1720886349.408703] [node127:3302161:0]          mpool.c:43   UCX  WARN  object 0xc6b67c0 was not returned to mpool ucp_requests
[1720886349.408706] [node127:3302161:0]          mpool.c:43   UCX  WARN  object 0xc6b6980 was not returned to mpool ucp_requests
[1720886349.408709] [node127:3302161:0]          mpool.c:43   UCX  WARN  object 0xc6b6b40 was not returned to mpool ucp_requests
[1720886349.408713] [node127:3302161:0]          mpool.c:43   UCX  WARN  object 0xc6b6d00 was not returned to mpool ucp_requests
[1720886349.408716] [node127:3302161:0]          mpool.c:43   UCX  WARN  object 0xc6b6ec0 was not returned to mpool ucp_requests


           ************************************************************
           *        Program running with 20 parallel MPI-processes    *
           *              working on a common directory               *
           ************************************************************
-------------------------------------------------------------------------------
                                 ORCA SCF
-------------------------------------------------------------------------------

------------
SCF SETTINGS
------------
Hamiltonian:
 Density Functional     Method          .... DFT(GTOs)
 Exchange Functional    Exchange        .... WB97M-V
 Correlation Functional Correlation     .... WB97M-V
 Gradients option       PostSCFGGA      .... off
 Hybrid DFT is turned on
   Fraction HF Exchange ScalHFX         ....  0.150000
   Scaling of DF-GGA-X  ScalDFX         ....  0.000000
   Scaling of DF-GGA-C  ScalDFC         ....  1.000000
   Scaling of DF-LDA-C  ScalLDAC        ....  1.000000
   Perturbative correction              ....  0.000000
   Density functional embedding theory  .... OFF
 Long-range corrected/Screened/Range-Separated Hybrid DFT is turned on
   Amount of maximum screened exact exchange              ....  0.850000
   Range separation parameter mu (erf(mu*r12)/r12)        ....  0.300000
   NL short-range parameter             ....  6.000000
   NL long-range parameter              ....  0.010000
 RI-approximation to the Coulomb term is turned on
   Number of AuxJ basis functions       .... 2498
   RIJ-COSX (HFX calculated with COS-X)).... on


General Settings:
 Integral files         IntName         .... ImineBzOH4Aa
 Hartree-Fock type      HFTyp           .... RHF
 Total Charge           Charge          ....    0
 Multiplicity           Mult            ....    1
 Number of Electrons    NEL             ....  302
 Basis Dimension        Dim             .... 3594
 Nuclear Repulsion      ENuc            ....   5096.6245912555 Eh

Convergence Acceleration:
 DIIS                   CNVDIIS         .... on
   Start iteration      DIISMaxIt       ....    12
   Startup error        DIISStart       ....  0.200000
   # of expansion vecs  DIISMaxEq       ....     5
   Bias factor          DIISBfac        ....   1.050
   Max. coefficient     DIISMaxC        ....  10.000
 Trust-Rad. Augm. Hess. CNVTRAH         .... auto
   Auto Start mean grad. ratio tolernc. ....  1.125000
   Auto Start start iteration           ....    20
   Auto Start num. interpolation iter.  ....    10
   Max. Number of Micro iterations      ....    16
   Max. Number of Macro iterations      .... Maxiter - #DIIS iter
   Number of Davidson start vectors     ....     2
   Converg. threshold I  (grad. norm)   ....   5.000e-05
   Converg. threshold II (energy diff.) ....   1.000e-06
   Grad. Scal. Fac. for Micro threshold ....   0.100
   Minimum threshold for Micro iter.    ....   0.010
   NR start threshold (gradient norm)   ....   0.001
   Initial trust radius                 ....   0.400
   Minimum AH scaling param. (alpha)    ....   1.000
   Maximum AH scaling param. (alpha)    .... 1000.000
   Orbital update algorithm             .... Taylor
   White noise on init. David. guess    .... on
   Maximum white noise                  ....   0.010
   Quad. conv. algorithm                .... NR
 SOSCF                  CNVSOSCF        .... on
   Start iteration      SOSCFMaxIt      ....   150
   Startup grad/error   SOSCFStart      ....  0.003300
 Level Shifting         CNVShift        .... on
   Level shift para.    LevelShift      ....    0.2500
   Turn off err/grad.   ShiftErr        ....    0.0010
 Zerner damping         CNVZerner       .... off
 Static damping         CNVDamp         .... on
   Fraction old density DampFac         ....    0.7000
   Max. Damping (<1)    DampMax         ....    0.9800
   Min. Damping (>=0)   DampMin         ....    0.0000
   Turn off err/grad.   DampErr         ....    0.1000
 Fernandez-Rico         CNVRico         .... off

SCF Procedure:
 Maximum # iterations   MaxIter         ....   125
 SCF integral mode      SCFMode         .... Direct
   Integral package                     .... SHARK and LIBINT hybrid scheme
 Reset frequency        DirectResetFreq ....    20
 Integral Threshold     Thresh          ....  1.000e-10 Eh
 Primitive CutOff       TCut            ....  1.000e-11 Eh

Convergence Tolerance:
 Convergence Check Mode ConvCheckMode   .... Total+1el-Energy
 Convergence forced     ConvForced      .... 0
 Energy Change          TolE            ....  1.000e-06 Eh
 1-El. energy change                    ....  1.000e-03 Eh
 Orbital Gradient       TolG            ....  5.000e-05
 Orbital Rotation angle TolX            ....  5.000e-05
 DIIS Error             TolErr          ....  1.000e-06


Diagonalization of the overlap matrix:
Smallest eigenvalue                        ... 2.423e-06
Time for diagonalization                   ...    2.086 sec
Threshold for overlap eigenvalues          ... 1.000e-08
Number of eigenvalues below threshold      ... 0
Time for construction of square roots      ...    2.345 sec
Total time needed                          ...    4.578 sec

Time for model grid setup =    1.027 sec

------------------------------
INITIAL GUESS: MODEL POTENTIAL
------------------------------
Loading Hartree-Fock densities                     ... done
Calculating cut-offs                               ... done
Initializing the effective Hamiltonian             ... done
Setting up the integral package (SHARK)            ... done
Starting the Coulomb interaction                   ... done (   4.6 sec)
Reading the grid                                   ... done
Mapping shells                                     ... done
Starting the XC term evaluation                    ... done (   1.6 sec)
  promolecular density results
     # of electrons  =    301.982796254
     EX              =   -241.770392617
     EC              =    -10.124380469
     EX+EC           =   -251.894773087
Transforming the Hamiltonian                       ... done (   1.4 sec)
Diagonalizing the Hamiltonian                      ... done (   2.2 sec)
Back transforming the eigenvectors                 ... done (   0.9 sec)
Now organizing SCF variables                       ... done
                      ------------------
                      INITIAL GUESS DONE (  12.2 sec)
                      ------------------
-------------------
DFT GRID GENERATION
-------------------

General Integration Accuracy     IntAcc      ... 4.388
Radial Grid Type                 RadialGrid  ... OptM3 with GC (2021)
Angular Grid (max. ang.)         AngularGrid ... 4 (Lebedev-302)
Angular grid pruning method      GridPruning ... 4 (adaptive)
Weight generation scheme         WeightScheme... Becke
Basis function cutoff            BFCut       ... 1.0000e-10
Integration weight cutoff        WCut        ... 1.0000e-14
Angular grids for H and He will be reduced by one unit
Partially contracted basis set               ... off
Rotationally invariant grid construction     ... off

Total number of grid points                  ...   383840
Total number of batches                      ...     6039
Average number of points per batch           ...       63
Average number of grid points per atom       ...     4681
Time for grid setup =    3.735 sec

--------------------
COSX GRID GENERATION
--------------------

GRIDX 1
-------
General Integration Accuracy     IntAcc      ... 3.816
Radial Grid Type                 RadialGrid  ... OptM3 with GC (2021)
Angular Grid (max. ang.)         AngularGrid ... 1 (Lebedev-50)
Angular grid pruning method      GridPruning ... 4 (adaptive)
Weight generation scheme         WeightScheme... Becke
Basis function cutoff            BFCut       ... 1.0000e-10
Integration weight cutoff        WCut        ... 1.0000e-14
Angular grids for H and He will be reduced by one unit
Partially contracted basis set               ... on
Rotationally invariant grid construction     ... off

Total number of grid points                  ...    48634
Total number of batches                      ...      799
Average number of points per batch           ...       60
Average number of grid points per atom       ...      593
UseSFitting                                  ... on

GRIDX 2
-------
General Integration Accuracy     IntAcc      ... 4.020
Radial Grid Type                 RadialGrid  ... OptM3 with GC (2021)
Angular Grid (max. ang.)         AngularGrid ... 2 (Lebedev-110)
Angular grid pruning method      GridPruning ... 4 (adaptive)
Weight generation scheme         WeightScheme... Becke
Basis function cutoff            BFCut       ... 1.0000e-10
Integration weight cutoff        WCut        ... 1.0000e-14
Angular grids for H and He will be reduced by one unit
Partially contracted basis set               ... on
Rotationally invariant grid construction     ... off

Total number of grid points                  ...   109231
Total number of batches                      ...     1742
Average number of points per batch           ...       62
Average number of grid points per atom       ...     1332
UseSFitting                                  ... on

GRIDX 3
-------
General Integration Accuracy     IntAcc      ... 4.338
Radial Grid Type                 RadialGrid  ... OptM3 with GC (2021)
Angular Grid (max. ang.)         AngularGrid ... 3 (Lebedev-194)
Angular grid pruning method      GridPruning ... 4 (adaptive)
Weight generation scheme         WeightScheme... Becke
Basis function cutoff            BFCut       ... 1.0000e-10
Integration weight cutoff        WCut        ... 1.0000e-14
Angular grids for H and He will be reduced by one unit
Partially contracted basis set               ... on
Rotationally invariant grid construction     ... off

Total number of grid points                  ...   235289
Total number of batches                      ...     3717
Average number of points per batch           ...       63
Average number of grid points per atom       ...     2869
UseSFitting                                  ... on

Time for X-Grid setup             =   27.867 sec


--------------------
CPCM SOLVATION MODEL
--------------------
CPCM parameters:
  Epsilon                                         ...      26.7260
  Refrac                                          ...       1.2907
  Rsolv                                           ...       1.3000
  Surface type                                    ... GAUSSIAN VDW
  Epsilon function type                           ...         CPCM
Solvent:                                     ... 2,2,2-TRIFLUOROETHANOL
SMD-CDS solvent descriptors:
  Soln                                       ...    1.2907
  Soln25                                     ... Unavailable
  Sola                                       ...    0.5700
  Solb                                       ...    0.2500
  Solg                                       ...   42.0200
  Solc                                       ...    0.0000
  Solh                                       ...    0.5000
Radii:
 Radius for O  used is    2.8724 Bohr (=   1.5200 Ang.)
 Radius for N  used is    3.5716 Bohr (=   1.8900 Ang.)
 Radius for C  used is    3.4960 Bohr (=   1.8500 Ang.)
 Radius for H  used is    2.2677 Bohr (=   1.2000 Ang.)
Calculating surface                               ...        done! (  0.0s)
GEPOL surface points                              ...         4687
GEPOL Volume                                      ...    3989.9112
GEPOL Surface-area                                ...    2218.2475
Calculating surface distance matrix               ...        done! (  0.2s)
Performing Cholesky decomposition & store         ...        done! (  1.7s)
Overall time for CPCM initialization              ...                 1.9s
--------------
SCF ITERATIONS
--------------
ITER       Energy         Delta-E        Max-DP      RMS-DP      [F,P]     Damp
               ***  Starting incremental Fock matrix formation  ***
  0  -1806.4077816922   0.000000000000 0.06888815  0.00016722  0.3023113 0.7000
  1  -1806.8823176393  -0.474535947087 0.04818195  0.00013679  0.1471810 0.7000
                               ***Turning on DIIS***
  2  -1807.1272450408  -0.244927401508 0.10922071  0.00033916  0.0881378 0.0000
  3  -1807.5396244997  -0.412379458970 0.01538211  0.00009526  0.0711614 0.0000
  4  -1807.5937879691  -0.054163469388 0.01038107  0.00003826  0.0147344 0.0000
  5  -1807.5952603192  -0.001472350039 0.00265906  0.00001437  0.0117775 0.0000
                      *** Initiating the SOSCF procedure ***
                           *** Shutting down DIIS ***
                      *** Re-Reading the Fockian *** 
                      *** Removing any level shift *** 
ITER      Energy       Delta-E        Grad      Rot      Max-DP    RMS-DP
  6  -1807.59562971  -0.0003693931  0.000395  0.000395  0.001590  0.000007
               *** Restarting incremental Fock matrix formation ***
  7  -1807.59567397  -0.0000442557  0.000327  0.000869  0.028564  0.000171
  8  -1807.59569554  -0.0000215738  0.000242  0.000474  0.009317  0.000055
  9  -1807.59569796  -0.0000024181  0.000122  0.000124  0.007024  0.000042
 10  -1807.59570084  -0.0000028810  0.000033  0.000100  0.001671  0.000007
 11  -1807.59570082   0.0000000235  0.000013  0.000030  0.001264  0.000002
                  ***Gradient check signals convergence***
              ***Rediagonalizing the Fockian in SOSCF/NRSCF***

               *****************************************************
               *                     SUCCESS                       *
               *           SCF CONVERGED AFTER  12 CYCLES          *
               *****************************************************

Old exchange energy                            =    -77.252160640 Eh
New exchange energy                            =    -77.252138465 Eh
Exchange energy change after final integration =      0.000022175 Eh
Total energy after final integration           =  -1807.595678792 Eh
Final COS-X integration done in                =   301.013 sec

------------------
NL GRID GENERATION
------------------

General Integration Accuracy     IntAcc      ... 4.004
Radial Grid Type                 RadialGrid  ... OptM3 with GC (2021)
Angular Grid (max. ang.)         AngularGrid ... 2 (Lebedev-110)
Angular grid pruning method      GridPruning ... 4 (adaptive)
Weight generation scheme         WeightScheme... Becke
Basis function cutoff            BFCut       ... 1.0000e-10
Integration weight cutoff        WCut        ... 1.0000e-14
Angular grids for H and He will be reduced by one unit
Partially contracted basis set               ... off
Rotationally invariant grid construction     ... off

Total number of grid points                  ...   122017
Total number of batches                      ...     1948
Average number of points per batch           ...       62
Average number of grid points per atom       ...     1488
Final grid set up in    1.5 sec

-------------------------------------------------------------------------------
                    post-SCF DFT-NL dispersion correction                      
-------------------------------------------------------------------------------

SCF Energy:   -1807.595678792 
NL    Energy:  1.098784272 
SC+NL Energy: -1806.496894519 
NL done in:   12.0 sec
-------------------------------------------------------------------------------

SMD CDS free energy correction energy :                 3.08738     Kcal/mol
Total Energy after SMD CDS correction =             -1806.491974472 Eh

----------------
TOTAL SCF ENERGY
----------------

Total Energy       :        -1806.49197447 Eh          -49157.14573 eV

Components:
Nuclear Repulsion  :         5096.62459126 Eh          138686.20580 eV
Electronic Energy  :        -6903.11656573 Eh         -187843.35152 eV
One Electron Energy:       -12600.13091000 Eh         -342866.99308 eV
Two Electron Energy:         5697.01434427 Eh          155023.64156 eV
Max COSX asymmetry :            0.00000109 Eh               0.00003 eV
CPCM Dielectric    :           -0.04755398 Eh              -1.29401 eV
SMD CDS (Gcds)     :            0.00492005 Eh               0.13388 eV

Virial components:
Potential Energy   :        -3607.60334232 Eh          -98167.87770 eV
Kinetic Energy     :         1801.11136785 Eh           49010.73198 eV
Virial Ratio       :            2.00298738


DFT components:
N(Alpha)           :      151.000083866066 electrons
N(Beta)            :      151.000083866066 electrons
N(Total)           :      302.000167732131 electrons
E(X)               :     -172.786300968960 Eh       
E(C)               :       -9.600608959627 Eh       
NL Energy, E(C,NL) :        1.098784272238 Eh       
E(XC)              :     -181.288125656349 Eh       
DFET-embed. en.    :        0.000000000000 Eh       
CPCM Solvation Model Properties:
Surface-charge          :           -0.09545427
Charge-correction       :           -0.00066470 Eh              -0.01809 eV
Free-energy (cav+disp)  :            0.00492005 Eh               0.13388 eV

---------------
SCF CONVERGENCE
---------------

  Last Energy change         ...   -1.4913e-07  Tolerance :   1.0000e-06
  Last MAX-Density change    ...    1.9984e-15  Tolerance :   1.0000e-05
  Last RMS-Density change    ...    3.8162e-18  Tolerance :   1.0000e-06
  Last Orbital Gradient      ...    2.5895e-06  Tolerance :   5.0000e-05
  Last Orbital Rotation      ...    8.2523e-06  Tolerance :   5.0000e-05

             **** THE GBW FILE WAS UPDATED (ImineBzOH4Aa.gbw) ****
             **** DENSITY ImineBzOH4Aa.scfp WAS UPDATED ****
             **** ENERGY FILE WAS UPDATED (ImineBzOH4Aa.en.tmp) ****
             **** THE GBW FILE WAS UPDATED (ImineBzOH4Aa.gbw) ****
             **** DENSITY ImineBzOH4Aa.scfp WAS UPDATED ****
----------------
ORBITAL ENERGIES
----------------

  NO   OCC          E(Eh)            E(eV) 
   0   2.0000     -19.395690      -527.7835 
   1   2.0000     -19.362555      -526.8819 
   2   2.0000     -19.336905      -526.1839 
   3   2.0000     -19.320531      -525.7384 
   4   2.0000     -14.527566      -395.3152 
   5   2.0000     -14.503460      -394.6592 
   6   2.0000     -10.500535      -285.7341 
   7   2.0000     -10.484195      -285.2894 
   8   2.0000     -10.454070      -284.4697 
   9   2.0000     -10.399588      -282.9872 
  10   2.0000     -10.391432      -282.7652 
  11   2.0000     -10.386789      -282.6389 
  12   2.0000     -10.370340      -282.1913 
  13   2.0000     -10.364003      -282.0189 
  14   2.0000     -10.362870      -281.9880 
  15   2.0000     -10.362164      -281.9688 
  16   2.0000     -10.361325      -281.9460 
  17   2.0000     -10.360455      -281.9223 
  18   2.0000     -10.358622      -281.8724 
  19   2.0000     -10.356888      -281.8252 
  20   2.0000     -10.356144      -281.8050 
  21   2.0000     -10.355472      -281.7867 
  22   2.0000     -10.355267      -281.7811 
  23   2.0000     -10.353911      -281.7442 
  24   2.0000     -10.353869      -281.7431 
  25   2.0000     -10.351405      -281.6761 
  26   2.0000     -10.351348      -281.6745 
  27   2.0000     -10.348931      -281.6087 
  28   2.0000     -10.348434      -281.5952 
  29   2.0000     -10.348311      -281.5919 
  30   2.0000     -10.347880      -281.5801 
  31   2.0000     -10.347448      -281.5684 
  32   2.0000     -10.343516      -281.4614 
  33   2.0000     -10.341220      -281.3989 
  34   2.0000     -10.341040      -281.3940 
  35   2.0000     -10.337105      -281.2869 
  36   2.0000     -10.325001      -280.9576 
  37   2.0000     -10.324926      -280.9555 
  38   2.0000     -10.323865      -280.9267 
  39   2.0000     -10.322920      -280.9009 
  40   2.0000     -10.321445      -280.8608 
  41   2.0000     -10.320239      -280.8280 
  42   2.0000      -1.267218       -34.4827 
  43   2.0000      -1.235992       -33.6331 
  44   2.0000      -1.176092       -32.0031 
  45   2.0000      -1.143529       -31.1170 
  46   2.0000      -1.089807       -29.6552 
  47   2.0000      -1.057332       -28.7715 
  48   2.0000      -1.000784       -27.2327 
  49   2.0000      -0.996168       -27.1071 
  50   2.0000      -0.995879       -27.0993 
  51   2.0000      -0.979485       -26.6532 
  52   2.0000      -0.942931       -25.6585 
  53   2.0000      -0.934019       -25.4159 
  54   2.0000      -0.902970       -24.5710 
  55   2.0000      -0.901627       -24.5345 
  56   2.0000      -0.895151       -24.3583 
  57   2.0000      -0.882056       -24.0020 
  58   2.0000      -0.878321       -23.9003 
  59   2.0000      -0.873708       -23.7748 
  60   2.0000      -0.862292       -23.4642 
  61   2.0000      -0.853605       -23.2278 
  62   2.0000      -0.832296       -22.6479 
  63   2.0000      -0.806514       -21.9463 
  64   2.0000      -0.805972       -21.9316 
  65   2.0000      -0.803800       -21.8725 
  66   2.0000      -0.801979       -21.8230 
  67   2.0000      -0.792404       -21.5624 
  68   2.0000      -0.779049       -21.1990 
  69   2.0000      -0.743515       -20.2321 
  70   2.0000      -0.738863       -20.1055 
  71   2.0000      -0.731999       -19.9187 
  72   2.0000      -0.730319       -19.8730 
  73   2.0000      -0.725940       -19.7538 
  74   2.0000      -0.713353       -19.4113 
  75   2.0000      -0.711510       -19.3612 
  76   2.0000      -0.701836       -19.0979 
  77   2.0000      -0.697397       -18.9771 
  78   2.0000      -0.672945       -18.3118 
  79   2.0000      -0.663442       -18.0532 
  80   2.0000      -0.649271       -17.6676 
  81   2.0000      -0.648194       -17.6383 
  82   2.0000      -0.635189       -17.2844 
  83   2.0000      -0.626420       -17.0457 
  84   2.0000      -0.623926       -16.9779 
  85   2.0000      -0.614316       -16.7164 
  86   2.0000      -0.601352       -16.3636 
  87   2.0000      -0.596829       -16.2405 
  88   2.0000      -0.591257       -16.0889 
  89   2.0000      -0.587220       -15.9791 
  90   2.0000      -0.582816       -15.8592 
  91   2.0000      -0.577163       -15.7054 
  92   2.0000      -0.573871       -15.6158 
  93   2.0000      -0.568265       -15.4633 
  94   2.0000      -0.565346       -15.3838 
  95   2.0000      -0.562104       -15.2956 
  96   2.0000      -0.560824       -15.2608 
  97   2.0000      -0.556380       -15.1399 
  98   2.0000      -0.551632       -15.0107 
  99   2.0000      -0.550674       -14.9846 
 100   2.0000      -0.547555       -14.8997 
 101   2.0000      -0.545259       -14.8373 
 102   2.0000      -0.541247       -14.7281 
 103   2.0000      -0.537932       -14.6379 
 104   2.0000      -0.536076       -14.5874 
 105   2.0000      -0.533366       -14.5136 
 106   2.0000      -0.530657       -14.4399 
 107   2.0000      -0.529234       -14.4012 
 108   2.0000      -0.523761       -14.2523 
 109   2.0000      -0.521140       -14.1809 
 110   2.0000      -0.510034       -13.8787 
 111   2.0000      -0.499513       -13.5924 
 112   2.0000      -0.498074       -13.5533 
 113   2.0000      -0.497079       -13.5262 
 114   2.0000      -0.491545       -13.3756 
 115   2.0000      -0.489005       -13.3065 
 116   2.0000      -0.487161       -13.2563 
 117   2.0000      -0.485589       -13.2136 
 118   2.0000      -0.479707       -13.0535 
 119   2.0000      -0.475004       -12.9255 
 120   2.0000      -0.470296       -12.7974 
 121   2.0000      -0.464600       -12.6424 
 122   2.0000      -0.463806       -12.6208 
 123   2.0000      -0.460069       -12.5191 
 124   2.0000      -0.458892       -12.4871 
 125   2.0000      -0.457788       -12.4571 
 126   2.0000      -0.454867       -12.3775 
 127   2.0000      -0.451029       -12.2731 
 128   2.0000      -0.448040       -12.1918 
 129   2.0000      -0.444335       -12.0910 
 130   2.0000      -0.442068       -12.0293 
 131   2.0000      -0.441024       -12.0009 
 132   2.0000      -0.439421       -11.9572 
 133   2.0000      -0.431894       -11.7524 
 134   2.0000      -0.428179       -11.6513 
 135   2.0000      -0.425357       -11.5746 
 136   2.0000      -0.416453       -11.3323 
 137   2.0000      -0.411531       -11.1983 
 138   2.0000      -0.409541       -11.1442 
 139   2.0000      -0.406381       -11.0582 
 140   2.0000      -0.391857       -10.6630 
 141   2.0000      -0.390619       -10.6293 
 142   2.0000      -0.365898        -9.9566 
 143   2.0000      -0.359096        -9.7715 
 144   2.0000      -0.357151        -9.7186 
 145   2.0000      -0.355327        -9.6689 
 146   2.0000      -0.354071        -9.6348 
 147   2.0000      -0.349502        -9.5104 
 148   2.0000      -0.343263        -9.3406 
 149   2.0000      -0.340143        -9.2558 
 150   2.0000      -0.308216        -8.3870 
 151   0.0000       0.013188         0.3589 
 152   0.0000       0.021699         0.5905 
 153   0.0000       0.046125         1.2551 
 154   0.0000       0.055919         1.5216 
 155   0.0000       0.057998         1.5782 
 156   0.0000       0.058696         1.5972 
 157   0.0000       0.060514         1.6467 
 158   0.0000       0.063808         1.7363 
 159   0.0000       0.068424         1.8619 
 160   0.0000       0.070567         1.9202 
 161   0.0000       0.073582         2.0023 
 162   0.0000       0.077242         2.1019 
 163   0.0000       0.085518         2.3271 
 164   0.0000       0.086161         2.3446 
 165   0.0000       0.088209         2.4003 
 166   0.0000       0.090962         2.4752 
 167   0.0000       0.093705         2.5498 
 168   0.0000       0.095496         2.5986 
 169   0.0000       0.100491         2.7345 
 170   0.0000       0.102077         2.7776 
 171   0.0000       0.105039         2.8583 
 172   0.0000       0.107981         2.9383 
 173   0.0000       0.111254         3.0274 
 174   0.0000       0.112524         3.0619 
 175   0.0000       0.114915         3.1270 
 176   0.0000       0.117157         3.1880 
 177   0.0000       0.118974         3.2374 
 178   0.0000       0.121868         3.3162 
 179   0.0000       0.122851         3.3430 
 180   0.0000       0.127735         3.4759 
 181   0.0000       0.129542         3.5250 
 182   0.0000       0.131895         3.5891 
 183   0.0000       0.135650         3.6912 
 184   0.0000       0.137474         3.7409 
 185   0.0000       0.138607         3.7717 
 186   0.0000       0.140593         3.8257 
 187   0.0000       0.143790         3.9127 
 188   0.0000       0.146263         3.9800 
 189   0.0000       0.148961         4.0534 
 190   0.0000       0.152692         4.1550 
 191   0.0000       0.154406         4.2016 
 192   0.0000       0.156273         4.2524 
 193   0.0000       0.158889         4.3236 
 194   0.0000       0.161451         4.3933 
 195   0.0000       0.167247         4.5510 
 196   0.0000       0.169152         4.6029 
 197   0.0000       0.170657         4.6438 
 198   0.0000       0.171287         4.6610 
 199   0.0000       0.177009         4.8167 
 200   0.0000       0.178401         4.8545 
 201   0.0000       0.179098         4.8735 
 202   0.0000       0.182236         4.9589 
 203   0.0000       0.183231         4.9860 
 204   0.0000       0.187638         5.1059 
 205   0.0000       0.189230         5.1492 
 206   0.0000       0.191553         5.2124 
 207   0.0000       0.196173         5.3381 
 208   0.0000       0.197794         5.3822 
 209   0.0000       0.198865         5.4114 
 210   0.0000       0.202321         5.5054 
 211   0.0000       0.204229         5.5574 
 212   0.0000       0.204668         5.5693 
 213   0.0000       0.208632         5.6772 
 214   0.0000       0.211717         5.7611 
 215   0.0000       0.213550         5.8110 
 216   0.0000       0.213885         5.8201 
 217   0.0000       0.216235         5.8841 
 218   0.0000       0.217356         5.9145 
 219   0.0000       0.218415         5.9434 
 220   0.0000       0.220483         5.9996 
 221   0.0000       0.223618         6.0850 
 222   0.0000       0.225732         6.1425 
 223   0.0000       0.227135         6.1807 
 224   0.0000       0.229507         6.2452 
 225   0.0000       0.231739         6.3059 
 226   0.0000       0.233834         6.3629 
 227   0.0000       0.236326         6.4308 
 228   0.0000       0.237141         6.4529 
 229   0.0000       0.239784         6.5249 
 230   0.0000       0.240365         6.5407 
 231   0.0000       0.242717         6.6047 
 232   0.0000       0.246332         6.7030 
 233   0.0000       0.249395         6.7864 
 234   0.0000       0.251393         6.8408 
 235   0.0000       0.252222         6.8633 
 236   0.0000       0.254736         6.9317 
 237   0.0000       0.257786         7.0147 
 238   0.0000       0.262369         7.1394 
 239   0.0000       0.266066         7.2400 
 240   0.0000       0.267893         7.2897 
 241   0.0000       0.269498         7.3334 
 242   0.0000       0.271033         7.3752 
 243   0.0000       0.274664         7.4740 
 244   0.0000       0.277393         7.5482 
 245   0.0000       0.280282         7.6269 
 246   0.0000       0.284162         7.7324 
 247   0.0000       0.286852         7.8056 
 248   0.0000       0.288239         7.8434 
 249   0.0000       0.290948         7.9171 
 250   0.0000       0.291207         7.9242 
 251   0.0000       0.293419         7.9843 
 252   0.0000       0.295782         8.0486 
 253   0.0000       0.298172         8.1137 
 254   0.0000       0.300435         8.1752 
 255   0.0000       0.301944         8.2163 
 256   0.0000       0.302848         8.2409 
 257   0.0000       0.306020         8.3272 
 258   0.0000       0.308348         8.3906 
 259   0.0000       0.311568         8.4782 
 260   0.0000       0.312349         8.4994 
 261   0.0000       0.313257         8.5242 
 262   0.0000       0.316963         8.6250 
 263   0.0000       0.317761         8.6467 
 264   0.0000       0.319195         8.6857 
 265   0.0000       0.321624         8.7518 
 266   0.0000       0.322777         8.7832 
 267   0.0000       0.325618         8.8605 
 268   0.0000       0.326721         8.8905 
 269   0.0000       0.329098         8.9552 
 270   0.0000       0.329272         8.9600 
 271   0.0000       0.331092         9.0095 
 272   0.0000       0.334968         9.1149 
 273   0.0000       0.335473         9.1287 
 274   0.0000       0.335684         9.1344 
 275   0.0000       0.338245         9.2041 
 276   0.0000       0.339674         9.2430 
 277   0.0000       0.340322         9.2606 
 278   0.0000       0.342695         9.3252 
 279   0.0000       0.345202         9.3934 
 280   0.0000       0.345819         9.4102 
 281   0.0000       0.348081         9.4718 
 282   0.0000       0.348452         9.4819 
 283   0.0000       0.349817         9.5190 
 284   0.0000       0.351336         9.5603 
 285   0.0000       0.352729         9.5982 
 286   0.0000       0.353552         9.6207 
 287   0.0000       0.356795         9.7089 
 288   0.0000       0.358490         9.7550 
 289   0.0000       0.359150         9.7730 
 290   0.0000       0.359733         9.7888 
 291   0.0000       0.360794         9.8177 
 292   0.0000       0.362140         9.8543 
 293   0.0000       0.364452         9.9172 
 294   0.0000       0.366036         9.9603 
 295   0.0000       0.367073         9.9886 
 296   0.0000       0.369768        10.0619 
 297   0.0000       0.372881        10.1466 
 298   0.0000       0.374112        10.1801 
 299   0.0000       0.374192        10.1823 
 300   0.0000       0.376756        10.2521 
 301   0.0000       0.379727        10.3329 
 302   0.0000       0.381043        10.3687 
 303   0.0000       0.382568        10.4102 
 304   0.0000       0.384427        10.4608 
 305   0.0000       0.385971        10.5028 
 306   0.0000       0.390148        10.6165 
 307   0.0000       0.390742        10.6326 
 308   0.0000       0.391667        10.6578 
 309   0.0000       0.392559        10.6821 
 310   0.0000       0.396803        10.7976 
 311   0.0000       0.398063        10.8318 
 312   0.0000       0.400055        10.8861 
 313   0.0000       0.401624        10.9287 
 314   0.0000       0.402272        10.9464 
 315   0.0000       0.403095        10.9688 
 316   0.0000       0.405815        11.0428 
 317   0.0000       0.406625        11.0648 
 318   0.0000       0.407797        11.0967 
 319   0.0000       0.408045        11.1035 
 320   0.0000       0.410645        11.1742 
 321   0.0000       0.413597        11.2546 
 322   0.0000       0.415745        11.3130 
 323   0.0000       0.417811        11.3692 
 324   0.0000       0.418997        11.4015 
 325   0.0000       0.420947        11.4545 
 326   0.0000       0.423757        11.5310 
 327   0.0000       0.425394        11.5756 
 328   0.0000       0.426166        11.5966 
 329   0.0000       0.427322        11.6280 
 330   0.0000       0.429160        11.6780 
 331   0.0000       0.431391        11.7388 
 332   0.0000       0.432614        11.7720 
 333   0.0000       0.433943        11.8082 
 334   0.0000       0.436275        11.8717 
 335   0.0000       0.439299        11.9539 
 336   0.0000       0.439707        11.9650 
 337   0.0000       0.442261        12.0345 
 338   0.0000       0.444940        12.1074 
 339   0.0000       0.447113        12.1666 
 340   0.0000       0.448458        12.2032 
 341   0.0000       0.451713        12.2917 
 342   0.0000       0.454024        12.3546 
 343   0.0000       0.454907        12.3787 
 344   0.0000       0.457639        12.4530 
 345   0.0000       0.458702        12.4819 
 346   0.0000       0.462118        12.5749 
 347   0.0000       0.462752        12.5921 
 348   0.0000       0.465206        12.6589 
 349   0.0000       0.467328        12.7166 
 350   0.0000       0.470614        12.8061 
 351   0.0000       0.470996        12.8165 
 352   0.0000       0.477311        12.9883 
 353   0.0000       0.478294        13.0150 
 354   0.0000       0.480695        13.0804 
 355   0.0000       0.481166        13.0932 
 356   0.0000       0.483033        13.1440 
 357   0.0000       0.484828        13.1928 
 358   0.0000       0.486806        13.2467 
 359   0.0000       0.489470        13.3192 
 360   0.0000       0.491848        13.3839 
 361   0.0000       0.493249        13.4220 
 362   0.0000       0.495046        13.4709 
 363   0.0000       0.495556        13.4848 
 364   0.0000       0.497593        13.5402 
 365   0.0000       0.499330        13.5875 
 366   0.0000       0.500632        13.6229 
 367   0.0000       0.503569        13.7028 
 368   0.0000       0.507340        13.8054 
 369   0.0000       0.508651        13.8411 
 370   0.0000       0.511557        13.9202 
 371   0.0000       0.511846        13.9280 
 372   0.0000       0.513311        13.9679 
 373   0.0000       0.516820        14.0634 
 374   0.0000       0.517496        14.0818 
 375   0.0000       0.521374        14.1873 
 376   0.0000       0.522375        14.2146 
 377   0.0000       0.523394        14.2423 
 378   0.0000       0.527011        14.3407 
 379   0.0000       0.528348        14.3771 
 380   0.0000       0.529813        14.4169 
 381   0.0000       0.534990        14.5578 
 382   0.0000       0.535893        14.5824 
 383   0.0000       0.537061        14.6142 
 384   0.0000       0.540060        14.6958 
 385   0.0000       0.541842        14.7443 
 386   0.0000       0.543581        14.7916 
 387   0.0000       0.545426        14.8418 
 388   0.0000       0.548601        14.9282 
 389   0.0000       0.551725        15.0132 
 390   0.0000       0.553709        15.0672 
 391   0.0000       0.556473        15.1424 
 392   0.0000       0.558784        15.2053 
 393   0.0000       0.562012        15.2931 
 394   0.0000       0.563460        15.3325 
 395   0.0000       0.564235        15.3536 
 396   0.0000       0.569276        15.4908 
 397   0.0000       0.571015        15.5381 
 398   0.0000       0.574364        15.6292 
 399   0.0000       0.576412        15.6850 
 400   0.0000       0.578128        15.7317 
 401   0.0000       0.583234        15.8706 
 402   0.0000       0.584296        15.8995 
 403   0.0000       0.588010        16.0006 
 404   0.0000       0.589780        16.0487 
 405   0.0000       0.591862        16.1054 
 406   0.0000       0.595018        16.1913 
 407   0.0000       0.596705        16.2372 
 408   0.0000       0.599786        16.3210 
 409   0.0000       0.601948        16.3798 
 410   0.0000       0.605107        16.4658 
 411   0.0000       0.606201        16.4956 
 412   0.0000       0.611236        16.6326 
 413   0.0000       0.611666        16.6443 
 414   0.0000       0.614669        16.7260 
 415   0.0000       0.616281        16.7699 
 416   0.0000       0.616699        16.7812 
 417   0.0000       0.620535        16.8856 
 418   0.0000       0.621022        16.8989 
 419   0.0000       0.625042        17.0083 
 420   0.0000       0.627288        17.0694 
 421   0.0000       0.630172        17.1479 
 422   0.0000       0.631338        17.1796 
 423   0.0000       0.633209        17.2305 
 424   0.0000       0.633799        17.2466 
 425   0.0000       0.639744        17.4083 
 426   0.0000       0.641228        17.4487 
 427   0.0000       0.642942        17.4953 
 428   0.0000       0.645529        17.5657 
 429   0.0000       0.647847        17.6288 
 430   0.0000       0.652062        17.7435 
 431   0.0000       0.654906        17.8209 
 432   0.0000       0.655347        17.8329 
 433   0.0000       0.659566        17.9477 
 434   0.0000       0.661386        17.9972 
 435   0.0000       0.665550        18.1105 
 436   0.0000       0.668595        18.1934 
 437   0.0000       0.669000        18.2044 
 438   0.0000       0.674080        18.3427 
 439   0.0000       0.674461        18.3530 
 440   0.0000       0.677376        18.4323 
 441   0.0000       0.679096        18.4791 
 442   0.0000       0.683947        18.6111 
 443   0.0000       0.685636        18.6571 
 444   0.0000       0.687501        18.7079 
 445   0.0000       0.689852        18.7718 
 446   0.0000       0.693430        18.8692 
 447   0.0000       0.695376        18.9222 
 448   0.0000       0.697699        18.9854 
 449   0.0000       0.700462        19.0605 
 450   0.0000       0.701914        19.1001 
 451   0.0000       0.705077        19.1861 
 452   0.0000       0.707823        19.2609 
 453   0.0000       0.708174        19.2704 
 454   0.0000       0.711171        19.3519 
 455   0.0000       0.714615        19.4457 
 456   0.0000       0.717963        19.5368 
 457   0.0000       0.718845        19.5608 
 458   0.0000       0.720488        19.6055 
 459   0.0000       0.725962        19.7544 
 460   0.0000       0.727900        19.8072 
 461   0.0000       0.729534        19.8516 
 462   0.0000       0.733060        19.9476 
 463   0.0000       0.735404        20.0114 
 464   0.0000       0.736192        20.0328 
 465   0.0000       0.737943        20.0804 
 466   0.0000       0.739796        20.1309 
 467   0.0000       0.740474        20.1493 
 468   0.0000       0.746897        20.3241 
 469   0.0000       0.748987        20.3810 
 470   0.0000       0.750519        20.4227 
 471   0.0000       0.754007        20.5176 
 472   0.0000       0.756364        20.5817 
 473   0.0000       0.759788        20.6749 
 474   0.0000       0.762086        20.7374 
 475   0.0000       0.763557        20.7774 
 476   0.0000       0.768145        20.9023 
 477   0.0000       0.769509        20.9394 
 478   0.0000       0.770683        20.9714 
 479   0.0000       0.771386        20.9905 
 480   0.0000       0.771832        21.0026 
 481   0.0000       0.775587        21.1048 
 482   0.0000       0.776736        21.1361 
 483   0.0000       0.782233        21.2856 
 484   0.0000       0.784703        21.3529 
 485   0.0000       0.785198        21.3663 
 486   0.0000       0.786537        21.4028 
 487   0.0000       0.788970        21.4690 
 488   0.0000       0.790571        21.5125 
 489   0.0000       0.791315        21.5328 
 490   0.0000       0.794298        21.6139 
 491   0.0000       0.797679        21.7059 
 492   0.0000       0.798235        21.7211 
 493   0.0000       0.800730        21.7890 
 494   0.0000       0.801423        21.8078 
 495   0.0000       0.804747        21.8983 
 496   0.0000       0.806455        21.9448 
 497   0.0000       0.808278        21.9944 
 498   0.0000       0.809668        22.0322 
 499   0.0000       0.810703        22.0604 
 500   0.0000       0.814772        22.1711 
 501   0.0000       0.816787        22.2259 
 502   0.0000       0.820290        22.3212 
 503   0.0000       0.820881        22.3373 
 504   0.0000       0.822560        22.3830 
 505   0.0000       0.826870        22.5003 
 506   0.0000       0.827083        22.5061 
 507   0.0000       0.828877        22.5549 
 508   0.0000       0.829620        22.5751 
 509   0.0000       0.831807        22.6346 
 510   0.0000       0.833140        22.6709 
 511   0.0000       0.836487        22.7620 
 512   0.0000       0.837901        22.8005 
 513   0.0000       0.839911        22.8551 
 514   0.0000       0.840895        22.8819 
 515   0.0000       0.841955        22.9108 
 516   0.0000       0.845525        23.0079 
 517   0.0000       0.849535        23.1170 
 518   0.0000       0.850824        23.1521 
 519   0.0000       0.851613        23.1736 
 520   0.0000       0.853877        23.2352 
 521   0.0000       0.854633        23.2557 
 522   0.0000       0.857824        23.3426 
 523   0.0000       0.860820        23.4241 
 524   0.0000       0.862551        23.4712 
 525   0.0000       0.863706        23.5026 
 526   0.0000       0.865800        23.5596 
 527   0.0000       0.867883        23.6163 
 528   0.0000       0.869551        23.6617 
 529   0.0000       0.871960        23.7272 
 530   0.0000       0.874304        23.7910 
 531   0.0000       0.876832        23.8598 
 532   0.0000       0.880940        23.9716 
 533   0.0000       0.882184        24.0054 
 534   0.0000       0.883996        24.0548 
 535   0.0000       0.885598        24.0983 
 536   0.0000       0.887877        24.1604 
 537   0.0000       0.888588        24.1797 
 538   0.0000       0.889108        24.1939 
 539   0.0000       0.891917        24.2703 
 540   0.0000       0.893765        24.3206 
 541   0.0000       0.895427        24.3658 
 542   0.0000       0.897023        24.4092 
 543   0.0000       0.898094        24.4384 
 544   0.0000       0.901387        24.5280 
 545   0.0000       0.901976        24.5440 
 546   0.0000       0.904978        24.6257 
 547   0.0000       0.906685        24.6721 
 548   0.0000       0.909648        24.7528 
 549   0.0000       0.912369        24.8268 
 550   0.0000       0.913526        24.8583 
 551   0.0000       0.916271        24.9330 
 552   0.0000       0.917052        24.9543 
 553   0.0000       0.918151        24.9842 
 554   0.0000       0.920280        25.0421 
 555   0.0000       0.923086        25.1185 
 556   0.0000       0.925204        25.1761 
 557   0.0000       0.926901        25.2223 
 558   0.0000       0.929208        25.2850 
 559   0.0000       0.930879        25.3305 
 560   0.0000       0.933641        25.4057 
 561   0.0000       0.934494        25.4289 
 562   0.0000       0.937402        25.5080 
 563   0.0000       0.938739        25.5444 
 564   0.0000       0.941059        25.6075 
 565   0.0000       0.942095        25.6357 
 566   0.0000       0.942773        25.6541 
 567   0.0000       0.945098        25.7174 
 568   0.0000       0.946534        25.7565 
 569   0.0000       0.950597        25.8671 
 570   0.0000       0.953590        25.9485 
 571   0.0000       0.954295        25.9677 
 572   0.0000       0.957006        26.0415 
 573   0.0000       0.957926        26.0665 
 574   0.0000       0.960330        26.1319 
 575   0.0000       0.961249        26.1569 
 576   0.0000       0.963760        26.2252 
 577   0.0000       0.964961        26.2579 
 578   0.0000       0.968411        26.3518 
 579   0.0000       0.969724        26.3875 
 580   0.0000       0.972194        26.4548 
 581   0.0000       0.972845        26.4725 
 582   0.0000       0.975427        26.5427 
 583   0.0000       0.978079        26.6149 
 584   0.0000       0.980082        26.6694 
 585   0.0000       0.981301        26.7026 
 586   0.0000       0.981434        26.7062 
 587   0.0000       0.985060        26.8048 
 588   0.0000       0.985176        26.8080 
 589   0.0000       0.986331        26.8394 
 590   0.0000       0.987125        26.8610 
 591   0.0000       0.991262        26.9736 
 592   0.0000       0.992832        27.0163 
 593   0.0000       0.993210        27.0266 
 594   0.0000       0.994433        27.0599 
 595   0.0000       0.996827        27.1251 
 596   0.0000       0.997720        27.1493 
 597   0.0000       0.998179        27.1618 
 598   0.0000       0.999853        27.2074 
 599   0.0000       1.002857        27.2891 
 600   0.0000       1.004849        27.3433 
 601   0.0000       1.007748        27.4222 
 602   0.0000       1.011595        27.5269 
 603   0.0000       1.013276        27.5726 
 604   0.0000       1.014486        27.6056 
 605   0.0000       1.017711        27.6933 
 606   0.0000       1.017827        27.6965 
 607   0.0000       1.018918        27.7262 
 608   0.0000       1.020141        27.7595 
 609   0.0000       1.022954        27.8360 
 610   0.0000       1.023537        27.8519 
 611   0.0000       1.026791        27.9404 
 612   0.0000       1.029597        28.0168 
 613   0.0000       1.030749        28.0481 
 614   0.0000       1.032166        28.0867 
 615   0.0000       1.034196        28.1419 
 616   0.0000       1.035464        28.1764 
 617   0.0000       1.036572        28.2066 
 618   0.0000       1.041147        28.3310 
 619   0.0000       1.042745        28.3745 
 620   0.0000       1.045174        28.4406 
 621   0.0000       1.046094        28.4657 
 622   0.0000       1.046244        28.4697 
 623   0.0000       1.049355        28.5544 
 624   0.0000       1.050015        28.5724 
 625   0.0000       1.055058        28.7096 
 626   0.0000       1.056787        28.7566 
 627   0.0000       1.058885        28.8137 
 628   0.0000       1.061411        28.8825 
 629   0.0000       1.062242        28.9051 
 630   0.0000       1.065855        29.0034 
 631   0.0000       1.067576        29.0502 
 632   0.0000       1.070211        29.1219 
 633   0.0000       1.072621        29.1875 
 634   0.0000       1.074853        29.2482 
 635   0.0000       1.078568        29.3493 
 636   0.0000       1.079265        29.3683 
 637   0.0000       1.080278        29.3959 
 638   0.0000       1.082525        29.4570 
 639   0.0000       1.084124        29.5005 
 640   0.0000       1.087023        29.5794 
 641   0.0000       1.088309        29.6144 
 642   0.0000       1.090005        29.6605 
 643   0.0000       1.093924        29.7672 
 644   0.0000       1.095910        29.8212 
 645   0.0000       1.097393        29.8616 
 646   0.0000       1.098296        29.8862 
 647   0.0000       1.099300        29.9135 
 648   0.0000       1.102150        29.9910 
 649   0.0000       1.103596        30.0304 
 650   0.0000       1.108145        30.1542 
 651   0.0000       1.109714        30.1969 
 652   0.0000       1.110612        30.2213 
 653   0.0000       1.113315        30.2949 
 654   0.0000       1.115396        30.3515 
 655   0.0000       1.115915        30.3656 
 656   0.0000       1.118049        30.4237 
 657   0.0000       1.120351        30.4863 
 658   0.0000       1.123895        30.5827 
 659   0.0000       1.124952        30.6115 
 660   0.0000       1.129379        30.7320 
 661   0.0000       1.130014        30.7492 
 662   0.0000       1.133323        30.8393 
 663   0.0000       1.134788        30.8791 
 664   0.0000       1.136778        30.9333 
 665   0.0000       1.138560        30.9818 
 666   0.0000       1.141211        31.0539 
 667   0.0000       1.143874        31.1264 
 668   0.0000       1.145840        31.1799 
 669   0.0000       1.147768        31.2323 
 670   0.0000       1.151571        31.3358 
 671   0.0000       1.154092        31.4044 
 672   0.0000       1.155893        31.4534 
 673   0.0000       1.160258        31.5722 
 674   0.0000       1.162943        31.6453 
 675   0.0000       1.166562        31.7438 
 676   0.0000       1.166865        31.7520 
 677   0.0000       1.169093        31.8126 
 678   0.0000       1.169263        31.8173 
 679   0.0000       1.173334        31.9280 
 680   0.0000       1.174807        31.9681 
 681   0.0000       1.177855        32.0511 
 682   0.0000       1.179245        32.0889 
 683   0.0000       1.183241        32.1976 
 684   0.0000       1.183883        32.2151 
 685   0.0000       1.185536        32.2601 
 686   0.0000       1.190039        32.3826 
 687   0.0000       1.191958        32.4348 
 688   0.0000       1.197031        32.5729 
 689   0.0000       1.197458        32.5845 
 690   0.0000       1.198545        32.6141 
 691   0.0000       1.201665        32.6990 
 692   0.0000       1.203704        32.7544 
 693   0.0000       1.206184        32.8219 
 694   0.0000       1.207060        32.8458 
 695   0.0000       1.210984        32.9525 
 696   0.0000       1.212931        33.0055 
 697   0.0000       1.214384        33.0451 
 698   0.0000       1.218566        33.1589 
 699   0.0000       1.220948        33.2237 
 700   0.0000       1.223600        33.2958 
 701   0.0000       1.226886        33.3853 
 702   0.0000       1.227518        33.4025 
 703   0.0000       1.229695        33.4617 
 704   0.0000       1.231354        33.5068 
 705   0.0000       1.233935        33.5771 
 706   0.0000       1.237412        33.6717 
 707   0.0000       1.237838        33.6833 
 708   0.0000       1.239547        33.7298 
 709   0.0000       1.243891        33.8480 
 710   0.0000       1.245593        33.8943 
 711   0.0000       1.247014        33.9330 
 712   0.0000       1.247698        33.9516 
 713   0.0000       1.252971        34.0951 
 714   0.0000       1.255348        34.1598 
 715   0.0000       1.255925        34.1754 
 716   0.0000       1.259791        34.2806 
 717   0.0000       1.260527        34.3007 
 718   0.0000       1.264366        34.4052 
 719   0.0000       1.266706        34.4688 
 720   0.0000       1.270040        34.5595 
 721   0.0000       1.271990        34.6126 
 722   0.0000       1.274605        34.6838 
 723   0.0000       1.275658        34.7124 
 724   0.0000       1.278674        34.7945 
 725   0.0000       1.284572        34.9550 
 726   0.0000       1.286601        35.0102 
 727   0.0000       1.288095        35.0508 
 728   0.0000       1.289866        35.0990 
 729   0.0000       1.290638        35.1200 
 730   0.0000       1.295686        35.2574 
 731   0.0000       1.298331        35.3294 
 732   0.0000       1.302553        35.4443 
 733   0.0000       1.305759        35.5315 
 734   0.0000       1.309478        35.6327 
 735   0.0000       1.314965        35.7820 
 736   0.0000       1.315834        35.8057 
 737   0.0000       1.317555        35.8525 
 738   0.0000       1.318228        35.8708 
 739   0.0000       1.321649        35.9639 
 740   0.0000       1.323060        36.0023 
 741   0.0000       1.325902        36.0796 
 742   0.0000       1.328983        36.1635 
 743   0.0000       1.330079        36.1933 
 744   0.0000       1.333542        36.2875 
 745   0.0000       1.335529        36.3416 
 746   0.0000       1.339085        36.4383 
 747   0.0000       1.344085        36.5744 
 748   0.0000       1.344854        36.5953 
 749   0.0000       1.346162        36.6309 
 750   0.0000       1.350675        36.7537 
 751   0.0000       1.352777        36.8109 
 752   0.0000       1.355309        36.8798 
 753   0.0000       1.360656        37.0253 
 754   0.0000       1.363968        37.1155 
 755   0.0000       1.366465        37.1834 
 756   0.0000       1.368048        37.2265 
 757   0.0000       1.373747        37.3816 
 758   0.0000       1.378140        37.5011 
 759   0.0000       1.379485        37.5377 
 760   0.0000       1.381100        37.5816 
 761   0.0000       1.384635        37.6778 
 762   0.0000       1.387517        37.7563 
 763   0.0000       1.389311        37.8051 
 764   0.0000       1.390926        37.8490 
 765   0.0000       1.393917        37.9304 
 766   0.0000       1.396285        37.9948 
 767   0.0000       1.397761        38.0350 
 768   0.0000       1.399087        38.0711 
 769   0.0000       1.404423        38.2163 
 770   0.0000       1.408399        38.3245 
 771   0.0000       1.411600        38.4116 
 772   0.0000       1.413703        38.4688 
 773   0.0000       1.416826        38.5538 
 774   0.0000       1.419121        38.6162 
 775   0.0000       1.420745        38.6604 
 776   0.0000       1.423222        38.7278 
 777   0.0000       1.424721        38.7686 
 778   0.0000       1.427929        38.8559 
 779   0.0000       1.430869        38.9359 
 780   0.0000       1.431621        38.9564 
 781   0.0000       1.434459        39.0336 
 782   0.0000       1.438340        39.1392 
 783   0.0000       1.442804        39.2607 
 784   0.0000       1.447309        39.3833 
 785   0.0000       1.448305        39.4104 
 786   0.0000       1.450396        39.4673 
 787   0.0000       1.454530        39.5798 
 788   0.0000       1.456194        39.6251 
 789   0.0000       1.463813        39.8324 
 790   0.0000       1.464954        39.8634 
 791   0.0000       1.468698        39.9653 
 792   0.0000       1.471020        40.0285 
 793   0.0000       1.474090        40.1120 
 794   0.0000       1.477325        40.2001 
 795   0.0000       1.480209        40.2785 
 796   0.0000       1.483962        40.3806 
 797   0.0000       1.485486        40.4221 
 798   0.0000       1.488000        40.4905 
 799   0.0000       1.495775        40.7021 
 800   0.0000       1.495994        40.7081 
 801   0.0000       1.501264        40.8515 
 802   0.0000       1.504114        40.9290 
 803   0.0000       1.507808        41.0295 
 804   0.0000       1.509917        41.0869 
 805   0.0000       1.515386        41.2357 
 806   0.0000       1.517455        41.2920 
 807   0.0000       1.522254        41.4226 
 808   0.0000       1.523244        41.4496 
 809   0.0000       1.523624        41.4599 
 810   0.0000       1.528654        41.5968 
 811   0.0000       1.530391        41.6440 
 812   0.0000       1.532645        41.7054 
 813   0.0000       1.534379        41.7526 
 814   0.0000       1.538301        41.8593 
 815   0.0000       1.540415        41.9168 
 816   0.0000       1.543888        42.0113 
 817   0.0000       1.550079        42.1798 
 818   0.0000       1.551616        42.2216 
 819   0.0000       1.554916        42.3114 
 820   0.0000       1.556920        42.3659 
 821   0.0000       1.559216        42.4284 
 822   0.0000       1.562018        42.5047 
 823   0.0000       1.564670        42.5768 
 824   0.0000       1.567402        42.6512 
 825   0.0000       1.568946        42.6932 
 826   0.0000       1.570871        42.7456 
 827   0.0000       1.574329        42.8397 
 828   0.0000       1.577609        42.9289 
 829   0.0000       1.578594        42.9557 
 830   0.0000       1.583261        43.0827 
 831   0.0000       1.590063        43.2678 
 832   0.0000       1.591594        43.3095 
 833   0.0000       1.595059        43.4038 
 834   0.0000       1.598177        43.4886 
 835   0.0000       1.602157        43.5969 
 836   0.0000       1.604413        43.6583 
 837   0.0000       1.606200        43.7069 
 838   0.0000       1.609604        43.7995 
 839   0.0000       1.610932        43.8357 
 840   0.0000       1.613868        43.9156 
 841   0.0000       1.614600        43.9355 
 842   0.0000       1.617586        44.0167 
 843   0.0000       1.620656        44.1003 
 844   0.0000       1.624615        44.2080 
 845   0.0000       1.625724        44.2382 
 846   0.0000       1.631332        44.3908 
 847   0.0000       1.635447        44.5028 
 848   0.0000       1.637187        44.5501 
 849   0.0000       1.638729        44.5921 
 850   0.0000       1.640023        44.6273 
 851   0.0000       1.645238        44.7692 
 852   0.0000       1.648159        44.8487 
 853   0.0000       1.650872        44.9225 
 854   0.0000       1.653388        44.9910 
 855   0.0000       1.654216        45.0135 
 856   0.0000       1.654648        45.0253 
 857   0.0000       1.659074        45.1457 
 858   0.0000       1.660321        45.1796 
 859   0.0000       1.665843        45.3299 
 860   0.0000       1.671167        45.4748 
 861   0.0000       1.673040        45.5257 
 862   0.0000       1.674067        45.5537 
 863   0.0000       1.676823        45.6287 
 864   0.0000       1.678444        45.6728 
 865   0.0000       1.681976        45.7689 
 866   0.0000       1.683935        45.8222 
 867   0.0000       1.684253        45.8309 
 868   0.0000       1.687933        45.9310 
 869   0.0000       1.690728        46.0071 
 870   0.0000       1.695903        46.1479 
 871   0.0000       1.698397        46.2157 
 872   0.0000       1.700852        46.2825 
 873   0.0000       1.703548        46.3559 
 874   0.0000       1.708797        46.4987 
 875   0.0000       1.710960        46.5576 
 876   0.0000       1.716590        46.7108 
 877   0.0000       1.718009        46.7494 
 878   0.0000       1.722281        46.8657 
 879   0.0000       1.725969        46.9660 
 880   0.0000       1.728077        47.0234 
 881   0.0000       1.734932        47.2099 
 882   0.0000       1.737358        47.2759 
 883   0.0000       1.737783        47.2875 
 884   0.0000       1.742424        47.4138 
 885   0.0000       1.743940        47.4550 
 886   0.0000       1.746646        47.5287 
 887   0.0000       1.748324        47.5743 
 888   0.0000       1.752347        47.6838 
 889   0.0000       1.753201        47.7070 
 890   0.0000       1.758215        47.8435 
 891   0.0000       1.761843        47.9422 
 892   0.0000       1.764827        48.0234 
 893   0.0000       1.768212        48.1155 
 894   0.0000       1.769426        48.1485 
 895   0.0000       1.772865        48.2421 
 896   0.0000       1.776113        48.3305 
 897   0.0000       1.777720        48.3742 
 898   0.0000       1.780003        48.4364 
 899   0.0000       1.784102        48.5479 
 900   0.0000       1.786785        48.6209 
 901   0.0000       1.790206        48.7140 
 902   0.0000       1.792987        48.7897 
 903   0.0000       1.794252        48.8241 
 904   0.0000       1.799536        48.9679 
 905   0.0000       1.802583        49.0508 
 906   0.0000       1.805380        49.1269 
 907   0.0000       1.807085        49.1733 
 908   0.0000       1.809667        49.2435 
 909   0.0000       1.814373        49.3716 
 910   0.0000       1.816801        49.4377 
 911   0.0000       1.818808        49.4923 
 912   0.0000       1.821451        49.5642 
 913   0.0000       1.824071        49.6355 
 914   0.0000       1.825932        49.6861 
 915   0.0000       1.827270        49.7225 
 916   0.0000       1.831917        49.8490 
 917   0.0000       1.833530        49.8929 
 918   0.0000       1.836025        49.9608 
 919   0.0000       1.839344        50.0511 
 920   0.0000       1.841059        50.0978 
 921   0.0000       1.844370        50.1879 
 922   0.0000       1.847098        50.2621 
 923   0.0000       1.847967        50.2857 
 924   0.0000       1.852546        50.4103 
 925   0.0000       1.856470        50.5171 
 926   0.0000       1.861343        50.6497 
 927   0.0000       1.864391        50.7327 
 928   0.0000       1.866745        50.7967 
 929   0.0000       1.869947        50.8838 
 930   0.0000       1.871603        50.9289 
 931   0.0000       1.875973        51.0478 
 932   0.0000       1.877052        51.0772 
 933   0.0000       1.881858        51.2079 
 934   0.0000       1.883266        51.2463 
 935   0.0000       1.885736        51.3135 
 936   0.0000       1.886661        51.3387 
 937   0.0000       1.889694        51.4212 
 938   0.0000       1.892258        51.4909 
 939   0.0000       1.895296        51.5736 
 940   0.0000       1.897428        51.6316 
 941   0.0000       1.900239        51.7081 
 942   0.0000       1.903819        51.8055 
 943   0.0000       1.904261        51.8176 
 944   0.0000       1.907291        51.9000 
 945   0.0000       1.909962        51.9727 
 946   0.0000       1.910720        51.9933 
 947   0.0000       1.916401        52.1479 
 948   0.0000       1.917619        52.1811 
 949   0.0000       1.918277        52.1990 
 950   0.0000       1.923865        52.3510 
 951   0.0000       1.924416        52.3660 
 952   0.0000       1.925789        52.4034 
 953   0.0000       1.928440        52.4755 
 954   0.0000       1.933096        52.6022 
 955   0.0000       1.936785        52.7026 
 956   0.0000       1.937887        52.7326 
 957   0.0000       1.942328        52.8534 
 958   0.0000       1.944039        52.9000 
 959   0.0000       1.946512        52.9673 
 960   0.0000       1.949198        53.0404 
 961   0.0000       1.954611        53.1877 
 962   0.0000       1.955636        53.2156 
 963   0.0000       1.956746        53.2458 
 964   0.0000       1.958174        53.2846 
 965   0.0000       1.961314        53.3701 
 966   0.0000       1.963601        53.4323 
 967   0.0000       1.967842        53.5477 
 968   0.0000       1.969661        53.5972 
 969   0.0000       1.972309        53.6692 
 970   0.0000       1.977279        53.8045 
 971   0.0000       1.978560        53.8394 
 972   0.0000       1.984156        53.9916 
 973   0.0000       1.985152        54.0187 
 974   0.0000       1.988923        54.1213 
 975   0.0000       1.991252        54.1847 
 976   0.0000       1.993825        54.2547 
 977   0.0000       1.995414        54.2980 
 978   0.0000       1.999085        54.3979 
 979   0.0000       1.999608        54.4121 
 980   0.0000       2.004062        54.5333 
 981   0.0000       2.005275        54.5663 
 982   0.0000       2.006912        54.6109 
 983   0.0000       2.011181        54.7270 
 984   0.0000       2.013500        54.7901 
 985   0.0000       2.014381        54.8141 
 986   0.0000       2.017205        54.8909 
 987   0.0000       2.017870        54.9090 
 988   0.0000       2.020156        54.9712 
 989   0.0000       2.025095        55.1056 
 990   0.0000       2.027271        55.1648 
 991   0.0000       2.029820        55.2342 
 992   0.0000       2.031678        55.2848 
 993   0.0000       2.034279        55.3555 
 994   0.0000       2.035742        55.3954 
 995   0.0000       2.037758        55.4502 
 996   0.0000       2.038584        55.4727 
 997   0.0000       2.041316        55.5470 
 998   0.0000       2.043392        55.6035 
 999   0.0000       2.045282        55.6550 
 1000   0.0000       2.048620        55.7458 
 1001   0.0000       2.050266        55.7906 
 1002   0.0000       2.051570        55.8260 
 1003   0.0000       2.053380        55.8753 
 1004   0.0000       2.054598        55.9085 
 1005   0.0000       2.057037        55.9748 
 1006   0.0000       2.059695        56.0472 
 1007   0.0000       2.063310        56.1455 
 1008   0.0000       2.063927        56.1623 
 1009   0.0000       2.066634        56.2360 
 1010   0.0000       2.068308        56.2815 
 1011   0.0000       2.070290        56.3354 
 1012   0.0000       2.072358        56.3917 
 1013   0.0000       2.074598        56.4527 
 1014   0.0000       2.078925        56.5704 
 1015   0.0000       2.080013        56.6000 
 1016   0.0000       2.081883        56.6509 
 1017   0.0000       2.084777        56.7297 
 1018   0.0000       2.086188        56.7681 
 1019   0.0000       2.088230        56.8236 
 1020   0.0000       2.088766        56.8382 
 1021   0.0000       2.091017        56.8995 
 1022   0.0000       2.091968        56.9253 
 1023   0.0000       2.096819        57.0573 
 1024   0.0000       2.097872        57.0860 
 1025   0.0000       2.102080        57.2005 
 1026   0.0000       2.103413        57.2368 
 1027   0.0000       2.109201        57.3943 
 1028   0.0000       2.110366        57.4260 
 1029   0.0000       2.114001        57.5249 
 1030   0.0000       2.114574        57.5405 
 1031   0.0000       2.117146        57.6105 
 1032   0.0000       2.120520        57.7023 
 1033   0.0000       2.121999        57.7425 
 1034   0.0000       2.126350        57.8609 
 1035   0.0000       2.128260        57.9129 
 1036   0.0000       2.130353        57.9699 
 1037   0.0000       2.131014        57.9878 
 1038   0.0000       2.133469        58.0547 
 1039   0.0000       2.136327        58.1324 
 1040   0.0000       2.139716        58.2246 
 1041   0.0000       2.141733        58.2795 
 1042   0.0000       2.144742        58.3614 
 1043   0.0000       2.145980        58.3951 
 1044   0.0000       2.149341        58.4865 
 1045   0.0000       2.151396        58.5425 
 1046   0.0000       2.152390        58.5695 
 1047   0.0000       2.153654        58.6039 
 1048   0.0000       2.157377        58.7052 
 1049   0.0000       2.159184        58.7544 
 1050   0.0000       2.160684        58.7952 
 1051   0.0000       2.164192        58.8907 
 1052   0.0000       2.167264        58.9742 
 1053   0.0000       2.170952        59.0746 
 1054   0.0000       2.172079        59.1053 
 1055   0.0000       2.175280        59.1924 
 1056   0.0000       2.177015        59.2396 
 1057   0.0000       2.178547        59.2813 
 1058   0.0000       2.182990        59.4022 
 1059   0.0000       2.183981        59.4291 
 1060   0.0000       2.185606        59.4734 
 1061   0.0000       2.186090        59.4865 
 1062   0.0000       2.188671        59.5568 
 1063   0.0000       2.190529        59.6073 
 1064   0.0000       2.193788        59.6960 
 1065   0.0000       2.195343        59.7383 
 1066   0.0000       2.196350        59.7657 
 1067   0.0000       2.199350        59.8474 
 1068   0.0000       2.200919        59.8901 
 1069   0.0000       2.201314        59.9008 
 1070   0.0000       2.203143        59.9506 
 1071   0.0000       2.206654        60.0461 
 1072   0.0000       2.208915        60.1076 
 1073   0.0000       2.210416        60.1485 
 1074   0.0000       2.214129        60.2495 
 1075   0.0000       2.215452        60.2855 
 1076   0.0000       2.218961        60.3810 
 1077   0.0000       2.220828        60.4318 
 1078   0.0000       2.222926        60.4889 
 1079   0.0000       2.226283        60.5802 
 1080   0.0000       2.227952        60.6256 
 1081   0.0000       2.231389        60.7192 
 1082   0.0000       2.232375        60.7460 
 1083   0.0000       2.237744        60.8921 
 1084   0.0000       2.239869        60.9499 
 1085   0.0000       2.240879        60.9774 
 1086   0.0000       2.243014        61.0355 
 1087   0.0000       2.245274        61.0970 
 1088   0.0000       2.245985        61.1164 
 1089   0.0000       2.247108        61.1469 
 1090   0.0000       2.250636        61.2429 
 1091   0.0000       2.251378        61.2631 
 1092   0.0000       2.253987        61.3341 
 1093   0.0000       2.257453        61.4284 
 1094   0.0000       2.258437        61.4552 
 1095   0.0000       2.259320        61.4792 
 1096   0.0000       2.261260        61.5320 
 1097   0.0000       2.261568        61.5404 
 1098   0.0000       2.265036        61.6348 
 1099   0.0000       2.267603        61.7046 
 1100   0.0000       2.270114        61.7729 
 1101   0.0000       2.271688        61.8158 
 1102   0.0000       2.272514        61.8382 
 1103   0.0000       2.274665        61.8968 
 1104   0.0000       2.277180        61.9652 
 1105   0.0000       2.279257        62.0217 
 1106   0.0000       2.281542        62.0839 
 1107   0.0000       2.284058        62.1524 
 1108   0.0000       2.285793        62.1996 
 1109   0.0000       2.289921        62.3119 
 1110   0.0000       2.290374        62.3243 
 1111   0.0000       2.296126        62.4808 
 1112   0.0000       2.297807        62.5265 
 1113   0.0000       2.299668        62.5772 
 1114   0.0000       2.301456        62.6258 
 1115   0.0000       2.303415        62.6791 
 1116   0.0000       2.306068        62.7513 
 1117   0.0000       2.307022        62.7773 
 1118   0.0000       2.310220        62.8643 
 1119   0.0000       2.313249        62.9467 
 1120   0.0000       2.313964        62.9662 
 1121   0.0000       2.315370        63.0044 
 1122   0.0000       2.318270        63.0833 
 1123   0.0000       2.320300        63.1386 
 1124   0.0000       2.321890        63.1818 
 1125   0.0000       2.322772        63.2059 
 1126   0.0000       2.323569        63.2275 
 1127   0.0000       2.325792        63.2880 
 1128   0.0000       2.328190        63.3533 
 1129   0.0000       2.330602        63.4189 
 1130   0.0000       2.332007        63.4571 
 1131   0.0000       2.332882        63.4810 
 1132   0.0000       2.337697        63.6120 
 1133   0.0000       2.338062        63.6219 
 1134   0.0000       2.339328        63.6563 
 1135   0.0000       2.341995        63.7289 
 1136   0.0000       2.346252        63.8448 
 1137   0.0000       2.348152        63.8965 
 1138   0.0000       2.349148        63.9236 
 1139   0.0000       2.352157        64.0054 
 1140   0.0000       2.352541        64.0159 
 1141   0.0000       2.354359        64.0654 
 1142   0.0000       2.355316        64.0914 
 1143   0.0000       2.357973        64.1637 
 1144   0.0000       2.359713        64.2111 
 1145   0.0000       2.362290        64.2812 
 1146   0.0000       2.364061        64.3294 
 1147   0.0000       2.365808        64.3769 
 1148   0.0000       2.367312        64.4178 
 1149   0.0000       2.369135        64.4674 
 1150   0.0000       2.371081        64.5204 
 1151   0.0000       2.375779        64.6482 
 1152   0.0000       2.377554        64.6965 
 1153   0.0000       2.378959        64.7348 
 1154   0.0000       2.379844        64.7588 
 1155   0.0000       2.382532        64.8320 
 1156   0.0000       2.385371        64.9092 
 1157   0.0000       2.388645        64.9983 
 1158   0.0000       2.390394        65.0459 
 1159   0.0000       2.392876        65.1135 
 1160   0.0000       2.395144        65.1752 
 1161   0.0000       2.396732        65.2184 
 1162   0.0000       2.401984        65.3613 
 1163   0.0000       2.404117        65.4193 
 1164   0.0000       2.405875        65.4672 
 1165   0.0000       2.408509        65.5389 
 1166   0.0000       2.412434        65.6457 
 1167   0.0000       2.415344        65.7249 
 1168   0.0000       2.419175        65.8291 
 1169   0.0000       2.420647        65.8692 
 1170   0.0000       2.424425        65.9720 
 1171   0.0000       2.425353        65.9972 
 1172   0.0000       2.429100        66.0992 
 1173   0.0000       2.430475        66.1366 
 1174   0.0000       2.433019        66.2058 
 1175   0.0000       2.438083        66.3436 
 1176   0.0000       2.440554        66.4109 
 1177   0.0000       2.441981        66.4497 
 1178   0.0000       2.443750        66.4978 
 1179   0.0000       2.447615        66.6030 
 1180   0.0000       2.448867        66.6371 
 1181   0.0000       2.451182        66.7000 
 1182   0.0000       2.454802        66.7986 
 1183   0.0000       2.456187        66.8362 
 1184   0.0000       2.459596        66.9290 
 1185   0.0000       2.462933        67.0198 
 1186   0.0000       2.465743        67.0963 
 1187   0.0000       2.467165        67.1350 
 1188   0.0000       2.472072        67.2685 
 1189   0.0000       2.473647        67.3114 
 1190   0.0000       2.475903        67.3728 
 1191   0.0000       2.479431        67.4687 
 1192   0.0000       2.482187        67.5437 
 1193   0.0000       2.483409        67.5770 
 1194   0.0000       2.484768        67.6140 
 1195   0.0000       2.486774        67.6686 
 1196   0.0000       2.490531        67.7708 
 1197   0.0000       2.491636        67.8009 
 1198   0.0000       2.494008        67.8654 
 1199   0.0000       2.496403        67.9306 
 1200   0.0000       2.500211        68.0342 
 1201   0.0000       2.502302        68.0911 
 1202   0.0000       2.502780        68.1041 
 1203   0.0000       2.505848        68.1876 
 1204   0.0000       2.509067        68.2752 
 1205   0.0000       2.510241        68.3071 
 1206   0.0000       2.511250        68.3346 
 1207   0.0000       2.513775        68.4033 
 1208   0.0000       2.515841        68.4595 
 1209   0.0000       2.518258        68.5253 
 1210   0.0000       2.521441        68.6119 
 1211   0.0000       2.524185        68.6866 
 1212   0.0000       2.524802        68.7034 
 1213   0.0000       2.528737        68.8104 
 1214   0.0000       2.531765        68.8928 
 1215   0.0000       2.532467        68.9119 
 1216   0.0000       2.534973        68.9801 
 1217   0.0000       2.537957        69.0613 
 1218   0.0000       2.538915        69.0874 
 1219   0.0000       2.540015        69.1173 
 1220   0.0000       2.542362        69.1812 
 1221   0.0000       2.544673        69.2441 
 1222   0.0000       2.545919        69.2780 
 1223   0.0000       2.548115        69.3377 
 1224   0.0000       2.550258        69.3960 
 1225   0.0000       2.552402        69.4544 
 1226   0.0000       2.553466        69.4833 
 1227   0.0000       2.557244        69.5862 
 1228   0.0000       2.557750        69.5999 
 1229   0.0000       2.560351        69.6707 
 1230   0.0000       2.563097        69.7454 
 1231   0.0000       2.566968        69.8507 
 1232   0.0000       2.567623        69.8686 
 1233   0.0000       2.569966        69.9323 
 1234   0.0000       2.574186        70.0472 
 1235   0.0000       2.575922        70.0944 
 1236   0.0000       2.576178        70.1014 
 1237   0.0000       2.580025        70.2061 
 1238   0.0000       2.583458        70.2995 
 1239   0.0000       2.584117        70.3174 
 1240   0.0000       2.586238        70.3751 
 1241   0.0000       2.588880        70.4470 
 1242   0.0000       2.590191        70.4827 
 1243   0.0000       2.594419        70.5977 
 1244   0.0000       2.596413        70.6520 
 1245   0.0000       2.599327        70.7313 
 1246   0.0000       2.599912        70.7472 
 1247   0.0000       2.602091        70.8065 
 1248   0.0000       2.605833        70.9083 
 1249   0.0000       2.607113        70.9431 
 1250   0.0000       2.608619        70.9841 
 1251   0.0000       2.612620        71.0930 
 1252   0.0000       2.615058        71.1594 
 1253   0.0000       2.617193        71.2174 
 1254   0.0000       2.622469        71.3610 
 1255   0.0000       2.622926        71.3735 
 1256   0.0000       2.625041        71.4310 
 1257   0.0000       2.628454        71.5239 
 1258   0.0000       2.630410        71.5771 
 1259   0.0000       2.633917        71.6725 
 1260   0.0000       2.636106        71.7321 
 1261   0.0000       2.638352        71.7932 
 1262   0.0000       2.642687        71.9112 
 1263   0.0000       2.644457        71.9593 
 1264   0.0000       2.645410        71.9853 
 1265   0.0000       2.647439        72.0405 
 1266   0.0000       2.651941        72.1630 
 1267   0.0000       2.653848        72.2149 
 1268   0.0000       2.654952        72.2449 
 1269   0.0000       2.655280        72.2538 
 1270   0.0000       2.658640        72.3453 
 1271   0.0000       2.661297        72.4176 
 1272   0.0000       2.662428        72.4483 
 1273   0.0000       2.663894        72.4882 
 1274   0.0000       2.666584        72.5614 
 1275   0.0000       2.669856        72.6505 
 1276   0.0000       2.672129        72.7123 
 1277   0.0000       2.675016        72.7909 
 1278   0.0000       2.675673        72.8088 
 1279   0.0000       2.677028        72.8456 
 1280   0.0000       2.677701        72.8640 
 1281   0.0000       2.680286        72.9343 
 1282   0.0000       2.684283        73.0431 
 1283   0.0000       2.687070        73.1189 
 1284   0.0000       2.689613        73.1881 
 1285   0.0000       2.690760        73.2193 
 1286   0.0000       2.691353        73.2354 
 1287   0.0000       2.693230        73.2865 
 1288   0.0000       2.695202        73.3402 
 1289   0.0000       2.696268        73.3692 
 1290   0.0000       2.698740        73.4364 
 1291   0.0000       2.699868        73.4671 
 1292   0.0000       2.701404        73.5089 
 1293   0.0000       2.702596        73.5414 
 1294   0.0000       2.705891        73.6310 
 1295   0.0000       2.708138        73.6922 
 1296   0.0000       2.711121        73.7734 
 1297   0.0000       2.712672        73.8156 
 1298   0.0000       2.714233        73.8580 
 1299   0.0000       2.718163        73.9650 
 1300   0.0000       2.720309        74.0234 
 1301   0.0000       2.723017        74.0970 
 1302   0.0000       2.724808        74.1458 
 1303   0.0000       2.724974        74.1503 
 1304   0.0000       2.729522        74.2741 
 1305   0.0000       2.731457        74.3267 
 1306   0.0000       2.731902        74.3388 
 1307   0.0000       2.734942        74.4216 
 1308   0.0000       2.737421        74.4890 
 1309   0.0000       2.739733        74.5519 
 1310   0.0000       2.743031        74.6417 
 1311   0.0000       2.747531        74.7641 
 1312   0.0000       2.747906        74.7743 
 1313   0.0000       2.748902        74.8014 
 1314   0.0000       2.750002        74.8313 
 1315   0.0000       2.751760        74.8792 
 1316   0.0000       2.757048        75.0231 
 1317   0.0000       2.760193        75.1087 
 1318   0.0000       2.762882        75.1819 
 1319   0.0000       2.763364        75.1950 
 1320   0.0000       2.764804        75.2342 
 1321   0.0000       2.766079        75.2688 
 1322   0.0000       2.770944        75.4012 
 1323   0.0000       2.771841        75.4256 
 1324   0.0000       2.774782        75.5057 
 1325   0.0000       2.778653        75.6110 
 1326   0.0000       2.779352        75.6300 
 1327   0.0000       2.780826        75.6701 
 1328   0.0000       2.783116        75.7324 
 1329   0.0000       2.787023        75.8388 
 1330   0.0000       2.788754        75.8859 
 1331   0.0000       2.790178        75.9246 
 1332   0.0000       2.791519        75.9611 
 1333   0.0000       2.796778        76.1042 
 1334   0.0000       2.798354        76.1471 
 1335   0.0000       2.801245        76.2257 
 1336   0.0000       2.803467        76.2862 
 1337   0.0000       2.805448        76.3401 
 1338   0.0000       2.807715        76.4018 
 1339   0.0000       2.809558        76.4520 
 1340   0.0000       2.811254        76.4981 
 1341   0.0000       2.814916        76.5978 
 1342   0.0000       2.817580        76.6703 
 1343   0.0000       2.819125        76.7123 
 1344   0.0000       2.821523        76.7775 
 1345   0.0000       2.823375        76.8279 
 1346   0.0000       2.826087        76.9017 
 1347   0.0000       2.827329        76.9355 
 1348   0.0000       2.830148        77.0122 
 1349   0.0000       2.831742        77.0556 
 1350   0.0000       2.836400        77.1824 
 1351   0.0000       2.839238        77.2596 
 1352   0.0000       2.840442        77.2924 
 1353   0.0000       2.842653        77.3525 
 1354   0.0000       2.845622        77.4333 
 1355   0.0000       2.846024        77.4442 
 1356   0.0000       2.847797        77.4925 
 1357   0.0000       2.850312        77.5609 
 1358   0.0000       2.853484        77.6472 
 1359   0.0000       2.853866        77.6576 
 1360   0.0000       2.855503        77.7022 
 1361   0.0000       2.857826        77.7654 
 1362   0.0000       2.860972        77.8510 
 1363   0.0000       2.863510        77.9201 
 1364   0.0000       2.865990        77.9876 
 1365   0.0000       2.866551        78.0028 
 1366   0.0000       2.870128        78.1001 
 1367   0.0000       2.871411        78.1351 
 1368   0.0000       2.872682        78.1697 
 1369   0.0000       2.873542        78.1931 
 1370   0.0000       2.875993        78.2598 
 1371   0.0000       2.878915        78.3393 
 1372   0.0000       2.881357        78.4057 
 1373   0.0000       2.882054        78.4247 
 1374   0.0000       2.885146        78.5088 
 1375   0.0000       2.887646        78.5769 
 1376   0.0000       2.894268        78.7570 
 1377   0.0000       2.897447        78.8435 
 1378   0.0000       2.899003        78.8859 
 1379   0.0000       2.901145        78.9442 
 1380   0.0000       2.902399        78.9783 
 1381   0.0000       2.907107        79.1064 
 1382   0.0000       2.909480        79.1710 
 1383   0.0000       2.914365        79.3039 
 1384   0.0000       2.915383        79.3316 
 1385   0.0000       2.916692        79.3672 
 1386   0.0000       2.917805        79.3975 
 1387   0.0000       2.922827        79.5342 
 1388   0.0000       2.923423        79.5504 
 1389   0.0000       2.925551        79.6083 
 1390   0.0000       2.930093        79.7319 
 1391   0.0000       2.932129        79.7873 
 1392   0.0000       2.936901        79.9171 
 1393   0.0000       2.939688        79.9930 
 1394   0.0000       2.940314        80.0100 
 1395   0.0000       2.942857        80.0792 
 1396   0.0000       2.946889        80.1889 
 1397   0.0000       2.950456        80.2860 
 1398   0.0000       2.952186        80.3331 
 1399   0.0000       2.954354        80.3921 
 1400   0.0000       2.957973        80.4905 
 1401   0.0000       2.960527        80.5600 
 1402   0.0000       2.966691        80.7278 
 1403   0.0000       2.968907        80.7881 
 1404   0.0000       2.971755        80.8656 
 1405   0.0000       2.974529        80.9410 
 1406   0.0000       2.980912        81.1148 
 1407   0.0000       2.982559        81.1596 
 1408   0.0000       2.985400        81.2369 
 1409   0.0000       2.989778        81.3560 
 1410   0.0000       2.990422        81.3735 
 1411   0.0000       2.992339        81.4257 
 1412   0.0000       2.995805        81.5200 
 1413   0.0000       2.996575        81.5409 
 1414   0.0000       2.998408        81.5908 
 1415   0.0000       3.002385        81.6991 
 1416   0.0000       3.005369        81.7802 
 1417   0.0000       3.006535        81.8120 
 1418   0.0000       3.011319        81.9422 
 1419   0.0000       3.015884        82.0664 
 1420   0.0000       3.018588        82.1400 
 1421   0.0000       3.020650        82.1961 
 1422   0.0000       3.021656        82.2234 
 1423   0.0000       3.023893        82.2843 
 1424   0.0000       3.026268        82.3489 
 1425   0.0000       3.029170        82.4279 
 1426   0.0000       3.031304        82.4860 
 1427   0.0000       3.034137        82.5631 
 1428   0.0000       3.034563        82.5746 
 1429   0.0000       3.039255        82.7023 
 1430   0.0000       3.041551        82.7648 
 1431   0.0000       3.042422        82.7885 
 1432   0.0000       3.044549        82.8464 
 1433   0.0000       3.048123        82.9436 
 1434   0.0000       3.049502        82.9812 
 1435   0.0000       3.052542        83.0639 
 1436   0.0000       3.055721        83.1504 
 1437   0.0000       3.060053        83.2683 
 1438   0.0000       3.061231        83.3003 
 1439   0.0000       3.064051        83.3771 
 1440   0.0000       3.065751        83.4233 
 1441   0.0000       3.069342        83.5210 
 1442   0.0000       3.069393        83.5224 
 1443   0.0000       3.074095        83.6504 
 1444   0.0000       3.075072        83.6770 
 1445   0.0000       3.075858        83.6984 
 1446   0.0000       3.077525        83.7437 
 1447   0.0000       3.083832        83.9153 
 1448   0.0000       3.088975        84.0553 
 1449   0.0000       3.093078        84.1669 
 1450   0.0000       3.095726        84.2390 
 1451   0.0000       3.096115        84.2496 
 1452   0.0000       3.098123        84.3042 
 1453   0.0000       3.102918        84.4347 
 1454   0.0000       3.104853        84.4873 
 1455   0.0000       3.107596        84.5620 
 1456   0.0000       3.111187        84.6597 
 1457   0.0000       3.113242        84.7156 
 1458   0.0000       3.114951        84.7621 
 1459   0.0000       3.118073        84.8471 
 1460   0.0000       3.123637        84.9985 
 1461   0.0000       3.124751        85.0288 
 1462   0.0000       3.126346        85.0722 
 1463   0.0000       3.128029        85.1180 
 1464   0.0000       3.131877        85.2227 
 1465   0.0000       3.132454        85.2384 
 1466   0.0000       3.137620        85.3790 
 1467   0.0000       3.140573        85.4593 
 1468   0.0000       3.144500        85.5662 
 1469   0.0000       3.148989        85.6883 
 1470   0.0000       3.150763        85.7366 
 1471   0.0000       3.155530        85.8663 
 1472   0.0000       3.157051        85.9077 
 1473   0.0000       3.162221        86.0484 
 1474   0.0000       3.167563        86.1938 
 1475   0.0000       3.170759        86.2807 
 1476   0.0000       3.172279        86.3221 
 1477   0.0000       3.176558        86.4385 
 1478   0.0000       3.184891        86.6653 
 1479   0.0000       3.186786        86.7169 
 1480   0.0000       3.187667        86.7408 
 1481   0.0000       3.194073        86.9152 
 1482   0.0000       3.196402        86.9785 
 1483   0.0000       3.196952        86.9935 
 1484   0.0000       3.199845        87.0722 
 1485   0.0000       3.204113        87.1883 
 1486   0.0000       3.206254        87.2466 
 1487   0.0000       3.207220        87.2729 
 1488   0.0000       3.213269        87.4375 
 1489   0.0000       3.220176        87.6255 
 1490   0.0000       3.221988        87.6747 
 1491   0.0000       3.226301        87.7921 
 1492   0.0000       3.226754        87.8045 
 1493   0.0000       3.230571        87.9083 
 1494   0.0000       3.232493        87.9606 
 1495   0.0000       3.237262        88.0904 
 1496   0.0000       3.243178        88.2514 
 1497   0.0000       3.247311        88.3638 
 1498   0.0000       3.249380        88.4201 
 1499   0.0000       3.251309        88.4726 
 1500   0.0000       3.253842        88.5416 
 1501   0.0000       3.254933        88.5712 
 1502   0.0000       3.258693        88.6736 
 1503   0.0000       3.261437        88.7482 
 1504   0.0000       3.264611        88.8346 
 1505   0.0000       3.267061        88.9012 
 1506   0.0000       3.267235        88.9060 
 1507   0.0000       3.270948        89.0070 
 1508   0.0000       3.272317        89.0443 
 1509   0.0000       3.276558        89.1597 
 1510   0.0000       3.280559        89.2686 
 1511   0.0000       3.285175        89.3942 
 1512   0.0000       3.288804        89.4929 
 1513   0.0000       3.289007        89.4984 
 1514   0.0000       3.293233        89.6134 
 1515   0.0000       3.298207        89.7488 
 1516   0.0000       3.303492        89.8926 
 1517   0.0000       3.304988        89.9333 
 1518   0.0000       3.306690        89.9796 
 1519   0.0000       3.309869        90.0661 
 1520   0.0000       3.312049        90.1254 
 1521   0.0000       3.315486        90.2190 
 1522   0.0000       3.318577        90.3031 
 1523   0.0000       3.321958        90.3951 
 1524   0.0000       3.324023        90.4513 
 1525   0.0000       3.326448        90.5172 
 1526   0.0000       3.330265        90.6211 
 1527   0.0000       3.332877        90.6922 
 1528   0.0000       3.337759        90.8250 
 1529   0.0000       3.342142        90.9443 
 1530   0.0000       3.345721        91.0417 
 1531   0.0000       3.350253        91.1650 
 1532   0.0000       3.352951        91.2384 
 1533   0.0000       3.353572        91.2553 
 1534   0.0000       3.364233        91.5454 
 1535   0.0000       3.365372        91.5764 
 1536   0.0000       3.367591        91.6368 
 1537   0.0000       3.375363        91.8483 
 1538   0.0000       3.378848        91.9431 
 1539   0.0000       3.382387        92.0394 
 1540   0.0000       3.387137        92.1687 
 1541   0.0000       3.388315        92.2007 
 1542   0.0000       3.389942        92.2450 
 1543   0.0000       3.395410        92.3938 
 1544   0.0000       3.398927        92.4895 
 1545   0.0000       3.402985        92.5999 
 1546   0.0000       3.405566        92.6702 
 1547   0.0000       3.409763        92.7844 
 1548   0.0000       3.412910        92.8700 
 1549   0.0000       3.415006        92.9270 
 1550   0.0000       3.417054        92.9828 
 1551   0.0000       3.421908        93.1149 
 1552   0.0000       3.424539        93.1864 
 1553   0.0000       3.428650        93.2983 
 1554   0.0000       3.433443        93.4287 
 1555   0.0000       3.435163        93.4755 
 1556   0.0000       3.438211        93.5585 
 1557   0.0000       3.438829        93.5753 
 1558   0.0000       3.442425        93.6731 
 1559   0.0000       3.444539        93.7307 
 1560   0.0000       3.446915        93.7953 
 1561   0.0000       3.447806        93.8196 
 1562   0.0000       3.449316        93.8606 
 1563   0.0000       3.454126        93.9916 
 1564   0.0000       3.456842        94.0654 
 1565   0.0000       3.457503        94.0834 
 1566   0.0000       3.461163        94.1830 
 1567   0.0000       3.464421        94.2717 
 1568   0.0000       3.468617        94.3859 
 1569   0.0000       3.470240        94.4300 
 1570   0.0000       3.472982        94.5046 
 1571   0.0000       3.475391        94.5702 
 1572   0.0000       3.477351        94.6235 
 1573   0.0000       3.479788        94.6899 
 1574   0.0000       3.483354        94.7869 
 1575   0.0000       3.485755        94.8522 
 1576   0.0000       3.490411        94.9789 
 1577   0.0000       3.492658        95.0401 
 1578   0.0000       3.495920        95.1288 
 1579   0.0000       3.499151        95.2167 
 1580   0.0000       3.502574        95.3099 
 1581   0.0000       3.505381        95.3863 
 1582   0.0000       3.506215        95.4090 
 1583   0.0000       3.510510        95.5258 
 1584   0.0000       3.512863        95.5899 
 1585   0.0000       3.513236        95.6000 
 1586   0.0000       3.518934        95.7551 
 1587   0.0000       3.520272        95.7915 
 1588   0.0000       3.520876        95.8079 
 1589   0.0000       3.525787        95.9415 
 1590   0.0000       3.526786        95.9687 
 1591   0.0000       3.531751        96.1038 
 1592   0.0000       3.533334        96.1469 
 1593   0.0000       3.534558        96.1802 
 1594   0.0000       3.538053        96.2753 
 1595   0.0000       3.539220        96.3071 
 1596   0.0000       3.542770        96.4037 
 1597   0.0000       3.543866        96.4335 
 1598   0.0000       3.546865        96.5151 
 1599   0.0000       3.549354        96.5828 
 1600   0.0000       3.550197        96.6058 
 1601   0.0000       3.552978        96.6814 
 1602   0.0000       3.556405        96.7747 
 1603   0.0000       3.556634        96.7809 
 1604   0.0000       3.561944        96.9254 
 1605   0.0000       3.564583        96.9972 
 1606   0.0000       3.567308        97.0714 
 1607   0.0000       3.568063        97.0919 
 1608   0.0000       3.570093        97.1472 
 1609   0.0000       3.573322        97.2350 
 1610   0.0000       3.574458        97.2659 
 1611   0.0000       3.579181        97.3945 
 1612   0.0000       3.581187        97.4490 
 1613   0.0000       3.584949        97.5514 
 1614   0.0000       3.587681        97.6258 
 1615   0.0000       3.588865        97.6580 
 1616   0.0000       3.594766        97.8186 
 1617   0.0000       3.595630        97.8421 
 1618   0.0000       3.598715        97.9260 
 1619   0.0000       3.602794        98.0370 
 1620   0.0000       3.607660        98.1694 
 1621   0.0000       3.609585        98.2218 
 1622   0.0000       3.613643        98.3322 
 1623   0.0000       3.615666        98.3873 
 1624   0.0000       3.619767        98.4989 
 1625   0.0000       3.624220        98.6200 
 1626   0.0000       3.625672        98.6595 
 1627   0.0000       3.633085        98.8613 
 1628   0.0000       3.634365        98.8961 
 1629   0.0000       3.636482        98.9537 
 1630   0.0000       3.641970        99.1030 
 1631   0.0000       3.643172        99.1358 
 1632   0.0000       3.644229        99.1645 
 1633   0.0000       3.651012        99.3491 
 1634   0.0000       3.655804        99.4795 
 1635   0.0000       3.657619        99.5289 
 1636   0.0000       3.658451        99.5515 
 1637   0.0000       3.660757        99.6142 
 1638   0.0000       3.665385        99.7402 
 1639   0.0000       3.666630        99.7741 
 1640   0.0000       3.669824        99.8610 
 1641   0.0000       3.671934        99.9184 
 1642   0.0000       3.674042        99.9758 
 1643   0.0000       3.676707       100.0483 
 1644   0.0000       3.679866       100.1342 
 1645   0.0000       3.682829       100.2149 
 1646   0.0000       3.689145       100.3867 
 1647   0.0000       3.691987       100.4641 
 1648   0.0000       3.696551       100.5883 
 1649   0.0000       3.701094       100.7119 
 1650   0.0000       3.701985       100.7361 
 1651   0.0000       3.707168       100.8772 
 1652   0.0000       3.707604       100.8890 
 1653   0.0000       3.713084       101.0381 
 1654   0.0000       3.717405       101.1557 
 1655   0.0000       3.724112       101.3382 
 1656   0.0000       3.730079       101.5006 
 1657   0.0000       3.732288       101.5607 
 1658   0.0000       3.736848       101.6848 
 1659   0.0000       3.737614       101.7056 
 1660   0.0000       3.743731       101.8721 
 1661   0.0000       3.746296       101.9419 
 1662   0.0000       3.751041       102.0710 
 1663   0.0000       3.758942       102.2860 
 1664   0.0000       3.761084       102.3443 
 1665   0.0000       3.762627       102.3863 
 1666   0.0000       3.773443       102.6806 
 1667   0.0000       3.777152       102.7815 
 1668   0.0000       3.779152       102.8360 
 1669   0.0000       3.784188       102.9730 
 1670   0.0000       3.786626       103.0393 
 1671   0.0000       3.788280       103.0843 
 1672   0.0000       3.796248       103.3011 
 1673   0.0000       3.799903       103.4006 
 1674   0.0000       3.801937       103.4560 
 1675   0.0000       3.806049       103.5679 
 1676   0.0000       3.811514       103.7166 
 1677   0.0000       3.813144       103.7609 
 1678   0.0000       3.820139       103.9513 
 1679   0.0000       3.823471       104.0419 
 1680   0.0000       3.826492       104.1241 
 1681   0.0000       3.829679       104.2109 
 1682   0.0000       3.837096       104.4127 
 1683   0.0000       3.837316       104.4187 
 1684   0.0000       3.845439       104.6397 
 1685   0.0000       3.850128       104.7673 
 1686   0.0000       3.852196       104.8236 
 1687   0.0000       3.854054       104.8742 
 1688   0.0000       3.856604       104.9435 
 1689   0.0000       3.862365       105.1003 
 1690   0.0000       3.863380       105.1279 
 1691   0.0000       3.868307       105.2620 
 1692   0.0000       3.872278       105.3700 
 1693   0.0000       3.875431       105.4558 
 1694   0.0000       3.881660       105.6253 
 1695   0.0000       3.884169       105.6936 
 1696   0.0000       3.887752       105.7911 
 1697   0.0000       3.897319       106.0514 
 1698   0.0000       3.901196       106.1569 
 1699   0.0000       3.905481       106.2735 
 1700   0.0000       3.910604       106.4129 
 1701   0.0000       3.913886       106.5023 
 1702   0.0000       3.916823       106.5822 
 1703   0.0000       3.918219       106.6202 
 1704   0.0000       3.920381       106.6790 
 1705   0.0000       3.926733       106.8518 
 1706   0.0000       3.931588       106.9839 
 1707   0.0000       3.934467       107.0623 
 1708   0.0000       3.936905       107.1286 
 1709   0.0000       3.937905       107.1559 
 1710   0.0000       3.943842       107.3174 
 1711   0.0000       3.947168       107.4079 
 1712   0.0000       3.951580       107.5279 
 1713   0.0000       3.957983       107.7022 
 1714   0.0000       3.959858       107.7532 
 1715   0.0000       3.962454       107.8239 
 1716   0.0000       3.966705       107.9395 
 1717   0.0000       3.969230       108.0082 
 1718   0.0000       3.974617       108.1548 
 1719   0.0000       3.981294       108.3365 
 1720   0.0000       3.982059       108.3573 
 1721   0.0000       3.986955       108.4906 
 1722   0.0000       3.990947       108.5992 
 1723   0.0000       3.995469       108.7222 
 1724   0.0000       3.999025       108.8190 
 1725   0.0000       4.001582       108.8886 
 1726   0.0000       4.006559       109.0240 
 1727   0.0000       4.009405       109.1015 
 1728   0.0000       4.016191       109.2861 
 1729   0.0000       4.019321       109.3713 
 1730   0.0000       4.024642       109.5161 
 1731   0.0000       4.026065       109.5548 
 1732   0.0000       4.029664       109.6527 
 1733   0.0000       4.032083       109.7185 
 1734   0.0000       4.035805       109.8199 
 1735   0.0000       4.041488       109.9745 
 1736   0.0000       4.041976       109.9878 
 1737   0.0000       4.044293       110.0508 
 1738   0.0000       4.045635       110.0873 
 1739   0.0000       4.051730       110.2532 
 1740   0.0000       4.056343       110.3787 
 1741   0.0000       4.060862       110.5017 
 1742   0.0000       4.066196       110.6468 
 1743   0.0000       4.069829       110.7457 
 1744   0.0000       4.078811       110.9901 
 1745   0.0000       4.081237       111.0561 
 1746   0.0000       4.083658       111.1220 
 1747   0.0000       4.088321       111.2489 
 1748   0.0000       4.090702       111.3137 
 1749   0.0000       4.096390       111.4684 
 1750   0.0000       4.099954       111.5654 
 1751   0.0000       4.102021       111.6217 
 1752   0.0000       4.107428       111.7688 
 1753   0.0000       4.112536       111.9078 
 1754   0.0000       4.117870       112.0529 
 1755   0.0000       4.119291       112.0916 
 1756   0.0000       4.120928       112.1362 
 1757   0.0000       4.123578       112.2083 
 1758   0.0000       4.130342       112.3923 
 1759   0.0000       4.132823       112.4598 
 1760   0.0000       4.136913       112.5711 
 1761   0.0000       4.140687       112.6738 
 1762   0.0000       4.143889       112.7610 
 1763   0.0000       4.147812       112.8677 
 1764   0.0000       4.150755       112.9478 
 1765   0.0000       4.154312       113.0446 
 1766   0.0000       4.159454       113.1845 
 1767   0.0000       4.162490       113.2671 
 1768   0.0000       4.170019       113.4720 
 1769   0.0000       4.172325       113.5347 
 1770   0.0000       4.176984       113.6615 
 1771   0.0000       4.183384       113.8357 
 1772   0.0000       4.187495       113.9475 
 1773   0.0000       4.196197       114.1843 
 1774   0.0000       4.198410       114.2445 
 1775   0.0000       4.202709       114.3615 
 1776   0.0000       4.210945       114.5856 
 1777   0.0000       4.211939       114.6127 
 1778   0.0000       4.216340       114.7324 
 1779   0.0000       4.219541       114.8195 
 1780   0.0000       4.223334       114.9228 
 1781   0.0000       4.228051       115.0511 
 1782   0.0000       4.232755       115.1791 
 1783   0.0000       4.236399       115.2783 
 1784   0.0000       4.237274       115.3021 
 1785   0.0000       4.248135       115.5976 
 1786   0.0000       4.252806       115.7247 
 1787   0.0000       4.260098       115.9232 
 1788   0.0000       4.268563       116.1535 
 1789   0.0000       4.272260       116.2541 
 1790   0.0000       4.278010       116.4106 
 1791   0.0000       4.286125       116.6314 
 1792   0.0000       4.297442       116.9393 
 1793   0.0000       4.303698       117.1096 
 1794   0.0000       4.309597       117.2701 
 1795   0.0000       4.312932       117.3608 
 1796   0.0000       4.317163       117.4760 
 1797   0.0000       4.324022       117.6626 
 1798   0.0000       4.326134       117.7201 
 1799   0.0000       4.337446       118.0279 
 1800   0.0000       4.340871       118.1211 
 1801   0.0000       4.344770       118.2272 
 1802   0.0000       4.353379       118.4615 
 1803   0.0000       4.354073       118.4804 
 1804   0.0000       4.356140       118.5366 
 1805   0.0000       4.362247       118.7028 
 1806   0.0000       4.366338       118.8141 
 1807   0.0000       4.372649       118.9858 
 1808   0.0000       4.375031       119.0507 
 1809   0.0000       4.381906       119.2377 
 1810   0.0000       4.387592       119.3925 
 1811   0.0000       4.393215       119.5455 
 1812   0.0000       4.404935       119.8644 
 1813   0.0000       4.417878       120.2166 
 1814   0.0000       4.425665       120.4285 
 1815   0.0000       4.429097       120.5218 
 1816   0.0000       4.437899       120.7614 
 1817   0.0000       4.444898       120.9518 
 1818   0.0000       4.454059       121.2011 
 1819   0.0000       4.458076       121.3104 
 1820   0.0000       4.463407       121.4555 
 1821   0.0000       4.477950       121.8512 
 1822   0.0000       4.483210       121.9943 
 1823   0.0000       4.485466       122.0557 
 1824   0.0000       4.502790       122.5271 
 1825   0.0000       4.504417       122.5714 
 1826   0.0000       4.507896       122.6661 
 1827   0.0000       4.517485       122.9270 
 1828   0.0000       4.522151       123.0540 
 1829   0.0000       4.529162       123.2448 
 1830   0.0000       4.532081       123.3242 
 1831   0.0000       4.537126       123.4615 
 1832   0.0000       4.542012       123.5944 
 1833   0.0000       4.547316       123.7388 
 1834   0.0000       4.554439       123.9326 
 1835   0.0000       4.561220       124.1171 
 1836   0.0000       4.565159       124.2243 
 1837   0.0000       4.565734       124.2399 
 1838   0.0000       4.570797       124.3777 
 1839   0.0000       4.576249       124.5261 
 1840   0.0000       4.580596       124.6444 
 1841   0.0000       4.588866       124.8694 
 1842   0.0000       4.597436       125.1026 
 1843   0.0000       4.602076       125.2289 
 1844   0.0000       4.604414       125.2925 
 1845   0.0000       4.607767       125.3837 
 1846   0.0000       4.612257       125.5059 
 1847   0.0000       4.618092       125.6647 
 1848   0.0000       4.620395       125.7273 
 1849   0.0000       4.627398       125.9179 
 1850   0.0000       4.633721       126.0900 
 1851   0.0000       4.637149       126.1832 
 1852   0.0000       4.643764       126.3632 
 1853   0.0000       4.653845       126.6376 
 1854   0.0000       4.657503       126.7371 
 1855   0.0000       4.659880       126.8018 
 1856   0.0000       4.662195       126.8648 
 1857   0.0000       4.667949       127.0214 
 1858   0.0000       4.674664       127.2041 
 1859   0.0000       4.686887       127.5367 
 1860   0.0000       4.696997       127.8118 
 1861   0.0000       4.700784       127.9148 
 1862   0.0000       4.702891       127.9722 
 1863   0.0000       4.714997       128.3016 
 1864   0.0000       4.720888       128.4619 
 1865   0.0000       4.725276       128.5813 
 1866   0.0000       4.738455       128.9399 
 1867   0.0000       4.747590       129.1885 
 1868   0.0000       4.754687       129.3816 
 1869   0.0000       4.761486       129.5666 
 1870   0.0000       4.767465       129.7293 
 1871   0.0000       4.777229       129.9950 
 1872   0.0000       4.785454       130.2188 
 1873   0.0000       4.787137       130.2646 
 1874   0.0000       4.795490       130.4919 
 1875   0.0000       4.796162       130.5102 
 1876   0.0000       4.799116       130.5906 
 1877   0.0000       4.802081       130.6713 
 1878   0.0000       4.807985       130.8319 
 1879   0.0000       4.811977       130.9405 
 1880   0.0000       4.815361       131.0326 
 1881   0.0000       4.822413       131.2245 
 1882   0.0000       4.827117       131.3525 
 1883   0.0000       4.832736       131.5054 
 1884   0.0000       4.839983       131.7026 
 1885   0.0000       4.850188       131.9803 
 1886   0.0000       4.855515       132.1253 
 1887   0.0000       4.866674       132.4289 
 1888   0.0000       4.870376       132.5297 
 1889   0.0000       4.874963       132.6545 
 1890   0.0000       4.887332       132.9911 
 1891   0.0000       4.894226       133.1787 
 1892   0.0000       4.895217       133.2056 
 1893   0.0000       4.903922       133.4425 
 1894   0.0000       4.906320       133.5078 
 1895   0.0000       4.916668       133.7893 
 1896   0.0000       4.922763       133.9552 
 1897   0.0000       4.924712       134.0082 
 1898   0.0000       4.932005       134.2067 
 1899   0.0000       4.933743       134.2540 
 1900   0.0000       4.938912       134.3946 
 1901   0.0000       4.950198       134.7017 
 1902   0.0000       4.953957       134.8040 
 1903   0.0000       4.958675       134.9324 
 1904   0.0000       4.963135       135.0538 
 1905   0.0000       4.964266       135.0845 
 1906   0.0000       4.970132       135.2442 
 1907   0.0000       4.975457       135.3891 
 1908   0.0000       4.983343       135.6037 
 1909   0.0000       4.990399       135.7957 
 1910   0.0000       4.995420       135.9323 
 1911   0.0000       4.999869       136.0533 
 1912   0.0000       5.003713       136.1580 
 1913   0.0000       5.010049       136.3304 
 1914   0.0000       5.016078       136.4944 
 1915   0.0000       5.020657       136.6190 
 1916   0.0000       5.027715       136.8111 
 1917   0.0000       5.029614       136.8627 
 1918   0.0000       5.034880       137.0060 
 1919   0.0000       5.044015       137.2546 
 1920   0.0000       5.047261       137.3430 
 1921   0.0000       5.054944       137.5520 
 1922   0.0000       5.062540       137.7587 
 1923   0.0000       5.067234       137.8864 
 1924   0.0000       5.071027       137.9897 
 1925   0.0000       5.078139       138.1832 
 1926   0.0000       5.078669       138.1976 
 1927   0.0000       5.084191       138.3479 
 1928   0.0000       5.089787       138.5001 
 1929   0.0000       5.100734       138.7980 
 1930   0.0000       5.101584       138.8212 
 1931   0.0000       5.104247       138.8936 
 1932   0.0000       5.107910       138.9933 
 1933   0.0000       5.111802       139.0992 
 1934   0.0000       5.116728       139.2332 
 1935   0.0000       5.120122       139.3256 
 1936   0.0000       5.122059       139.3783 
 1937   0.0000       5.124337       139.4403 
 1938   0.0000       5.126504       139.4993 
 1939   0.0000       5.128876       139.5638 
 1940   0.0000       5.135957       139.7565 
 1941   0.0000       5.147627       140.0740 
 1942   0.0000       5.150562       140.1539 
 1943   0.0000       5.152223       140.1991 
 1944   0.0000       5.161038       140.4390 
 1945   0.0000       5.166295       140.5820 
 1946   0.0000       5.169743       140.6758 
 1947   0.0000       5.175300       140.8271 
 1948   0.0000       5.183369       141.0466 
 1949   0.0000       5.193634       141.3260 
 1950   0.0000       5.197445       141.4297 
 1951   0.0000       5.200193       141.5044 
 1952   0.0000       5.206531       141.6769 
 1953   0.0000       5.209246       141.7508 
 1954   0.0000       5.216304       141.9428 
 1955   0.0000       5.218423       142.0005 
 1956   0.0000       5.220646       142.0610 
 1957   0.0000       5.221656       142.0885 
 1958   0.0000       5.225467       142.1922 
 1959   0.0000       5.228785       142.2825 
 1960   0.0000       5.235816       142.4738 
 1961   0.0000       5.240800       142.6094 
 1962   0.0000       5.243513       142.6832 
 1963   0.0000       5.246920       142.7759 
 1964   0.0000       5.249044       142.8337 
 1965   0.0000       5.251524       142.9012 
 1966   0.0000       5.259710       143.1240 
 1967   0.0000       5.263185       143.2186 
 1968   0.0000       5.271194       143.4365 
 1969   0.0000       5.272136       143.4621 
 1970   0.0000       5.277027       143.5952 
 1971   0.0000       5.278954       143.6476 
 1972   0.0000       5.280193       143.6813 
 1973   0.0000       5.285255       143.8191 
 1974   0.0000       5.286611       143.8560 
 1975   0.0000       5.290566       143.9636 
 1976   0.0000       5.298113       144.1690 
 1977   0.0000       5.302908       144.2995 
 1978   0.0000       5.306092       144.3861 
 1979   0.0000       5.309502       144.4789 
 1980   0.0000       5.315738       144.6486 
 1981   0.0000       5.318267       144.7174 
 1982   0.0000       5.321871       144.8155 
 1983   0.0000       5.330058       145.0383 
 1984   0.0000       5.332099       145.0938 
 1985   0.0000       5.339150       145.2857 
 1986   0.0000       5.340444       145.3209 
 1987   0.0000       5.341885       145.3601 
 1988   0.0000       5.347771       145.5202 
 1989   0.0000       5.354055       145.6912 
 1990   0.0000       5.355797       145.7386 
 1991   0.0000       5.358424       145.8101 
 1992   0.0000       5.362461       145.9200 
 1993   0.0000       5.366528       146.0306 
 1994   0.0000       5.376013       146.2888 
 1995   0.0000       5.378547       146.3577 
 1996   0.0000       5.387007       146.5879 
 1997   0.0000       5.389510       146.6560 
 1998   0.0000       5.390429       146.6810 
 1999   0.0000       5.393264       146.7582 
 2000   0.0000       5.396550       146.8476 
 2001   0.0000       5.401602       146.9851 
 2002   0.0000       5.405923       147.1026 
 2003   0.0000       5.410002       147.2136 
 2004   0.0000       5.415152       147.3538 
 2005   0.0000       5.417623       147.4210 
 2006   0.0000       5.422786       147.5615 
 2007   0.0000       5.427955       147.7022 
 2008   0.0000       5.430022       147.7584 
 2009   0.0000       5.434125       147.8701 
 2010   0.0000       5.436083       147.9233 
 2011   0.0000       5.438032       147.9764 
 2012   0.0000       5.443241       148.1181 
 2013   0.0000       5.446181       148.1981 
 2014   0.0000       5.447488       148.2337 
 2015   0.0000       5.455227       148.4443 
 2016   0.0000       5.459120       148.5502 
 2017   0.0000       5.462321       148.6373 
 2018   0.0000       5.465287       148.7180 
 2019   0.0000       5.469447       148.8312 
 2020   0.0000       5.471916       148.8984 
 2021   0.0000       5.480239       149.1249 
 2022   0.0000       5.487617       149.3257 
 2023   0.0000       5.493808       149.4941 
 2024   0.0000       5.498561       149.6235 
 2025   0.0000       5.501178       149.6947 
 2026   0.0000       5.508898       149.9047 
 2027   0.0000       5.510436       149.9466 
 2028   0.0000       5.517200       150.1306 
 2029   0.0000       5.520005       150.2070 
 2030   0.0000       5.524332       150.3247 
 2031   0.0000       5.529380       150.4621 
 2032   0.0000       5.532387       150.5439 
 2033   0.0000       5.536213       150.6480 
 2034   0.0000       5.539465       150.7365 
 2035   0.0000       5.542376       150.8157 
 2036   0.0000       5.544488       150.8732 
 2037   0.0000       5.548168       150.9733 
 2038   0.0000       5.549582       151.0118 
 2039   0.0000       5.551717       151.0699 
 2040   0.0000       5.556568       151.2019 
 2041   0.0000       5.558342       151.2502 
 2042   0.0000       5.563809       151.3989 
 2043   0.0000       5.565097       151.4340 
 2044   0.0000       5.569022       151.5408 
 2045   0.0000       5.571617       151.6114 
 2046   0.0000       5.574772       151.6973 
 2047   0.0000       5.579285       151.8201 
 2048   0.0000       5.583325       151.9300 
 2049   0.0000       5.586154       152.0070 
 2050   0.0000       5.587236       152.0364 
 2051   0.0000       5.593271       152.2007 
 2052   0.0000       5.594343       152.2298 
 2053   0.0000       5.600337       152.3929 
 2054   0.0000       5.602803       152.4600 
 2055   0.0000       5.607203       152.5797 
 2056   0.0000       5.608469       152.6142 
 2057   0.0000       5.610828       152.6784 
 2058   0.0000       5.613810       152.7595 
 2059   0.0000       5.620425       152.9395 
 2060   0.0000       5.623332       153.0186 
 2061   0.0000       5.626154       153.0954 
 2062   0.0000       5.627975       153.1450 
 2063   0.0000       5.630619       153.2169 
 2064   0.0000       5.636107       153.3663 
 2065   0.0000       5.638634       153.4350 
 2066   0.0000       5.644932       153.6064 
 2067   0.0000       5.648842       153.7128 
 2068   0.0000       5.651292       153.7795 
 2069   0.0000       5.654813       153.8753 
 2070   0.0000       5.657247       153.9415 
 2071   0.0000       5.660481       154.0295 
 2072   0.0000       5.662610       154.0874 
 2073   0.0000       5.665806       154.1744 
 2074   0.0000       5.667867       154.2305 
 2075   0.0000       5.674263       154.4045 
 2076   0.0000       5.674972       154.4238 
 2077   0.0000       5.678875       154.5301 
 2078   0.0000       5.687874       154.7749 
 2079   0.0000       5.691590       154.8760 
 2080   0.0000       5.692662       154.9052 
 2081   0.0000       5.693934       154.9398 
 2082   0.0000       5.698219       155.0564 
 2083   0.0000       5.698783       155.0718 
 2084   0.0000       5.703250       155.1933 
 2085   0.0000       5.703687       155.2052 
 2086   0.0000       5.709463       155.3624 
 2087   0.0000       5.714529       155.5002 
 2088   0.0000       5.715104       155.5159 
 2089   0.0000       5.718815       155.6169 
 2090   0.0000       5.719802       155.6437 
 2091   0.0000       5.727352       155.8492 
 2092   0.0000       5.728327       155.8757 
 2093   0.0000       5.733719       156.0224 
 2094   0.0000       5.736564       156.0998 
 2095   0.0000       5.738151       156.1430 
 2096   0.0000       5.746870       156.3803 
 2097   0.0000       5.748261       156.4181 
 2098   0.0000       5.750540       156.4802 
 2099   0.0000       5.753630       156.5642 
 2100   0.0000       5.760816       156.7598 
 2101   0.0000       5.768148       156.9593 
 2102   0.0000       5.773008       157.0915 
 2103   0.0000       5.775441       157.1577 
 2104   0.0000       5.780636       157.2991 
 2105   0.0000       5.782462       157.3488 
 2106   0.0000       5.787897       157.4967 
 2107   0.0000       5.793604       157.6520 
 2108   0.0000       5.794173       157.6675 
 2109   0.0000       5.800572       157.8416 
 2110   0.0000       5.804775       157.9560 
 2111   0.0000       5.810327       158.1070 
 2112   0.0000       5.815598       158.2505 
 2113   0.0000       5.820524       158.3845 
 2114   0.0000       5.823931       158.4772 
 2115   0.0000       5.825094       158.5089 
 2116   0.0000       5.827872       158.5845 
 2117   0.0000       5.833041       158.7251 
 2118   0.0000       5.840725       158.9342 
 2119   0.0000       5.844995       159.0504 
 2120   0.0000       5.848276       159.1397 
 2121   0.0000       5.852344       159.2504 
 2122   0.0000       5.857782       159.3984 
 2123   0.0000       5.858955       159.4303 
 2124   0.0000       5.862631       159.5303 
 2125   0.0000       5.866074       159.6240 
 2126   0.0000       5.871888       159.7822 
 2127   0.0000       5.873534       159.8270 
 2128   0.0000       5.876753       159.9146 
 2129   0.0000       5.878093       159.9510 
 2130   0.0000       5.882837       160.0801 
 2131   0.0000       5.886472       160.1790 
 2132   0.0000       5.891459       160.3147 
 2133   0.0000       5.893606       160.3732 
 2134   0.0000       5.898438       160.5047 
 2135   0.0000       5.899545       160.5348 
 2136   0.0000       5.902939       160.6271 
 2137   0.0000       5.906243       160.7171 
 2138   0.0000       5.907271       160.7450 
 2139   0.0000       5.913045       160.9021 
 2140   0.0000       5.913841       160.9238 
 2141   0.0000       5.916560       160.9978 
 2142   0.0000       5.918775       161.0581 
 2143   0.0000       5.920866       161.1149 
 2144   0.0000       5.922362       161.1557 
 2145   0.0000       5.923845       161.1960 
 2146   0.0000       5.927060       161.2835 
 2147   0.0000       5.929620       161.3532 
 2148   0.0000       5.932763       161.4387 
 2149   0.0000       5.934703       161.4915 
 2150   0.0000       5.936843       161.5497 
 2151   0.0000       5.939121       161.6117 
 2152   0.0000       5.941068       161.6647 
 2153   0.0000       5.943633       161.7345 
 2154   0.0000       5.947360       161.8359 
 2155   0.0000       5.949209       161.8862 
 2156   0.0000       5.956068       162.0729 
 2157   0.0000       5.957990       162.1252 
 2158   0.0000       5.961958       162.2331 
 2159   0.0000       5.963413       162.2727 
 2160   0.0000       5.965977       162.3425 
 2161   0.0000       5.968018       162.3980 
 2162   0.0000       5.971562       162.4945 
 2163   0.0000       5.973993       162.5606 
 2164   0.0000       5.975161       162.5924 
 2165   0.0000       5.977268       162.6497 
 2166   0.0000       5.981341       162.7606 
 2167   0.0000       5.982099       162.7812 
 2168   0.0000       5.985287       162.8679 
 2169   0.0000       5.986960       162.9135 
 2170   0.0000       5.988833       162.9644 
 2171   0.0000       5.991331       163.0324 
 2172   0.0000       5.996237       163.1659 
 2173   0.0000       5.997349       163.1962 
 2174   0.0000       5.999043       163.2422 
 2175   0.0000       6.001330       163.3045 
 2176   0.0000       6.004580       163.3929 
 2177   0.0000       6.006527       163.4459 
 2178   0.0000       6.010330       163.5494 
 2179   0.0000       6.011063       163.5693 
 2180   0.0000       6.012656       163.6127 
 2181   0.0000       6.017532       163.7454 
 2182   0.0000       6.018693       163.7770 
 2183   0.0000       6.021895       163.8641 
 2184   0.0000       6.024006       163.9215 
 2185   0.0000       6.025656       163.9664 
 2186   0.0000       6.026992       164.0028 
 2187   0.0000       6.029427       164.0691 
 2188   0.0000       6.031761       164.1325 
 2189   0.0000       6.033441       164.1783 
 2190   0.0000       6.033956       164.1923 
 2191   0.0000       6.038309       164.3108 
 2192   0.0000       6.041000       164.3840 
 2193   0.0000       6.041065       164.3857 
 2194   0.0000       6.043434       164.4502 
 2195   0.0000       6.044106       164.4685 
 2196   0.0000       6.047710       164.5666 
 2197   0.0000       6.048900       164.5989 
 2198   0.0000       6.053085       164.7128 
 2199   0.0000       6.056742       164.8123 
 2200   0.0000       6.060959       164.9271 
 2201   0.0000       6.063303       164.9909 
 2202   0.0000       6.068739       165.1388 
 2203   0.0000       6.072044       165.2287 
 2204   0.0000       6.072792       165.2491 
 2205   0.0000       6.074440       165.2939 
 2206   0.0000       6.075343       165.3185 
 2207   0.0000       6.079251       165.4248 
 2208   0.0000       6.080493       165.4586 
 2209   0.0000       6.082459       165.5121 
 2210   0.0000       6.084835       165.5768 
 2211   0.0000       6.086992       165.6355 
 2212   0.0000       6.091297       165.7526 
 2213   0.0000       6.091998       165.7717 
 2214   0.0000       6.094998       165.8533 
 2215   0.0000       6.097566       165.9232 
 2216   0.0000       6.097894       165.9321 
 2217   0.0000       6.100451       166.0017 
 2218   0.0000       6.106574       166.1683 
 2219   0.0000       6.107295       166.1879 
 2220   0.0000       6.112173       166.3207 
 2221   0.0000       6.113920       166.3682 
 2222   0.0000       6.117189       166.4572 
 2223   0.0000       6.118650       166.4969 
 2224   0.0000       6.120583       166.5495 
 2225   0.0000       6.123032       166.6162 
 2226   0.0000       6.124711       166.6619 
 2227   0.0000       6.126317       166.7056 
 2228   0.0000       6.129088       166.7810 
 2229   0.0000       6.133777       166.9085 
 2230   0.0000       6.135461       166.9544 
 2231   0.0000       6.136702       166.9882 
 2232   0.0000       6.142045       167.1335 
 2233   0.0000       6.144277       167.1943 
 2234   0.0000       6.145395       167.2247 
 2235   0.0000       6.148403       167.3066 
 2236   0.0000       6.149527       167.3371 
 2237   0.0000       6.152493       167.4178 
 2238   0.0000       6.155557       167.5012 
 2239   0.0000       6.159740       167.6151 
 2240   0.0000       6.160135       167.6258 
 2241   0.0000       6.164748       167.7513 
 2242   0.0000       6.167249       167.8194 
 2243   0.0000       6.168317       167.8484 
 2244   0.0000       6.171266       167.9287 
 2245   0.0000       6.171855       167.9447 
 2246   0.0000       6.173029       167.9767 
 2247   0.0000       6.175761       168.0510 
 2248   0.0000       6.177502       168.0984 
 2249   0.0000       6.179370       168.1492 
 2250   0.0000       6.180130       168.1699 
 2251   0.0000       6.183401       168.2589 
 2252   0.0000       6.186652       168.3473 
 2253   0.0000       6.188388       168.3946 
 2254   0.0000       6.190084       168.4407 
 2255   0.0000       6.192519       168.5070 
 2256   0.0000       6.196271       168.6091 
 2257   0.0000       6.199624       168.7003 
 2258   0.0000       6.201028       168.7385 
 2259   0.0000       6.206613       168.8905 
 2260   0.0000       6.207674       168.9194 
 2261   0.0000       6.210025       168.9834 
 2262   0.0000       6.211089       169.0123 
 2263   0.0000       6.212901       169.0616 
 2264   0.0000       6.216948       169.1718 
 2265   0.0000       6.219408       169.2387 
 2266   0.0000       6.221657       169.2999 
 2267   0.0000       6.224497       169.3772 
 2268   0.0000       6.228044       169.4737 
 2269   0.0000       6.229520       169.5138 
 2270   0.0000       6.232126       169.5848 
 2271   0.0000       6.234187       169.6408 
 2272   0.0000       6.235708       169.6822 
 2273   0.0000       6.236747       169.7105 
 2274   0.0000       6.241163       169.8307 
 2275   0.0000       6.243099       169.8834 
 2276   0.0000       6.243491       169.8940 
 2277   0.0000       6.246298       169.9704 
 2278   0.0000       6.248624       170.0337 
 2279   0.0000       6.251314       170.1069 
 2280   0.0000       6.252295       170.1336 
 2281   0.0000       6.256559       170.2496 
 2282   0.0000       6.258051       170.2902 
 2283   0.0000       6.261621       170.3874 
 2284   0.0000       6.264770       170.4731 
 2285   0.0000       6.267256       170.5407 
 2286   0.0000       6.268435       170.5728 
 2287   0.0000       6.269385       170.5986 
 2288   0.0000       6.271094       170.6451 
 2289   0.0000       6.276016       170.7791 
 2290   0.0000       6.278092       170.8356 
 2291   0.0000       6.281545       170.9295 
 2292   0.0000       6.282882       170.9659 
 2293   0.0000       6.284845       171.0193 
 2294   0.0000       6.286528       171.0651 
 2295   0.0000       6.289199       171.1378 
 2296   0.0000       6.291415       171.1981 
 2297   0.0000       6.292951       171.2399 
 2298   0.0000       6.293478       171.2542 
 2299   0.0000       6.296429       171.3346 
 2300   0.0000       6.300790       171.4532 
 2301   0.0000       6.301306       171.4673 
 2302   0.0000       6.303009       171.5136 
 2303   0.0000       6.306285       171.6027 
 2304   0.0000       6.310836       171.7266 
 2305   0.0000       6.312089       171.7607 
 2306   0.0000       6.313604       171.8019 
 2307   0.0000       6.315481       171.8530 
 2308   0.0000       6.316608       171.8836 
 2309   0.0000       6.321758       172.0238 
 2310   0.0000       6.322230       172.0366 
 2311   0.0000       6.325472       172.1248 
 2312   0.0000       6.327728       172.1862 
 2313   0.0000       6.328302       172.2019 
 2314   0.0000       6.330374       172.2582 
 2315   0.0000       6.332697       172.3215 
 2316   0.0000       6.335239       172.3906 
 2317   0.0000       6.336939       172.4369 
 2318   0.0000       6.338881       172.4897 
 2319   0.0000       6.341178       172.5522 
 2320   0.0000       6.342357       172.5843 
 2321   0.0000       6.344857       172.6523 
 2322   0.0000       6.346447       172.6956 
 2323   0.0000       6.348134       172.7415 
 2324   0.0000       6.350738       172.8124 
 2325   0.0000       6.352568       172.8622 
 2326   0.0000       6.355516       172.9424 
 2327   0.0000       6.356812       172.9777 
 2328   0.0000       6.359225       173.0433 
 2329   0.0000       6.361082       173.0938 
 2330   0.0000       6.363223       173.1521 
 2331   0.0000       6.365615       173.2172 
 2332   0.0000       6.368746       173.3024 
 2333   0.0000       6.370220       173.3425 
 2334   0.0000       6.374003       173.4454 
 2335   0.0000       6.375412       173.4838 
 2336   0.0000       6.378713       173.5736 
 2337   0.0000       6.379418       173.5928 
 2338   0.0000       6.382654       173.6808 
 2339   0.0000       6.384940       173.7431 
 2340   0.0000       6.390145       173.8847 
 2341   0.0000       6.391238       173.9144 
 2342   0.0000       6.394772       174.0106 
 2343   0.0000       6.396213       174.0498 
 2344   0.0000       6.398261       174.1055 
 2345   0.0000       6.399327       174.1345 
 2346   0.0000       6.401081       174.1823 
 2347   0.0000       6.402904       174.2319 
 2348   0.0000       6.404778       174.2829 
 2349   0.0000       6.408234       174.3769 
 2350   0.0000       6.410126       174.4284 
 2351   0.0000       6.412020       174.4799 
 2352   0.0000       6.412615       174.4961 
 2353   0.0000       6.415847       174.5841 
 2354   0.0000       6.420464       174.7097 
 2355   0.0000       6.423226       174.7849 
 2356   0.0000       6.425760       174.8538 
 2357   0.0000       6.427686       174.9062 
 2358   0.0000       6.428245       174.9214 
 2359   0.0000       6.429495       174.9554 
 2360   0.0000       6.432597       175.0399 
 2361   0.0000       6.438458       175.1994 
 2362   0.0000       6.440810       175.2634 
 2363   0.0000       6.442078       175.2979 
 2364   0.0000       6.445473       175.3902 
 2365   0.0000       6.450230       175.5197 
 2366   0.0000       6.452202       175.5733 
 2367   0.0000       6.454013       175.6226 
 2368   0.0000       6.456014       175.6771 
 2369   0.0000       6.459562       175.7736 
 2370   0.0000       6.463534       175.8817 
 2371   0.0000       6.464649       175.9120 
 2372   0.0000       6.466089       175.9512 
 2373   0.0000       6.468519       176.0174 
 2374   0.0000       6.472523       176.1263 
 2375   0.0000       6.475274       176.2012 
 2376   0.0000       6.476269       176.2282 
 2377   0.0000       6.481481       176.3701 
 2378   0.0000       6.483755       176.4319 
 2379   0.0000       6.485509       176.4797 
 2380   0.0000       6.487680       176.5387 
 2381   0.0000       6.493476       176.6965 
 2382   0.0000       6.496049       176.7665 
 2383   0.0000       6.496384       176.7756 
 2384   0.0000       6.498070       176.8215 
 2385   0.0000       6.501169       176.9058 
 2386   0.0000       6.504654       177.0006 
 2387   0.0000       6.510252       177.1530 
 2388   0.0000       6.511763       177.1941 
 2389   0.0000       6.514238       177.2614 
 2390   0.0000       6.517958       177.3626 
 2391   0.0000       6.520278       177.4258 
 2392   0.0000       6.520987       177.4451 
 2393   0.0000       6.522914       177.4975 
 2394   0.0000       6.527857       177.6320 
 2395   0.0000       6.532046       177.7460 
 2396   0.0000       6.533020       177.7725 
 2397   0.0000       6.537718       177.9003 
 2398   0.0000       6.540500       177.9760 
 2399   0.0000       6.540847       177.9855 
 2400   0.0000       6.545884       178.1226 
 2401   0.0000       6.547591       178.1690 
 2402   0.0000       6.549020       178.2079 
 2403   0.0000       6.552241       178.2955 
 2404   0.0000       6.554151       178.3475 
 2405   0.0000       6.556779       178.4190 
 2406   0.0000       6.557390       178.4356 
 2407   0.0000       6.564660       178.6335 
 2408   0.0000       6.565866       178.6663 
 2409   0.0000       6.570758       178.7994 
 2410   0.0000       6.572813       178.8553 
 2411   0.0000       6.578578       179.0122 
 2412   0.0000       6.584210       179.1654 
 2413   0.0000       6.585270       179.1943 
 2414   0.0000       6.587732       179.2613 
 2415   0.0000       6.591730       179.3701 
 2416   0.0000       6.596261       179.4934 
 2417   0.0000       6.598922       179.5658 
 2418   0.0000       6.605760       179.7519 
 2419   0.0000       6.606803       179.7803 
 2420   0.0000       6.609382       179.8504 
 2421   0.0000       6.613284       179.9566 
 2422   0.0000       6.618311       180.0934 
 2423   0.0000       6.620078       180.1415 
 2424   0.0000       6.622092       180.1963 
 2425   0.0000       6.624069       180.2501 
 2426   0.0000       6.624270       180.2556 
 2427   0.0000       6.627753       180.3503 
 2428   0.0000       6.633231       180.4994 
 2429   0.0000       6.636562       180.5900 
 2430   0.0000       6.637010       180.6022 
 2431   0.0000       6.638582       180.6450 
 2432   0.0000       6.640676       180.7020 
 2433   0.0000       6.643307       180.7736 
 2434   0.0000       6.646379       180.8572 
 2435   0.0000       6.648708       180.9205 
 2436   0.0000       6.651752       181.0034 
 2437   0.0000       6.653730       181.0572 
 2438   0.0000       6.656888       181.1431 
 2439   0.0000       6.659947       181.2264 
 2440   0.0000       6.660816       181.2500 
 2441   0.0000       6.662795       181.3039 
 2442   0.0000       6.665990       181.3908 
 2443   0.0000       6.669014       181.4731 
 2444   0.0000       6.673249       181.5883 
 2445   0.0000       6.674441       181.6208 
 2446   0.0000       6.678239       181.7241 
 2447   0.0000       6.684093       181.8834 
 2448   0.0000       6.687897       181.9869 
 2449   0.0000       6.688710       182.0090 
 2450   0.0000       6.691656       182.0892 
 2451   0.0000       6.692452       182.1109 
 2452   0.0000       6.694274       182.1604 
 2453   0.0000       6.694714       182.1724 
 2454   0.0000       6.696655       182.2252 
 2455   0.0000       6.700808       182.3382 
 2456   0.0000       6.702638       182.3880 
 2457   0.0000       6.703832       182.4205 
 2458   0.0000       6.708509       182.5478 
 2459   0.0000       6.708613       182.5506 
 2460   0.0000       6.711104       182.6184 
 2461   0.0000       6.715963       182.7506 
 2462   0.0000       6.717135       182.7825 
 2463   0.0000       6.718455       182.8185 
 2464   0.0000       6.723587       182.9581 
 2465   0.0000       6.728047       183.0795 
 2466   0.0000       6.732786       183.2084 
 2467   0.0000       6.734693       183.2603 
 2468   0.0000       6.736638       183.3132 
 2469   0.0000       6.738742       183.3705 
 2470   0.0000       6.744745       183.5339 
 2471   0.0000       6.746844       183.5910 
 2472   0.0000       6.747834       183.6179 
 2473   0.0000       6.751130       183.7076 
 2474   0.0000       6.754923       183.8108 
 2475   0.0000       6.756869       183.8637 
 2476   0.0000       6.759837       183.9445 
 2477   0.0000       6.761075       183.9782 
 2478   0.0000       6.762451       184.0157 
 2479   0.0000       6.767622       184.1563 
 2480   0.0000       6.771636       184.2656 
 2481   0.0000       6.773330       184.3117 
 2482   0.0000       6.776742       184.4045 
 2483   0.0000       6.778357       184.4485 
 2484   0.0000       6.779770       184.4869 
 2485   0.0000       6.784335       184.6111 
 2486   0.0000       6.787033       184.6846 
 2487   0.0000       6.789210       184.7438 
 2488   0.0000       6.792632       184.8369 
 2489   0.0000       6.795139       184.9051 
 2490   0.0000       6.795578       184.9171 
 2491   0.0000       6.797217       184.9617 
 2492   0.0000       6.799176       185.0150 
 2493   0.0000       6.801352       185.0742 
 2494   0.0000       6.803121       185.1223 
 2495   0.0000       6.806267       185.2079 
 2496   0.0000       6.808350       185.2646 
 2497   0.0000       6.815032       185.4464 
 2498   0.0000       6.816109       185.4758 
 2499   0.0000       6.819830       185.5770 
 2500   0.0000       6.822539       185.6507 
 2501   0.0000       6.823774       185.6843 
 2502   0.0000       6.828554       185.8144 
 2503   0.0000       6.829704       185.8457 
 2504   0.0000       6.832839       185.9310 
 2505   0.0000       6.837056       186.0457 
 2506   0.0000       6.843226       186.2137 
 2507   0.0000       6.844417       186.2460 
 2508   0.0000       6.846755       186.3097 
 2509   0.0000       6.854589       186.5229 
 2510   0.0000       6.858430       186.6274 
 2511   0.0000       6.859982       186.6696 
 2512   0.0000       6.863369       186.7618 
 2513   0.0000       6.869552       186.9300 
 2514   0.0000       6.874776       187.0722 
 2515   0.0000       6.877807       187.1547 
 2516   0.0000       6.882087       187.2711 
 2517   0.0000       6.884646       187.3408 
 2518   0.0000       6.886173       187.3823 
 2519   0.0000       6.890873       187.5102 
 2520   0.0000       6.894304       187.6035 
 2521   0.0000       6.895828       187.6450 
 2522   0.0000       6.896267       187.6570 
 2523   0.0000       6.900951       187.7844 
 2524   0.0000       6.906667       187.9400 
 2525   0.0000       6.911366       188.0678 
 2526   0.0000       6.917506       188.2349 
 2527   0.0000       6.918711       188.2677 
 2528   0.0000       6.920592       188.3189 
 2529   0.0000       6.928626       188.5375 
 2530   0.0000       6.934697       188.7027 
 2531   0.0000       6.941508       188.8880 
 2532   0.0000       6.947722       189.0571 
 2533   0.0000       6.955409       189.2663 
 2534   0.0000       6.957537       189.3242 
 2535   0.0000       6.958142       189.3407 
 2536   0.0000       6.961285       189.4262 
 2537   0.0000       6.964758       189.5207 
 2538   0.0000       6.967083       189.5840 
 2539   0.0000       6.969550       189.6511 
 2540   0.0000       6.973010       189.7452 
 2541   0.0000       6.978793       189.9026 
 2542   0.0000       6.981684       189.9813 
 2543   0.0000       6.985189       190.0767 
 2544   0.0000       6.989529       190.1948 
 2545   0.0000       6.991551       190.2498 
 2546   0.0000       7.001298       190.5150 
 2547   0.0000       7.003402       190.5723 
 2548   0.0000       7.005933       190.6411 
 2549   0.0000       7.012550       190.8212 
 2550   0.0000       7.015935       190.9133 
 2551   0.0000       7.018232       190.9758 
 2552   0.0000       7.023068       191.1074 
 2553   0.0000       7.025788       191.1814 
 2554   0.0000       7.027111       191.2174 
 2555   0.0000       7.030052       191.2974 
 2556   0.0000       7.033706       191.3969 
 2557   0.0000       7.036496       191.4728 
 2558   0.0000       7.037282       191.4942 
 2559   0.0000       7.039811       191.5630 
 2560   0.0000       7.042143       191.6264 
 2561   0.0000       7.046778       191.7526 
 2562   0.0000       7.050613       191.8569 
 2563   0.0000       7.056245       192.0102 
 2564   0.0000       7.059854       192.1084 
 2565   0.0000       7.063019       192.1945 
 2566   0.0000       7.066886       192.2997 
 2567   0.0000       7.068120       192.3333 
 2568   0.0000       7.072929       192.4642 
 2569   0.0000       7.077083       192.5772 
 2570   0.0000       7.080826       192.6791 
 2571   0.0000       7.085841       192.8155 
 2572   0.0000       7.086598       192.8361 
 2573   0.0000       7.088616       192.8911 
 2574   0.0000       7.093755       193.0309 
 2575   0.0000       7.097212       193.1250 
 2576   0.0000       7.099368       193.1836 
 2577   0.0000       7.102611       193.2719 
 2578   0.0000       7.103987       193.3093 
 2579   0.0000       7.107117       193.3945 
 2580   0.0000       7.112026       193.5281 
 2581   0.0000       7.116433       193.6480 
 2582   0.0000       7.117281       193.6711 
 2583   0.0000       7.125852       193.9043 
 2584   0.0000       7.128300       193.9709 
 2585   0.0000       7.130349       194.0267 
 2586   0.0000       7.132085       194.0739 
 2587   0.0000       7.134706       194.1452 
 2588   0.0000       7.135589       194.1692 
 2589   0.0000       7.137067       194.2095 
 2590   0.0000       7.139146       194.2660 
 2591   0.0000       7.143760       194.3916 
 2592   0.0000       7.147929       194.5050 
 2593   0.0000       7.149918       194.5592 
 2594   0.0000       7.154873       194.6940 
 2595   0.0000       7.162210       194.8936 
 2596   0.0000       7.167310       195.0324 
 2597   0.0000       7.172439       195.1720 
 2598   0.0000       7.174711       195.2338 
 2599   0.0000       7.177398       195.3069 
 2600   0.0000       7.181847       195.4280 
 2601   0.0000       7.185335       195.5229 
 2602   0.0000       7.186317       195.5496 
 2603   0.0000       7.193841       195.7544 
 2604   0.0000       7.197871       195.8640 
 2605   0.0000       7.200297       195.9300 
 2606   0.0000       7.207136       196.1161 
 2607   0.0000       7.208649       196.1573 
 2608   0.0000       7.212716       196.2680 
 2609   0.0000       7.214524       196.3172 
 2610   0.0000       7.218218       196.4177 
 2611   0.0000       7.225663       196.6203 
 2612   0.0000       7.230248       196.7450 
 2613   0.0000       7.233158       196.8242 
 2614   0.0000       7.238631       196.9732 
 2615   0.0000       7.243290       197.0999 
 2616   0.0000       7.243476       197.1050 
 2617   0.0000       7.246494       197.1871 
 2618   0.0000       7.249337       197.2645 
 2619   0.0000       7.256996       197.4729 
 2620   0.0000       7.260068       197.5565 
 2621   0.0000       7.261277       197.5894 
 2622   0.0000       7.262693       197.6279 
 2623   0.0000       7.269455       197.8119 
 2624   0.0000       7.271285       197.8617 
 2625   0.0000       7.277140       198.0210 
 2626   0.0000       7.281124       198.1294 
 2627   0.0000       7.284080       198.2099 
 2628   0.0000       7.287752       198.3098 
 2629   0.0000       7.292083       198.4277 
 2630   0.0000       7.299298       198.6240 
 2631   0.0000       7.305578       198.7949 
 2632   0.0000       7.309312       198.8965 
 2633   0.0000       7.314770       199.0450 
 2634   0.0000       7.319176       199.1649 
 2635   0.0000       7.322879       199.2657 
 2636   0.0000       7.324075       199.2982 
 2637   0.0000       7.338439       199.6891 
 2638   0.0000       7.340508       199.7454 
 2639   0.0000       7.344716       199.8599 
 2640   0.0000       7.349781       199.9977 
 2641   0.0000       7.352861       200.0815 
 2642   0.0000       7.355400       200.1506 
 2643   0.0000       7.361557       200.3182 
 2644   0.0000       7.367504       200.4800 
 2645   0.0000       7.372444       200.6144 
 2646   0.0000       7.376673       200.7295 
 2647   0.0000       7.384071       200.9308 
 2648   0.0000       7.385548       200.9710 
 2649   0.0000       7.391433       201.1311 
 2650   0.0000       7.393557       201.1889 
 2651   0.0000       7.401038       201.3925 
 2652   0.0000       7.404733       201.4930 
 2653   0.0000       7.407428       201.5664 
 2654   0.0000       7.409767       201.6300 
 2655   0.0000       7.411124       201.6669 
 2656   0.0000       7.413990       201.7449 
 2657   0.0000       7.423002       201.9902 
 2658   0.0000       7.433012       202.2625 
 2659   0.0000       7.437818       202.3933 
 2660   0.0000       7.442180       202.5120 
 2661   0.0000       7.444845       202.5845 
 2662   0.0000       7.450571       202.7403 
 2663   0.0000       7.452599       202.7955 
 2664   0.0000       7.455686       202.8795 
 2665   0.0000       7.457037       202.9163 
 2666   0.0000       7.461826       203.0466 
 2667   0.0000       7.463816       203.1008 
 2668   0.0000       7.467393       203.1981 
 2669   0.0000       7.475251       203.4119 
 2670   0.0000       7.477715       203.4790 
 2671   0.0000       7.479767       203.5348 
 2672   0.0000       7.482419       203.6070 
 2673   0.0000       7.482793       203.6172 
 2674   0.0000       7.485405       203.6882 
 2675   0.0000       7.488119       203.7621 
 2676   0.0000       7.489272       203.7934 
 2677   0.0000       7.494198       203.9275 
 2678   0.0000       7.496677       203.9950 
 2679   0.0000       7.498056       204.0325 
 2680   0.0000       7.502910       204.1646 
 2681   0.0000       7.507266       204.2831 
 2682   0.0000       7.508064       204.3048 
 2683   0.0000       7.510749       204.3779 
 2684   0.0000       7.514504       204.4800 
 2685   0.0000       7.517014       204.5483 
 2686   0.0000       7.522023       204.6847 
 2687   0.0000       7.522822       204.7064 
 2688   0.0000       7.524947       204.7642 
 2689   0.0000       7.529444       204.8866 
 2690   0.0000       7.531132       204.9325 
 2691   0.0000       7.533708       205.0026 
 2692   0.0000       7.538179       205.1243 
 2693   0.0000       7.541511       205.2149 
 2694   0.0000       7.543829       205.2780 
 2695   0.0000       7.548762       205.4123 
 2696   0.0000       7.550863       205.4694 
 2697   0.0000       7.554547       205.5697 
 2698   0.0000       7.555832       205.6047 
 2699   0.0000       7.561478       205.7583 
 2700   0.0000       7.564026       205.8276 
 2701   0.0000       7.568013       205.9361 
 2702   0.0000       7.569481       205.9761 
 2703   0.0000       7.572675       206.0630 
 2704   0.0000       7.575383       206.1366 
 2705   0.0000       7.578770       206.2288 
 2706   0.0000       7.579829       206.2576 
 2707   0.0000       7.583197       206.3493 
 2708   0.0000       7.584861       206.3946 
 2709   0.0000       7.592740       206.6090 
 2710   0.0000       7.592977       206.6154 
 2711   0.0000       7.596700       206.7167 
 2712   0.0000       7.597269       206.7322 
 2713   0.0000       7.598521       206.7663 
 2714   0.0000       7.600366       206.8165 
 2715   0.0000       7.607287       207.0048 
 2716   0.0000       7.608188       207.0293 
 2717   0.0000       7.616349       207.2514 
 2718   0.0000       7.620057       207.3523 
 2719   0.0000       7.623086       207.4347 
 2720   0.0000       7.629304       207.6039 
 2721   0.0000       7.632176       207.6821 
 2722   0.0000       7.636109       207.7891 
 2723   0.0000       7.637459       207.8258 
 2724   0.0000       7.640417       207.9063 
 2725   0.0000       7.644961       208.0300 
 2726   0.0000       7.652546       208.2364 
 2727   0.0000       7.654888       208.3001 
 2728   0.0000       7.656862       208.3538 
 2729   0.0000       7.663551       208.5358 
 2730   0.0000       7.664437       208.5599 
 2731   0.0000       7.669820       208.7064 
 2732   0.0000       7.674464       208.8328 
 2733   0.0000       7.678101       208.9317 
 2734   0.0000       7.683374       209.0752 
 2735   0.0000       7.687471       209.1867 
 2736   0.0000       7.691816       209.3050 
 2737   0.0000       7.695919       209.4166 
 2738   0.0000       7.697168       209.4506 
 2739   0.0000       7.700459       209.5401 
 2740   0.0000       7.707108       209.7211 
 2741   0.0000       7.709301       209.7807 
 2742   0.0000       7.714888       209.9328 
 2743   0.0000       7.717994       210.0173 
 2744   0.0000       7.719833       210.0673 
 2745   0.0000       7.722959       210.1524 
 2746   0.0000       7.725455       210.2203 
 2747   0.0000       7.729718       210.3363 
 2748   0.0000       7.734702       210.4719 
 2749   0.0000       7.737639       210.5519 
 2750   0.0000       7.743360       210.7075 
 2751   0.0000       7.744849       210.7480 
 2752   0.0000       7.746898       210.8038 
 2753   0.0000       7.748706       210.8530 
 2754   0.0000       7.755355       211.0339 
 2755   0.0000       7.757687       211.0974 
 2756   0.0000       7.761037       211.1886 
 2757   0.0000       7.761984       211.2143 
 2758   0.0000       7.762856       211.2381 
 2759   0.0000       7.763983       211.2687 
 2760   0.0000       7.768784       211.3994 
 2761   0.0000       7.772078       211.4890 
 2762   0.0000       7.773244       211.5207 
 2763   0.0000       7.778581       211.6660 
 2764   0.0000       7.783406       211.7972 
 2765   0.0000       7.786453       211.8802 
 2766   0.0000       7.789491       211.9628 
 2767   0.0000       7.801775       212.2971 
 2768   0.0000       7.803816       212.3526 
 2769   0.0000       7.809081       212.4959 
 2770   0.0000       7.812850       212.5984 
 2771   0.0000       7.816390       212.6948 
 2772   0.0000       7.821870       212.8439 
 2773   0.0000       7.826070       212.9582 
 2774   0.0000       7.831179       213.0972 
 2775   0.0000       7.832719       213.1391 
 2776   0.0000       7.837060       213.2572 
 2777   0.0000       7.841964       213.3907 
 2778   0.0000       7.847475       213.5406 
 2779   0.0000       7.848006       213.5551 
 2780   0.0000       7.850773       213.6304 
 2781   0.0000       7.852897       213.6882 
 2782   0.0000       7.854427       213.7298 
 2783   0.0000       7.861994       213.9357 
 2784   0.0000       7.864394       214.0010 
 2785   0.0000       7.866860       214.0681 
 2786   0.0000       7.872111       214.2110 
 2787   0.0000       7.874115       214.2656 
 2788   0.0000       7.875741       214.3098 
 2789   0.0000       7.886610       214.6056 
 2790   0.0000       7.888257       214.6504 
 2791   0.0000       7.891883       214.7491 
 2792   0.0000       7.897204       214.8938 
 2793   0.0000       7.900897       214.9943 
 2794   0.0000       7.902757       215.0450 
 2795   0.0000       7.908228       215.1938 
 2796   0.0000       7.915702       215.3972 
 2797   0.0000       7.917411       215.4437 
 2798   0.0000       7.920360       215.5239 
 2799   0.0000       7.925468       215.6629 
 2800   0.0000       7.926857       215.7007 
 2801   0.0000       7.930598       215.8025 
 2802   0.0000       7.933307       215.8763 
 2803   0.0000       7.937793       215.9983 
 2804   0.0000       7.940056       216.0599 
 2805   0.0000       7.942068       216.1147 
 2806   0.0000       7.946200       216.2271 
 2807   0.0000       7.947863       216.2723 
 2808   0.0000       7.949854       216.3265 
 2809   0.0000       7.954419       216.4508 
 2810   0.0000       7.958985       216.5750 
 2811   0.0000       7.961671       216.6481 
 2812   0.0000       7.964362       216.7213 
 2813   0.0000       7.966843       216.7888 
 2814   0.0000       7.971988       216.9288 
 2815   0.0000       7.973953       216.9823 
 2816   0.0000       7.978348       217.1019 
 2817   0.0000       7.981954       217.2000 
 2818   0.0000       7.983375       217.2387 
 2819   0.0000       7.988100       217.3672 
 2820   0.0000       7.991714       217.4656 
 2821   0.0000       7.992145       217.4773 
 2822   0.0000       7.995764       217.5758 
 2823   0.0000       8.001673       217.7366 
 2824   0.0000       8.002638       217.7629 
 2825   0.0000       8.004975       217.8264 
 2826   0.0000       8.007469       217.8943 
 2827   0.0000       8.010429       217.9748 
 2828   0.0000       8.013790       218.0663 
 2829   0.0000       8.016481       218.1395 
 2830   0.0000       8.017699       218.1727 
 2831   0.0000       8.019630       218.2252 
 2832   0.0000       8.024028       218.3449 
 2833   0.0000       8.027361       218.4356 
 2834   0.0000       8.030167       218.5120 
 2835   0.0000       8.035099       218.6462 
 2836   0.0000       8.036059       218.6723 
 2837   0.0000       8.038275       218.7326 
 2838   0.0000       8.040152       218.7836 
 2839   0.0000       8.048821       219.0196 
 2840   0.0000       8.052106       219.1089 
 2841   0.0000       8.055703       219.2068 
 2842   0.0000       8.057173       219.2468 
 2843   0.0000       8.061788       219.3724 
 2844   0.0000       8.063400       219.4163 
 2845   0.0000       8.074811       219.7268 
 2846   0.0000       8.076211       219.7649 
 2847   0.0000       8.077326       219.7952 
 2848   0.0000       8.079883       219.8648 
 2849   0.0000       8.084270       219.9842 
 2850   0.0000       8.090731       220.1600 
 2851   0.0000       8.097226       220.3367 
 2852   0.0000       8.100258       220.4192 
 2853   0.0000       8.102890       220.4908 
 2854   0.0000       8.109654       220.6749 
 2855   0.0000       8.117325       220.8837 
 2856   0.0000       8.123995       221.0652 
 2857   0.0000       8.125112       221.0955 
 2858   0.0000       8.127595       221.1631 
 2859   0.0000       8.131392       221.2664 
 2860   0.0000       8.132856       221.3063 
 2861   0.0000       8.134844       221.3604 
 2862   0.0000       8.136646       221.4094 
 2863   0.0000       8.140613       221.5173 
 2864   0.0000       8.146937       221.6894 
 2865   0.0000       8.149550       221.7605 
 2866   0.0000       8.153522       221.8686 
 2867   0.0000       8.156401       221.9469 
 2868   0.0000       8.159269       222.0250 
 2869   0.0000       8.161933       222.0975 
 2870   0.0000       8.167609       222.2519 
 2871   0.0000       8.167942       222.2610 
 2872   0.0000       8.172124       222.3748 
 2873   0.0000       8.174430       222.4376 
 2874   0.0000       8.179546       222.5768 
 2875   0.0000       8.181767       222.6372 
 2876   0.0000       8.185666       222.7433 
 2877   0.0000       8.187014       222.7800 
 2878   0.0000       8.188963       222.8330 
 2879   0.0000       8.194019       222.9706 
 2880   0.0000       8.194838       222.9929 
 2881   0.0000       8.197703       223.0708 
 2882   0.0000       8.199665       223.1242 
 2883   0.0000       8.200543       223.1481 
 2884   0.0000       8.205231       223.2757 
 2885   0.0000       8.206891       223.3209 
 2886   0.0000       8.207914       223.3487 
 2887   0.0000       8.210939       223.4310 
 2888   0.0000       8.213596       223.5033 
 2889   0.0000       8.214972       223.5408 
 2890   0.0000       8.218033       223.6240 
 2891   0.0000       8.222366       223.7420 
 2892   0.0000       8.225320       223.8223 
 2893   0.0000       8.229827       223.9450 
 2894   0.0000       8.236427       224.1246 
 2895   0.0000       8.239254       224.2015 
 2896   0.0000       8.239715       224.2141 
 2897   0.0000       8.245095       224.3604 
 2898   0.0000       8.248914       224.4644 
 2899   0.0000       8.253828       224.5981 
 2900   0.0000       8.259010       224.7391 
 2901   0.0000       8.264095       224.8775 
 2902   0.0000       8.265112       224.9051 
 2903   0.0000       8.268671       225.0020 
 2904   0.0000       8.273594       225.1359 
 2905   0.0000       8.278750       225.2763 
 2906   0.0000       8.280363       225.3201 
 2907   0.0000       8.284268       225.4264 
 2908   0.0000       8.285779       225.4675 
 2909   0.0000       8.291834       225.6323 
 2910   0.0000       8.294733       225.7111 
 2911   0.0000       8.297786       225.7942 
 2912   0.0000       8.300464       225.8671 
 2913   0.0000       8.300969       225.8809 
 2914   0.0000       8.306624       226.0347 
 2915   0.0000       8.310879       226.1505 
 2916   0.0000       8.315159       226.2670 
 2917   0.0000       8.317430       226.3288 
 2918   0.0000       8.320079       226.4009 
 2919   0.0000       8.326489       226.5753 
 2920   0.0000       8.329064       226.6453 
 2921   0.0000       8.333746       226.7728 
 2922   0.0000       8.335106       226.8098 
 2923   0.0000       8.341551       226.9851 
 2924   0.0000       8.344440       227.0638 
 2925   0.0000       8.345595       227.0952 
 2926   0.0000       8.347736       227.1534 
 2927   0.0000       8.351560       227.2575 
 2928   0.0000       8.356212       227.3841 
 2929   0.0000       8.357476       227.4185 
 2930   0.0000       8.358600       227.4491 
 2931   0.0000       8.364368       227.6060 
 2932   0.0000       8.366774       227.6715 
 2933   0.0000       8.370722       227.7789 
 2934   0.0000       8.373429       227.8526 
 2935   0.0000       8.374927       227.8934 
 2936   0.0000       8.375757       227.9159 
 2937   0.0000       8.376912       227.9474 
 2938   0.0000       8.379605       228.0206 
 2939   0.0000       8.382487       228.0991 
 2940   0.0000       8.388029       228.2499 
 2941   0.0000       8.390170       228.3081 
 2942   0.0000       8.393616       228.4019 
 2943   0.0000       8.396558       228.4820 
 2944   0.0000       8.397700       228.5130 
 2945   0.0000       8.400493       228.5890 
 2946   0.0000       8.404061       228.6861 
 2947   0.0000       8.405104       228.7145 
 2948   0.0000       8.406494       228.7523 
 2949   0.0000       8.410015       228.8481 
 2950   0.0000       8.414465       228.9692 
 2951   0.0000       8.414837       228.9793 
 2952   0.0000       8.416827       229.0335 
 2953   0.0000       8.418405       229.0764 
 2954   0.0000       8.421603       229.1635 
 2955   0.0000       8.422275       229.1818 
 2956   0.0000       8.427006       229.3105 
 2957   0.0000       8.429975       229.3913 
 2958   0.0000       8.431639       229.4366 
 2959   0.0000       8.434302       229.5090 
 2960   0.0000       8.435915       229.5529 
 2961   0.0000       8.437102       229.5852 
 2962   0.0000       8.438950       229.6355 
 2963   0.0000       8.440738       229.6842 
 2964   0.0000       8.444223       229.7790 
 2965   0.0000       8.445563       229.8154 
 2966   0.0000       8.446311       229.8358 
 2967   0.0000       8.448170       229.8864 
 2968   0.0000       8.451966       229.9897 
 2969   0.0000       8.453471       230.0306 
 2970   0.0000       8.456262       230.1066 
 2971   0.0000       8.459363       230.1910 
 2972   0.0000       8.463099       230.2926 
 2973   0.0000       8.464840       230.3400 
 2974   0.0000       8.468034       230.4269 
 2975   0.0000       8.472748       230.5552 
 2976   0.0000       8.476494       230.6571 
 2977   0.0000       8.484429       230.8730 
 2978   0.0000       8.486637       230.9331 
 2979   0.0000       8.493011       231.1066 
 2980   0.0000       8.497893       231.2394 
 2981   0.0000       8.498905       231.2670 
 2982   0.0000       8.500141       231.3006 
 2983   0.0000       8.501365       231.3339 
 2984   0.0000       8.504007       231.4058 
 2985   0.0000       8.505849       231.4559 
 2986   0.0000       8.506395       231.4708 
 2987   0.0000       8.506964       231.4863 
 2988   0.0000       8.514431       231.6894 
 2989   0.0000       8.516185       231.7372 
 2990   0.0000       8.519296       231.8218 
 2991   0.0000       8.521426       231.8798 
 2992   0.0000       8.523567       231.9381 
 2993   0.0000       8.529274       232.0933 
 2994   0.0000       8.530709       232.1324 
 2995   0.0000       8.536518       232.2905 
 2996   0.0000       8.537617       232.3204 
 2997   0.0000       8.540385       232.3957 
 2998   0.0000       8.540823       232.4076 
 2999   0.0000       8.543208       232.4725 
 3000   0.0000       8.548947       232.6287 
 3001   0.0000       8.550600       232.6737 
 3002   0.0000       8.553318       232.7476 
 3003   0.0000       8.556030       232.8214 
 3004   0.0000       8.558961       232.9012 
 3005   0.0000       8.568348       233.1566 
 3006   0.0000       8.569229       233.1806 
 3007   0.0000       8.572657       233.2739 
 3008   0.0000       8.573805       233.3051 
 3009   0.0000       8.575206       233.3432 
 3010   0.0000       8.579084       233.4487 
 3011   0.0000       8.584524       233.5968 
 3012   0.0000       8.585939       233.6353 
 3013   0.0000       8.592666       233.8183 
 3014   0.0000       8.597275       233.9437 
 3015   0.0000       8.600036       234.0189 
 3016   0.0000       8.601836       234.0679 
 3017   0.0000       8.604455       234.1391 
 3018   0.0000       8.605586       234.1699 
 3019   0.0000       8.607434       234.2202 
 3020   0.0000       8.610239       234.2965 
 3021   0.0000       8.615017       234.4265 
 3022   0.0000       8.618491       234.5211 
 3023   0.0000       8.621255       234.5963 
 3024   0.0000       8.624187       234.6761 
 3025   0.0000       8.629362       234.8169 
 3026   0.0000       8.630041       234.8354 
 3027   0.0000       8.632791       234.9102 
 3028   0.0000       8.635129       234.9738 
 3029   0.0000       8.639481       235.0922 
 3030   0.0000       8.642275       235.1683 
 3031   0.0000       8.645172       235.2471 
 3032   0.0000       8.648768       235.3449 
 3033   0.0000       8.660261       235.6577 
 3034   0.0000       8.662610       235.7216 
 3035   0.0000       8.666477       235.8268 
 3036   0.0000       8.668643       235.8858 
 3037   0.0000       8.672097       235.9797 
 3038   0.0000       8.677256       236.1201 
 3039   0.0000       8.678435       236.1522 
 3040   0.0000       8.679584       236.1835 
 3041   0.0000       8.680680       236.2133 
 3042   0.0000       8.683577       236.2922 
 3043   0.0000       8.687009       236.3855 
 3044   0.0000       8.689888       236.4639 
 3045   0.0000       8.692990       236.5483 
 3046   0.0000       8.698934       236.7100 
 3047   0.0000       8.704735       236.8679 
 3048   0.0000       8.707127       236.9330 
 3049   0.0000       8.711615       237.0551 
 3050   0.0000       8.713701       237.1119 
 3051   0.0000       8.716506       237.1882 
 3052   0.0000       8.725576       237.4350 
 3053   0.0000       8.726633       237.4638 
 3054   0.0000       8.727382       237.4841 
 3055   0.0000       8.729627       237.5452 
 3056   0.0000       8.731100       237.5853 
 3057   0.0000       8.733979       237.6636 
 3058   0.0000       8.740525       237.8418 
 3059   0.0000       8.742968       237.9082 
 3060   0.0000       8.747008       238.0182 
 3061   0.0000       8.754301       238.2166 
 3062   0.0000       8.757095       238.2927 
 3063   0.0000       8.759772       238.3655 
 3064   0.0000       8.761679       238.4174 
 3065   0.0000       8.765029       238.5086 
 3066   0.0000       8.768391       238.6000 
 3067   0.0000       8.769286       238.6244 
 3068   0.0000       8.773556       238.7406 
 3069   0.0000       8.778512       238.8755 
 3070   0.0000       8.783865       239.0211 
 3071   0.0000       8.787130       239.1100 
 3072   0.0000       8.790753       239.2086 
 3073   0.0000       8.793333       239.2787 
 3074   0.0000       8.795626       239.3411 
 3075   0.0000       8.797987       239.4054 
 3076   0.0000       8.810451       239.7445 
 3077   0.0000       8.813394       239.8246 
 3078   0.0000       8.822309       240.0672 
 3079   0.0000       8.825195       240.1458 
 3080   0.0000       8.826815       240.1898 
 3081   0.0000       8.829180       240.2542 
 3082   0.0000       8.833689       240.3769 
 3083   0.0000       8.837731       240.4869 
 3084   0.0000       8.839413       240.5326 
 3085   0.0000       8.843977       240.6569 
 3086   0.0000       8.846192       240.7171 
 3087   0.0000       8.853378       240.9127 
 3088   0.0000       8.859936       241.0911 
 3089   0.0000       8.867435       241.2952 
 3090   0.0000       8.876533       241.5427 
 3091   0.0000       8.879827       241.6324 
 3092   0.0000       8.884716       241.7654 
 3093   0.0000       8.891058       241.9380 
 3094   0.0000       8.892587       241.9796 
 3095   0.0000       8.900456       242.1937 
 3096   0.0000       8.900662       242.1993 
 3097   0.0000       8.908958       242.4251 
 3098   0.0000       8.910848       242.4765 
 3099   0.0000       8.915314       242.5980 
 3100   0.0000       8.917788       242.6653 
 3101   0.0000       8.919629       242.7154 
 3102   0.0000       8.922985       242.8068 
 3103   0.0000       8.928346       242.9526 
 3104   0.0000       8.933299       243.0874 
 3105   0.0000       8.936932       243.1863 
 3106   0.0000       8.940362       243.2796 
 3107   0.0000       8.944506       243.3924 
 3108   0.0000       8.945529       243.4202 
 3109   0.0000       8.947527       243.4746 
 3110   0.0000       8.949715       243.5341 
 3111   0.0000       8.950736       243.5619 
 3112   0.0000       8.951313       243.5776 
 3113   0.0000       8.953187       243.6286 
 3114   0.0000       8.956078       243.7073 
 3115   0.0000       8.961683       243.8598 
 3116   0.0000       8.966881       244.0012 
 3117   0.0000       8.969472       244.0717 
 3118   0.0000       8.973405       244.1788 
 3119   0.0000       8.978923       244.3289 
 3120   0.0000       8.979779       244.3522 
 3121   0.0000       8.984480       244.4801 
 3122   0.0000       8.986116       244.5247 
 3123   0.0000       8.993899       244.7364 
 3124   0.0000       8.996184       244.7986 
 3125   0.0000       9.000883       244.9265 
 3126   0.0000       9.002575       244.9725 
 3127   0.0000       9.006680       245.0842 
 3128   0.0000       9.008768       245.1410 
 3129   0.0000       9.013992       245.2832 
 3130   0.0000       9.014510       245.2973 
 3131   0.0000       9.023041       245.5294 
 3132   0.0000       9.025521       245.5969 
 3133   0.0000       9.032396       245.7840 
 3134   0.0000       9.037401       245.9202 
 3135   0.0000       9.038728       245.9563 
 3136   0.0000       9.041470       246.0309 
 3137   0.0000       9.050135       246.2667 
 3138   0.0000       9.053184       246.3497 
 3139   0.0000       9.058743       246.5009 
 3140   0.0000       9.063760       246.6375 
 3141   0.0000       9.067459       246.7381 
 3142   0.0000       9.069967       246.8064 
 3143   0.0000       9.074693       246.9349 
 3144   0.0000       9.077267       247.0050 
 3145   0.0000       9.080968       247.1057 
 3146   0.0000       9.084588       247.2042 
 3147   0.0000       9.088698       247.3161 
 3148   0.0000       9.092815       247.4281 
 3149   0.0000       9.096109       247.5177 
 3150   0.0000       9.101931       247.6761 
 3151   0.0000       9.104650       247.7501 
 3152   0.0000       9.107642       247.8315 
 3153   0.0000       9.115925       248.0569 
 3154   0.0000       9.116280       248.0666 
 3155   0.0000       9.123729       248.2693 
 3156   0.0000       9.125965       248.3301 
 3157   0.0000       9.130971       248.4664 
 3158   0.0000       9.140012       248.7124 
 3159   0.0000       9.144567       248.8363 
 3160   0.0000       9.150499       248.9977 
 3161   0.0000       9.159552       249.2441 
 3162   0.0000       9.160503       249.2700 
 3163   0.0000       9.171911       249.5804 
 3164   0.0000       9.173932       249.6354 
 3165   0.0000       9.179305       249.7816 
 3166   0.0000       9.188273       250.0256 
 3167   0.0000       9.193601       250.1706 
 3168   0.0000       9.199423       250.3290 
 3169   0.0000       9.200969       250.3711 
 3170   0.0000       9.215861       250.7763 
 3171   0.0000       9.223340       250.9798 
 3172   0.0000       9.241442       251.4724 
 3173   0.0000       9.248140       251.6547 
 3174   0.0000       9.261257       252.0116 
 3175   0.0000       9.267585       252.1838 
 3176   0.0000       9.288150       252.7434 
 3177   0.0000       9.295324       252.9386 
 3178   0.0000       9.302563       253.1356 
 3179   0.0000       9.305148       253.2060 
 3180   0.0000       9.321747       253.6576 
 3181   0.0000       9.344055       254.2647 
 3182   0.0000       9.366072       254.8638 
 3183   0.0000       9.366888       254.8860 
 3184   0.0000       9.371976       255.0244 
 3185   0.0000       9.384404       255.3626 
 3186   0.0000       9.389887       255.5118 
 3187   0.0000       9.395679       255.6694 
 3188   0.0000       9.399056       255.7613 
 3189   0.0000       9.407849       256.0006 
 3190   0.0000       9.412803       256.1354 
 3191   0.0000       9.423844       256.4358 
 3192   0.0000       9.428484       256.5621 
 3193   0.0000       9.448675       257.1115 
 3194   0.0000       9.451103       257.1776 
 3195   0.0000       9.458266       257.3725 
 3196   0.0000       9.471342       257.7283 
 3197   0.0000       9.473507       257.7872 
 3198   0.0000       9.479184       257.9417 
 3199   0.0000       9.503993       258.6168 
 3200   0.0000       9.509225       258.7592 
 3201   0.0000       9.517384       258.9812 
 3202   0.0000       9.535725       259.4803 
 3203   0.0000       9.537027       259.5157 
 3204   0.0000       9.549929       259.8668 
 3205   0.0000       9.555479       260.0178 
 3206   0.0000       9.558113       260.0895 
 3207   0.0000       9.572011       260.4677 
 3208   0.0000       9.575363       260.5589 
 3209   0.0000       9.576450       260.5885 
 3210   0.0000       9.591541       260.9991 
 3211   0.0000       9.593864       261.0623 
 3212   0.0000       9.602226       261.2899 
 3213   0.0000       9.611813       261.5507 
 3214   0.0000       9.619704       261.7655 
 3215   0.0000       9.620788       261.7949 
 3216   0.0000       9.627298       261.9721 
 3217   0.0000       9.628711       262.0105 
 3218   0.0000       9.652203       262.6498 
 3219   0.0000       9.669033       263.1078 
 3220   0.0000       9.682101       263.4634 
 3221   0.0000       9.685530       263.5567 
 3222   0.0000       9.685793       263.5638 
 3223   0.0000       9.687894       263.6210 
 3224   0.0000       9.692321       263.7415 
 3225   0.0000       9.701672       263.9959 
 3226   0.0000       9.705057       264.0880 
 3227   0.0000       9.710156       264.2268 
 3228   0.0000       9.721206       264.5275 
 3229   0.0000       9.728486       264.7256 
 3230   0.0000       9.731615       264.8107 
 3231   0.0000       9.732844       264.8441 
 3232   0.0000       9.736676       264.9484 
 3233   0.0000       9.739668       265.0298 
 3234   0.0000       9.744535       265.1623 
 3235   0.0000       9.754170       265.4245 
 3236   0.0000       9.761840       265.6332 
 3237   0.0000       9.764091       265.6944 
 3238   0.0000       9.765689       265.7379 
 3239   0.0000       9.774601       265.9804 
 3240   0.0000       9.777336       266.0548 
 3241   0.0000       9.782913       266.2066 
 3242   0.0000       9.785890       266.2876 
 3243   0.0000       9.788310       266.3534 
 3244   0.0000       9.794198       266.5137 
 3245   0.0000       9.803482       266.7663 
 3246   0.0000       9.805418       266.8190 
 3247   0.0000       9.806845       266.8578 
 3248   0.0000       9.809466       266.9291 
 3249   0.0000       9.815327       267.0886 
 3250   0.0000       9.818373       267.1715 
 3251   0.0000       9.824900       267.3491 
 3252   0.0000       9.827014       267.4066 
 3253   0.0000       9.828390       267.4441 
 3254   0.0000       9.833926       267.5947 
 3255   0.0000       9.839661       267.7508 
 3256   0.0000       9.841403       267.7982 
 3257   0.0000       9.844120       267.8721 
 3258   0.0000       9.847491       267.9638 
 3259   0.0000       9.854362       268.1508 
 3260   0.0000       9.861354       268.3411 
 3261   0.0000       9.867136       268.4984 
 3262   0.0000       9.870775       268.5975 
 3263   0.0000       9.873012       268.6583 
 3264   0.0000       9.874908       268.7099 
 3265   0.0000       9.887799       269.0607 
 3266   0.0000       9.888836       269.0889 
 3267   0.0000       9.891863       269.1713 
 3268   0.0000       9.899533       269.3800 
 3269   0.0000       9.903993       269.5013 
 3270   0.0000       9.909680       269.6561 
 3271   0.0000       9.911418       269.7034 
 3272   0.0000       9.917515       269.8693 
 3273   0.0000       9.922062       269.9930 
 3274   0.0000       9.926109       270.1032 
 3275   0.0000       9.935831       270.3677 
 3276   0.0000       9.937198       270.4049 
 3277   0.0000       9.945284       270.6249 
 3278   0.0000       9.950051       270.7547 
 3279   0.0000       9.952337       270.8168 
 3280   0.0000       9.958399       270.9818 
 3281   0.0000       9.964407       271.1453 
 3282   0.0000       9.970747       271.3178 
 3283   0.0000       9.985899       271.7301 
 3284   0.0000       9.989378       271.8248 
 3285   0.0000       9.990724       271.8614 
 3286   0.0000       9.991642       271.8864 
 3287   0.0000       9.994614       271.9673 
 3288   0.0000       9.999181       272.0915 
 3289   0.0000      10.005732       272.2698 
 3290   0.0000      10.014307       272.5031 
 3291   0.0000      10.018952       272.6295 
 3292   0.0000      10.022624       272.7295 
 3293   0.0000      10.032157       272.9889 
 3294   0.0000      10.034931       273.0644 
 3295   0.0000      10.038512       273.1618 
 3296   0.0000      10.039779       273.1963 
 3297   0.0000      10.053602       273.5724 
 3298   0.0000      10.062805       273.8228 
 3299   0.0000      10.067543       273.9518 
 3300   0.0000      10.074196       274.1328 
 3301   0.0000      10.081779       274.3391 
 3302   0.0000      10.089040       274.5367 
 3303   0.0000      10.089555       274.5507 
 3304   0.0000      10.102926       274.9146 
 3305   0.0000      10.106662       275.0163 
 3306   0.0000      10.112750       275.1819 
 3307   0.0000      10.121358       275.4162 
 3308   0.0000      10.123401       275.4718 
 3309   0.0000      10.129889       275.6483 
 3310   0.0000      10.132245       275.7124 
 3311   0.0000      10.137035       275.8427 
 3312   0.0000      10.147295       276.1219 
 3313   0.0000      10.163951       276.5752 
 3314   0.0000      10.176494       276.9165 
 3315   0.0000      10.186604       277.1916 
 3316   0.0000      10.195137       277.4238 
 3317   0.0000      10.206247       277.7261 
 3318   0.0000      10.207294       277.7546 
 3319   0.0000      10.218095       278.0485 
 3320   0.0000      10.227014       278.2912 
 3321   0.0000      10.238752       278.6106 
 3322   0.0000      10.246586       278.8238 
 3323   0.0000      10.246894       278.8322 
 3324   0.0000      10.254750       279.0459 
 3325   0.0000      10.255265       279.0600 
 3326   0.0000      10.270216       279.4668 
 3327   0.0000      10.283470       279.8274 
 3328   0.0000      10.287457       279.9359 
 3329   0.0000      10.296007       280.1686 
 3330   0.0000      10.307041       280.4689 
 3331   0.0000      10.318081       280.7693 
 3332   0.0000      10.322559       280.8911 
 3333   0.0000      10.334830       281.2250 
 3334   0.0000      10.344521       281.4887 
 3335   0.0000      10.353616       281.7362 
 3336   0.0000      10.354498       281.7602 
 3337   0.0000      10.369101       282.1576 
 3338   0.0000      10.370986       282.2089 
 3339   0.0000      10.372618       282.2533 
 3340   0.0000      10.385641       282.6077 
 3341   0.0000      10.389473       282.7119 
 3342   0.0000      10.393433       282.8197 
 3343   0.0000      10.395193       282.8676 
 3344   0.0000      10.399802       282.9930 
 3345   0.0000      10.408005       283.2162 
 3346   0.0000      10.413969       283.3785 
 3347   0.0000      10.421527       283.5842 
 3348   0.0000      10.424243       283.6581 
 3349   0.0000      10.425535       283.6932 
 3350   0.0000      10.427744       283.7533 
 3351   0.0000      10.435692       283.9696 
 3352   0.0000      10.441214       284.1199 
 3353   0.0000      10.445604       284.2393 
 3354   0.0000      10.448810       284.3266 
 3355   0.0000      10.455673       284.5133 
 3356   0.0000      10.462716       284.7050 
 3357   0.0000      10.470104       284.9060 
 3358   0.0000      10.483075       285.2590 
 3359   0.0000      10.491942       285.5003 
 3360   0.0000      10.505905       285.8802 
 3361   0.0000      10.513587       286.0893 
 3362   0.0000      10.525356       286.4095 
 3363   0.0000      10.533592       286.6336 
 3364   0.0000      10.547005       286.9986 
 3365   0.0000      10.564980       287.4877 
 3366   0.0000      10.578795       287.8636 
 3367   0.0000      10.599292       288.4214 
 3368   0.0000      10.599536       288.4280 
 3369   0.0000      10.602663       288.5131 
 3370   0.0000      10.617506       288.9170 
 3371   0.0000      10.629300       289.2380 
 3372   0.0000      10.641272       289.5637 
 3373   0.0000      10.643438       289.6227 
 3374   0.0000      10.651737       289.8485 
 3375   0.0000      10.690985       290.9165 
 3376   0.0000      10.707242       291.3589 
 3377   0.0000      10.732443       292.0446 
 3378   0.0000      10.738079       292.1980 
 3379   0.0000      10.744742       292.3793 
 3380   0.0000      10.746755       292.4341 
 3381   0.0000      10.753637       292.6213 
 3382   0.0000      10.760993       292.8215 
 3383   0.0000      10.777601       293.2734 
 3384   0.0000      10.783485       293.4335 
 3385   0.0000      10.797728       293.8211 
 3386   0.0000      10.809286       294.1356 
 3387   0.0000      10.840669       294.9896 
 3388   0.0000      10.846549       295.1496 
 3389   0.0000      10.851489       295.2840 
 3390   0.0000      10.852693       295.3168 
 3391   0.0000      10.860891       295.5399 
 3392   0.0000      10.882601       296.1306 
 3393   0.0000      10.915821       297.0346 
 3394   0.0000      10.932428       297.4865 
 3395   0.0000      10.944390       297.8120 
 3396   0.0000      10.952742       298.0393 
 3397   0.0000      10.971776       298.5572 
 3398   0.0000      10.974968       298.6441 
 3399   0.0000      11.094048       301.8844 
 3400   0.0000      11.127732       302.8010 
 3401   0.0000      11.151005       303.4343 
 3402   0.0000      11.192173       304.5545 
 3403   0.0000      11.198477       304.7261 
 3404   0.0000      11.213398       305.1321 
 3405   0.0000      11.236383       305.7575 
 3406   0.0000      11.267383       306.6011 
 3407   0.0000      11.282222       307.0049 
 3408   0.0000      11.323455       308.1269 
 3409   0.0000      11.422588       310.8244 
 3410   0.0000      11.466427       312.0173 
 3411   0.0000      11.475987       312.2775 
 3412   0.0000      11.590200       315.3854 
 3413   0.0000      11.596687       315.5619 
 3414   0.0000      11.601137       315.6830 
 3415   0.0000      11.648920       316.9832 
 3416   0.0000      11.656861       317.1993 
 3417   0.0000      11.691802       318.1501 
 3418   0.0000      11.701789       318.4219 
 3419   0.0000      11.721783       318.9659 
 3420   0.0000      11.748480       319.6924 
 3421   0.0000      11.764910       320.1395 
 3422   0.0000      11.793531       320.9183 
 3423   0.0000      11.847207       322.3789 
 3424   0.0000      11.859338       322.7090 
 3425   0.0000      11.879541       323.2588 
 3426   0.0000      11.924041       324.4696 
 3427   0.0000      12.006998       326.7270 
 3428   0.0000      12.026461       327.2566 
 3429   0.0000      12.037724       327.5631 
 3430   0.0000      12.045497       327.7746 
 3431   0.0000      12.047709       327.8348 
 3432   0.0000      12.071746       328.4889 
 3433   0.0000      12.081497       328.7543 
 3434   0.0000      12.086162       328.8812 
 3435   0.0000      12.089172       328.9631 
 3436   0.0000      12.166891       331.0779 
 3437   0.0000      12.170850       331.1857 
 3438   0.0000      12.195402       331.8538 
 3439   0.0000      12.197046       331.8985 
 3440   0.0000      12.238327       333.0218 
 3441   0.0000      12.279687       334.1473 
 3442   0.0000      12.289802       334.4225 
 3443   0.0000      12.304324       334.8177 
 3444   0.0000      12.316176       335.1402 
 3445   0.0000      12.328257       335.4689 
 3446   0.0000      12.337213       335.7126 
 3447   0.0000      12.354127       336.1729 
 3448   0.0000      12.361111       336.3629 
 3449   0.0000      12.370659       336.6227 
 3450   0.0000      12.382819       336.9536 
 3451   0.0000      12.391003       337.1763 
 3452   0.0000      12.404512       337.5439 
 3453   0.0000      12.411343       337.7298 
 3454   0.0000      12.427638       338.1732 
 3455   0.0000      12.466327       339.2260 
 3456   0.0000      12.476713       339.5086 
 3457   0.0000      12.489454       339.8553 
 3458   0.0000      12.511821       340.4639 
 3459   0.0000      12.546093       341.3965 
 3460   0.0000      12.548418       341.4598 
 3461   0.0000      12.552729       341.5771 
 3462   0.0000      12.565709       341.9303 
 3463   0.0000      12.575617       342.1999 
 3464   0.0000      12.594485       342.7134 
 3465   0.0000      12.620716       343.4272 
 3466   0.0000      12.638694       343.9163 
 3467   0.0000      12.678918       345.0109 
 3468   0.0000      12.689860       345.3087 
 3469   0.0000      12.718057       346.0759 
 3470   0.0000      12.750371       346.9552 
 3471   0.0000      12.755169       347.0858 
 3472   0.0000      12.768603       347.4513 
 3473   0.0000      12.794368       348.1524 
 3474   0.0000      12.855672       349.8206 
 3475   0.0000      12.860662       349.9564 
 3476   0.0000      12.880049       350.4839 
 3477   0.0000      12.930201       351.8487 
 3478   0.0000      12.968946       352.9030 
 3479   0.0000      12.978545       353.1642 
 3480   0.0000      13.059527       355.3678 
 3481   0.0000      13.083562       356.0218 
 3482   0.0000      13.110980       356.7679 
 3483   0.0000      13.116251       356.9113 
 3484   0.0000      13.154876       357.9624 
 3485   0.0000      13.161701       358.1481 
 3486   0.0000      13.205422       359.3378 
 3487   0.0000      13.295281       361.7830 
 3488   0.0000      13.298884       361.8810 
 3489   0.0000      13.310571       362.1990 
 3490   0.0000      13.345935       363.1614 
 3491   0.0000      13.354205       363.3864 
 3492   0.0000      13.359833       363.5395 
 3493   0.0000      13.366851       363.7305 
 3494   0.0000      13.384424       364.2087 
 3495   0.0000      13.462557       366.3348 
 3496   0.0000      13.686487       372.4282 
 3497   0.0000      13.699242       372.7753 
 3498   0.0000      13.774808       374.8316 
 3499   0.0000      13.798135       375.4663 
 3500   0.0000      13.951014       379.6264 
 3501   0.0000      14.252090       387.8191 
 3502   0.0000      14.489016       394.2662 
 3503   0.0000      14.520923       395.1344 
 3504   0.0000      14.658236       398.8709 
 3505   0.0000      14.751682       401.4137 
 3506   0.0000      14.968992       407.3270 
 3507   0.0000      15.133638       411.8072 
 3508   0.0000      15.375430       418.3867 
 3509   0.0000      16.478510       448.4031 
 3510   0.0000      28.069126       763.7997 
 3511   0.0000      28.106315       764.8117 
 3512   0.0000      28.330088       770.9009 
 3513   0.0000      28.380638       772.2764 
 3514   0.0000      28.540612       776.6295 
 3515   0.0000      28.588936       777.9445 
 3516   0.0000      28.712365       781.3032 
 3517   0.0000      28.730287       781.7908 
 3518   0.0000      28.733858       781.8880 
 3519   0.0000      28.761639       782.6440 
 3520   0.0000      28.773603       782.9695 
 3521   0.0000      28.783474       783.2382 
 3522   0.0000      28.805618       783.8407 
 3523   0.0000      28.833910       784.6106 
 3524   0.0000      28.918283       786.9065 
 3525   0.0000      29.072363       791.0992 
 3526   0.0000      29.100837       791.8740 
 3527   0.0000      29.134683       792.7950 
 3528   0.0000      29.147445       793.1423 
 3529   0.0000      29.152377       793.2765 
 3530   0.0000      29.161926       793.5363 
 3531   0.0000      29.233904       795.4950 
 3532   0.0000      29.235619       795.5416 
 3533   0.0000      29.237474       795.5921 
 3534   0.0000      29.261459       796.2448 
 3535   0.0000      29.348825       798.6221 
 3536   0.0000      29.396855       799.9291 
 3537   0.0000      29.408481       800.2455 
 3538   0.0000      29.429525       800.8181 
 3539   0.0000      29.448470       801.3336 
 3540   0.0000      29.450398       801.3861 
 3541   0.0000      29.483311       802.2817 
 3542   0.0000      29.564083       804.4796 
 3543   0.0000      29.565406       804.5156 
 3544   0.0000      29.591821       805.2344 
 3545   0.0000      29.605016       805.5934 
 3546   0.0000      38.347829      1043.4975 
 3547   0.0000      38.734474      1054.0186 
 3548   0.0000      48.580807      1321.9510 
 3549   0.0000      48.637486      1323.4933 
 3550   0.0000      48.886806      1330.2776 
 3551   0.0000      48.920192      1331.1861 
 3552   0.0000     148.892433      4051.5691 
 3553   0.0000     148.933268      4052.6803 
 3554   0.0000     149.172059      4059.1781 
 3555   0.0000     149.225398      4060.6295 
 3556   0.0000     149.331357      4063.5128 
 3557   0.0000     149.400601      4065.3970 
 3558   0.0000     149.497329      4068.0291 
 3559   0.0000     149.531819      4068.9677 
 3560   0.0000     149.533073      4069.0018 
 3561   0.0000     149.558046      4069.6813 
 3562   0.0000     149.596220      4070.7201 
 3563   0.0000     149.601118      4070.8534 
 3564   0.0000     149.639289      4071.8921 
 3565   0.0000     149.665177      4072.5965 
 3566   0.0000     149.740517      4074.6466 
 3567   0.0000     149.870337      4078.1792 
 3568   0.0000     149.905459      4079.1349 
 3569   0.0000     149.918489      4079.4895 
 3570   0.0000     149.940752      4080.0953 
 3571   0.0000     149.948220      4080.2985 
 3572   0.0000     149.980204      4081.1688 
 3573   0.0000     150.009144      4081.9563 
 3574   0.0000     150.011347      4082.0163 
 3575   0.0000     150.032439      4082.5902 
 3576   0.0000     150.041035      4082.8241 
 3577   0.0000     150.218307      4087.6479 
 3578   0.0000     150.268713      4089.0196 
 3579   0.0000     150.272812      4089.1311 
 3580   0.0000     150.285341      4089.4720 
 3581   0.0000     150.292439      4089.6652 
 3582   0.0000     150.296022      4089.7627 
 3583   0.0000     150.328252      4090.6397 
 3584   0.0000     150.369335      4091.7576 
 3585   0.0000     150.371781      4091.8242 
 3586   0.0000     150.401293      4092.6272 
 3587   0.0000     150.423505      4093.2317 
 3588   0.0000     199.772830      5436.0951 
 3589   0.0000     200.204291      5447.8357 
 3590   0.0000     256.003846      6966.2188 
 3591   0.0000     256.072494      6968.0868 
 3592   0.0000     256.365754      6976.0668 
 3593   0.0000     256.387440      6976.6569 

                    ********************************
                    * MULLIKEN POPULATION ANALYSIS *
                    ********************************

-----------------------
MULLIKEN ATOMIC CHARGES
-----------------------
   0 O :   -0.396886
   1 O :   -0.425733
   2 N :   -0.439654
   3 N :   -0.340874
   4 C :    0.288750
   5 C :    0.365640
   6 H :    0.009269
   7 C :    0.023808
   8 C :   -0.107089
   9 H :    0.090970
  10 C :   -0.131928
  11 H :    0.145803
  12 C :   -0.131965
  13 H :    0.138227
  14 C :   -0.121153
  15 H :    0.148657
  16 C :   -0.163224
  17 H :    0.107299
  18 C :    0.049760
  19 C :   -0.244085
  20 H :    0.089118
  21 H :    0.122730
  22 H :    0.099478
  23 C :   -0.267751
  24 H :    0.114528
  25 H :    0.117793
  26 H :    0.086306
  27 C :   -0.284024
  28 H :    0.101497
  29 H :    0.116655
  30 H :    0.089685
  31 C :    0.207876
  32 C :    0.008824
  33 C :   -0.096857
  34 H :    0.095210
  35 C :   -0.156791
  36 H :    0.124358
  37 C :   -0.129743
  38 H :    0.143881
  39 C :   -0.133959
  40 H :    0.061018
  41 C :   -0.155484
  42 C :   -0.246812
  43 H :    0.114082
  44 H :    0.098583
  45 H :    0.069308
  46 C :   -0.213916
  47 H :    0.065520
  48 H :    0.095728
  49 H :    0.101471
  50 C :   -0.252942
  51 H :    0.101317
  52 H :    0.095743
  53 H :    0.112090
  54 C :    0.384588
  55 C :    0.025155
  56 C :   -0.109562
  57 H :    0.125122
  58 C :   -0.136141
  59 H :    0.148223
  60 C :   -0.083822
  61 H :    0.147559
  62 C :   -0.135516
  63 H :    0.144529
  64 C :   -0.079089
  65 H :    0.130815
  66 H :    0.153657
  67 O :   -0.501681
  68 C :    0.410895
  69 C :   -0.001185
  70 C :   -0.064069
  71 H :    0.122515
  72 C :   -0.147992
  73 H :    0.143458
  74 C :   -0.085079
  75 H :    0.145870
  76 C :   -0.154126
  77 H :    0.146131
  78 C :   -0.096965
  79 H :    0.127739
  80 O :   -0.415581
  81 H :    0.294439
Sum of atomic charges:    0.0000000

--------------------------------
MULLIKEN REDUCED ORBITAL CHARGES
--------------------------------
  0 O s       :     3.850212  s :     3.850212
      pz      :     1.208905  p :     4.498521
      px      :     1.722684
      py      :     1.566932
      dz2     :     0.010258  d :     0.042832
      dxz     :     0.008697
      dyz     :     0.012863
      dx2y2   :     0.006584
      dxy     :     0.004431
      f0      :     0.001356  f :     0.005076
      f+1     :     0.000877
      f-1     :     0.001105
      f+2     :     0.000761
      f-2     :     0.000473
      f+3     :     0.000207
      f-3     :     0.000295
      g0      :     0.000061  g :     0.000245
      g+1     :     0.000034
      g-1     :     0.000056
      g+2     :     0.000035
      g-2     :     0.000016
      g+3     :     0.000010
      g-3     :     0.000024
      g+4     :     0.000005
      g-4     :     0.000003
  1 O s       :     3.780164  s :     3.780164
      pz      :     1.736651  p :     4.606645
      px      :     1.454511
      py      :     1.415483
      dz2     :     0.004830  d :     0.035007
      dxz     :     0.001922
      dyz     :     0.009932
      dx2y2   :     0.007315
      dxy     :     0.011007
      f0      :     0.000363  f :     0.003715
      f+1     :     0.000045
      f-1     :     0.000786
      f+2     :     0.000681
      f-2     :     0.000472
      f+3     :     0.000902
      f-3     :     0.000467
      g0      :     0.000013  g :     0.000202
      g+1     :     0.000003
      g-1     :     0.000029
      g+2     :     0.000023
      g-2     :     0.000001
      g+3     :     0.000028
      g-3     :     0.000038
      g+4     :     0.000028
      g-4     :     0.000039
  2 N s       :     3.731721  s :     3.731721
      pz      :     1.328578  p :     3.639259
      px      :     1.009326
      py      :     1.301355
      dz2     :     0.010657  d :     0.060422
      dxz     :     0.016855
      dyz     :     0.006065
      dx2y2   :     0.011427
      dxy     :     0.015418
      f0      :     0.000484  f :     0.007717
      f+1     :     0.001792
      f-1     :     0.000402
      f+2     :     0.001102
      f-2     :     0.000618
      f+3     :     0.001949
      f-3     :     0.001369
      g0      :     0.000054  g :     0.000535
      g+1     :     0.000062
      g-1     :     0.000015
      g+2     :     0.000048
      g-2     :     0.000043
      g+3     :     0.000055
      g-3     :     0.000071
      g+4     :     0.000096
      g-4     :     0.000091
  3 N s       :     3.589126  s :     3.589126
      pz      :     1.127835  p :     3.682236
      px      :     1.476106
      py      :     1.078295
      dz2     :     0.017679  d :     0.061778
      dxz     :     0.013460
      dyz     :     0.015649
      dx2y2   :     0.007969
      dxy     :     0.007020
      f0      :     0.001861  f :     0.007239
      f+1     :     0.001149
      f-1     :     0.001702
      f+2     :     0.000816
      f-2     :     0.000780
      f+3     :     0.000516
      f-3     :     0.000416
      g0      :     0.000118  g :     0.000495
      g+1     :     0.000048
      g-1     :     0.000108
      g+2     :     0.000047
      g-2     :     0.000061
      g+3     :     0.000044
      g-3     :     0.000025
      g+4     :     0.000016
      g-4     :     0.000029
  4 C s       :     3.191369  s :     3.191369
      pz      :     0.803590  p :     2.299419
      px      :     0.819502
      py      :     0.676326
      dz2     :     0.032662  d :     0.186878
      dxz     :     0.040869
      dyz     :     0.022550
      dx2y2   :     0.053636
      dxy     :     0.037161
      f0      :     0.002482  f :     0.030330
      f+1     :     0.005123
      f-1     :     0.003756
      f+2     :     0.003579
      f-2     :     0.005631
      f+3     :     0.006588
      f-3     :     0.003171
      g0      :     0.000282  g :     0.003254
      g+1     :     0.000188
      g-1     :     0.000348
      g+2     :     0.000457
      g-2     :     0.000317
      g+3     :     0.000472
      g-3     :     0.000440
      g+4     :     0.000420
      g-4     :     0.000329
  5 C s       :     3.255572  s :     3.255572
      pz      :     0.625099  p :     2.243062
      px      :     0.781141
      py      :     0.836822
      dz2     :     0.020975  d :     0.113936
      dxz     :     0.038178
      dyz     :     0.025885
      dx2y2   :     0.018001
      dxy     :     0.010896
      f0      :     0.003108  f :     0.020054
      f+1     :     0.005137
      f-1     :     0.004222
      f+2     :     0.001955
      f-2     :     0.001675
      f+3     :     0.001746
      f-3     :     0.002212
      g0      :     0.000393  g :     0.001735
      g+1     :     0.000297
      g-1     :     0.000278
      g+2     :     0.000093
      g-2     :     0.000111
      g+3     :     0.000181
      g-3     :     0.000090
      g+4     :     0.000119
      g-4     :     0.000173
  6 H s       :     0.966722  s :     0.966722
      pz      :     0.012379  p :     0.018847
      px      :     0.003966
      py      :     0.002502
      dz2     :     0.000400  d :     0.004777
      dxz     :     0.000633
      dyz     :     0.001438
      dx2y2   :     0.001793
      dxy     :     0.000514
      f0      :     0.000033  f :     0.000385
      f+1     :     0.000025
      f-1     :     0.000054
      f+2     :     0.000024
      f-2     :     0.000065
      f+3     :     0.000044
      f-3     :     0.000140
  7 C s       :     3.303721  s :     3.303721
      pz      :     0.875434  p :     2.547047
      px      :     0.857228
      py      :     0.814385
      dz2     :     0.016900  d :     0.105021
      dxz     :     0.011699
      dyz     :     0.025022
      dx2y2   :     0.024284
      dxy     :     0.027115
      f0      :     0.001825  f :     0.018843
      f+1     :     0.003037
      f-1     :     0.001423
      f+2     :     0.002347
      f-2     :     0.003462
      f+3     :     0.001105
      f-3     :     0.005645
      g0      :     0.000097  g :     0.001560
      g+1     :     0.000116
      g-1     :     0.000140
      g+2     :     0.000158
      g-2     :     0.000116
      g+3     :     0.000276
      g-3     :     0.000144
      g+4     :     0.000281
      g-4     :     0.000233
  8 C s       :     3.224864  s :     3.224864
      pz      :     0.951364  p :     2.768139
      px      :     0.919041
      py      :     0.897733
      dz2     :     0.010143  d :     0.099899
      dxz     :     0.013752
      dyz     :     0.022040
      dx2y2   :     0.035528
      dxy     :     0.018437
      f0      :     0.001194  f :     0.012954
      f+1     :     0.001102
      f-1     :     0.001760
      f+2     :     0.002087
      f-2     :     0.001988
      f+3     :     0.000981
      f-3     :     0.003843
      g0      :     0.000069  g :     0.001234
      g+1     :     0.000053
      g-1     :     0.000145
      g+2     :     0.000087
      g-2     :     0.000117
      g+3     :     0.000205
      g-3     :     0.000112
      g+4     :     0.000229
      g-4     :     0.000216
  9 H s       :     0.876210  s :     0.876210
      pz      :     0.009168  p :     0.029106
      px      :     0.009616
      py      :     0.010323
      dz2     :     0.000763  d :     0.003406
      dxz     :     0.000415
      dyz     :     0.000469
      dx2y2   :     0.000493
      dxy     :     0.001267
      f0      :     0.000008  f :     0.000307
      f+1     :     0.000112
      f-1     :     0.000004
      f+2     :     0.000017
      f-2     :     0.000065
      f+3     :     0.000034
      f-3     :     0.000067
 10 C s       :     3.173814  s :     3.173814
      pz      :     0.934828  p :     2.821089
      px      :     0.913270
      py      :     0.972990
      dz2     :     0.024146  d :     0.123266
      dxz     :     0.017969
      dyz     :     0.012801
      dx2y2   :     0.029658
      dxy     :     0.038693
      f0      :     0.000623  f :     0.012491
      f+1     :     0.002405
      f-1     :     0.001797
      f+2     :     0.001386
      f-2     :     0.001965
      f+3     :     0.001379
      f-3     :     0.002935
      g0      :     0.000088  g :     0.001269
      g+1     :     0.000074
      g-1     :     0.000064
      g+2     :     0.000169
      g-2     :     0.000126
      g+3     :     0.000223
      g-3     :     0.000178
      g+4     :     0.000160
      g-4     :     0.000185
 11 H s       :     0.828285  s :     0.828285
      pz      :     0.009085  p :     0.022715
      px      :     0.007869
      py      :     0.005761
      dz2     :     0.000109  d :     0.002909
      dxz     :     0.000266
      dyz     :     0.001007
      dx2y2   :     0.000871
      dxy     :     0.000657
      f0      :     0.000048  f :     0.000288
      f+1     :     0.000010
      f-1     :     0.000009
      f+2     :     0.000033
      f-2     :     0.000054
      f+3     :     0.000021
      f-3     :     0.000114
 12 C s       :     3.200633  s :     3.200633
      pz      :     0.945696  p :     2.792790
      px      :     0.914539
      py      :     0.932556
      dz2     :     0.011164  d :     0.124838
      dxz     :     0.010717
      dyz     :     0.032009
      dx2y2   :     0.025433
      dxy     :     0.045514
      f0      :     0.001305  f :     0.012452
      f+1     :     0.002214
      f-1     :     0.000417
      f+2     :     0.001487
      f-2     :     0.002424
      f+3     :     0.000955
      f-3     :     0.003650
      g0      :     0.000072  g :     0.001252
      g+1     :     0.000101
      g-1     :     0.000092
      g+2     :     0.000132
      g-2     :     0.000076
      g+3     :     0.000226
      g-3     :     0.000101
      g+4     :     0.000241
      g-4     :     0.000211
 13 H s       :     0.835257  s :     0.835257
      pz      :     0.008821  p :     0.023293
      px      :     0.007848
      py      :     0.006625
      dz2     :     0.000749  d :     0.002938
      dxz     :     0.000371
      dyz     :     0.000456
      dx2y2   :     0.000772
      dxy     :     0.000589
      f0      :     0.000006  f :     0.000285
      f+1     :     0.000029
      f-1     :     0.000086
      f+2     :     0.000048
      f-2     :     0.000027
      f+3     :     0.000028
      f-3     :     0.000061
 14 C s       :     3.171799  s :     3.171799
      pz      :     0.950595  p :     2.810814
      px      :     0.967410
      py      :     0.892809
      dz2     :     0.010859  d :     0.124830
      dxz     :     0.016900
      dyz     :     0.026298
      dx2y2   :     0.051013
      dxy     :     0.019760
      f0      :     0.001377  f :     0.012444
      f+1     :     0.001075
      f-1     :     0.001485
      f+2     :     0.001908
      f-2     :     0.002026
      f+3     :     0.000827
      f-3     :     0.003745
      g0      :     0.000071  g :     0.001266
      g+1     :     0.000050
      g-1     :     0.000146
      g+2     :     0.000090
      g-2     :     0.000119
      g+3     :     0.000226
      g-3     :     0.000108
      g+4     :     0.000245
      g-4     :     0.000211
 15 H s       :     0.825570  s :     0.825570
      pz      :     0.008694  p :     0.022576
      px      :     0.006679
      py      :     0.007203
      dz2     :     0.000743  d :     0.002910
      dxz     :     0.000455
      dyz     :     0.000368
      dx2y2   :     0.000457
      dxy     :     0.000886
      f0      :     0.000006  f :     0.000287
      f+1     :     0.000111
      f-1     :     0.000004
      f+2     :     0.000018
      f-2     :     0.000058
      f+3     :     0.000036
      f-3     :     0.000053
 16 C s       :     3.273026  s :     3.273026
      pz      :     0.934633  p :     2.761729
      px      :     0.895991
      py      :     0.931105
      dz2     :     0.023896  d :     0.113548
      dxz     :     0.015954
      dyz     :     0.014148
      dx2y2   :     0.022741
      dxy     :     0.036809
      f0      :     0.000604  f :     0.013670
      f+1     :     0.002621
      f-1     :     0.001911
      f+2     :     0.001588
      f-2     :     0.002289
      f+3     :     0.001417
      f-3     :     0.003240
      g0      :     0.000086  g :     0.001251
      g+1     :     0.000073
      g-1     :     0.000064
      g+2     :     0.000173
      g-2     :     0.000127
      g+3     :     0.000227
      g-3     :     0.000170
      g+4     :     0.000163
      g-4     :     0.000169
 17 H s       :     0.863346  s :     0.863346
      pz      :     0.010437  p :     0.025771
      px      :     0.009558
      py      :     0.005776
      dz2     :     0.000116  d :     0.003281
      dxz     :     0.000280
      dyz     :     0.001167
      dx2y2   :     0.000910
      dxy     :     0.000808
      f0      :     0.000050  f :     0.000302
      f+1     :     0.000011
      f-1     :     0.000008
      f+2     :     0.000034
      f-2     :     0.000056
      f+3     :     0.000023
      f-3     :     0.000119
 18 C s       :     3.247180  s :     3.247180
      pz      :     0.912527  p :     2.534888
      px      :     0.703129
      py      :     0.919232
      dz2     :     0.030087  d :     0.142323
      dxz     :     0.030574
      dyz     :     0.026745
      dx2y2   :     0.020071
      dxy     :     0.034847
      f0      :     0.003224  f :     0.023879
      f+1     :     0.002955
      f-1     :     0.004814
      f+2     :     0.003332
      f-2     :     0.001406
      f+3     :     0.003797
      f-3     :     0.004351
      g0      :     0.000305  g :     0.001971
      g+1     :     0.000273
      g-1     :     0.000209
      g+2     :     0.000167
      g-2     :     0.000093
      g+3     :     0.000185
      g-3     :     0.000170
      g+4     :     0.000286
      g-4     :     0.000283
 19 C s       :     3.165863  s :     3.165863
      pz      :     1.009692  p :     3.005375
      px      :     1.042718
      py      :     0.952965
      dz2     :     0.019495  d :     0.065589
      dxz     :     0.004435
      dyz     :     0.011659
      dx2y2   :     0.016270
      dxy     :     0.013731
      f0      :     0.001284  f :     0.006504
      f+1     :     0.000432
      f-1     :     0.001402
      f+2     :     0.000538
      f-2     :     0.000176
      f+3     :     0.001407
      f-3     :     0.001265
      g0      :     0.000123  g :     0.000755
      g+1     :     0.000043
      g-1     :     0.000111
      g+2     :     0.000064
      g-2     :     0.000013
      g+3     :     0.000095
      g-3     :     0.000083
      g+4     :     0.000100
      g-4     :     0.000123
 20 H s       :     0.878197  s :     0.878197
      pz      :     0.009845  p :     0.028315
      px      :     0.010500
      py      :     0.007969
      dz2     :     0.001026  d :     0.003987
      dxz     :     0.000303
      dyz     :     0.000649
      dx2y2   :     0.001410
      dxy     :     0.000599
      f0      :     0.000010  f :     0.000384
      f+1     :     0.000047
      f-1     :     0.000100
      f+2     :     0.000056
      f-2     :     0.000019
      f+3     :     0.000058
      f-3     :     0.000094
 21 H s       :     0.846057  s :     0.846057
      pz      :     0.010289  p :     0.026888
      px      :     0.007464
      py      :     0.009135
      dz2     :     0.000285  d :     0.003939
      dxz     :     0.001455
      dyz     :     0.000113
      dx2y2   :     0.000563
      dxy     :     0.001523
      f0      :     0.000049  f :     0.000386
      f+1     :     0.000043
      f-1     :     0.000014
      f+2     :     0.000074
      f-2     :     0.000025
      f+3     :     0.000073
      f-3     :     0.000109
 22 H s       :     0.868156  s :     0.868156
      pz      :     0.008442  p :     0.027989
      px      :     0.010851
      py      :     0.008696
      dz2     :     0.000754  d :     0.003992
      dxz     :     0.001527
      dyz     :     0.001514
      dx2y2   :     0.000139
      dxy     :     0.000058
      f0      :     0.000074  f :     0.000385
      f+1     :     0.000126
      f-1     :     0.000149
      f+2     :     0.000027
      f-2     :     0.000007
      f+3     :     0.000001
      f-3     :     0.000000
 23 C s       :     3.169453  s :     3.169453
      pz      :     0.951792  p :     3.022453
      px      :     1.053295
      py      :     1.017366
      dz2     :     0.015683  d :     0.068741
      dxz     :     0.009176
      dyz     :     0.020370
      dx2y2   :     0.017167
      dxy     :     0.006345
      f0      :     0.001520  f :     0.006365
      f+1     :     0.001185
      f-1     :     0.001624
      f+2     :     0.000912
      f-2     :    -0.000060
      f+3     :     0.001096
      f-3     :     0.000088
      g0      :     0.000199  g :     0.000739
      g+1     :     0.000162
      g-1     :     0.000120
      g+2     :     0.000067
      g-2     :     0.000025
      g+3     :     0.000091
      g-3     :     0.000014
      g+4     :     0.000037
      g-4     :     0.000023
 24 H s       :     0.853620  s :     0.853620
      pz      :     0.008113  p :     0.027481
      px      :     0.010678
      py      :     0.008690
      dz2     :     0.000807  d :     0.003986
      dxz     :     0.000365
      dyz     :     0.000876
      dx2y2   :     0.001095
      dxy     :     0.000843
      f0      :     0.000011  f :     0.000386
      f+1     :     0.000014
      f-1     :     0.000121
      f+2     :     0.000053
      f-2     :     0.000047
      f+3     :     0.000025
      f-3     :     0.000115
 25 H s       :     0.850865  s :     0.850865
      pz      :     0.008856  p :     0.026851
      px      :     0.007676
      py      :     0.010319
      dz2     :     0.000205  d :     0.004090
      dxz     :     0.001723
      dyz     :     0.000049
      dx2y2   :     0.000374
      dxy     :     0.001739
      f0      :     0.000060  f :     0.000401
      f+1     :     0.000033
      f-1     :     0.000015
      f+2     :     0.000097
      f-2     :     0.000003
      f+3     :     0.000022
      f-3     :     0.000172
 26 H s       :     0.880816  s :     0.880816
      pz      :     0.008218  p :     0.028390
      px      :     0.011184
      py      :     0.008988
      dz2     :     0.000942  d :     0.004101
      dxz     :     0.000438
      dyz     :     0.000890
      dx2y2   :     0.001266
      dxy     :     0.000566
      f0      :     0.000013  f :     0.000386
      f+1     :     0.000022
      f-1     :     0.000123
      f+2     :     0.000070
      f-2     :     0.000039
      f+3     :     0.000011
      f-3     :     0.000108
 27 C s       :     3.191107  s :     3.191107
      pz      :     0.997846  p :     3.016353
      px      :     1.011231
      py      :     1.007276
      dz2     :     0.020071  d :     0.069152
      dxz     :     0.005957
      dyz     :     0.011134
      dx2y2   :     0.022739
      dxy     :     0.009252
      f0      :     0.001420  f :     0.006638
      f+1     :     0.000902
      f-1     :     0.000896
      f+2     :     0.000333
      f-2     :     0.000535
      f+3     :     0.001279
      f-3     :     0.001272
      g0      :     0.000135  g :     0.000773
      g+1     :     0.000065
      g-1     :     0.000089
      g+2     :     0.000032
      g-2     :     0.000056
      g+3     :     0.000100
      g-3     :     0.000087
      g+4     :     0.000123
      g-4     :     0.000087
 28 H s       :     0.868302  s :     0.868302
      pz      :     0.009387  p :     0.025903
      px      :     0.007202
      py      :     0.009313
      dz2     :     0.000297  d :     0.003914
      dxz     :     0.001436
      dyz     :     0.000072
      dx2y2   :     0.000806
      dxy     :     0.001303
      f0      :     0.000052  f :     0.000385
      f+1     :     0.000042
      f-1     :     0.000010
      f+2     :     0.000085
      f-2     :     0.000012
      f+3     :     0.000086
      f-3     :     0.000098
 29 H s       :     0.852707  s :     0.852707
      pz      :     0.010086  p :     0.026402
      px      :     0.009850
      py      :     0.006466
      dz2     :     0.000837  d :     0.003856
      dxz     :     0.000159
      dyz     :     0.000896
      dx2y2   :     0.000719
      dxy     :     0.001245
      f0      :     0.000008  f :     0.000379
      f+1     :     0.000004
      f-1     :     0.000132
      f+2     :     0.000043
      f-2     :     0.000030
      f+3     :     0.000092
      f-3     :     0.000069
 30 H s       :     0.877255  s :     0.877255
      pz      :     0.008303  p :     0.028674
      px      :     0.010455
      py      :     0.009916
      dz2     :     0.000805  d :     0.004000
      dxz     :     0.001349
      dyz     :     0.001640
      dx2y2   :     0.000140
      dxy     :     0.000066
      f0      :     0.000084  f :     0.000386
      f+1     :     0.000100
      f-1     :     0.000164
      f+2     :     0.000025
      f-2     :     0.000011
      f+3     :     0.000001
      f-3     :     0.000001
 31 C s       :     3.259538  s :     3.259538
      pz      :     0.745393  p :     2.390309
      px      :     0.887789
      py      :     0.757127
      dz2     :     0.018024  d :     0.116542
      dxz     :     0.019732
      dyz     :     0.034788
      dx2y2   :     0.012875
      dxy     :     0.031122
      f0      :     0.004717  f :     0.023744
      f+1     :     0.002209
      f-1     :     0.003993
      f+2     :     0.005539
      f-2     :     0.002418
      f+3     :     0.002939
      f-3     :     0.001929
      g0      :     0.000270  g :     0.001991
      g+1     :     0.000115
      g-1     :     0.000349
      g+2     :     0.000299
      g-2     :     0.000263
      g+3     :     0.000177
      g-3     :     0.000235
      g+4     :     0.000131
      g-4     :     0.000151
 32 C s       :     3.329561  s :     3.329561
      pz      :     0.799226  p :     2.546446
      px      :     0.944164
      py      :     0.803056
      dz2     :     0.021920  d :     0.095123
      dxz     :     0.016422
      dyz     :     0.023427
      dx2y2   :     0.012452
      dxy     :     0.020902
      f0      :     0.002877  f :     0.018570
      f+1     :     0.001713
      f-1     :     0.004629
      f+2     :     0.003271
      f-2     :     0.001704
      f+3     :     0.002331
      f-3     :     0.002046
      g0      :     0.000202  g :     0.001476
      g+1     :     0.000118
      g-1     :     0.000294
      g+2     :     0.000191
      g-2     :     0.000164
      g+3     :     0.000118
      g-3     :     0.000196
      g+4     :     0.000113
      g-4     :     0.000080
 33 C s       :     3.220381  s :     3.220381
      pz      :     0.926229  p :     2.751844
      px      :     0.946183
      py      :     0.879431
      dz2     :     0.032585  d :     0.109794
      dxz     :     0.009301
      dyz     :     0.021375
      dx2y2   :     0.019235
      dxy     :     0.027299
      f0      :     0.001536  f :     0.013593
      f+1     :     0.000991
      f-1     :     0.003269
      f+2     :     0.002500
      f-2     :     0.001433
      f+3     :     0.002473
      f-3     :     0.001391
      g0      :     0.000119  g :     0.001245
      g+1     :     0.000053
      g-1     :     0.000233
      g+2     :     0.000179
      g-2     :     0.000096
      g+3     :     0.000135
      g-3     :     0.000181
      g+4     :     0.000105
      g-4     :     0.000143
 34 H s       :     0.868214  s :     0.868214
      pz      :     0.009557  p :     0.032471
      px      :     0.011383
      py      :     0.011531
      dz2     :     0.001060  d :     0.003780
      dxz     :     0.000998
      dyz     :     0.001004
      dx2y2   :     0.000406
      dxy     :     0.000311
      f0      :     0.000103  f :     0.000325
      f+1     :     0.000062
      f-1     :     0.000061
      f+2     :     0.000053
      f-2     :     0.000036
      f+3     :     0.000006
      f-3     :     0.000005
 35 C s       :     3.187918  s :     3.187918
      pz      :     0.914436  p :     2.826898
      px      :     0.982335
      py      :     0.930126
      dz2     :     0.015640  d :     0.128084
      dxz     :     0.013495
      dyz     :     0.066034
      dx2y2   :     0.008714
      dxy     :     0.024200
      f0      :     0.002481  f :     0.012637
      f+1     :     0.001487
      f-1     :     0.002091
      f+2     :     0.002508
      f-2     :     0.001005
      f+3     :     0.002309
      f-3     :     0.000757
      g0      :     0.000219  g :     0.001255
      g+1     :     0.000084
      g-1     :     0.000226
      g+2     :     0.000192
      g-2     :     0.000132
      g+3     :     0.000084
      g-3     :     0.000099
      g+4     :     0.000082
      g-4     :     0.000135
 36 H s       :     0.849007  s :     0.849007
      pz      :     0.006826  p :     0.023369
      px      :     0.010556
      py      :     0.005987
      dz2     :     0.000920  d :     0.002974
      dxz     :     0.000541
      dyz     :     0.000387
      dx2y2   :     0.000582
      dxy     :     0.000544
      f0      :     0.000045  f :     0.000293
      f+1     :     0.000023
      f-1     :     0.000062
      f+2     :     0.000062
      f-2     :     0.000039
      f+3     :     0.000022
      f-3     :     0.000039
 37 C s       :     3.188364  s :     3.188364
      pz      :     0.910514  p :     2.800356
      px      :     0.937561
      py      :     0.952281
      dz2     :     0.042734  d :     0.127050
      dxz     :     0.022930
      dyz     :     0.029759
      dx2y2   :     0.023085
      dxy     :     0.008541
      f0      :     0.002352  f :     0.012703
      f+1     :     0.001437
      f-1     :     0.002610
      f+2     :     0.002553
      f-2     :     0.001426
      f+3     :     0.000911
      f-3     :     0.001414
      g0      :     0.000197  g :     0.001270
      g+1     :     0.000108
      g-1     :     0.000264
      g+2     :     0.000179
      g-2     :     0.000172
      g+3     :     0.000105
      g-3     :     0.000157
      g+4     :     0.000067
      g-4     :     0.000021
 38 H s       :     0.830820  s :     0.830820
      pz      :     0.007505  p :     0.022154
      px      :     0.009653
      py      :     0.004996
      dz2     :     0.000306  d :     0.002857
      dxz     :     0.000115
      dyz     :     0.001032
      dx2y2   :     0.000287
      dxy     :     0.001117
      f0      :     0.000023  f :     0.000288
      f+1     :     0.000003
      f-1     :     0.000056
      f+2     :     0.000054
      f-2     :     0.000022
      f+3     :     0.000111
      f-3     :     0.000018
 39 C s       :     3.279140  s :     3.279140
      pz      :     0.914097  p :     2.739123
      px      :     0.978303
      py      :     0.846723
      dz2     :     0.023423  d :     0.101006
      dxz     :     0.007406
      dyz     :     0.031150
      dx2y2   :     0.012545
      dxy     :     0.026482
      f0      :     0.001851  f :     0.013458
      f+1     :     0.001122
      f-1     :     0.002576
      f+2     :     0.002553
      f-2     :     0.001249
      f+3     :     0.002655
      f-3     :     0.001454
      g0      :     0.000111  g :     0.001232
      g+1     :     0.000050
      g-1     :     0.000239
      g+2     :     0.000178
      g-2     :     0.000118
      g+3     :     0.000132
      g-3     :     0.000161
      g+4     :     0.000105
      g-4     :     0.000138
 40 H s       :     0.906240  s :     0.906240
      pz      :     0.007830  p :     0.028730
      px      :     0.010190
      py      :     0.010710
      dz2     :     0.000742  d :     0.003686
      dxz     :     0.000871
      dyz     :     0.001392
      dx2y2   :     0.000379
      dxy     :     0.000301
      f0      :     0.000097  f :     0.000326
      f+1     :     0.000051
      f-1     :     0.000062
      f+2     :     0.000061
      f-2     :     0.000043
      f+3     :     0.000006
      f-3     :     0.000006
 41 C s       :     3.296540  s :     3.296540
      pz      :     0.931462  p :     2.718234
      px      :     0.929814
      py      :     0.856958
      dz2     :     0.035052  d :     0.119765
      dxz     :     0.023990
      dyz     :     0.010623
      dx2y2   :     0.018828
      dxy     :     0.031272
      f0      :     0.003162  f :     0.019336
      f+1     :     0.002828
      f-1     :     0.003157
      f+2     :     0.002518
      f-2     :     0.001538
      f+3     :     0.004134
      f-3     :     0.002000
      g0      :     0.000237  g :     0.001609
      g+1     :     0.000226
      g-1     :     0.000177
      g+2     :     0.000120
      g-2     :     0.000125
      g+3     :     0.000080
      g-3     :     0.000191
      g+4     :     0.000222
      g-4     :     0.000232
 42 C s       :     3.176123  s :     3.176123
      pz      :     1.007415  p :     2.992418
      px      :     0.958554
      py      :     1.026448
      dz2     :     0.012010  d :     0.070922
      dxz     :     0.014771
      dyz     :     0.011673
      dx2y2   :     0.017379
      dxy     :     0.015089
      f0      :     0.001350  f :     0.006621
      f+1     :     0.000845
      f-1     :     0.000291
      f+2     :     0.000680
      f-2     :     0.000753
      f+3     :     0.001436
      f-3     :     0.001267
      g0      :     0.000058  g :     0.000730
      g+1     :     0.000120
      g-1     :     0.000047
      g+2     :     0.000047
      g-2     :     0.000063
      g+3     :     0.000010
      g-3     :     0.000126
      g+4     :     0.000113
      g-4     :     0.000147
 43 H s       :     0.852857  s :     0.852857
      pz      :     0.011167  p :     0.028628
      px      :     0.007790
      py      :     0.009671
      dz2     :     0.001136  d :     0.004045
      dxz     :     0.000630
      dyz     :     0.000457
      dx2y2   :     0.001256
      dxy     :     0.000565
      f0      :     0.000012  f :     0.000388
      f+1     :     0.000088
      f-1     :     0.000071
      f+2     :     0.000054
      f-2     :     0.000027
      f+3     :     0.000091
      f-3     :     0.000046
 44 H s       :     0.870510  s :     0.870510
      pz      :     0.010149  p :     0.026432
      px      :     0.008766
      py      :     0.007517
      dz2     :     0.000909  d :     0.004074
      dxz     :     0.000330
      dyz     :     0.000829
      dx2y2   :     0.000601
      dxy     :     0.001405
      f0      :     0.000012  f :     0.000402
      f+1     :     0.000001
      f-1     :     0.000151
      f+2     :     0.000033
      f-2     :     0.000052
      f+3     :     0.000116
      f-3     :     0.000037
 45 H s       :     0.895178  s :     0.895178
      pz      :     0.009798  p :     0.030838
      px      :     0.009571
      py      :     0.011469
      dz2     :     0.000595  d :     0.004283
      dxz     :     0.001322
      dyz     :     0.001821
      dx2y2   :     0.000266
      dxy     :     0.000278
      f0      :     0.000067  f :     0.000392
      f+1     :     0.000077
      f-1     :     0.000143
      f+2     :     0.000046
      f-2     :     0.000052
      f+3     :     0.000002
      f-3     :     0.000005
 46 C s       :     3.177400  s :     3.177400
      pz      :     0.971603  p :     2.962145
      px      :     0.979073
      py      :     1.011470
      dz2     :     0.020683  d :     0.067010
      dxz     :     0.007582
      dyz     :     0.009156
      dx2y2   :     0.021937
      dxy     :     0.007652
      f0      :     0.001465  f :     0.006614
      f+1     :     0.001191
      f-1     :     0.000719
      f+2     :     0.000625
      f-2     :     0.000528
      f+3     :     0.000985
      f-3     :     0.001101
      g0      :     0.000144  g :     0.000747
      g+1     :     0.000086
      g-1     :     0.000061
      g+2     :     0.000024
      g-2     :     0.000072
      g+3     :     0.000057
      g-3     :     0.000124
      g+4     :     0.000093
      g-4     :     0.000085
 47 H s       :     0.897399  s :     0.897399
      pz      :     0.008338  p :     0.032519
      px      :     0.012042
      py      :     0.012140
      dz2     :     0.000583  d :     0.004178
      dxz     :     0.001595
      dyz     :     0.001779
      dx2y2   :     0.000107
      dxy     :     0.000115
      f0      :     0.000061  f :     0.000384
      f+1     :     0.000127
      f-1     :     0.000169
      f+2     :     0.000015
      f-2     :     0.000011
      f+3     :     0.000000
      f-3     :     0.000001
 48 H s       :     0.873770  s :     0.873770
      pz      :     0.009966  p :     0.026170
      px      :     0.009523
      py      :     0.006682
      dz2     :     0.000651  d :     0.003940
      dxz     :     0.000121
      dyz     :     0.001083
      dx2y2   :     0.000578
      dxy     :     0.001507
      f0      :     0.000018  f :     0.000390
      f+1     :     0.000007
      f-1     :     0.000111
      f+2     :     0.000055
      f-2     :     0.000022
      f+3     :     0.000140
      f-3     :     0.000038
 49 H s       :     0.866810  s :     0.866810
      pz      :     0.011069  p :     0.027350
      px      :     0.005995
      py      :     0.010286
      dz2     :     0.000394  d :     0.003984
      dxz     :     0.001375
      dyz     :     0.000175
      dx2y2   :     0.001052
      dxy     :     0.000988
      f0      :     0.000043  f :     0.000384
      f+1     :     0.000052
      f-1     :     0.000014
      f+2     :     0.000061
      f-2     :     0.000032
      f+3     :     0.000138
      f-3     :     0.000043
 50 C s       :     3.152009  s :     3.152009
      pz      :     0.957379  p :     3.020311
      px      :     1.009923
      py      :     1.053009
      dz2     :     0.017024  d :     0.073160
      dxz     :     0.018441
      dyz     :     0.010941
      dx2y2   :     0.017470
      dxy     :     0.009284
      f0      :     0.001784  f :     0.006693
      f+1     :     0.001492
      f-1     :     0.001203
      f+2     :     0.000597
      f-2     :     0.000233
      f+3     :     0.000236
      f-3     :     0.001148
      g0      :     0.000180  g :     0.000769
      g+1     :     0.000173
      g-1     :     0.000118
      g+2     :     0.000061
      g-2     :     0.000074
      g+3     :     0.000013
      g-3     :     0.000074
      g+4     :     0.000040
      g-4     :     0.000037
 51 H s       :     0.869775  s :     0.869775
      pz      :     0.008422  p :     0.024659
      px      :     0.005655
      py      :     0.010583
      dz2     :     0.000260  d :     0.003859
      dxz     :     0.001384
      dyz     :     0.000174
      dx2y2   :     0.001084
      dxy     :     0.000957
      f0      :     0.000048  f :     0.000390
      f+1     :     0.000045
      f-1     :     0.000016
      f+2     :     0.000064
      f-2     :     0.000031
      f+3     :     0.000142
      f-3     :     0.000044
 52 H s       :     0.872131  s :     0.872131
      pz      :     0.008331  p :     0.027603
      px      :     0.010765
      py      :     0.008507
      dz2     :     0.000342  d :     0.004128
      dxz     :     0.000116
      dyz     :     0.001552
      dx2y2   :     0.000444
      dxy     :     0.001674
      f0      :     0.000039  f :     0.000395
      f+1     :     0.000010
      f-1     :     0.000068
      f+2     :     0.000085
      f-2     :     0.000021
      f+3     :     0.000152
      f-3     :     0.000020
 53 H s       :     0.858698  s :     0.858698
      pz      :     0.005530  p :     0.024981
      px      :     0.008631
      py      :     0.010820
      dz2     :     0.001248  d :     0.003842
      dxz     :     0.000451
      dyz     :     0.000526
      dx2y2   :     0.001185
      dxy     :     0.000433
      f0      :     0.000046  f :     0.000388
      f+1     :     0.000078
      f-1     :     0.000050
      f+2     :     0.000101
      f-2     :     0.000025
      f+3     :     0.000070
      f-3     :     0.000018
 54 C s       :     3.140209  s :     3.140209
      pz      :     0.642263  p :     2.171727
      px      :     0.700874
      py      :     0.828591
      dz2     :     0.057926  d :     0.264333
      dxz     :     0.044737
      dyz     :     0.073657
      dx2y2   :     0.032373
      dxy     :     0.055641
      f0      :     0.005250  f :     0.034728
      f+1     :     0.004121
      f-1     :     0.011665
      f+2     :     0.003370
      f-2     :     0.002969
      f+3     :     0.004841
      f-3     :     0.002512
      g0      :     0.000897  g :     0.004414
      g+1     :     0.000461
      g-1     :     0.000709
      g+2     :     0.000676
      g-2     :     0.000143
      g+3     :     0.000422
      g-3     :     0.000414
      g+4     :     0.000256
      g-4     :     0.000435
 55 C s       :     3.245715  s :     3.245715
      pz      :     0.845398  p :     2.592250
      px      :     0.989578
      py      :     0.757274
      dz2     :     0.022526  d :     0.117765
      dxz     :     0.022030
      dyz     :     0.047192
      dx2y2   :     0.008030
      dxy     :     0.017986
      f0      :     0.001450  f :     0.017569
      f+1     :     0.002257
      f-1     :     0.007000
      f+2     :     0.001562
      f-2     :     0.001095
      f+3     :     0.002713
      f-3     :     0.001492
      g0      :     0.000323  g :     0.001546
      g+1     :     0.000190
      g-1     :     0.000316
      g+2     :     0.000168
      g-2     :     0.000031
      g+3     :     0.000173
      g-3     :     0.000185
      g+4     :     0.000061
      g-4     :     0.000101
 56 C s       :     3.248673  s :     3.248673
      pz      :     0.950433  p :     2.742059
      px      :     0.908924
      py      :     0.882702
      dz2     :     0.035869  d :     0.104356
      dxz     :     0.007270
      dyz     :     0.020142
      dx2y2   :     0.013373
      dxy     :     0.027702
      f0      :     0.001240  f :     0.013224
      f+1     :     0.000416
      f-1     :     0.004862
      f+2     :     0.000879
      f-2     :     0.002053
      f+3     :     0.002465
      f-3     :     0.001307
      g0      :     0.000196  g :     0.001251
      g+1     :     0.000035
      g-1     :     0.000219
      g+2     :     0.000180
      g-2     :     0.000035
      g+3     :     0.000224
      g-3     :     0.000183
      g+4     :     0.000073
      g-4     :     0.000106
 57 H s       :     0.842395  s :     0.842395
      pz      :     0.007997  p :     0.028752
      px      :     0.009790
      py      :     0.010965
      dz2     :     0.000401  d :     0.003425
      dxz     :     0.001176
      dyz     :     0.001619
      dx2y2   :     0.000130
      dxy     :     0.000099
      f0      :     0.000034  f :     0.000306
      f+1     :     0.000116
      f-1     :     0.000133
      f+2     :     0.000012
      f-2     :     0.000010
      f+3     :     0.000001
      f-3     :     0.000001
 58 C s       :     3.182707  s :     3.182707
      pz      :     0.901109  p :     2.815660
      px      :     0.948294
      py      :     0.966257
      dz2     :     0.032128  d :     0.124069
      dxz     :     0.019836
      dyz     :     0.049141
      dx2y2   :     0.012972
      dxy     :     0.009992
      f0      :     0.001062  f :     0.012438
      f+1     :     0.001973
      f-1     :     0.004757
      f+2     :     0.000986
      f-2     :     0.001112
      f+3     :     0.001255
      f-3     :     0.001294
      g0      :     0.000282  g :     0.001267
      g+1     :     0.000169
      g-1     :     0.000300
      g+2     :     0.000126
      g-2     :     0.000045
      g+3     :     0.000118
      g-3     :     0.000134
      g+4     :     0.000048
      g-4     :     0.000044
 59 H s       :     0.825601  s :     0.825601
      pz      :     0.007118  p :     0.023028
      px      :     0.010204
      py      :     0.005707
      dz2     :     0.000596  d :     0.002865
      dxz     :     0.000256
      dyz     :     0.000682
      dx2y2   :     0.000310
      dxy     :     0.001020
      f0      :     0.000009  f :     0.000282
      f+1     :     0.000001
      f-1     :     0.000095
      f+2     :     0.000023
      f-2     :     0.000048
      f+3     :     0.000088
      f-3     :     0.000019
 60 C s       :     3.201075  s :     3.201075
      pz      :     0.907296  p :     2.745749
      px      :     0.909395
      py      :     0.929057
      dz2     :     0.020449  d :     0.123389
      dxz     :     0.018515
      dyz     :     0.062949
      dx2y2   :     0.007430
      dxy     :     0.014046
      f0      :     0.000984  f :     0.012344
      f+1     :     0.001969
      f-1     :     0.004745
      f+2     :     0.001111
      f-2     :     0.000813
      f+3     :     0.001702
      f-3     :     0.001020
      g0      :     0.000294  g :     0.001266
      g+1     :     0.000179
      g-1     :     0.000272
      g+2     :     0.000143
      g-2     :     0.000016
      g+3     :     0.000105
      g-3     :     0.000127
      g+4     :     0.000045
      g-4     :     0.000085
 61 H s       :     0.826725  s :     0.826725
      pz      :     0.006703  p :     0.022615
      px      :     0.009707
      py      :     0.006205
      dz2     :     0.000843  d :     0.002824
      dxz     :     0.000398
      dyz     :     0.000384
      dx2y2   :     0.000402
      dxy     :     0.000797
      f0      :     0.000018  f :     0.000277
      f+1     :     0.000006
      f-1     :     0.000095
      f+2     :     0.000017
      f-2     :     0.000060
      f+3     :     0.000056
      f-3     :     0.000026
 62 C s       :     3.203498  s :     3.203498
      pz      :     0.966935  p :     2.796681
      px      :     0.949857
      py      :     0.879889
      dz2     :     0.051490  d :     0.121599
      dxz     :     0.007692
      dyz     :     0.020176
      dx2y2   :     0.019418
      dxy     :     0.022824
      f0      :     0.001022  f :     0.012469
      f+1     :     0.000413
      f-1     :     0.004698
      f+2     :     0.000915
      f-2     :     0.001876
      f+3     :     0.002321
      f-3     :     0.001224
      g0      :     0.000206  g :     0.001269
      g+1     :     0.000037
      g-1     :     0.000225
      g+2     :     0.000191
      g-2     :     0.000034
      g+3     :     0.000229
      g-3     :     0.000187
      g+4     :     0.000069
      g-4     :     0.000089
 63 H s       :     0.828921  s :     0.828921
      pz      :     0.006071  p :     0.023387
      px      :     0.010278
      py      :     0.007038
      dz2     :     0.000352  d :     0.002880
      dxz     :     0.001164
      dyz     :     0.001233
      dx2y2   :     0.000060
      dxy     :     0.000070
      f0      :     0.000036  f :     0.000282
      f+1     :     0.000114
      f-1     :     0.000110
      f+2     :     0.000013
      f-2     :     0.000009
      f+3     :     0.000000
      f-3     :     0.000000
 64 C s       :     3.220374  s :     3.220374
      pz      :     0.899180  p :     2.745831
      px      :     0.908348
      py      :     0.938304
      dz2     :     0.022036  d :     0.099029
      dxz     :     0.021853
      dyz     :     0.032963
      dx2y2   :     0.011502
      dxy     :     0.010676
      f0      :     0.001144  f :     0.012604
      f+1     :     0.002131
      f-1     :     0.004557
      f+2     :     0.001155
      f-2     :     0.001113
      f+3     :     0.001314
      f-3     :     0.001190
      g0      :     0.000284  g :     0.001250
      g+1     :     0.000179
      g-1     :     0.000281
      g+2     :     0.000125
      g-2     :     0.000041
      g+3     :     0.000117
      g-3     :     0.000129
      g+4     :     0.000047
      g-4     :     0.000046
 65 H s       :     0.838403  s :     0.838403
      pz      :     0.009021  p :     0.027162
      px      :     0.009849
      py      :     0.008292
      dz2     :     0.000642  d :     0.003316
      dxz     :     0.000267
      dyz     :     0.001045
      dx2y2   :     0.000275
      dxy     :     0.001087
      f0      :     0.000009  f :     0.000303
      f+1     :     0.000001
      f-1     :     0.000106
      f+2     :     0.000030
      f-2     :     0.000049
      f+3     :     0.000090
      f-3     :     0.000018
 66 H s       :     0.766270  s :     0.766270
      pz      :     0.020987  p :     0.068657
      px      :     0.027953
      py      :     0.019718
      dz2     :     0.000752  d :     0.010490
      dxz     :     0.000642
      dyz     :     0.003377
      dx2y2   :     0.002406
      dxy     :     0.003313
      f0      :     0.000097  f :     0.000926
      f+1     :     0.000036
      f-1     :     0.000090
      f+2     :     0.000142
      f-2     :     0.000065
      f+3     :     0.000172
      f-3     :     0.000323
 67 O s       :     3.802451  s :     3.802451
      pz      :     1.468134  p :     4.662555
      px      :     1.718605
      py      :     1.475815
      dz2     :     0.005798  d :     0.032876
      dxz     :     0.004043
      dyz     :     0.007948
      dx2y2   :     0.007497
      dxy     :     0.007591
      f0      :     0.000204  f :     0.003604
      f+1     :     0.000277
      f-1     :     0.000720
      f+2     :     0.000427
      f-2     :     0.000634
      f+3     :     0.000705
      f-3     :     0.000637
      g0      :     0.000021  g :     0.000195
      g+1     :     0.000008
      g-1     :     0.000021
      g+2     :     0.000009
      g-2     :     0.000029
      g+3     :     0.000041
      g-3     :     0.000018
      g+4     :     0.000019
      g-4     :     0.000029
 68 C s       :     3.125809  s :     3.125809
      pz      :     0.687379  p :     2.165739
      px      :     0.811251
      py      :     0.667109
      dz2     :     0.037071  d :     0.260594
      dxz     :     0.038042
      dyz     :     0.053922
      dx2y2   :     0.077582
      dxy     :     0.053977
      f0      :     0.001718  f :     0.032584
      f+1     :     0.002949
      f-1     :     0.004521
      f+2     :     0.004448
      f-2     :     0.004412
      f+3     :     0.003902
      f-3     :     0.010632
      g0      :     0.000427  g :     0.004379
      g+1     :     0.000196
      g-1     :     0.000242
      g+2     :     0.000234
      g-2     :     0.000542
      g+3     :     0.000658
      g-3     :     0.000567
      g+4     :     0.000794
      g-4     :     0.000718
 69 C s       :     3.255727  s :     3.255727
      pz      :     0.962956  p :     2.604290
      px      :     0.742249
      py      :     0.899085
      dz2     :     0.016210  d :     0.122474
      dxz     :     0.015314
      dyz     :     0.020404
      dx2y2   :     0.048473
      dxy     :     0.022073
      f0      :     0.001280  f :     0.017155
      f+1     :     0.001798
      f-1     :     0.002525
      f+2     :     0.002518
      f-2     :     0.001610
      f+3     :     0.001824
      f-3     :     0.005600
      g0      :     0.000119  g :     0.001538
      g+1     :     0.000080
      g-1     :     0.000066
      g+2     :     0.000083
      g-2     :     0.000182
      g+3     :     0.000256
      g-3     :     0.000158
      g+4     :     0.000322
      g-4     :     0.000272
 70 C s       :     3.217097  s :     3.217097
      pz      :     0.919113  p :     2.733580
      px      :     0.884542
      py      :     0.929926
      dz2     :     0.006262  d :     0.099444
      dxz     :     0.025341
      dyz     :     0.010341
      dx2y2   :     0.025572
      dxy     :     0.031929
      f0      :     0.001356  f :     0.012699
      f+1     :     0.001060
      f-1     :     0.001359
      f+2     :     0.002262
      f-2     :     0.001257
      f+3     :     0.001197
      f-3     :     0.004207
      g0      :     0.000083  g :     0.001249
      g+1     :     0.000109
      g-1     :     0.000045
      g+2     :     0.000070
      g-2     :     0.000109
      g+3     :     0.000218
      g-3     :     0.000070
      g+4     :     0.000253
      g-4     :     0.000293
 71 H s       :     0.846074  s :     0.846074
      pz      :     0.009664  p :     0.027738
      px      :     0.009956
      py      :     0.008118
      dz2     :     0.000625  d :     0.003367
      dxz     :     0.000375
      dyz     :     0.000636
      dx2y2   :     0.001172
      dxy     :     0.000559
      f0      :     0.000005  f :     0.000305
      f+1     :     0.000026
      f-1     :     0.000086
      f+2     :     0.000049
      f-2     :     0.000028
      f+3     :     0.000025
      f-3     :     0.000086
 72 C s       :     3.201477  s :     3.201477
      pz      :     0.948899  p :     2.809085
      px      :     0.911291
      py      :     0.948895
      dz2     :     0.008476  d :     0.123638
      dxz     :     0.028199
      dyz     :     0.008275
      dx2y2   :     0.023330
      dxy     :     0.055357
      f0      :     0.001311  f :     0.012522
      f+1     :     0.000866
      f-1     :     0.001896
      f+2     :     0.002471
      f-2     :     0.000905
      f+3     :     0.000800
      f-3     :     0.004274
      g0      :     0.000064  g :     0.001271
      g+1     :     0.000113
      g-1     :     0.000054
      g+2     :     0.000095
      g-2     :     0.000087
      g+3     :     0.000236
      g-3     :     0.000091
      g+4     :     0.000256
      g-4     :     0.000275
 73 H s       :     0.829910  s :     0.829910
      pz      :     0.009653  p :     0.023478
      px      :     0.006454
      py      :     0.007371
      dz2     :     0.000418  d :     0.002871
      dxz     :     0.000413
      dyz     :     0.000593
      dx2y2   :     0.001069
      dxy     :     0.000378
      f0      :     0.000012  f :     0.000282
      f+1     :     0.000028
      f-1     :     0.000059
      f+2     :     0.000031
      f-2     :     0.000038
      f+3     :     0.000033
      f-3     :     0.000080
 74 C s       :     3.193431  s :     3.193431
      pz      :     0.912714  p :     2.755526
      px      :     0.946768
      py      :     0.896044
      dz2     :     0.014517  d :     0.122588
      dxz     :     0.009975
      dyz     :     0.022830
      dx2y2   :     0.059230
      dxy     :     0.016037
      f0      :     0.000735  f :     0.012270
      f+1     :     0.001361
      f-1     :     0.002346
      f+2     :     0.001571
      f-2     :     0.001299
      f+3     :     0.001273
      f-3     :     0.003685
      g0      :     0.000094  g :     0.001264
      g+1     :     0.000039
      g-1     :     0.000058
      g+2     :     0.000054
      g-2     :     0.000186
      g+3     :     0.000215
      g-3     :     0.000139
      g+4     :     0.000254
      g-4     :     0.000225
 75 H s       :     0.828133  s :     0.828133
      pz      :     0.009244  p :     0.022874
      px      :     0.005941
      py      :     0.007689
      dz2     :     0.000114  d :     0.002844
      dxz     :     0.001171
      dyz     :     0.000047
      dx2y2   :     0.000250
      dxy     :     0.001263
      f0      :     0.000045  f :     0.000279
      f+1     :     0.000014
      f-1     :     0.000009
      f+2     :     0.000075
      f-2     :     0.000006
      f+3     :     0.000018
      f-3     :     0.000112
 76 C s       :     3.197025  s :     3.197025
      pz      :     0.955140  p :     2.817732
      px      :     0.902055
      py      :     0.960537
      dz2     :     0.006581  d :     0.125597
      dxz     :     0.025975
      dyz     :     0.012150
      dx2y2   :     0.032359
      dxy     :     0.048532
      f0      :     0.001421  f :     0.012503
      f+1     :     0.000971
      f-1     :     0.001470
      f+2     :     0.002398
      f-2     :     0.001130
      f+3     :     0.000843
      f-3     :     0.004271
      g0      :     0.000080  g :     0.001270
      g+1     :     0.000107
      g-1     :     0.000043
      g+2     :     0.000071
      g-2     :     0.000105
      g+3     :     0.000232
      g-3     :     0.000072
      g+4     :     0.000256
      g-4     :     0.000304
 77 H s       :     0.827421  s :     0.827421
      pz      :     0.009444  p :     0.023313
      px      :     0.006614
      py      :     0.007255
      dz2     :     0.000592  d :     0.002855
      dxz     :     0.000347
      dyz     :     0.000519
      dx2y2   :     0.000852
      dxy     :     0.000545
      f0      :     0.000003  f :     0.000281
      f+1     :     0.000025
      f-1     :     0.000086
      f+2     :     0.000038
      f-2     :     0.000028
      f+3     :     0.000027
      f-3     :     0.000075
 78 C s       :     3.227464  s :     3.227464
      pz      :     0.918831  p :     2.751493
      px      :     0.904930
      py      :     0.927732
      dz2     :     0.009701  d :     0.103686
      dxz     :     0.024866
      dyz     :     0.007862
      dx2y2   :     0.022102
      dxy     :     0.039155
      f0      :     0.001305  f :     0.013074
      f+1     :     0.000910
      f-1     :     0.001875
      f+2     :     0.002448
      f-2     :     0.000968
      f+3     :     0.001044
      f-3     :     0.004523
      g0      :     0.000070  g :     0.001249
      g+1     :     0.000112
      g-1     :     0.000056
      g+2     :     0.000092
      g-2     :     0.000094
      g+3     :     0.000229
      g-3     :     0.000083
      g+4     :     0.000248
      g-4     :     0.000264
 79 H s       :     0.840225  s :     0.840225
      pz      :     0.009676  p :     0.028275
      px      :     0.009285
      py      :     0.009315
      dz2     :     0.000452  d :     0.003454
      dxz     :     0.000466
      dyz     :     0.000705
      dx2y2   :     0.001399
      dxy     :     0.000433
      f0      :     0.000014  f :     0.000307
      f+1     :     0.000030
      f-1     :     0.000060
      f+2     :     0.000039
      f-2     :     0.000040
      f+3     :     0.000035
      f-3     :     0.000089
 80 O s       :     3.805073  s :     3.805073
      pz      :     1.686341  p :     4.577594
      px      :     1.364932
      py      :     1.526321
      dz2     :     0.005048  d :     0.029592
      dxz     :     0.002700
      dyz     :     0.007008
      dx2y2   :     0.009183
      dxy     :     0.005654
      f0      :     0.000387  f :     0.003138
      f+1     :     0.000344
      f-1     :     0.000554
      f+2     :     0.000223
      f-2     :     0.000522
      f+3     :     0.000782
      f-3     :     0.000327
      g0      :     0.000015  g :     0.000183
      g+1     :     0.000010
      g-1     :     0.000018
      g+2     :     0.000009
      g-2     :     0.000013
      g+3     :     0.000035
      g-3     :     0.000006
      g+4     :     0.000040
      g-4     :     0.000037
 81 H s       :     0.586348  s :     0.586348
      pz      :     0.023485  p :     0.105841
      px      :     0.062856
      py      :     0.019500
      dz2     :     0.001044  d :     0.012022
      dxz     :     0.004134
      dyz     :     0.000268
      dx2y2   :     0.002848
      dxy     :     0.003727
      f0      :     0.000150  f :     0.001351
      f+1     :     0.000213
      f-1     :     0.000019
      f+2     :     0.000281
      f-2     :     0.000020
      f+3     :     0.000318
      f-3     :     0.000350


                     *******************************
                     * LOEWDIN POPULATION ANALYSIS *
                     *******************************

----------------------
LOEWDIN ATOMIC CHARGES
----------------------
   0 O :    0.586963
   1 O :    0.332425
   2 N :    0.401306
   3 N :    0.614886
   4 C :   -0.480398
   5 C :   -0.140788
   6 H :   -0.022894
   7 C :   -0.100995
   8 C :    0.081086
   9 H :   -0.043679
  10 C :    0.064915
  11 H :   -0.050500
  12 C :    0.062076
  13 H :   -0.051431
  14 C :    0.064150
  15 H :   -0.050518
  16 C :    0.082833
  17 H :   -0.042526
  18 C :   -0.400117
  19 C :    0.242783
  20 H :   -0.052530
  21 H :   -0.043693
  22 H :   -0.048162
  23 C :    0.243743
  24 H :   -0.049329
  25 H :   -0.043393
  26 H :   -0.053707
  27 C :    0.225417
  28 H :   -0.048727
  29 H :   -0.049909
  30 H :   -0.052996
  31 C :   -0.187696
  32 C :   -0.047141
  33 C :    0.075484
  34 H :   -0.051364
  35 C :    0.043559
  36 H :   -0.055557
  37 C :    0.050442
  38 H :   -0.050419
  39 C :    0.063673
  40 H :   -0.050298
  41 C :   -0.242958
  42 C :    0.246779
  43 H :   -0.046412
  44 H :   -0.045793
  45 H :   -0.060958
  46 C :    0.249049
  47 H :   -0.061160
  48 H :   -0.043850
  49 H :   -0.046206
  50 C :    0.233141
  51 H :   -0.047974
  52 H :   -0.044796
  53 H :   -0.045266
  54 C :   -0.756537
  55 C :   -0.121382
  56 C :    0.097996
  57 H :   -0.045259
  58 C :    0.073382
  59 H :   -0.047946
  60 C :    0.082195
  61 H :   -0.045659
  62 C :    0.073443
  63 H :   -0.048067
  64 C :    0.100203
  65 H :   -0.041894
  66 H :   -0.170205
  67 O :    0.270822
  68 C :   -0.786870
  69 C :   -0.125295
  70 C :    0.091540
  71 H :   -0.045851
  72 C :    0.068588
  73 H :   -0.049504
  74 C :    0.075812
  75 H :   -0.047395
  76 C :    0.068318
  77 H :   -0.049442
  78 C :    0.089896
  79 H :   -0.047934
  80 O :    0.685438
  81 H :   -0.358965

-------------------------------
LOEWDIN REDUCED ORBITAL CHARGES
-------------------------------
  0 O s       :     3.039929  s :     3.039929
      pz      :     1.283466  p :     4.162549
      px      :     1.455295
      py      :     1.423788
      dz2     :     0.055948  d :     0.180244
      dxz     :     0.031117
      dyz     :     0.060734
      dx2y2   :     0.016334
      dxy     :     0.016111
      f0      :     0.005790  f :     0.029233
      f+1     :     0.003511
      f-1     :     0.008311
      f+2     :     0.003693
      f-2     :     0.004844
      f+3     :     0.001766
      f-3     :     0.001317
      g0      :     0.000204  g :     0.001081
      g+1     :     0.000130
      g-1     :     0.000252
      g+2     :     0.000123
      g-2     :     0.000121
      g+3     :     0.000126
      g-3     :     0.000068
      g+4     :     0.000025
      g-4     :     0.000033
  1 O s       :     3.234349  s :     3.234349
      pz      :     1.517157  p :     4.314306
      px      :     1.297716
      py      :     1.499433
      dz2     :     0.017131  d :     0.095853
      dxz     :     0.003996
      dyz     :     0.030455
      dx2y2   :     0.027320
      dxy     :     0.016951
      f0      :     0.001850  f :     0.021817
      f+1     :     0.000137
      f-1     :     0.006400
      f+2     :     0.004416
      f-2     :     0.002035
      f+3     :     0.003356
      f-3     :     0.003622
      g0      :     0.000145  g :     0.001251
      g+1     :     0.000010
      g-1     :     0.000159
      g+2     :     0.000266
      g-2     :     0.000012
      g+3     :     0.000127
      g-3     :     0.000214
      g+4     :     0.000161
      g-4     :     0.000157
  2 N s       :     2.845440  s :     2.845440
      pz      :     1.143341  p :     3.399453
      px      :     1.119763
      py      :     1.136349
      dz2     :     0.036997  d :     0.293203
      dxz     :     0.079033
      dyz     :     0.017480
      dx2y2   :     0.075685
      dxy     :     0.084008
      f0      :     0.003519  f :     0.056353
      f+1     :     0.013097
      f-1     :     0.002235
      f+2     :     0.006522
      f-2     :     0.007842
      f+3     :     0.014590
      f-3     :     0.008548
      g0      :     0.000396  g :     0.004246
      g+1     :     0.000452
      g-1     :     0.000100
      g+2     :     0.000337
      g-2     :     0.000517
      g+3     :     0.000615
      g-3     :     0.000481
      g+4     :     0.000725
      g-4     :     0.000623
  3 N s       :     2.689356  s :     2.689356
      pz      :     1.032773  p :     3.304538
      px      :     1.203407
      py      :     1.068358
      dz2     :     0.100484  d :     0.332105
      dxz     :     0.057112
      dyz     :     0.087065
      dx2y2   :     0.051213
      dxy     :     0.036231
      f0      :     0.010525  f :     0.056484
      f+1     :     0.010538
      f-1     :     0.013395
      f+2     :     0.006806
      f-2     :     0.007308
      f+3     :     0.004711
      f-3     :     0.003201
      g0      :     0.000398  g :     0.002631
      g+1     :     0.000434
      g-1     :     0.000483
      g+2     :     0.000232
      g-2     :     0.000280
      g+3     :     0.000139
      g-3     :     0.000287
      g+4     :     0.000198
      g-4     :     0.000180
  4 C s       :     2.591697  s :     2.591697
      pz      :     0.803020  p :     2.630404
      px      :     1.019424
      py      :     0.807961
      dz2     :     0.144932  d :     0.941748
      dxz     :     0.188526
      dyz     :     0.172314
      dx2y2   :     0.228849
      dxy     :     0.207127
      f0      :     0.025395  f :     0.281555
      f+1     :     0.043437
      f-1     :     0.029402
      f+2     :     0.033755
      f-2     :     0.056386
      f+3     :     0.057065
      f-3     :     0.036115
      g0      :     0.003705  g :     0.034993
      g+1     :     0.001634
      g-1     :     0.004694
      g+2     :     0.003391
      g-2     :     0.004219
      g+3     :     0.005765
      g-3     :     0.004722
      g+4     :     0.003696
      g-4     :     0.003167
  5 C s       :     2.521804  s :     2.521804
      pz      :     0.815920  p :     2.682687
      px      :     0.926788
      py      :     0.939980
      dz2     :     0.179983  d :     0.727758
      dxz     :     0.159374
      dyz     :     0.130284
      dx2y2   :     0.117839
      dxy     :     0.140278
      f0      :     0.030446  f :     0.194648
      f+1     :     0.045341
      f-1     :     0.035918
      f+2     :     0.024685
      f-2     :     0.019411
      f+3     :     0.017935
      f-3     :     0.020913
      g0      :     0.002646  g :     0.013890
      g+1     :     0.002850
      g-1     :     0.001963
      g+2     :     0.001204
      g-2     :     0.001244
      g+3     :     0.000808
      g-3     :     0.001280
      g+4     :     0.000985
      g-4     :     0.000910
  6 H s       :     0.742276  s :     0.742276
      pz      :     0.043941  p :     0.196475
      px      :     0.069256
      py      :     0.083278
      dz2     :     0.008182  d :     0.074051
      dxz     :     0.007224
      dyz     :     0.015839
      dx2y2   :     0.026525
      dxy     :     0.016280
      f0      :     0.000885  f :     0.010093
      f+1     :     0.000725
      f-1     :     0.001284
      f+2     :     0.000418
      f-2     :     0.001617
      f+3     :     0.001989
      f-3     :     0.003175
  7 C s       :     2.561666  s :     2.561666
      pz      :     0.834357  p :     2.705946
      px      :     0.933515
      py      :     0.938074
      dz2     :     0.093653  d :     0.656408
      dxz     :     0.094585
      dyz     :     0.125837
      dx2y2   :     0.169185
      dxy     :     0.173148
      f0      :     0.015966  f :     0.162415
      f+1     :     0.017808
      f-1     :     0.015974
      f+2     :     0.020491
      f-2     :     0.024655
      f+3     :     0.018237
      f-3     :     0.049284
      g0      :     0.001061  g :     0.014560
      g+1     :     0.001164
      g-1     :     0.001580
      g+2     :     0.001473
      g-2     :     0.000923
      g+3     :     0.002103
      g-3     :     0.001908
      g+4     :     0.002589
      g-4     :     0.001759
  8 C s       :     2.574639  s :     2.574639
      pz      :     0.831276  p :     2.709631
      px      :     0.899577
      py      :     0.978778
      dz2     :     0.054106  d :     0.506448
      dxz     :     0.067570
      dyz     :     0.109791
      dx2y2   :     0.152667
      dxy     :     0.122313
      f0      :     0.012503  f :     0.116386
      f+1     :     0.005381
      f-1     :     0.014665
      f+2     :     0.015462
      f-2     :     0.017902
      f+3     :     0.014288
      f-3     :     0.036185
      g0      :     0.000923  g :     0.011810
      g+1     :     0.000672
      g-1     :     0.001512
      g+2     :     0.000635
      g-2     :     0.001139
      g+3     :     0.001763
      g-3     :     0.001442
      g+4     :     0.002301
      g-4     :     0.001423
  9 H s       :     0.778212  s :     0.778212
      pz      :     0.062143  p :     0.190195
      px      :     0.083995
      py      :     0.044058
      dz2     :     0.012461  d :     0.065617
      dxz     :     0.015618
      dyz     :     0.006565
      dx2y2   :     0.012443
      dxy     :     0.018530
      f0      :     0.000566  f :     0.009655
      f+1     :     0.002374
      f-1     :     0.000106
      f+2     :     0.001630
      f-2     :     0.001737
      f+3     :     0.001377
      f-3     :     0.001865
 10 C s       :     2.586583  s :     2.586583
      pz      :     0.846877  p :     2.714968
      px      :     0.925963
      py      :     0.942128
      dz2     :     0.092157  d :     0.508062
      dxz     :     0.086497
      dyz     :     0.068083
      dx2y2   :     0.121898
      dxy     :     0.139427
      f0      :     0.006369  f :     0.113828
      f+1     :     0.013547
      f-1     :     0.014633
      f+2     :     0.017219
      f-2     :     0.019272
      f+3     :     0.015870
      f-3     :     0.026919
      g0      :     0.001254  g :     0.011644
      g+1     :     0.000830
      g-1     :     0.000720
      g+2     :     0.001179
      g-2     :     0.000940
      g+3     :     0.001645
      g-3     :     0.002603
      g+4     :     0.001011
      g-4     :     0.001463
 11 H s       :     0.790035  s :     0.790035
      pz      :     0.048339  p :     0.186401
      px      :     0.055067
      py      :     0.082994
      dz2     :     0.004806  d :     0.064441
      dxz     :     0.004608
      dyz     :     0.017606
      dx2y2   :     0.019970
      dxy     :     0.017450
      f0      :     0.001186  f :     0.009624
      f+1     :     0.000386
      f-1     :     0.000913
      f+2     :     0.000744
      f-2     :     0.001251
      f+3     :     0.001949
      f-3     :     0.003194
 12 C s       :     2.587495  s :     2.587495
      pz      :     0.833754  p :     2.718076
      px      :     0.927064
      py      :     0.957258
      dz2     :     0.052358  d :     0.507203
      dxz     :     0.075825
      dyz     :     0.102931
      dx2y2   :     0.129967
      dxy     :     0.146121
      f0      :     0.011886  f :     0.113565
      f+1     :     0.014240
      f-1     :     0.005566
      f+2     :     0.014117
      f-2     :     0.018541
      f+3     :     0.015519
      f-3     :     0.033695
      g0      :     0.000910  g :     0.011587
      g+1     :     0.000992
      g-1     :     0.001115
      g+2     :     0.001254
      g-2     :     0.000520
      g+3     :     0.001883
      g-3     :     0.001232
      g+4     :     0.002079
      g-4     :     0.001602
 13 H s       :     0.790903  s :     0.790903
      pz      :     0.061482  p :     0.186538
      px      :     0.053314
      py      :     0.071742
      dz2     :     0.012344  d :     0.064363
      dxz     :     0.008894
      dyz     :     0.013165
      dx2y2   :     0.016728
      dxy     :     0.013233
      f0      :     0.000582  f :     0.009626
      f+1     :     0.000590
      f-1     :     0.001898
      f+2     :     0.001773
      f-2     :     0.001678
      f+3     :     0.001212
      f-3     :     0.001893
 14 C s       :     2.586712  s :     2.586712
      pz      :     0.833472  p :     2.717314
      px      :     0.898435
      py      :     0.985408
      dz2     :     0.053007  d :     0.506630
      dxz     :     0.066199
      dyz     :     0.111723
      dx2y2   :     0.153085
      dxy     :     0.122616
      f0      :     0.012011  f :     0.113566
      f+1     :     0.005362
      f-1     :     0.014429
      f+2     :     0.014991
      f-2     :     0.017646
      f+3     :     0.013845
      f-3     :     0.035282
      g0      :     0.000907  g :     0.011628
      g+1     :     0.000655
      g-1     :     0.001478
      g+2     :     0.000627
      g-2     :     0.001153
      g+3     :     0.001714
      g-3     :     0.001411
      g+4     :     0.002299
      g-4     :     0.001384
 15 H s       :     0.789899  s :     0.789899
      pz      :     0.061203  p :     0.186522
      px      :     0.080949
      py      :     0.044370
      dz2     :     0.012269  d :     0.064470
      dxz     :     0.015280
      dyz     :     0.006760
      dx2y2   :     0.012238
      dxy     :     0.017923
      f0      :     0.000577  f :     0.009626
      f+1     :     0.002375
      f-1     :     0.000107
      f+2     :     0.001640
      f-2     :     0.001787
      f+3     :     0.001343
      f-3     :     0.001797
 16 C s       :     2.576998  s :     2.576998
      pz      :     0.842531  p :     2.704701
      px      :     0.916714
      py      :     0.945456
      dz2     :     0.091663  d :     0.507411
      dxz     :     0.087267
      dyz     :     0.069573
      dx2y2   :     0.123506
      dxy     :     0.135403
      f0      :     0.006721  f :     0.116219
      f+1     :     0.014443
      f-1     :     0.014761
      f+2     :     0.018030
      f-2     :     0.019104
      f+3     :     0.016465
      f-3     :     0.026695
      g0      :     0.001286  g :     0.011838
      g+1     :     0.000876
      g-1     :     0.000704
      g+2     :     0.001267
      g-2     :     0.000932
      g+3     :     0.001720
      g-3     :     0.002593
      g+4     :     0.001004
      g-4     :     0.001457
 17 H s       :     0.779288  s :     0.779288
      pz      :     0.048751  p :     0.188100
      px      :     0.053639
      py      :     0.085710
      dz2     :     0.004908  d :     0.065467
      dxz     :     0.004557
      dyz     :     0.018066
      dx2y2   :     0.019835
      dxy     :     0.018102
      f0      :     0.001191  f :     0.009670
      f+1     :     0.000389
      f-1     :     0.000912
      f+2     :     0.000764
      f-2     :     0.001261
      f+3     :     0.001953
      f-3     :     0.003199
 18 C s       :     2.544257  s :     2.544257
      pz      :     0.938755  p :     2.705000
      px      :     0.831628
      py      :     0.934616
      dz2     :     0.189533  d :     0.892724
      dxz     :     0.168646
      dyz     :     0.159697
      dx2y2   :     0.194806
      dxy     :     0.180043
      f0      :     0.024696  f :     0.242388
      f+1     :     0.032262
      f-1     :     0.047547
      f+2     :     0.035948
      f-2     :     0.023011
      f+3     :     0.036626
      f-3     :     0.042298
      g0      :     0.001571  g :     0.015747
      g+1     :     0.001946
      g-1     :     0.001463
      g+2     :     0.001781
      g-2     :     0.001257
      g+3     :     0.001471
      g-3     :     0.001775
      g+4     :     0.002196
      g-4     :     0.002287
 19 C s       :     2.537651  s :     2.537651
      pz      :     0.928817  p :     2.754839
      px      :     0.936239
      py      :     0.889784
      dz2     :     0.112113  d :     0.386028
      dxz     :     0.024925
      dyz     :     0.073073
      dx2y2   :     0.088897
      dxy     :     0.087020
      f0      :     0.009071  f :     0.074848
      f+1     :     0.005369
      f-1     :     0.014920
      f+2     :     0.009711
      f-2     :     0.010772
      f+3     :     0.013323
      f-3     :     0.011681
      g0      :     0.000553  g :     0.003850
      g+1     :     0.000146
      g-1     :     0.000263
      g+2     :     0.000754
      g-2     :     0.000143
      g+3     :     0.000531
      g-3     :     0.000410
      g+4     :     0.000564
      g-4     :     0.000486
 20 H s       :     0.781614  s :     0.781614
      pz      :     0.060744  p :     0.193782
      px      :     0.066223
      py      :     0.066816
      dz2     :     0.015176  d :     0.067716
      dxz     :     0.007564
      dyz     :     0.011643
      dx2y2   :     0.021833
      dxy     :     0.011499
      f0      :     0.000596  f :     0.009417
      f+1     :     0.000990
      f-1     :     0.001838
      f+2     :     0.001098
      f-2     :     0.001433
      f+3     :     0.001532
      f-3     :     0.001930
 21 H s       :     0.777630  s :     0.777630
      pz      :     0.054035  p :     0.189467
      px      :     0.084789
      py      :     0.050643
      dz2     :     0.006548  d :     0.067205
      dxz     :     0.022213
      dyz     :     0.001278
      dx2y2   :     0.014541
      dxy     :     0.022624
      f0      :     0.001012  f :     0.009390
      f+1     :     0.001420
      f-1     :     0.000298
      f+2     :     0.001521
      f-2     :     0.000430
      f+3     :     0.002211
      f-3     :     0.002498
 22 H s       :     0.781084  s :     0.781084
      pz      :     0.086132  p :     0.190430
      px      :     0.055635
      py      :     0.048663
      dz2     :     0.018112  d :     0.067283
      dxz     :     0.022483
      dyz     :     0.023956
      dx2y2   :     0.002119
      dxy     :     0.000614
      f0      :     0.002826  f :     0.009364
      f+1     :     0.002720
      f-1     :     0.003104
      f+2     :     0.000520
      f-2     :     0.000174
      f+3     :     0.000016
      f-3     :     0.000004
 23 C s       :     2.536412  s :     2.536412
      pz      :     0.885188  p :     2.758167
      px      :     0.935360
      py      :     0.937619
      dz2     :     0.092546  d :     0.383211
      dxz     :     0.061258
      dyz     :     0.118553
      dx2y2   :     0.078847
      dxy     :     0.032007
      f0      :     0.015127  f :     0.074626
      f+1     :     0.015766
      f-1     :     0.017244
      f+2     :     0.008143
      f-2     :     0.008635
      f+3     :     0.008590
      f-3     :     0.001121
      g0      :     0.000820  g :     0.003839
      g+1     :     0.000672
      g-1     :     0.001118
      g+2     :     0.000383
      g-2     :     0.000254
      g+3     :     0.000355
      g-3     :     0.000051
      g+4     :     0.000122
      g-4     :     0.000064
 24 H s       :     0.781090  s :     0.781090
      pz      :     0.054846  p :     0.191263
      px      :     0.058241
      py      :     0.078175
      dz2     :     0.013053  d :     0.067601
      dxz     :     0.004795
      dyz     :     0.016127
      dx2y2   :     0.018079
      dxy     :     0.015547
      f0      :     0.000574  f :     0.009376
      f+1     :     0.000278
      f-1     :     0.002427
      f+2     :     0.001414
      f-2     :     0.001239
      f+3     :     0.001204
      f-3     :     0.002241
 25 H s       :     0.775236  s :     0.775236
      pz      :     0.049001  p :     0.190942
      px      :     0.087202
      py      :     0.054739
      dz2     :     0.005530  d :     0.067768
      dxz     :     0.023870
      dyz     :     0.000281
      dx2y2   :     0.012447
      dxy     :     0.025639
      f0      :     0.001086  f :     0.009447
      f+1     :     0.001322
      f-1     :     0.000229
      f+2     :     0.002002
      f-2     :     0.000036
      f+3     :     0.001657
      f-3     :     0.003115
 26 H s       :     0.778216  s :     0.778216
      pz      :     0.057809  p :     0.197249
      px      :     0.063077
      py      :     0.076364
      dz2     :     0.015210  d :     0.068756
      dxz     :     0.006691
      dyz     :     0.014418
      dx2y2   :     0.019184
      dxy     :     0.013254
      f0      :     0.000655  f :     0.009485
      f+1     :     0.000428
      f-1     :     0.002456
      f+2     :     0.001470
      f-2     :     0.001436
      f+3     :     0.000974
      f-3     :     0.002065
 27 C s       :     2.540598  s :     2.540598
      pz      :     0.923311  p :     2.759948
      px      :     0.926757
      py      :     0.909880
      dz2     :     0.123066  d :     0.394555
      dxz     :     0.034518
      dyz     :     0.058455
      dx2y2   :     0.128796
      dxy     :     0.049719
      f0      :     0.008972  f :     0.075582
      f+1     :     0.011413
      f-1     :     0.010667
      f+2     :     0.010002
      f-2     :     0.010746
      f+3     :     0.011488
      f-3     :     0.012294
      g0      :     0.000468  g :     0.003901
      g+1     :     0.000270
      g-1     :     0.000334
      g+2     :     0.000132
      g-2     :     0.000741
      g+3     :     0.000440
      g-3     :     0.000579
      g+4     :     0.000341
      g-4     :     0.000596
 28 H s       :     0.783186  s :     0.783186
      pz      :     0.052872  p :     0.188974
      px      :     0.083938
      py      :     0.052164
      dz2     :     0.006300  d :     0.067177
      dxz     :     0.022414
      dyz     :     0.001067
      dx2y2   :     0.015677
      dxy     :     0.021719
      f0      :     0.001051  f :     0.009390
      f+1     :     0.001375
      f-1     :     0.000262
      f+2     :     0.001643
      f-2     :     0.000304
      f+3     :     0.002289
      f-3     :     0.002465
 29 H s       :     0.784099  s :     0.784099
      pz      :     0.057068  p :     0.189274
      px      :     0.052406
      py      :     0.079800
      dz2     :     0.012827  d :     0.067182
      dxz     :     0.002529
      dyz     :     0.017091
      dx2y2   :     0.014653
      dxy     :     0.020081
      f0      :     0.000558  f :     0.009355
      f+1     :     0.000102
      f-1     :     0.002552
      f+2     :     0.001505
      f-2     :     0.000780
      f+3     :     0.002003
      f-3     :     0.001855
 30 H s       :     0.785779  s :     0.785779
      pz      :     0.085983  p :     0.190303
      px      :     0.053077
      py      :     0.051243
      dz2     :     0.018711  d :     0.067506
      dxz     :     0.021154
      dyz     :     0.024390
      dx2y2   :     0.002529
      dxy     :     0.000721
      f0      :     0.002890  f :     0.009408
      f+1     :     0.002577
      f-1     :     0.003123
      f+2     :     0.000558
      f-2     :     0.000236
      f+3     :     0.000016
      f-3     :     0.000008
 31 C s       :     2.559647  s :     2.559647
      pz      :     0.915481  p :     2.663548
      px      :     0.792510
      py      :     0.955558
      dz2     :     0.163469  d :     0.745661
      dxz     :     0.114702
      dyz     :     0.213160
      dx2y2   :     0.116437
      dxy     :     0.137893
      f0      :     0.035275  f :     0.199239
      f+1     :     0.019651
      f-1     :     0.041731
      f+2     :     0.035257
      f-2     :     0.028097
      f+3     :     0.020002
      f-3     :     0.019226
      g0      :     0.002317  g :     0.019601
      g+1     :     0.001555
      g-1     :     0.002909
      g+2     :     0.003095
      g-2     :     0.002332
      g+3     :     0.001346
      g-3     :     0.002880
      g+4     :     0.001551
      g-4     :     0.001617
 32 C s       :     2.563450  s :     2.563450
      pz      :     0.954279  p :     2.696957
      px      :     0.803185
      py      :     0.939493
      dz2     :     0.152757  d :     0.619984
      dxz     :     0.087583
      dyz     :     0.177282
      dx2y2   :     0.097760
      dxy     :     0.104601
      f0      :     0.024241  f :     0.153007
      f+1     :     0.015286
      f-1     :     0.038823
      f+2     :     0.023665
      f-2     :     0.019110
      f+3     :     0.018772
      f-3     :     0.013109
      g0      :     0.001685  g :     0.013743
      g+1     :     0.001285
      g-1     :     0.002186
      g+2     :     0.002061
      g-2     :     0.001626
      g+3     :     0.001086
      g-3     :     0.001618
      g+4     :     0.000947
      g-4     :     0.001248
 33 C s       :     2.571623  s :     2.571623
      pz      :     0.921135  p :     2.701676
      px      :     0.787972
      py      :     0.992570
      dz2     :     0.116839  d :     0.522341
      dxz     :     0.042609
      dyz     :     0.152789
      dx2y2   :     0.099047
      dxy     :     0.111057
      f0      :     0.015836  f :     0.117096
      f+1     :     0.008034
      f-1     :     0.028077
      f+2     :     0.021187
      f-2     :     0.014786
      f+3     :     0.016285
      f-3     :     0.012890
      g0      :     0.000816  g :     0.011780
      g+1     :     0.000694
      g-1     :     0.001983
      g+2     :     0.001548
      g-2     :     0.001008
      g+3     :     0.000932
      g-3     :     0.002019
      g+4     :     0.001157
      g-4     :     0.001621
 34 H s       :     0.769179  s :     0.769179
      pz      :     0.087751  p :     0.203378
      px      :     0.057951
      py      :     0.057676
      dz2     :     0.020822  d :     0.068925
      dxz     :     0.017420
      dyz     :     0.020532
      dx2y2   :     0.005681
      dxy     :     0.004469
      f0      :     0.002823  f :     0.009882
      f+1     :     0.002053
      f-1     :     0.002401
      f+2     :     0.001276
      f-2     :     0.001092
      f+3     :     0.000132
      f-3     :     0.000106
 35 C s       :     2.583794  s :     2.583794
      pz      :     0.952177  p :     2.735684
      px      :     0.812980
      py      :     0.970526
      dz2     :     0.106151  d :     0.510761
      dxz     :     0.065428
      dyz     :     0.188220
      dx2y2   :     0.067915
      dxy     :     0.083047
      f0      :     0.023491  f :     0.114428
      f+1     :     0.013448
      f-1     :     0.024583
      f+2     :     0.019763
      f-2     :     0.008792
      f+3     :     0.015562
      f-3     :     0.008790
      g0      :     0.001981  g :     0.011775
      g+1     :     0.001159
      g-1     :     0.001403
      g+2     :     0.002160
      g-2     :     0.001126
      g+3     :     0.000581
      g-3     :     0.001057
      g+4     :     0.000916
      g-4     :     0.001392
 36 H s       :     0.792594  s :     0.792594
      pz      :     0.066053  p :     0.188507
      px      :     0.058822
      py      :     0.063633
      dz2     :     0.018435  d :     0.064750
      dxz     :     0.010816
      dyz     :     0.013214
      dx2y2   :     0.011990
      dxy     :     0.010295
      f0      :     0.001401  f :     0.009706
      f+1     :     0.000874
      f-1     :     0.002252
      f+2     :     0.001872
      f-2     :     0.001652
      f+3     :     0.000736
      f-3     :     0.000919
 37 C s       :     2.583926  s :     2.583926
      pz      :     0.970241  p :     2.715392
      px      :     0.797161
      py      :     0.947990
      dz2     :     0.152360  d :     0.521772
      dxz     :     0.098177
      dyz     :     0.143489
      dx2y2   :     0.085934
      dxy     :     0.041812
      f0      :     0.021658  f :     0.116497
      f+1     :     0.014383
      f-1     :     0.028289
      f+2     :     0.018479
      f-2     :     0.017630
      f+3     :     0.005904
      f-3     :     0.010155
      g0      :     0.001458  g :     0.011970
      g+1     :     0.001387
      g-1     :     0.002151
      g+2     :     0.001818
      g-2     :     0.001746
      g+3     :     0.000910
      g-3     :     0.001336
      g+4     :     0.000766
      g-4     :     0.000397
 38 H s       :     0.790474  s :     0.790474
      pz      :     0.047255  p :     0.186016
      px      :     0.050470
      py      :     0.088291
      dz2     :     0.007834  d :     0.064298
      dxz     :     0.001707
      dyz     :     0.021891
      dx2y2   :     0.013489
      dxy     :     0.019377
      f0      :     0.000966  f :     0.009631
      f+1     :     0.000087
      f-1     :     0.002064
      f+2     :     0.002043
      f-2     :     0.000482
      f+3     :     0.002372
      f-3     :     0.001618
 39 C s       :     2.570638  s :     2.570638
      pz      :     0.932057  p :     2.734857
      px      :     0.821282
      py      :     0.981519
      dz2     :     0.116773  d :     0.502747
      dxz     :     0.045157
      dyz     :     0.143698
      dx2y2   :     0.096794
      dxy     :     0.100324
      f0      :     0.015849  f :     0.116289
      f+1     :     0.008607
      f-1     :     0.027496
      f+2     :     0.020485
      f-2     :     0.014036
      f+3     :     0.016381
      f-3     :     0.013435
      g0      :     0.000783  g :     0.011796
      g+1     :     0.000713
      g-1     :     0.002080
      g+2     :     0.001525
      g-2     :     0.001139
      g+3     :     0.000933
      g-3     :     0.001879
      g+4     :     0.001173
      g-4     :     0.001570
 40 H s       :     0.772254  s :     0.772254
      pz      :     0.089345  p :     0.199931
      px      :     0.061617
      py      :     0.048969
      dz2     :     0.020217  d :     0.068211
      dxz     :     0.017707
      dyz     :     0.020539
      dx2y2   :     0.005147
      dxy     :     0.004601
      f0      :     0.002832  f :     0.009903
      f+1     :     0.001968
      f-1     :     0.002253
      f+2     :     0.001410
      f-2     :     0.001178
      f+3     :     0.000137
      f-3     :     0.000126
 41 C s       :     2.531079  s :     2.531079
      pz      :     0.906666  p :     2.715749
      px      :     0.911915
      py      :     0.897169
      dz2     :     0.167885  d :     0.787598
      dxz     :     0.147636
      dyz     :     0.142548
      dx2y2   :     0.178942
      dxy     :     0.150587
      f0      :     0.027434  f :     0.197099
      f+1     :     0.027566
      f-1     :     0.034409
      f+2     :     0.028280
      f-2     :     0.020146
      f+3     :     0.040606
      f-3     :     0.018658
      g0      :     0.001420  g :     0.011434
      g+1     :     0.001324
      g-1     :     0.001453
      g+2     :     0.001191
      g-2     :     0.001108
      g+3     :     0.001062
      g-3     :     0.001102
      g+4     :     0.001484
      g-4     :     0.001290
 42 C s       :     2.533657  s :     2.533657
      pz      :     0.932784  p :     2.747270
      px      :     0.889930
      py      :     0.924556
      dz2     :     0.071443  d :     0.393070
      dxz     :     0.092290
      dyz     :     0.053501
      dx2y2   :     0.092407
      dxy     :     0.083430
      f0      :     0.011995  f :     0.075431
      f+1     :     0.008317
      f-1     :     0.003194
      f+2     :     0.012473
      f-2     :     0.010991
      f+3     :     0.016769
      f-3     :     0.011691
      g0      :     0.000129  g :     0.003792
      g+1     :     0.000743
      g-1     :     0.000212
      g+2     :     0.000228
      g-2     :     0.000262
      g+3     :     0.000115
      g-3     :     0.000735
      g+4     :     0.001029
      g-4     :     0.000338
 43 H s       :     0.779118  s :     0.779118
      pz      :     0.062092  p :     0.190469
      px      :     0.064859
      py      :     0.063518
      dz2     :     0.015442  d :     0.067462
      dxz     :     0.010798
      dyz     :     0.009361
      dx2y2   :     0.019824
      dxy     :     0.012036
      f0      :     0.000613  f :     0.009363
      f+1     :     0.001517
      f-1     :     0.001345
      f+2     :     0.001205
      f-2     :     0.001475
      f+3     :     0.001964
      f-3     :     0.001244
 44 H s       :     0.776241  s :     0.776241
      pz      :     0.062675  p :     0.191995
      px      :     0.049116
      py      :     0.080203
      dz2     :     0.014718  d :     0.068135
      dxz     :     0.004274
      dyz     :     0.016446
      dx2y2   :     0.011729
      dxy     :     0.020968
      f0      :     0.000597  f :     0.009422
      f+1     :     0.000039
      f-1     :     0.002781
      f+2     :     0.001511
      f-2     :     0.001101
      f+3     :     0.002194
      f-3     :     0.001198
 45 H s       :     0.779284  s :     0.779284
      pz      :     0.089511  p :     0.202956
      px      :     0.054540
      py      :     0.058905
      dz2     :     0.017833  d :     0.069248
      dxz     :     0.020611
      dyz     :     0.024554
      dx2y2   :     0.002801
      dxy     :     0.003449
      f0      :     0.002598  f :     0.009469
      f+1     :     0.002328
      f-1     :     0.002704
      f+2     :     0.000802
      f-2     :     0.000927
      f+3     :     0.000025
      f-3     :     0.000085
 46 C s       :     2.533749  s :     2.533749
      pz      :     0.917806  p :     2.742453
      px      :     0.907446
      py      :     0.917201
      dz2     :     0.136391  d :     0.395531
      dxz     :     0.044043
      dyz     :     0.041956
      dx2y2   :     0.116849
      dxy     :     0.056291
      f0      :     0.010299  f :     0.075401
      f+1     :     0.012310
      f-1     :     0.008765
      f+2     :     0.012474
      f-2     :     0.009654
      f+3     :     0.010136
      f-3     :     0.011765
      g0      :     0.000487  g :     0.003817
      g+1     :     0.000379
      g-1     :     0.000302
      g+2     :     0.000124
      g-2     :     0.000655
      g+3     :     0.000630
      g-3     :     0.000480
      g+4     :     0.000301
      g-4     :     0.000458
 47 H s       :     0.777026  s :     0.777026
      pz      :     0.090454  p :     0.205523
      px      :     0.058013
      py      :     0.057055
      dz2     :     0.018051  d :     0.069232
      dxz     :     0.023267
      dyz     :     0.025031
      dx2y2   :     0.001562
      dxy     :     0.001320
      f0      :     0.002827  f :     0.009380
      f+1     :     0.002844
      f-1     :     0.003127
      f+2     :     0.000333
      f-2     :     0.000212
      f+3     :     0.000010
      f-3     :     0.000028
 48 H s       :     0.776281  s :     0.776281
      pz      :     0.055842  p :     0.190638
      px      :     0.051477
      py      :     0.083320
      dz2     :     0.010985  d :     0.067552
      dxz     :     0.001367
      dyz     :     0.019277
      dx2y2   :     0.012601
      dxy     :     0.023321
      f0      :     0.000643  f :     0.009379
      f+1     :     0.000115
      f-1     :     0.002331
      f+2     :     0.001633
      f-2     :     0.000441
      f+3     :     0.002712
      f-3     :     0.001504
 49 H s       :     0.777802  s :     0.777802
      pz      :     0.053956  p :     0.191280
      px      :     0.081056
      py      :     0.056268
      dz2     :     0.007310  d :     0.067725
      dxz     :     0.020451
      dyz     :     0.002691
      dx2y2   :     0.019378
      dxy     :     0.017894
      f0      :     0.000964  f :     0.009400
      f+1     :     0.001460
      f-1     :     0.000378
      f+2     :     0.001167
      f-2     :     0.000773
      f+3     :     0.002884
      f-3     :     0.001775
 50 C s       :     2.530831  s :     2.530831
      pz      :     0.880746  p :     2.742591
      px      :     0.930198
      py      :     0.931646
      dz2     :     0.098716  d :     0.412515
      dxz     :     0.097634
      dyz     :     0.082835
      dx2y2   :     0.091267
      dxy     :     0.042063
      f0      :     0.015881  f :     0.077005
      f+1     :     0.015656
      f-1     :     0.016830
      f+2     :     0.008395
      f-2     :     0.009484
      f+3     :     0.002154
      f-3     :     0.008604
      g0      :     0.000989  g :     0.003916
      g+1     :     0.000619
      g-1     :     0.000798
      g+2     :     0.000455
      g-2     :     0.000461
      g+3     :     0.000107
      g-3     :     0.000278
      g+4     :     0.000110
      g-4     :     0.000100
 51 H s       :     0.778635  s :     0.778635
      pz      :     0.048825  p :     0.191713
      px      :     0.083372
      py      :     0.059515
      dz2     :     0.006204  d :     0.068225
      dxz     :     0.021262
      dyz     :     0.002036
      dx2y2   :     0.019925
      dxy     :     0.018798
      f0      :     0.000979  f :     0.009401
      f+1     :     0.001354
      f-1     :     0.000346
      f+2     :     0.001374
      f-2     :     0.000697
      f+3     :     0.002862
      f-3     :     0.001788
 52 H s       :     0.775881  s :     0.775881
      pz      :     0.050277  p :     0.191122
      px      :     0.054215
      py      :     0.086630
      dz2     :     0.007679  d :     0.068333
      dxz     :     0.001019
      dyz     :     0.022632
      dx2y2   :     0.012280
      dxy     :     0.024723
      f0      :     0.000839  f :     0.009461
      f+1     :     0.000156
      f-1     :     0.001852
      f+2     :     0.001907
      f-2     :     0.000326
      f+3     :     0.002857
      f-3     :     0.001523
 53 H s       :     0.778878  s :     0.778878
      pz      :     0.061118  p :     0.189420
      px      :     0.066386
      py      :     0.061915
      dz2     :     0.019131  d :     0.067605
      dxz     :     0.011168
      dyz     :     0.009271
      dx2y2   :     0.018368
      dxy     :     0.009666
      f0      :     0.001156  f :     0.009363
      f+1     :     0.001697
      f-1     :     0.001080
      f+2     :     0.001803
      f-2     :     0.001477
      f+3     :     0.001417
      f-3     :     0.000732
 54 C s       :     2.607657  s :     2.607657
      pz      :     0.859748  p :     2.579108
      px      :     0.677918
      py      :     1.041442
      dz2     :     0.281952  d :     1.156468
      dxz     :     0.159336
      dyz     :     0.354615
      dx2y2   :     0.174903
      dxy     :     0.185662
      f0      :     0.054608  f :     0.362762
      f+1     :     0.041187
      f-1     :     0.127385
      f+2     :     0.039186
      f-2     :     0.033880
      f+3     :     0.034138
      f-3     :     0.032376
      g0      :     0.008184  g :     0.050543
      g+1     :     0.004846
      g-1     :     0.007073
      g+2     :     0.009300
      g-2     :     0.002140
      g+3     :     0.004046
      g-3     :     0.004803
      g+4     :     0.003828
      g-4     :     0.006322
 55 C s       :     2.572149  s :     2.572149
      pz      :     0.981788  p :     2.750156
      px      :     0.804242
      py      :     0.964126
      dz2     :     0.153419  d :     0.628674
      dxz     :     0.086771
      dyz     :     0.220274
      dx2y2   :     0.091337
      dxy     :     0.076872
      f0      :     0.018821  f :     0.155637
      f+1     :     0.016231
      f-1     :     0.061835
      f+2     :     0.015204
      f-2     :     0.013001
      f+3     :     0.016338
      f-3     :     0.014207
      g0      :     0.002518  g :     0.014766
      g+1     :     0.001380
      g-1     :     0.003216
      g+2     :     0.002145
      g-2     :     0.000424
      g+3     :     0.001194
      g-3     :     0.001646
      g+4     :     0.000984
      g-4     :     0.001260
 56 C s       :     2.580966  s :     2.580966
      pz      :     0.951857  p :     2.685223
      px      :     0.741617
      py      :     0.991748
      dz2     :     0.144571  d :     0.507402
      dxz     :     0.026510
      dyz     :     0.142131
      dx2y2   :     0.091271
      dxy     :     0.102918
      f0      :     0.010157  f :     0.116580
      f+1     :     0.002276
      f-1     :     0.043677
      f+2     :     0.014123
      f-2     :     0.021598
      f+3     :     0.011684
      f-3     :     0.013065
      g0      :     0.001467  g :     0.011832
      g+1     :     0.000183
      g-1     :     0.001676
      g+2     :     0.002404
      g-2     :     0.000490
      g+3     :     0.001435
      g-3     :     0.001771
      g+4     :     0.001108
      g-4     :     0.001299
 57 H s       :     0.779149  s :     0.779149
      pz      :     0.095166  p :     0.190613
      px      :     0.049769
      py      :     0.045678
      dz2     :     0.019252  d :     0.065802
      dxz     :     0.019304
      dyz     :     0.025054
      dx2y2   :     0.001237
      dxy     :     0.000955
      f0      :     0.002984  f :     0.009696
      f+1     :     0.002551
      f-1     :     0.003622
      f+2     :     0.000259
      f-2     :     0.000261
      f+3     :     0.000008
      f-3     :     0.000011
 58 C s       :     2.587344  s :     2.587344
      pz      :     0.986400  p :     2.715428
      px      :     0.771127
      py      :     0.957902
      dz2     :     0.140520  d :     0.499290
      dxz     :     0.078101
      dyz     :     0.179433
      dx2y2   :     0.064667
      dxy     :     0.036569
      f0      :     0.016392  f :     0.112916
      f+1     :     0.013823
      f-1     :     0.045669
      f+2     :     0.009668
      f-2     :     0.012229
      f+3     :     0.006247
      f-3     :     0.008887
      g0      :     0.001922  g :     0.011640
      g+1     :     0.001275
      g-1     :     0.003304
      g+2     :     0.001222
      g-2     :     0.000559
      g+3     :     0.000718
      g-3     :     0.001259
      g+4     :     0.000730
      g-4     :     0.000652
 59 H s       :     0.787730  s :     0.787730
      pz      :     0.051925  p :     0.186054
      px      :     0.050850
      py      :     0.083279
      dz2     :     0.012453  d :     0.064500
      dxz     :     0.003996
      dyz     :     0.018440
      dx2y2   :     0.012980
      dxy     :     0.016630
      f0      :     0.000711  f :     0.009662
      f+1     :     0.000018
      f-1     :     0.002975
      f+2     :     0.001777
      f-2     :     0.001067
      f+3     :     0.001744
      f-3     :     0.001368
 60 C s       :     2.589807  s :     2.589807
      pz      :     0.983206  p :     2.696098
      px      :     0.744113
      py      :     0.968780
      dz2     :     0.124896  d :     0.506814
      dxz     :     0.073886
      dyz     :     0.195506
      dx2y2   :     0.062356
      dxy     :     0.050170
      f0      :     0.015604  f :     0.113521
      f+1     :     0.015105
      f-1     :     0.045159
      f+2     :     0.010414
      f-2     :     0.008560
      f+3     :     0.009894
      f-3     :     0.008785
      g0      :     0.002234  g :     0.011565
      g+1     :     0.001382
      g-1     :     0.002560
      g+2     :     0.001617
      g-2     :     0.000259
      g+3     :     0.000584
      g-3     :     0.001169
      g+4     :     0.000749
      g-4     :     0.001012
 61 H s       :     0.787669  s :     0.787669
      pz      :     0.058522  p :     0.184464
      px      :     0.048782
      py      :     0.077160
      dz2     :     0.016233  d :     0.063952
      dxz     :     0.006480
      dyz     :     0.015655
      dx2y2   :     0.012357
      dxy     :     0.013226
      f0      :     0.000907  f :     0.009574
      f+1     :     0.000146
      f-1     :     0.003132
      f+2     :     0.001642
      f-2     :     0.001444
      f+3     :     0.001158
      f-3     :     0.001147
 62 C s       :     2.587306  s :     2.587306
      pz      :     0.946791  p :     2.715447
      px      :     0.769688
      py      :     0.998968
      dz2     :     0.147661  d :     0.499164
      dxz     :     0.025650
      dyz     :     0.142340
      dx2y2   :     0.092473
      dxy     :     0.091040
      f0      :     0.009856  f :     0.112983
      f+1     :     0.002074
      f-1     :     0.043756
      f+2     :     0.014200
      f-2     :     0.019613
      f+3     :     0.010811
      f-3     :     0.012673
      g0      :     0.001486  g :     0.011657
      g+1     :     0.000182
      g-1     :     0.001674
      g+2     :     0.002461
      g-2     :     0.000485
      g+3     :     0.001416
      g-3     :     0.001800
      g+4     :     0.001073
      g-4     :     0.001080
 63 H s       :     0.787931  s :     0.787931
      pz      :     0.091642  p :     0.186004
      px      :     0.051736
      py      :     0.042626
      dz2     :     0.018779  d :     0.064472
      dxz     :     0.019621
      dyz     :     0.024298
      dx2y2   :     0.000901
      dxy     :     0.000874
      f0      :     0.002967  f :     0.009659
      f+1     :     0.002602
      f-1     :     0.003567
      f+2     :     0.000258
      f-2     :     0.000258
      f+3     :     0.000004
      f-3     :     0.000003
 64 C s       :     2.580346  s :     2.580346
      pz      :     0.974738  p :     2.682487
      px      :     0.739456
      py      :     0.968293
      dz2     :     0.142787  d :     0.508041
      dxz     :     0.087008
      dyz     :     0.170433
      dx2y2   :     0.068633
      dxy     :     0.039180
      f0      :     0.017334  f :     0.117041
      f+1     :     0.015894
      f-1     :     0.045438
      f+2     :     0.009848
      f-2     :     0.012492
      f+3     :     0.006853
      f-3     :     0.009182
      g0      :     0.001990  g :     0.011881
      g+1     :     0.001462
      g-1     :     0.003210
      g+2     :     0.001276
      g-2     :     0.000530
      g+3     :     0.000732
      g-3     :     0.001247
      g+4     :     0.000748
      g-4     :     0.000688
 65 H s       :     0.779582  s :     0.779582
      pz      :     0.051124  p :     0.187591
      px      :     0.047841
      py      :     0.088627
      dz2     :     0.012143  d :     0.065057
      dxz     :     0.003613
      dyz     :     0.019598
      dx2y2   :     0.013136
      dxy     :     0.016567
      f0      :     0.000713  f :     0.009664
      f+1     :     0.000021
      f-1     :     0.002999
      f+2     :     0.001805
      f-2     :     0.001023
      f+3     :     0.001715
      f-3     :     0.001388
 66 H s       :     0.682230  s :     0.682230
      pz      :     0.067904  p :     0.331502
      px      :     0.122549
      py      :     0.141049
      dz2     :     0.012509  d :     0.133522
      dxz     :     0.005356
      dyz     :     0.036495
      dx2y2   :     0.034313
      dxy     :     0.044849
      f0      :     0.002329  f :     0.022952
      f+1     :     0.000897
      f-1     :     0.002795
      f+2     :     0.003148
      f-2     :     0.001655
      f+3     :     0.004824
      f-3     :     0.007304
 67 O s       :     3.248964  s :     3.248964
      pz      :     1.357525  p :     4.364144
      px      :     1.527727
      py      :     1.478892
      dz2     :     0.010627  d :     0.093796
      dxz     :     0.010605
      dyz     :     0.020936
      dx2y2   :     0.025011
      dxy     :     0.026617
      f0      :     0.001348  f :     0.021091
      f+1     :     0.000917
      f-1     :     0.002860
      f+2     :     0.003597
      f-2     :     0.003413
      f+3     :     0.003263
      f-3     :     0.005692
      g0      :     0.000087  g :     0.001183
      g+1     :     0.000047
      g-1     :     0.000095
      g+2     :     0.000044
      g-2     :     0.000108
      g+3     :     0.000186
      g-3     :     0.000241
      g+4     :     0.000197
      g-4     :     0.000177
 68 C s       :     2.616150  s :     2.616150
      pz      :     0.722342  p :     2.583013
      px      :     0.957277
      py      :     0.903394
      dz2     :     0.148705  d :     1.174362
      dxz     :     0.160331
      dyz     :     0.223226
      dx2y2   :     0.347517
      dxy     :     0.294584
      f0      :     0.020995  f :     0.362738
      f+1     :     0.028397
      f-1     :     0.033660
      f+2     :     0.056410
      f-2     :     0.051478
      f+3     :     0.051251
      f-3     :     0.120546
      g0      :     0.007290  g :     0.050607
      g+1     :     0.002837
      g-1     :     0.003253
      g+2     :     0.003066
      g-2     :     0.005697
      g+3     :     0.006088
      g-3     :     0.008614
      g+4     :     0.007235
      g-4     :     0.006527
 69 C s       :     2.575901  s :     2.575901
      pz      :     0.839756  p :     2.752416
      px      :     0.943747
      py      :     0.968913
      dz2     :     0.081898  d :     0.627490
      dxz     :     0.084242
      dyz     :     0.097246
      dx2y2   :     0.203864
      dxy     :     0.160241
      f0      :     0.009940  f :     0.154854
      f+1     :     0.016113
      f-1     :     0.011107
      f+2     :     0.024031
      f-2     :     0.018996
      f+3     :     0.022467
      f-3     :     0.052200
      g0      :     0.001520  g :     0.014634
      g+1     :     0.001135
      g-1     :     0.000698
      g+2     :     0.000692
      g-2     :     0.001319
      g+3     :     0.001902
      g-3     :     0.002240
      g+4     :     0.002625
      g-4     :     0.002505
 70 C s       :     2.581180  s :     2.581180
      pz      :     0.783058  p :     2.689530
      px      :     0.993363
      py      :     0.913109
      dz2     :     0.041398  d :     0.508971
      dxz     :     0.105521
      dyz     :     0.055987
      dx2y2   :     0.140911
      dxy     :     0.165155
      f0      :     0.008924  f :     0.116916
      f+1     :     0.011720
      f-1     :     0.007274
      f+2     :     0.019461
      f-2     :     0.011162
      f+3     :     0.016644
      f-3     :     0.041731
      g0      :     0.001021  g :     0.011863
      g+1     :     0.001375
      g-1     :     0.000493
      g+2     :     0.000736
      g-2     :     0.001163
      g+3     :     0.001612
      g-3     :     0.000879
      g+4     :     0.001729
      g-4     :     0.002855
 71 H s       :     0.781902  s :     0.781902
      pz      :     0.056739  p :     0.188991
      px      :     0.057503
      py      :     0.074749
      dz2     :     0.010084  d :     0.065286
      dxz     :     0.007606
      dyz     :     0.013781
      dx2y2   :     0.018775
      dxy     :     0.015040
      f0      :     0.000541  f :     0.009671
      f+1     :     0.000535
      f-1     :     0.001619
      f+2     :     0.001554
      f-2     :     0.001579
      f+3     :     0.001459
      f-3     :     0.002384
 72 C s       :     2.587764  s :     2.587764
      pz      :     0.809925  p :     2.717882
      px      :     0.982818
      py      :     0.925139
      dz2     :     0.048643  d :     0.501069
      dxz     :     0.096287
      dyz     :     0.053757
      dx2y2   :     0.130262
      dxy     :     0.172119
      f0      :     0.008923  f :     0.113052
      f+1     :     0.008219
      f-1     :     0.009451
      f+2     :     0.021688
      f-2     :     0.009667
      f+3     :     0.015153
      f-3     :     0.039952
      g0      :     0.000916  g :     0.011646
      g+1     :     0.001377
      g-1     :     0.000583
      g+2     :     0.000876
      g-2     :     0.000754
      g+3     :     0.001589
      g-3     :     0.001373
      g+4     :     0.001906
      g-4     :     0.002271
 73 H s       :     0.789091  s :     0.789091
      pz      :     0.055157  p :     0.186283
      px      :     0.058155
      py      :     0.072972
      dz2     :     0.008369  d :     0.064480
      dxz     :     0.008091
      dyz     :     0.012947
      dx2y2   :     0.020868
      dxy     :     0.014205
      f0      :     0.000639  f :     0.009650
      f+1     :     0.000748
      f-1     :     0.001244
      f+2     :     0.001050
      f-2     :     0.001586
      f+3     :     0.001744
      f-3     :     0.002639
 74 C s       :     2.589881  s :     2.589881
      pz      :     0.797799  p :     2.701484
      px      :     0.951593
      py      :     0.952092
      dz2     :     0.068212  d :     0.507642
      dxz     :     0.047952
      dyz     :     0.093585
      dx2y2   :     0.179885
      dxy     :     0.118009
      f0      :     0.005655  f :     0.113605
      f+1     :     0.011576
      f-1     :     0.010945
      f+2     :     0.016090
      f-2     :     0.017072
      f+3     :     0.016904
      f-3     :     0.035364
      g0      :     0.001342  g :     0.011575
      g+1     :     0.000685
      g-1     :     0.000667
      g+2     :     0.000432
      g-2     :     0.001339
      g+3     :     0.001465
      g-3     :     0.002130
      g+4     :     0.002088
      g-4     :     0.001427
 75 H s       :     0.788841  s :     0.788841
      pz      :     0.048065  p :     0.184947
      px      :     0.092794
      py      :     0.044088
      dz2     :     0.005082  d :     0.064027
      dxz     :     0.020332
      dyz     :     0.000588
      dx2y2   :     0.014211
      dxy     :     0.023815
      f0      :     0.001049  f :     0.009580
      f+1     :     0.001143
      f-1     :     0.000210
      f+2     :     0.001768
      f-2     :     0.000148
      f+3     :     0.001953
      f-3     :     0.003309
 76 C s       :     2.587810  s :     2.587810
      pz      :     0.806444  p :     2.717991
      px      :     0.988915
      py      :     0.922632
      dz2     :     0.040070  d :     0.501255
      dxz     :     0.098141
      dyz     :     0.055933
      dx2y2   :     0.144827
      dxy     :     0.162283
      f0      :     0.008792  f :     0.112994
      f+1     :     0.010786
      f-1     :     0.006882
      f+2     :     0.019375
      f-2     :     0.010163
      f+3     :     0.015968
      f-3     :     0.041028
      g0      :     0.000989  g :     0.011632
      g+1     :     0.001316
      g-1     :     0.000503
      g+2     :     0.000729
      g-2     :     0.001028
      g+3     :     0.001637
      g-3     :     0.000892
      g+4     :     0.001681
      g-4     :     0.002857
 77 H s       :     0.788932  s :     0.788932
      pz      :     0.058920  p :     0.186343
      px      :     0.051710
      py      :     0.075713
      dz2     :     0.010300  d :     0.064512
      dxz     :     0.007445
      dyz     :     0.013852
      dx2y2   :     0.017856
      dxy     :     0.015059
      f0      :     0.000532  f :     0.009655
      f+1     :     0.000526
      f-1     :     0.001692
      f+2     :     0.001532
      f-2     :     0.001578
      f+3     :     0.001457
      f-3     :     0.002338
 78 C s       :     2.581953  s :     2.581953
      pz      :     0.787345  p :     2.691906
      px      :     0.989368
      py      :     0.915194
      dz2     :     0.052127  d :     0.508016
      dxz     :     0.100683
      dyz     :     0.054444
      dx2y2   :     0.128574
      dxy     :     0.172187
      f0      :     0.009196  f :     0.116418
      f+1     :     0.008761
      f-1     :     0.010173
      f+2     :     0.021727
      f-2     :     0.010505
      f+3     :     0.016011
      f-3     :     0.040046
      g0      :     0.000981  g :     0.011811
      g+1     :     0.001402
      g-1     :     0.000593
      g+2     :     0.000864
      g-2     :     0.000883
      g+3     :     0.001586
      g-3     :     0.001330
      g+4     :     0.001920
      g-4     :     0.002252
 79 H s       :     0.782192  s :     0.782192
      pz      :     0.053432  p :     0.190348
      px      :     0.064349
      py      :     0.072568
      dz2     :     0.008311  d :     0.065697
      dxz     :     0.008285
      dyz     :     0.012932
      dx2y2   :     0.021674
      dxy     :     0.014495
      f0      :     0.000643  f :     0.009696
      f+1     :     0.000746
      f-1     :     0.001216
      f+2     :     0.001081
      f-2     :     0.001587
      f+3     :     0.001747
      f-3     :     0.002676
 80 O s       :     3.026809  s :     3.026809
      pz      :     1.432850  p :     4.145221
      px      :     1.279825
      py      :     1.432546
      dz2     :     0.015388  d :     0.120541
      dxz     :     0.011661
      dyz     :     0.018541
      dx2y2   :     0.042877
      dxy     :     0.032073
      f0      :     0.001115  f :     0.021187
      f+1     :     0.001527
      f-1     :     0.002330
      f+2     :     0.003388
      f-2     :     0.002740
      f+3     :     0.003880
      f-3     :     0.006207
      g0      :     0.000076  g :     0.000804
      g+1     :     0.000092
      g-1     :     0.000043
      g+2     :     0.000062
      g-2     :     0.000088
      g+3     :     0.000099
      g-3     :     0.000119
      g+4     :     0.000140
      g-4     :     0.000084
 81 H s       :     0.626932  s :     0.626932
      pz      :     0.099275  p :     0.512156
      px      :     0.327247
      py      :     0.085634
      dz2     :     0.018106  d :     0.184013
      dxz     :     0.059081
      dyz     :     0.002340
      dx2y2   :     0.046662
      dxy     :     0.057825
      f0      :     0.004120  f :     0.035864
      f+1     :     0.005188
      f-1     :     0.000641
      f+2     :     0.007457
      f-2     :     0.000702
      f+3     :     0.007105
      f-3     :     0.010652


                      *****************************
                      * MAYER POPULATION ANALYSIS *
                      *****************************

  NA   - Mulliken gross atomic population
  ZA   - Total nuclear charge
  QA   - Mulliken gross atomic charge
  VA   - Mayer's total valence
  BVA  - Mayer's bonded valence
  FA   - Mayer's free valence

  ATOM       NA         ZA         QA         VA         BVA        FA
  0 O      8.3969     8.0000    -0.3969     1.9891     1.9891     0.0000
  1 O      8.4257     8.0000    -0.4257     2.0777     2.0777     0.0000
  2 N      7.4397     7.0000    -0.4397     2.8337     2.8337    -0.0000
  3 N      7.3409     7.0000    -0.3409     2.9624     2.9624     0.0000
  4 C      5.7112     6.0000     0.2888     3.7116     3.7116     0.0000
  5 C      5.6344     6.0000     0.3656     3.6906     3.6906     0.0000
  6 H      0.9907     1.0000     0.0093     0.9425     0.9425    -0.0000
  7 C      5.9762     6.0000     0.0238     3.7201     3.7201     0.0000
  8 C      6.1071     6.0000    -0.1071     3.9315     3.9315    -0.0000
  9 H      0.9090     1.0000     0.0910     1.0087     1.0087     0.0000
 10 C      6.1319     6.0000    -0.1319     3.9967     3.9967     0.0000
 11 H      0.8542     1.0000     0.1458     0.9702     0.9702     0.0000
 12 C      6.1320     6.0000    -0.1320     3.9767     3.9767     0.0000
 13 H      0.8618     1.0000     0.1382     0.9760     0.9760    -0.0000
 14 C      6.1212     6.0000    -0.1212     3.9755     3.9755    -0.0000
 15 H      0.8513     1.0000     0.1487     0.9696     0.9696    -0.0000
 16 C      6.1632     6.0000    -0.1632     3.9551     3.9551     0.0000
 17 H      0.8927     1.0000     0.1073     1.0128     1.0128     0.0000
 18 C      5.9502     6.0000     0.0498     4.2474     4.2474    -0.0000
 19 C      6.2441     6.0000    -0.2441     3.9506     3.9506    -0.0000
 20 H      0.9109     1.0000     0.0891     0.9991     0.9991    -0.0000
 21 H      0.8773     1.0000     0.1227     0.9845     0.9845     0.0000
 22 H      0.9005     1.0000     0.0995     0.9914     0.9914    -0.0000
 23 C      6.2678     6.0000    -0.2678     3.9532     3.9532     0.0000
 24 H      0.8855     1.0000     0.1145     0.9948     0.9948     0.0000
 25 H      0.8822     1.0000     0.1178     0.9850     0.9850     0.0000
 26 H      0.9137     1.0000     0.0863     0.9966     0.9966     0.0000
 27 C      6.2840     6.0000    -0.2840     3.9676     3.9676     0.0000
 28 H      0.8985     1.0000     0.1015     0.9846     0.9846     0.0000
 29 H      0.8833     1.0000     0.1167     0.9912     0.9912     0.0000
 30 H      0.9103     1.0000     0.0897     0.9939     0.9939     0.0000
 31 C      5.7921     6.0000     0.2079     3.5028     3.5028    -0.0000
 32 C      5.9912     6.0000     0.0088     3.6238     3.6238     0.0000
 33 C      6.0969     6.0000    -0.0969     3.9382     3.9382     0.0000
 34 H      0.9048     1.0000     0.0952     0.9983     0.9983     0.0000
 35 C      6.1568     6.0000    -0.1568     3.9700     3.9700     0.0000
 36 H      0.8756     1.0000     0.1244     0.9761     0.9761     0.0000
 37 C      6.1297     6.0000    -0.1297     3.9590     3.9590     0.0000
 38 H      0.8561     1.0000     0.1439     0.9668     0.9668     0.0000
 39 C      6.1340     6.0000    -0.1340     3.9099     3.9099     0.0000
 40 H      0.9390     1.0000     0.0610     1.0348     1.0348     0.0000
 41 C      6.1555     6.0000    -0.1555     4.1593     4.1593     0.0000
 42 C      6.2468     6.0000    -0.2468     3.9603     3.9603     0.0000
 43 H      0.8859     1.0000     0.1141     0.9969     0.9969     0.0000
 44 H      0.9014     1.0000     0.0986     0.9884     0.9884    -0.0000
 45 H      0.9307     1.0000     0.0693     1.0094     1.0094    -0.0000
 46 C      6.2139     6.0000    -0.2139     3.9687     3.9687    -0.0000
 47 H      0.9345     1.0000     0.0655     1.0171     1.0171    -0.0000
 48 H      0.9043     1.0000     0.0957     0.9907     0.9907    -0.0000
 49 H      0.8985     1.0000     0.1015     0.9875     0.9875    -0.0000
 50 C      6.2529     6.0000    -0.2529     4.0072     4.0072    -0.0000
 51 H      0.8987     1.0000     0.1013     0.9815     0.9815    -0.0000
 52 H      0.9043     1.0000     0.0957     0.9869     0.9869    -0.0000
 53 H      0.8879     1.0000     0.1121     0.9831     0.9831    -0.0000
 54 C      5.6154     6.0000     0.3846     4.0262     4.0262    -0.0000
 55 C      5.9748     6.0000     0.0252     3.8902     3.8902    -0.0000
 56 C      6.1096     6.0000    -0.1096     3.9254     3.9254    -0.0000
 57 H      0.8749     1.0000     0.1251     0.9982     0.9982     0.0000
 58 C      6.1361     6.0000    -0.1361     3.9881     3.9881    -0.0000
 59 H      0.8518     1.0000     0.1482     0.9721     0.9721    -0.0000
 60 C      6.0838     6.0000    -0.0838     3.9491     3.9491    -0.0000
 61 H      0.8524     1.0000     0.1476     0.9720     0.9720    -0.0000
 62 C      6.1355     6.0000    -0.1355     3.9751     3.9751    -0.0000
 63 H      0.8555     1.0000     0.1445     0.9743     0.9743    -0.0000
 64 C      6.0791     6.0000    -0.0791     3.8889     3.8889    -0.0000
 65 H      0.8692     1.0000     0.1308     1.0002     1.0002    -0.0000
 66 H      0.8463     1.0000     0.1537     1.0255     1.0255     0.0000
 67 O      8.5017     8.0000    -0.5017     1.9755     1.9755    -0.0000
 68 C      5.5891     6.0000     0.4109     4.0168     4.0168     0.0000
 69 C      6.0012     6.0000    -0.0012     3.9003     3.9003    -0.0000
 70 C      6.0641     6.0000    -0.0641     3.8649     3.8649    -0.0000
 71 H      0.8775     1.0000     0.1225     1.0050     1.0050     0.0000
 72 C      6.1480     6.0000    -0.1480     3.9865     3.9865    -0.0000
 73 H      0.8565     1.0000     0.1435     0.9753     0.9753    -0.0000
 74 C      6.0851     6.0000    -0.0851     3.9510     3.9510    -0.0000
 75 H      0.8541     1.0000     0.1459     0.9729     0.9729    -0.0000
 76 C      6.1541     6.0000    -0.1541     3.9949     3.9949    -0.0000
 77 H      0.8539     1.0000     0.1461     0.9744     0.9744    -0.0000
 78 C      6.0970     6.0000    -0.0970     3.9062     3.9062    -0.0000
 79 H      0.8723     1.0000     0.1277     0.9977     0.9977     0.0000
 80 O      8.4156     8.0000    -0.4156     2.0870     2.0870     0.0000
 81 H      0.7056     1.0000     0.2944     1.0449     1.0449     0.0000

  Mayer bond orders larger than 0.100000
B(  0-O ,  4-C ) :   0.8370 B(  0-O , 54-C ) :   1.0234 B(  1-O , 54-C ) :   1.8876 
B(  2-N ,  4-C ) :   1.8380 B(  2-N , 18-C ) :   0.9310 B(  3-N ,  5-C ) :   0.9180 
B(  3-N , 31-C ) :   0.8946 B(  3-N , 66-H ) :   0.9325 B(  3-N , 81-H ) :   0.2180 
B(  4-C ,  5-C ) :   0.9307 B(  5-C ,  6-H ) :   0.9223 B(  5-C ,  7-C ) :   0.8293 
B(  7-C ,  8-C ) :   1.3578 B(  7-C , 16-C ) :   1.4029 B(  8-C ,  9-H ) :   0.9346 
B(  8-C , 10-C ) :   1.5029 B( 10-C , 11-H ) :   0.9140 B( 10-C , 12-C ) :   1.4464 
B( 12-C , 13-H ) :   0.9286 B( 12-C , 14-C ) :   1.4578 B( 14-C , 15-H ) :   0.9146 
B( 14-C , 16-C ) :   1.4807 B( 16-C , 17-H ) :   0.9269 B( 18-C , 19-C ) :   1.0456 
B( 18-C , 23-C ) :   1.0634 B( 18-C , 27-C ) :   1.0767 B( 19-C , 20-H ) :   0.9588 
B( 19-C , 21-H ) :   0.9520 B( 19-C , 22-H ) :   0.9638 B( 23-C , 24-H ) :   0.9559 
B( 23-C , 25-H ) :   0.9566 B( 23-C , 26-H ) :   0.9654 B( 27-C , 28-H ) :   0.9566 
B( 27-C , 29-H ) :   0.9575 B( 27-C , 30-H ) :   0.9648 B( 31-C , 32-C ) :   1.2423 
B( 31-C , 39-C ) :   1.3424 B( 32-C , 33-C ) :   1.4308 B( 32-C , 41-C ) :   0.9046 
B( 33-C , 34-H ) :   0.9313 B( 33-C , 35-C ) :   1.4577 B( 35-C , 36-H ) :   0.9210 
B( 35-C , 37-C ) :   1.4594 B( 37-C , 38-H ) :   0.9109 B( 37-C , 39-C ) :   1.4766 
B( 39-C , 40-H ) :   0.9399 B( 41-C , 42-C ) :   1.0521 B( 41-C , 46-C ) :   1.0499 
B( 41-C , 50-C ) :   1.1106 B( 42-C , 43-H ) :   0.9651 B( 42-C , 44-H ) :   0.9511 
B( 42-C , 45-H ) :   0.9704 B( 46-C , 47-H ) :   0.9741 B( 46-C , 48-H ) :   0.9487 
B( 46-C , 49-H ) :   0.9644 B( 50-C , 51-H ) :   0.9581 B( 50-C , 52-H ) :   0.9621 
B( 50-C , 53-H ) :   0.9583 B( 54-C , 55-C ) :   1.0555 B( 55-C , 56-C ) :   1.3543 
B( 55-C , 64-C ) :   1.3622 B( 56-C , 57-H ) :   0.9369 B( 56-C , 58-C ) :   1.4809 
B( 58-C , 59-H ) :   0.9223 B( 58-C , 60-C ) :   1.4403 B( 60-C , 61-H ) :   0.9261 
B( 60-C , 62-C ) :   1.4349 B( 62-C , 63-H ) :   0.9278 B( 62-C , 64-C ) :   1.4618 
B( 64-C , 65-H ) :   0.9275 B( 67-O , 68-C ) :   1.7919 B( 68-C , 69-C ) :   1.0224 
B( 68-C , 80-O ) :   1.1925 B( 69-C , 70-C ) :   1.3669 B( 69-C , 78-C ) :   1.3736 
B( 70-C , 71-H ) :   0.9311 B( 70-C , 72-C ) :   1.4547 B( 72-C , 73-H ) :   0.9308 
B( 72-C , 74-C ) :   1.4415 B( 74-C , 75-H ) :   0.9274 B( 74-C , 76-C ) :   1.4463 
B( 76-C , 77-H ) :   0.9294 B( 76-C , 78-C ) :   1.4623 B( 78-C , 79-H ) :   0.9340 
B( 80-O , 81-H ) :   0.7890 

-------
TIMINGS
-------

Total SCF time: 0 days 0 hours 35 min 2 sec 

Total time                  ....    2102.032 sec
Sum of individual times     ....    2053.553 sec  ( 97.7%)

Fock matrix formation       ....    1919.312 sec  ( 91.3%)
  Split-RI-J                ....      88.409 sec  (  4.6% of F)
  Chain of spheres X        ....    1565.895 sec  ( 81.6% of F)
  XC integration            ....     131.803 sec  (  6.9% of F)
    Basis function eval.    ....       5.055 sec  (  3.8% of XC)
    Density eval.           ....      48.325 sec  ( 36.7% of XC)
    XC-Functional eval.     ....       1.128 sec  (  0.9% of XC)
    XC-Potential eval.      ....      28.759 sec  ( 21.8% of XC)
Diagonalization             ....      27.199 sec  (  1.3%)
Density matrix formation    ....       4.990 sec  (  0.2%)
Population analysis         ....      10.950 sec  (  0.5%)
Initial guess               ....      11.128 sec  (  0.5%)
Orbital Transformation      ....       0.000 sec  (  0.0%)
Orbital Orthonormalization  ....       0.000 sec  (  0.0%)
DIIS solution               ....      22.376 sec  (  1.1%)
SOSCF solution              ....      23.431 sec  (  1.1%)
Grid generation             ....      34.167 sec  (  1.6%)

Maximum memory used throughout the entire SCF-calculation: 1668.6 MB
[1720888454.321443] [node127:3302247:0]          mpool.c:43   UCX  WARN  object 0x14045640 was not returned to mpool ucp_requests
[1720888454.321470] [node127:3302247:0]          mpool.c:43   UCX  WARN  object 0x140459c0 was not returned to mpool ucp_requests
[1720888454.321475] [node127:3302247:0]          mpool.c:43   UCX  WARN  object 0x14045b80 was not returned to mpool ucp_requests
[1720888454.321478] [node127:3302247:0]          mpool.c:43   UCX  WARN  object 0x14045d40 was not returned to mpool ucp_requests
[1720888454.321482] [node127:3302247:0]          mpool.c:43   UCX  WARN  object 0x14045f00 was not returned to mpool ucp_requests
[1720888454.321484] [node127:3302247:0]          mpool.c:43   UCX  WARN  object 0x140460c0 was not returned to mpool ucp_requests
[1720888454.321488] [node127:3302247:0]          mpool.c:43   UCX  WARN  object 0x14046280 was not returned to mpool ucp_requests
[1720888454.321490] [node127:3302247:0]          mpool.c:43   UCX  WARN  object 0x14046440 was not returned to mpool ucp_requests
[1720888454.321494] [node127:3302247:0]          mpool.c:43   UCX  WARN  object 0x14046600 was not returned to mpool ucp_requests
[1720888454.321497] [node127:3302247:0]          mpool.c:43   UCX  WARN  object 0x140467c0 was not returned to mpool ucp_requests
[1720888454.321501] [node127:3302247:0]          mpool.c:43   UCX  WARN  object 0x14046980 was not returned to mpool ucp_requests
[1720888454.321579] [node127:3302239:0]          mpool.c:43   UCX  WARN  object 0x12d54b40 was not returned to mpool ucp_requests
[1720888454.321602] [node127:3302239:0]          mpool.c:43   UCX  WARN  object 0x12d54d00 was not returned to mpool ucp_requests
[1720888454.321607] [node127:3302239:0]          mpool.c:43   UCX  WARN  object 0x12d54ec0 was not returned to mpool ucp_requests
[1720888454.321609] [node127:3302239:0]          mpool.c:43   UCX  WARN  object 0x12d55080 was not returned to mpool ucp_requests
[1720888454.321612] [node127:3302239:0]          mpool.c:43   UCX  WARN  object 0x12d55240 was not returned to mpool ucp_requests
[1720888454.321615] [node127:3302239:0]          mpool.c:43   UCX  WARN  object 0x12d55400 was not returned to mpool ucp_requests
[1720888454.321618] [node127:3302239:0]          mpool.c:43   UCX  WARN  object 0x12d555c0 was not returned to mpool ucp_requests
[1720888454.321621] [node127:3302239:0]          mpool.c:43   UCX  WARN  object 0x12d55780 was not returned to mpool ucp_requests
[1720888454.321624] [node127:3302239:0]          mpool.c:43   UCX  WARN  object 0x12d55940 was not returned to mpool ucp_requests
[1720888454.321628] [node127:3302239:0]          mpool.c:43   UCX  WARN  object 0x12d55b00 was not returned to mpool ucp_requests
[1720888454.321630] [node127:3302239:0]          mpool.c:43   UCX  WARN  object 0x12d55cc0 was not returned to mpool ucp_requests
[1720888454.321633] [node127:3302239:0]          mpool.c:43   UCX  WARN  object 0x12d55e80 was not returned to mpool ucp_requests
[1720888454.321636] [node127:3302239:0]          mpool.c:43   UCX  WARN  object 0x12d56040 was not returned to mpool ucp_requests
[1720888454.321639] [node127:3302239:0]          mpool.c:43   UCX  WARN  object 0x12d56200 was not returned to mpool ucp_requests
[1720888454.321642] [node127:3302239:0]          mpool.c:43   UCX  WARN  object 0x12d563c0 was not returned to mpool ucp_requests
[1720888454.321644] [node127:3302239:0]          mpool.c:43   UCX  WARN  object 0x12d56580 was not returned to mpool ucp_requests
[1720888454.321647] [node127:3302239:0]          mpool.c:43   UCX  WARN  object 0x12d56740 was not returned to mpool ucp_requests
[1720888454.321651] [node127:3302239:0]          mpool.c:43   UCX  WARN  object 0x12d56900 was not returned to mpool ucp_requests
[1720888454.321653] [node127:3302239:0]          mpool.c:43   UCX  WARN  object 0x12d56ac0 was not returned to mpool ucp_requests
[1720888454.321655] [node127:3302239:0]          mpool.c:43   UCX  WARN  object 0x12d56c80 was not returned to mpool ucp_requests
[1720888454.321658] [node127:3302239:0]          mpool.c:43   UCX  WARN  object 0x12d56e40 was not returned to mpool ucp_requests
[1720888454.321660] [node127:3302239:0]          mpool.c:43   UCX  WARN  object 0x12d57000 was not returned to mpool ucp_requests
[1720888454.321662] [node127:3302239:0]          mpool.c:43   UCX  WARN  object 0x12d571c0 was not returned to mpool ucp_requests
[1720888454.321570] [node127:3302243:0]          mpool.c:43   UCX  WARN  object 0x1380da00 was not returned to mpool ucp_requests
[1720888454.321586] [node127:3302243:0]          mpool.c:43   UCX  WARN  object 0x1380dbc0 was not returned to mpool ucp_requests
[1720888454.321591] [node127:3302243:0]          mpool.c:43   UCX  WARN  object 0x1380dd80 was not returned to mpool ucp_requests
[1720888454.321594] [node127:3302243:0]          mpool.c:43   UCX  WARN  object 0x1380df40 was not returned to mpool ucp_requests
[1720888454.321597] [node127:3302243:0]          mpool.c:43   UCX  WARN  object 0x1380e100 was not returned to mpool ucp_requests
[1720888454.321601] [node127:3302243:0]          mpool.c:43   UCX  WARN  object 0x1380e2c0 was not returned to mpool ucp_requests
[1720888454.321604] [node127:3302243:0]          mpool.c:43   UCX  WARN  object 0x1380e480 was not returned to mpool ucp_requests
[1720888454.321607] [node127:3302243:0]          mpool.c:43   UCX  WARN  object 0x1380e640 was not returned to mpool ucp_requests
[1720888454.321609] [node127:3302243:0]          mpool.c:43   UCX  WARN  object 0x1380e800 was not returned to mpool ucp_requests
[1720888454.321613] [node127:3302243:0]          mpool.c:43   UCX  WARN  object 0x1380e9c0 was not returned to mpool ucp_requests
[1720888454.321617] [node127:3302243:0]          mpool.c:43   UCX  WARN  object 0x1380eb80 was not returned to mpool ucp_requests
[1720888454.321620] [node127:3302243:0]          mpool.c:43   UCX  WARN  object 0x1380ed40 was not returned to mpool ucp_requests
[1720888454.321624] [node127:3302243:0]          mpool.c:43   UCX  WARN  object 0x1380ef00 was not returned to mpool ucp_requests
[1720888454.321628] [node127:3302243:0]          mpool.c:43   UCX  WARN  object 0x1380f0c0 was not returned to mpool ucp_requests
[1720888454.321632] [node127:3302243:0]          mpool.c:43   UCX  WARN  object 0x1380f280 was not returned to mpool ucp_requests
[1720888454.321636] [node127:3302243:0]          mpool.c:43   UCX  WARN  object 0x1380f440 was not returned to mpool ucp_requests
[1720888454.321639] [node127:3302243:0]          mpool.c:43   UCX  WARN  object 0x1380f600 was not returned to mpool ucp_requests
[1720888454.321642] [node127:3302243:0]          mpool.c:43   UCX  WARN  object 0x1380f7c0 was not returned to mpool ucp_requests
[1720888454.321646] [node127:3302243:0]          mpool.c:43   UCX  WARN  object 0x1380f980 was not returned to mpool ucp_requests
[1720888454.321650] [node127:3302243:0]          mpool.c:43   UCX  WARN  object 0x1380fb40 was not returned to mpool ucp_requests
[1720888454.321654] [node127:3302243:0]          mpool.c:43   UCX  WARN  object 0x1380fd00 was not returned to mpool ucp_requests
[1720888454.321657] [node127:3302243:0]          mpool.c:43   UCX  WARN  object 0x1380fec0 was not returned to mpool ucp_requests
[1720888454.321504] [node127:3302247:0]          mpool.c:43   UCX  WARN  object 0x14046b40 was not returned to mpool ucp_requests
[1720888454.321508] [node127:3302247:0]          mpool.c:43   UCX  WARN  object 0x14046d00 was not returned to mpool ucp_requests
[1720888454.321512] [node127:3302247:0]          mpool.c:43   UCX  WARN  object 0x14046ec0 was not returned to mpool ucp_requests
[1720888454.321515] [node127:3302247:0]          mpool.c:43   UCX  WARN  object 0x14047080 was not returned to mpool ucp_requests
[1720888454.321518] [node127:3302247:0]          mpool.c:43   UCX  WARN  object 0x14047240 was not returned to mpool ucp_requests
[1720888454.321521] [node127:3302247:0]          mpool.c:43   UCX  WARN  object 0x14047400 was not returned to mpool ucp_requests
[1720888454.321525] [node127:3302247:0]          mpool.c:43   UCX  WARN  object 0x140475c0 was not returned to mpool ucp_requests
[1720888454.321528] [node127:3302247:0]          mpool.c:43   UCX  WARN  object 0x14047780 was not returned to mpool ucp_requests
[1720888454.321531] [node127:3302247:0]          mpool.c:43   UCX  WARN  object 0x14047940 was not returned to mpool ucp_requests
[1720888454.321534] [node127:3302247:0]          mpool.c:43   UCX  WARN  object 0x14047b00 was not returned to mpool ucp_requests
[1720888454.321537] [node127:3302247:0]          mpool.c:43   UCX  WARN  object 0x14047e80 was not returned to mpool ucp_requests
[1720888454.323322] [node127:3302236:0]          mpool.c:43   UCX  WARN  object 0x13acb740 was not returned to mpool ucp_requests
[1720888454.323338] [node127:3302236:0]          mpool.c:43   UCX  WARN  object 0x13acb900 was not returned to mpool ucp_requests
[1720888454.323352] [node127:3302236:0]          mpool.c:43   UCX  WARN  object 0x13acbac0 was not returned to mpool ucp_requests
[1720888454.323354] [node127:3302236:0]          mpool.c:43   UCX  WARN  object 0x13acbe40 was not returned to mpool ucp_requests
[1720888454.323356] [node127:3302236:0]          mpool.c:43   UCX  WARN  object 0x13acc000 was not returned to mpool ucp_requests
[1720888454.323359] [node127:3302236:0]          mpool.c:43   UCX  WARN  object 0x13acc1c0 was not returned to mpool ucp_requests
[1720888454.323361] [node127:3302236:0]          mpool.c:43   UCX  WARN  object 0x13acc380 was not returned to mpool ucp_requests
[1720888454.323363] [node127:3302236:0]          mpool.c:43   UCX  WARN  object 0x13acc540 was not returned to mpool ucp_requests
[1720888454.323365] [node127:3302236:0]          mpool.c:43   UCX  WARN  object 0x13acc700 was not returned to mpool ucp_requests
[1720888454.323367] [node127:3302236:0]          mpool.c:43   UCX  WARN  object 0x13acc8c0 was not returned to mpool ucp_requests
[1720888454.323370] [node127:3302236:0]          mpool.c:43   UCX  WARN  object 0x13acca80 was not returned to mpool ucp_requests
[1720888454.323372] [node127:3302236:0]          mpool.c:43   UCX  WARN  object 0x13accc40 was not returned to mpool ucp_requests
[1720888454.323374] [node127:3302236:0]          mpool.c:43   UCX  WARN  object 0x13acce00 was not returned to mpool ucp_requests
[1720888454.323377] [node127:3302236:0]          mpool.c:43   UCX  WARN  object 0x13accfc0 was not returned to mpool ucp_requests
[1720888454.323379] [node127:3302236:0]          mpool.c:43   UCX  WARN  object 0x13acd180 was not returned to mpool ucp_requests
[1720888454.323381] [node127:3302236:0]          mpool.c:43   UCX  WARN  object 0x13acd340 was not returned to mpool ucp_requests
[1720888454.323384] [node127:3302236:0]          mpool.c:43   UCX  WARN  object 0x13acd500 was not returned to mpool ucp_requests
[1720888454.323386] [node127:3302236:0]          mpool.c:43   UCX  WARN  object 0x13acd6c0 was not returned to mpool ucp_requests
[1720888454.323388] [node127:3302236:0]          mpool.c:43   UCX  WARN  object 0x13acd880 was not returned to mpool ucp_requests
[truncated: 44,940 more chars]
